# Supplementary material for: A root-specific NLR network mediates immune signaling of resistance genes against plant parasitic nematodes
Source: Plant Cell. 2025 Jun 24;37(7):koaf145. doi: 10.1093/plcell/koaf145 (PMC12236159; doi:10.1093/plcell/koaf145)
Supplement: koaf145_Supplementary_Data [file koaf145_supplementary_data.zip]

Archive with 111 entries (95 files):
- Supplementary Data Set files/Supplementary Dataset 4.xlsx
- Supplementary Data Set files/__MACOSX/
- Supplementary Data Set files/__MACOSX/._Supplementary Dataset 1.zip
- Supplementary Data Set files/__MACOSX/._Supplementary Dataset 2.zip
- Supplementary Data Set files/__MACOSX/._Supplementary Dataset 3.zip
- Supplementary Data Set files/__MACOSX/._Supplementary Dataset 4.xlsx
- Supplementary Data Set files/
- Supplementary Dataset 1/Supplementary Dataset 1/
- Supplementary Dataset 1/Supplementary Dataset 1/distance_table.csv
- Supplementary Dataset 1/Supplementary Dataset 1/Tomato_ITAG3.2_with_RefSeq.nwk
- Supplementary Dataset 1/Supplementary Dataset 1/Tomato_ITAG3.2_with_RefSeq_alignment.fasta
- Supplementary Dataset 1/Supplementary Dataset 1/Tomato_NLR_cluster.html
- Supplementary Dataset 1/__MACOSX/
- Supplementary Dataset 1/__MACOSX/._Supplementary Dataset 1
- Supplementary Dataset 1/__MACOSX/Supplementary Dataset 1/
- Supplementary Dataset 1/__MACOSX/Supplementary Dataset 1/._distance_table.csv
- Supplementary Dataset 1/__MACOSX/Supplementary Dataset 1/._Tomato_ITAG3.2_with_RefSeq.nwk
- Supplementary Dataset 1/__MACOSX/Supplementary Dataset 1/._Tomato_ITAG3.2_with_RefSeq_alignment.fasta
- Supplementary Dataset 1/__MACOSX/Supplementary Dataset 1/._Tomato_NLR_cluster.html
- Supplementary Dataset 1/
- Supplementary Dataset 2/Supplementary Dataset 2/
- Supplementary Dataset 2/Supplementary Dataset 2/.DS_Store
- Supplementary Dataset 2/Supplementary Dataset 2/NBARC_ref_hero_filtered.afa
- Supplementary Dataset 2/Supplementary Dataset 2/NBARC_ref_hero_filtered.fasta
- Supplementary Dataset 2/Supplementary Dataset 2/NBARC_ref_hero_filtered_lg.newick
- Supplementary Dataset 2/Supplementary Dataset 2/NRC6.tree
- Supplementary Dataset 2/Supplementary Dataset 2/NRCH.tree
- Supplementary Dataset 2/Supplementary Dataset 2/NRCH_NBARC.afa
- Supplementary Dataset 2/Supplementary Dataset 2/NRCH_NBARC.fasta
- Supplementary Dataset 2/Supplementary Dataset 2/NRCH_NBARC_i2.newick
- Supplementary Dataset 2/Supplementary Dataset 2/NRC_SD.tree
- Supplementary Dataset 2/Supplementary Dataset 2/NRC_SD_Hero.tree
- Supplementary Dataset 2/Supplementary Dataset 2/NRC_SD_Hero_NBARC.afa
- Supplementary Dataset 2/Supplementary Dataset 2/NRC_SD_Hero_NBARC.fasta
- Supplementary Dataset 2/Supplementary Dataset 2/NRC_SD_Hero_NBARC_i2.newick
- Supplementary Dataset 2/Supplementary Dataset 2/NRC_SD_NBARC.afa
- Supplementary Dataset 2/Supplementary Dataset 2/NRC_SD_NBARC.fasta
- Supplementary Dataset 2/Supplementary Dataset 2/NRC_SD_NBARC_i2.newick
- Supplementary Dataset 2/Supplementary Dataset 2/NRC_superclade.tree
- Supplementary Dataset 2/Supplementary Dataset 2/NRC_superclade_NBARC.afa
- Supplementary Dataset 2/Supplementary Dataset 2/NRC_superclade_NBARC.fasta
- Supplementary Dataset 2/Supplementary Dataset 2/NRC_superclade_NBARC_i2.newick
- Supplementary Dataset 2/Supplementary Dataset 2/reference_seq/
- Supplementary Dataset 2/Supplementary Dataset 2/reference_seq/Ca_NRC.fasta
- Supplementary Dataset 2/Supplementary Dataset 2/reference_seq/Ca_NRC_NBARC.fasta
- Supplementary Dataset 2/Supplementary Dataset 2/reference_seq/HCN.fasta
- Supplementary Dataset 2/Supplementary Dataset 2/reference_seq/HCN_NBARC.fasta
- Supplementary Dataset 2/Supplementary Dataset 2/reference_seq/RefPlantNLR.fasta
- Supplementary Dataset 2/Supplementary Dataset 2/reference_seq/RefPlantNLR_NBARC.fasta
- Supplementary Dataset 2/Supplementary Dataset 2/reference_seq/Sl_NRC.fasta
- Supplementary Dataset 2/Supplementary Dataset 2/reference_seq/Sl_NRC_NBARC.fasta
- Supplementary Dataset 2/__MACOSX/
- Supplementary Dataset 2/__MACOSX/._Supplementary Dataset 2
- Supplementary Dataset 2/__MACOSX/Supplementary Dataset 2/
- Supplementary Dataset 2/__MACOSX/Supplementary Dataset 2/._.DS_Store
- Supplementary Dataset 2/__MACOSX/Supplementary Dataset 2/._NBARC_ref_hero_filtered.afa
- Supplementary Dataset 2/__MACOSX/Supplementary Dataset 2/._NBARC_ref_hero_filtered.fasta
- Supplementary Dataset 2/__MACOSX/Supplementary Dataset 2/._NBARC_ref_hero_filtered_lg.newick
- Supplementary Dataset 2/__MACOSX/Supplementary Dataset 2/._NRC6.tree
- Supplementary Dataset 2/__MACOSX/Supplementary Dataset 2/._NRCH.tree
- Supplementary Dataset 2/__MACOSX/Supplementary Dataset 2/._NRCH_NBARC.afa
- Supplementary Dataset 2/__MACOSX/Supplementary Dataset 2/._NRCH_NBARC.fasta
- Supplementary Dataset 2/__MACOSX/Supplementary Dataset 2/._NRCH_NBARC_i2.newick
- Supplementary Dataset 2/__MACOSX/Supplementary Dataset 2/._NRC_SD.tree
- Supplementary Dataset 2/__MACOSX/Supplementary Dataset 2/._NRC_SD_Hero.tree
- Supplementary Dataset 2/__MACOSX/Supplementary Dataset 2/._NRC_SD_Hero_NBARC.afa
- Supplementary Dataset 2/__MACOSX/Supplementary Dataset 2/._NRC_SD_Hero_NBARC.fasta
- Supplementary Dataset 2/__MACOSX/Supplementary Dataset 2/._NRC_SD_Hero_NBARC_i2.newick
- Supplementary Dataset 2/__MACOSX/Supplementary Dataset 2/._NRC_SD_NBARC.afa
- Supplementary Dataset 2/__MACOSX/Supplementary Dataset 2/._NRC_SD_NBARC.fasta
- Supplementary Dataset 2/__MACOSX/Supplementary Dataset 2/._NRC_SD_NBARC_i2.newick
- Supplementary Dataset 2/__MACOSX/Supplementary Dataset 2/._NRC_superclade.tree
- Supplementary Dataset 2/__MACOSX/Supplementary Dataset 2/._NRC_superclade_NBARC.afa
- Supplementary Dataset 2/__MACOSX/Supplementary Dataset 2/._NRC_superclade_NBARC.fasta
- Supplementary Dataset 2/__MACOSX/Supplementary Dataset 2/._NRC_superclade_NBARC_i2.newick
- Supplementary Dataset 2/__MACOSX/Supplementary Dataset 2/._reference_seq
- Supplementary Dataset 2/__MACOSX/Supplementary Dataset 2/reference_seq/
- Supplementary Dataset 2/__MACOSX/Supplementary Dataset 2/reference_seq/._Ca_NRC.fasta
- Supplementary Dataset 2/__MACOSX/Supplementary Dataset 2/reference_seq/._Ca_NRC_NBARC.fasta
- Supplementary Dataset 2/__MACOSX/Supplementary Dataset 2/reference_seq/._HCN.fasta
- Supplementary Dataset 2/__MACOSX/Supplementary Dataset 2/reference_seq/._HCN_NBARC.fasta
- Supplementary Dataset 2/__MACOSX/Supplementary Dataset 2/reference_seq/._RefPlantNLR.fasta
- Supplementary Dataset 2/__MACOSX/Supplementary Dataset 2/reference_seq/._RefPlantNLR_NBARC.fasta
- Supplementary Dataset 2/__MACOSX/Supplementary Dataset 2/reference_seq/._Sl_NRC.fasta
- Supplementary Dataset 2/__MACOSX/Supplementary Dataset 2/reference_seq/._Sl_NRC_NBARC.fasta
- Supplementary Dataset 2/
- Supplementary Dataset 3/Supplementary Dataset 3/
- Supplementary Dataset 3/Supplementary Dataset 3/Hero_MeR1_NBARC_alignment.fasta
- Supplementary Dataset 3/Supplementary Dataset 3/Hero_MeR1_NBARC_tree.newick
- Supplementary Dataset 3/Supplementary Dataset 3/Mer1.fasta
- Supplementary Dataset 3/Supplementary Dataset 3/Mer1_NBARC.fasta
- Supplementary Dataset 3/Supplementary Dataset 3/NRC_Hero_sub_NBARC.fasta
- Supplementary Dataset 3/__MACOSX/
- Supplementary Dataset 3/__MACOSX/._Supplementary Dataset 3
- Supplementary Dataset 3/__MACOSX/Supplementary Dataset 3/
- Supplementary Dataset 3/__MACOSX/Supplementary Dataset 3/._Hero_MeR1_NBARC_alignment.fasta
- Supplementary Dataset 3/__MACOSX/Supplementary Dataset 3/._Hero_MeR1_NBARC_tree.newick
- Supplementary Dataset 3/__MACOSX/Supplementary Dataset 3/._Mer1.fasta
- Supplementary Dataset 3/__MACOSX/Supplementary Dataset 3/._Mer1_NBARC.fasta
- Supplementary Dataset 3/__MACOSX/Supplementary Dataset 3/._NRC_Hero_sub_NBARC.fasta
- Supplementary Dataset 3/
- Supplementary Data 4.csv
- Supplementary Data 2.html
- TPC-2025-0377_Supplementary_Figures and Table.pdf
- Supplementary Data 1.xls
- Supplementary Data 5.xls
- Supplementary Data 6.xls
- Supplementary Data 3.xlsx
- Supplementary Data 7.xlsx
- Supplementary Data 8.xlsx
- Supplementary Dataset 4.xlsx
