# Supplementary material for: A root-specific NLR network mediates immune signaling of resistance genes against plant parasitic nematodes
Source: Plant Cell. 2025 Jun 24;37(7):koaf145. doi: 10.1093/plcell/koaf145 (PMC12236159; doi:10.1093/plcell/koaf145)
Supplement: koaf145_Supplementary_Data [file koaf145_supplementary_data.zip › Supplementary Data Set files/Supplementary Dataset 4.xlsx]

## Sheet: Figure3_Hero_NRC6a_Hero_A_NRC6a
Replicate	Date	DPI	Leaf	Genotype	Genotype_code	NLR1	NLR2	Effector	Score
1	20211013	7	DSC02597_1	wt	wt	EV	Hero_A	WT	0
1	20211013	7	DSC02597_2	wt	wt	EV	Hero_A	WT	0
1	20211013	7	DSC02597_3	wt	wt	EV	Hero_A	WT	0
1	20211013	7	DSC02597_4	wt	wt	EV	Hero_A	WT	0
1	20211013	7	DSC02597_5	wt	wt	EV	Hero_A	WT	0
1	20211013	7	DSC02597_6	wt	wt	EV	Hero_A	WT	0
1	20211013	7	DSC02597_1	wt	wt	EV	Hero_A	DV	0
1	20211013	7	DSC02597_2	wt	wt	EV	Hero_A	DV	0
1	20211013	7	DSC02597_3	wt	wt	EV	Hero_A	DV	0
1	20211013	7	DSC02597_4	wt	wt	EV	Hero_A	DV	0
1	20211013	7	DSC02597_5	wt	wt	EV	Hero_A	DV	0
1	20211013	7	DSC02597_6	wt	wt	EV	Hero_A	DV	0
1	20211013	7	DSC02597_1	wt	wt	NRC6a	Hero_A	WT	0
1	20211013	7	DSC02597_2	wt	wt	NRC6a	Hero_A	WT	0
1	20211013	7	DSC02597_3	wt	wt	NRC6a	Hero_A	WT	0
1	20211013	7	DSC02597_4	wt	wt	NRC6a	Hero_A	WT	0
1	20211013	7	DSC02597_5	wt	wt	NRC6a	Hero_A	WT	0
1	20211013	7	DSC02597_6	wt	wt	NRC6a	Hero_A	WT	0
1	20211013	7	DSC02597_1	wt	wt	NRC6a	Hero_A	DV	0
1	20211013	7	DSC02597_2	wt	wt	NRC6a	Hero_A	DV	0
1	20211013	7	DSC02597_3	wt	wt	NRC6a	Hero_A	DV	0
1	20211013	7	DSC02597_4	wt	wt	NRC6a	Hero_A	DV	0
1	20211013	7	DSC02597_5	wt	wt	NRC6a	Hero_A	DV	0
1	20211013	7	DSC02597_6	wt	wt	NRC6a	Hero_A	DV	0
1	20211013	7	DSC02597_1	wt	wt	NRC6a	EV	WT	0
1	20211013	7	DSC02597_2	wt	wt	NRC6a	EV	WT	0
1	20211013	7	DSC02597_3	wt	wt	NRC6a	EV	WT	0
1	20211013	7	DSC02597_4	wt	wt	NRC6a	EV	WT	0
1	20211013	7	DSC02597_5	wt	wt	NRC6a	EV	WT	0
1	20211013	7	DSC02597_6	wt	wt	NRC6a	EV	WT	0
1	20211013	7	DSC02597_1	wt	wt	NRC6a	EV	DV	3
1	20211013	7	DSC02597_2	wt	wt	NRC6a	EV	DV	4
1	20211013	7	DSC02597_3	wt	wt	NRC6a	EV	DV	6
1	20211013	7	DSC02597_4	wt	wt	NRC6a	EV	DV	4
1	20211013	7	DSC02597_5	wt	wt	NRC6a	EV	DV	5
1	20211013	7	DSC02597_6	wt	wt	NRC6a	EV	DV	6
2	20211027	7	DSC02910_1	wt	wt	EV	Hero_A	WT	0
2	20211027	7	DSC02910_2	wt	wt	EV	Hero_A	WT	0
2	20211027	7	DSC02910_3	wt	wt	EV	Hero_A	WT	0
2	20211027	7	DSC02910_4	wt	wt	EV	Hero_A	WT	0
2	20211027	7	DSC02910_5	wt	wt	EV	Hero_A	WT	0
2	20211027	7	DSC02910_6	wt	wt	EV	Hero_A	WT	0
2	20211027	7	DSC02910_1	wt	wt	EV	Hero_A	DV	0
2	20211027	7	DSC02910_2	wt	wt	EV	Hero_A	DV	0
2	20211027	7	DSC02910_3	wt	wt	EV	Hero_A	DV	0
2	20211027	7	DSC02910_4	wt	wt	EV	Hero_A	DV	0
2	20211027	7	DSC02910_5	wt	wt	EV	Hero_A	DV	0
2	20211027	7	DSC02910_6	wt	wt	EV	Hero_A	DV	0
2	20211027	7	DSC02910_1	wt	wt	NRC6a	Hero_A	WT	0
2	20211027	7	DSC02910_2	wt	wt	NRC6a	Hero_A	WT	0
2	20211027	7	DSC02910_3	wt	wt	NRC6a	Hero_A	WT	0
2	20211027	7	DSC02910_4	wt	wt	NRC6a	Hero_A	WT	0
2	20211027	7	DSC02910_5	wt	wt	NRC6a	Hero_A	WT	0
2	20211027	7	DSC02910_6	wt	wt	NRC6a	Hero_A	WT	0
2	20211027	7	DSC02910_1	wt	wt	NRC6a	Hero_A	DV	0
2	20211027	7	DSC02910_2	wt	wt	NRC6a	Hero_A	DV	0
2	20211027	7	DSC02910_3	wt	wt	NRC6a	Hero_A	DV	0
2	20211027	7	DSC02910_4	wt	wt	NRC6a	Hero_A	DV	0
2	20211027	7	DSC02910_5	wt	wt	NRC6a	Hero_A	DV	0
2	20211027	7	DSC02910_6	wt	wt	NRC6a	Hero_A	DV	0
2	20211027	7	DSC02910_1	wt	wt	NRC6a	EV	WT	0
2	20211027	7	DSC02910_2	wt	wt	NRC6a	EV	WT	0
2	20211027	7	DSC02910_3	wt	wt	NRC6a	EV	WT	2
2	20211027	7	DSC02910_4	wt	wt	NRC6a	EV	WT	0
2	20211027	7	DSC02910_5	wt	wt	NRC6a	EV	WT	0
2	20211027	7	DSC02910_6	wt	wt	NRC6a	EV	WT	0
2	20211027	7	DSC02910_1	wt	wt	NRC6a	EV	DV	5
2	20211027	7	DSC02910_2	wt	wt	NRC6a	EV	DV	5
2	20211027	7	DSC02910_3	wt	wt	NRC6a	EV	DV	6
2	20211027	7	DSC02910_4	wt	wt	NRC6a	EV	DV	6
2	20211027	7	DSC02910_5	wt	wt	NRC6a	EV	DV	5
2	20211027	7	DSC02910_6	wt	wt	NRC6a	EV	DV	5
3	20211111	7	DSC03100_1	wt	wt	EV	Hero_A	WT	0
3	20211111	7	DSC03100_2	wt	wt	EV	Hero_A	WT	0
3	20211111	7	DSC03100_3	wt	wt	EV	Hero_A	WT	0
3	20211111	7	DSC03100_4	wt	wt	EV	Hero_A	WT	0
3	20211111	7	DSC03100_5	wt	wt	EV	Hero_A	WT	0
3	20211111	7	DSC03100_6	wt	wt	EV	Hero_A	WT	0
3	20211111	7	DSC03100_1	wt	wt	EV	Hero_A	DV	0
3	20211111	7	DSC03100_2	wt	wt	EV	Hero_A	DV	0
3	20211111	7	DSC03100_3	wt	wt	EV	Hero_A	DV	0
3	20211111	7	DSC03100_4	wt	wt	EV	Hero_A	DV	0
3	20211111	7	DSC03100_5	wt	wt	EV	Hero_A	DV	0
3	20211111	7	DSC03100_6	wt	wt	EV	Hero_A	DV	0
3	20211111	7	DSC03100_1	wt	wt	NRC6a	Hero_A	WT	0
3	20211111	7	DSC03100_2	wt	wt	NRC6a	Hero_A	WT	0
3	20211111	7	DSC03100_3	wt	wt	NRC6a	Hero_A	WT	0
3	20211111	7	DSC03100_4	wt	wt	NRC6a	Hero_A	WT	0
3	20211111	7	DSC03100_5	wt	wt	NRC6a	Hero_A	WT	0
3	20211111	7	DSC03100_6	wt	wt	NRC6a	Hero_A	WT	0
3	20211111	7	DSC03100_1	wt	wt	NRC6a	Hero_A	DV	0
3	20211111	7	DSC03100_2	wt	wt	NRC6a	Hero_A	DV	1
3	20211111	7	DSC03100_3	wt	wt	NRC6a	Hero_A	DV	0
3	20211111	7	DSC03100_4	wt	wt	NRC6a	Hero_A	DV	0
3	20211111	7	DSC03100_5	wt	wt	NRC6a	Hero_A	DV	0
3	20211111	7	DSC03100_6	wt	wt	NRC6a	Hero_A	DV	0
3	20211111	7	DSC03100_1	wt	wt	NRC6a	EV	WT	0
3	20211111	7	DSC03100_2	wt	wt	NRC6a	EV	WT	0
3	20211111	7	DSC03100_3	wt	wt	NRC6a	EV	WT	0
3	20211111	7	DSC03100_4	wt	wt	NRC6a	EV	WT	0
3	20211111	7	DSC03100_5	wt	wt	NRC6a	EV	WT	0
3	20211111	7	DSC03100_6	wt	wt	NRC6a	EV	WT	0
3	20211111	7	DSC03100_1	wt	wt	NRC6a	EV	DV	2
3	20211111	7	DSC03100_2	wt	wt	NRC6a	EV	DV	3
3	20211111	7	DSC03100_3	wt	wt	NRC6a	EV	DV	3
3	20211111	7	DSC03100_4	wt	wt	NRC6a	EV	DV	5
3	20211111	7	DSC03100_5	wt	wt	NRC6a	EV	DV	5
3	20211111	7	DSC03100_6	wt	wt	NRC6a	EV	DV	3
4	20211205	7	DSC03262_1	wt	wt	EV	Hero_A	WT	0
4	20211205	7	DSC03262_2	wt	wt	EV	Hero_A	WT	0
4	20211205	7	DSC03262_3	wt	wt	EV	Hero_A	WT	0
4	20211205	7	DSC03262_4	wt	wt	EV	Hero_A	WT	0
4	20211205	7	DSC03262_5	wt	wt	EV	Hero_A	WT	0
4	20211205	7	DSC03262_6	wt	wt	EV	Hero_A	WT	0
4	20211205	7	DSC03262_1	wt	wt	EV	Hero_A	DV	0
4	20211205	7	DSC03262_2	wt	wt	EV	Hero_A	DV	0
4	20211205	7	DSC03262_3	wt	wt	EV	Hero_A	DV	0
4	20211205	7	DSC03262_4	wt	wt	EV	Hero_A	DV	0
4	20211205	7	DSC03262_5	wt	wt	EV	Hero_A	DV	0
4	20211205	7	DSC03262_6	wt	wt	EV	Hero_A	DV	0
4	20211205	7	DSC03262_1	wt	wt	NRC6a	Hero_A	WT	0
4	20211205	7	DSC03262_2	wt	wt	NRC6a	Hero_A	WT	0
4	20211205	7	DSC03262_3	wt	wt	NRC6a	Hero_A	WT	0
4	20211205	7	DSC03262_4	wt	wt	NRC6a	Hero_A	WT	0
4	20211205	7	DSC03262_5	wt	wt	NRC6a	Hero_A	WT	0
4	20211205	7	DSC03262_6	wt	wt	NRC6a	Hero_A	WT	0
4	20211205	7	DSC03262_1	wt	wt	NRC6a	Hero_A	DV	0
4	20211205	7	DSC03262_2	wt	wt	NRC6a	Hero_A	DV	0
4	20211205	7	DSC03262_3	wt	wt	NRC6a	Hero_A	DV	0
4	20211205	7	DSC03262_4	wt	wt	NRC6a	Hero_A	DV	0
4	20211205	7	DSC03262_5	wt	wt	NRC6a	Hero_A	DV	0
4	20211205	7	DSC03262_6	wt	wt	NRC6a	Hero_A	DV	0
4	20211205	7	DSC03262_1	wt	wt	NRC6a	EV	WT	0
4	20211205	7	DSC03262_2	wt	wt	NRC6a	EV	WT	0
4	20211205	7	DSC03262_3	wt	wt	NRC6a	EV	WT	0
4	20211205	7	DSC03262_4	wt	wt	NRC6a	EV	WT	0
4	20211205	7	DSC03262_5	wt	wt	NRC6a	EV	WT	0
4	20211205	7	DSC03262_6	wt	wt	NRC6a	EV	WT	0
4	20211205	7	DSC03262_1	wt	wt	NRC6a	EV	DV	6
4	20211205	7	DSC03262_2	wt	wt	NRC6a	EV	DV	7
4	20211205	7	DSC03262_3	wt	wt	NRC6a	EV	DV	7
4	20211205	7	DSC03262_4	wt	wt	NRC6a	EV	DV	5
4	20211205	7	DSC03262_5	wt	wt	NRC6a	EV	DV	6
4	20211205	7	DSC03262_6	wt	wt	NRC6a	EV	DV	5

## Sheet: Figure3_Hero_NRC6a_Hero_B_NRC6a
Replicate	Date	DPI	Leaf	Genotype	Genotype_code	NLR1	NLR2	Effector	Score
1	20211013	7	DSC02600_1	wt	wt	EV	Hero_B	WT	0
1	20211013	7	DSC02600_2	wt	wt	EV	Hero_B	WT	0
1	20211013	7	DSC02600_3	wt	wt	EV	Hero_B	WT	0
1	20211013	7	DSC02600_4	wt	wt	EV	Hero_B	WT	0
1	20211013	7	DSC02600_5	wt	wt	EV	Hero_B	WT	0
1	20211013	7	DSC02600_6	wt	wt	EV	Hero_B	WT	0
1	20211013	7	DSC02600_1	wt	wt	EV	Hero_B	DV	0
1	20211013	7	DSC02600_2	wt	wt	EV	Hero_B	DV	0
1	20211013	7	DSC02600_3	wt	wt	EV	Hero_B	DV	0
1	20211013	7	DSC02600_4	wt	wt	EV	Hero_B	DV	0
1	20211013	7	DSC02600_5	wt	wt	EV	Hero_B	DV	0
1	20211013	7	DSC02600_6	wt	wt	EV	Hero_B	DV	0
1	20211013	7	DSC02600_1	wt	wt	NRC6a	Hero_B	WT	2
1	20211013	7	DSC02600_2	wt	wt	NRC6a	Hero_B	WT	1
1	20211013	7	DSC02600_3	wt	wt	NRC6a	Hero_B	WT	2
1	20211013	7	DSC02600_4	wt	wt	NRC6a	Hero_B	WT	1
1	20211013	7	DSC02600_5	wt	wt	NRC6a	Hero_B	WT	1
1	20211013	7	DSC02600_6	wt	wt	NRC6a	Hero_B	WT	2
1	20211013	7	DSC02600_1	wt	wt	NRC6a	Hero_B	DV	1
1	20211013	7	DSC02600_2	wt	wt	NRC6a	Hero_B	DV	1
1	20211013	7	DSC02600_3	wt	wt	NRC6a	Hero_B	DV	1
1	20211013	7	DSC02600_4	wt	wt	NRC6a	Hero_B	DV	0
1	20211013	7	DSC02600_5	wt	wt	NRC6a	Hero_B	DV	1
1	20211013	7	DSC02600_6	wt	wt	NRC6a	Hero_B	DV	1
1	20211013	7	DSC02600_1	wt	wt	NRC6a	EV	WT	0
1	20211013	7	DSC02600_2	wt	wt	NRC6a	EV	WT	0
1	20211013	7	DSC02600_3	wt	wt	NRC6a	EV	WT	0
1	20211013	7	DSC02600_4	wt	wt	NRC6a	EV	WT	0
1	20211013	7	DSC02600_5	wt	wt	NRC6a	EV	WT	0
1	20211013	7	DSC02600_6	wt	wt	NRC6a	EV	WT	0
1	20211013	7	DSC02600_1	wt	wt	NRC6a	EV	DV	6
1	20211013	7	DSC02600_2	wt	wt	NRC6a	EV	DV	5
1	20211013	7	DSC02600_3	wt	wt	NRC6a	EV	DV	6
1	20211013	7	DSC02600_4	wt	wt	NRC6a	EV	DV	5
1	20211013	7	DSC02600_5	wt	wt	NRC6a	EV	DV	5
1	20211013	7	DSC02600_6	wt	wt	NRC6a	EV	DV	7
2	20211027	7	DSC02915_1	wt	wt	EV	Hero_B	WT	0
2	20211027	7	DSC02915_2	wt	wt	EV	Hero_B	WT	0
2	20211027	7	DSC02915_3	wt	wt	EV	Hero_B	WT	0
2	20211027	7	DSC02915_4	wt	wt	EV	Hero_B	WT	0
2	20211027	7	DSC02915_5	wt	wt	EV	Hero_B	WT	0
2	20211027	7	DSC02915_6	wt	wt	EV	Hero_B	WT	0
2	20211027	7	DSC02915_1	wt	wt	EV	Hero_B	DV	0
2	20211027	7	DSC02915_2	wt	wt	EV	Hero_B	DV	0
2	20211027	7	DSC02915_3	wt	wt	EV	Hero_B	DV	0
2	20211027	7	DSC02915_4	wt	wt	EV	Hero_B	DV	0
2	20211027	7	DSC02915_5	wt	wt	EV	Hero_B	DV	0
2	20211027	7	DSC02915_6	wt	wt	EV	Hero_B	DV	0
2	20211027	7	DSC02915_1	wt	wt	NRC6a	Hero_B	WT	1
2	20211027	7	DSC02915_2	wt	wt	NRC6a	Hero_B	WT	1
2	20211027	7	DSC02915_3	wt	wt	NRC6a	Hero_B	WT	1
2	20211027	7	DSC02915_4	wt	wt	NRC6a	Hero_B	WT	0
2	20211027	7	DSC02915_5	wt	wt	NRC6a	Hero_B	WT	0
2	20211027	7	DSC02915_6	wt	wt	NRC6a	Hero_B	WT	1
2	20211027	7	DSC02915_1	wt	wt	NRC6a	Hero_B	DV	1
2	20211027	7	DSC02915_2	wt	wt	NRC6a	Hero_B	DV	1
2	20211027	7	DSC02915_3	wt	wt	NRC6a	Hero_B	DV	1
2	20211027	7	DSC02915_4	wt	wt	NRC6a	Hero_B	DV	1
2	20211027	7	DSC02915_5	wt	wt	NRC6a	Hero_B	DV	1
2	20211027	7	DSC02915_6	wt	wt	NRC6a	Hero_B	DV	1
2	20211027	7	DSC02915_1	wt	wt	NRC6a	EV	WT	0
2	20211027	7	DSC02915_2	wt	wt	NRC6a	EV	WT	0
2	20211027	7	DSC02915_3	wt	wt	NRC6a	EV	WT	0
2	20211027	7	DSC02915_4	wt	wt	NRC6a	EV	WT	0
2	20211027	7	DSC02915_5	wt	wt	NRC6a	EV	WT	0
2	20211027	7	DSC02915_6	wt	wt	NRC6a	EV	WT	0
2	20211027	7	DSC02915_1	wt	wt	NRC6a	EV	DV	6
2	20211027	7	DSC02915_2	wt	wt	NRC6a	EV	DV	3
2	20211027	7	DSC02915_3	wt	wt	NRC6a	EV	DV	6
2	20211027	7	DSC02915_4	wt	wt	NRC6a	EV	DV	5
2	20211027	7	DSC02915_5	wt	wt	NRC6a	EV	DV	3
2	20211027	7	DSC02915_6	wt	wt	NRC6a	EV	DV	5
3	20211111	7	DSC03097_1	wt	wt	EV	Hero_B	WT	0
3	20211111	7	DSC03097_2	wt	wt	EV	Hero_B	WT	0
3	20211111	7	DSC03097_3	wt	wt	EV	Hero_B	WT	0
3	20211111	7	DSC03097_4	wt	wt	EV	Hero_B	WT	0
3	20211111	7	DSC03097_5	wt	wt	EV	Hero_B	WT	0
3	20211111	7	DSC03097_6	wt	wt	EV	Hero_B	WT	0
3	20211111	7	DSC03097_1	wt	wt	EV	Hero_B	DV	0
3	20211111	7	DSC03097_2	wt	wt	EV	Hero_B	DV	0
3	20211111	7	DSC03097_3	wt	wt	EV	Hero_B	DV	0
3	20211111	7	DSC03097_4	wt	wt	EV	Hero_B	DV	0
3	20211111	7	DSC03097_5	wt	wt	EV	Hero_B	DV	0
3	20211111	7	DSC03097_6	wt	wt	EV	Hero_B	DV	0
3	20211111	7	DSC03097_1	wt	wt	NRC6a	Hero_B	WT	1
3	20211111	7	DSC03097_2	wt	wt	NRC6a	Hero_B	WT	0
3	20211111	7	DSC03097_3	wt	wt	NRC6a	Hero_B	WT	0
3	20211111	7	DSC03097_4	wt	wt	NRC6a	Hero_B	WT	0
3	20211111	7	DSC03097_5	wt	wt	NRC6a	Hero_B	WT	0
3	20211111	7	DSC03097_6	wt	wt	NRC6a	Hero_B	WT	0
3	20211111	7	DSC03097_1	wt	wt	NRC6a	Hero_B	DV	1
3	20211111	7	DSC03097_2	wt	wt	NRC6a	Hero_B	DV	1
3	20211111	7	DSC03097_3	wt	wt	NRC6a	Hero_B	DV	1
3	20211111	7	DSC03097_4	wt	wt	NRC6a	Hero_B	DV	1
3	20211111	7	DSC03097_5	wt	wt	NRC6a	Hero_B	DV	1
3	20211111	7	DSC03097_6	wt	wt	NRC6a	Hero_B	DV	0
3	20211111	7	DSC03097_1	wt	wt	NRC6a	EV	WT	0
3	20211111	7	DSC03097_2	wt	wt	NRC6a	EV	WT	0
3	20211111	7	DSC03097_3	wt	wt	NRC6a	EV	WT	0
3	20211111	7	DSC03097_4	wt	wt	NRC6a	EV	WT	0
3	20211111	7	DSC03097_5	wt	wt	NRC6a	EV	WT	0
3	20211111	7	DSC03097_6	wt	wt	NRC6a	EV	WT	0
3	20211111	7	DSC03097_1	wt	wt	NRC6a	EV	DV	5
3	20211111	7	DSC03097_2	wt	wt	NRC6a	EV	DV	4
3	20211111	7	DSC03097_3	wt	wt	NRC6a	EV	DV	4
3	20211111	7	DSC03097_4	wt	wt	NRC6a	EV	DV	5
3	20211111	7	DSC03097_5	wt	wt	NRC6a	EV	DV	3
3	20211111	7	DSC03097_6	wt	wt	NRC6a	EV	DV	2
4	20211205	7	DSC03265_1	wt	wt	EV	Hero_B	WT	0
4	20211205	7	DSC03265_2	wt	wt	EV	Hero_B	WT	0
4	20211205	7	DSC03265_3	wt	wt	EV	Hero_B	WT	0
4	20211205	7	DSC03265_4	wt	wt	EV	Hero_B	WT	0
4	20211205	7	DSC03265_5	wt	wt	EV	Hero_B	WT	0
4	20211205	7	DSC03265_6	wt	wt	EV	Hero_B	WT	0
4	20211205	7	DSC03265_1	wt	wt	EV	Hero_B	DV	0
4	20211205	7	DSC03265_2	wt	wt	EV	Hero_B	DV	0
4	20211205	7	DSC03265_3	wt	wt	EV	Hero_B	DV	0
4	20211205	7	DSC03265_4	wt	wt	EV	Hero_B	DV	0
4	20211205	7	DSC03265_5	wt	wt	EV	Hero_B	DV	0
4	20211205	7	DSC03265_6	wt	wt	EV	Hero_B	DV	0
4	20211205	7	DSC03265_1	wt	wt	NRC6a	Hero_B	WT	0
4	20211205	7	DSC03265_2	wt	wt	NRC6a	Hero_B	WT	0
4	20211205	7	DSC03265_3	wt	wt	NRC6a	Hero_B	WT	0
4	20211205	7	DSC03265_4	wt	wt	NRC6a	Hero_B	WT	0
4	20211205	7	DSC03265_5	wt	wt	NRC6a	Hero_B	WT	0
4	20211205	7	DSC03265_6	wt	wt	NRC6a	Hero_B	WT	1
4	20211205	7	DSC03265_1	wt	wt	NRC6a	Hero_B	DV	1
4	20211205	7	DSC03265_2	wt	wt	NRC6a	Hero_B	DV	1
4	20211205	7	DSC03265_3	wt	wt	NRC6a	Hero_B	DV	1
4	20211205	7	DSC03265_4	wt	wt	NRC6a	Hero_B	DV	1
4	20211205	7	DSC03265_5	wt	wt	NRC6a	Hero_B	DV	1
4	20211205	7	DSC03265_6	wt	wt	NRC6a	Hero_B	DV	0
4	20211205	7	DSC03265_1	wt	wt	NRC6a	EV	WT	0
4	20211205	7	DSC03265_2	wt	wt	NRC6a	EV	WT	0
4	20211205	7	DSC03265_3	wt	wt	NRC6a	EV	WT	0
4	20211205	7	DSC03265_4	wt	wt	NRC6a	EV	WT	0
4	20211205	7	DSC03265_5	wt	wt	NRC6a	EV	WT	0
4	20211205	7	DSC03265_6	wt	wt	NRC6a	EV	WT	0
4	20211205	7	DSC03265_1	wt	wt	NRC6a	EV	DV	5
4	20211205	7	DSC03265_2	wt	wt	NRC6a	EV	DV	6
4	20211205	7	DSC03265_3	wt	wt	NRC6a	EV	DV	7
4	20211205	7	DSC03265_4	wt	wt	NRC6a	EV	DV	4
4	20211205	7	DSC03265_5	wt	wt	NRC6a	EV	DV	4
4	20211205	7	DSC03265_6	wt	wt	NRC6a	EV	DV	5

## Sheet: Figure3_Hero_NRC6a_Hero_C_NRC6a
Replicate	Date	DPI	Leaf	Genotype	Genotype_code	NLR1	NLR2	Effector	Score
1	20211013	7	DSC02598_1	wt	wt	EV	Hero_C	WT	0
1	20211013	7	DSC02598_2	wt	wt	EV	Hero_C	WT	0
1	20211013	7	DSC02598_3	wt	wt	EV	Hero_C	WT	0
1	20211013	7	DSC02598_4	wt	wt	EV	Hero_C	WT	0
1	20211013	7	DSC02598_5	wt	wt	EV	Hero_C	WT	0
1	20211013	7	DSC02598_6	wt	wt	EV	Hero_C	WT	0
1	20211013	7	DSC02598_1	wt	wt	EV	Hero_C	DV	0
1	20211013	7	DSC02598_2	wt	wt	EV	Hero_C	DV	0
1	20211013	7	DSC02598_3	wt	wt	EV	Hero_C	DV	0
1	20211013	7	DSC02598_4	wt	wt	EV	Hero_C	DV	0
1	20211013	7	DSC02598_5	wt	wt	EV	Hero_C	DV	0
1	20211013	7	DSC02598_6	wt	wt	EV	Hero_C	DV	0
1	20211013	7	DSC02598_1	wt	wt	NRC6a	Hero_C	WT	1
1	20211013	7	DSC02598_2	wt	wt	NRC6a	Hero_C	WT	0
1	20211013	7	DSC02598_3	wt	wt	NRC6a	Hero_C	WT	0
1	20211013	7	DSC02598_4	wt	wt	NRC6a	Hero_C	WT	0
1	20211013	7	DSC02598_5	wt	wt	NRC6a	Hero_C	WT	0
1	20211013	7	DSC02598_6	wt	wt	NRC6a	Hero_C	WT	0
1	20211013	7	DSC02598_1	wt	wt	NRC6a	Hero_C	DV	0
1	20211013	7	DSC02598_2	wt	wt	NRC6a	Hero_C	DV	0
1	20211013	7	DSC02598_3	wt	wt	NRC6a	Hero_C	DV	0
1	20211013	7	DSC02598_4	wt	wt	NRC6a	Hero_C	DV	0
1	20211013	7	DSC02598_5	wt	wt	NRC6a	Hero_C	DV	0
1	20211013	7	DSC02598_6	wt	wt	NRC6a	Hero_C	DV	0
1	20211013	7	DSC02598_1	wt	wt	NRC6a	EV	WT	0
1	20211013	7	DSC02598_2	wt	wt	NRC6a	EV	WT	0
1	20211013	7	DSC02598_3	wt	wt	NRC6a	EV	WT	0
1	20211013	7	DSC02598_4	wt	wt	NRC6a	EV	WT	0
1	20211013	7	DSC02598_5	wt	wt	NRC6a	EV	WT	0
1	20211013	7	DSC02598_6	wt	wt	NRC6a	EV	WT	0
1	20211013	7	DSC02598_1	wt	wt	NRC6a	EV	DV	2
1	20211013	7	DSC02598_2	wt	wt	NRC6a	EV	DV	1
1	20211013	7	DSC02598_3	wt	wt	NRC6a	EV	DV	5
1	20211013	7	DSC02598_4	wt	wt	NRC6a	EV	DV	5
1	20211013	7	DSC02598_5	wt	wt	NRC6a	EV	DV	5
1	20211013	7	DSC02598_6	wt	wt	NRC6a	EV	DV	5
2	20211027	7	DSC02913_1	wt	wt	EV	Hero_C	WT	0
2	20211027	7	DSC02913_2	wt	wt	EV	Hero_C	WT	0
2	20211027	7	DSC02913_3	wt	wt	EV	Hero_C	WT	0
2	20211027	7	DSC02913_4	wt	wt	EV	Hero_C	WT	0
2	20211027	7	DSC02913_5	wt	wt	EV	Hero_C	WT	0
2	20211027	7	DSC02913_6	wt	wt	EV	Hero_C	WT	0
2	20211027	7	DSC02913_1	wt	wt	EV	Hero_C	DV	0
2	20211027	7	DSC02913_2	wt	wt	EV	Hero_C	DV	0
2	20211027	7	DSC02913_3	wt	wt	EV	Hero_C	DV	0
2	20211027	7	DSC02913_4	wt	wt	EV	Hero_C	DV	0
2	20211027	7	DSC02913_5	wt	wt	EV	Hero_C	DV	0
2	20211027	7	DSC02913_6	wt	wt	EV	Hero_C	DV	0
2	20211027	7	DSC02913_1	wt	wt	NRC6a	Hero_C	WT	0
2	20211027	7	DSC02913_2	wt	wt	NRC6a	Hero_C	WT	0
2	20211027	7	DSC02913_3	wt	wt	NRC6a	Hero_C	WT	0
2	20211027	7	DSC02913_4	wt	wt	NRC6a	Hero_C	WT	0
2	20211027	7	DSC02913_5	wt	wt	NRC6a	Hero_C	WT	0
2	20211027	7	DSC02913_6	wt	wt	NRC6a	Hero_C	WT	0
2	20211027	7	DSC02913_1	wt	wt	NRC6a	Hero_C	DV	0
2	20211027	7	DSC02913_2	wt	wt	NRC6a	Hero_C	DV	0
2	20211027	7	DSC02913_3	wt	wt	NRC6a	Hero_C	DV	0
2	20211027	7	DSC02913_4	wt	wt	NRC6a	Hero_C	DV	0
2	20211027	7	DSC02913_5	wt	wt	NRC6a	Hero_C	DV	0
2	20211027	7	DSC02913_6	wt	wt	NRC6a	Hero_C	DV	0
2	20211027	7	DSC02913_1	wt	wt	NRC6a	EV	WT	2
2	20211027	7	DSC02913_2	wt	wt	NRC6a	EV	WT	0
2	20211027	7	DSC02913_3	wt	wt	NRC6a	EV	WT	0
2	20211027	7	DSC02913_4	wt	wt	NRC6a	EV	WT	0
2	20211027	7	DSC02913_5	wt	wt	NRC6a	EV	WT	0
2	20211027	7	DSC02913_6	wt	wt	NRC6a	EV	WT	0
2	20211027	7	DSC02913_1	wt	wt	NRC6a	EV	DV	7
2	20211027	7	DSC02913_2	wt	wt	NRC6a	EV	DV	7
2	20211027	7	DSC02913_3	wt	wt	NRC6a	EV	DV	7
2	20211027	7	DSC02913_4	wt	wt	NRC6a	EV	DV	7
2	20211027	7	DSC02913_5	wt	wt	NRC6a	EV	DV	6
2	20211027	7	DSC02913_6	wt	wt	NRC6a	EV	DV	6
3	20211111	7	DSC03099_1	wt	wt	EV	Hero_C	WT	0
3	20211111	7	DSC03099_2	wt	wt	EV	Hero_C	WT	0
3	20211111	7	DSC03099_3	wt	wt	EV	Hero_C	WT	0
3	20211111	7	DSC03099_4	wt	wt	EV	Hero_C	WT	0
3	20211111	7	DSC03099_5	wt	wt	EV	Hero_C	WT	0
3	20211111	7	DSC03099_6	wt	wt	EV	Hero_C	WT	0
3	20211111	7	DSC03099_1	wt	wt	EV	Hero_C	DV	0
3	20211111	7	DSC03099_2	wt	wt	EV	Hero_C	DV	0
3	20211111	7	DSC03099_3	wt	wt	EV	Hero_C	DV	0
3	20211111	7	DSC03099_4	wt	wt	EV	Hero_C	DV	0
3	20211111	7	DSC03099_5	wt	wt	EV	Hero_C	DV	0
3	20211111	7	DSC03099_6	wt	wt	EV	Hero_C	DV	0
3	20211111	7	DSC03099_1	wt	wt	NRC6a	Hero_C	WT	0
3	20211111	7	DSC03099_2	wt	wt	NRC6a	Hero_C	WT	0
3	20211111	7	DSC03099_3	wt	wt	NRC6a	Hero_C	WT	0
3	20211111	7	DSC03099_4	wt	wt	NRC6a	Hero_C	WT	0
3	20211111	7	DSC03099_5	wt	wt	NRC6a	Hero_C	WT	0
3	20211111	7	DSC03099_6	wt	wt	NRC6a	Hero_C	WT	0
3	20211111	7	DSC03099_1	wt	wt	NRC6a	Hero_C	DV	0
3	20211111	7	DSC03099_2	wt	wt	NRC6a	Hero_C	DV	0
3	20211111	7	DSC03099_3	wt	wt	NRC6a	Hero_C	DV	0
3	20211111	7	DSC03099_4	wt	wt	NRC6a	Hero_C	DV	0
3	20211111	7	DSC03099_5	wt	wt	NRC6a	Hero_C	DV	0
3	20211111	7	DSC03099_6	wt	wt	NRC6a	Hero_C	DV	0
3	20211111	7	DSC03099_1	wt	wt	NRC6a	EV	WT	3
3	20211111	7	DSC03099_2	wt	wt	NRC6a	EV	WT	0
3	20211111	7	DSC03099_3	wt	wt	NRC6a	EV	WT	0
3	20211111	7	DSC03099_4	wt	wt	NRC6a	EV	WT	0
3	20211111	7	DSC03099_5	wt	wt	NRC6a	EV	WT	0
3	20211111	7	DSC03099_6	wt	wt	NRC6a	EV	WT	0
3	20211111	7	DSC03099_1	wt	wt	NRC6a	EV	DV	5
3	20211111	7	DSC03099_2	wt	wt	NRC6a	EV	DV	3
3	20211111	7	DSC03099_3	wt	wt	NRC6a	EV	DV	5
3	20211111	7	DSC03099_4	wt	wt	NRC6a	EV	DV	6
3	20211111	7	DSC03099_5	wt	wt	NRC6a	EV	DV	4
3	20211111	7	DSC03099_6	wt	wt	NRC6a	EV	DV	1
4	20211205	7	DSC03263_1	wt	wt	EV	Hero_C	WT	0
4	20211205	7	DSC03263_2	wt	wt	EV	Hero_C	WT	0
4	20211205	7	DSC03263_3	wt	wt	EV	Hero_C	WT	0
4	20211205	7	DSC03263_4	wt	wt	EV	Hero_C	WT	0
4	20211205	7	DSC03263_5	wt	wt	EV	Hero_C	WT	0
4	20211205	7	DSC03263_6	wt	wt	EV	Hero_C	WT	0
4	20211205	7	DSC03263_1	wt	wt	EV	Hero_C	DV	0
4	20211205	7	DSC03263_2	wt	wt	EV	Hero_C	DV	0
4	20211205	7	DSC03263_3	wt	wt	EV	Hero_C	DV	0
4	20211205	7	DSC03263_4	wt	wt	EV	Hero_C	DV	0
4	20211205	7	DSC03263_5	wt	wt	EV	Hero_C	DV	0
4	20211205	7	DSC03263_6	wt	wt	EV	Hero_C	DV	0
4	20211205	7	DSC03263_1	wt	wt	NRC6a	Hero_C	WT	0
4	20211205	7	DSC03263_2	wt	wt	NRC6a	Hero_C	WT	0
4	20211205	7	DSC03263_3	wt	wt	NRC6a	Hero_C	WT	0
4	20211205	7	DSC03263_4	wt	wt	NRC6a	Hero_C	WT	0
4	20211205	7	DSC03263_5	wt	wt	NRC6a	Hero_C	WT	0
4	20211205	7	DSC03263_6	wt	wt	NRC6a	Hero_C	WT	0
4	20211205	7	DSC03263_1	wt	wt	NRC6a	Hero_C	DV	0
4	20211205	7	DSC03263_2	wt	wt	NRC6a	Hero_C	DV	0
4	20211205	7	DSC03263_3	wt	wt	NRC6a	Hero_C	DV	0
4	20211205	7	DSC03263_4	wt	wt	NRC6a	Hero_C	DV	0
4	20211205	7	DSC03263_5	wt	wt	NRC6a	Hero_C	DV	0
4	20211205	7	DSC03263_6	wt	wt	NRC6a	Hero_C	DV	0
4	20211205	7	DSC03263_1	wt	wt	NRC6a	EV	WT	0
4	20211205	7	DSC03263_2	wt	wt	NRC6a	EV	WT	0
4	20211205	7	DSC03263_3	wt	wt	NRC6a	EV	WT	0
4	20211205	7	DSC03263_4	wt	wt	NRC6a	EV	WT	0
4	20211205	7	DSC03263_5	wt	wt	NRC6a	EV	WT	0
4	20211205	7	DSC03263_6	wt	wt	NRC6a	EV	WT	0
4	20211205	7	DSC03263_1	wt	wt	NRC6a	EV	DV	5
4	20211205	7	DSC03263_2	wt	wt	NRC6a	EV	DV	4
4	20211205	7	DSC03263_3	wt	wt	NRC6a	EV	DV	5
4	20211205	7	DSC03263_4	wt	wt	NRC6a	EV	DV	5
4	20211205	7	DSC03263_5	wt	wt	NRC6a	EV	DV	7
4	20211205	7	DSC03263_6	wt	wt	NRC6a	EV	DV	6

## Sheet: Figure3_Hero_NRC6a_Hero_F_NRC6a
Replicate	Date	DPI	Leaf	Genotype	Genotype_code	NLR1	NLR2	Effector	Score
1	20211013	7	DSC02601_1	wt	wt	EV	Hero_F	WT	0
1	20211013	7	DSC02601_2	wt	wt	EV	Hero_F	WT	0
1	20211013	7	DSC02601_3	wt	wt	EV	Hero_F	WT	0
1	20211013	7	DSC02601_4	wt	wt	EV	Hero_F	WT	0
1	20211013	7	DSC02601_5	wt	wt	EV	Hero_F	WT	0
1	20211013	7	DSC02601_6	wt	wt	EV	Hero_F	WT	0
1	20211013	7	DSC02601_1	wt	wt	EV	Hero_F	DV	0
1	20211013	7	DSC02601_2	wt	wt	EV	Hero_F	DV	0
1	20211013	7	DSC02601_3	wt	wt	EV	Hero_F	DV	0
1	20211013	7	DSC02601_4	wt	wt	EV	Hero_F	DV	0
1	20211013	7	DSC02601_5	wt	wt	EV	Hero_F	DV	0
1	20211013	7	DSC02601_6	wt	wt	EV	Hero_F	DV	0
1	20211013	7	DSC02601_1	wt	wt	NRC6a	Hero_F	WT	0
1	20211013	7	DSC02601_2	wt	wt	NRC6a	Hero_F	WT	0
1	20211013	7	DSC02601_3	wt	wt	NRC6a	Hero_F	WT	0
1	20211013	7	DSC02601_4	wt	wt	NRC6a	Hero_F	WT	0
1	20211013	7	DSC02601_5	wt	wt	NRC6a	Hero_F	WT	0
1	20211013	7	DSC02601_6	wt	wt	NRC6a	Hero_F	WT	0
1	20211013	7	DSC02601_1	wt	wt	NRC6a	Hero_F	DV	3
1	20211013	7	DSC02601_2	wt	wt	NRC6a	Hero_F	DV	6
1	20211013	7	DSC02601_3	wt	wt	NRC6a	Hero_F	DV	4
1	20211013	7	DSC02601_4	wt	wt	NRC6a	Hero_F	DV	4
1	20211013	7	DSC02601_5	wt	wt	NRC6a	Hero_F	DV	4
1	20211013	7	DSC02601_6	wt	wt	NRC6a	Hero_F	DV	3
1	20211013	7	DSC02601_1	wt	wt	NRC6a	EV	WT	0
1	20211013	7	DSC02601_2	wt	wt	NRC6a	EV	WT	0
1	20211013	7	DSC02601_3	wt	wt	NRC6a	EV	WT	0
1	20211013	7	DSC02601_4	wt	wt	NRC6a	EV	WT	0
1	20211013	7	DSC02601_5	wt	wt	NRC6a	EV	WT	0
1	20211013	7	DSC02601_6	wt	wt	NRC6a	EV	WT	0
1	20211013	7	DSC02601_1	wt	wt	NRC6a	EV	DV	6
1	20211013	7	DSC02601_2	wt	wt	NRC6a	EV	DV	5
1	20211013	7	DSC02601_3	wt	wt	NRC6a	EV	DV	5
1	20211013	7	DSC02601_4	wt	wt	NRC6a	EV	DV	6
1	20211013	7	DSC02601_5	wt	wt	NRC6a	EV	DV	5
1	20211013	7	DSC02601_6	wt	wt	NRC6a	EV	DV	4
2	20211027	7	DSC02912_1	wt	wt	EV	Hero_F	WT	0
2	20211027	7	DSC02912_2	wt	wt	EV	Hero_F	WT	0
2	20211027	7	DSC02912_3	wt	wt	EV	Hero_F	WT	0
2	20211027	7	DSC02912_4	wt	wt	EV	Hero_F	WT	0
2	20211027	7	DSC02912_5	wt	wt	EV	Hero_F	WT	0
2	20211027	7	DSC02912_6	wt	wt	EV	Hero_F	WT	0
2	20211027	7	DSC02912_1	wt	wt	EV	Hero_F	DV	0
2	20211027	7	DSC02912_2	wt	wt	EV	Hero_F	DV	0
2	20211027	7	DSC02912_3	wt	wt	EV	Hero_F	DV	0
2	20211027	7	DSC02912_4	wt	wt	EV	Hero_F	DV	0
2	20211027	7	DSC02912_5	wt	wt	EV	Hero_F	DV	0
2	20211027	7	DSC02912_6	wt	wt	EV	Hero_F	DV	0
2	20211027	7	DSC02912_1	wt	wt	NRC6a	Hero_F	WT	0
2	20211027	7	DSC02912_2	wt	wt	NRC6a	Hero_F	WT	0
2	20211027	7	DSC02912_3	wt	wt	NRC6a	Hero_F	WT	0
2	20211027	7	DSC02912_4	wt	wt	NRC6a	Hero_F	WT	0
2	20211027	7	DSC02912_5	wt	wt	NRC6a	Hero_F	WT	0
2	20211027	7	DSC02912_6	wt	wt	NRC6a	Hero_F	WT	0
2	20211027	7	DSC02912_1	wt	wt	NRC6a	Hero_F	DV	5
2	20211027	7	DSC02912_2	wt	wt	NRC6a	Hero_F	DV	3
2	20211027	7	DSC02912_3	wt	wt	NRC6a	Hero_F	DV	4
2	20211027	7	DSC02912_4	wt	wt	NRC6a	Hero_F	DV	3
2	20211027	7	DSC02912_5	wt	wt	NRC6a	Hero_F	DV	5
2	20211027	7	DSC02912_6	wt	wt	NRC6a	Hero_F	DV	4
2	20211027	7	DSC02912_1	wt	wt	NRC6a	EV	WT	0
2	20211027	7	DSC02912_2	wt	wt	NRC6a	EV	WT	0
2	20211027	7	DSC02912_3	wt	wt	NRC6a	EV	WT	0
2	20211027	7	DSC02912_4	wt	wt	NRC6a	EV	WT	0
2	20211027	7	DSC02912_5	wt	wt	NRC6a	EV	WT	0
2	20211027	7	DSC02912_6	wt	wt	NRC6a	EV	WT	0
2	20211027	7	DSC02912_1	wt	wt	NRC6a	EV	DV	6
2	20211027	7	DSC02912_2	wt	wt	NRC6a	EV	DV	6
2	20211027	7	DSC02912_3	wt	wt	NRC6a	EV	DV	6
2	20211027	7	DSC02912_4	wt	wt	NRC6a	EV	DV	5
2	20211027	7	DSC02912_5	wt	wt	NRC6a	EV	DV	7
2	20211027	7	DSC02912_6	wt	wt	NRC6a	EV	DV	6
3	20211111	7	DSC03095_1	wt	wt	EV	Hero_F	WT	0
3	20211111	7	DSC03095_2	wt	wt	EV	Hero_F	WT	0
3	20211111	7	DSC03095_3	wt	wt	EV	Hero_F	WT	0
3	20211111	7	DSC03095_4	wt	wt	EV	Hero_F	WT	0
3	20211111	7	DSC03095_5	wt	wt	EV	Hero_F	WT	0
3	20211111	7	DSC03095_6	wt	wt	EV	Hero_F	WT	0
3	20211111	7	DSC03095_1	wt	wt	EV	Hero_F	DV	0
3	20211111	7	DSC03095_2	wt	wt	EV	Hero_F	DV	0
3	20211111	7	DSC03095_3	wt	wt	EV	Hero_F	DV	0
3	20211111	7	DSC03095_4	wt	wt	EV	Hero_F	DV	0
3	20211111	7	DSC03095_5	wt	wt	EV	Hero_F	DV	0
3	20211111	7	DSC03095_6	wt	wt	EV	Hero_F	DV	0
3	20211111	7	DSC03095_1	wt	wt	NRC6a	Hero_F	WT	0
3	20211111	7	DSC03095_2	wt	wt	NRC6a	Hero_F	WT	0
3	20211111	7	DSC03095_3	wt	wt	NRC6a	Hero_F	WT	0
3	20211111	7	DSC03095_4	wt	wt	NRC6a	Hero_F	WT	0
3	20211111	7	DSC03095_5	wt	wt	NRC6a	Hero_F	WT	0
3	20211111	7	DSC03095_6	wt	wt	NRC6a	Hero_F	WT	0
3	20211111	7	DSC03095_1	wt	wt	NRC6a	Hero_F	DV	3
3	20211111	7	DSC03095_2	wt	wt	NRC6a	Hero_F	DV	3
3	20211111	7	DSC03095_3	wt	wt	NRC6a	Hero_F	DV	3
3	20211111	7	DSC03095_4	wt	wt	NRC6a	Hero_F	DV	2
3	20211111	7	DSC03095_5	wt	wt	NRC6a	Hero_F	DV	3
3	20211111	7	DSC03095_6	wt	wt	NRC6a	Hero_F	DV	2
3	20211111	7	DSC03095_1	wt	wt	NRC6a	EV	WT	0
3	20211111	7	DSC03095_2	wt	wt	NRC6a	EV	WT	0
3	20211111	7	DSC03095_3	wt	wt	NRC6a	EV	WT	0
3	20211111	7	DSC03095_4	wt	wt	NRC6a	EV	WT	0
3	20211111	7	DSC03095_5	wt	wt	NRC6a	EV	WT	4
3	20211111	7	DSC03095_6	wt	wt	NRC6a	EV	WT	0
3	20211111	7	DSC03095_1	wt	wt	NRC6a	EV	DV	2
3	20211111	7	DSC03095_2	wt	wt	NRC6a	EV	DV	5
3	20211111	7	DSC03095_3	wt	wt	NRC6a	EV	DV	5
3	20211111	7	DSC03095_4	wt	wt	NRC6a	EV	DV	5
3	20211111	7	DSC03095_5	wt	wt	NRC6a	EV	DV	7
3	20211111	7	DSC03095_6	wt	wt	NRC6a	EV	DV	6
4	20211205	7	DSC03266_1	wt	wt	EV	Hero_F	WT	0
4	20211205	7	DSC03266_2	wt	wt	EV	Hero_F	WT	0
4	20211205	7	DSC03266_3	wt	wt	EV	Hero_F	WT	0
4	20211205	7	DSC03266_4	wt	wt	EV	Hero_F	WT	0
4	20211205	7	DSC03266_5	wt	wt	EV	Hero_F	WT	0
4	20211205	7	DSC03266_6	wt	wt	EV	Hero_F	WT	0
4	20211205	7	DSC03266_1	wt	wt	EV	Hero_F	DV	0
4	20211205	7	DSC03266_2	wt	wt	EV	Hero_F	DV	0
4	20211205	7	DSC03266_3	wt	wt	EV	Hero_F	DV	0
4	20211205	7	DSC03266_4	wt	wt	EV	Hero_F	DV	0
4	20211205	7	DSC03266_5	wt	wt	EV	Hero_F	DV	0
4	20211205	7	DSC03266_6	wt	wt	EV	Hero_F	DV	0
4	20211205	7	DSC03266_1	wt	wt	NRC6a	Hero_F	WT	0
4	20211205	7	DSC03266_2	wt	wt	NRC6a	Hero_F	WT	0
4	20211205	7	DSC03266_3	wt	wt	NRC6a	Hero_F	WT	0
4	20211205	7	DSC03266_4	wt	wt	NRC6a	Hero_F	WT	0
4	20211205	7	DSC03266_5	wt	wt	NRC6a	Hero_F	WT	0
4	20211205	7	DSC03266_6	wt	wt	NRC6a	Hero_F	WT	0
4	20211205	7	DSC03266_1	wt	wt	NRC6a	Hero_F	DV	3
4	20211205	7	DSC03266_2	wt	wt	NRC6a	Hero_F	DV	3
4	20211205	7	DSC03266_3	wt	wt	NRC6a	Hero_F	DV	3
4	20211205	7	DSC03266_4	wt	wt	NRC6a	Hero_F	DV	3
4	20211205	7	DSC03266_5	wt	wt	NRC6a	Hero_F	DV	5
4	20211205	7	DSC03266_6	wt	wt	NRC6a	Hero_F	DV	5
4	20211205	7	DSC03266_1	wt	wt	NRC6a	EV	WT	0
4	20211205	7	DSC03266_2	wt	wt	NRC6a	EV	WT	0
4	20211205	7	DSC03266_3	wt	wt	NRC6a	EV	WT	0
4	20211205	7	DSC03266_4	wt	wt	NRC6a	EV	WT	0
4	20211205	7	DSC03266_5	wt	wt	NRC6a	EV	WT	1
4	20211205	7	DSC03266_6	wt	wt	NRC6a	EV	WT	0
4	20211205	7	DSC03266_1	wt	wt	NRC6a	EV	DV	4
4	20211205	7	DSC03266_2	wt	wt	NRC6a	EV	DV	4
4	20211205	7	DSC03266_3	wt	wt	NRC6a	EV	DV	3
4	20211205	7	DSC03266_4	wt	wt	NRC6a	EV	DV	5
4	20211205	7	DSC03266_5	wt	wt	NRC6a	EV	DV	5
4	20211205	7	DSC03266_6	wt	wt	NRC6a	EV	DV	5

## Sheet: Figure3_Hero_NRC6a_Hero_H_NRC6a
Replicate	Date	DPI	Leaf	Genotype	Genotype_code	NLR1	NLR2	Effector	Score
1	20211013	7	DSC02599_1	wt	wt	EV	Hero_H	WT	0
1	20211013	7	DSC02599_2	wt	wt	EV	Hero_H	WT	0
1	20211013	7	DSC02599_3	wt	wt	EV	Hero_H	WT	0
1	20211013	7	DSC02599_4	wt	wt	EV	Hero_H	WT	0
1	20211013	7	DSC02599_5	wt	wt	EV	Hero_H	WT	0
1	20211013	7	DSC02599_6	wt	wt	EV	Hero_H	WT	0
1	20211013	7	DSC02599_1	wt	wt	EV	Hero_H	DV	0
1	20211013	7	DSC02599_2	wt	wt	EV	Hero_H	DV	0
1	20211013	7	DSC02599_3	wt	wt	EV	Hero_H	DV	0
1	20211013	7	DSC02599_4	wt	wt	EV	Hero_H	DV	0
1	20211013	7	DSC02599_5	wt	wt	EV	Hero_H	DV	0
1	20211013	7	DSC02599_6	wt	wt	EV	Hero_H	DV	0
1	20211013	7	DSC02599_1	wt	wt	NRC6a	Hero_H	WT	0
1	20211013	7	DSC02599_2	wt	wt	NRC6a	Hero_H	WT	0
1	20211013	7	DSC02599_3	wt	wt	NRC6a	Hero_H	WT	0
1	20211013	7	DSC02599_4	wt	wt	NRC6a	Hero_H	WT	0
1	20211013	7	DSC02599_5	wt	wt	NRC6a	Hero_H	WT	0
1	20211013	7	DSC02599_6	wt	wt	NRC6a	Hero_H	WT	0
1	20211013	7	DSC02599_1	wt	wt	NRC6a	Hero_H	DV	5
1	20211013	7	DSC02599_2	wt	wt	NRC6a	Hero_H	DV	5
1	20211013	7	DSC02599_3	wt	wt	NRC6a	Hero_H	DV	4
1	20211013	7	DSC02599_4	wt	wt	NRC6a	Hero_H	DV	6
1	20211013	7	DSC02599_5	wt	wt	NRC6a	Hero_H	DV	4
1	20211013	7	DSC02599_6	wt	wt	NRC6a	Hero_H	DV	4
1	20211013	7	DSC02599_1	wt	wt	NRC6a	EV	WT	0
1	20211013	7	DSC02599_2	wt	wt	NRC6a	EV	WT	0
1	20211013	7	DSC02599_3	wt	wt	NRC6a	EV	WT	0
1	20211013	7	DSC02599_4	wt	wt	NRC6a	EV	WT	0
1	20211013	7	DSC02599_5	wt	wt	NRC6a	EV	WT	0
1	20211013	7	DSC02599_6	wt	wt	NRC6a	EV	WT	0
1	20211013	7	DSC02599_1	wt	wt	NRC6a	EV	DV	6
1	20211013	7	DSC02599_2	wt	wt	NRC6a	EV	DV	6
1	20211013	7	DSC02599_3	wt	wt	NRC6a	EV	DV	6
1	20211013	7	DSC02599_4	wt	wt	NRC6a	EV	DV	7
1	20211013	7	DSC02599_5	wt	wt	NRC6a	EV	DV	6
1	20211013	7	DSC02599_6	wt	wt	NRC6a	EV	DV	6
2	20211027	7	DSC02914_1	wt	wt	EV	Hero_H	WT	0
2	20211027	7	DSC02914_2	wt	wt	EV	Hero_H	WT	0
2	20211027	7	DSC02914_3	wt	wt	EV	Hero_H	WT	0
2	20211027	7	DSC02914_4	wt	wt	EV	Hero_H	WT	0
2	20211027	7	DSC02914_5	wt	wt	EV	Hero_H	WT	0
2	20211027	7	DSC02914_6	wt	wt	EV	Hero_H	WT	0
2	20211027	7	DSC02914_1	wt	wt	EV	Hero_H	DV	0
2	20211027	7	DSC02914_2	wt	wt	EV	Hero_H	DV	0
2	20211027	7	DSC02914_3	wt	wt	EV	Hero_H	DV	0
2	20211027	7	DSC02914_4	wt	wt	EV	Hero_H	DV	0
2	20211027	7	DSC02914_5	wt	wt	EV	Hero_H	DV	0
2	20211027	7	DSC02914_6	wt	wt	EV	Hero_H	DV	0
2	20211027	7	DSC02914_1	wt	wt	NRC6a	Hero_H	WT	0
2	20211027	7	DSC02914_2	wt	wt	NRC6a	Hero_H	WT	0
2	20211027	7	DSC02914_3	wt	wt	NRC6a	Hero_H	WT	0
2	20211027	7	DSC02914_4	wt	wt	NRC6a	Hero_H	WT	0
2	20211027	7	DSC02914_5	wt	wt	NRC6a	Hero_H	WT	0
2	20211027	7	DSC02914_6	wt	wt	NRC6a	Hero_H	WT	0
2	20211027	7	DSC02914_1	wt	wt	NRC6a	Hero_H	DV	3
2	20211027	7	DSC02914_2	wt	wt	NRC6a	Hero_H	DV	2
2	20211027	7	DSC02914_3	wt	wt	NRC6a	Hero_H	DV	3
2	20211027	7	DSC02914_4	wt	wt	NRC6a	Hero_H	DV	1
2	20211027	7	DSC02914_5	wt	wt	NRC6a	Hero_H	DV	3
2	20211027	7	DSC02914_6	wt	wt	NRC6a	Hero_H	DV	4
2	20211027	7	DSC02914_1	wt	wt	NRC6a	EV	WT	0
2	20211027	7	DSC02914_2	wt	wt	NRC6a	EV	WT	0
2	20211027	7	DSC02914_3	wt	wt	NRC6a	EV	WT	0
2	20211027	7	DSC02914_4	wt	wt	NRC6a	EV	WT	0
2	20211027	7	DSC02914_5	wt	wt	NRC6a	EV	WT	0
2	20211027	7	DSC02914_6	wt	wt	NRC6a	EV	WT	0
2	20211027	7	DSC02914_1	wt	wt	NRC6a	EV	DV	3
2	20211027	7	DSC02914_2	wt	wt	NRC6a	EV	DV	6
2	20211027	7	DSC02914_3	wt	wt	NRC6a	EV	DV	4
2	20211027	7	DSC02914_4	wt	wt	NRC6a	EV	DV	5
2	20211027	7	DSC02914_5	wt	wt	NRC6a	EV	DV	5
2	20211027	7	DSC02914_6	wt	wt	NRC6a	EV	DV	6
3	20211111	7	DSC03098_1	wt	wt	EV	Hero_H	WT	0
3	20211111	7	DSC03098_2	wt	wt	EV	Hero_H	WT	0
3	20211111	7	DSC03098_3	wt	wt	EV	Hero_H	WT	0
3	20211111	7	DSC03098_4	wt	wt	EV	Hero_H	WT	0
3	20211111	7	DSC03098_5	wt	wt	EV	Hero_H	WT	0
3	20211111	7	DSC03098_6	wt	wt	EV	Hero_H	WT	0
3	20211111	7	DSC03098_1	wt	wt	EV	Hero_H	DV	0
3	20211111	7	DSC03098_2	wt	wt	EV	Hero_H	DV	0
3	20211111	7	DSC03098_3	wt	wt	EV	Hero_H	DV	0
3	20211111	7	DSC03098_4	wt	wt	EV	Hero_H	DV	0
3	20211111	7	DSC03098_5	wt	wt	EV	Hero_H	DV	0
3	20211111	7	DSC03098_6	wt	wt	EV	Hero_H	DV	0
3	20211111	7	DSC03098_1	wt	wt	NRC6a	Hero_H	WT	0
3	20211111	7	DSC03098_2	wt	wt	NRC6a	Hero_H	WT	0
3	20211111	7	DSC03098_3	wt	wt	NRC6a	Hero_H	WT	0
3	20211111	7	DSC03098_4	wt	wt	NRC6a	Hero_H	WT	0
3	20211111	7	DSC03098_5	wt	wt	NRC6a	Hero_H	WT	0
3	20211111	7	DSC03098_6	wt	wt	NRC6a	Hero_H	WT	0
3	20211111	7	DSC03098_1	wt	wt	NRC6a	Hero_H	DV	2
3	20211111	7	DSC03098_2	wt	wt	NRC6a	Hero_H	DV	2
3	20211111	7	DSC03098_3	wt	wt	NRC6a	Hero_H	DV	2
3	20211111	7	DSC03098_4	wt	wt	NRC6a	Hero_H	DV	2
3	20211111	7	DSC03098_5	wt	wt	NRC6a	Hero_H	DV	1
3	20211111	7	DSC03098_6	wt	wt	NRC6a	Hero_H	DV	2
3	20211111	7	DSC03098_1	wt	wt	NRC6a	EV	WT	0
3	20211111	7	DSC03098_2	wt	wt	NRC6a	EV	WT	0
3	20211111	7	DSC03098_3	wt	wt	NRC6a	EV	WT	0
3	20211111	7	DSC03098_4	wt	wt	NRC6a	EV	WT	0
3	20211111	7	DSC03098_5	wt	wt	NRC6a	EV	WT	0
3	20211111	7	DSC03098_6	wt	wt	NRC6a	EV	WT	0
3	20211111	7	DSC03098_1	wt	wt	NRC6a	EV	DV	4
3	20211111	7	DSC03098_2	wt	wt	NRC6a	EV	DV	5
3	20211111	7	DSC03098_3	wt	wt	NRC6a	EV	DV	5
3	20211111	7	DSC03098_4	wt	wt	NRC6a	EV	DV	6
3	20211111	7	DSC03098_5	wt	wt	NRC6a	EV	DV	4
3	20211111	7	DSC03098_6	wt	wt	NRC6a	EV	DV	5
4	20211205	7	DSC03264_1	wt	wt	EV	Hero_H	WT	0
4	20211205	7	DSC03264_2	wt	wt	EV	Hero_H	WT	0
4	20211205	7	DSC03264_3	wt	wt	EV	Hero_H	WT	0
4	20211205	7	DSC03264_4	wt	wt	EV	Hero_H	WT	0
4	20211205	7	DSC03264_5	wt	wt	EV	Hero_H	WT	0
4	20211205	7	DSC03264_6	wt	wt	EV	Hero_H	WT	0
4	20211205	7	DSC03264_1	wt	wt	EV	Hero_H	DV	0
4	20211205	7	DSC03264_2	wt	wt	EV	Hero_H	DV	0
4	20211205	7	DSC03264_3	wt	wt	EV	Hero_H	DV	0
4	20211205	7	DSC03264_4	wt	wt	EV	Hero_H	DV	0
4	20211205	7	DSC03264_5	wt	wt	EV	Hero_H	DV	0
4	20211205	7	DSC03264_6	wt	wt	EV	Hero_H	DV	0
4	20211205	7	DSC03264_1	wt	wt	NRC6a	Hero_H	WT	0
4	20211205	7	DSC03264_2	wt	wt	NRC6a	Hero_H	WT	0
4	20211205	7	DSC03264_3	wt	wt	NRC6a	Hero_H	WT	0
4	20211205	7	DSC03264_4	wt	wt	NRC6a	Hero_H	WT	0
4	20211205	7	DSC03264_5	wt	wt	NRC6a	Hero_H	WT	0
4	20211205	7	DSC03264_6	wt	wt	NRC6a	Hero_H	WT	0
4	20211205	7	DSC03264_1	wt	wt	NRC6a	Hero_H	DV	5
4	20211205	7	DSC03264_2	wt	wt	NRC6a	Hero_H	DV	3
4	20211205	7	DSC03264_3	wt	wt	NRC6a	Hero_H	DV	3
4	20211205	7	DSC03264_4	wt	wt	NRC6a	Hero_H	DV	5
4	20211205	7	DSC03264_5	wt	wt	NRC6a	Hero_H	DV	5
4	20211205	7	DSC03264_6	wt	wt	NRC6a	Hero_H	DV	3
4	20211205	7	DSC03264_1	wt	wt	NRC6a	EV	WT	0
4	20211205	7	DSC03264_2	wt	wt	NRC6a	EV	WT	0
4	20211205	7	DSC03264_3	wt	wt	NRC6a	EV	WT	0
4	20211205	7	DSC03264_4	wt	wt	NRC6a	EV	WT	0
4	20211205	7	DSC03264_5	wt	wt	NRC6a	EV	WT	0
4	20211205	7	DSC03264_6	wt	wt	NRC6a	EV	WT	0
4	20211205	7	DSC03264_1	wt	wt	NRC6a	EV	DV	6
4	20211205	7	DSC03264_2	wt	wt	NRC6a	EV	DV	4
4	20211205	7	DSC03264_3	wt	wt	NRC6a	EV	DV	3
4	20211205	7	DSC03264_4	wt	wt	NRC6a	EV	DV	5
4	20211205	7	DSC03264_5	wt	wt	NRC6a	EV	DV	6
4	20211205	7	DSC03264_6	wt	wt	NRC6a	EV	DV	3

## Sheet: Figure3_Hero_NRC6a_Hero_J_NRC6a
Replicate	Date	DPI	Leaf	Genotype	Genotype_code	NLR1	NLR2	Effector	Score
1	20211013	7	DSC02602_1	wt	wt	EV	Hero_J	WT	0
1	20211013	7	DSC02602_2	wt	wt	EV	Hero_J	WT	0
1	20211013	7	DSC02602_3	wt	wt	EV	Hero_J	WT	0
1	20211013	7	DSC02602_4	wt	wt	EV	Hero_J	WT	0
1	20211013	7	DSC02602_5	wt	wt	EV	Hero_J	WT	0
1	20211013	7	DSC02602_6	wt	wt	EV	Hero_J	WT	0
1	20211013	7	DSC02602_1	wt	wt	EV	Hero_J	DV	0
1	20211013	7	DSC02602_2	wt	wt	EV	Hero_J	DV	0
1	20211013	7	DSC02602_3	wt	wt	EV	Hero_J	DV	0
1	20211013	7	DSC02602_4	wt	wt	EV	Hero_J	DV	0
1	20211013	7	DSC02602_5	wt	wt	EV	Hero_J	DV	0
1	20211013	7	DSC02602_6	wt	wt	EV	Hero_J	DV	0
1	20211013	7	DSC02602_1	wt	wt	NRC6a	Hero_J	WT	0
1	20211013	7	DSC02602_2	wt	wt	NRC6a	Hero_J	WT	0
1	20211013	7	DSC02602_3	wt	wt	NRC6a	Hero_J	WT	0
1	20211013	7	DSC02602_4	wt	wt	NRC6a	Hero_J	WT	0
1	20211013	7	DSC02602_5	wt	wt	NRC6a	Hero_J	WT	0
1	20211013	7	DSC02602_6	wt	wt	NRC6a	Hero_J	WT	0
1	20211013	7	DSC02602_1	wt	wt	NRC6a	Hero_J	DV	1
1	20211013	7	DSC02602_2	wt	wt	NRC6a	Hero_J	DV	1
1	20211013	7	DSC02602_3	wt	wt	NRC6a	Hero_J	DV	1
1	20211013	7	DSC02602_4	wt	wt	NRC6a	Hero_J	DV	1
1	20211013	7	DSC02602_5	wt	wt	NRC6a	Hero_J	DV	2
1	20211013	7	DSC02602_6	wt	wt	NRC6a	Hero_J	DV	1
1	20211013	7	DSC02602_1	wt	wt	NRC6a	EV	WT	0
1	20211013	7	DSC02602_2	wt	wt	NRC6a	EV	WT	0
1	20211013	7	DSC02602_3	wt	wt	NRC6a	EV	WT	0
1	20211013	7	DSC02602_4	wt	wt	NRC6a	EV	WT	0
1	20211013	7	DSC02602_5	wt	wt	NRC6a	EV	WT	0
1	20211013	7	DSC02602_6	wt	wt	NRC6a	EV	WT	0
1	20211013	7	DSC02602_1	wt	wt	NRC6a	EV	DV	5
1	20211013	7	DSC02602_2	wt	wt	NRC6a	EV	DV	6
1	20211013	7	DSC02602_3	wt	wt	NRC6a	EV	DV	5
1	20211013	7	DSC02602_4	wt	wt	NRC6a	EV	DV	5
1	20211013	7	DSC02602_5	wt	wt	NRC6a	EV	DV	6
1	20211013	7	DSC02602_6	wt	wt	NRC6a	EV	DV	7
2	20211027	7	DSC02916_1	wt	wt	EV	Hero_J	WT	0
2	20211027	7	DSC02916_2	wt	wt	EV	Hero_J	WT	0
2	20211027	7	DSC02916_3	wt	wt	EV	Hero_J	WT	0
2	20211027	7	DSC02916_4	wt	wt	EV	Hero_J	WT	0
2	20211027	7	DSC02916_5	wt	wt	EV	Hero_J	WT	0
2	20211027	7	DSC02916_6	wt	wt	EV	Hero_J	WT	0
2	20211027	7	DSC02916_1	wt	wt	EV	Hero_J	DV	0
2	20211027	7	DSC02916_2	wt	wt	EV	Hero_J	DV	0
2	20211027	7	DSC02916_3	wt	wt	EV	Hero_J	DV	0
2	20211027	7	DSC02916_4	wt	wt	EV	Hero_J	DV	0
2	20211027	7	DSC02916_5	wt	wt	EV	Hero_J	DV	0
2	20211027	7	DSC02916_6	wt	wt	EV	Hero_J	DV	0
2	20211027	7	DSC02916_1	wt	wt	NRC6a	Hero_J	WT	0
2	20211027	7	DSC02916_2	wt	wt	NRC6a	Hero_J	WT	0
2	20211027	7	DSC02916_3	wt	wt	NRC6a	Hero_J	WT	0
2	20211027	7	DSC02916_4	wt	wt	NRC6a	Hero_J	WT	0
2	20211027	7	DSC02916_5	wt	wt	NRC6a	Hero_J	WT	0
2	20211027	7	DSC02916_6	wt	wt	NRC6a	Hero_J	WT	0
2	20211027	7	DSC02916_1	wt	wt	NRC6a	Hero_J	DV	0
2	20211027	7	DSC02916_2	wt	wt	NRC6a	Hero_J	DV	1
2	20211027	7	DSC02916_3	wt	wt	NRC6a	Hero_J	DV	0
2	20211027	7	DSC02916_4	wt	wt	NRC6a	Hero_J	DV	0
2	20211027	7	DSC02916_5	wt	wt	NRC6a	Hero_J	DV	1
2	20211027	7	DSC02916_6	wt	wt	NRC6a	Hero_J	DV	1
2	20211027	7	DSC02916_1	wt	wt	NRC6a	EV	WT	0
2	20211027	7	DSC02916_2	wt	wt	NRC6a	EV	WT	0
2	20211027	7	DSC02916_3	wt	wt	NRC6a	EV	WT	0
2	20211027	7	DSC02916_4	wt	wt	NRC6a	EV	WT	0
2	20211027	7	DSC02916_5	wt	wt	NRC6a	EV	WT	0
2	20211027	7	DSC02916_6	wt	wt	NRC6a	EV	WT	0
2	20211027	7	DSC02916_1	wt	wt	NRC6a	EV	DV	3
2	20211027	7	DSC02916_2	wt	wt	NRC6a	EV	DV	4
2	20211027	7	DSC02916_3	wt	wt	NRC6a	EV	DV	5
2	20211027	7	DSC02916_4	wt	wt	NRC6a	EV	DV	3
2	20211027	7	DSC02916_5	wt	wt	NRC6a	EV	DV	6
2	20211027	7	DSC02916_6	wt	wt	NRC6a	EV	DV	6
3	20211111	7	DSC03096_1	wt	wt	EV	Hero_J	WT	0
3	20211111	7	DSC03096_2	wt	wt	EV	Hero_J	WT	0
3	20211111	7	DSC03096_3	wt	wt	EV	Hero_J	WT	0
3	20211111	7	DSC03096_4	wt	wt	EV	Hero_J	WT	0
3	20211111	7	DSC03096_5	wt	wt	EV	Hero_J	WT	0
3	20211111	7	DSC03096_6	wt	wt	EV	Hero_J	WT	0
3	20211111	7	DSC03096_1	wt	wt	EV	Hero_J	DV	0
3	20211111	7	DSC03096_2	wt	wt	EV	Hero_J	DV	0
3	20211111	7	DSC03096_3	wt	wt	EV	Hero_J	DV	0
3	20211111	7	DSC03096_4	wt	wt	EV	Hero_J	DV	0
3	20211111	7	DSC03096_5	wt	wt	EV	Hero_J	DV	0
3	20211111	7	DSC03096_6	wt	wt	EV	Hero_J	DV	0
3	20211111	7	DSC03096_1	wt	wt	NRC6a	Hero_J	WT	0
3	20211111	7	DSC03096_2	wt	wt	NRC6a	Hero_J	WT	0
3	20211111	7	DSC03096_3	wt	wt	NRC6a	Hero_J	WT	0
3	20211111	7	DSC03096_4	wt	wt	NRC6a	Hero_J	WT	0
3	20211111	7	DSC03096_5	wt	wt	NRC6a	Hero_J	WT	0
3	20211111	7	DSC03096_6	wt	wt	NRC6a	Hero_J	WT	0
3	20211111	7	DSC03096_1	wt	wt	NRC6a	Hero_J	DV	1
3	20211111	7	DSC03096_2	wt	wt	NRC6a	Hero_J	DV	1
3	20211111	7	DSC03096_3	wt	wt	NRC6a	Hero_J	DV	0
3	20211111	7	DSC03096_4	wt	wt	NRC6a	Hero_J	DV	1
3	20211111	7	DSC03096_5	wt	wt	NRC6a	Hero_J	DV	0
3	20211111	7	DSC03096_6	wt	wt	NRC6a	Hero_J	DV	1
3	20211111	7	DSC03096_1	wt	wt	NRC6a	EV	WT	0
3	20211111	7	DSC03096_2	wt	wt	NRC6a	EV	WT	0
3	20211111	7	DSC03096_3	wt	wt	NRC6a	EV	WT	0
3	20211111	7	DSC03096_4	wt	wt	NRC6a	EV	WT	0
3	20211111	7	DSC03096_5	wt	wt	NRC6a	EV	WT	0
3	20211111	7	DSC03096_6	wt	wt	NRC6a	EV	WT	0
3	20211111	7	DSC03096_1	wt	wt	NRC6a	EV	DV	4
3	20211111	7	DSC03096_2	wt	wt	NRC6a	EV	DV	5
3	20211111	7	DSC03096_3	wt	wt	NRC6a	EV	DV	4
3	20211111	7	DSC03096_4	wt	wt	NRC6a	EV	DV	4
3	20211111	7	DSC03096_5	wt	wt	NRC6a	EV	DV	4
3	20211111	7	DSC03096_6	wt	wt	NRC6a	EV	DV	6
4	20211205	7	DSC03267_1	wt	wt	EV	Hero_J	WT	0
4	20211205	7	DSC03267_2	wt	wt	EV	Hero_J	WT	0
4	20211205	7	DSC03267_3	wt	wt	EV	Hero_J	WT	0
4	20211205	7	DSC03267_4	wt	wt	EV	Hero_J	WT	0
4	20211205	7	DSC03267_5	wt	wt	EV	Hero_J	WT	0
4	20211205	7	DSC03267_6	wt	wt	EV	Hero_J	WT	0
4	20211205	7	DSC03267_1	wt	wt	EV	Hero_J	DV	0
4	20211205	7	DSC03267_2	wt	wt	EV	Hero_J	DV	0
4	20211205	7	DSC03267_3	wt	wt	EV	Hero_J	DV	0
4	20211205	7	DSC03267_4	wt	wt	EV	Hero_J	DV	0
4	20211205	7	DSC03267_5	wt	wt	EV	Hero_J	DV	0
4	20211205	7	DSC03267_6	wt	wt	EV	Hero_J	DV	0
4	20211205	7	DSC03267_1	wt	wt	NRC6a	Hero_J	WT	0
4	20211205	7	DSC03267_2	wt	wt	NRC6a	Hero_J	WT	0
4	20211205	7	DSC03267_3	wt	wt	NRC6a	Hero_J	WT	0
4	20211205	7	DSC03267_4	wt	wt	NRC6a	Hero_J	WT	0
4	20211205	7	DSC03267_5	wt	wt	NRC6a	Hero_J	WT	0
4	20211205	7	DSC03267_6	wt	wt	NRC6a	Hero_J	WT	0
4	20211205	7	DSC03267_1	wt	wt	NRC6a	Hero_J	DV	1
4	20211205	7	DSC03267_2	wt	wt	NRC6a	Hero_J	DV	1
4	20211205	7	DSC03267_3	wt	wt	NRC6a	Hero_J	DV	2
4	20211205	7	DSC03267_4	wt	wt	NRC6a	Hero_J	DV	1
4	20211205	7	DSC03267_5	wt	wt	NRC6a	Hero_J	DV	2
4	20211205	7	DSC03267_6	wt	wt	NRC6a	Hero_J	DV	1
4	20211205	7	DSC03267_1	wt	wt	NRC6a	EV	WT	0
4	20211205	7	DSC03267_2	wt	wt	NRC6a	EV	WT	0
4	20211205	7	DSC03267_3	wt	wt	NRC6a	EV	WT	0
4	20211205	7	DSC03267_4	wt	wt	NRC6a	EV	WT	0
4	20211205	7	DSC03267_5	wt	wt	NRC6a	EV	WT	0
4	20211205	7	DSC03267_6	wt	wt	NRC6a	EV	WT	0
4	20211205	7	DSC03267_1	wt	wt	NRC6a	EV	DV	5
4	20211205	7	DSC03267_2	wt	wt	NRC6a	EV	DV	6
4	20211205	7	DSC03267_3	wt	wt	NRC6a	EV	DV	4
4	20211205	7	DSC03267_4	wt	wt	NRC6a	EV	DV	4
4	20211205	7	DSC03267_5	wt	wt	NRC6a	EV	DV	5
4	20211205	7	DSC03267_6	wt	wt	NRC6a	EV	DV	5

## Sheet: Figure3_Hero_NRC6b_Hero_A_NRC6b
Replicate	Date	DPI	Leaf	Genotype	Genotype_code	NLR1	NLR2	Effector	Score
1	20211006	7	DSC02460_1	wt	wt	EV	Hero_A	WT	0
1	20211006	7	DSC02460_2	wt	wt	EV	Hero_A	WT	0
1	20211006	7	DSC02460_3	wt	wt	EV	Hero_A	WT	0
1	20211006	7	DSC02460_4	wt	wt	EV	Hero_A	WT	0
1	20211006	7	DSC02460_5	wt	wt	EV	Hero_A	WT	0
1	20211006	7	DSC02460_6	wt	wt	EV	Hero_A	WT	0
1	20211006	7	DSC02460_1	wt	wt	EV	Hero_A	DV	0
1	20211006	7	DSC02460_2	wt	wt	EV	Hero_A	DV	0
1	20211006	7	DSC02460_3	wt	wt	EV	Hero_A	DV	0
1	20211006	7	DSC02460_4	wt	wt	EV	Hero_A	DV	0
1	20211006	7	DSC02460_5	wt	wt	EV	Hero_A	DV	0
1	20211006	7	DSC02460_6	wt	wt	EV	Hero_A	DV	0
1	20211006	7	DSC02460_1	wt	wt	NRC6b	Hero_A	WT	0
1	20211006	7	DSC02460_2	wt	wt	NRC6b	Hero_A	WT	0
1	20211006	7	DSC02460_3	wt	wt	NRC6b	Hero_A	WT	0
1	20211006	7	DSC02460_4	wt	wt	NRC6b	Hero_A	WT	0
1	20211006	7	DSC02460_5	wt	wt	NRC6b	Hero_A	WT	0
1	20211006	7	DSC02460_6	wt	wt	NRC6b	Hero_A	WT	0
1	20211006	7	DSC02460_1	wt	wt	NRC6b	Hero_A	DV	1
1	20211006	7	DSC02460_2	wt	wt	NRC6b	Hero_A	DV	2
1	20211006	7	DSC02460_3	wt	wt	NRC6b	Hero_A	DV	1
1	20211006	7	DSC02460_4	wt	wt	NRC6b	Hero_A	DV	1
1	20211006	7	DSC02460_5	wt	wt	NRC6b	Hero_A	DV	2
1	20211006	7	DSC02460_6	wt	wt	NRC6b	Hero_A	DV	1
1	20211006	7	DSC02460_1	wt	wt	NRC6b	EV	WT	0
1	20211006	7	DSC02460_2	wt	wt	NRC6b	EV	WT	0
1	20211006	7	DSC02460_3	wt	wt	NRC6b	EV	WT	0
1	20211006	7	DSC02460_4	wt	wt	NRC6b	EV	WT	0
1	20211006	7	DSC02460_5	wt	wt	NRC6b	EV	WT	0
1	20211006	7	DSC02460_6	wt	wt	NRC6b	EV	WT	0
1	20211006	7	DSC02460_1	wt	wt	NRC6b	EV	DV	5
1	20211006	7	DSC02460_2	wt	wt	NRC6b	EV	DV	6
1	20211006	7	DSC02460_3	wt	wt	NRC6b	EV	DV	2
1	20211006	7	DSC02460_4	wt	wt	NRC6b	EV	DV	5
1	20211006	7	DSC02460_5	wt	wt	NRC6b	EV	DV	6
1	20211006	7	DSC02460_6	wt	wt	NRC6b	EV	DV	5
2	20211029	7	DSC02921_1	wt	wt	EV	Hero_A	WT	0
2	20211029	7	DSC02921_2	wt	wt	EV	Hero_A	WT	0
2	20211029	7	DSC02921_3	wt	wt	EV	Hero_A	WT	0
2	20211029	7	DSC02921_4	wt	wt	EV	Hero_A	WT	0
2	20211029	7	DSC02921_5	wt	wt	EV	Hero_A	WT	0
2	20211029	7	DSC02921_6	wt	wt	EV	Hero_A	WT	0
2	20211029	7	DSC02921_1	wt	wt	EV	Hero_A	DV	0
2	20211029	7	DSC02921_2	wt	wt	EV	Hero_A	DV	0
2	20211029	7	DSC02921_3	wt	wt	EV	Hero_A	DV	0
2	20211029	7	DSC02921_4	wt	wt	EV	Hero_A	DV	0
2	20211029	7	DSC02921_5	wt	wt	EV	Hero_A	DV	0
2	20211029	7	DSC02921_6	wt	wt	EV	Hero_A	DV	0
2	20211029	7	DSC02921_1	wt	wt	NRC6b	Hero_A	WT	0
2	20211029	7	DSC02921_2	wt	wt	NRC6b	Hero_A	WT	0
2	20211029	7	DSC02921_3	wt	wt	NRC6b	Hero_A	WT	0
2	20211029	7	DSC02921_4	wt	wt	NRC6b	Hero_A	WT	0
2	20211029	7	DSC02921_5	wt	wt	NRC6b	Hero_A	WT	0
2	20211029	7	DSC02921_6	wt	wt	NRC6b	Hero_A	WT	0
2	20211029	7	DSC02921_1	wt	wt	NRC6b	Hero_A	DV	1
2	20211029	7	DSC02921_2	wt	wt	NRC6b	Hero_A	DV	2
2	20211029	7	DSC02921_3	wt	wt	NRC6b	Hero_A	DV	1
2	20211029	7	DSC02921_4	wt	wt	NRC6b	Hero_A	DV	0
2	20211029	7	DSC02921_5	wt	wt	NRC6b	Hero_A	DV	1
2	20211029	7	DSC02921_6	wt	wt	NRC6b	Hero_A	DV	2
2	20211029	7	DSC02921_1	wt	wt	NRC6b	EV	WT	0
2	20211029	7	DSC02921_2	wt	wt	NRC6b	EV	WT	0
2	20211029	7	DSC02921_3	wt	wt	NRC6b	EV	WT	0
2	20211029	7	DSC02921_4	wt	wt	NRC6b	EV	WT	0
2	20211029	7	DSC02921_5	wt	wt	NRC6b	EV	WT	0
2	20211029	7	DSC02921_6	wt	wt	NRC6b	EV	WT	0
2	20211029	7	DSC02921_1	wt	wt	NRC6b	EV	DV	4
2	20211029	7	DSC02921_2	wt	wt	NRC6b	EV	DV	4
2	20211029	7	DSC02921_3	wt	wt	NRC6b	EV	DV	6
2	20211029	7	DSC02921_4	wt	wt	NRC6b	EV	DV	6
2	20211029	7	DSC02921_5	wt	wt	NRC6b	EV	DV	6
2	20211029	7	DSC02921_6	wt	wt	NRC6b	EV	DV	6
3	20211205	7	DSC03268_1	wt	wt	EV	Hero_A	WT	0
3	20211205	7	DSC03268_2	wt	wt	EV	Hero_A	WT	0
3	20211205	7	DSC03268_3	wt	wt	EV	Hero_A	WT	0
3	20211205	7	DSC03268_4	wt	wt	EV	Hero_A	WT	0
3	20211205	7	DSC03268_5	wt	wt	EV	Hero_A	WT	0
3	20211205	7	DSC03268_6	wt	wt	EV	Hero_A	WT	0
3	20211205	7	DSC03268_1	wt	wt	EV	Hero_A	DV	0
3	20211205	7	DSC03268_2	wt	wt	EV	Hero_A	DV	0
3	20211205	7	DSC03268_3	wt	wt	EV	Hero_A	DV	0
3	20211205	7	DSC03268_4	wt	wt	EV	Hero_A	DV	0
3	20211205	7	DSC03268_5	wt	wt	EV	Hero_A	DV	0
3	20211205	7	DSC03268_6	wt	wt	EV	Hero_A	DV	0
3	20211205	7	DSC03268_1	wt	wt	NRC6b	Hero_A	WT	0
3	20211205	7	DSC03268_2	wt	wt	NRC6b	Hero_A	WT	0
3	20211205	7	DSC03268_3	wt	wt	NRC6b	Hero_A	WT	0
3	20211205	7	DSC03268_4	wt	wt	NRC6b	Hero_A	WT	0
3	20211205	7	DSC03268_5	wt	wt	NRC6b	Hero_A	WT	0
3	20211205	7	DSC03268_6	wt	wt	NRC6b	Hero_A	WT	0
3	20211205	7	DSC03268_1	wt	wt	NRC6b	Hero_A	DV	3
3	20211205	7	DSC03268_2	wt	wt	NRC6b	Hero_A	DV	6
3	20211205	7	DSC03268_3	wt	wt	NRC6b	Hero_A	DV	3
3	20211205	7	DSC03268_4	wt	wt	NRC6b	Hero_A	DV	2
3	20211205	7	DSC03268_5	wt	wt	NRC6b	Hero_A	DV	3
3	20211205	7	DSC03268_6	wt	wt	NRC6b	Hero_A	DV	1
3	20211205	7	DSC03268_1	wt	wt	NRC6b	EV	WT	0
3	20211205	7	DSC03268_2	wt	wt	NRC6b	EV	WT	0
3	20211205	7	DSC03268_3	wt	wt	NRC6b	EV	WT	0
3	20211205	7	DSC03268_4	wt	wt	NRC6b	EV	WT	0
3	20211205	7	DSC03268_5	wt	wt	NRC6b	EV	WT	0
3	20211205	7	DSC03268_6	wt	wt	NRC6b	EV	WT	0
3	20211205	7	DSC03268_1	wt	wt	NRC6b	EV	DV	5
3	20211205	7	DSC03268_2	wt	wt	NRC6b	EV	DV	6
3	20211205	7	DSC03268_3	wt	wt	NRC6b	EV	DV	4
3	20211205	7	DSC03268_4	wt	wt	NRC6b	EV	DV	4
3	20211205	7	DSC03268_5	wt	wt	NRC6b	EV	DV	5
3	20211205	7	DSC03268_6	wt	wt	NRC6b	EV	DV	5

## Sheet: Figure3_Hero_NRC6b_Hero_B_NRC6b
Replicate	Date	DPI	Leaf	Genotype	Genotype_code	NLR1	NLR2	Effector	Score
1	20211006	7	DSC02464_1	wt	wt	EV	Hero_B	WT	0
1	20211006	7	DSC02464_2	wt	wt	EV	Hero_B	WT	0
1	20211006	7	DSC02464_3	wt	wt	EV	Hero_B	WT	0
1	20211006	7	DSC02464_4	wt	wt	EV	Hero_B	WT	0
1	20211006	7	DSC02464_5	wt	wt	EV	Hero_B	WT	0
1	20211006	7	DSC02464_6	wt	wt	EV	Hero_B	WT	0
1	20211006	7	DSC02464_1	wt	wt	EV	Hero_B	DV	0
1	20211006	7	DSC02464_2	wt	wt	EV	Hero_B	DV	0
1	20211006	7	DSC02464_3	wt	wt	EV	Hero_B	DV	0
1	20211006	7	DSC02464_4	wt	wt	EV	Hero_B	DV	0
1	20211006	7	DSC02464_5	wt	wt	EV	Hero_B	DV	0
1	20211006	7	DSC02464_6	wt	wt	EV	Hero_B	DV	0
1	20211006	7	DSC02464_1	wt	wt	NRC6b	Hero_B	WT	2
1	20211006	7	DSC02464_2	wt	wt	NRC6b	Hero_B	WT	2
1	20211006	7	DSC02464_3	wt	wt	NRC6b	Hero_B	WT	2
1	20211006	7	DSC02464_4	wt	wt	NRC6b	Hero_B	WT	3
1	20211006	7	DSC02464_5	wt	wt	NRC6b	Hero_B	WT	3
1	20211006	7	DSC02464_6	wt	wt	NRC6b	Hero_B	WT	2
1	20211006	7	DSC02464_1	wt	wt	NRC6b	Hero_B	DV	3
1	20211006	7	DSC02464_2	wt	wt	NRC6b	Hero_B	DV	0
1	20211006	7	DSC02464_3	wt	wt	NRC6b	Hero_B	DV	4
1	20211006	7	DSC02464_4	wt	wt	NRC6b	Hero_B	DV	1
1	20211006	7	DSC02464_5	wt	wt	NRC6b	Hero_B	DV	2
1	20211006	7	DSC02464_6	wt	wt	NRC6b	Hero_B	DV	0
1	20211006	7	DSC02464_1	wt	wt	NRC6b	EV	WT	0
1	20211006	7	DSC02464_2	wt	wt	NRC6b	EV	WT	0
1	20211006	7	DSC02464_3	wt	wt	NRC6b	EV	WT	0
1	20211006	7	DSC02464_4	wt	wt	NRC6b	EV	WT	0
1	20211006	7	DSC02464_5	wt	wt	NRC6b	EV	WT	0
1	20211006	7	DSC02464_6	wt	wt	NRC6b	EV	WT	0
1	20211006	7	DSC02464_1	wt	wt	NRC6b	EV	DV	7
1	20211006	7	DSC02464_2	wt	wt	NRC6b	EV	DV	1
1	20211006	7	DSC02464_3	wt	wt	NRC6b	EV	DV	5
1	20211006	7	DSC02464_4	wt	wt	NRC6b	EV	DV	4
1	20211006	7	DSC02464_5	wt	wt	NRC6b	EV	DV	5
1	20211006	7	DSC02464_6	wt	wt	NRC6b	EV	DV	4
2	20211029	7	DSC02922_1	wt	wt	EV	Hero_B	WT	0
2	20211029	7	DSC02922_2	wt	wt	EV	Hero_B	WT	0
2	20211029	7	DSC02922_3	wt	wt	EV	Hero_B	WT	0
2	20211029	7	DSC02922_4	wt	wt	EV	Hero_B	WT	0
2	20211029	7	DSC02922_5	wt	wt	EV	Hero_B	WT	0
2	20211029	7	DSC02922_6	wt	wt	EV	Hero_B	WT	0
2	20211029	7	DSC02922_1	wt	wt	EV	Hero_B	DV	0
2	20211029	7	DSC02922_2	wt	wt	EV	Hero_B	DV	0
2	20211029	7	DSC02922_3	wt	wt	EV	Hero_B	DV	0
2	20211029	7	DSC02922_4	wt	wt	EV	Hero_B	DV	0
2	20211029	7	DSC02922_5	wt	wt	EV	Hero_B	DV	0
2	20211029	7	DSC02922_6	wt	wt	EV	Hero_B	DV	0
2	20211029	7	DSC02922_1	wt	wt	NRC6b	Hero_B	WT	2
2	20211029	7	DSC02922_2	wt	wt	NRC6b	Hero_B	WT	2
2	20211029	7	DSC02922_3	wt	wt	NRC6b	Hero_B	WT	5
2	20211029	7	DSC02922_4	wt	wt	NRC6b	Hero_B	WT	2
2	20211029	7	DSC02922_5	wt	wt	NRC6b	Hero_B	WT	2
2	20211029	7	DSC02922_6	wt	wt	NRC6b	Hero_B	WT	3
2	20211029	7	DSC02922_1	wt	wt	NRC6b	Hero_B	DV	2
2	20211029	7	DSC02922_2	wt	wt	NRC6b	Hero_B	DV	2
2	20211029	7	DSC02922_3	wt	wt	NRC6b	Hero_B	DV	1
2	20211029	7	DSC02922_4	wt	wt	NRC6b	Hero_B	DV	2
2	20211029	7	DSC02922_5	wt	wt	NRC6b	Hero_B	DV	1
2	20211029	7	DSC02922_6	wt	wt	NRC6b	Hero_B	DV	1
2	20211029	7	DSC02922_1	wt	wt	NRC6b	EV	WT	0
2	20211029	7	DSC02922_2	wt	wt	NRC6b	EV	WT	0
2	20211029	7	DSC02922_3	wt	wt	NRC6b	EV	WT	0
2	20211029	7	DSC02922_4	wt	wt	NRC6b	EV	WT	0
2	20211029	7	DSC02922_5	wt	wt	NRC6b	EV	WT	0
2	20211029	7	DSC02922_6	wt	wt	NRC6b	EV	WT	1
2	20211029	7	DSC02922_1	wt	wt	NRC6b	EV	DV	5
2	20211029	7	DSC02922_2	wt	wt	NRC6b	EV	DV	5
2	20211029	7	DSC02922_3	wt	wt	NRC6b	EV	DV	6
2	20211029	7	DSC02922_4	wt	wt	NRC6b	EV	DV	6
2	20211029	7	DSC02922_5	wt	wt	NRC6b	EV	DV	4
2	20211029	7	DSC02922_6	wt	wt	NRC6b	EV	DV	5
3	20211205	7	DSC03271_1	wt	wt	EV	Hero_B	WT	0
3	20211205	7	DSC03271_2	wt	wt	EV	Hero_B	WT	0
3	20211205	7	DSC03271_3	wt	wt	EV	Hero_B	WT	0
3	20211205	7	DSC03271_4	wt	wt	EV	Hero_B	WT	0
3	20211205	7	DSC03271_5	wt	wt	EV	Hero_B	WT	0
3	20211205	7	DSC03271_6	wt	wt	EV	Hero_B	WT	0
3	20211205	7	DSC03271_1	wt	wt	EV	Hero_B	DV	0
3	20211205	7	DSC03271_2	wt	wt	EV	Hero_B	DV	0
3	20211205	7	DSC03271_3	wt	wt	EV	Hero_B	DV	0
3	20211205	7	DSC03271_4	wt	wt	EV	Hero_B	DV	0
3	20211205	7	DSC03271_5	wt	wt	EV	Hero_B	DV	0
3	20211205	7	DSC03271_6	wt	wt	EV	Hero_B	DV	0
3	20211205	7	DSC03271_1	wt	wt	NRC6b	Hero_B	WT	5
3	20211205	7	DSC03271_2	wt	wt	NRC6b	Hero_B	WT	1
3	20211205	7	DSC03271_3	wt	wt	NRC6b	Hero_B	WT	3
3	20211205	7	DSC03271_4	wt	wt	NRC6b	Hero_B	WT	1
3	20211205	7	DSC03271_5	wt	wt	NRC6b	Hero_B	WT	2
3	20211205	7	DSC03271_6	wt	wt	NRC6b	Hero_B	WT	1
3	20211205	7	DSC03271_1	wt	wt	NRC6b	Hero_B	DV	6
3	20211205	7	DSC03271_2	wt	wt	NRC6b	Hero_B	DV	3
3	20211205	7	DSC03271_3	wt	wt	NRC6b	Hero_B	DV	2
3	20211205	7	DSC03271_4	wt	wt	NRC6b	Hero_B	DV	2
3	20211205	7	DSC03271_5	wt	wt	NRC6b	Hero_B	DV	2
3	20211205	7	DSC03271_6	wt	wt	NRC6b	Hero_B	DV	1
3	20211205	7	DSC03271_1	wt	wt	NRC6b	EV	WT	0
3	20211205	7	DSC03271_2	wt	wt	NRC6b	EV	WT	0
3	20211205	7	DSC03271_3	wt	wt	NRC6b	EV	WT	0
3	20211205	7	DSC03271_4	wt	wt	NRC6b	EV	WT	0
3	20211205	7	DSC03271_5	wt	wt	NRC6b	EV	WT	1
3	20211205	7	DSC03271_6	wt	wt	NRC6b	EV	WT	0
3	20211205	7	DSC03271_1	wt	wt	NRC6b	EV	DV	6
3	20211205	7	DSC03271_2	wt	wt	NRC6b	EV	DV	4
3	20211205	7	DSC03271_3	wt	wt	NRC6b	EV	DV	3
3	20211205	7	DSC03271_4	wt	wt	NRC6b	EV	DV	5
3	20211205	7	DSC03271_5	wt	wt	NRC6b	EV	DV	4
3	20211205	7	DSC03271_6	wt	wt	NRC6b	EV	DV	4

## Sheet: Figure3_Hero_NRC6b_Hero_C_NRC6b
Replicate	Date	DPI	Leaf	Genotype	Genotype_code	NLR1	NLR2	Effector	Score
1	20211006	7	DSC02459_1	wt	wt	EV	Hero_C	WT	0
1	20211006	7	DSC02459_2	wt	wt	EV	Hero_C	WT	0
1	20211006	7	DSC02459_3	wt	wt	EV	Hero_C	WT	0
1	20211006	7	DSC02459_4	wt	wt	EV	Hero_C	WT	0
1	20211006	7	DSC02459_5	wt	wt	EV	Hero_C	WT	0
1	20211006	7	DSC02459_6	wt	wt	EV	Hero_C	WT	0
1	20211006	7	DSC02459_1	wt	wt	EV	Hero_C	DV	0
1	20211006	7	DSC02459_2	wt	wt	EV	Hero_C	DV	0
1	20211006	7	DSC02459_3	wt	wt	EV	Hero_C	DV	0
1	20211006	7	DSC02459_4	wt	wt	EV	Hero_C	DV	0
1	20211006	7	DSC02459_5	wt	wt	EV	Hero_C	DV	0
1	20211006	7	DSC02459_6	wt	wt	EV	Hero_C	DV	0
1	20211006	7	DSC02459_1	wt	wt	NRC6b	Hero_C	WT	0
1	20211006	7	DSC02459_2	wt	wt	NRC6b	Hero_C	WT	0
1	20211006	7	DSC02459_3	wt	wt	NRC6b	Hero_C	WT	0
1	20211006	7	DSC02459_4	wt	wt	NRC6b	Hero_C	WT	0
1	20211006	7	DSC02459_5	wt	wt	NRC6b	Hero_C	WT	0
1	20211006	7	DSC02459_6	wt	wt	NRC6b	Hero_C	WT	0
1	20211006	7	DSC02459_1	wt	wt	NRC6b	Hero_C	DV	0
1	20211006	7	DSC02459_2	wt	wt	NRC6b	Hero_C	DV	0
1	20211006	7	DSC02459_3	wt	wt	NRC6b	Hero_C	DV	0
1	20211006	7	DSC02459_4	wt	wt	NRC6b	Hero_C	DV	0
1	20211006	7	DSC02459_5	wt	wt	NRC6b	Hero_C	DV	0
1	20211006	7	DSC02459_6	wt	wt	NRC6b	Hero_C	DV	0
1	20211006	7	DSC02459_1	wt	wt	NRC6b	EV	WT	0
1	20211006	7	DSC02459_2	wt	wt	NRC6b	EV	WT	0
1	20211006	7	DSC02459_3	wt	wt	NRC6b	EV	WT	0
1	20211006	7	DSC02459_4	wt	wt	NRC6b	EV	WT	0
1	20211006	7	DSC02459_5	wt	wt	NRC6b	EV	WT	0
1	20211006	7	DSC02459_6	wt	wt	NRC6b	EV	WT	0
1	20211006	7	DSC02459_1	wt	wt	NRC6b	EV	DV	6
1	20211006	7	DSC02459_2	wt	wt	NRC6b	EV	DV	6
1	20211006	7	DSC02459_3	wt	wt	NRC6b	EV	DV	1
1	20211006	7	DSC02459_4	wt	wt	NRC6b	EV	DV	6
1	20211006	7	DSC02459_5	wt	wt	NRC6b	EV	DV	3
1	20211006	7	DSC02459_6	wt	wt	NRC6b	EV	DV	2
2	20211029	7	DSC02920_1	wt	wt	EV	Hero_C	WT	0
2	20211029	7	DSC02920_2	wt	wt	EV	Hero_C	WT	0
2	20211029	7	DSC02920_3	wt	wt	EV	Hero_C	WT	0
2	20211029	7	DSC02920_4	wt	wt	EV	Hero_C	WT	0
2	20211029	7	DSC02920_5	wt	wt	EV	Hero_C	WT	0
2	20211029	7	DSC02920_6	wt	wt	EV	Hero_C	WT	0
2	20211029	7	DSC02920_1	wt	wt	EV	Hero_C	DV	0
2	20211029	7	DSC02920_2	wt	wt	EV	Hero_C	DV	0
2	20211029	7	DSC02920_3	wt	wt	EV	Hero_C	DV	0
2	20211029	7	DSC02920_4	wt	wt	EV	Hero_C	DV	0
2	20211029	7	DSC02920_5	wt	wt	EV	Hero_C	DV	0
2	20211029	7	DSC02920_6	wt	wt	EV	Hero_C	DV	0
2	20211029	7	DSC02920_1	wt	wt	NRC6b	Hero_C	WT	0
2	20211029	7	DSC02920_2	wt	wt	NRC6b	Hero_C	WT	0
2	20211029	7	DSC02920_3	wt	wt	NRC6b	Hero_C	WT	0
2	20211029	7	DSC02920_4	wt	wt	NRC6b	Hero_C	WT	0
2	20211029	7	DSC02920_5	wt	wt	NRC6b	Hero_C	WT	0
2	20211029	7	DSC02920_6	wt	wt	NRC6b	Hero_C	WT	0
2	20211029	7	DSC02920_1	wt	wt	NRC6b	Hero_C	DV	0
2	20211029	7	DSC02920_2	wt	wt	NRC6b	Hero_C	DV	0
2	20211029	7	DSC02920_3	wt	wt	NRC6b	Hero_C	DV	0
2	20211029	7	DSC02920_4	wt	wt	NRC6b	Hero_C	DV	0
2	20211029	7	DSC02920_5	wt	wt	NRC6b	Hero_C	DV	0
2	20211029	7	DSC02920_6	wt	wt	NRC6b	Hero_C	DV	0
2	20211029	7	DSC02920_1	wt	wt	NRC6b	EV	WT	0
2	20211029	7	DSC02920_2	wt	wt	NRC6b	EV	WT	1
2	20211029	7	DSC02920_3	wt	wt	NRC6b	EV	WT	0
2	20211029	7	DSC02920_4	wt	wt	NRC6b	EV	WT	0
2	20211029	7	DSC02920_5	wt	wt	NRC6b	EV	WT	0
2	20211029	7	DSC02920_6	wt	wt	NRC6b	EV	WT	0
2	20211029	7	DSC02920_1	wt	wt	NRC6b	EV	DV	5
2	20211029	7	DSC02920_2	wt	wt	NRC6b	EV	DV	6
2	20211029	7	DSC02920_3	wt	wt	NRC6b	EV	DV	5
2	20211029	7	DSC02920_4	wt	wt	NRC6b	EV	DV	7
2	20211029	7	DSC02920_5	wt	wt	NRC6b	EV	DV	4
2	20211029	7	DSC02920_6	wt	wt	NRC6b	EV	DV	5
3	20211205	7	DSC03269_1	wt	wt	EV	Hero_C	WT	0
3	20211205	7	DSC03269_2	wt	wt	EV	Hero_C	WT	0
3	20211205	7	DSC03269_3	wt	wt	EV	Hero_C	WT	0
3	20211205	7	DSC03269_4	wt	wt	EV	Hero_C	WT	0
3	20211205	7	DSC03269_5	wt	wt	EV	Hero_C	WT	0
3	20211205	7	DSC03269_6	wt	wt	EV	Hero_C	WT	0
3	20211205	7	DSC03269_1	wt	wt	EV	Hero_C	DV	0
3	20211205	7	DSC03269_2	wt	wt	EV	Hero_C	DV	0
3	20211205	7	DSC03269_3	wt	wt	EV	Hero_C	DV	0
3	20211205	7	DSC03269_4	wt	wt	EV	Hero_C	DV	0
3	20211205	7	DSC03269_5	wt	wt	EV	Hero_C	DV	0
3	20211205	7	DSC03269_6	wt	wt	EV	Hero_C	DV	0
3	20211205	7	DSC03269_1	wt	wt	NRC6b	Hero_C	WT	0
3	20211205	7	DSC03269_2	wt	wt	NRC6b	Hero_C	WT	0
3	20211205	7	DSC03269_3	wt	wt	NRC6b	Hero_C	WT	0
3	20211205	7	DSC03269_4	wt	wt	NRC6b	Hero_C	WT	0
3	20211205	7	DSC03269_5	wt	wt	NRC6b	Hero_C	WT	0
3	20211205	7	DSC03269_6	wt	wt	NRC6b	Hero_C	WT	0
3	20211205	7	DSC03269_1	wt	wt	NRC6b	Hero_C	DV	0
3	20211205	7	DSC03269_2	wt	wt	NRC6b	Hero_C	DV	0
3	20211205	7	DSC03269_3	wt	wt	NRC6b	Hero_C	DV	1
3	20211205	7	DSC03269_4	wt	wt	NRC6b	Hero_C	DV	0
3	20211205	7	DSC03269_5	wt	wt	NRC6b	Hero_C	DV	0
3	20211205	7	DSC03269_6	wt	wt	NRC6b	Hero_C	DV	0
3	20211205	7	DSC03269_1	wt	wt	NRC6b	EV	WT	0
3	20211205	7	DSC03269_2	wt	wt	NRC6b	EV	WT	0
3	20211205	7	DSC03269_3	wt	wt	NRC6b	EV	WT	0
3	20211205	7	DSC03269_4	wt	wt	NRC6b	EV	WT	0
3	20211205	7	DSC03269_5	wt	wt	NRC6b	EV	WT	0
3	20211205	7	DSC03269_6	wt	wt	NRC6b	EV	WT	0
3	20211205	7	DSC03269_1	wt	wt	NRC6b	EV	DV	3
3	20211205	7	DSC03269_2	wt	wt	NRC6b	EV	DV	3
3	20211205	7	DSC03269_3	wt	wt	NRC6b	EV	DV	5
3	20211205	7	DSC03269_4	wt	wt	NRC6b	EV	DV	5
3	20211205	7	DSC03269_5	wt	wt	NRC6b	EV	DV	4
3	20211205	7	DSC03269_6	wt	wt	NRC6b	EV	DV	5

## Sheet: Figure3_Hero_NRC6b_Hero_F_NRC6b
Replicate	Date	DPI	Leaf	Genotype	Genotype_code	NLR1	NLR2	Effector	Score
1	20211006	7	DSC02463_1	wt	wt	EV	Hero_F	WT	0
1	20211006	7	DSC02463_2	wt	wt	EV	Hero_F	WT	0
1	20211006	7	DSC02463_3	wt	wt	EV	Hero_F	WT	0
1	20211006	7	DSC02463_4	wt	wt	EV	Hero_F	WT	0
1	20211006	7	DSC02463_5	wt	wt	EV	Hero_F	WT	0
1	20211006	7	DSC02463_6	wt	wt	EV	Hero_F	WT	0
1	20211006	7	DSC02463_1	wt	wt	EV	Hero_F	DV	0
1	20211006	7	DSC02463_2	wt	wt	EV	Hero_F	DV	0
1	20211006	7	DSC02463_3	wt	wt	EV	Hero_F	DV	0
1	20211006	7	DSC02463_4	wt	wt	EV	Hero_F	DV	0
1	20211006	7	DSC02463_5	wt	wt	EV	Hero_F	DV	0
1	20211006	7	DSC02463_6	wt	wt	EV	Hero_F	DV	0
1	20211006	7	DSC02463_1	wt	wt	NRC6b	Hero_F	WT	0
1	20211006	7	DSC02463_2	wt	wt	NRC6b	Hero_F	WT	0
1	20211006	7	DSC02463_3	wt	wt	NRC6b	Hero_F	WT	0
1	20211006	7	DSC02463_4	wt	wt	NRC6b	Hero_F	WT	0
1	20211006	7	DSC02463_5	wt	wt	NRC6b	Hero_F	WT	0
1	20211006	7	DSC02463_6	wt	wt	NRC6b	Hero_F	WT	0
1	20211006	7	DSC02463_1	wt	wt	NRC6b	Hero_F	DV	2
1	20211006	7	DSC02463_2	wt	wt	NRC6b	Hero_F	DV	6
1	20211006	7	DSC02463_3	wt	wt	NRC6b	Hero_F	DV	5
1	20211006	7	DSC02463_4	wt	wt	NRC6b	Hero_F	DV	2
1	20211006	7	DSC02463_5	wt	wt	NRC6b	Hero_F	DV	6
1	20211006	7	DSC02463_6	wt	wt	NRC6b	Hero_F	DV	2
1	20211006	7	DSC02463_1	wt	wt	NRC6b	EV	WT	0
1	20211006	7	DSC02463_2	wt	wt	NRC6b	EV	WT	0
1	20211006	7	DSC02463_3	wt	wt	NRC6b	EV	WT	0
1	20211006	7	DSC02463_4	wt	wt	NRC6b	EV	WT	0
1	20211006	7	DSC02463_5	wt	wt	NRC6b	EV	WT	0
1	20211006	7	DSC02463_6	wt	wt	NRC6b	EV	WT	0
1	20211006	7	DSC02463_1	wt	wt	NRC6b	EV	DV	5
1	20211006	7	DSC02463_2	wt	wt	NRC6b	EV	DV	6
1	20211006	7	DSC02463_3	wt	wt	NRC6b	EV	DV	5
1	20211006	7	DSC02463_4	wt	wt	NRC6b	EV	DV	2
1	20211006	7	DSC02463_5	wt	wt	NRC6b	EV	DV	5
1	20211006	7	DSC02463_6	wt	wt	NRC6b	EV	DV	2
2	20211029	7	DSC02919_1	wt	wt	EV	Hero_F	WT	0
2	20211029	7	DSC02919_2	wt	wt	EV	Hero_F	WT	0
2	20211029	7	DSC02919_3	wt	wt	EV	Hero_F	WT	0
2	20211029	7	DSC02919_4	wt	wt	EV	Hero_F	WT	0
2	20211029	7	DSC02919_5	wt	wt	EV	Hero_F	WT	0
2	20211029	7	DSC02919_6	wt	wt	EV	Hero_F	WT	0
2	20211029	7	DSC02919_1	wt	wt	EV	Hero_F	DV	0
2	20211029	7	DSC02919_2	wt	wt	EV	Hero_F	DV	0
2	20211029	7	DSC02919_3	wt	wt	EV	Hero_F	DV	0
2	20211029	7	DSC02919_4	wt	wt	EV	Hero_F	DV	0
2	20211029	7	DSC02919_5	wt	wt	EV	Hero_F	DV	0
2	20211029	7	DSC02919_6	wt	wt	EV	Hero_F	DV	0
2	20211029	7	DSC02919_1	wt	wt	NRC6b	Hero_F	WT	0
2	20211029	7	DSC02919_2	wt	wt	NRC6b	Hero_F	WT	0
2	20211029	7	DSC02919_3	wt	wt	NRC6b	Hero_F	WT	0
2	20211029	7	DSC02919_4	wt	wt	NRC6b	Hero_F	WT	0
2	20211029	7	DSC02919_5	wt	wt	NRC6b	Hero_F	WT	0
2	20211029	7	DSC02919_6	wt	wt	NRC6b	Hero_F	WT	0
2	20211029	7	DSC02919_1	wt	wt	NRC6b	Hero_F	DV	4
2	20211029	7	DSC02919_2	wt	wt	NRC6b	Hero_F	DV	4
2	20211029	7	DSC02919_3	wt	wt	NRC6b	Hero_F	DV	4
2	20211029	7	DSC02919_4	wt	wt	NRC6b	Hero_F	DV	4
2	20211029	7	DSC02919_5	wt	wt	NRC6b	Hero_F	DV	3
2	20211029	7	DSC02919_6	wt	wt	NRC6b	Hero_F	DV	4
2	20211029	7	DSC02919_1	wt	wt	NRC6b	EV	WT	0
2	20211029	7	DSC02919_2	wt	wt	NRC6b	EV	WT	0
2	20211029	7	DSC02919_3	wt	wt	NRC6b	EV	WT	5
2	20211029	7	DSC02919_4	wt	wt	NRC6b	EV	WT	0
2	20211029	7	DSC02919_5	wt	wt	NRC6b	EV	WT	0
2	20211029	7	DSC02919_6	wt	wt	NRC6b	EV	WT	0
2	20211029	7	DSC02919_1	wt	wt	NRC6b	EV	DV	6
2	20211029	7	DSC02919_2	wt	wt	NRC6b	EV	DV	6
2	20211029	7	DSC02919_3	wt	wt	NRC6b	EV	DV	5
2	20211029	7	DSC02919_4	wt	wt	NRC6b	EV	DV	5
2	20211029	7	DSC02919_5	wt	wt	NRC6b	EV	DV	6
2	20211029	7	DSC02919_6	wt	wt	NRC6b	EV	DV	5
3	20211205	7	DSC03272_1	wt	wt	EV	Hero_F	WT	0
3	20211205	7	DSC03272_2	wt	wt	EV	Hero_F	WT	0
3	20211205	7	DSC03272_3	wt	wt	EV	Hero_F	WT	1
3	20211205	7	DSC03272_4	wt	wt	EV	Hero_F	WT	0
3	20211205	7	DSC03272_5	wt	wt	EV	Hero_F	WT	0
3	20211205	7	DSC03272_6	wt	wt	EV	Hero_F	WT	0
3	20211205	7	DSC03272_1	wt	wt	EV	Hero_F	DV	0
3	20211205	7	DSC03272_2	wt	wt	EV	Hero_F	DV	0
3	20211205	7	DSC03272_3	wt	wt	EV	Hero_F	DV	0
3	20211205	7	DSC03272_4	wt	wt	EV	Hero_F	DV	0
3	20211205	7	DSC03272_5	wt	wt	EV	Hero_F	DV	0
3	20211205	7	DSC03272_6	wt	wt	EV	Hero_F	DV	0
3	20211205	7	DSC03272_1	wt	wt	NRC6b	Hero_F	WT	0
3	20211205	7	DSC03272_2	wt	wt	NRC6b	Hero_F	WT	1
3	20211205	7	DSC03272_3	wt	wt	NRC6b	Hero_F	WT	1
3	20211205	7	DSC03272_4	wt	wt	NRC6b	Hero_F	WT	0
3	20211205	7	DSC03272_5	wt	wt	NRC6b	Hero_F	WT	0
3	20211205	7	DSC03272_6	wt	wt	NRC6b	Hero_F	WT	0
3	20211205	7	DSC03272_1	wt	wt	NRC6b	Hero_F	DV	3
3	20211205	7	DSC03272_2	wt	wt	NRC6b	Hero_F	DV	7
3	20211205	7	DSC03272_3	wt	wt	NRC6b	Hero_F	DV	5
3	20211205	7	DSC03272_4	wt	wt	NRC6b	Hero_F	DV	4
3	20211205	7	DSC03272_5	wt	wt	NRC6b	Hero_F	DV	4
3	20211205	7	DSC03272_6	wt	wt	NRC6b	Hero_F	DV	6
3	20211205	7	DSC03272_1	wt	wt	NRC6b	EV	WT	0
3	20211205	7	DSC03272_2	wt	wt	NRC6b	EV	WT	0
3	20211205	7	DSC03272_3	wt	wt	NRC6b	EV	WT	1
3	20211205	7	DSC03272_4	wt	wt	NRC6b	EV	WT	0
3	20211205	7	DSC03272_5	wt	wt	NRC6b	EV	WT	0
3	20211205	7	DSC03272_6	wt	wt	NRC6b	EV	WT	0
3	20211205	7	DSC03272_1	wt	wt	NRC6b	EV	DV	4
3	20211205	7	DSC03272_2	wt	wt	NRC6b	EV	DV	6
3	20211205	7	DSC03272_3	wt	wt	NRC6b	EV	DV	5
3	20211205	7	DSC03272_4	wt	wt	NRC6b	EV	DV	6
3	20211205	7	DSC03272_5	wt	wt	NRC6b	EV	DV	5
3	20211205	7	DSC03272_6	wt	wt	NRC6b	EV	DV	6

[truncated: 21 more sheets: Figure3_Hero_NRC6b_Hero_H_NRC6b, Figure3_Hero_NRC6b_Hero_J_NRC6b, Figure4_NRC_sensors_NRC6b_CNL_N, Figure4_NRC_sensors_NRC6b_Gpa2_, Figure4_NRC_sensors_NRC6b_Mi_NR, Figure4_NRC_sensors_NRC6b_Pto_N, Figure4_NRC_sensors_NRC6b_R1_NR, Figure4_NRC_sensors_NRC6b_R8_NR, Figure4_NRC_sensors_NRC6b_Rpi-b, Figure4_NRC_sensors_NRC6b_Rx_NR, Figure4_NRC_sensors_NRC6b_Sw5b_, Figure5_Hero_SlNRCs_Hero_B_NRC_, Figure5_Hero_SlNRCs_Hero_C_NRC_, Figure5_Hero_SlNRCs_Hero_F_NRC_, Figure5_Hero_SlNRCs_Hero_H_NRC_, Figure5_Hero_SlNRCs_Hero_J_NRC_, Figure5_Hero_SlNRCs_Hero_NRC_he, Figure5_Hero_SlNRCs_NRC_only_NR, Figure5_Hero_SlNRCs_Rx_NRC_help, Figure6_MeR1_HR_quantification_ …]
