# Supplementary material for: A root-specific NLR network mediates immune signaling of resistance genes against plant parasitic nematodes
Source: Plant Cell. 2025 Jun 24;37(7):koaf145. doi: 10.1093/plcell/koaf145 (PMC12236159; doi:10.1093/plcell/koaf145)
Supplement: koaf145_Supplementary_Data [file koaf145_supplementary_data.zip › Supplementary Dataset 1/Supplementary Dataset 1/Tomato_ITAG3.2_with_RefSeq_alignment.fasta]

>Solyc00g102400.3.1
DR--KS-LT--TDKIIVGFEEETNLILRKLTSG--ADLDVISITGMPGSGKTTLAYKVYNDKSVSSHFDLRAWCTVDQGYDDKKLLDTIFSQVKLSEN--I--DVADKLRKQLFGKRYFIVLDDVW--DTTTWDELTRPFPEAKGSRIILTTREKEVALHGKLNTD-PLDLRLLRPDESWELLEKRAF-GNES--CPDELLDVGKEIAKNCKGLPLVADLIAGVIAGREKKRSVWLEVQSSLSSFIL--N-SE-VVMKVIELSYDHLPHHLKPCLLYFASWPKDTTTTIYELNIFLGAEGFVGKE-EKSMEEVVKIYMDDLISSSLVICFNEG---DSLNFQIHDLVHDFCVIKARKENLL---DLLPRQ
>Solyc00g294230.2.1
D-EAISP---F--ESLVGMRSQVEEVIELLM-E--NDARSIGISGMGGIGKSELARVLYERYR--HLFEADCFLGVGELHHK-VVIRKLLG--EK-----------------------------------------------------------------------------------------------------------------------------------------------------------------------------------------------------------------------------------------------------------------------------------
>Solyc01g008800.2.1
QRES--SVS-Y--QDVVGINIHLEEVKSLLL-E--NDVRIVGIWGMGGIGKTTIARAIFDTLS--YQFEAACFIEVKEN--R-ILLSELLRE-KDS---NNKEDGKHMIARRLPFKKVLVVLDDID--HRDHLDYLAGNP---DGSRIITTTRDKHLI-GKN---DVVYEVSTLVDRHAIKLFNQYAFK-EEV--PDECFEKLSLEVIRHAKGLPLALKVWGSFL-H-KRDITEWRSAIEEMKN-------S-NSIVEKLRISYDRL-EIQQEIFLDIACFF--RGKVKDHIMQILESCYS------GNI-------LRVLIDKSL-VFISD------NTIQMHDLIQEMGKYVVKMQ----KHSGEASR
>Solyc01g014840.3.1
DGESIST---I--NDLVGMESRVQEVSSLLM-E--LDVRFIGIWGMGGIGKTTIARAVFGKYW--GQFEGVCFLDVVEMQKT-VLLSKILK--VSI---ASVYEGMRIIKERLRSMKVLIILDDVI--QKDQLEMLVGGR---IGSRILITTTDKHLLHNHVV--DEVYSVNLMTRDEAIELFSLHAFK-QRI--PDKDFEELLNQVVQTAGFLPLALKILGSSL-C-GLDKIVWKCTVDRLKD-------P--DVLAKLKISFDGL-SSDQRLFLDIGCFY--RGKLRSSVGEMLESCDI------GTI--------RVLIEKSL-LFVSP------DTIEMHDLIQEMAWHIVRQGD------TRRSR
>Solyc01g016960.1.1
NDESQ-------EDDIVH------------------NVYIMTISGMNGIGKTTFARKAHEHLTIR--------------------------------------------------------------------------------SRILLTTRETNEAMYAN-PIS-PQKMNLLNLENIWKLLCDKVF-GPK-HDCPLEFKEIGKRIVKKCQGILLTISVIAGH--------------------------------------------------------------------------------------------------------------------------------------------------
>Solyc01g066020.2.1
------SVY-Y--RNVVGIDTHLGNVKSLLM-E--NDVRIVGIWGMGGVGKTTIARAIFDTNS--NRFDAACFLAIKEN--K-ILLSELLRI-KGN---NNKEDGKHMIAHRLRFKKILVVLDDID--HSDHLDNLAGDL---KGSRIIVTTRDRHLL-GKD---DAVYEGTALLDDDAIKLFHQYAFK-EEV--PDESFEKLSLEVIDHAKGLPKALKVWGSFL-H-KRDIIEWRSAIEQMKI-------S-KSIVDKLKISYDRL-EVQQDIFLDIACFL--RGFEKKYVMKILESCYS------GNI-------LSVLIDKSL-VLI-D------DWIQMHDLIQDMGKYIVNMQ----KDPGERSR
>Solyc01g067165.1.1
--QTESTYRN---KEFDSRKLKEDEVMAAL-KD---RVTMIGICGMGGVGKTTLAEKIRHKAIQERLFDDIVMVTVSQQPNLKEIAGGLLKL-EGDNF-RDQL------TRLMQNRRTLVILDDVW--E--ALHDLEKLGPSNHRCKVTLTTRIRDVCEAM--GAQKIMEVGTLPEEEAWILFKEKV--G-NLADD-PSLLDVVKDVAKECKGLPLAIITIAGALKH--KTKPSWEDALKQLHD----AETRNIPVYKHLRLSYDYLESEARYLFLLCSLFKEDSNIWSEDLLTYGMGLGIFSEIKNA--RNRVCHLLETLKDRFL-LS-----VGREIFVKMHDVIRDVAISIAGEHNFME-SYEHFSH
>Solyc01g086810.2.1
YK---NSNHA-AE--LVGIENPTQQLIGWLVED--PRLKVVSVVGMGGSGKTTLVKKVYEDATVKKNFNSLAWITVSKSFKVEEVLKDMIQQLEGLNT-SN--RLKTIAKVFLQSRTYVLVFDDVW--SIQAWEAIRYALPDVDGSRVILTTRLLDVASFCT--NGYVYEVKPLSTEESWILFCQKAFHG---FSCPSHLESISRNILKKCGGLPLAIVAVGGVLATKRNNIREWGMLNHSLGPELD-CN-DKFEMRIVLLLSFNDLPYYLKPCFLYLSIYPEDYLIERNTLIYRWITEGFVKQKER-TVEDVADGYLNELINRSL-IHPVQNDDGSMKLGRIHDLYRELILSKSRDDNFT--PE-KTRR
>Solyc01g087200.3.1
CT--GSPSK--LENDVVGLDDDLEKVIERLLGY--SEREVVAITGMGGIGKTTLAKKAYDYPRVRSRFDVHAWVTVSREYGMRRLLLSLARCI---EK-ED--QLAESLYRKLKDRRYLIVIDDIW--STKVWDDVTRCFPDDNGSRIILTSRLKDVAAYAN-PDSPLHEMGVLSLDDSWKLLSIKVF-GVND-LCPFELEDIGKQIAERCGGLPLAILVVAGHLSKISMRRESWITVAKTVNSVVA-ND-PD--CLGVLGMSYNYLSNHLKPCFLSIGAFPEDFEIKARTLIQVWVAEGFLKA-ERESLEKVAEECLEDLISRNL-IMIKKRFNGEIRSCGMHDLLRDLSLREAQKEKFLV---NEGRG
>Solyc01g090430.3.1
LL--RQPPVV-EEDDVVGFDDEAQTVIDRLLEG--GDLEVIPVVGMPGLGKTTLATKIFKHPKIEYEFFTRLWLYVSQSYKTRELYLNIISKFNTKHCREK--DLALKVQEILEGGKYLIVLDDVW--STDAWDRIKIAFPKNKGNRVLLTTRDHRVARYC--NRS-PHDLKFLTDEESWILLEKRAF-HKA--KCLPELETNGKSIARKCKGLPLAIVVIAGALIGKSKTIKEWEQVDQSVGEHFI-NR-DQPNCDKLVRMSYDVLPYDWKACFLYFGTFPRGYLIPARKLIRLWIAEGFIQYRGD-SPECKAEEYLNELVNRNL-VMVMQTVDGQIKTCRVHDMLYEFCWQEATEENLFEREVSTHRR
>Solyc01g113620.2.1
DGESVLY---I--PHLIGIERRVENINSWLD-G--TDVDTLVICGIGGIGKTTMAKYVYNLNY--SKFDGSSFLSIRENSTHHQFLSDICKR-KKK---FSVDEGMTEMRDAVSCKRILLVLDDVD--SRDQLDALLAMK---PGSKVIVTTRNKRLLRPFDV--HKLYEFETLNRDESVELLSWHAFG-QDC--PIKGFEVCSEQVAIDCGGLPLALEVLGATL-A-GRNIDIWRSTIQKLEA-------P-NHILKKLAVSYESLEDHDKNLFLHLACFF--IGKDRDLVIAILNRCNF------YVI-------IENLIDRNF-VKISE------NRLIMHQMIRDMGRDIVRQES---MEPGKRSR
>Solyc01g102840.3.1
DGEAVLS---V--SYTVGLEARVKDINSWLD-E--SEVGIGMICGLGGVGKTTVAKVAYNSNY--DRFDGSCFLAVREISEKHQIFESILKG-RKE---YNADEGIVKMKDAIGNKKVFIVFDDVD--QLDVLDSLIGTR---PGSKILITTRCEKLLKSYER--HMLFKIKELGDDESLKLFSWYAFA-QDH--PLEEFKMLSTEAIQHCCGLPLALYDLGSFL-S-GRGTDIWRSKLQKLEA-------P-HSVQKNLEISYKSL-DHDRRLFLLISSLF--VGKDKDYVIKFLENGDL------HTV-------IQNLIDRSL-ISIDD------NKVMMPPLIQDMGKEIIRRES---DDP-----
>Solyc01g102850.2.1
DGESVLS---V--LHPVGIDSRVKDINLWLD-G--TSIDMMAIYGMGGLGKSTLAKTAYNLNF--DKFDGCSFLAVNKTSERYQLLSDVLGR-KVE---YNVDEGVIKIQEAIHRRRILLVLDDVD--DRDQLNAVLGMR---PGSKIIITTRNQHLFDASEACSCKMYKVMPLNAQESIRLFSWHAFG-KEK--TPEDHEDLTEKVILHCKGTPLALKVLGSSL-C-DRSVEVWESALRKLKA-------P-DNILEKLRISYDLLDDDVQKIFLDIVCFF--VGKDRDYAVTILDGCGF------FVV-------IQILSDRCL-IEMDK------DKLKVHSLIQDMGREIIRLES---WEPRKRSR
>Solyc01g102880.2.1
DRESISS---V--PYLVGISSRVKNIVSWLD-G--HDDNLIAICGMSGIGKTTVAKYVFTTNF--RRFEGSSFLAIQDISQQNQLLYD-LTG-KKS---QDTDEGIIKIRDAICFKRVLVILDDID--QIEQIHAIIGMK---PGSKIIITTKNSCLLKVEEI--QKVHKVREMGNDESLELFSWHSFG-EDH--PADDYMELSKRVVKHCGGLPLALQVLGSSL-C-GRSIDVWKSALDKLEA-------P-ASVIKKLKFGYDSLKDHDKNLFLDIACFF--TRKDKDYVIAVLDESYI------YRV-------IQNLTDRFL-LTIEG------NKLIMHQMIRDMGREIVRQES---KKPGRRTR
>Solyc01g102920.2.1
--ESALY---I--SCSIGIHRRARPINSWVDSN--SNIGILLVCGIGGIGKTTLAKFVYNLNF--GYFEISCFLPIRETSKLPQLLSILLKN-EKA---SSVDEGIIKIRNALCYRKVLLVLDDVD--EPDLVEAIFDMK---FGSKIIVTTRHKSLLRPQLG--HEVHEVGILYTIEANELYNFHAFGNNQI--SKDYYKEYLEEVIEWCRGLPLALQVIGSS--------------------------------------------------------------------------C-----------------------------------------------------------------------
>Solyc01g106410.2.1
NLRAKVTGSFVITSKICGRDDDKKKLLELLLTTTGGVVSIIPIVGIGGLGKTTLAQLVYNDEKVVHFFDIKIWVYVSRDFDVSKLMLSIIQS--ATKRKLEMDLLQAHFQDSLGGKRFLIVLDDVWNEDQEEWDKLGDLFQSGAGSRIIVTTRSTKVASILGTTS--PYCLQGLTEDDCWVLFKQRAFSKEEEGEYP-NLLDIGKQIIKKCGGVPLAAKTLGSLLRFKREK-EDWMFVQESELWKLE--NCNSG-ILPALRLSYLQLPLHLQRCFAFCSLYPKNYEIHKEKMIHIWIAEGLITCHEKRQLEDIGNEYFNDLLCLSFFQEVKKETDL--VVYIMHDLIHDLARSVGSQDFVIG---SQVHH
>Solyc02g027080.2.1
----RDFSS---KNIMVGRGDQRERLLEDLTRG--SEPKVIPIIGMGGIGKTTLAIEVYNDAHVRSHFDVCAWATLSQQHNVKEILLNLLRST---D--EA--ELADMLRKSLYGKRYLIVMDDIW--SIKAWDDVRRFFPSQKGSRILLTTRNNEVACYAN-TENLSLQMSFMDQDESWNLFKSVAF-ANEALPLPSEFENIGKKIAEKSHGLPLTIVVVAGLL-KSKKTIEDWETVAKDVKSFVN-ND-PD-ECSHVLGLSYNHLTSDLKTCLLYFGIFPEDSEIPVNHLKRLWMAEGFLNF-E-NDLEGEADKCLQDLINRCL-VHVSNSRDEKIISCKVHDLIYDLCLRQIQRGNLFE-MQPFKRW
>Solyc02g030290.1.1
--------------------------------------------GMGGLGKTTLARLIYNDEQIVRYFDERIWVCVSEIFDANRLVESLTQR--SIDVQ-SRTALLQILHKELGGTKHLLLLDDVWNEKLEEWDDFKRSLVNAKGNAIILTNRSERVASTVATHH--LHFLEKLSADDCWSVFKERAFPEGD---VPMELVTIGKQIVHKCSGLPLSSNLLEGMLHLTKET-SEWSSVLRNGLWNLN--GDENA-VLQVLKLSFDHLP------------------------------------------------------------------------------------------------------
>Solyc02g032200.3.1
DGESVLS---V--PRPVGIDCRVKEIDLWLE-G--NYVDILAIHGMGGIGKTTIAKTAYNLNF--HRFEGSSFLAVGKVLEKYQLLSNILGK-DVE---YNVNEGSVKIQEAISCKRVLLVLDDID--NIDQLNAVLGMR---PGSKIIITTRNGHLLSSTEACRCRMYKLKTLDAKESLQLFSWYAFG-EES--PPLEYMDLTIDVVHHCKGIPLALKVLGSSL-G-DLSIEIWGSALRKLKD-------P-DSILEKLRISYECLPDNVQNLFLDIVCFF--AGKDKDYAVRILDGCGF------FVI-------IQILVDRCL-LEIDH------NKLMVHQLLQDMGREIIREES---WEPSSQSR
>Solyc02g032650.3.1
KEELILS---V--PYLIGMHFRVNNICLWLH-K--HDVGIWGICGMGGIGKTTIAKYAFNSNF--ESFERSSFLYVRDFSESTQFLCDILDG-RKI---QSVEDGMNQIKSAVYGKRVLIVLDDVD--EVEQLAAIVGMR---SGSKIIVTTRHIELLRACEI--ELIDHVQKLSLGESVELFSWHAFG-QDH--PVENYTKFLTRIIEYCIGCPLALQVLGSSL-S-GKSLDVWESTLKKLEA-------P-NSVSKKLQISFEFIQDHDKSLFLDIASFF--LGKNVDHVVTILNACGY------YMV-------LQNLRDRFL-LIIDE------GKLRMHPLVRDMGREIIRQES---KHPERRSR
>Solyc02g036270.3.1
--RNQAM------EEFDSRKLKEEEVMEAL-RD---DVSVIGICGMGGVGKTTLAEKIRVRAKKERFFDEVVMVTVSQQPDLKEIAGGVLTF-QGDNF-RDQL------SRLMQDS-ILIILDDVW--E--AL-DLNKLGPSNHQCKVTLTTRLRDVCETM--EARKIIEVGILPEKEAWVLFRQKA--G-NSIAD-LSLHDTAKDVVKECKGLPLAIITVAGALKR--KSKPSWEDALKQLQK----STPKNIPVYQSLKLSYDQLESEVRYLFLLCSLFEEDSNIWHEQLLRYGMGLGIFSEIENA--RKRVCHLLETLKDRFL-LS-----QGGKNYVKMHDVVRDVAIYIAGRHVFME-SYEPYSH
>Solyc02g037540.2.1
--QGLVTTNL---QVF-RQNL--ENISEIL-RN---EVSIIGIYGMGGVGKTTMAMNIHNELQESRFSGHIYWVTVSQDSSIQGIAENVLDL-S-----VDEI-KAAKLFQALRMNTFVLILDDVW--N--NF-DVKKVGPND---KMIITSRSLEVCRRV--GCQKNVKVNPLSNVEAWDLFTEKL--GNDVQVIPIEIEKIAMKVAERCAGLPLGIITMAGCMKG-VNDIFEWKDVLQELEE----SSMMQ-DMFPILHCSYTRLRDRLQKCFLYCCLYPEDFEIPRVELVNKFIMEGYINARNSQ--IDQGHAILNKLENVCL-LES--TEDVENKCVKMHDLIREMAIKITHHDRFMREWSEDLDK
>Solyc02g070410.2.1
-----------GGTDQLG---------------------VIAIVGMPGHGKTTLAKKLYRHENIVNRFDVRSWCTVSKVYDKRKILLELL-GYVQVEK--D--ELIQQVRMCYEKRRYFIVIDDVW--STVVYDELVSLFPN-SRSRIVITTRLDEL---VNYSFCYTHRLSFIAEEKSWLLLRNIVF-KQENFR---EFEEIGKQIAKSCAGLPLAVVLIGGLLAR-DKKKGIWTKVAQWLSAKVA-GE-AEWYD--IIELSYKHLPSYLKPCFRYFGMFLEDEEVSVNKLMRMWAAEGFVQSDEVE----VAKDYLIDLITSNL-VLVAEFPLGDIKSVCLHDLVQDFCLKKAKEENFL-HPTQRVHT
>Solyc02g070730.1.1
GL-----------RDGEGSSTTREKMRERRLSS--KRLRVASIVGMGGVGKTTLAKEVYNQTQIREKFDIRAWLYVSQDYKPMKIIKELLAS-KIVDT-KSQAGLEEMLQRRLKDTCYLIVLDDIWTHGISLLDHFLTTIS--VDCYLPAAVRRLPCMQML------FTNIKYLSKEESWEL-----FLNAEDREFPHDLVGVGKEILEKCDGLPLAITVIGGLLAVK---------------------------------------------------------------------------------------------------VMVYQ--------------------------------------
>Solyc02g073574.1.1
QC---------SNTHTIGRESQIEKVVEILTQN--P----LCITGMAGIGKTVFTHCLCENKEVKKAFPLLLWVSVSAEFELVRILRAAIESV-----STDLNVLRSTLQELLSGDNFLVVLDDLCVEDLEDWNLLYAAFKESKSSRLVFTTRNSKVASFI------MFCLQPLSDEDCWKIIKQRPFINNKM-----NLEVIGLEIAKKCKGVPLVAKTIGDILHCV----NEWDSLVGNLWDQIE-NH------FPIFLLSYCCLPQHIKKCFSYCCLFPPEYVYKMKDIVLLWMAEGLIHPIDG-RIEDIGREYFEELVWGSLFNSGNEDFDG---SYTMHEFNHHVA---AVSSSICSYSLDRVRH
>Solyc02g082050.3.1
DGESRTKV-----DHLVGIEPHVQNIISMML-H-EADVRIIGIWGMGGIGKSTIARAVFDQLQ--EEFEGSCFLDVREVSTK-KMISDTLKE-SK----DNLYTSTSFLMNRLSYKRVMIVLDDVD--NDEQIDYLAGKH---AGSRIIITTRNRQLLSSHGV--DHVYEVSPLGINEAFMLFNKFAFK-GGE--PEGDFSELALQVVQCAWGLPLALKVMGSFL-H-KRTKAEWKSTLVRLKE-------P-LDVIGKLKLSIDAL-SLDKQILLDIACFF--KEKRREPVTRKLLAFGF------KEI-------IPVLIQRSL-LSISD------DRLQMHDLVQETAWYMVRH-----HPREKFSR
>Solyc02g084450.3.1
QC---------SNTHTIGRESQIEKVVEILTQN--P----LCITGMAGIGKTVFTHCLCENKEVKKAFPLLLWVSVSAEFELVRILRAAIESV-----STDLNVLRYTLQELLSGDNFLVVLDDLCVEDLEDWNLLYAAFKESKSSRLVFTTRNSKVASFI------MFCLQPLSDEDCWKIIKQRPFINNKM-----NLDVIGLEIAKKCKGVPLVAKTIGDILHCV----NEWDSLVGNLWDQIE-NH------FPIFLLSYCCLPQHIKKCFSYCCLFPPEYVYKMKDIVLLWMAEGLIHPIDG-RIEDIGQEYFEELVWGSLFNSGNEDFDG---SYTMHEFNHHVA---AVSSSICSYSFDRVRH
>Solyc02g084890.2.1
NLMTRWTSSLYNHTQVVGLEGDTEKIKDWLFEASDG-LLAVAFVGMGGLGKTTLAQKVFNERSMENHFERRIWVSVSQTFTDEQVMRSILKSLGDACIGDDQGELLRKINQYLLGKRFLIVMDDVWSLDNAWWQKIYSGLPKGNGSSVIVTTRNELVARKMGVTEARTHWPKFLNEHYSWLLFRKIAFAATAGECNFPELEDMGKEIVEKCKGLPLAIKAVGGVMLCKPPYYHEWRRIADHFRDELK----ENDNVMASLQLSYDELPPYLKSCFLCFSLFPEDCVILKDKLIRWWIGESFIPLRSGRLSTEVGEDCFSQLSNRCLIEVVDKAYNGVIHTCKMHDMVRDLVIKIADDDSFSTPSDANCRH
>Solyc02g090380.3.1
NGKLRSGSSIFSDDSMVGFDVPLHELKQKLVKD------VLVLSAPPGCGKTTLAARLCQEDDIKAIYRDNIFFVVTKTPNIKRIVGEIFEK-RVPEF-EDAISLLGGIQ------PILLVLDDVWS-ESEIIDHLKLQIS---DFKILVTSRYV------K--FD-TYKLKLLSEEDAKDLFCISAFK-DGS---P-DVLNLVHKVVRSCGGFPLALRVVGRSL--CGQSEVIWFNRVMMQSKQIL-FPT--ENLLRSLQASIDALD-KVRDCYLDLGSFPEDQRIHPAALLDMWV----------RNLEDTAMAIFLELSSQNLVNLALADARA----IQQHDMLRELVIHQCRMRIYIP---LQAEV
>Solyc03g005660.3.1
SL--KRAPVV-EEDEVVGFDEEADEIINRLLGG--DDVEFISIVGMPGLGKTTLANKVFK--SVGYEFYNRIWVYVSQSYTRRDLFLKIINQFNTEQYREE--ALAEVIRKHLLFGKYLIVLDDVW--TQEPLDDVKIALPNKRG-KVLFTTRDDEVGKFC--CNE-PHHIKFLTDHECWELLQKKVF-HKD--KCPLDLEVLGKRIAKKCMGLPLAALVIAGALTGRGKTKSEWEIVHQFVSEHII-SS-D-IRTKKLVQMSCDSLPVNLKACFLYCGAFPKGSEIPAWKIVRLWIAEGFIRETTG-KIESVAEGYLNELVSKSL-LMVTQTSNGQIKTFRVHDMLHEFCTLEASEENFFEQELSTFRR
>Solyc03g005670.3.1
----VSTSLLLRDTNIVGLEEDIGRVCRSMLSS--SGVPVVPIYGVVGSGKTTLARSVHENSAIVERFENRIWID-REDFDVGYILENIME---SVNH-RSSSQLQERVGRIFNSKRSLFVFDDV--RYIQAWETLYGALP--SGSYVLVTTRVEYVAKYIK-HSQPVHNMNSLNEDDSWRLF-DMVLSSHRA-------SSDRE-MVRCCYGLP-------GLIKHASYKTSD-----------------------QSFISEYYCLLYELQPCFIYLGHFLENQLIDPEKLSHLWMIEGLLSTRQSQ----MTERYLKELERMGV-VELQPTTNKLFKAYRFVQGMEKFCVSNCEEKCFLESSSDRPRR
>Solyc03g046207.1.1
EKEK-SSSSISIEDSIIGY-----QLRKNVIREQDDHYKVIGIYGMGGIGKTTLAVEVGK------LARDRVIMVVSQTPNIRKIQGLIFEEEGR----------AGRLQLSM---SVLLILDDVWS----YIDLAEIGIPDEKACRIMLTTRQKDLCTAM---------LRLLSKEESSHLLRKYACT-STS-----DLPELVIKFVEECQGLPLALVTVGSAL--RGKEQVEWEAALQLLKKQPF-TPTYASKIFSCLELSYNFLESEIRLCFLMCCFYPEDHEISIEDLTRNW-------------------------TGKGLFSNVDTEARAQLKSVKMHDVIRDFAIYKA-KHGFMNISFMHNNI
>Solyc03g078300.2.1
QLVTPST-SLVDESGVFGRHQEVEEIISKLLSSHGSG-DVVPIVGLGGVGKTTLARAVYNDKRIKQHFNITAWVCVSEEYDAFRITTTLLGEIGSLDSKSNLNQLQIKLSHRLKGKRFLFVLDDVWNENYTDWDELRCPFVHGKGSRIILTTRKQSVAMMMASEM---IQLKSLSDEDCWSLFKTHSFENRDPNKYP-ELEVVGRQIVGKCKGLPLAVKTLAGLLRSKSTI-EEWERLLQSEIWELP--S---D-ILPVLKLSYNDLSQVLKRCFAYCALFPKDHPFGRDEVVQLWIANGLITQGESETIEDTGNQYFLELRSRSLIQKASDKWEA-RDVFLMHDLVNDLAQVVSAKLCLRH---KRVRH
>Solyc03g094100.1.1
--------------------------MEVL-KD---GVTMIGICGLGDVGKTILAEKIRLKVKQQGLFKDVVMVTISQQPDLKEIAEEFLKL-QGDNL-RDRL------TRLMQKSPNLIILDDVW--E--DLHDLDKFGSGNHRCKVKLTTRFRNVCEGM--ETNKIMEVGILSEEEAWSRFKEKV--G-DFGND-TSPIDISKEVTKECKGLPLAIIIGVGALKR--KTKPSWENALRQLRR----AKVRNIPVYESLKLSYDHLGEEAKCLFLVCFLFQEDNNIWIEELLKYGMGLRIFSGIENA--KN----------------------------------------SIAGDHNFME-SYEHFSH
>Solyc04g005540.3.1
--QNEAMCSN---EEFESRKLKEDEVMAAL-RD---EVAIIGICGMGGVGKTTLTEKIRQMAKKERLFKDVVMVIVSQQIDFKEIAGGVLTL-EGDDL-RDLL------TRLMQNSRILIILDDVW--K--AL-ELEKLGPSNHRCKVTFTTRFRHVCEAM--GAQKIMEVGTLSEEEAWILFRQKV--G-NSVDD-PSLLDIAKDVAKECKGLPLAIITVAGALKK-HKTKRSWDYALEELRG----AETINIPVYKPLRLSYEYLGIEAKYLFLLCSLFEEDSNICPEELLRYGMGLHIFPGIKNA--RNKVCYLLEILKDCFL-LS-----QGEKNCVKMHDVVRDVAIYIAGKDIFME-SYEQYSH
>Solyc04g005550.2.1
--RNEAMVSN---EAFDSRKVKEDEVIAAL-RD---AVTMIGICGMGGVGKTTLAEKIRQRAKLEKLFDDVVMVTVGQQPDFKEIAEGVLTL-EGDNL-RDRL------LRLKQDN-ILIIFDDVW--E--ALHDLEKLGPRNHRCKVTFTTRFRHVCESM--EAQKIMEVGTLSEEEAWNLFRQKA--G-NSVVD-PSLLDIAKDVAKECKGLPLAIVTVAGALKL--KTKPSWEDALKQLRN----AETRNIPVYRPLRLSYDHLESEARYIFLLCSLFEEDSDISTEELLRYGMGLGIFLEIKNA--RNRVCHLLETLKDRFL-LS-----QGNRNSVKMHDVVRDVAIYIAGKHIFME-SYEQYSH
>Solyc04g007030.3.1
NI--TQG----EDDEVVGFDEEAQQVMKRLVEG--NCLDIIPVVGMPGLGKSTLARKIYNEFEFSYEFFSIVWVYVGREYKIKDTCVRILKCFSIEEDMVD--ALGKAIRDAIRGGRCLIVLDDVW--EAEVVDVVKRVLPGNKGHRIMMTTRHANLASYA--NPG-PYYMKPLHAEQSFELLVNRAF-GNG-NSCPVEFVELGQSIAHKCNGIPLQIVLIAGILRGLTDR-RYWERVDKNLSQHLY-DE-ED-KRGVFVEMSYNHLPQDVQTCFLYCGVFPQGFDIPAWKLIRLWIAEGLIKPQQS-TLEEIAEFYLNHLVQRNL-VILSQRSDGQIKTCRLHDLLHEFCRDEASKKWLFDQDLDACRR
>Solyc04g007050.3.1
NR--PQDTFL-EVKNMVGLTEEANEVMKRLVGG--EEVECIAIVGMTGLGKTTLARKLWSDSQITDKFCKNIWVSVGQSNDLKNMLFVILKSSPNEEFREN--ELAKLIAKFVQDMRCLVVLDNVC--GSGLVNFFKNVLPENKGHRILMTTRRRDVAASCA-SKE-PYHLKFLDGEDSFRLLEKIVF-DNGIRHRKDELVEVGKSIASKCGGLPLAIEVIAGALKKVDQSAYYWKRVENNFWQCVV-RE-NDTSCWKIVEASYGSLSSEMKACFLYCLAFPKGYDIPFQMLISLWMAEGLIESNPI-SSKDKAEDHLMEFENLNL-VTV-SEITGSIKKIKCNEIFYDFYRMEVTKESVFDNDPDISRR
>Solyc04g007060.3.1
RP--TQGPSL-DDDEVVGFDEEAKKVIKRLVEG-AESLAIVPVVGMPGLGKTTLARKIYNDTTLSFEFFSTIWIYAGPECKIKDLYHKILKHFNIDEHLDH--TLAKVISGFMKGGRCLIVLDDVW--EANVIDHVKKVFPENKGHRIMMTTRDGLLAAYK--NAE-PHNLKFLLADECFELLEKRVF-GKG--SCPDELKDVGERIAGNCGGVPLIVVVIAGALAGRSNT-TDWEIVERDVARH-A-FT-VN-KCGVFVEMSYDRLSQEMQTCFLYSGIFPRGFDIPAWKLIRLWIAEGLIKPQQS-TLEEIAELHLNDLVHRNL-VILLERSDGQIKTCRLHDMLHQFCRTKAADKWLYDQDPDTCRR
>Solyc04g007070.3.1
TP--TQGPSL-ENDAVVGFDDEANKVIKRLVEG-LDSVDIIPVVGMPGLGKTTLARKIYNDPKLTYEFYSIVWVYVGQEYKAKDIYLRILKFFNIEDHLVD--TLAKAIGGYIKGGRCLIVLDDVW--EDDVIDHVMKVFAENKGHRIMMTTRDTRLGFFA--NKE-PHKLKFLETEESFELLVMRVF-GRG--GCPNELVVTGTEIARKCGGVPLVVVVIAGALRGRSDK-KDWERVEKSVVQYLG-EH-TE-DCLKYVKMSYDYLPREVQMCFLYCGVFPRGFDIPCWKLIRLWIAEGLIKPQPE-TLEEIAEFYLTDLLNRNL-VIIMQRSDGQIKTCRLHDMLYQFCKKEASNKWLF-LDPDTCRR
>Solyc04g007320.2.1
NAEARHTKN----ENLVGIESRMHKVYKMLM-G--GGVRFVGIFGMSGVGKTTLARVIYENIR--SHFEGSCFLHVRDRSAK-ILLSEILLM-KDV---NNLYEGVNMQIQRLQHKKVLLVLDDVD--HVDQLDVLARKR---HGSRVIITTQDKHLLVEHEV--EKIYRMTTLNEYESLQLFKLYAFK-KNR--LMDEFRDVSAQIIRHCDGLPLALKVLGSFL-Y-GRDLDEWTSEVERLKQ-------P-EGIVKKLELSFNGL-NIEQKILLDIVCFF--IGKKKESVTRILESFNF------SVI-------IKVLMEKSL-ITVS-------GRILVHQLIQEMCWYIIRQEA---DDPTRYSR
>Solyc04g007490.3.1
NM--TSASH--TDGELVGFTDVCKTIRDQLVGG--QELDVVSIVGMAGSGKTTLARSFINDDIVVSHFDFFAECRVSQEYTREDLLFSILSSAGLTDISAD--ILADRLRKTLLPKRYLLIIDDVW--AVQAWDDLRLCFPEAKGSRIILTTRLKEVATYAKCVTE-PINLRSMKDSESWLLLQKKVF-GEEM--CPEELKEVGQNIAFKCNGLPLSIVLVAGLLAKIDKTERCWTRMELSFGERVQ-DG-AK----DLVKLSYEDLPNKLKSCFLYFGAFLEDREISVSKLTSLWIAEEFIKN-NEKCLEDTAEDYLSDLIGRNL-IMVSKRSTGKIKACRVHDLMLDFCKEKAKEDNFLD-ERPMHRR
>Solyc04g008120.2.1
NG--TSSPFV---EVTVGHEKEESQIIDQLLDE-ESELDVISIVGMPGLGKTTLANKVYKNTLVASHFHVRAWCTVSQKYNKSKVLLEILQQVSEEEK-VD--DLAEKLRTALLDKRYLIVLDDVW--DIATGEMLIACFPKVRGNRVILTSRSSEVGLKVKCRSD-PLNLELLTPEESWDLFEKRVF-GDEG--CPAELSKVGHQIVEKCKGLPLAIVLIAGVIVRKKKEKDFWLKILHNLDSFIS-TN-IN-L---VMQLSYDHLPCHLKPLLLYFATTQKSQRTPVSTLMQLWMAEGFVDHD---SLEEVTQSYLDALISSSL-IMVDHPSESMIKVCYVHDVVHDFCSEKAKKQKFL---DFLHHR
>Solyc04g008140.2.1
NG--TSSPFV---EVTVGHEKEEAWIIDQLLDE-ESELDVISIVGMPGLGKTTLANKVYKNTLV----------------NKSKVLREILKQVSGGKE-ED--DLAEKLRRALLDKRYLIVLDDVW--DIETGEMLIACFPKVRGNRIILTSRSSKVGLQVKCHSD-PLRLQLLTPEKSWDLFVKKVF-GDKG--CPAELSKVGHQIVEKCKGLPLAIVLIAGVIVRKKKEKDFWLKILHNLDSFIS-TN-IN-L---VMQLSYDHLPCHLKPLLLYFATTQKSQRTPVSTLMQLWMAEGFVDHD---SLEEVTQSYLDALISSSL-IMVDHPSESMIKVCYVHDVVHDFCSEKAKKEKLL---DFLHHR
>Solyc04g008130.2.1
NG--TSSSFV---EVTVGHEEDEARIIGQLLDE-ESELDVISIVGMPGVGKTTLANKVYNNTLVASHFKIRAKCTVSQNFNKSKVLREILQQVSETKE-ED--DLAGKLRVALLDKRYLIVLDDVW--DIATGEMLIACFPKVRGNRVILTSRSSEVGLKVKCHSD-TLHLQLLTPEKSWDLFVKKVF-EDEG--CPAELSDIGHQIVEKCKGLPLSIVLIAGVIVRKKKKKDLWLQIEHNLDSFIS-SN-NN-LMMKVMQLSYDHLPYHLKPLLLYFARSQKSKRTPVSTLMQLWMAEGLVDHD---SSVETTQSYLNALISSSL-IMVDHPSESMIRACYVHDVVHDFCSVKAKKEKFF---NFLHRR
>Solyc04g008150.2.1
NP--EQGSSL-ENHEVVGFDEEATKVINRLVEG--ECLDVIPVVGMPGLGKTTLARKIFNDPKISREFFSYIWVFIGQSTCVKDILFNILKGFSFDEFKEA--SITDEIRKRVNGGKCLIVLDDVW--DPNVVDIVKTVFPDNKAHRIMMTTRHEDIARSV--NKY-PHNLKFLDGDESFQLLEKRAF-GVS--RCPVELVEHGEAIVAKCSGVPLTIVVIAGALRGRTSE-IDWKVVRENVGKHLI-QE-DKLQCVNVVRLSYNHLPQEKKSCFLYFGAFPQGFDIPAWKLIRLWIAEGLIMSKLS-EIEEIAEYYLNDFANRNL-VMVMKKSNDRIKTCRVHDMLHEFCVEEATRLTLFDQNSITCRR
>Solyc04g008160.2.1
NG--ASSSFV---EVVVGHEEDEAWIIGQLLDE-ESKLDVISIVGMPGVGKTTLANKVYNNTLVASHFHVRAKCTVSQNFNKSKVLREILQQVSETNG-ED--DLAEKLRVALLDKRYLIV---------------------------------------------------------------------------------------------------------------------------------------------------------------------------------------------------------------------------------------------------------
>Solyc04g008180.2.1
NG--TSSPFV---EVTVGHEEEEAWIIGQLLDE-ESELDVISIVGMPGVGKTTLANKVYNNTLVASHFHVRAKCTVSQKYY-------------------------------------------------------------------------------------------------------------------------------------------------------------------------------------------------------------------------------------------------------------------------------------------------
>Solyc04g008200.3.1
NG--TSSPFV---EVTVGHEEEEAWIIGQLLDE-ESELDVISIVGMPGVGKTTLANKVYNNTLVASHFNVRAKCTVSQNFNKSKVLREILQQVSGGNE-EY--DLAEKLRVALYDKRYLIL------------------------------------------------------------------------------------------------------------------------------------------------------------------------------WMAEGLVDHDIPKSLEEVTESYLDALISSGL-IMVDHPSGSMIRACYVHDVVHDFCSVKAGKEKFF---DFLHRR
>Solyc04g009070.1.1
NI---PSNQ--RGYIFVGFQDVVQTLLVEILKP--PCRSVLCIYGMGGVGKTTLARNLYRSPSI------------------------------------------------------------------------------------------------------------------------------------------------------------------------------------------------------------------------------------------------------------------------------------------------------------------
>Solyc04g009110.1.1
NI---TSNQ--QDNIFVGLQDVVEKLLAQLLKA--PRRSVISIHGMGGLGKTTLARNLYNNPNIVSSFPTRAWICVSQEYNTMDLLKNIIKSIDFLER-ES--DLEIYLRDLLKEGKYLVVVDDVW--QREAWESLKRAFPDSKGSRVIITTRKHDVAERA-DNRGFVHNLRFLSQKESWDLFCRKQLDVR---AMVPEMVRIAKDMVEKCRGLPLAIVVLSGLLSHK-RGLDQWQKVKDHFWQNIQ-DD---SIISYILSLSYNDLSTTLKQCFLYFGVFPEDQEVDAEKIILLWMAEGLIPNGE--RMEDVAEGFLNELIRRSL-IQEVRFWE-KVTVCKVHDLLRDLAVQKAFDIKFF--SSLCIRH
>Solyc04g009120.2.1
NI--RPNNPS-QDHIFVGFQDVVERLLSELLKE--PRRSVISIYGMGGLGKTTLARNLYISPDIVNSFHTRAWICVSQEYNTVDLLRYIIKSIDLLER-ER--DLEIYLRNLLKKRKYLVV-------------SLKRAFPDSNGSRVIITTRKQDVAERA-YNRGFVHKLRFLNQEESWDLFCRKLLDVR---AMTSTMERLAKDMVDKCGGLPLAIVVLSGLLSHK-RGPGEWKKVKDRLWKNIE-ED---SIISYILSLSYNDLSTELKQCFLYFGIFPEDQELEAENVIRLWMAEGFIPRGQ--RMEDVAEGFLNELIRRSL-VQVARFWE-KVSECKVHDLLRDLAIQKALEVNFF--SSLCIRH
>Solyc04g009130.3.1
DI---PSYQS-QDYIFVGFQDVVQTLLAQLLKA--PRRTVLSIYGMGGLGKTTLARNLYINPNIASSFSTHAWICVSQEYNTMDLLKTIIKSIDLLEK-ER--DLENHLRDLLKERKYLVVVDDVW--QREAWESLKRAFPDGNGSRVIVTTRKEDVAERA-ADRGFVHKLRFLSQEESWDHFLRKLLDVR---AMVPEMESLAKDMVEKV-GLPLAIVVLSGLLSHK-KELDEWQKVKDHLWKNIK-DD---STISYILSLSYNDLSTALKQCFLYFGIFPEDQELEAENIIRLWVAEGFIPRGE--RIEDVAEGFLNELIRRSL-VQVAGFWE-RVILCRVHDVVRDLSIQKALEVNFF--SFLCIRH
>Solyc04g009150.1.1
NI---PSNQ---DHIFVGFQDVVQTLLAQLLKA--PRRTVLSIYGMGGLGKTTLARNLYKNPNISSRFPTHAWICVSQEYNTMDLLKTIIKSIGLLEK-ER--DLENHLRDLLKERKYLVVVDDVW--QREAWESLKRAFPDDNGSRVIITTRKEDIAERA-ADRGFVHKLRFLSQEESWDLFLRKLLDVR---AMVAEMESLAKDMVEKCRGLPLAIVVLSGLLSHK-KDLDEWQKVKDHLWKSIK-ED--KSVISNILSLSYNDLSIELKQCFLYFGMFPEDRVVKAENTIWLWMAEGFIPRGE--RMEDVAEGFLNELIRRSL-VQVAKFWG-KVTECRVHDLLHDLVIQKALEVNFF--SSLSIRH
>Solyc04g009240.2.1
NI---PSNQ--HDYIFVGLQDVVETLLAQLLKE--PCRTVLSIYGMGGLGKTTLARNLYRSPRIVNTFPTRAWICVSQEYNTMDLLKTIIKSIGLLEK-ER--DLENHLRDLLKERKYLVVVDDIW--QREAWESLKRAFPDGKGSRVIITTRKEDVAERA-DDRGFVHKLRFLSQEESWDLFCRKLLDVR---AMVPEMESLAEDMVEKCRGLPLAIVVLSGLLSHK-KGLNEWKKVKDHLWKNIK-ED--KFIISNILSLSYNDLSTALKQCFLYFGIFPEDKVVKVDNIIWLWMAEGFIPRRGV-RMEDVAEGFLNELIRRSL-VQVANFWE-KVTECRVHDLLHDLAIQKALEVNFF--SSSCIRH
>Solyc04g009250.1.1
NI---PSDQ--HDYIFVGLQDVVQTLLAQLLKP--PSRTVLSIYGMGGLGKTTLARKLYNCPNIASSFPTRAWICVSQEYNTMDLLKTIIKSIDLLER-EG--DLEIYLRDLLKERKFLVVVDDVW--QKEAWESLKRAFPNSNGSRVIITTRKEDVAERA-DERGFVHKLRFLSQQESWDLFCRKLLDVR---AMIPEMESLATDMVEKCRGLPLAVVVLSGLLSHK-KGLNEWQKVKDHLWKNIK-ED--KSIISCILSLSFNDLSTALKQCFLYFGIFPEDQVVTADDMIWLWMAEGFIPRRE--RMEDVAEGFLNELIRRSL-VQVANFWE-RVTSCRVHDLLHDLAIQKALEVNFF--SSSCVRH
>Solyc04g009290.1.1
NI---PNNQS-QDYIFVGFQDVVQTLLAQLLRP--PRRSVVSIYGMGGLGKTTLARNLYTSPNIVSSFPKRAWICVSQEYNTTDLLKTIIKSIELLGT-EG--DLEFHLRDLLKECKYLVVVDDVW--QREAWESLKRAFPDGNGSRVIITTRKEDVAERA-DDRGFVHKLRFLSQQESWDLFLRKLLDIR---AMVPEMESLAKDMVEKCRGLPLAVVVLSGLLSHK-KGLNEWQKVKDHLWKNIK-ED--KSIISNILSLSYNDLSTALKQCFLYFGIFPEDQVVEADNIIRLWMAEGFIPRG---RMEDVAESFLNELIRRSL-VQVANFWE-KVTECRVHDLLHDLAIQKALEVNFF--SSVCIRH
>Solyc04g009660.2.1
-----KSNQ--HDYIFVGLQDVVQTLLDQLLKA--PRRTVLSIYGMGGLGKTTLARKLYNCPNITSSFPTRAWICVSQEYNTMDLLRNIIKSIDLLER-EG--DLEIYIRDLLKERKYLVVVDDVW--EREAWESLKRAFPDSNGSRVIITTRKEDVAERA-DNRGFVHKLRFLSQEESWDLFRRKLLDVR---AMVPEMESLAKDMVEKCRGLPLAIVVLSGLLSHK-KGLNEWQKVKDHLWKNIK-ED--NSIISNILSLSYNDLSTALKQCFLYFGTFPEDRVVGVDNIIRLWMAEGFIPRGE--RMEDVAEGFLNELIRRSL-VQVARFWE-RVTDCRLHDLLHDLAIQKASEVNFF--SSLCIRH
>Solyc04g009690.2.1
NI---PSNQ--HDYIFVGLQDVVQTLLGQLLKP--PRRTVLSIYGMGGLGKTTLARKLYTRPDILNSFHTRAWICVSQEYNTADLLRNIIKSIDLLER-EG--DLEIYLRDLLKERKYLVVVDDLW--KKEAWESLKRAFPDGNGSRVIITTRKEDVAERA-DDRGFVHKLRFLSQEESWDLFCRKLLDVQ---SVVPEMESLAKDMVEKCRGLPLAIVVLSGLLSHK-KGINEWKKVKHHLWKNIK-ED--KSIISNILSLSYNDLSIALKQCFLYFGIFPEDQVVKVDNIIRLWMAEGFIPTGE--MMEDVAEGFLNELIRRSL-VQVVDFWE-RVTECRVHDLLHDLAIQKALEVNFF--SSLYIRH
>Solyc04g011960.2.1
HDELSDKLE---DDIVRGIDDDLEIIIKRLIGP--SDLDIVTISGMGGIGKTTLARKAYHHLTIRYHFDILAWVTISQEFQCRNVLLEALHCI---D--DN--ELADLVQKNLKGPRYLVVVDDIW--TENVWDSVRGIFPNYNGSRILLTTRENEVAMYAN-TCS-PHEMSLLSGENGWKLVCDKVF-GPK-HDHPPELEEIGKEIVEKCQGLPLTISVIAGHLCKVARTLEGWKDVARTLSEIIA-SH-PD--CLAVLGLSYHHLPNHLKPCFLSMSSFPEDFQVETRILIQLWIAEGFIRT-SEKSLEEVAIDYLEDLISRNL-IQARERFNGDIKACGIHDLLREFCLTEAEMTKHM------VRR
>Solyc04g011980.1.1
HDELSDKLE---DDIVRGIDDDLQIIIKRLTGP--SDLDIVTISGMGGIGKTTLARKAYDHLTIRYHFDILAWVTISQEFQCRNVLLEALHCI---D--EN--ELADLVQKNLKGRRYLVVVDDIW--SRDVWDSIRGIFSNYNGSRILMTTRENEVAMYAN-TCS-PHEMSLLSAGNGWKLVCDTVF-GPK-HDHPPELEEIGKEIVEKCQGLPLTISVIAGHLCKVARTLEGWKDVARTLSEIIA-SH-PD--CLAVLGLSYHHLPNHLKPCFLSMSSFQEDFHFETQILIQLWIAEGFIRT-CEKSLEEVAIDYLEDLISRNL-LQARERFNGEIKTCGIHDLLREFCLTEAEMTKHM------VRR
>Solyc04g011990.2.1
HDELSDKSE---DDIVQGIDDDLEIIVKRLIGP--SDLEIVTITGMGGIGKTTLARKAYDHLQIRYHFDILAWVTITQEFRNRNVLLEALRCI---D--DN--ELADLVQKKLKGRRYLVVVDDIW--TKNVWDSIRGIFPNYNGSRILLTTRETEVAMYAS-TCS-PHEMIHLSLENGWRLLCDKVF-GQK-YEHPPELDEIGKEIVEKCQGLPLTISVIAGHLSKVANTLEGWKDVARNLSEIIA-SH-PN--CLGVLGLSYYHLPNRLKPCFLSMSSFPEDFQVDTRRLIQLWIAEGFIRT-SAKSLEEVAEHYLEDLISRNL-IQARKRFSGEIKACGIHDILREFCLIEAEMTNHM------VCR
>Solyc04g012000.1.1
HEEITDQLE---NDTVQGLDDDLQIIIKRLTGP--SDLDVVSVSGMGGIGKTKLARKAYDHLTIRYHLDILAWVTISQEFQYRNVLFEALHCI---D--DN--ELADLVQKNL-----------------------------------------------------------------------------------------------------------------------------------------------------------------------------------------------------------------------------------------------------------------
>Solyc04g012010.3.1
HDELSDSDQ-------LGLEDDLKIIIKRLTGP--SDIDIVTITGMGGIGKTTLAKKAYDHLTIRYHFDVFAWLTISQEFRCRNVLLEALHCI---D--EN--ELADLVQKQLKGRRYLVVVDDIW--SSDVWDSIRGIFPNYNGSRILLTTRENEVAMYAN-SCS-PHEMSLLSAENGWKLLCDKVF-GPN-NDHPPELEEIGKEIVEKCQGLPLTISVIAGHLSKVVRTLESWKDVARTLSKIIA-SH-PD--CLAVLGLSYHHLPSRLKPCFLSMSSFPEDFRFETNYGSQ----------------------------------KARKRFNGEIKTCGIHDLLREFCLTEAEMTKHM------VRR
>Solyc04g015210.3.1
TG--PQGPAE-EDVEVVGFNKPAEDVKERLCEG--KDLDVIPIVGMPGLGKTTLSRKVYNDSSLDFYFYHKIWIYVGTSKKPKDILVEIVKEVNSKELKED--QLAHIIRDFLERGKHLIVLDDVW--DTQVVDFVKKAFPNKRGDRIMLTTRQQRVAEAV--SAR-PHYLENLSKEDSIKLLEQRVF-ANK-RTCPIELQGYRDGIVDKCCGVPLAIVVISGALRGCMDE-SEWRVVEENVGKHLI-NK-DDHKCLKFVETSYNHLPQEKKAAFLYFGVFPQGFDIPAWNLIRLWVAEGLIKSGHK-EIEKVAETYLSDFASRNL-VMVMQRSNGQIKTCRLHDMLHEFCIIEAARISLFGEDPNTSRR
>Solyc04g015220.3.1
KS---------HENFMEGYNEERKNMVARLTYG--KKLQVVSVVGMAGIGKTTFAKTTLFDIN-KEDFPIRGWITVSENYDLRELLLRLLRDV---DFDNG--QLAAHLKQVLQGKRYLIVVDDIW--SNSDWDNIRHWFPDCDKSRILLTSRDKKVGAYAA-KDG-LVLMRPLTQDESRNLFYHRAF-GKNNRSDIGKFKKVGEKVITNCKGLPLMITAVAGILRSKSKLYE-WMEVAESVSSLVN-DD-AY-KCLQVVALSYNNLPSLMKACFLHFGVFPKSHGIPVKKLTRLWIAEGLVYP-NGEEFEQAADRVLHDLIGKSV-VIVDKSWDGKIKTCRIHDVFHDFCSKESESENLLTKFRQGCRW
>Solyc04g039990.3.1
NFHF--THSFVRASDIIGRDDDQE---------NIENIFVIPIVGLRGLGKTTLVKLVYNNNRVVQNFNLRLWVSISEDFSLSKVIEKIVRS--GTGESLDMDQLQGCLGEVLQQKRYLLVLDDVWNEDQHKWIDMRELPMNCRGSKIVVTTRSKMVALITGTVP--PYYLRGLV--------------------------EIGKEIVKKCGGVPLAVKTLGRLLYMKTDK-NEWLQIRDDEIWEIE--QNKSD-ILPILRLSYEQMPSHLRQCFAYCPMLPKGQEIPWEDFINRW-AQGFIQSSNRRKLEDIGNQYFDELLSRFCFLDV--AFDGEILACKIHNLVHDLAQSVSGAECLN-VVSERVRH
>Solyc04g026110.3.1
NK---PSNQ--QDYIFVGFKDVVQTLLAELLKT--PRRRVVSVYGMGGLGKTTLARNRYINPRIVSSFHTRAWICVSQEYNTMDLLRNIIKSI-------------------------------------EAWESLKRAFPDSNGSRVIITTCKEDVIERV-DDRGFVHKLRFLSQEESWDLFCRKLLDVR---AMVPEMESLAKIMVEKCRGLPLAIVVLSGLLSHK-KGLDEWRKVKDHLWKNII-ED--KYIISKILSLSYNDLSTALKQCFLYFGIFPEDKMVDAENIIWLWMAEGFIPRGE--RMEDAAEGFLNELIRRRL-IQVVDVWE-KVTECRVHDLLCHLAIQKK---------------
>Solyc04g025840.2.1
NI---QTNQ--QDYIFVGFQDVVQTLKDELLKV--PCRSVVSIYGMGGLGKTTLGRNLYNSSNILNSFPTCPWICVSQEYNTMDLLR-------------------------------------------------------------------------------------------------------------------------------------------------------------------------------------------------------------------------------------------------------------------------------------------
>Solyc04g056570.3.1
NGES-HTASDA--ENLVGIRSRMGTVYSLLL-E--GKVQFVGIWGMSGIGKTTIARAIYDKIF--RYFQGATFLHVGETSAK-ILLSELLLL-KDL---NNVFEGTSLVRRRLNGKRVLIVLDDVN--HGNQLDALAKSH---AGSIIIITTKDKQLLRQYNV--DKMYKVSLLNTDESIELLSSYAFQ-NRL--PKSGYGEIIAEVVRYAGGLPLALKVLGCSL-Y-GGGMIEWRETVERLKR-------P-EGIVEKLKVSFNRL-STDQKIFLDIACFF--KGKKKGSVIRILRSFSF------TVL-------IRNLIEKSL-VTVS-------GRIVMHQLIQEMGWHIVRKEA---NNLGKYTR
>Solyc04g079420.3.1
RFVL-KAIKIVEDDSFVNLGAGIELGKRKVLQD-----GVFEICGIGGSGKTTLAKEICKDDQVKSYFKDKIFFFVSQSPNVEQLRKMIWEKI----------GYYGEMQWNLSASPVLLILDDVWS-AS-VLEPLVFKIP---GCKILVVSRIK------PSIIDCVYDLELLREDEAMSLFCHFAFG-HNS--FPRGFQKLVKEIVDECEGLPLALKVIGSSL--KGKPEMLWTSAKNRLSRQPV-CESH-ELLLERMKLSIDCLP-KVRECFLDLGAFPEDKRIPLDVLINMWV----------LDIEEEAFHILVELSDKNLLNLV--DARA----VFQHDVLRDLAIHMSRKRLVMP---FHARV
>Solyc05g005130.2.1
EI--V-ASL--ENEEMEGFHEAMDKIKRQLLRR--SQLDIISIVGMPGIGKTFLAEKIYNNLIVTPHFDVHAKCRVTQLYSWKELLLTILNDV---GK-DG--ELATELRQVLLTKRFLILVDDVW--DKTVWDHLYMCFRDANGSRIILTTRLSDIANYAKCKSE-PHHLRLFRDDESWTLLQEEVF-QGES--CPTELVDVGFRIAKSCGGLPLSIVLVGGVLKEKEKKEDLWKEVEESLGSKNI-GS-LQ--SMSLIGFSYKNLPHHLKPCFLYFGGFFKGKDIHVSKLTRLWQAEGFVQA-NKK-RTDTAHDFLEDLISRNL-VMVMKRPNDKVKSCRIHDLLHNFCLEKSKQENFL-PEKPQDYR
>Solyc05g005330.3.1
--EKAHTSQ--RE-EMVGFDEVVQTLKGKLIRG--SELDLISIVGMAGLGKTTLANKLFLDQFVVSHFDVRAQCCVSQVYTRKDLLLTILRS----KL-EN--ELADKLRKLLFGQRYLILIDDVW--ETTACDELMPCFYDANGSRLILTTRHDHVAYHAK-LVSDPHFLRKFTLEESWMLLKNKVF-NEKC--CPVVLEDVGQKIAQKCGGLPLSVVLVAGILETMEKEEHCWEQVAINLGPHIQ-AK-SE----DIINLSYQDLPFHLKPCFLYFGVLSEDEEIKVSKLTWLWTAEGLVRT-HTKLSEDIAENYLKNLIGRNL-VMVSKSSDGKTKTCRIHDLLLEFCKKKAKVENFL----SIQRR
>Solyc05g006620.3.1
--ESPMV---V--PFVVGIDYSLEELIRQLV-K--NGVKILGLHGIGGVGKTTLSKALYNKLA--SDFTHRTFILVKEIATQQKIIQGLFPS-NAFSFSEGREKFRRMLRE----KRILLVLDDVD--DVNILKALIGGK---EGSRVVISTRNKEVLIEDIV--DETFEVRELGDTDSLKLFSYHAFR-RPD--PSPTFLKLSKQIVSITGKLPLALEVFGSFLFD-KRSEEEWVDALGKLKQ-------R-SPLQDVLKISYDGL-DEEKCIFLDVACLF--LDKKVENVIDVMEGCGF------RRI-------FDTLTTRSL-IKVID------GDLWMHDQIRDMGRQIVRQEG---SDPGKRSR
>Solyc05g006630.3.1
--EAPIG---V--KYPVGLHSRLDQLLTLLV-K--NGVKVVGLYGMGGVGKTTLAKALYNQLV--VDFKKRSFISVKGTARQQKLICDL-NS-GA---SDSTAKGIRLINESANNERVAIFLDDVD--DANQLRELIGGR---QGSRIIVTTRDQNVLDPSIV--NDTFEVKVLYLSDSLKLLSYHAFG-KEQ--PPKKFLDLANEFVTLSGGLPLALEIFGSSLFY-KKGLKEWEDVVQKFRQ-------R-PGLQDILEISFGAL-DQERCIFLDLACLL--LER--EDAIAIFKGCGF------AET-------ITALTAKSL-LKIVD------NVLWMHDQLKDMGRQIVQREN---GDVDKRSR
>Solyc05g007170.3.1
HI--IEPSL--GNEEMVLFQDVMEKIKKQLLGG--SQLDVISIVGMPGLGKTTLAEQIYNDQIVAGYFDVHGKCHVTQTYSWRELLVTLLNDV---KK-DD--QLAKELRQFLLTKRFLILIDDVW--DTKAWDYLHMCFQGINGSRIILTTRLSEVAQYAKCESN-PHDLPLLRDDESWKLLQKKVF-RRGS--CPPELGDVGFRIAKSCGGLPLFIVLVAGVLKEKNEKADLWKEVEESLDALNI-DS-LE--SMSIIGFSYMNLPHHLKPCFLYFGGFLRGKSIHVSKLTRLWLAEGFVLE-HNKRLEDVAEDFLKNLISRNL-VMDMERFNGKMKTCRVHDLLHKFCLEKAKQENFL-PDKPEEYR
>Solyc05g007350.2.1
--ELAHISS--TDEEVVGFEDVMEKLREQLIRG--KQLDVISVVGMPGLGKTTVANKLYSDELVVSRFDIRAKCCVSQAYSRRSVLLSILRD----KL-TD--VLADQLRKTLLWKRYLILVDDIW--EASVWDDLRCCFHDSNGSRIILTTQHADVAENAK-SVSDPLHLRILNDDESWKLLKQKVF-GEES--CFMLLSNVGQEIANKCRGLPLSIVLVAGMLTKMEKSEKCWKQVAKNLCTNVL-SN-SK----AIIEQSYQNLPYHLKPCFLYFGVFLEDKEINISILTWLWISEGFIKS-CDKSLEDIAEGYLENLIGRNL-VMVAKGSGGKVKTCRIHDLLLYFCKEIAREKNLL----LVQRR
>Solyc05g007610.2.1
--KMSSKSS--KE-EMIGFEDEIKTLIRQLTRG--RMLDIISIVGMPGAGKTTLANRLYSYNSVVSHFDIRAQCHVFPVYSQRGLLLSLLQV----E--TD--ELKDILSRILRSKRYLILVDDVW--DHKAWDDLKCCFPDDNGSRILLTTRYHDVADYVK-SVYKPHHLRSLTHEESWKLLKMEVF-GNER--CSPLLKKVGKKIARKCGGLPLSIFLVAGILSNMEETEECWNEVAKHLGINMS-NA-LN----DIIEQSYQHLPYYLKPCFLYFGTFLEDEEINVSKLTWLWIGEGFVKD-HEKSLQDIAKVYLENLIRRNL-VMNAKSSDGNVKACRVHDLLLDFCKKKAEKEHFL----LTQRR
>Solyc05g007630.3.1
--KMSSKWS--NG-KTIGFEDEIEKLIHRLTGG--EGLDIISIVGMPGAGKTTLANRLYSYHPVVYRFDILGYCHVSPVYSKRGVLLSLLRV----K--TS--TLEDILVRNLRSRRYLILLDDVW--DRNVWGDLKRYFPDSNGSRILLTTRNDDVAYYVE-SVGKPHNLRLLTYEESWELLCIEVF-GNKS--CSPLLEKVGQEIARKCGGLPLSIVLVAGILSKMEKTEECWSRVAKDLGSYMA-SD-AK----AIIEPSFQHLPYYLKPCFLYFGTFLEDEEINVSKLTWMWIAEGFVSN-LEKSLQDIAKGYLDILIRRNL-VMNAKSSDGNVKACRVHDLLLDFCKKKGGEEHFL----LTQRR
>Solyc05g007640.3.1
I-QSSHTQT--ND-DIVGFEDVITKLRDQLTRG--KKLDIISIFGMPGAGKTALANKLLLDKSVVDHFDICAQCYMSSVHSRREWLLSILHV----E--TS--DLAAMLRQILQTGRYLILLDDIP--NDSAWDDLESCFYDANGSRILLTTRNSNVAYYAR-SISQPLYLRMLNDGESWTLLKKKVF-GEGF--CSPLFEKVGPKIVRKCGGLPLSIVFVASILAGMERTEQCWKQVARSLGTEIS-CY-PE----NIIEQSYQNLPYHLKSCFLYFGMFSDHEEINISKLTLLWIGEGFVKY-DKKSLEDIAEGYLKNLVESNL-VMLSKSCGTKVKVCRIHDVLFHFCKARAHSENLI----LGQRR
>Solyc05g007850.2.1
NGESAYSLS-F--QDIVGINAHLEKLKSKLI-E--NDVRILGIWGIGGVGKTRIAKAIFDTLS--YQFEASCFLAVKEFAKK-ILLSELLRK-KND---YNKYDGKCMIPNRLCSLKVLIVLDDID--HGDQMEYLAGDI---NGSRVIVTTRNKHLI-EKD---DAIYEVSTLPDHEAMQLFNMHAFK-KEV--PNEDFKELALEIVNHAKGLPLALKVWGCLL-H-KKNLSLWKITVEQIKK-------S-NSIVEQLKISYDGL-EEEQEIFLDIACFF--RGEKRKEVMQILKSCDF------GEY-------LDVLINKSL-VFISE------DRIEMHDLIRDMGRYVVKMQ----KLQKKRSR
>Solyc05g008070.3.1
R------T---EETTYVGMKKDYKAILNCLNAQ--KELIVISLIGMGGIGKTTLARKVFDNSIIRDRFEKHAWVTISEQYNKRQMLLEVASSI---EM-ND--ELMVIVYRSLKGRRFLIVIDDLW--STEAWDQMRRIFQNDNKSRIILTTRLKHVADYASSPDFPPREVSFLSFKDSWKLFTKKLF-RKDR--CPPQLRKIGKHIIQQCQGLPLSIIVIAGLLSKIDVTYDNWKKIEQDLNSFHG-SV-LE--CQAILCLSYNYLPPYLKACFLYIGGFPEDMEIRVSKMMSSWIAEQFIKA-TSTRLEVVAEKYVQELMDRSL-ILGKTKPNGRFKTCKIHDLLRQLCIREAQIENVVV---NDRRR
>Solyc05g009630.3.1
I---RKAPVV-EEDDVVGFDDEAKTVIDRLIGG--DYVEVVPVVGMPGLGKTTLAYKIYKDPKVEYEFFTRVWVYVSQTFKRREIFLNIISKFNTKQYDED--DLANEVKELLKGGKYLIVLDDVW--TMEAWDRIKIAFPNNKRNRVLMTTRQSNVAKRC--NDK-PHDLKFLTKDESWELLEKKVF-HKE--KCPPELELPGISIAEKCMGLPLAIVVIAGALIGKGKTTREWELVAASVGEHLI-NR-D-PECKKLVQMSYDRLPYDLKACFLYCGAFPGGSQIPAKKLIRLWIAEGFIQYQGP-ALEDVAEDHLNDLVNRNL-VMVTQSCSGQIKTCRVHDMLHEFCRHEAMEENLFEQELATYRR
>Solyc05g009740.1.1
----TSFSS--NDEEFVGFKEDVKQIIQKLTRG--KEREVISIVGMAGLGKTTLARKVYNSHSIAEHFDARAFCIVSQTYSTRKLLIDILKQVMIRED--E--DVADMLRKELYFKRYLIVLDDMW--KYQTWEDLQLCFPCVRGSRIMVTTRVQEVATKM---SD-TYSLRFLTDEESWELLQKKVF-KRGR--VPLELKEAGFEVARNCKGLPLVIVLNAGIIAQKERCVSVWEEFAKDLSSLGL--E-EQ--SRKAVQSSYDYLRDHLKHCLLYVGYFPEDYNIPVSDLLNLWIAEELVPNINDENLEKSSKDCLIDLVNRSL-LIVSKRSNGDIKYCMVHDLIREFCSRELEEEDFK---NDPARL
>Solyc05g009750.1.1
----PSMDV--NDEEVVGFDDDVEIISEYLKRR-STNLDVISIVGMAGIGKTALARKIYNSNSIIKHFDVRAWCSVSQIYDVRKLLERLM------------------------ARRFLIVLDDIW--EGKAWDTLKLYLSNYKGSRVMVTTRNEKLAMYMRQRTD-PYSLPFLNDEKSWELLQKKVF-QGEN--CPLELSNVGPLVAKKCRGLPSLIIMIAGILSSKKKEADLWLKVAYDICSHAF--E-TK-MSLKTIQSSYDHLANHLKPCLIYMALFPKSYEIPVSDLLEWWIAEEFVQDI-DWRLEELSEICLYDLVSRNL-VMVSKRSNGKMKCCIILDQVREFCLRKITEEKFM---PEEQRL
>Solyc05g009760.2.1
PY--PSID-----EELVGFDEHAQNITDYLIRG--WDLDVVSIVGMAGLGKTALARKVYNSRSIIDRFDVRAWCSVSQTYNRRQLVLQILTQINYVNL--D--DPEDILRKCLNGKRYLVVLDNIW--DGKAWDDFQSCFPDFHGSRIMITTRDKAMASYVKGYSF-PYSLPRLEDDQSWELLQKKVFGRGKS--CPLELVNVGKLVAKACRGLPLLIIMIAEVL-SREREGSSWLKVAYDISSHVP--N-KE-IIMMTIQSSYDHLLDHLKPCLIYMGLFPKKYEIPVSDLLKWWIAEEFVHHI-DLKLEELSEICLHDLVGTNL-VVVSKRSNGKMKCCIVLDHVRDFCLRKITEEKF---QPEEQRL
>Solyc05g012740.2.1
---KADTSQ--SE-EMVGFQDVMYTLRGKLIRG--SKLDVISIVGMPGLGKTTIANKLFFDQLVVSHFDVRAQCCVSQVYTRKDLLLTILHS----KL-ED--VLADKLRKLLMVQRYLILIDDVW--ETVAWDDLKPSFYDANGSRIILTTRLGDVANDAK-FFSDPHFLRLFTQEESWMLLKTKVF-NTKS--CPLVLEDVGQRIAKRCGGLPLSVVLVAGILETTEKETNCWEQVAINLGSHIQ-AK-SE----DIINLSYQALPFHLKPCFLYFGVFLEDEEIRVSKLTWLWIAEGLVRS-HKKPSEDIAEDHLKNLIGRNL-VMVSKSSDGKSKSCRIHDLLLDFCKKKAKVENFL----NISRR
>Solyc05g012900.3.1
--LTVASSQ--NE-EIVGFEDVKDELIGKLKGG--SGLDVISIVGMAGLGKTTLANKLYSDESVVSHFNIHAHCCVSQEYTRKDLLLAILRN----RE-EN--ELADRLRKLLMFKRYLLLIDDVW--ETSAWDDLKLCFPEHMGSRIILTTRHYEVASYAK-HDSDPHMLRSLNNDESWMLLNKKVF-NNES--FPFILRDAGQEIVRKCDGLPLSIILIAGILIRMKKEKYCWEQVATNLGPNIQ-DQ-ME----GTLDLSYQNLPPYLKPCFLYLGVFSEDEEIQVSKLTWLWIAEGFIKP-HTKTLEEIAENYLENLVGRNL-VMVGKSFNGRIKTCRIHDLVHEFCRKKAKLENII----NTSRR
>Solyc05g012910.3.1
--LTVASSQ--NE-EIVGFEDVKDELIGKLKGG--SGLDVISIVGMAGLGKTTLANKLYSDESVVSYFDIHAHCCVSQQYTRKDLLLAILHDI---RE-EN--ELADKLRKLLMRKRYLLLIDDVW--ETSAWDDLKLCFPEDNGSRIILTTRHYEVASHAK-HDSDPHKLRSLNNDESWMLLNKKVF-NNES--CPLIPRDIGQEIVRKCGGLPLSIILVAGILTRMKKDKHCWEQVATNLGPNIQ-DQ-ME----GTLDLSYQHLPPYLKPCFLYLGLFPEDREIQVSKLTWLWIAEGFIKP-HAKTLEEIAENHLENLVGRNL-VMVKKSFDGRIKACRIHDLVHEFCRKKAKLENII---------
>Solyc05g013260.2.1
KV--V-PSL--SDEEMESFQEAMDQMKMQLLGG--RQLDVVSLVGMPGIGKTTLAEKIYNDPVITFHFDVRAQCRTTQVYSWRDLLLAILNGV---EK-DG--ELADELRRFLLTKRFLILIDDVW--DDKVWDNIHMCFKDANGSRIILTTRLSSVANYAKCESE-PHHLRLFRDDESWTLLQQELF-QGKS--CPPEIVD-----------------------REKDNKSRI-------------------------------------------------------------------VEG-NRK------------------------------------------------------AEY-----
>Solyc05g013280.3.1
NT--A-PSF--ANEEMEGFQDTIDELKDKLLGG--PELDVISIVGMPGLGKTTLAKKIYNDPEVTSRFDVHAQCVVTQLYSWRELLLTILNDV---EK-DG--EIADELRRFLLTKRFLILIDDVW--DYKVWDNLCMCFSDVNRSRIILTTRLNDVAEYVKCESD-PHHLRLFRDDESWTLLQKEVF-QGES--CPPELEDVGFEISKSCRGLPLSVVLVAGVLKQKKKTLDSWKVVEQSLSSQRI-GS-LE--SISIIGFSYKNLPHYLKPCFLYFGGFLQGKDIHVSKMTKLWVAEGFVQA-NNNGQEDTAQGFLDDLIGRNL-VMAMERPNAKVKTCRIHDLLHKFCMEKAKQEDFL-PERLEEYR
>Solyc05g042090.1.1
NR--KS-LT--SHKMIVGFKEERNWIFNKLTNG--TDLDVISITGMLGSGKTTLAYKIYNDKSVSRHFDIRAWCIVGQEYDEKKLLDKMFNQVKLNDN--V--DVVDKLRTQLYKKRYLIVLDDLW--DTTTWDELTRPFPHVKGSRIIFTTRDKKVALHGKRHSD-PFNIRL-----------------------------------------------------------------------------------------------------------------------------------------------------------------------------------------------------
>Solyc05g043420.1.1
SS--KS-PT--VGKIIVGFEEETKWIIRKLTSG--AEIDVISIVGMPGLGKTTLAYRVYNDKSIVDHFDVCAWCTVDQECNEKKLLQKIFNQVKFSED-DE--DVADKLRRKLCGQRYLIVLDDMW--DTATWDELTRPFPEFKGSRVILTSRKKEVALHGKCYSD-PLYLRLLKPKESWELLEKRVF-GEEG--CPDELKDVGEKIARKCDGLPLVLDLIGGVISRKEKKEALWLEVLNNLSSFIF--K-DE-EVAKVIQLSYDHLSDHVKPCLVYLASYPKDKDIMISELKDLWIAQGLVQQT-EKSAEEVVEIYVDELISSSLVIPF------FKFIFKIHDLVHDFCYIKSRKEKLF---NLMPRG
>Solyc05g044490.2.1
SK--KKSST--TDQIIVGFEEETEWIIRKLTSG--TEVDVISIVGMPGLGKTTLAYRVFNNKSVVDHFDVRAWCTVDQEHNDKKLLQKIFNQVTLNED-DE--DIADKLRKELFGKRYLIFLDDLW--DIETWNELTRPFPQIRRSRIILTSRKREVALQGKHHSD-PLYLRLLTPEESWDLLVKRVF-GEER--CPDELLVVGEEIARKCAGLPLLLDLIGGVIARQEKKKALWLEVLNNLNSLIL--K-DE-EVMKVIQLSYDHLPNHLKPCLLYLASYPKDNYIKISELKHLWSSEGLVEHI-EKSVDELLEVYVDELISSSLVVVFYGH--DRNPIFRIHDLVHDFCLIKSRNEHLF---DLMPRA
>Solyc05g050430.1.1
RS--HSSSI--VGKIIVGFEEETEWIIRKLTSG--DEIDVISIVGMPGLGKTTL-------------------CTVDQERNEKKLLQKIFNQVRFNEDHDD--DVADKLRRKLFGKRYLIVLDDMW--DTDILDDLMRPFPKFEGSRVILTSRKKEIALHGKCHSD-PLYLRLLRSEESWELFNKRVF-GEEG--CPDELKDVGEKIALKCGGLPLVVDLIGGVISKKEKKEALWAEVLNDLSSSIF--K-DE-EVVKVIQLSYEHLSHDVKPCLLCLATYPKDEDISMSELKDLWIFQG----L-EKSAEEVVD----ELISSSLVIPF------DDSIFKIHDLVHDFCYIKSRKEKLL---DLMPRG
>Solyc05g053990.3.1
SS--NSSST--VGKIIVGYEEETEWIIRKLTSG--AELDVISIVGMPGLGKTTLAYRVYNHKSIVDHYDVCAWCTVDQERNEKKLLQKIFNQVRSSEDHDD--DVADKLRKRLCGQRYLIVLDDMW--DTATLDELMRPFPEFKGSRVILTSRKKEIALHGKCHSD-PLYLRLLRSEESWELLEKRVF-GEEG--CPDELKDVGKKIARRCGGLPLLVDLIGGVISRKEKKEALWAEVLNDLSSSIF--K-DE-EVVKVIQLSYDHLSDHVKPCFVYLASFPKDEDISMSELKDLWISQG----L-EKSAEEVVD----ELISSSLVIPF------DDSIFKIHDLVHDFCDIKCRKEKLL---DLMTRG
>Solyc05g054010.3.1
SS--NSSST--VGKIIVGYEEETEWIIRKLTSG--AELDVISIVGMPGIGKTTLAYRLYNHKSIVDHYDVCAWCTVDQERNEKKLLQKIFNQVRSSEN-DD--DVADKLRRRLCGQRYLIVLDDMW--DTATLDELMRPFPEFKGSRVILT------------------------TEESWELSEKKVF-GEGR--CPDELEDVEKRIARKCDGLPLVVDLIGGVISRKEKKEALWAEVLNDLSSSIF--K-DE-EVLKVIQLSYDHLSDHVKPCLVYLATYPKDKDIRMSELKDLWISQG----L-ERSAEEVVD----ELISSSLVIPF------DDSIFKIHDLVHDFCYIKSRKEKLF--LDLMPRG
>Solyc05g054020.2.1
R---NSSST--VGKIIVGFEEETEWIIRKLTSG--AEIDVISIVGMPGIGKTTLAYRVYNHKAIVDHFDVCAWCTVDQERNEKKLLQKIFNQVRFSEK-DD--GVADKLWKQLCGKRYLIVMDDMW--DTETLDELMRPLPEFKGSRVILTSRKKEVALHGKCHSD-PLYLRLLRSEESRELLKKRVF-GEEG--CPDELMDVGKRIAKKCGGLPLVLDLIGGVLSRKEKKETLWLEVLHSLSSSIF--K-DE-EVVKAIQLSYYHLSDDVKPCLVCLATYPKDEDIRMSELEDLLIFQG----L-EKSAEEVVD----ELISCSLVIPF------DDSIIKIHDLVHDFCDIKCRKEKLF---DLMPRG
>Solyc05g054340.3.1
SS--NSSST--VGKIIVGFEEETEWIIRKLTSG--AEIDVISIVGMPGLGKTTLAYIVYNHKSIVDHFDVCAWCTVDQEHNEKKLLQNIFNQVQSNEDHDD--DVADKLRKRLCGKRYLIVLDDMW--DTETLDELMRPFPEFKGSRVILTSRKKEVALHGKCHSD-PLYLRLLRSEESWELLEKRVF-GEEG--CPDELKDVGKKIARKCDGLPLVVDLISGVISRNEKKEAFWLDILNNLSSFIF--K-DE-KVEKVIQLSYDHLSDHVKPCLISLSTYPKDKDIRISELKKLWISQGFVDQI-ERSAEEVVD----ELISSSLVIPF------DNSIYKIHDLVHDFCYIKGRKENLF---DLMPRG
>Solyc06g008380.2.1
NR--KS-LT--TDKIIVGFEEETNLILRKLTNG--ADLDVIWITGMPGSGKTTLAYKVYNDKSVSSHFDLRAWCTVDQGYDEKKLLDKIFNQVKLSEN--I--DVADKLRKQLHGKRYLIVLDDVW--DTTTWDELTRSFPEAKGSRIILTTREKEVALHGKLYTA-PLDLRLLRSEESWELIEKRAF-GNES--CPDELLDVGKEIAENCKGLPLIVDLIAGVIVGREKKKSVWLEVVNNLLSFIL--K-NK-VVMKVIEISFDHLPHHLKPCLLYFASRPKDKALTIYELKAVWVAGGFVEKT-----EEVVKIYVDDLISSSLVICFNEG---EYPTYQLHDLVHDY--------------------
>Solyc06g008400.2.1
DR--KS-LT--TDKIIVGFEEETNLILRKLTSG--ADLDVISITGMPGSGKTTLAYKVYNDKSVSSHFDLRAWCTVDQGCDDKKLLDTIFSQVKLSEN--I--DVPDKLRKQLYGKRYLIVLDDVW--DTTTWDELTRPFPEAKGSRIILTTREKEVALHGKLNTD-PLDLRLLRSDESWELLEKRAF-GDES--CPDELLDVGKEIAENCKGLPLVADLIAGVIAGREKKRSVWLEVQSSLSSFIL--N-SE-VVMKVIELSYDHLLHHLKPCLLYFASFPKDTSLTIYELSIYLGAEGFVGNT-EKSMEEVVKIYMDDLISSSLVICFNEG---DALNFQIHDLVHDFCLIKARKEKLF---DLLPRQ
>Solyc06g008450.3.1
DR--KS-LT--TNKIIVGFEEETNLILRKLTSG--ADLDVISITGMPGSGKTTLAYKVYNDKSVSSHFDLRAWCTVDQGCDEKKLLNKIFNQVKLSEN--I--DVPDKLRKQLYGKRYLIVLDDVW--ETTTWDEVTRPFPEAKGSRIILTTREKEVALHGKLYTD-PLDLRLLRPDESWELLEKRAF-GDES--CPDELLDVGKEIAENCKGLPLVADLIAGVIAGREKKRSVWLEVQSSLSSFIL--N-SE-VVMKVIELSYDHLPHHLKPCLLYFASFPKDTSLTIYEFNVYLGAEGFVGKA-ENSMEEVVKIYMDDLISSSLVICFNEG---DALNFQIHDLVHDFCLIKARKENLF---DLLPRQ
>Solyc06g008770.2.1
DR--KS-LT--TDKIIVGFEEETNLILRKLTSG--ADLDVISITGMPGSGKTTLAYKVYNDKSVSSHFDLRAWCTVDQGYDDKKLLDTIFSQVKL--------------------KVILIVLDDVW--DTTTWDELTRPFPEAKGSRIILTTREKEVALHGKLKTD-PLDLRLLRPDESWELLEKRAF-GNEI--CPDELLDVGKEIAENCKGLPLVADLIAGVIAGREKKRSVWLKVQSSLSSFIL--N-SE-VVMKVVELSYDHLPHHLKPCLLYFASMPKDTIMSIYELNIFLGGEGFVGKT-EKSMEEVVKIYMDDLISSSLVICFNEG---DALNFKIHDLVHDFCLIKARKENLF---DLLPRQ
>Solyc06g008790.3.1
NR--KS-LT--TDKIVVGFEEETKWILRKLTSG--TDLDVISITGMPGSGKTTLAYKVYNDKSVSSHFDLHAWCTVDQGCDEKKLLNKIFKQVKLSED--I--DVADKLRKQLYGKRYLIVLDDVW--DTTTWDELTRPFPESKGSRIILTTREKEVALHGKLNTD-PLDLRLLRSEESWELLQKRAF-GNES--CPNELLDVGKEIAENCKGLPLVADLIAGVIAGREKKRSVWLEVLNNSHSFIL--K-NE-VVMKVIEISYDHLSDHLKPCLLYFASWPKDTIMTIYELNGFLGGEGFVGKT-EKSMEEVVKIYMDDLISSSLVICFNEG---EYPTYQLHDLVHDYCLIKARKENLF---DLLPRQ
>Solyc06g008800.2.1
DR--KS-LT--TDKIIVGFEEETNLILRKLTSG--ADLDVISITGMPGSGKTTLAYKVYNDKSVSSHFDLRAWCTVDQGYDDKKLLDTIFSQVKLSEN--I--DVADKLRKQLFGKRYFIVLDDVW--DTTTWDELTRPFPEAKGSRIILTTREKEVALHGKLNTD-PLDLRLLRPDESWELLEKRAF-GNES--CPDELLDVGKEIAKNCKGLPLVADLIAGVIAGREKKRSVWLEVQSSLSSFIL--N-SE-VVMKVIELSYDHLPHHLKPCLLYFASWPKDTTTTIYELNIFLGAEGFVGKE-EKSMEEVVKIYMDDLISSSLVICFNEG---DSLNFQIHDLVHDFCVIKARKENLL---DLLPRQ
>Solyc06g048910.1.1
--KNMQRPLI---QSAATKNL--HKILQLL-EDFGSQVCIIGVWGAGGVGKTSLVNNLNNELSFKLSFGVVLWVTVPKPPDIREIASRLLKI-D-----ENVK-IASKIYRRLQEKSFLLILDDVW--E--PI-DLDDVGPDD-RSKVIITSRSLDVCKQM--KIDAEMKVYTLDEDESWKLFIKNA--G-DHANL-EHIQPLAKEIARECDGLPLAVTVIGTSMRG-KTRVELWEDALESLRM----CEPHN-EVYKVIEWSFDSLKSDIQNCFLYCSLYP--AFIPTDELINCWWAEDCLGEHDTV--YNTGITMIETLKDACL-L------EINLDSVKMHDVVRDVSIWIAVEHNSV--VSYSVKR
>Solyc06g062440.3.1
NQ--GHSSR--PENIVVGLEDDLVRIIRRLKGP--LSREIIPILGMGGIGKTTLARKAFDDFETRNRFDIHIWVTVSQEYRIRGMLLDILRST---ES-ID--RLMDMIYKKLKGWRYLVVMDDIW--SSEVWDLMTRTFPDDNGSRIILTSRQEEVASHAD-PDSNPHKMNLLNLDNSWKLIRDRVF-GVEH-ACPPELEDIGEQIAQRCQGLPLALLVVAGHLSKISRTRESWNDVSKSVSKVVA-DE-SD--CLGVLAMSYNYLPDHLKPCFLYMGVFPEDSVVNIVRLINLWISEGFISD------ELVGRDCMEDLVSRNL-VMVRNSFNGETKTCGVHDLIRDLILREAEKEKFLA---RSTRR
>Solyc06g064680.1.1
GT--ASIY---DDDEVVGFEKDAEIIMKKLIRG--KERDLISIYGMPGLGKTTLARKVYNNPSIVNYFEVKAWCAVSQAYNRSTLLVEIFKQAKIKED--D--DVADMLRKVLIGKRYLIVLDDIW--EVEAWEDLGICFPQGCGSRVMVTTRIEQVAKHLQHHSH-PYSLSFLSSKKSWELLEKKVF-RGES--CPPDLLEAGLQVALHCKGLPLVVVLIAGMIAKMDREASLWLEVANDLSSLAL--G-EQ--SMKVIQSSYDHLENHLKPCLLYMALFPEDHKITVDDLLKLWMAEEFVLNV-EENMEEASRVCLSDLLNRSLIIMVSGRFYDNVQYCSLHDVVREFCLRKLTEDKYM--HSTESRL
>Solyc06g064690.1.1
--------------------------MMKLTRG--KKRDVISIYGMPGLGKTTLTRKVYNNPYIVNYFDVKTWCAVSQAYNRKKLLAEIFNQT-MDED--D--DIADLL----------------------------------------LTTQIEHVAKHLQHHGD-PYSLIFLTSTQSWKLLENKLS-RRER--CPLDLLEAGLRVAQHCKGLPLMVVLVAGFIAKMERE----LEVANDLSSLVL--G-EQ--SMKVIQSSYEHLEDH----------------------------------------------------------------------------------------------------
>Solyc06g064720.1.1
AT--TSIY---DDDEVVGFENDAQIIMKKLIRG--KERDLISIYGMPGLGKTTLARKVYNNPYIVNYFDVKTWCAVSQAYNRRTLLVEIFKQAKIKED--D--DVADMLRKVLIGKRYLIVLDDIW--DVEAWEDLGICFPQGCGSRVMVTTRIEQVAKHLQHHSH-PYSLSFLSSKKSWELLEKKVF-RGES--CPPDLLEAGLQVALHCKGLPLVVVLIAGMLAKMDRKSSLWLKVANDLSSLAL--G-EQ--SMKVIQSSYDHLENHLKPCLLYMALFPEDHKITVDDLLKLWMAEEFVLNV-KENMEEAYRVCLSDLLNKSL-VMASGRANRDVVHCSLHDVVREFCLRKLTEDKYM--HSTDSRL
>Solyc06g064750.1.1
RT--TSIYD--DDDDVVGFEIHAQIIVNKLIRG--KERNVISIYGMPGLGKTTLARKVYNNPSILNYFDVKAWCAVSQAYNRRTLLVEIFKQAKIKED--D--DVADMLRKVLIGKRYLIVLDDIW--DVEAWEDLGICFPQGCGSRVMVTTRIEQIAKHLQHHSDPPYSLSFLTSEESWGLLEKKIF-RGES--CPPDLVEAGLQVALHCKGLPLTVVLIAGILGKTEREASLWLEVAADLSSLAL--G-QQ--SMKVIQSSYDHLEDHLKPCLLYMALFPEDHKIPVDHLLKLWIAEEFVLNA-GENMEEACRVCLSDLLNRSL-IMVSGRFYCDVQYYSLHDVVREFCLRKLTEDKYM--HSTISRL
>Solyc06g064760.1.1
GT--TSIY---DDDEVVGFENDAEVIMMKLIRG--KERDVISIYGMPGLGKTTLARKVYNNPSIANYFDVKAWCAVSQAYNRRTLLVEIFKQAKIKED--D--DVADMLRRVLIGKRYLIVLDDIW--DVEAWEDLGICFPLGYESRVMVTTRIEQVTKHLQHHSH-PYSLKFLTSQESWELLEKKVF-RGES--CPPDLVEAGLQVALHCKGLPLAVVLIAGIIAKMKREASLWVEVANDLSSFAL--G-EQ--SMKVIQSSYHHLDDHLKPCLLYMALFPEDHKIPVDDLLKLWMAEEFVLNS-EENMEEASRNCLCGLLNKSL-VMMYGNDNRDVRYCSLHDVVREFCLRKLTEDKYM--HSTESRL
>Solyc06g064780.1.1
GT--TSIY---DDDEVVGFEKDAEIIMMKLIRG--KERDVISIYGMPGLGKTTLARKVYNNPYIVIY--------VSLAY--------------------------------------------------------------------------------------------------------------------------------------------------------------------------------------------------------------------------------------------------------------------------------------------------
>Solyc06g065000.2.1
NG--TSSSFA---EVTVGHEEDEAWIIGQLLDE-ESELDVISIFGMPGVGKTTLANKVYNNTLVASHFHVRAKCTVSQKYN-------------------------------------------------------------------------------------------------------------------------------------------------------------------------------------------------------------------------------------------------------------------------------------------------
>Solyc07g005770.2.1
KP--LDSSV----DIVVGLDDDVLEIKTRLCSF--SKLEVVTLVGMGGIGKSTLARMVYDDPLIKYHFSICAWVTV-KDRQMKGLLIGLLDDI---EK-SE--QLEEMLYRRLKLNRYLIVLD----------------------------VDYRELGSYKK---------------ESWELLCHKVF-GSKH--DHLELEDIGKKIAEQCQGLPLTILVIAGQLSKIERTRICWKSFAKTVGSIVT-DE-HE--CLDIRALSYRNLK---------------------------------------KNLEKYAEECLEDLVNRNL-VIVKEKSNGRIKSCAVHDLLQDLGLREAQKENFCT--LPLSRT
>Solyc07g009180.1.1
ND--HSSSR--LENVVVGLEDDLMKVMRRVTGP--SSREIVSIVGMGGIGKTTLAKKVYHHPEVRNRFDVHIWVTISQEYQTRDLLLCILSCI--NGS-DD--QLMDMIYKKLKYRRYLVIVDDIW--SIGIWDLMTRFFPDDNGSRIILTSRHKEVAEHAD-PDSNPHEMSLLNSDNSWKLLHDKVF-GSQHDVCPRELEKIGKQVAQKCQGLPLALLVVAGHLSKMPRTRECWDDVAKTISKIVA-SE-PD--CIGVLAMSYSYLPHHLKACFLSIGVFPEDFVIATERLIQLWVAEGFLRQ-ERKSMEQVGKECLEDLISRNL-ILVRKRFSGELITCGVHDLVRDLILRQGEKEKFLV---PHVHR
>Solyc07g039400.2.1
YI---TSNQ--HDYIFVGLQDVVQTLLAQLLKP--PRRTVLSIYGMGGLGKTMLAKNIYNNPNIVSSFATLAWICVSQ----------------------------------------------------------------------------------------------------------------------------------------------------------------------------------------------------------------------------------------------------------------------------------------------------
>Solyc07g039420.1.1
NI--ETSNQ--HNYIFVGLKDVVQTLLDELLKA--PCRTVLSIYGMGGLGKTTFARNLYNSPNMVDHFPTRAWICVSQEYNTMDLLKTIIKSLDLLEK-ET--DLENHLHDKLKGRKCLMVVDDVW--QKEAWESLKRAFPDRNGSRVIITTRKEDL----------------------------------------------------------------------------------------LK-EQ---TTV-----LSVNFVS------------------------------------------------------------------------------------------------------
>Solyc07g044797.1.1
--QTEAIPSY---EEFSSRKLQEEEVLAGL-RD---GVTIIGICGLGGVGKTTLTEKIREKAKQERLFNDVVMVIVSQQHDLKEIAQGVLTL-EGDDL-RDLL------SRLMQNSCILIILDDVW--K--AL-ELENLEPAAISAK-------------------------------------------------------------------------------------------------------------------------------------------------------------------------------------------------------------------------------
>Solyc07g049700.1.1
HI--FPSS---EEKTVVGMKDDLNSILNCINAH--KELIVISVVGMGGIGKTTLASKVFDDSMIRSQFDKHAWVTISQDYNKRQMLLEIVSSI---NM-ND--KLLDTVYKGLKGRRFLIVIDDLW--STEALDLMRRIFPNDNKSRIILTTRLKTVADYASSPDFPPHDMSFLSLDDSWNLFTERLF-KKDP--CPPQLEVIGKHIIQQCQGLPLSIVVIAGLLGNIGRTPDNWKKIEENLNSFFG-KA-SE--CQAILSLSYNCLPQYLKACFLYIGSFPEDMEIHVSKLISSWIAEHFIKA-RSTRLEVVAEEYLQELTDRSL-ILVRGRANGRIKICKIHDLLRQMCIREAQIENVV----NDHRR
>Solyc07g052770.2.1
D-EAISP---F--ESLVGMRSQLEKVIELLM-E--NEARSIGISGMGGIGKSRLAHVLYERYR--HLFEADCFLGVGELHLK-VVIHKLLG--EKM---TSEHEGMIILKNRLRWKKVLFILDDVN--HREQLEFLVGGT---MGSRIILTSRDKHLLISHVG--DNVYEVQLLSEDEALELFSTHAFR-EKS--PKEDFMKLSREVVEHACGLPLALKVLGSSF-Y-RRDKKHWRHIIDRLKR-------P-HKILGKLRLSFDGL-EDEKELFLDIT-FLLARPDFDLYVELLRRDPNR------GLI--------DYLIEKSL-LSIDL------NGIVMHNMIREMGENVIREE-------YANSR
>Solyc07g052800.2.1
--EAISP---F--ESLVGMRSQVEEVIELLM-E--NDARSIGISGMGGIGKSELARVLYERYR--HLFEADCFLGVGELHHK-VVIRKLLG--EKI---TSEHEGMII---------------------------LVGGT---MGSRIILTSRDKHLLISHVG--DNVYEVQLLSEDEALELFSRHAFR-EKS--PKEGFMEFSREVVKHAGGLPLALKVLGSSF-Y-RRDKKHWRHIIDRLKR-------P-HKILGKLRLSFDGL-DDEKELFLDIT-FLLARPDFDLYMELLQRDPNR------DL-------------------------------------------------------------
>Solyc07g053010.2.1
NISRRWTSHIFDQSEIVGLSEDTRKIKEWIFSHSDS-SHRVGIVGMGGLGKTTIAQKVYHDRQVNVRFQKKVWVSVSQTYDELLIMKGILKQLNGDDSGTDKGDLLNRILEALSHKSYLIVLDDVWSIDDGWWDRISRGLPKFHNCCIIITSRNDDVVKRMGATESRIHRPRLLDDEESWSLFCKFAFLSTKGKC-NAQLEEVGREIVRKCHGLPLAIKTTGGMLSSKPHSLGEWTRICDNFREKLV-SDSESNIVMASLQLSYDELPAHLKQCMLCFSIYPDDHEIEAEQLVRWWVGEGLVRGDGTETATDVAFGHLSELVSRCLVEAVQRSFDGKVYSCKMHDMVRDMTILVAEDEKFCHIATVNSRH
>Solyc07g053020.2.1
SGSSRWTSDVIDESQTVGLAEDTNTLKNWILPFNGS-LQLIAIVGMGGLGKTTLAQKIYNDRQVCSRFQGRIWVCKS-TSGELDIMKSILEQLKKDDRGSDRNVLLKRIHEELSKKKYLIVMDDVWSIDDGWWRRILEGLPEAQGSCIIITSRNEEVVKRMGVKEEQIHRPKLLSEEEGWSLLCKVAFASSEGECKDIGLERVGKDILKKCAGLPLAIKTIGGLLSSKNQLCSEWKEVYQYLPHILA-DESKSDDLMATLQLSYDALHPQQKQCILCFAIYPEDYEIEVDQLVNWWIGEGFIHKEWTKTPREMALECISKLISRCLIEAVRKNYDGRVYSCKMHDMIREMIIRVAREESFCNIATINCRR
>Solyc07g055380.1.1
----RHASN----RNLVGMESHMHQVYKMLI-G--GGVRFLGILGMSGVGKTTLARVIYDNIR--SQFQGACFLHVRDRSAK-ILLSEILVV-KKL---NDSFEGANMQKQRLRYKKVLLVLDDVD--HIEQLDALAGER---DGSRIIITTKDKHLLVKYET--EKIYRMGTLNNYESLQLFKQHAFK-KNH--PTKEFEDLSAQVIEHTGGLPLALKVLGSFL-Y-GRGLDEWLSEVERLKR-------P-ENILKKLEPSFTCL-NIEQKIFLDIACFF--SGKRKDSVTRILESFHF------SVI-------IKVLMEKCL-ITIL-------GRVIIHQLIQEMGWHIVRREA---YNPRICSR
>Solyc07g055610.2.1
NGEARHASN----RNLVGMESHMHQVYKMLI-G--GGVRFLEILGMSGVGKTTLARVIYDNLR--SRFQGACFLHVRDRSAK-ILLSEILVV-KKL---NDSFEGANMQKQRLQYKKVLLVLDDVD--HIDQLDALAGKR---DGSRIIITTKDKHLLVKYET--EKIYRMKTLDKYESLRLFKQHAFK-KNY--PTKEFEDLISSSDRAYWWTPPSPESPWQFL-V-WERLGEWISQVERLKQ-------P-ENILKKLELSFTVL-HTEQKIFLDIACFF--SGKRKDSVTRILESFHF------SVI-------IKVLMDKCL-ITIL-------GRVIIHQLIQEMGWHIVHREA---YNPRICSR
>Solyc07g066180.2.1
--ESGRKSVV-EEKSFVGREKEIIDIETTL-GDRKSSMSVVCINGLAGVGKTDLA-------RYSQRYKMVLWVGFRQNINLSLNLLDVIRS-DEQES-----EAFKRVREMFRDMPYLLIIDNLW--EGKLHDLI----P--GGTHVIITTQLSRVMNFD------PLQLQPLSTPNAMILFDEKLFGGSELAILPSALEAVNQPVEETALSIPFLMKTLV-LLQQRMLQVGAWFAPA-----PIS---------VNLLAAAAKKIPVRNALCFYSGQCLTKSEEESALLLVKLGLARKA-------------------------------RQTG----IQFHPITQIFAKRKA---------------
>Solyc08g005440.3.1
HM---NSLSC-DE--VIGIDKVKDSLLSSLERE--AHRVVISVAGMGGSGKTTLVAKVYTSLTVRKNFDCCAWVSVSQNHTIEDMLKKLISEFKNLKS-YR--QLVETLVKFLHNKRYIVVFDDVW--NNNFWRQITVALPDDNRSRVIITTRNEDIAAYPPG-AKNVFRSKPLADEYAWKLFCNKAFSSQPDCKCPPELEEIGRALAKTCEGLPLAIVALGGLMGSKRSEMK-WREIYDSLSWHIS-NN-KLLDVKTVMLLSFDDLPYYLKNCFLYCCRFPMGKLIGAGRLIRMWMAEGFLEEKNN-NPEEVGKIYLKELISRNL-LQVVKQSFIRPKTCKLHDLMWELARSISEKENFL--DEIRARR
>Solyc08g005500.3.1
NNSL----S---ENEMVGHINEQANMRRRLITG--SQLEVISIAGMGGIGKSTFAKKLFSDPSVVGFFDVRGWITVSKDYSSRKMLISLLQDA---EV-NA--ELADRLQKSFKGKRYLIVVDDIW--STEAWDDISQWFPENNRSRILLTTRSMEVARHAS-SPKNPFQMRFLDPEESWNLFCQKAF-SK--KDCPAEFESVGKVVVENCKGLPLMISVVAGSLS-SKRTLNEWNEVAQSVSSLVN-LD-DY-QCSGVLALSYNHLPPDLKVCFLYFGVFKKASEISVENLIRLWMAEGLFKL-RGRDLEKEACSLLHDLIDRSL-IVVCKSLDGKIKTCRIHDLLHDLCLRESESESLL-------RW
>Solyc08g005510.2.1
DGESVYSLS-S--QDVVGINAHLEKLKSRLI-E--NDVRIIGIWGIGGVGKTTLAKAIFDTLS--CQFKAACFLAVKENAKR-ILLSELLRK-KYD---SNKYEGKSIIPSRLCSMKVLIVLDDID--HSDHLEYLAGDL---NGSRVIVTTRNRHLI-EKD---DAIYEVPTLPDDEAMQLFNQHAFK-KEV--PDERFKKFSLELVNYAKGLPLALKVWGLLL-H-KKGLTQWGRTVDQIKN-------S-ISIVEKLKISYDGL-EEEQKMFLDIACFF--RGYEKKEVIQILQSCDF------GEY-------LDVLIDKSL-VFISK------DTIEMHDLIQDMGRYVVKMQ----KDSGEQSR
>Solyc08g007250.2.1
--ESIAGPSI---QSAATRNL--NEILRLL-ED---KVCIIGVWGAGGIGKTTLVKNLNNELRPKLSFGVVVWVTVPKPPAIRQIADRLLKV-D-----ESEV-IASKISERLQEKSFLVILDDVW--E--AI-NLDDVGPKG--SKVIITSRFLGVCKKM--KSDTEMSISTLDVNESWALFMENA--G-DVANR-VDIEPLAKKIARECDGLPLAIIVIATSMRG-KNMVEQWEDALDSLKK----SEPND-KTYQVIKWSFDSLE-DIQSCFLYCSLYP--AAIPTDDLIRCWWAEGFLGEHDTA--YNRGITTIEELKDVCL-L------EKAHDCVKLHDVIRDVAKWI-------TLVSASVKR
>Solyc08g007630.1.1
HFISPST-SLVDDSGIFGRQNEIENLIGRLLS-KGKNLAVVPIVGMGGLGKTTLAKAIYNDERVQKHFILTAWFCVSEAYDVFRITKGLLQEIGSTDLKDNLNQLQVKLKESLKGKKFLIVLDDVWNDNYNEWDDLRNIFVQGIGSKIIVTTRKESVALMMGNEQ---ISMDNLSTEASWSLFKRNAFENMDPMEHP-ELEEVGKQIAAKCKGLPLALKTLAGMLRSKSEV-EEWKCILRSEIWELR--D--ND-ILPALMLSYNDLPAHLKRCFSFCAIFPKDYPFRKEQVIHLWIANGLVPVEDE-IIQDLGNQYFLELRSRSLLESVPNKGDI--EKFLMHDLVNDLAQIVSSNLCIRH---EQCRH
>Solyc08g013970.2.1
------------------------------------LVCIIGVWGTGGVGKTTLVKNLNNELNSKLSFGVVIWVTVPKPPDIRQIARRLLKV-D-----ENLI-IACEIYERLQEKCFLLILDDVW--E--AI-DLDDVGPED-RSKIIVTSRFLDVCRQMNTRADTEVNVSTLEEDESWRLFVKNA--G-DVANL-EGIQPLAKEIARECGGLPLAITVIGTSMRG-KTRVELWKDALKSLRM----SEPHN-KVYMVIKSSFDSLESDIKSCFLYCSLYP--LDIPTDDLINCWLAEGFLGEHDTA--YNRGITTIRSLVDACL-L------ETEMDFVKMHDVVRDVAKWIADDYTCVT-VSASVNR
>Solyc08g074250.2.1
HDEC----E---DDIMRGLDDDLEIIVERLTGQ--SDLDIVTISGMGGIGKTTLARKAYDHLKLRYHFDVRVWITISQEYGRRSVLLEALHCI---D--DN--ELADLVQKSLKGRRYLVVVDDIW--STDVWDSIRGIFPDYRRSRILLTTRETKVAMYAN-PIS-PHEMNLLNLENSWKLLCDKVF-GPN-NCHPPELEEIGKKIAEKCQGLPLTISVIAGHLSKVSRTLGSWMDVSRTLGEIIS-SH-PD--CLGVLGLSYHHLPNHLKPCFLSMGSFPEDYHVETWRLIQLWITQGFIRR-SGESLTEVAKDYLEDLISRNL-IMVRKRFNGEIKACGMHDLLREFCLTEVELTQFM---------
>Solyc08g075630.3.1
HLDERQTGFVLNEPQVYGRDKDKDEIVKILINN----LSVLPILGMGGLGKTTLAQMVFNDQRVIEHFHPKIWICVSEDFNEKRLIKEIVESIEEKSLGMDLAPLQKKLQDLLNGKKYLLVLDDVWNEDQDKWAKLRQVLKAGSGAYVLTTTRLEKVGSIMGTLQ--PYELSNLSQEDCWLLFMQRAFGHQE-EMNL-NLVAIGKVIVKKCGGVPLAAKTLGGILRFKREE-RQWEHVRD---------------------------------------IFPKDTKMEKENLISLWMAHSFLLSKGNLELEDVGNEVWNELYLRSFFQEI--EVKYDQTYFKMHDLIHDLATSLTSSSNIR----GYLHM
>Solyc08g075640.3.1
HLEKRETGFVLTEPEPYGRDKEEDEIVKILINN----LSVLPILGMGGLGKSTLAQMVFNDQRVTDHFHPKIWICVSEDFDEKKLIKAIVESIEGNPLGMDLAPLQKKLQDRLNGKRYFLVLDDVWNENQEKWDKIKAVLEVGRGASVLTTTRLKKVGSIMGTLQ--PYELSNLSQEDCWLLFMKRAFENQE-KINP-NLVAIGKEIVKKSGGVPLAAKTLGGLLRFVDQE-REWEHVRDNEIWNLP--QDESS-ILPALRLSYHHLPVDLTQSFAYCAVFPKDTVMEKGNLISLWMAHGFLLSKENLELEDVGNQVRNELYLRSFFQEI--EFKDGKTYFKMHDLIHDLATSLASSNNIR----RNPHM
>Solyc08g076000.3.1
HFLERETGFVLTEPKVYGRDKEEDEIVKILINN--EELPVFPIIGMGGLGKTTLAQMIFNDQRVTKHFDPKIWVCVSDDFDEKRLIKTIVGNIERSSPHEDLASFQKKLQELLNKKRYLLVLDDVWNDDLEKWAKLRAVLNVGRGASILATTRLEKVGSIMGTSQ--PYHLSNLSPHDSLLLFMQRAFGQQR-EANP-NLVAIGKEIVKKCGGVPLAAKTLGGLLRFKREE-SEWEHVRDNEIWSLP--QDESS-ILPALRLSYHHLPLDLRQCFAYCAVFPKDTKMIKENLITLWMAHGFLLSKGNLELEDVGNEVWNELYLRCFFQEI--EAKSGNTYFKIHDLIHDLATSLASSSNIR----DYKHT
>Solyc08g081260.1.1
--DGGRRSVV-EEENFVGRKKELSELEFRLVGDRNSSMKVVCVSGEPGIGKTDLL-------QFHQRYKMVLWIGIRQNYNLWSFLVDVIKS-EEQEE-----AAVARVKELMRDIPFLLIIDNLW--DHKIMDLL----P--GETHVLISTRLSRIMNMD------PIKLNYLSEIEAMSLIEDKLLGGSELPINPSRLDTINRPLKEIIENHPFLLQLFE-IFDHRMALASGWFAPS-----PIP---------VSLLTLAAHKIPEYPVLCSLTCGFTSKSEAEASSLLLRFNIARTC-------------------------------RKEG----IQFHQLIKMYARKRA---------------
>Solyc09g005290.1.1
QFNFMTT-GIVDESEVHGRDSDKEVVMRKLVESP----VVVSVVGTGGIGKTTLAQLAYGDEELKGHFDKRIWICVSNPFDEVKVAKAILEGTKSSPNLSQFHMLLERIQECVSKIRFFLVLDDVWSEDYSRWEPLKNSLKNGPGSRILVTSRSERVVGMMGSSY--MHRLGQISDSDCWALFSRIAFSGRSNEDRE-NLEDIGRRVVRKCKGLPLAAKTMGSLLRFKVTE-QEWQTVLDNPIWEQK--EVTVD-LFPHLYLSYDDLPPILKRCFSYCAIFPKDTVINVDKLVRIWMAQGFLSTVENNQQEVRGREYFVNLAMRSFFHELETKNTSVIISCKMHDVVHDFAQFLSRNDCYSE----NVHH
>Solyc09g007710.3.1
H-EAVKPTCML--GLVIGPNSHAAGVISLCF-Y--SAGVCMGIYGMGGIGKTTVAKAVYNQIH--RRYEGFSFVAVRERSEN-QLLSDVLKR-DKF---QNVDKGKCLIQDRLGQRKVLIVLDDVD--DMSQIKALAEER---SGSTIIITTRSESLL-DDVGV-DYKYEVTRLDDFSSKRLFCFHAFK-NTT--VPENLHELVNNIASLGGGVPLALEVLGSLL-H-KKDDQTWRSTLESLKN-------AHHTIHKALKVSYDSL-DNSKEIFLDIACFF------QCFASLVLTACGH------SNL-------KGILIGRCL-MKIE-------NQLWMHDLVRDMAREIVRQES---KEPHMRSR
>Solyc09g018220.2.1
------------------------MLQAKLLNQ--LHYGVVSIVGMPGLGKTTLAKKLYRL--IRDQFECSGLVYVSQQPRAGEILLDIAKQIGLTEQ-KE--NLEDNLRSLLKIKRYVILLDDIW--DVEIWDDLKLVLPDSVGSRMIITSRNSNVGRYIGGESS-LHALQPLESEKSFELFTKKIFNFDDNANASPDLVNIGRNIAGRCGGIPLAIVVTAGMLRARERTEHAWNRVLESMGHKVQ-D------CAKVLALSYNDLPIASRPCFLYFSLYPEDHEIRAFDLINMWIAEKFIVVNSGREAEDLAEDVLNDLVSRNL-IQLAKTYNGRISSCRIHDLLHSLCVDLAKESNFF-------RR
>Solyc09g064690.1.1
KP--HNSLM--NDEDIVGFGIVAEKMIHSLTRG--NELDVIPIVGMGGQGKTTCARLLYNNEIIVSHFDVRAWCIISQTYNRKELLQDIFSQVKVDEV--G--ELADMLRKSLLGKWYFIVLDDMW--DGMA----------------------------------------------------------------------------------------------------------------------------------------------------------------------------------------------------------------------------------------------
>Solyc09g092280.1.1
----NNNQH--DETEVVGLDDDFNKLQAKLIDH--LPYKVVSIVGMPGLGKTTLAKKLYRH--VRDQFECSGLLYVSQQPRAGEILLKIAKQVGLTEE-KE--NLEDNLRSLLKRKRYVILLDDIW--KVQIWDDLKLVLPDSIGSRIIITSRNNDVGRYIGGDSS-LHELQPFDSEKSYELFTKKIFIFDN--NHSVDLVDIGKSIVKRCGSIPLAIVVTAGVLRARERTEHAWNKVLESMGHRVE-D------CAKVLALSYNDLPIALRPCFLYFGLFPKDHEIRAFDLINMWIAEKLIVVNSGREAESKAEDFLNDLVSRNL-IQVAKRYDGRISTCRIHDLLHSLCVELGKESNFF-------RR
>Solyc09g092290.1.1
----NNNQH--DETEVVGLDDDFNKLQAKLIDH--LPYGVVSIVGMPGLGKTTLAKKLYRH--VRDQFECSGLVYVSQQPRAGEILLKIAKQVGLTEE-KE--NLEDNLRSLLKRKRYVILLDDIW--KVQIWDDLKLVLPDSIGSRIIITSRNNDVGRYIGGDSS-LHELQPLDSEKSFELFTKKIFIFDN--NHSVDLVDIGKTIVRRCGGIPLAIVVTAGVLRARERTEHAWNRVLESMGRRVE-D------CAKVLALSYNDLPIALRPCFLYFGLFPEDHEIRAFDLINMWIAEKLIVVNSGREAESKAEDFLNDLVSRNL-IQAAKRYDGRISTCRIHDLLHSLCVELGKESNFF-------RR
>Solyc09g092300.3.1
----NND----DETEVIGLDHDFNKLQHKLLLQ--LPYGVVSIVGMPGLGKTTLAKKLYRH--VRHQFECSGLVYVSQQPRAGEILLNIAKQVGLTEE-KE--NLEHNLRSLLKIK--------------------------------------------------------------------------------------------------------------------------------------------------------------------------------------------------------------------------------------------------------------
>Solyc09g092310.1.1
----NND----DETEVIGLDHDFNKLQHKLLLQ--LPYGVVSIVGMPGLGKTTLAKKLYRH--VRHQFECSGLVYVSQQPRAGEILLNIAKQVGLTEE-KE--NLEHNLRSLLKIKRYVILLDDIW--DVEIWDDLKLVLPDSIGSRIIITSRNSNVGRYIGGDFS-IHVLQPLDSENSFELFTKKIFVDDN-ANTSPDLVNIGRCIVERCGGIPLAIVVTAGMLRARGRTEHAWNRVLDSMTHKIQ-E------CAKVLALSYNDLPIALRPCFLYFGLFPEDYEIRAFDLINMWIAEKLIVVNSGREAESKAEDFLNDLVSRNL-IQVAKRYDGRISTCRIHDLLHSLCVELGKESNFF-------RR
>Solyc09g092410.3.1
DGES--PLD-V--HYPIGLDSSIQHLELLLS-G-EHEVRMVGICGVGGIGKTTLAKAIYNRIF--QQFDGSCFLSVRSKTEE-KLLNQILKS-KEF---DSVAEGVNLIKARLGSQKVLIVLDDVD--HRSQLESLAREK---SGSAIIITTRDEHLLYGLGT--SEIYQAKLLTDNEAQQLFSRHAFN-SLS--PPQEYDELAQDVIQYSGGLPLALVTLGSHF-Q-GRSIEEWRHEFKKLRA-------P-HCIQKILKISFDGL-DNTQSVFLDITCAF--HGCYEDEVTKTLNACGF------YES-------ISTLVQRNL-LQ-RD------RYLVMHDLVRDMGREIVRLES---RDSGKRSR
>Solyc09g098100.3.1
KP--IN-PV--TDEDIVGFGNDIEKMFQYLIRG--NDLDVVPIVGMGGQGKTTVARKVYNSDNIVSHFDVRAWCIVSQTYNRRKLLQDILSQVKGYED--D--ILADELRKSLMGKRYLIVLDDMW--DCMAWDDLRLSFPDSNRSRIVVTTRLEKVGEQVKCHTD-PYSLPFLTKEESCELLQKKVF-QKED--FPPELQDVSRAVAEKCKGLPLVVVLVAGIIKKRKMEESWWNEVKDSLFDYLD-CH-SE-QSRATMQLSFDNLADCLKPCLLYMGMFPEDASINVSALLSLWLAEDFVQNI-K------AEDYLMNLISSNVVMVSK-EYNGKIKYCEVHDVVLHFCLEKSREENFMS--EENSKF
>Solyc09g098130.2.1
NP--SN-LV--TDEEVVGFENKAEELIDYLIRG--NELDVVPIVGMGGQGKTTIARKLYNNDIIVSRFDVRAWCIISQTYNQRELLQDIFSQVNGATV--D--VLADMLRRKLMGKRYLIVLDDMW--DCMVWDDLRLSFPDVIRSRIVVTTRLEEVGKQVKYHTD-PYSLPFLTTEESCQLLQKKVF-QKED--CPPELQDVSQAVAEKCKGLPLVVVLVAGIIKKRKMEESWWNEVKDALFDYLD-SE-FE-ESLATMQLSFDNLPHCLKPCLLYMGMFSEDARIPASTLISLWIAEGFVENT-EGTLEEEAEGYLMDLISSNMVMLSK-SYKGKVKYCQVHDVVHHFCLEKSREAKFMI--EELSKF
>Solyc10g008220.3.1
----SHRSP--EEENVVGFDDEARKISSRLTNG--EELEIISIVGMGGLGKTTLAKK--------------------------------------------------------------------------AWDDLQMAFPKTTGSRILLTTRNTEVALHAN-PEGLPHHLRFLTHEESWELLSKKVF-RKGI--CPLELEDIGLQIAKKCYGLPLAIVVVSGLLLKKEKTRDWWKKIANDVSSYVA-RD-PK--CMDVLALSYKHLPDHLKVCFIYFGVFPEDFEIPVWKLLRLWTSEGFVQK-MGECLEDTAEEYLEDLVDRNL-VLVAKRASGRIKTCRIHDMLRDLSVKMGSEEKFLQ--SKYHRR
>Solyc10g008230.2.1
ND----------QATMLDLDNDLMTVKSRLIGP--SKLTVVSIVGMGGIGKTTLARKVYDDIYMEHHFYIRAWITVSQMHQHREMLLGILRCF---QK-IE--QLAEQVYRSLKGRRYLIGMDDVW--DTNAWDVVKRSFPDENGSRVILTSRLANVGIYAS-SGSPPHYMRCLSVDQSLKLFNLKVF-GRET--CPLELEKATKQIVEKCQGLPLAIVVVAGFCSKISKTEDCWEDVAHKIGLVVS-RE-TE--CMDLLALSYKHLPLHLKTCFLYMGAFPKDFEITVSKLMKLWIAAEFVKR-TPKDFEEVAHGYLRDLIDRSL-IMVKKTSSGEVKTCKVHDLLHDLIIREAWKERLII--ASFEHR
>Solyc10g008240.3.1
NE----------QATVLDLDNDLMTVKSRLIGP--SKLDVVSIVGMGGIGKTTLARKVYDDIYMEHHFYVRAWITVSQMHQHREMLLGILRCF---LK-TE--QLAEQVYRSLKGRRYLIAMDDVW--DTTAWDVVKRSFPDDNGSRVILTSRLANVGIYAS-SGSPPHYMRCLSVDRSLKLFNLKVF-GREN--CPLELEKATKQIVGKCQGLPLAIVVVAGFCSKISKTENCWEDVAHKIGLIVS-RE-TE--CMDLLALSYKHLPHHLKPCFLYMGAFPKDYEISVSRLIKLWIAAEFLEY-TFMDFEEVAEGYLKDLIDRSL-IMVKKTSSGKVKTCEVHDLLHDLIIREAWKERSIV--ASFEHR
>Solyc10g047320.2.1
L---RKPPVV-EEDDVVGFDEEADIVINRLLGE--NHLEVVPVVGMPGLGKTTLANKIYKHPKIGYEFFTRIWVYVSQSYRRRELFLNIISKFNTKQYHEE--DLADEIQEFLKGGKYLVVLDDVW--SDEAWERIKIAFPNNKPNRVLLTTRDSKVAKQC--NPI-PHDLKFLTEDESWILLEKKVF-HKD--KCPPELVLSGKSIAKKCKGLPLAIVVIAGALIGKGKTPREWKQVDDSVSEHLI-NR-DHPECNKLVQMSYDRLPYDLKACFLYCSAFPGGFQIPAWKLIRLWIAEGFIQYKGH-SLECKGEDNLNDLINRNL-VMVMETSDGQIKTCRLHDMLHEFCRQEAKEENLFERELSTYRR
>Solyc10g054940.1.1
--------------------------MAAL-KY---GVTMITICGMGGVGKTTVANKIRQKAKKERMSNNVVIVIVSQQSDPKEIAKGVLTL-EGDDM-HDRL------TRLVQNSHILIIYMSAV--Q--AS-NFKLSKWSPTTC--------------------------------------------------------------------------------------------------------------------------------------------------------------------------------------------------------------------------------
>Solyc10g054990.2.1
--QSEVYL----------------EVMAAL-KD---GVTMIGICGMGGVGKTRLANKIRQKAKQERMFNDVIIVIVSQQSDPKEIAKGVLTL-KGDDM-RDRM------TRLVQNSHILIIYMSAV--Q--AF-NFKLSKWSPTTC--------------------------------------------------------------------------------------------------------------------------------------------------------------------------------------------------------------------------------
>Solyc10g055140.2.1
--------------------------MESL-KD---GVTMIGICGVRGVGKTTLDDKIMQKAKKERMFNDVVMVIVSQQSDPKEIDRGVLTL-EGDDM-HDRL------TRLVQNSHILIILDDVW--K--AL-DLKRLGPRNHQYEVIFTTRFRFVCEAM--GAQKIMEIGMLSEKEAWILFKQKV--G-NFVDI-PSLLDIAKEVDKEYKGLPLAIITLAGALKN-LKTKPSWDCALEQLRS----AETRIIP----------------------------------------------------------VC-------------------------------------------------------
>Solyc10g055170.1.1
--------------------------MTAL-KN---GVTMIGICGMGGVGKTTLADKIRQKAKQERMFNDVVM----------------------------------------------------------AP-DLKRLGPRNHQCKVIFT-----------------------------ILFKQKF--G-NFIDN-PSILDIAKEVDKECKGLPLAIITVAGALKN-LKTKPS----------------------------------------------------------------------------------------------------------------------------------------
>Solyc10g076440.1.1
--QGLVMKNL---EAF-VESL--RKVLTSL------EVSSIGIYGMGGVGKTTLAMHIHDHLKESRFWGNVYWITVSQDFSISNIANTILDL-S-----EDDK-RTAKLFHSLRKKSFVFILDDVW--N--IF-DVTKMGPIG---KMIITSRSSEVCDKI--GCQKKVKVETLSMTESWELFIKTL--G-----LSMEIEEITKKMTKKCDGLPLGIITMAASMRG-VNDVFEWRDAFEEFTN----SCMEM-EMFPILQCSYKRLRDKLQKCFLYCCLYPEDYKIRRDELVRLLIVEELLVKRNSE--LDQGYAVLNKLERACL-LES--VVNGGSRCVRMHDLVREMALRIADEINLMREWTEDLDK
>Solyc10g085460.2.1
NN--LTVPS--TDSYVVGRDKDVAEVKEKIMRK---VLCTIPIVGMGGLGKTTLVKRIFNDVEIEKHFVKRVWLCLPEMSDAKELI---LHSLQKLEL-RD--IIVKKLQDALGEKRYLLVLDDLWRVGSTHWYEFMDTL-KGRGNCILVTTRMKQVASIV--AA-DLHMLGKLADDHCLSIFKQRAF-----GEVPQEILSMEKKIVELCQGLPLAASVLGCLLCNKEK--HEWQAILEDDN-----GE------KKILKLSYDYLPSHLKKCFAYFAMFPKDFEFEKDQLIQLWMAEGFLRPCQE-PVEDVGIKFFQLLFQYSLLQDVKLEYN-NITHCKMHDLVHDLAGDIS-------ENLSQVRY
>Solyc11g006520.2.1
H---D------VENTVVGMKDDFNTILDRVTAQ--NELTVIPIFGMGGIGKTTLAKKVYDDSFICSRFDKLAWVTISEEYNERQMLLEVVSSV---EK-DD--ELMEIVYRGLKGRRFLIVIDDIW--STEAWDQMQRIFPNDNKSRILLTTRLKYVADYVNCPDFPPH--------------------------------KIGKHIVQQCQGLPLSIVVVAGLLGKMDLTHDNWKNVEENLSSFFG-TV-SE--CQSILSLSYNYLPQYLKACFLYVGGFPEDREINVSQLIRLWIAEQFVKA-RKKRLEVVGEEYLQELVDRSL-ILTGKSANGRMRSCKIHDLLRQLCLSETHTENVVV---DDQRR
>Solyc11g006530.2.1
H---NPSTL--EEN-IVGMEDDFNTILDSLTTQ--DELIVIPILGMGGIGKTTLARKVFGDSYIRSRFDKHAWVTISKEYNQRQMLLEVVSSV---EM-DD--QLMEIAYKGLKGRRFLIVIDDIW--STKAWDQIQRIFPNDNKSRILLTTRLKNIADYVSCPDFPPHSKSFLSLDDSWNLFTEKIF-KKDP--CPPLLVKIGKHIVQQCQGLPLSVIVVAGLLGKIDPTHNNWKIVEGNLNSFFG-TV-SE--CQSILSLSYNYLPQYLRACFLYVGGFSEDMEIDVSKLIRLWIAEQFVKARRSKRLEVVAEEYLQELIDRSL-VLVGKRANGRMKTCKIHDLLRQLCIREAKTENGL---------
>Solyc11g006630.1.1
H---ISSSL--KENSIVGMEDDFNTILDRLTSQ--HELTVVPIFGMGGIGKTTLARKVYDNSSIRSRFDKQAWVTISEEYNERQMLLELVSSI---ER-ND--ELMEIVYRGLKSRRFLIVIDDIW--STKAWDQMQRIFPNDNRSRILLTTRLKYVADYVSCPGFPPHSKSFLSLEDSWNLFTKKLF-KNNP--CPPLLEKTGKHIVKQCRGLPLSVVVVAGLVGKMDPTHDNWKKVEENLSSFFG-TV-SE--CQSILSLSYNYLPQYLKACFLYVGGFPEDMEIDVSKLVWLWIAEQFVKA-RSKRLEVVAEEYVEELIDRSL-ILAGERANGRMKSCKIHDLLRQMCLREAQTENVV----DDQRR
>Solyc11g006640.2.1
H---TPFSP--VENTVVGMKDDFNIILDRLTAQ--DELIVIPILGMGGIGKTTLARKVYDDSCIRSRFDKLAWVTISQEYNERQMLLEVVSSI---EM-ND--ELMEIVYRGLKGRRFLIVIDDIW--STEAWNQMQRIFPNDNKSRILLTTRLKYVADYVNCPDFPPHSKSFLSLEDSWNLFTEKLF-KKDQ--CPPLLVEIGKHIVQQCQGLPLSIVVVAGLLGKMDLTHDNWKNVEENLSSFFG-TV-SE--CQSILSLSYNYLPQYLKACFLYVGGFPEDREINVSQLIRLWIAEQFVKA-RNKRLEVVAEEYVQELIDRSL-ILMDSTTNGRMKTFKIHDLLRQLCLSETHTENVVP---DDQRR
>Solyc11g007790.1.1
-----------------------ERIWRCL-KK---VITSIGIYGVKGVGKTTLAKLINHLV-EQKTNSQVIWINVSQQCNIKDIAKSLFDL-----I-HDEKAIAL--HESFVKKDFVLVLDDVL--E--NV-PLKMLGPIE---RLIVTSCLLETCRKM--GCQREFRVKTLEAEECWSLFVEKL--G-NEMIVPREVEGIAKVMVNECKGLPFGIVALAAKVREELSNVDEWRKAFDESCK----EENND---MKMLLYSFDSLKDKLQQCFLYCCLYPGNENISKDHLISRFVLEGLIDEQESE--FEEGYEILNRLEGVCL-L------ESVNHTVKMHSLIRDMALKIT-NPMFMHEWIENLDK
>Solyc11g011080.2.1
DWES--SLS-Y--TDVVGIDAHLKKVNSLLM-K--NDVRIVWIWGMVGVGKTTIARAIFDLLSSKFKFDGACFLPNKEN--K-ILLSKLVGE-KES---HDKEEGRHLMARRLRLKKVLVVLDNID--HEDQLDYLAGDL---NGSRIIATTRDKHFI-GKN---DAVYPMTTLLEHDAIQLFNQYAFK-NEV--PDKCFEEITLEVVSHAEGLPLALKVWGSSL-H-KKDIHVWRSAVDRIKR-------S-SSVVENLKVSYDGL-EEDQEIFLDIACFL--RGKKQTKVKQILESCDF------GDD-------LRVLIDNGT-SY-----------------------------------SRTSSA
>Solyc11g011060.2.1
DGESAYSLS-S--NDVVGIHAHLEKLKSRLI-E--DDVRIVGIWGTGGIGKTTIAKAMFHTLS--YQFKAACFLEVKENAKK-TLLSELLGE-TDD---NNKYDGKSMILSRLSSMKVLIVLDDID--ERDHLEYLAGDV---NGSRVVVTTRNRALI-EKDA--AAIYEVPTLPNLEAMQLFNQYAFK-KEV--PDGRYENFSLEVVHHAKGLPLALKVWGSLL-H-RKGLTQWRRTVDKIKK-------Y-SSIVEKLKISYDGL-EKEQEMFLDIACFF--RGDEKKKVMQIFESCDF------GEY-------LDVLIEKSL-VFLTE------DTIQMHDLIQDMGKYIVKIQ----KDAGECSR
>Solyc11g011350.2.1
DGEAAYSLS-S--QDVVGINAHLEKLESLLI-E--NDVRIVGIWGIGGVGKTTIAKAIFDTLS--CQFKASCFLAVKENANY-SLLSELLRK-KDD---NNKYDGKYMIQSRLCSMKVLIVLDDID--HGDHLEYLAGDV---NGSRIVVTTRNKHLI-EKD---DPIYEVSTLCDQEAIQLFNRHAFR-KEI--PDERFMKFSLEVVNHAKGLPLALKVWGSLL-H-NKGLTQWTRTVDQIKK-------S-SLIVKKLKVSYDGL-EEEQKIFLDIACLL--RGKRKKLVMQILESCGF------GEH-------LDVLIDKSL-VFISK------NEIEMHDLIQDMGRYVVKMQ----KDSGEQSR
>Solyc11g013750.2.1
DGESGLY---V--PHLIGIERRTRHINSWMD-G--SDVGLLVVCGMGGIGKTTLAKFIYMSNF--YVFEGSSCVLIREASKQPQILSEILKK-DNE---SCVDEGIVKISDAVGGKKVLLVLDDVD--DSNQVNAVFGMK---PGSKIVITTRQKRILNPHLV--DKVYRVETLGRDESLELFSWHTFG-KPH--PEEGFLECSNKVMERCGGNPLALRVLGSSL-A-GKSLDVWQSTINKLKV-------P-NNIIELLKISYESLEDDDRSLFLHIACFF--LGKDKDFAVKILDKCEF------FVV-------IQNLIDKDL-LSVPD------H-LVMHELIQDMGREIVRQES---EEPGRRSR
>Solyc11g020090.1.1
I---------------------LNTIFNRLMAL--KKLIVIPILGMGGRGKTTPARKVYDNSNVCSQFDKHAWITISEEYNKR-----------------------------------------------------------------------------------------------------------------------------------------------------------------------------------------------------------------------------------------------------------------------------------------------
>Solyc11g020100.2.1
H---TPSSP--EENTIIGMDDEFNTILDRLTTQ--NELTVIPIFGMGGIGKTTLAKKVYDDSYIRSRFDKHAWVTISEDFNQRQMLLEVASSI---EK-DD--QLMEIVYKGLKGRRFLIVIDDIW--STEAWDQMQRIFPNDNKSRILLTTRLKYVADNVSCPEFPPHCKSFLSLDDSWNLFTEKLF-KKDS--CPRQLVKLGKHIVQQCQGLPLSIIVVAGLLVKMDLTRDNWKKVEENLKSFFG-TV-SE--CQSILSLSYNYLPQYLSACFLYVGGFPEDTEIGVSKLIRLWIAEQFIKA-RSKRLEVVAEEYLQELIDRSL-ILAGKRANGRMRSCKIHDLLRQLCLSKAHTENVV----DDQRR
>Solyc11g065780.2.1
HFGSPST-SLVDDSAIFGRHRETEVLIDRLLY-NGKHLTVVPIFGMGGVGKTTL-----------------------------R-----------------------SIERKPEGKKFLVALDDVWNDNYNEWDDLRNLSVQGIGSKIILLKRHS--------------------------------LKNRDPQERP-KFEEVGRKIAEKCKGLPLALKTLAGILRCKSEV-EEWRDILCRKIWDQP--STF---------LS-----------------------------------------------------------------------------------------------------------
>Solyc11g069020.2.1
--ESTPSSS--KDHVVVGLYDDFLRIADKLTGY--DKLDVVVIFGMGGIGKTTLAKRIYHDKLIEEHFYVRAWITVSERYKVRNMLLDLLVCTIMDEM-NE--ELGERLYKSLKGQRYLIVMDDVW--YTEAWDDVRRYFPNDNGSRVMVTSRIMKVARYIN-PLNPPHQMRFLTVEESWKLLQKKIF-GLDDCCCDDEMERIGMEISKKCKGLPLAIVMVAGILSKESATASKWSDIAENIHSSFV-TE-ES-RFLDILALSYNHLSRHLKACFLYMGAFPEDVEVPVWRLIRLWIAEGFIKL-ESKTLEFVGQEYLQELIDRSL-IIVSKSYDNRVKTCSIHDILRNFCQEEAKQEKLLP------RR
>Solyc11g069620.2.1
HFGLPST-CLVDESDIFGRDKEIEDLIDLLLS-SGRNLTVVPIVGMGGAGKTTLAKAVYNDDKVKNHFSLKGWYCVSEAYDALRITKGLLQEIGSFEPKGNFNKLQVKLKESLKGKKFLVVLDDVWNDDYSEWDNLRNVFVQGMGSKIIVTTRKESVAQTMCADRC-TITVGNLSSEDSWALFKQHSLENRD---HP-ELEEVGRKIADKCKGLPLALKALAGVLRCKSGV-EEWRNILRSEIWD-Q--HFLND-ILPALMLSYNDLPAQLKRCFAFCAIYPKDHEFCKDQVIYLWIANGLVKQFC------SGNEYFDELRSRSLFERVPEEWKS--ERFLMHHLINDLAQTASSKFCIRH---EQSRH
>Solyc11g069925.1.1
HFGLPST-SLVDESDVFGRQKEIKDLIDLLLS-SGANLTVVPIVGMGGAGKTTLAKAVYNDAKVKNHFGLKAWYCVSEDYFKKHLT----------------QRMTAILKENLKGKKFLVVLDDVWNDTYSEWDNLRNVFVQGMGSKIIVTTRKASVAQMMCADRC-AITVGNLSREDSWALFKRHSLENRD---YP-ELEEIGKKIANKCKGLPLALKALAGVLRGKSEV-DEWRNILRSEIWDQQ--SCWNG-ILPSLILSYNDLPPHLKRCFAFCAIYP---------------------------------KIMNSSKTKSLFERVPEEWKS--EGFVMHDLINDLAQTASSKHCIRA---EQSRH
>Solyc11g070020.2.1
HLGSPST-SLVDDSDIFGRQSEIEDLIDRLLS-SGKNLTVVPIVGMGGLGKTTLAKAIYHDERVKNHFGLKAWYCVSEPYDALRITKGLIQEIESFDSKKNLNQLQVKLKENLKGKKFLIVLDDVWNDNYNE----------------------------------------------------------------------------------------------------------------------------------------------------------------------------------------------------------------------------------------------
>Solyc11g071423.1.1
YFISPST-SLVVDSGIFGRQNEIEDLVGRLLS-KGKNLAVVPIVGMGGLGKTTLAKAVYNDERLGFVFL---------RYDAFRITKGILQEIGSTDLKHNLNQLQVKVKESLKGKKFLIVLDDVWNDNYNEWDDLRNIFVQGIGSKIIVTTRKNSVALMMGNEQ---ISMNNLSTEASWSLFKRHAFENMNPMGYP-ELEEVGKQIAAKCKGLPLALKTLAGMLCSKSEI-DEWKRILRSEIWELR--D--ND-ILPALMLSYNDLPAHLKRCFCFCAIFPKDYPFRKEQVIHLWIANGLVPVKDE-INQDLGNQFFLELSSRSLFERVPNEGNI-KELFLMHDLVNDLAQLASSKLCIRH---EKSRH
>Solyc11g071995.1.1
HFISPST-SLLDDSGVFGRQNEIENLIGRLFS-KGKNLAVVPIVGMGGLGKTTLAKAAYNDERVQKHFVLKAWFCVSEVYDAFTITKGLLQEIGSFDLKHNLNQLQVKLKEKLNGKRFLVVLDDVWNDNYNEWDDLRNIFVQGIGSKIIVTTRKDSVALMMGNEQ---ISMGNLSTEASWSLFQRHAFENMDPMGHP-ELEEVGRQIAAKCKGLPLALKTLAGMLRSKSEV-EEWKCILRSEIWELQ--D--ND-ILPALMLSYNDLPAHLKRCFSFCAIFPKDYPFRKEQVIHLWIANGLVPVEDE-IIQDLGNQFFFELSSRSLFERVPNEGNI-KELFLMHDLVNDLAQLASSKLCIRH---EQCRH
>Solyc12g005520.1.1
HS----------------------------I----S-----GIYGKGGVGKTSILVEINNRLRESKKFDNVIWVTASNDS---------VQK-----------------------------------------------------------------------------------------------FQ-----------KDI-------------------------------------------------------------------------------------------------------------------------------------------------------A---------------
>Solyc12g005970.1.1
--TLISTSSPV--QKPVGFQEDLEKIIDRL-GG--SELDIICIVGMAGIGKTTLAKRAYNDISVVNRFDV-------------------------------------------------------W-------------------------------------------------------------F--------------------------------------------------------------------------------------------------------------------------------------------------------------------------------------
>Solyc12g006040.2.1
NNGLRKKQSICHENVMVGHENEFEMMQDQLTRG--SDLEVVSIVGMGGIGKTTLANKIYTDPFVMSCFDKRAKVTISQDYCVRNVLLRLLSSI---D--DG--QLADQLQKLLKGPRYLVVIDDIW--TTGAWDDIKLCFPDCCRSRILMTTRNMEVAEYAS-SGSPPYQMRLMNFDESWSLLYEKVF-AR--GFFPHEFEQLGKQIASKCKGLPLMIVVIAGLLSKIGNRLDRWRSVAENVSSVMN-TD-LD-VCMRVLALSYYHLPHHLRACFLYFALFPEDKLIFVNELVKLWAAEGFLKV-DEKSMEQVAKQSLKDLVDRSL-VFIQRSSFDKIKACGMHDVIRELCLREARKINFV-------R-
>Solyc12g009450.2.1
----RDTSS--VSNNMVGRDKEKERMLEELRGG--KELKVIPIVGMGGIGKTTLAKQVFNHPSIQSRFDVRAWATICKEYNVKEILLSLLQSI---D--EA--ELADLLQKKLKCRRYLIVIDDIW--CYKAWDDTRQCFPIDNGSRILLTTRHTEVAIYAS-SSNLHLKMNLMNADESWNLLKSKAF-AN--ESFTPELETIGEKIASKCQGLPLTIVVVAGLLSKSKRTKEEWENVAENIKSFVT-KD-PN-ECLRVLGLSYNYLPNELKACLLYFGIFPEDSEISVKRLVRLWIAEGFLKL-E-GDFEEEAKNRLQDLVDRCL-VLVSQSADGNVKTCRIHDLVHELCLREAQSQNFL-------RW
>Solyc12g009460.1.1
----RETSS--VSNNMMGRDKEEKRMLEELTRG--TELKVIPIVGMGGIGKTTLAKQVFNHPSIQSHFDVRAWATISKEYNVKEILVSLLQSI---D--ES--ELADILQKKLKRKRYLIVMDDMW--SYKAWDDMRQCFPVDNRSRILLTSRHTEVAIYAS-SSNLSLKMSLMNSDESWDLFKSKAF-AN--ESFPPELVPIGEQIANKCQGLSLTI-VVAGILSKSKRTKEEWENVAENIKSL---------------------------------------------KLVRLWIVEGFLKL-E-GDLEVEAENRLQDLVDRCL-VLVSQNADGKIKTCKIHDLVHEICLREAQNQNILS------RW
>Solyc12g017800.2.1
H---TSSSP--EENTIVGMEDDFNTILDRLISQ--NELTVIPIFGMGGIGKTTLARKLYDDYSIRCRFDKHAWVTISEEYNERQMLLKIISSI---EM-ND--QLMETVYRGLKGRRFLIVIDDIW--SAKAWDQMQRIFPNDNRSRILLTTRLKYVADYVS-----------------------------------------------------------------------------------------------------------YL---------------------------------------------------------------------------------------------------
>Solyc12g038900.1.1
----SN-PV--NDEDIVGFENEVEELIDYLTRG--RELYVILIVAMGGQGKTTIARKLYNNDIIVSRFDIRAWCIISQTYNWRELLQEIFSQVEGDRD--D--ILADMLRKNLMGKRYLIVLDEMW--DCMAWDDLRLSFPDLK----------------------------------------------------------------------------------------------------------------------------------------------------------------------------------------------------------------------------------
>Solyc12g044180.2.1
--QNEPLPIN---EEFDSRKLQEDEVMAAL-ND---GVTIIGICGLGGVGKTTLAERIKRKAKKEKLFNDVVMVIVRQQQDPKEIARGVLTL-LGDDL-RDQL------TRLMHNSHTLVILDDVW--E--ALYDLEKLGSSNYRCKVILTTRLRPVCYIM--KAQKIMEIGTLPEEKAWMLFKEKV--D-NSVDD-PSLLDIAKNVSKECKGLPLAIITVAGALKR--KTKPSWEDALKKLCS----ADIRNIPVYGPLRLSYDYIESEARYLFLLCSLFEEDSDIWIEELLRYGKGLGIFSEMKNA--KNRVCLLIEILKDSFL-LS-----QGDKNYVEMNDVLCDVAIYIAEEHKFMK-NYEQYCH
>Solyc12g044190.2.1
--QNEPLPIN---EEFDSRKLQEDEVMAAL-ND---GVTIIGTCGLGGVGKTSLAEKIRRKAKQEELFNDVVMVIVSQQQDPKEIARGVLTL-QGDDL-RDLL------TRLMHNSRTLVILDDVW--E--ALYDLEKLGSSNYRCNVILTTRLRPVCDIM--KAQKIMEIETLPEEEAWMLFKEKV--G-NSVDD-PSLLDIAKDVSKECKGLPLAIIKVAGALKR--KTKPSWEDALKRLCS----ADTKNIPVYGPLRLSYDHIESEARYLFLLCSLFEEDSDIWIEELLRYGKGLGIFSEMKNA--RNRVCLLIEILKDSFL-LS-----QCDKNYVEMHDVLRDVAIYIAEEHKFM---------
>Solyc12g044200.2.1
--RNEPLPIN---EEFDSRKLQEDEVMAAL-ND---GVTTIGICGLGGVGKTTLAEKIRRKAKQEKLFNDVVMVIVSQQQDPKEIARGVLTL-QGNDL-RDQL------TRLMHNSRTLVILDDVW--E--ALYDLEKLGFSNYRCKVILTTRLRPVCDIM--KAQKIMEIGTLPEEEAWILFKEKV--G-NSVDD-PSLLDIAKDVSKECKGLPLAIITVAGALKR--KTKPSWEDALKQLCS----ADTRNIPVYGPLRLSYDYIESEARYLFLLCSLFEEDSDIWIEELLRYGKGLGIFSEMKNA--RNRVFFLIEILKDSFL-LS-----QGDKNYVKMHDVLRDVAIYIAEEHKFMK-TYEQYCH
>Solyc12g094660.2.1
KP--DRATHALDELEMFDIKQEVYDLVERLTTA--DRPPIVQIAGKMGSGKTTLARAIYRNRNIRNHFESCAWVTISKKFNKPDILQNLLKQ-DSKDS--DLTELESRLLECFNKEKYLIVLDDVQ--SEQMWEELRSVF-GSNGSKLLLITTSVSPMWYV--PPNCIHKVKKLKKNYSWNLFMKKAWEGNEH-------QDSKQRVLDVCSGLPLNIVLLGSMLST-KGDTNRFDYLQKMLRT----WE------KDIVSLSYTDLPDHLKLCVLYLVLFPKEYDIPVRRLFRLWLSEGFVNPKPD---EDVVQENFDDLVKRSL-IQISKRSDGSPRRCRLLGVLHDYLLPKAQNIKFFSTVLLNVRR
>Solyc12g096920.1.1
----LTRSYS-VDEDFVGLVEEVNKLVDELIDD---FYVVFAICGMGGLGKTTLARKAYRHVDVQSHFQAFAWASISRQWQARDVLMSILTKLTRINM-DD--ELVKALYNVQQRKKCLIVLDDIW--STNFWNSVKHAFPKGSRSKILLTTRKKDVCTHI----CFLFEPRCLDAEESWKLLHKKAF-PRVNLKIDLELERLGKEMVSKCGGLPLAIIVLAGLLARKDE----WRRTCQNL--HMS-GE-S-FEDHGVLALSYYDLPYQLKPCFLYLGIFPEDQKISARRLYQLWAAEGIISLEGNEAMMEIGERYLHELAQRYM-VQVQLETTGRIKSCRFHDLMRDTCLSKAKEENFLL--TRTVRR
>Solyc12g097020.2.1
D-EAISP---F--ESLVGMRSQVEEVIELLM-E--NDARSIGISGMGGIGKSELARVLYERYR--HLFEADCFLGVGELHQK-VVIRKLLG--EKM---TSEHEGMIILKNRLRWKKVLFILDDVN--HREQLEFLVGGT---MGSRIILNQ--------------------------------------------------------------------------------------------------------------------------------------------------------------------------------------------------------------------------
>LOC109119695
----PST-PLLLRSHVYGR---------------VAPFCVIPLIGMGGIGKTTLAQIVYNDKRICEEFDVKVWAWVSDDFSVASITKSLLES--ATAKPNSLEIIQNGLKNLFSSKRFLIVLDDVWCESCDDWNELLIPFFEGKRSKIIATTRNEGVASITGMLA--PYHLQEMSHD--------HAFGVRGMEMNP-RLKQIGEEIVKRCKGLPLAIKTLGGFLQPMAQ-----------------------------------------------------------------------------ITMEEVGNGNFTELQSR----------------------------------------------
>LOC109118728
NI---PSNQ--HDYIFVGLQDVVQTLLAQLLKP--PSRTVLSIYGMGGLGKTTLAKKLYNCPDIASSFPTRAWICVSQEYNTMDLLKTIIKSIDLLER-EG--DIEIYLRDLLKERKFLVVVDDVW--QKEAWESLKRAFPDSNGNRVIITTRKEDVAERA-DDRGFVHKLRFLSQEESWDLFCRKLLDVR---AMVPEMEGLAKDMVEKCRGLPLAIVVLSGLLSHK-KGLNEWKKVKDHLWKNIK-ED--KSIISNILSLSYNDLSTALKQCFLYFGIFPEDKVVKADNIIWLWMAEGFIPRRRV-RMEDVAEGFLNELIRRSL-VQVVDFWE-RVTECRVHDLLHDLAIQKALEVNFF--SSSCIRH
>LOC101252871
KIELTPTCVSVHYSGVVGRDVDRDTLIEALLKSNEATLFVYPIVGVGGTGKTTLAKLVYNDPRI--------------------------------------------------------------------WDELQKLLMVGCGSKILVTTRKTEVASIMGTAP--AYCLNGL----------------------------------SHEDSLTLFLRHLNK---KKTER-REWNIVNSHSGWNSN--QNE-E-ISSAVRVSYEQLSSYLKVCLAYCSIFPKGCVIEIDKLIQLV-AEGLISKSNEEDLEHVAIQHFRELLSRSFFQDVEEVYTS---ICTMHDLVHDLALSAAGVEFCA-NISDEVRH
>LOC101250509
RS--NSLST--VGKIIVGFEEETEWIIRKLTSG--AEIDVISIVGMPGLGKTTLAYRVYNDKSIVDHFDVCAWCTVDQEHNEKKLLQKIFNQVRFNEK-DD--EVADKLRKQLFGKRYLIVLDDIW--DTAIFDELTRPFPELKGSRVILTSRKKEVALHGKCHSN-PLYLRLLRSDESWELLEKSVF-GEER--CPDELKYVGEKIAQKCDGLPLVLDLIGGVISRKEKKETLWLEVLNNLSSFIF--K-DE-EVVKIIQLSYDHLSDHVKPCLVYLASYPKDEDIRISELKDLWIFQGLVQQI-VKSAEEVVDV----LISSSLVIPF------DNSICKIHDLVHDFCYIKSRKEKLL---DLMPRG
>LOC104648396
D-EAISP---F--ESLVGMRSQLEKVIELLM-E--NEARSIGISGMGGIGKSRLAHVLYERYR--HLFEADCFLGVGELHLK-VVIHKLLG--EKM---TSEHEGVIILKNRLRWKKVLFILDDVN--HREQLEFLVGGT---MGSRIILTSRDKHLLISHVG--DNVYEVQLLSEDEALELFSRHAFR-EKS--PKEDFMELSREVVKHAGGLSLALKVLGSSF-Y-RRDKKHWRHIIDRLKR-------P-HKILGKLKLSFDVL-DDEKELFLDIV-FL--SSGYDYFFYHILRYMSR------GLL-------IDHLVEKSL-LSIGM------NKIVMHNMMREMGENVLREE-------YTNSR
>LOC101259700
YG---SSSHE-VD--LVGIEGCKSVLLDWLLSD--PEWKLYCVIGTRGIGKTTLVKKVYDDASVKKHFNCVMWIEVSRFSTVKELLRSMITPE-AIDA-SD--MLAEFIQDVLESSRYFVVLDDVP--GVRSWRALKGLFPIECGSRVIITSRNTDIHTICPGYHNHFYKMNPLSEEKSWILFCRKAFSGS--LLCPPSLVQVSKDIIEKCNGLPMAILVIAGVLATKRNRTEAWEMFYNSLADKLQ-GSYSKDEIERLLNLCYQDLPFYLKSCFTYLSIIPKYYVIDKMRLIRLLAAQGFILEREE-AVAQVADSYLNELANRSL-IQVAEYSDGRLDSFTIHNLWYEIILSKS-PERVT--PP-KIRH
>LOC101248751
--RNEVIPSN---EEFDSRKLQEEEVMAAL-RD---GVTMIGICGMGGVGKTTLAEKIRQKAKQERLFNDFVMVIVSQQPDLNEIARGVLKL-DGDDM-RDRL------TRLMQNSCILIILDDVW--K--AL-DLKRLGPSNHRCKVTFTTRFRSVCEAM--EAQKIMEVGTLSEEEAWILFRQKV--G-DFVDD-PSLHDTPKEVAKECKGLPLAIITVAGALKK-HKNKRSWDCALEELRS----AVTISIPVYKPLKLSYDHLQSEAKYLFLLCSLFEEDSDICPEELLRYGMGLHIFPGIKNA--RNKVCYMLETFKDCFL-LS-----QGDKNYVKMHDVMRDVAIYIAGKHIFME-SYEQYTD
