# Supplementary material for: A root-specific NLR network mediates immune signaling of resistance genes against plant parasitic nematodes
Source: Plant Cell. 2025 Jun 24;37(7):koaf145. doi: 10.1093/plcell/koaf145 (PMC12236159; doi:10.1093/plcell/koaf145)
Supplement: koaf145_Supplementary_Data [file koaf145_supplementary_data.zip › Supplementary Dataset 2/Supplementary Dataset 2/NBARC_ref_hero_filtered.afa]

>Niben261Chr01g0490009.1
--------------------------------------------EDQSAKGVQ-------
------------E-----------------------------------------------
----R----------------K-----PPV-----------------------------V
E----------------------------E-----------DD------V----------
V----G-------FE------------------------E--------------EA----
--------------D-K-V---------I--------N---R----------------L-
-----------L--------G--------------------G-S-SG-------------
----L-E------------V---------V----------------P---------V-V-
-GMP------G-L---GKTT----LAN-----K----IY-----K-H------PD--I--
---------------------------------------G----Y-----QF--------
------------------------------------------F-T-------RIW-----
---------VY-------V---SQS------Y----RRR-E-------------------
L-------FLN-I---------------------I---S--K-F---------------T
------------------------------------------------RN----------
----T-------------------------------K----Q------------------
----Y---------------------------------------------------HD--
-------------------------------------M------C---------------
------------E-E----------------------------------------D----
------------------LAD-------------E-----------------IED-----
-------F---LG---K----G-G----KYLI-V---LD-DV------------W-----
-----------SP--D--------------------------------------------
---A------WE----R--IR-IAF---------P-------------------------
----------------------------NN-N---K-S----NRILLT--TR----D---
----SK--V-AKQ--------------CK--Q--------CI--------GIPHD-----
-------L-------------KFLTED-------E-S-WILL-----EK-------KV--
F-----------------H------K-------D--K-----------------C--P--
-P--------E---L-------EL-SG-KSIAK------KC-------------N-----
------GLP-----LA-IVV----------IAG-AL-I----G-----------------
--------------KG--K--T--S------R------------EW-K------------
---------Q----VDE--------------SV-GE--------HLIN---------KDQ
-------------P-E-------N---C--NK-LV------Q-L---S------------
YDRLS-----------------------YDLK--------ACFL-Y----CG-A-FPGG-
F-E------I-PA---W--KL-IRL-WI--------------------------------
----------A-E-------------------GF----------I--------------Q
-Y----------KG-H-L----------S--L----E---------C---KAED------
--N---LND-----------LIN-RN--L-------------V----M---------VM-
--Q-----------R----------------T--SDG-------------Q--------I
-------------------K------TC--R----L---H------D-----M---L---
H-EFCRQE------AMK------------E-EN----------------------L----
------------------------------------------------------------
------
>Niben261Chr02g0082002.1
------------------------------------------------------------
------------------------------------------------F-RRSF------
-------------------LY--------A-----------------------------D
E---------------------P------D-------------------V----------
V----G-------LD------------------------K--------------D---C-
--------------E-S-L-----------E------A---K----------------L-
-----------L---------------------------------NV-------------
------H--------LRYAV---------V----------------S---------I-V-
-GMP------G-L---GKTT----LGK-----R----TY-----R-RV------------
---------------------------------------Q----G-----NF--------
------------------------------------------E-----------------
---------CS---ALVYI---SQE------P----RMR-E-------------------
L-------LLS-IA------------------------R--Q-V-----G----------
-----------------L------------------------------PE----------
------------------------------------G----T------------------
---------------------------------R--------------------------
--------------------------------------------D---------------
--------------E----------------------------------------N----
------------------LES------------------N------------LGT-----
-------F---LK--------E-K----RYLV-F---LD-DI------------W-----
-----------NT--S--------------------------------------------
---T------WD----G--LK-LVF---------P-------------------------
---------------------------NNC-----RSG----SRLIIT--SR----N---
----NN--V-GRY-IGG--------------E-------------------KSLHK----
-------L-------------QPLDPE-------N-S-WKLF-----SK-------MI--
T-------TLQ------ET------T-ID-------P--------------------P--
----------E---L-------TD-IA-RKIVG------RC-------------G-----
------GVP-----LA-IEM----------TAG-ML------R-----------------
----------A---RK--R--T---------EL-----------EW-N------------
---------G----ILK--------------KI-GLD---------DQ---------DK-
---------------------------F--SK-IL------T-L---S------------
YTDLP-----------------------ATLK--------PCFL-Y----FG-L-FPED-
T-Q------I-YAS-----DL-INM-WV--------------------------------
----------A-E-------------------KF----------L-----------G---
-T----------ER-GM-----------D--A----A---------D---IGED------
--Y---LNI-----------LVA-RN--L-------------I----Q---------VA-
--S-----------R----------------G--FDG-------------R--------I
-------------------K------SC--R----I---H------D-----L---L---
H-DLCITL------A-E------------E-NN----------------------F-F--
------------------------------------------------------------
------
>Niben261Chr02g0890028.1
------------------------------------------------------------
--------------AAA-----------------------------PT---RT-------
--SSQFA-------------SY-----PST--------------N---------------
E----------------------------E-------------------M----------
V----G-------FK------------------------D--------------V---I-
--------------K-E-L---------R--------A---K----------------L-
-----------I--------K--------------------G-S-VN-------------
----L-D------------V---------I----------------S---------I-V-
-GMP------G-L---GKTT----LAN-----E----LY-----F-D------EL--V--
---------------------------------------V----S-----YF--------
------------------------------------------D-I-------RVQ-----
---------CC-------V---SQE------Y----KRK-D-------------------
L-------ILA-L---------------------L---HD---V-----I-----D-D-T
--------AELD-------------------------------------R----------
-----------------------------------------E------------------
---------------------------------D--------------------------
--------------------------------------------E---------------
--------------N----------------------------------------E----
------------------LAD-------------K-----------------LQK-----
-------L---LK--------P-K----RYLV-L---ID-DV------------W-----
-----------EW--S--------------------------------------------
---A------WD----D--LL-SCF---------P-------------------------
----------------------------KN-N---K-G----SRIILT--TR----H---
----YE--V-ASY--A---------KHVS----------------------DPHK-----
-------L-------------RFFSID-------E-S-WTLL-----QN-------KV--
F-----------------N------K-------E--R-----------------C--P--
-R--------V---L-------EA-VG-KSIAQ------KC-------------G-----
------GLP-----LS-TIL----------VAG-IL-T----R-----------------
--------------MK--K--E--K------H------------CW-E------------
---------Q----VST--------------NL-GPN---------IL---------PQ-
---------------------------S--ER-TL------D-L---S------------
YQNLP-----------------------HYLK--------QCFL-Y----MG-V-FPED-
R-E------I-QV---S--KL-TWL-WI--------------------------------
----------A-E-------------------GL----------I--------------N
-T----------HT-ER-----------L--S----E---------D---IAKF------
--Y---LEN-----------LIG-RN--L-------------V----M---------VA-
--K-----------K----------------S--SDG-------------R--------I
-------------------K------TC--R----I---H------D-----L---V---
L-KFCREK------A-K------------L-EN----------------------F-L--
------------------------------------------------------------
------
>Niben261Chr04g0231008.1
------------------------------------------------------------
-------------------------------------------G-EIS---RI-------
--STHIE--------------K-----PTI--------------T---------------
E----------------------------A-------------------V----------
V----G-------FE------------------------D--------------V---L-
--------------A-T-L---------K--------Q---R----------------V-
-----------I--------G--------------------G-S-PD-------------
----L-D------------V---------I----------------T---------I-F-
-GMP------G-L---GKTT----LAK-----K----VY-----D-D------CK--A--
---------------------------------------V----N-----RF--------
------------------------------------------D-V-------CVW-----
---------CC-------I---SER------Y----EKK-S-------------------
L-------LID-I---------------------L---QQ--------------------
-----------------IN--IGLP------------------------E----------
----------------------------------NVE----E------------------
---------------------------------K--------------------------
--------------------------------------------S---------------
--------------E---------G------------------------------D----
------------------LAD-------------L-----------------LRR-----
-------S---IM--------G-R----RYLI-F---LD-DI------------W-----
-----------TI--E--------------------------------------------
---A------WD----D--VK-TPF---------R-------------------------
----------------------------DD-K---Q-G----SRIILT--TR----H---
----AE--V-ASY--A---------KCTT----------------------DPLR-----
-------L-------------RFFHNE-------E-S-WMLL-----VQ-------KL--
F-----------------Q------D-------Q--Q-----------------C--P--
-P--------E---L-------VD-VG-KRIAE------KC-------------Q-----
------GLP-----LS-VVL----------VAG-LL-G----K-----------------
--------------ME--T--K--E------D------------GW-L------------
---------Q----VAE--------------SL-STT-----TVG-DS---------S--
---------------------------S--RG-II------E-L---S------------
YKHLP-----------------------EYLK--------PCFL-Y----FG-G-FMED-
E-E------I-PV---S--KL-TWK-WI--------------------------------
----------A-E-------------------GL----------V--------------R
-K----------HK-TK-----------S--L----E---------D---MAEE------
--Y---LVD-----------LIS-RS--L-------------L----L---------DA-
--K-----------M----------------R--YNG-------------R--------V
-------------------K------SC--R----I---H------D-----L---L---
H-EFCQNK------A-K------------E-EK----------------------F-W--
------------------------------------------------------------
------
>Niben261Chr04g1430003.1
------------------------------------------TSYDNFNQGAQ-------
------------E-----------------------------------------------
----R----------------K-----VPV-----------------------------V
E----------------------------E-----------DD------V----------
V----G-------FD------------------------D--------------EA----
--------------K-T-V---------I--------D---R----------------L-
-----------I--------G--------------------G-S-DY-------------
-------------------V---------V----------------P---------V-V-
-GMP------G-L---GKTT----LAY-----K----IF-----K-D------ST--V--
---------------------------------------E----Y-----EF--------
------------------------------------------F-N-------RIW-----
---------VY-------V---SQS------F----NRR-E-------------------
I-------FLN-I---------------------I---S--K-F---------------T
------------------------------------------------RN----------
----T-------------------------------K----Q------------------
----Y---------------------------------------------------HD--
-------------------------------------T------P---------------
------------E-E----------------------------------------E----
------------------LAN-------------E-----------------IKE-----
-------L---LG---K----G-G----KYLV-V---LD-DV------------W-----
-----------TR--E--------------------------------------------
---A------WD----R--IK-IAF---------P-------------------------
----------------------------NN-N---K-R----NRVLMT--TR----Q---
----NN--V-AKS--------------CN--D-------------------KPHD-----
-------L-------------KFLTEN-------E-S-WELL-----EK-------RV--
F-----------------H------K-------E--K-----------------C--P--
-F--------E---L-------EL-PG-KSIAK------KC-------------R-----
------GLP-----LA-IVV----------IAG-AL-I----G-----------------
--------------KG--K--T--T------R------------EW-E------------
---------L----VAD--------------SV-GE--------HLIN---------RD-
-------------P-E-------N---C--KK-LV------Q-M---S------------
YDRLP-----------------------YDLK--------ACFL-Y----CG-A-FPGG-
S-E------I-SA---Q--KL-ICL-WI--------------------------------
----------A-E-------------------GF----------I--------------Q
-Y----------QG-P-L----------T--L----E---------D---IAED------
--H---LND-----------LVN-RN--L-------------V----M---------VM-
--K-----------R----------------S--SSG-------------Q--------I
-------------------K------TC--R----V---H------D-----M---L---
H-EFCRHE------AMM------------E-EN----------------------L----
------------------------------------------------------------
------
>Niben261Chr04g1483009.1
------------------------------------------------------------
------------------------------------------------------------
----------------------------------------------------------HL
E----------------------------D-----------AE------V----------
V----G-------FD------------------------K--------------EA----
--------------E-T-V---------I--------K---R----------------L-
-----------V--------E--------------------G-S-DE-------------
----L-E------------V---------I----------------P---------V-V-
------------------------------------------------------------
------------------------------------------------------------
----------------------------------------------------NIW-----
---------VY-------V---GQN------Y----KLK-E-------------------
V-------LLS-I---------------------L---K--S-F---------------T
------------------------------------------------KQ----------
----M-------------------------------N----I------------------
----Y---------------------------------------------------QD--
-------------------------------------K------N---------------
------------E-N----------------------------------------E----
------------------LYK-------------I-----------------ICD-----
-------F---VS---K----G-G----KCLI-V---LD-DV------------W-----
-----------NP--E--------------------------------------------
---V------VD----S--VM-KAY---------P-------------------------
----------------------------KN-K---K-G----HRIMMT--TR----E---
----GR--V-AKY--------------AN--E-------------------NPHN-----
-------L-------------KFLEHH-------E-S-FELL-----EK-------RV--
F-----------------G------S------------R--------------SC--P--
-P--------D---L-------VA-HG-NIIAE------KC-------------S-----
------GVP-----LA-VVV----------IAG-AL-R----G-----------------
--------------R---T--S--E------D------------EW-Q------------
---------I----VEQ--------------NV-GK--------YLID---------K-N
-------------N-P-------R-SNC--LK-FV------E-M---S------------
YSRLP-----------------------EDMK--------ACFL-Y----CR-A-FPQG-
F-E------I-PA---W--KL-IRL-WI--------------------------------
----------S-E-------------------GL----------I--------------I
-S----------NL-PGS----------T--L----E---------N---IAEY------
--I---LND-----------LVN-RN--L-------------L----I---------IL-
--E-----------E----------------K--ADA-------------K--------I
-------------------K------TC--R----L---H------D-----M---L---
H-MFCKVK------A-A------------D-EG----------------------L-F--
------------------------------------------------------------
------
>Niben261Chr04g1504017.1
------------------------------------------------------------
------------LTRYK------------------------EKK-MTF------------
--ASPAS-------------------------------------N---------------
E----------------------------E-------------------L----------
V----G-------FE------------------------D--------------V---R-
--------------E-N-I---------M--------G---R----------------L-
-----------L--------G--------------------G-S-PH-------------
----L-D------------V---------V----------------S---------I-I-
-GMA------G-S---GKTT----LAR-----S----LI-----N-D------PL--I--
---------------------------------------A----S-----HF--------
------------------------------------------D-F-------QAE-----
---------CR-------L---L-------------------------------------
---------------------------------------SLA-C-----Y-----D-P-S
--------EL---------------------------------------S----------
------------------------------------K----G------------------
---------------------------------N--------------------------
--------------------------------------------D---------------
--------------Y----------------------------------------E----
------------------LAD-------------R-----------------LRR-----
-------T---LL--------G-R----RYLV-I---ID-DL------------W-----
-----------DP--M--------------------------------------------
---T------WN----E--LR-LCF---------P-------------------------
----------------------------DH-K---N-G----SRIILT--TR----L---
----QE--V-VDY--V---------DH-S----------------------EPHH-----
-------L-------------RLLSDQ-------E-S-WLLL-----EK-------KV--
F-----------------G------E-------E--M-----------------Y--S--
-L--------E---L-------EK-VG-QQIAK------KC-------------K-----
------GLP-----LY-VVL----------VAR-HL-R----R-----------------
--------------ID--K--T--E------Q------------WW-K------------
---------R----VEL--------------RF-VEL---------IQ---------VE-
---------------------------A--NA-SV------K-L---S------------
YNHLP-----------------------DILK--------PCLL-Y----FG-A-ISEG-
K-E------I-SV---A--KL-TSL-WI--------------------------------
----------A-E-------------------GF----------I--------------E
-N----------DR-EK-----------H--L----E---------D---IAEH------
--Y---LED-----------LIR-RS--L-------------V----M---------VV-
--K----------------------------R--SNR-------------K--------L
-------------------K------AC--R----L---H------D-----Q---V---
L-EFCKAK------A-K------------E-DN----------------------F-L--
------------------------------------------------------------
------
>Niben261Chr04g1504021.1
------------------------------------------------------------
-------------IKSA------------------------EKN-MTI------------
--ASSSA-------------------------------------D---------------
E----------------------------E-------------------L----------
I----G-------FD------------------------D--------------V---R-
--------------E-T-I---------R--------G---Q----------------L-
-----------V--------R--------------------V-S-PE-------------
----L-D------------V---------I----------------S---------I-V-
-GMA------G-T---GKTT----LAR-----S----FN-----K-N------D------
--------------------------------------------S-----HF--------
------------------------------------------D-F-------WGE-----
---------CR-------V---SQV------Y----TRK-D-------------------
L-------LLS-I---------------------L---SS---N-----C-----D-P-T
--------EI---------------------------------------S----------
------------------------------------K----E------------------
---------------------------------A--------------------------
--------------------------------------------D---------------
--------------D----------------------------------------V----
------------------LAD-------------R-----------------LRK-----
-------L---LL--------T-K----RYLL-I---ID-DV------------W-----
-----------EV--K--------------------------------------------
---A------WD----D--LI-LCF---------P-------------------------
----------------------------DA-R---N-G----SRIILT--TR----H---
----QK--V-AVY--A---------KRVT----------------------EPHF-----
-------L-------------RPLNEQ-------E-S-WLLL-----QK-------RV--
F-----------------G------K-------E--I-----------------C--P--
-E--------Q---L-------KE-VG-EKIAK------KC-------------D-----
------GLP-----LS-IVL----------VAG-LL-T----K-----------------
--------------MD--R--T--E------G------------CW-T------------
---------Q----MEL--------------SF-GER---------IQ---------DG-
---------------------------A--KD-LV------K-L---S------------
YNDLP-----------------------CKLK--------PCFL-Y----FG-A-FLED-
R-E------I-SV---S--KL-TSL-WI--------------------------------
----------S-E-------------------AF----------I--------------E
-N----------DG-EK-----------C--L----E---------D---IAED------
--Y---LDD-----------LIG-RN--L-------------V----M---------VT-
--K-----------K----------------R--SIG-------------K--------N
-------------------K------AC--R----V---H------D-----L---M---
L-DFCKEK------A-E------------E-DN----------------------F-L--
------------------------------------------------------------
------
>Niben261Chr04g1861009.1
--------------------------------------------ELKTQKF---------
------------SLAS--------------------------------------------
--VPE----------------L------AV-------E---------------------P
E----------------------------N-------------I-----M----------
V----G-------HE------------------------I--------------G---F-
--------------E-M-I---------Q--------N---Q----------------L-
-----------T--------R--------------------GSN--E-------------
----L-E------------T---------I----------------P---------I-T-
-GMG------G-I---GKTT----LAN-----K----LY-----T-D------PF--I--
---------------------------------------R----S-----RF--------
------------------------------------------D-I-------RAK-----
---------VI-------V---SQE------Y----CTR-N-------------------
V-------LLG-L---------------------L---S--S-T----------------
-------------------------------------------------S----------
------------------------------------G----R--------------T---
------------------------------------------------------------
--------------------------------------------N---------------
--------------E--CF-EQ--------------------DDG----------Q----
------------------LAD-------------Q-----------------LQK-----
-------L---LK--------G-R----RYLI-L---ID-DI------------W-----
-----------TI--E--------------------------------------------
---A------WD----D--IK-LCF---------P-------------------------
----------------------------NN-T---N-G----SRILLT--TR----N---
----VE--V-AEY--A-----------SS--G--------N----------PPCQ-----
-------M-------------RLLDFN-------E-S-WDLL-----HR-------MV--
F-----------------E------K-------D--W-----------------F--S--
-P--------E---F-------EK-IG-KEIAL------KC-------------R-----
------GLP-----LA-ITV----------IAG-LL-S----K-----------------
--------------IG--K--T--L------D------------EW-Q------------
---------S----VAE--------------KV-S---------SMVS---------SDV
-------------N-V-------Q---C--MR-VL------S-L---S------------
YHHLP-----------------------HHLK--------ACFL-Y----FA-I-FPAG-
A-V------I-YV---E--KL-LEL-WA--------------------------------
----------A-E-------------------GF----------L--------------K
-V----------EG-MK-----------T--I----E---------E---VAEK------
--Y---LKD-----------LID-RS--L-------------I-------------SIL-
--Y-----------V----------------S--GDG-------------R--------V
-------------------E------FC--R----I---H------D-----V---I---
R-ELCLKE------V-R------------N-MN----------------------I-V--
------------------------------------------------------------
------
>Niben261Chr04g1862009.1
--------------------------------------------------L---------
------------SFVS--------------------------------------------
--TSR----------------H------GL-------E---------------------S
E----------------------------D-------------K-----M----------
V----G-------LE------------------------K--------------E---F-
--------------V-M-M---------R--------D---Q----------------L-
-----------A--------R--------------------GAR--E-------------
----L-E------------V---------V----------------S---------I-V-
-GMG------G-I---GKTT----LAN-----K----IY-----N-D------PF--I--
---------------------------------------M----S-----HF--------
------------------------------------------D-I-------RAK-----
---------AT-------V---SQE------Y----CAR-N-------------------
V-------LLG-L---------------------L---S--S-I----------------
-------------------------------------------------S----------
------------------------------------G----K--------------I---
------------------------------------------------------------
--------------------------------------------N---------------
--------------E-FHE-QQ--------------------DDD----------Q----
------------------LAD-------------R-----------------LQK-----
-------L---LK--------C-G----RYLV-V---ID-DI------------W-----
-----------TR--E--------------------------------------------
---A------WD----D--IK-RCF---------P-------------------------
----------------------------DC-N---N-E----SRILMT--TR----N---
----VE--V-AEY--A-----------NS--G--------K----------TPYH-----
-------M-------------RLMSFD-------E-S-WNLL-----YE-------KV--
F-----------------V------K-------D--Y-----------------F--S--
-P--------E---F-------EQ-LG-KKIAL------NC-------------R-----
------GLP-----LS-LVL----------IAG-LL-S----K-----------------
--------------MD--K--S--L------D------------KW-K------------
---------S----VVK--------------NV-S---------SMVN---------TEV
-------------N-V-------Q---C--MR-VV------A-L---S------------
YHYLP-----------------------HHLK--------PCFL-Y----FA-I-FQED-
E-L------I-LV---N--KL-VEL-WA--------------------------------
----------A-E-------------------GF----------L--------------K
-V----------EE-RK-----------S--I----E---------E---VAEK------
--C---LKE-----------LID-RS--L-------------I-------------SIR-
--N-----------L----------------S--FDG-------------K--------I
-------------------E------IC--G----M---H------D-----V---T---
R-ELCLRE------A-R------------S-MN----------------------I-V--
------------------------------------------------------------
------
>Niben261Chr05g0696001.1
------------------------------------------------------------
-------------NQSV-------------------------MV--RTL-RRT-------
--TSY------------------------I--------------D--------------D
-----------------------------DY------------------IF---------
V----G-------FR------------------------D--------------V---V-
--------------E-S-L---------L--------A---E----------------L-
-----------L--------K------------------------AE-----------PR
R-----S------------V---------I----------------S---------I-Y-
-GMG------G-L---GKTT----LAR-----N----LY-----N-S------PT--I--
---------------------------------------V----S-----SF--------
------------------------------------------Q-T-------RTW-----
---------IC-------V---SQE------Y----NTM-D-------------------
L-------LRN-I---------------------I---K--S-I-----------Q-G--
-------------R----------------------------------TK----------
-----------------------------------------E------------------
---------------------------------------------------------S--
-------------------------------------L------D----LL---------
--------------E----------------------------------------K----
------------------MTE-------------T------------DLEIHLRD-----
-------L---LK--------E-R----KYLV-V---VD-DV------------W-----
-----------QR--E--------------------------------------------
---A------WE----S--LK-RAF---------P-------------------------
----------------------------DS-N---N-G----SKVIIT--TR----K---
----ED--V-AKR--A---------------D--------DK--------GFVYK-----
-------L-------------RFLNEK-------E-S-WDLF-----CR-------KL--
L------------------------D------VQ--A-M----------------V-P--
----------T---M-------ES-LA-RDMVD------KC-------------G-----
------GLP-----LA-VVV----------LSG-LL-S----H-----------------
------------------K--R-GR------E------------EW-Q------------
---------K----VKE--------------HLW----------QHMK---------DD-
-------------S-I-------E-----ISY-IL------S-L---S------------
YNDLS-----------------------TSLK--------QCFL-Y----FG-I-FPED-
S-M------V-GV---E--KI-MWL-WM--------------------------------
----------A-E-------------------GF----------I------------P-R
------------GE--E-----------R--M----E---------E---VAEC------
--F---LHE-----------LIR-RS--L-------------I----Q---------VV-
--E----------------------------T-FW--------------EK--------V
-------------------I------KC--K----I---H------D-----L---V---
R-DLAVQK------AL-------------E-VN----------------------F-F--
------------------------------------------------------------
------
>Niben261Chr05g0922010.1
-------------------------------------------------SM---------
------------LG-SP------------------------------S--RRS-------
----F----------------N--------------------------------------
T----------------------------N-------------A-----V----------
V----G-------LD------------------------D--------------D---L-
--------------E-K-I---------I--------E---R----------------L-
-----------L-----------------------------GSL-SE-------------
----R-E------------V---------V----------------A---------I-T-
-GMG------G-I---GKTT----LAK-----K----AY-----D-H------LQ--V--
---------------------------------------R----S-----RF--------
------------------------------------------D-I-------HAW-----
---------VT-------V---SRE------Y----GMR-R-------------------
L-------LLS-L---------------------I---R--C-I-----P-----G-M--
------------------------------------------------T-----------
------------------------------------D----K------------------
-------------------------------------------------FLE----KT--
--------------------------------------------E---------------
--------------D----------------------------------------D----
------------------LAE-------------L-----------------LYR-----
-------K---LK--------D-R----RYLI-V---VD-DI------------W-----
-----------ST--K--------------------------------------------
---V------WD----N--VT-RCF---------P-------------------------
----------------------------DD-N---N-G----SRIILT--SR----L---
----ND--V-AAY--A------------N--P--------DS---------PLHV-----
-------M-------------EVLSLD-------D-S-WKLL-----SI-------KV--
F-----------------G-----AN-------D--V-----------------C--P--
-S--------E---L-------ED-IG-KQIAE------KC-------------C-----
------GLP-----LA-ILV----------VAG-YL-S----E-----------------
--------------IV--R--R--R------E------------SW-I------------
---------I----VAK--------------TV-S---------SIVA---------ND-
-------------P-D-------K---C--LG-VL------G-M---S------------
YNYLP-----------------------NHLK--------PCFL-S----MG-A-FPED-
F-E------I-KA---R--TL-IQV-WV--------------------------------
----------A-E-------------------GF----------L--------------K
-A----------ER-LK-----------S--L----E---------K---VAEE------
--C---LED-----------LNS-RN--L-------------I----M---------IR-
--K-----------R----------------R--FNG-------------E--------I
-------------------R------SC--G----I---H------D-----L---L---
R-DLSLRE------A-E------------K-EK----------------------S-L--
------------------------------------------------------------
------
>Niben261Chr06g0182024.1
------------------------------------------------------------
------------------------------------------------------------
-CNNY----------------------EEVVL------------V--------------D
E---------------------S------D-------------------L----------
V----G-------IE------------------------N--------------H-----
--------------K-PVI---------L--------DW-------------------L-
-----------L---------------------------------SD-------------
------DQEWK------------------L---------------LS---------M-V-
-GTR------G-I---GKTT----LIK-----K----VY-----D-D------AA--V--
---------------------------------------K----K-----HF--------
------------------------------------------N-H-------TQW-----
---------IE-------I---PRF------S----DVK-E-------------------
L-------LKN-M---------------------I---T---------------------
---------------------------P--------------------KN----------
------------------------------------D----HS-----------------
---------------------------------R----------------------QT--
-------------------------------------V------E----AM---------
--------------E---------A------------------------------NM---
------------------LAEL------------------------------IQQ-----
-------I---FE--------S-S----SYFI-V---LD-DV------------P-----
-----------DI--A--------------------------------------------
---T------WR----A--LK-RVF---------PI------------------------
-------------------------------E---NCG----SRVIII--SR----F---
----AE--I-----------------CHTI-CA------ETG--------GDSHV-----
---YS--L-------------KPLSEE-------E-S-WILF-----CR-------MA--
F----------------SG-----------------S-L--------------LC--P--
-S--------P---L-------MQ-IS-KDIIQ------TC-------------K-----
------GLP-----LA-ILA----------IAG-AL-A---GK-----------------
--------------GK--R--K---------E------------AW-S--------CFMA
---------T----L-----------------LTSSY--------------------SEV
-------------E-H-------------MKR-IL------N-L---C------------
YQDLP-----------------------FYLK--------SCFT-Y----LS-I-IPEF-
H-V------IDKM------RL-IRL-WA--------------------------------
----------A-D-------------------GL----------V-----L--------E
------------RE-GK-----------A--I----A---------Q---VAET------
--Y---LNE-----------LAN-RS--M-------------I----Q---------VT-
--E-----------R------------------YRDG-------------R--------L
-------------------D------SF--T----I---H------N-----L------W
Y-EVILSK------S---------------------------------------------
------------------------------------------------------------
------
>Niben261Chr06g1063005.1
--------------------------------------------EDQSAKGVE-------
------------E-----------------------------------------------
----R----------------K-----PPV-----------------------------V
E----------------------------E-----------DD------V----------
V----G-------FE------------------------E--------------EA----
--------------D-K-V---------I--------N---R----------------L-
-----------L--------G--------------------G-L-SG-------------
----L-E------------V---------V----------------P---------V-V-
-GMP------G-L---GKTT----LAN-----K----IY-----K-H------PD--I--
---------------------------------------G----Y-----QF--------
------------------------------------------F-T-------RIW-----
---------VY-------V---SQS------Y----RRR-E-------------------
L-------FLN-I---------------------I---S--K-F---------------T
------------------------------------------------RN----------
----T-------------------------------K----Q------------------
----Y---------------------------------------------------HD--
-------------------------------------M------C---------------
------------E-E----------------------------------------D----
------------------LAD-------------E-----------------IQD-----
-------F---LG---K----G-G----KYLI-V---LD-DV------------W-----
-----------SP--D--------------------------------------------
---A------WE----H--IK-IAF---------P-------------------------
----------------------------NN-N---K-S----NRILLT--TR----D---
----SK--V-AKQ--------------CK--Q--------CI--------GIPHD-----
-------L-------------KFLTED-------E-S-WILL-----EK-------KV--
F-----------------H------K-------D--K-----------------C--P--
-P--------E---L-------EL-SG-KSIAK------KC-------------N-----
------GLP-----LA-IVV----------IAG-AL-I----G-----------------
--------------KG--K--T--S------R------------EW-K------------
---------Q----VDE--------------SV-GE--------HLIN---------KDQ
-------------P-E-------N---C--NK-LV------Q-L---S------------
YDRLS-----------------------YDLK--------ACFL-Y----CG-A-FPGG-
F-E------I-PA---W--KL-IRL-WI--------------------------------
----------A-E-------------------GF----------I--------------Q
-Y----------KG-H-L----------S--L----E---------C---KAED------
--N---LND-----------LIN-RN--L-------------V----M---------VM-
--Q-----------R----------------T--SDG-------------Q--------I
-------------------K------TC--R----L---H------D-----M---L---
H-EFCRQE------AMK------------E-EN----------------------L----
------------------------------------------------------------
------
>Niben261Chr07g0704015.1
------------------------------------------------------------
------------------------------------------------------------
---P-----------------N-----MPV------------------------------
E---------------------R------K------S-SITGKI-----I----------
V----G-------FK------------------------E--------------E-----
--------------T-YLI---------I--------R---K----------------L-
-----------T--------S--------------------GPK-T--------------
----L-D------------V---------I----------------A---------I-T-
-GMP------G-S---GKTT----LAY-----K----VY-----N-D------KS--V--
---------------------------------------Y----G-----HF--------
------------------------------------------D-I-------RAW-----
---------CT-------V---DQK------Y----DEM-E-------------------
L-------LKK-L---------------------F---N--Q-V-----------V-G-S
S-----------------------------------------------LK----------
------------------F-----------------G----K------------------
------------------------------------------------------------
--------------------------------------------N----I----------
--------------D---------------------------------------------
------------------VAN-------------E-----------------LRK-----
-------H---LF--------G-K----RYLI-V---LD-DL------------W-----
-----------DN--A--------------------------------------------
---A------WE----N--LT-RPF---------P-------------------------
----------------------------EF-V---N-G----SRIILT--TR----E---
----KK--V-AMD--A---------QRHS----------------------DPID-----
-------L-------------RLLTQE-------E-S-WELL-----EK-------KV--
F-----------------G------K-------E--S-----------------C--P--
-------N--E---L-------LD-VG-KEIVQ------NC-------------K-----
------RLP-----LV-VDL----------IAG-VI-A----G-----------------
--------------KE--M--K---------R----S-------VWLE------------
--------------VRN--------------NL-N---------SFIF---------RKE
-------------E-D-------------VMR-VI------A-L---S------------
YYNLR-----------------------DPLK--------SCLI-H----LA-S-IPKD-
E-V------I-PV---R--NL-EIL-WP--------------------------------
----------A-E-------------------GF----------L------------E-Q
-R-----------E-KK-----------S--V----E---------E---VVVI------
--Y---LDN-----------LIS-SS--L-------------V----I------------
---------------------------------SFD------------------------
--------KIGD-----D-Q------TC--Q----I---H------D-----L---V---
H-EFCLIK------A-R------------E-EK----------------------L-F--
------------------------------------------------------------
------
>Niben261Chr07g1240030.1
------------------------------------------------------------
--------------TRE-------------------------KM--REL-RRS-------
--SPL------------------------V--------------A--------------N
K----------------------------D--------------------A---------
V----G-------LE------------------------K--------------H---V-
--------------N-S-I---------V--------A---I----------------L-
-----------L--------K------------------------EE-----------KR
L-----R------------V---------T----------------S---------I-V-
-GMG------G-I---GKTT----LAK-----E----VY-----N-Q------TQ--I--
---------------------------------------R----D-----KF--------
------------------------------------------E-T-------RAW-----
---------VY-------V---SQD------Y----KPA-K-------------------
I-------IKE-L---------------------I---L--Q-L-----------A-N--
-------------P----------------------------------EE----------
-----------------------------------------D------------------
---------------------------------K-------V--------------KI--
-------------------------------------V------E----TM---------
--------------D----------------------------------------K----
------------------LSE-------------A------------GLEEMIHR-----
-------R---LK--------D-T----CYLI-V---LD-DI------------W-----
-----------TT--E--------------------------------------------
---A------WD----L--LA-RSF---------P-------------------------
----------------------------DN-D---K-S----SRLLLT--SR----R---
----KE--V-ALH--A---------------D--------AH--------TIPYE-----
-------L-------------KVLNEE-------E-S-WELF-----LK-------KA--
F------------------------S------ED--R-E---------------CP-E--
----------D---L-------VD-VG-KEILE------KC-------------D-----
------GLP-----LA-ITV----------IGG-LL-A---G------------------
------------------K--K-QR------S------------EW-Q------------
---------R----VQR--------------NLG----------SHLV---------GSQ
-------------T-Y-------G-----VST-IL------A-M---S------------
YHDLP-----------------------PHLK--------SCFL-Y----LG-L-LQKD-
K-D------I-PV---Q--QL-MHI-WV--------------------------------
----------A-H-------------------GL----------V------------Q-Q
-K----------GE--E-----------E--L----E---------D---IAED------
--Y---LDE-----------LIC-RN--M-------------V----Q---------VI-
--Q------------------------------------------VRADDR--------V
-------------------R------SC--R----L---H------D-----L---L---
R-DFCIMK------AK-------------E-EI----------------------F-L--
------------------------------------------------------------
------
>Niben261Chr11g1287013.1
------------------------------------------SSDHQPENVVQ-------
------------E----------------------------------T------------
----Q----------------------GP--------S---------------------L
E----------------------------N-----------YE------V----------
V----G-------FD------------------------E--------------EA----
--------------K-K-V---------I--------E---R----------------L-
-----------V--------E--------------------G-S-EC-------------
----L-D------------V---------I----------------P---------V-V-
-GMP------G-L---GKTT----LAR-----K----IY-----N-D------PK--I--
---------------------------------------P----H-----EF--------
------------------------------------------F-Y-------CIW-----
---------VF-------V---GQS---------------D-------------------
I-------LFN-I---------------------L---K--G-F---------------T
------------------------------------------------KR----------
----I-------------------------------E----E------------------
----F---------------------------------------------------QD--
-------------------------------------M------N---------------
------------E-T----------------------------------------E----
------------------IAE-------------E-----------------ICD-----
-------R---VE---K----S-G------------------------------------
---------------D--------------------------------------------
---I------VD----F--VK-TAF---------P-------------------------
----------------------------EN-N---R-G----HRIMAT--TR----Y---
----IH--V-ARA--------------VN--A-------------------DPHN-----
-------L-------------KFLTQK-------E-S-FQLL-----EK-------RA--
F-----------------G------K-------S--R-----------------C--P--
-V--------E---L-------KE-YG-EGIVE------KC-------------S-----
------GVP-----LT-IVR----------C-----------------------------
------------------T--N--D------S------------DW-S------------
---------V----VKE--------------NV-GK--------YLIE---------KDE
-------------H-Q---------R-C--LK-IV------G-L---S------------
YNHLP-----------------------QDRK--------ACFL-Y----FG-A-FPQG-
F-D------I-PA---W--KL-IRL-WI--------------------------------
----------A-V-------------------GL----------I--------------M
-S----------NL-PGS----------E--I----E---------E---IAEC------
--H---LND-----------FAN-RN--L-------------V----M---------VM-
--E-----------K----------------R--CNS-------------Q--------I
-------------------K------TC--R----V---H------D-----M---L---
H-EFCVKE------A-T------------K-LC----------------------L-I--
------------------------------------------------------------
------
>Niben261Chr12g1349012.1
------------------------------------------------------------
---------------AA-----------------------------PT---HA-------
--SSRFA-------------GM-----PST--------------N---------------
E----------------------------E-------------------M----------
V----G-------FK------------------------D--------------V---T-
--------------N-E-L---------R--------G---K----------------L-
-----------I--------K--------------------G-S-VN-------------
----L-D------------V---------V----------------S---------I-V-
-GMP------G-L---GKTT----LAN-----E----LY-----F-D------EL--V--
---------------------------------------V----S-----YF--------
------------------------------------------D-I-------RIH-----
---------CC-------V---SQE------Y----IRK-D-------------------
L-------LLA-L---------------------L---HD---V-----I-----D-D-T
--------AKLD-------------------------------------R----------
-----------------------------------------E------------------
---------------------------------A--------------------------
--------------------------------------------E---------------
--------------N----------------------------------------E----
------------------LAD-------------R-----------------LQK-----
-------L---LK--------L-K----RYLV-L---LD-DV------------W-----
-----------TR--S--------------------------------------------
---A------WD----D--LQ-SYF---------P-------------------------
----------------------------EN-N---K-G----SRIILT--TR----H---
----LE--V-ASY--A---------KHVS----------------------DPHK-----
-------L-------------RFFSFD-------E-S-WTLL-----QN-------KL--
F-----------------N------K-------E--R-----------------C--P--
-Q--------V---L-------EA-VG-KSIAQ------KC-------------G-----
------GLP-----LS-IIL----------VAG-IL-T----R-----------------
--------------MK--K--E--K------H------------CW-E------------
---------Q----VSR--------------NL-GPN---------IQ---------AQ-
---------------------------S--EG-TL------D-L---S------------
YQNLP-----------------------HYLK--------PCFL-Y----MG-V-FPED-
R-E------I-QV---S--KL-TWL-WI--------------------------------
----------A-E-------------------GL----------I--------------N
-T----------DI-EK-----------L--S----E---------D---IAKF------
--Y---LEN-----------LIG-RN--L-------------V----M---------VA-
--K-----------K----------------S--FDG-------------S--------I
-------------------K------TC--R----I---H------D-----L---V---
L-EFCRKK------A-K------------L-EN----------------------I-L--
------------------------------------------------------------
------
>Niben261Chr12g1355010.1
------------------------------------------------------------
------------EDY--------------------------------K--Q---------
--AFQ-------------------------------PT------P-----------VPHL
E----------------------------D-----------AE------V----------
V----G-------FD------------------------K--------------EA----
--------------E-T-V---------I--------K---R----------------L-
-----------V--------E--------------------G-S-DE-------------
----L-E------------V---------I----------------P---------V-V-
-GMA------G-L---GKST----LAI-----K----IY-----N-D------SK--I--
---------------------------------------S----Y-----EF--------
------------------------------------------F-S-------NIW-----
---------VY-------V---DQN------Y----KLK-E-------------------
V-------LLS-I---------------------L---K--S-F---------------T
------------------------------------------------KQ----------
----M-------------------------------N----I------------------
----Y---------------------------------------------------QD--
-------------------------------------K------N---------------
------------E-N----------------------------------------D----
------------------LYK-------------I-----------------ICD-----
-------F---VS---K----G-G----KCLI-V---LD-DV------------W-----
-----------NP--E--------------------------------------------
---V------VD----S--VM-KVL---------P-------------------------
----------------------------KT-K---K-G----HRIMMT--TR----E---
----GR--V-AKY--------------AN--E-------------------NPHN-----
-------L-------------KFLEHD-------E-S-FELL-----EK-------RV--
F-----------------G------S------------R--------------SC--P--
-P--------E---L-------VA-HG-KIIAE------KC-------------S-----
------GVP-----LA-VVV----------IAG-AL-R----G-----------------
--------------R---T--S--E------G------------EW-Q------------
---------I----VEQ--------------NV-GK--------YLID---------K-N
-------------D-P-------T-SNC--LK-FV------E-M---S------------
YSRLP-----------------------EDMK--------ACFL-Y----CS-A-FPQG-
F-E------F-PA---W--KL-IRL-WI--------------------------------
----------S-E-------------------GL----------I--------------I
-S----------NL-PGS----------T--L----E---------N---IAEY------
--I---LND-----------LVN-RN--L-------------L----I---------IL-
--E-----------K----------------K--ADG-------------K--------I
-------------------K------TC--R----L---H------D-----M---L---
H-MFCKVK------A-T------------D-EG----------------------L-F--
------------------------------------------------------------
------
>Niben261Chr13g0636001.1
------------------------------------------------------------
----------------------------------------------ICR-EQTH------
--S----------------------F---V-------------RA---------------
----------------------S------D-------------------I----------
I----S--R-----E------------------------T--------------D---Q-
--------------E-N-I---------V--------K---Q----------------L-
-----------I------DAR----------------------DEEN-------------
----I---------S----V---------I----------------P---------V-V-
-GLG------G-L---GKTT----LVK-----L----VY-----N-N------NK--V--
---------------------------------------V----Q-----NF--------
------------------------------------------D-L-------RMW-----
---------VS-------I---SED------F----SLS-K-------------------
V-------IEK-I---------------------L---R--S-A----------------
------------------------------------------------------------
------------------------------------TG---E------------------
---------------------------------S----------------------F---
--------------------------------------------G---------------
--------------H---------L------------------------------D----
------------------MDQL----QG------H-----------------LSE-----
-------V---LR--------S-K----WYLL-V---LD-DV------------W-----
------NE---DQ--N--------------------------------------------
---R------WT----D--LR-ELLM----------------------------------
----------------------------NC-S---R-G----STIVVT--TR----N---
-----K-MV-ALI-TG------------T----------VA-----------PYY-----
-------L-------------GGLTD------------------------------VR--
A-----------------Y------R-----V-E--K-L-----------------LP--
----------N---L-------VE-IG-KEIVK------KC-------------G-----
------GVP-----LA-VKT----------LGR-LL------Y-----------------
----------M-------K--T---------D--E-N-------EW-L------------
---------R----IRD-----------N--EIWEI-------------------E-QKQ
-------------S-D-------------ILP-IL------R-L---S------------
YEQMP-----------------------SHLR--------QCFA-Y----CS-M-LSKG-
Q-E------I------PREDF-INR-WI--------------------------------
----------A-Q-------------------GF----------I--------------Q
-SS---------NG-SR-----------K--L----E---------D---IGNQ------
--Y---FDE-----------LLS-RF--CFL----------DVV----------------
--Q-----------A----------------F---DG-------------E--------I
LA-------------------------C--K----L---H------N-----L---V---
H-DLAQSVA-----G--------------S--E---------------------------
------------------CLN---------------------------------------
------
>Niben261Chr14g0055007.1
-------------------------------------------------NL---------
------------SLAD--------------------------------------------
--VSQ----------------P------AL-------E---------------------L
E----------------------------N-------------T-----M----------
V----G-------HE------------------------T--------------E---F-
--------------K-M-L---------Q--------D---Q----------------L-
-----------T--------R--------------------GAS--E-------------
----L-E------------V---------V----------------S---------I-V-
-GMG------G-I---GKTT----LAN-----K----IY-----N-D------PF--I--
---------------------------------------T----S-----HF--------
------------------------------------------D-I-------RAK-----
---------AT-------V---SLQ------Y----RAI-N-------------------
V-------LLG-L---------------------L---F--S-I----------------
-------------------------------------------------G----------
------------------------------------G----K--------------T---
------------------------------------------------------------
--------------------------------------------Y---------------
--------------E-FYD-QQ--------------------DVG----------Q----
------------------LAD-------------R-----------------LQK-----
-------L---LK--------G-G----RYLV-V---ID-DI------------W-----
-----------TT--E--------------------------------------------
---A------WD----D--IK-LCF---------S-------------------------
----------------------------DC-N---N-G----SRILLT--TR----N---
----VD--V-AEY--A-----------SS--G--------K----------PPYQ-----
-------M-------------RLLNSN-------E-S-WNLL-----CG-------KV--
F-----------------E------K-------E--F-----------------F--A--
-L--------D---F-------EI-IG-KQIAL------KC-------------G-----
------GLP-----LA-ITL----------IAG-LL-S----K-----------------
--------------KG--K--A--L------D------------EW-Q------------
---------S----VAE--------------SV-S---------SVVT---------TDV
-------------D-A-------Q---C--MT-VL------A-L---S------------
YHYLP-----------------------NHLK--------PCFL-Y----FA-I-FPED-
E-L------I-FV---D--KL-MEL-WA--------------------------------
----------A-E-------------------GF----------L--------------K
-V----------EE-MK-----------S--L----E---------Q---VAEK------
--Y---LKD-----------LID-RS--L-------------I-------------FIH-
--S-----------L----------------N--FDG-------------K--------I
-------------------E------SC--G----M---H------D-----V---T---
R-ELCLKE------A-R------------N-VN----------------------F-V--
------------------------------------------------------------
------
>Niben261Chr14g0076007.1
------------------------------------------------------------
--------------PS--------------------------------------------
--TSE----------------R------AL-------E---------------------P
E----------------------------N-------------M-----M----------
V----G-------HE------------------------N--------------E---F-
--------------E-M-M---------Q--------V---Q----------------L-
-----------A--------R--------------------GAS--E-------------
----L-E------------V---------V----------------S---------I-V-
-GMG------G-I---GKTT----LAN-----K----IF-----S-D------PF--I--
---------------------------------------M----S-----HF--------
------------------------------------------D-I-------RAK-----
---------VT-------I---SQE------Y----CLR-K-------------------
G-------LLG-L---------------------L---S--S-I----------------
-------------------------------------------------T----------
------------------------------------G----N--------------T---
------------------------------------------------------------
--------------------------------------------D---------------
--------------K-PYE-QQ--------------------DDG----------Q----
------------------LKD-------------Q-----------------LQK-----
-------L---LK--------G-R----RYLI-V---ID-DI------------------
------------------------------------------------------------
----------WD----D--IK-LCF---------P-------------------------
----------------------------DC-N---N-R----SRILLT--TR----N---
----VE--V-AEY--A-----------SS--G--------K----------PPYQ-----
-------M-------------RLLNCH-------E-S-WDLL-----HK-------RV--
F-----------------L------N-------E--C-----------------F--P--
-P--------E---F-------EQ-LG-KQIAL------NC-------------K-----
------GLP-----LT-IIV----------ISG-LL-S----K-----------------
--------------IG--K--L--L------E------------SW-Q------------
---------M----VVE--------------NV-S---------SLVS---------TNV
-------------D-F-------Q---C--MR-VL------A-L---S------------
YHHLP-----------------------HRLK--------SCFL-Y----FA-I-FPED-
E-Q------I-FV---N--KL-VEL-WA--------------------------------
----------V-E-------------------GF----------L--------------K
-V----------DD-MN-----------N--I----E---------K---VGEE------
--F---LKE-----------LID-RS--L-------------I-------------SIQ-
--N-----------L----------------S--FDG-------------K--------I
-------------------E------SC--G----M---H------D-----L---I---
R-ELCLRE------A-Q------------N-MN----------------------F-V--
------------------------------------------------------------
------
>Niben261Chr15g1491009.1
------------------------------------------------------------
------------------------------------------------------------
----------------------------PV------------------------------
E---------------------C------K------S-SIAGKI-----I----------
V----G-------FE------------------------E--------------E-----
--------------T-YLI---------I--------R---K----------------L-
-----------T--------S--------------------GPK-M--------------
----L-D------------V---------I----------------S---------I-T-
-GMP------G-S---GKTT----LAY-----K----VY-----N-D------KS--V--
---------------------------------------F----G-----HF--------
------------------------------------------D-I-------RAW-----
---------CT-------V---DQK------Y----DEL-E-------------------
L-------LKI-L---------------------F---N--Q-V-----------V-G-S
S-----------------------------------------------SK----------
------------------F-----------------G----K------------------
------------------------------------------------------------
--------------------------------------------N----I----------
--------------N---------------------------------------------
------------------FAN-------------E-----------------LRK-----
-------H---LY--------G-K----RYLI-V---LD-DV------------W-----
-----------DT--A--------------------------------------------
---A------WE----E--LK-RPF---------P-------------------------
----------------------------EV-E---N-G----SRIILT--TR----E---
----KK--V-AKY--A---------QHHS----------------------DPLD-----
-------L-------------RLLTLE-------E-C-WELL-----EK-------KV--
F-----------------G------K-------E--S-----------------C--P--
-------D--E---L-------VD-VG-KEIVQ------NC-------------K-----
------RLP-----LV-VDL----------IAG-VI-A----G-----------------
--------------KE--M--K---------R----D-------LWLE------------
--------------VRN--------------NL-N---------SFIL---------QKE
-------------E-N-------------VMK-VI------A-L---S------------
YYYLP-----------------------DPLK--------LCLL-Y----FA-S-YKKD-
R-A------I-PV---E--GL-KRL-WR--------------------------------
----------A-E-------------------GF----------A------------E-H
-T-----------E-MN-----------S--V----E---------E---VMDV------
--Y---LDN-----------LIS-SS--L-------------V----I------------
---------------------------------SFN------------------------
--------EIGK-----N-Q------TC--Q----V---H------D-----L---V---
H-DFCLIK------A-R------------E-EK----------------------L-F--
------------------------------------------------------------
------
>Niben261Chr16g0045008.1
------------------------------------------------------------
---------------------------------------------NNLMSRWTS------
---------------------S-------L-------------YD---------------
H---------------------T------QV------------------V----------
-----G-------LE------------------------G--------------D---T-
--------------E-K-I---------K--------D---W----------------L-
-----------F------------E----------------A-RDG--------------
----L---------L----T---------I----------------A---------F-V-
-GMG------G-L---GKTT----LAQ-----K----VF-----N-D------KR--V--
---------------------------------------E----D-----HL--------
------------------------------------------E-R-------RIW-----
---------VS-------V---SQT------F----TEE-Q-------------------
V-------MRS-I---------------------L---R--S------------------
------------------------------------------------------------
------------------------------------------------------------
--------------------------------------------------------LG--
----------------------------------------D---A---------------
--------------C------VG-D------------------------------D----
------------------QCEL----LR------K-----------------INQ-----
-------Y---LL--------G-K----RFLI-V---MD-DV------------WSW---
-----------DN--A--------------------------------------------
---W------WQ----K--IY-TGLP----------------------------------
----------------------------K--G---N-G----STVIVT--TR----N---
-----E-LV-ARK-MG-----------VT--EA-----RIH-------------------
----W--P-------------KFLNEH-------Y-S-WLLF-----RK-------IA--
F-----------------A-----GS-----AGE--------------------CHFP--
----------E---L-------ED-VG-KEIVE------KC-------------K-----
------GLP-----LA-IKA----------VGG-VM------L-----------------
----------C-------K--P---------S--YYH-------EW-R------------
---------R----ISNHFRDELK----E--N--------------------------DD
---------------S-------------VMA-SL------Q-L---S------------
YDELP-----------------------PYLK--------SCFL-C----FS-L-FPED-
C-V------I------PKDQL-IRW-WI--------------------------------
----------G-E-------------------GF----------I--------------P
-LR---------SG-RLS---------TE---------------------VGED------
--C---FSQ-----------LSN-RC--LIE----------VVD----------------
--K----------------------------A--YNG-------------V---------
IH------T------------------C--K----M---H------D-----M---V---
R-DLVIKLA---EDD--------------A-------------------------F----
------------------F-----------------------------------------
------
>Niben261Chr16g0155018.1
------------------------------------------------------------
--------------TRE-------------------------KM--REL-RRS-------
--SPL------------------------V--------------A--------------N
K----------------------------D--------------------V---------
V----G-------LK------------------------K--------------H---V-
--------------N-A-V---------M--------S---I----------------L-
-----------L--------R------------------------DD-----------KW
F-----R------------V---------A----------------S---------I-V-
-GMG------G-L---GKTT----LDK-----E----VY-----N-E------AH--M--
---------------------------------------R----D-----QF--------
------------------------------------------D-C-------QAW-----
---------IY-------V---SQD------Y----KPA-K-------------------
I-------IKE-L---------------------I---L--Q-L-----------A-N--
-------------P----------------------------------EE----------
-----------------------------------------D------------------
---------------------------------K-------V--------------KI--
-------------------------------------V------E----TM---------
--------------D----------------------------------------K----
------------------LSE-------------A------------LLEEMLHR-----
-------R---LE--------G-K----RYLI-V---LD-DI------------W-----
-----------TK--D--------------------------------------------
---A------WD----I--LA-RSF---------P-------------------------
----------------------------DN-D---K-S----N-----------------
----------------------------------------AR--------TIPYE-----
-------L-------------KVLNEE-------E-S-WELF-----LK-------KS--
F------------------------P------EE--R-E---------------CP-E--
----------D---L-------VD-VG-KEILE------KC-------------D-----
------GLP-----LA-ITV----------IGG-LL-A---GK-----------------
------------------K--E-QR------S------------EW-E------------
---------R----VKR--------------NLS----------SHLA---------GSQ
-------------T-Y-------G-----VSA-IL------A-L---S------------
YHDLP-----------------------PDLK--------SCFL-Y----LG-L-LRKD-
R-H------F-CA------AL-KHL-WI--------------------------------
----------A-H-------------------GL----------I------------H-Q
-NL--------GEQ--Q-----------R--L----E---------D---IAED------
--Y---LDE-----------LTG-RN--T-------------V----Q---------VI-
--L------------------------------------------VRADGR--------V
-------------------K------SC--R----L---H------D-----L---L---
E-TF-VHD------QN-------------A------------------------------
------------------------------------------------------------
------
>Niben261Chr16g1255001.1
------------------------------------------------------------
------------------------------------------------AYEK--------
---SQWL------------TRS---Y-SHL-----------------------------I
D---------------------E------D-------------------F----------
V----G-------LE------------------------E--------------E---V-
--------------N-K-L---------V--------V---E----------------L-
-----------I-------NE------------------------EN-------------
------EE-FH--------G---------V---------------FA---------I-C-
-GMG------G-I---GKTT----LAR-----K----AY-----R-H------IY--V--
---------------------------------------Q----G-----HF--------
------------------------------------------Q-A-------FAW-----
---------AS-------I---SKQ------W----QAR-D-------------------
V-------LQR-I---------------------L---T--K-L-----EP---------
------------------------------------------------QN----------
------------------------------------R----T------------------
---------------------------------Q-------V--------------NM--
-------------------------------------MM-----D---------------
--------------E----------------------------------------E----
------------------LVK-------------E-----------------LHR-----
-------L---QQ--------S-K----KCLI-V---LD-DI------------W-----
-----------ST--N--------------------------------------------
---F------WN------SVR-HAF---------P-------------------------
-------------------------------KG--K-GC---SKILLT--TR----K---
----KD--V-CTH--V-----------------------------------DPTCFF---
---FE--P-------------RCLDAD-------E-S-WKLL-----HR-------KA--
F----------------PR------V-------N--T--------------------P--
--DLKIDL--E---L-------ER-LG-KEMVS------EC-------------G-----
------GLP-----LA-IIV----------LAG-LL-A----R-----------------
------------------R--P-KV------D------------EW-R------------
---------R----TRQ--------------NL-NSHMS--GE--SFE---------QD-
---------------G-----------G-IHG-VL------A-L---S------------
YYDLP-----------------------YQLK--------PCFL-Y----LG-N-FPED-
Q-K------I-SA---R--RL-YQL-WA--------------------------------
----------A-E-------------------GI----------I-----------SL-D
-----------GEE-TE-----------M--M----E-------------LGQY------
--Y---LQE-----------LAQ-RY--M-------------V--------------QV-
--Q-----------L----------------E-ETNG-------------R--------I
-------------------K------SC--R----L---H------D-----L---M---
R-DTCLSK------A-K------------E-EN----------------------F-L--
------------------------------------------------------------
------
>Niben261Chr17g0055012.1
------------------------------------------------------------
--------------DTC-----------------------------TF---HT-------
--SSNLA-------------RS-----PMM--------------N---------------
D----------------------------E-------------------L----------
V----G-------FK------------------------D--------------V---I-
--------------E-D-L---------R--------Y---L----------------L-
-----------I--------R--------------------G-T-RG-------------
----R-D------------V---------I----------------S---------I-V-
-GMP------G-L---GKTT----LAY-----R----LY-----S-D------RS--I--
---------------------------------------V----S-----YF--------
------------------------------------------D-I-------RAM-----
---------CC-------V---SQI------Y----SRK-H-------------------
L-------LLE-I---------------------L---RD-V-I-----G-----E-D-S
--------KR---------------------------------------S----------
------------------------------------E----K------------------
---------------------------------H--------------------------
--------------------------------------------A---------------
--------------D----------------------------------------E----
------------------LAN-------------E-----------------LRK-----
-------A---LF--------S-K----RYLI-L---VD-DM------------W-----
-----------EA--S--------------------------------------------
---A------WD----D--LI-GCF---------H-------------------------
----------------------------DG-N---N-G----SRILLT--TR----N---
----HE--V-ANY--A---------RSES----------------------DPLQ-----
-------L-------------RMFNDD-------E-S-WELL-----RK-------KV--
F-----------------G------D-------E--S-----------------F--S--
-P--------L---L-------TK-VG-QKIAK------KC-------------G-----
------RLP-----LS-IAL----------VAG-IL-A----E-----------------
--------------TE--K--N--E------D------------CW-E------------
---------Q----VAN--------------NL-GPR---------IH---------KD-
---------------------------S--RA-II------E-Q---S------------
YQMLP-----------------------YHLR--------SCFL-Y----FG-A-FLED-
S-V------I-NV---S--KL-TRL-WI--------------------------------
----------S-E-------------------GF----------V--------------K
-S----------CE-GK-----------S--L----E---------D---IAKG------
--Y---LEN-----------LFG-RN--L-------------V----M---------GT-
--K-----------R----------------S--SRG-------------E--------I
-------------------K------AC--L----I---H------D-----L---L---
H-DFCKER------A-A------------E-EN----------------------F-L--
------------------------------------------------------------
------
>Niben261Chr17g0555011.1
---------------------------------------------------GQ-------
------------E-----------------------------------------------
----R----------------K-----SPV-----------------------------V
E----------------------------E-----------DD------V----------
V----G-------FD------------------------E--------------EV----
--------------R-M-I---------I--------N---R----------------L-
-----------F--------E--------------------G-S-DS-------------
----L-E------------V---------I----------------P---------I-V-
-GMP------G-L---GKTT----LAN-----H----IY-----K-H------PE--V--
---------------------------------------G----Y-----KF--------
------------------------------------------Y-T-------RIW-----
---------VY-------V---SQT------Y----RRR-E-------------------
L-------FLN-I---------------------I---S--K-F---------------T
------------------------------------------------RN----------
----T-------------------------------K----Q------------------
----Y---------------------------------------------------HD--
-------------------------------------R------P---------------
------------E-E----------------------------------------D----
------------------LAD-------------E-----------------IRE-----
-------F---LG---K----S-G----KYLI-V---LD-DV------------W-----
-----------SG--E--------------------------------------------
---A------WE----R--IR-IAF---------P-------------------------
----------------------------EN-N---K-G----NRVLLT--TR----D---
----SK--V-AKY--------------CS--H-------------------IPHD-----
-------L-------------KFLTMD-------E-S-WILL-----QK-------KV--
F-----------------N------K-------D--K-----------------C--P--
-V--------K---L-------EQ-PG-KSIAE------KC-------------R-----
------GLP-----IA-IVV----------IAG-AL-I----G-----------------
--------------KD--K--T--T------R------------EW-E------------
---------Q----VDK--------------NL-SE--------HIIN---------VDS
-------------M---------N---C--KK-LV------Q-M---S------------
YDSLP-----------------------YDLK--------ACFL-Y----CA-V-FPGG-
L-E------I-PS---W--KL-IRL-WI--------------------------------
----------A-E-------------------GF----------I--------------Q
-H----------KS-D-L----------S--L----E---------C---KAEE------
--N---LND-----------LVN-RN--L-------------V----M---------VM-
--Q-----------V----------------A--SDG-------------H--------I
-------------------K------TC--R----V---H------D-----M---L---
H-EFCRQE------AVK------------E-EN----------------------L----
------------------------------------------------------------
------
>Niben261Chr17g0558012.1
------------------------------------------QFDDHQSVKDQ-------
------------ELI---------------------------------------------
----R----------------K-----VPL-----------------------------P
E----------------------------E-----------DD------V----------
V----G-------FD------------------------E--------------EA----
--------------T-E-I---------I--------N---R----------------L-
-----------C--------K--------------------G-S-DE-------------
----I-E------------I---------I----------------P---------I-V-
-GMP------G-L---GKTT----LAN-----K----IF-----K-D------AR--V--
---------------------------------------Q----Y-----EF--------
------------------------------------------V-S-------QIW-----
---------VY-------V---AQS------Y----NRR-E-------------------
V-------FLN-I---------------------I---S--K-F---------------T
------------------------------------------------RN----------
----V-------------------------------K----Q------------------
----F---------------------------------------------------EY--
-------------------------------------E------A---------------
------------E-E----------------------------------------D----
------------------LAT-------------A-----------------IRE-----
-------F---LG---K----G-G----RYLI-V---LD-DI------------W-----
-----------TL--E--------------------------------------------
---A------LN----E--LK-IAF---------P-------------------------
----------------------------NN-H---K-G----NKIMLT--TR----N---
----SS--L-AYR--------------CN--N-------------------YPHK-----
-------L-------------KFLTES-------E-C-WLLL-----KK-------KV--
F-----------------R------K-------D--K-----------------C--P--
-L--------E---F-------EE-LG-RGIAK------KC-------------M-----
------GLP-----LA-TVV----------IAG-SL-I----G-----------------
--------------R---C--T--E------R------------DW-H------------
---------Q----VHQ--------------SV-GE--------HIIY---------RD-
-------------Y-S-------I---P--KK-LV------Q-M---S------------
YDSLP-----------------------FNLK--------VCFL-Y----LG-A-FPRG-
S-E------I-PV---W--KL-VRL-WI--------------------------------
----------A-E-------------------GF----------I--------------P
-E----------QR-P-F----------T--L----E---------S---VAEE------
--Y---LNE-----------LIN-KN--L-------------L----M---------VM-
--Q-----------R----------------A--SNG-------------Q--------T
-------------------K------TC--R----V---H------D-----M---L---
H-EFCRLE------A-S------------E-EN----------------------I-F--
------------------------------------------------------------
------
>Niben261Chr17g1535042.1
------------------------------------------------------------
----------------------------------------GKQG-TSTK-QD--------
---TS--------------------V---V--------------D---------------
E---------------------S------E-------------------I----------
F----G--R-----Q------------------------N--------------E---I-
--------------K-E-L---------V--------A---R----------------L-
-----------L-------SV-----D--------------K-NGKS-------------
----L---------R----V---------I----------------P---------I-V-
-GMP------G-V---GKTT----LAK-----V----VY-----N-D------EK--V--
---------------------------------------K----D-----YF--------
------------------------------------------D-L-------KAW-----
---------FC-------V---SEP------Y----DAF-R-------------------
I-------TKG-L---------------------L---Q--E-I-------------G--
------------------------------------------------------------
------------------------------------SF---D------------------
------------------------------------------------------------
-------------------------------------LKD----D---------------
--------------S----------------------------------------N----
------------------LNQL----QV------K-----------------LKE-----
-------S---IK--------G-K----KFLI-V---LD-DV------------W-----
------ND---NY--N--------------------------------------------
---A------WD----D--LK-NLFV----------------------------------
----------------------------LG-D---A-G----SRIIVT--TR----K---
-----E-SV-AKT-MG------------N--E------QIS-------------------
-------M-------------DTLSSD-------V-S-WSLF-----KR-------HA--
F-----------------D------N-----M-D--P-K----------------EHL--
----------E---H-------VE-VG-KQIAA------KC-------------K-----
------GLP-----LA-LKT----------VAG-LL------R-----------------
----------P-------K--S---------E--I-E-------EW-R------------
---------H----ILR-----------S--EIWEL-------------------P-DNG
-----------------------------ILP-AL------M-L---S------------
YNDLP-----------------------VHLK--------QCFS-Y----CA-V-FPKD-
Y-L------L------VKEQV-IQL-WI--------------------------------
----------A-N-------------------GL----------V--------------Q
-RL---------QK-DKI-------------I----E---------D---SGNK------
--C---FLE-----------LRS-RS--LFE----------RAP----------------
--R-----------S----------------S---QG-------------N---------
----------------TE-K-------F--L----M---H------D-----L---V---
N-DLAQVT------S--------------S--K----------------------I----
------------------CIN---------------------------------------
------
>Niben261Chr18g0342001.1
------------------------------------------------------------
---------------HS------------------------------S--KEV-------
----A----------------N-----MNL------------------------------
E----------------------------N-------------V-----V----------
V----G-------LE------------------------D--------------D---L-
--------------L-K-I---------K--------R---R----------------L-
-----------T-----------------------------EPP-ST-------------
----R-E------------I---------V----------------S---------I-L-
-GIG------G-I---GKTT----LAK-----K----AY-----D-D------PE--I--
---------------------------------------R----H-----RF--------
------------------------------------------D-I-------HIW-----
---------VT-------V---SQE------Y----RVR-V-------------------
L-------LLG-VV------------------SFL---S--Q------------------
------------------------------------------------MT----------
------------------------------------N----K------------------
-------------------------------------------------IKT----LT--
--------------------------------------------D---------------
--------------D----------------------------------------E----
------------------LME-------------A-----------------IYK-----
-------K---LK--------G-R----RYLV-V---ID-DI------------W-----
-----------SS--E--------------------------------------------
---V------WE----L--MT-RIF---------P-------------------------
----------------------------DD-N---C-G----SRIILT--SR----L---
----KD--L-AMQ--A------------D--P--------NS---------TPHE-----
-------M-------------RLFNSD-------E-S-WKLL-----HE-------KV--
F-----------------G----VE--------Q--V-----------------C--P--
-P--------E---L-------EA-LG-RQVAQ------KC-------------Q-----
------GLP-----LA-ILV----------VAG-HL-S----K-----------------
--------------ID--R--T--R------E------------SW-I------------
---------E----VAK--------------SV-S---------KVVS---------NE-
-------------S-D-------V---C--LG-VL------A-M---S------------
YNYLP-----------------------NHLK--------PCFL-Y----MG-V-FPED-
S-E------V-NI---E--TL-INL-WV--------------------------------
----------S-E-------------------GF----------L--------------L
-E----------KF------------------------------------LGKD------
--C---LED-----------LVS-RN--L-------------I----M---------VR-
--K-----------R----------------R--FNG-------------E--------G
-------------------K------PC--G----V---H------D-----L---I---
R-DLIIRE------A-G------------K-EK----------------------F-L--
------------------------------------------------------------
------
>Niben261Chr18g0348006.1
------------------------------------------------------------
---------------HS------------------------------S--TYV-------
----A----------------N-----LNP------------------------------
E----------------------------N-------------V-----V----------
V----G-------LE------------------------D--------------D---L-
--------------I-R-I---------I--------K---R----------------L-
-----------K-----------------------------RPV-ST-------------
----L-E------------I---------I----------------P---------I-L-
-GMG------G-I---GKTT----LVK-----K----AF-----D-D------PE--I--
---------------------------------------R----H-----RF--------
------------------------------------------D-I-------HVW-----
---------VT-------V---SQE------Y----QIR-N-------------------
L-------LLG-T---------------------L---S--S------------------
------------------------------------------------LT----------
------------------------------------N----D------------------
-------------------------------------------------IEK----VT--
--------------------------------------------N---------------
--------------D----------------------------------------Q----
------------------LMD-------------M-----------------IYK-----
-------K---LK--------G-R----RYLI-V---MD-DI------------W-----
-----------SN--D--------------------------------------------
---V------WD----V--MT-RTF---------P-------------------------
----------------------------DD-N---N-G----SRIILT--SR----L---
----KD--L-AIH--A------------D--P--------DS---------IPHE-----
-------I-------------SLLNLD-------Q-S-WKLL-----HE-------KV--
F-----------------G----VEH-------E--V-----------------C--P--
-T--------E---L-------KD-IG-MQIAQ------KC-------------Q-----
------GLP-----IA-LVV----------VAG-HL-S----K-----------------
--------------IA--R--T--R------E------------SW-I------------
---------E----VSI--------------SA-S---------KVVA---------HE-
-------------S-D-------I---C--LG-VL------A-L---S------------
YNYLP-----------------------NHLK--------PCFL-Y----MG-V-FPED-
S-E------V-NI---E--TL-INL-WV--------------------------------
----------S-E-------------------GF----------L--------------L
-D----------EF------------------------------------VGKD------
--C---LED-----------LVS-RN--L-------------I----M---------VR-
--K-----------Q----------------R--FDG-------------E--------A
-------------------K------TC--G----V---H------D-----L---I---
R-DLILRE------A-K------------K-EK----------------------F-L--
------------------------------------------------------------
------
>Niben261Chr18g0902003.1
------------------------------------------------------------
----------------A-------------------------------------------
--TSSLV-------------QS-----FDL------PE-----HSP--------------
Q--------------LG------------N-----------N-------M----------
V----G-------HE------------------------N--------------E---V-
--------------E-D-V---------K--------C---K----------------L-
-----------M--------K--------------------ISS-DE-------------
----R-E------------T---------M----------------A---------I-T-
----------------GKTT----FAR-----K----IY-----D-D------PE--I--
---------------------------------------K----S-----HF--------
------------------------------------------D-I-------LAW-----
---------VT-------V---SKE------Y----CVR-K-------------------
M-------LLQ-L---------------------L---H--C-I----------------
------------------------------------------------PS----------
----T-------------------------------E----E--------------V---
---------------------------------R----------------------RE--
-------------------------------------AR-----D---------------
--------------D---------G------------------------------E----
------------------LAG-------------K-----------------LKQ-----
-------R---LW--------K-C----RYLV-V---ID-DI------------W-----
-----------SS--K--------------------------------------------
---A------WD----N--IS-PWF---------P-------------------------
----------------------------DC-----K-G----SHIPLT--TRCGN-----
--------V-ASY-AA---------------P--------GK---------TPHH-----
-------M-------------SSLSPE-------K-S-WELL-----QS-------KL--
LE-----------------------K-V-----E-LS--------------------P--
----------E---L-------VK-IG-KKIAE------NC-------------H-----
------GMP-----LT-ITV----------VAG-IL-S----K-----------------
--------------CN--N--A--L------D------------GW-K------------
---------R----VAH--------------DT----------M----------------
------------------------------RK-VL------G-L---S------------
YYYLP-----------------------QHLN--------ACFL-Y----FG-I-FPQD-
E-E------V-DV---R--KL-VEL-WV--------------------------------
----------A-Q-------------------GF----------L--------------K
-E----------AD-NK-----------S--L----E---------D---IAGE------
--C---LQE-----------LID-RN--L-------------V----L---------VS-
--E-----------Q----------------S--FWG-------------E--------V
-------------------E------TC--K----I---H------D-----L---L---
H-ELCLRQ------T-R------------S-EN----------------------F-L--
------------------------------------------------------------
------
>Capang00g000242
--------------------------------------------EDLSARSVE-------
------------E-----------------------------------------------
----R----------------K-----PPV-----------------------------V
E----------------------------E-----------DD------V----------
V----G-------FD------------------------E--------------EA----
--------------D-N-V---------I--------K---R----------------L-
-----------L--------G--------------------G-S-DR-------------
----L-E------------V---------V----------------P---------V-V-
-GMP------G-L---GKTT----LAN-----K----IF-----K-H------PT--I--
---------------------------------------G----Y-----EF--------
------------------------------------------F-T-------RIW-----
---------VY-------V---SQS------Y----RRR-E-------------------
L-------FLN-I---------------------I---S--K-F---------------T
------------------------------------------------RN----------
----T-------------------------------K----Q------------------
----Y---------------------------------------------------HV--
-------------------------------------L------C---------------
------------E-E----------------------------------------D----
------------------LAD-------------V-----------------IQE-----
-------F---LG---K----G-G----KYLI-V---LD-DV------------W-----
-----------SD--E--------------------------------------------
---A------WE----R--IK-IAF---------P-------------------------
----------------------------NN-N---K-C----NRILLT--TR----D---
----TK--V-AKQ--------------CT--P-------------------VPHD-----
-------L-------------KFLTED-------E-S-WILL-----EK-------KV--
F-----------------H------K-------D--K-----------------C--P--
-P--------E---L-------EL-SG-QSIAK------KC-------------N-----
------GLP-----LA-IVV----------IAG-AL-I----G-----------------
--------------KG--K--T--S------R------------EW-K------------
---------Q----VDE--------------SV-GE--------HLIN---------RDQ
-------------P-E-------N---C--NK-LV------Q-M---S------------
YDRLP-----------------------YDLK--------ACFL-Y----CG-A-FPGG-
F-Q------I-PA---W--KL-IRL-WI--------------------------------
----------A-E-------------------GF----------I--------------Q
-Y----------KG-H-L----------S--L----E---------C---KGED------
--N---LND-----------LVN-RN--L-------------V----M---------VM-
--E-----------R----------------T--SDG-------------Q--------I
-------------------K------TC--R----L---H------D-----M---L---
H-EFCRQE------AMK------------E-EN----------------------L----
------------------------------------------------------------
------
>Capang00g000498
------------------------------------------------------------
------------SVQLN-----------------------------L-Y-RQTY------
--S----------------------F---V-------------PK---------------
----------------------G------E-------------------V----------
I----G--R-----S------------------------D--------------D---K-
--------------Q-E-I---------V--------D---F----------------L-
-----------L------DSE----------------------FEEN-------------
----V---------V----V---------I----------------S---------I-V-
-GLG------G-L---GKTT----LAQ-----C----VY-----N-D------EM--I--
---------------------------------------K----K-----NF--------
------------------------------------------D-K-------ALW-----
---------VC-------V---SDV------F----EVK-M-------------------
I-------AEK-I---------------------I---E--S-G----------------
------------------------------------------------------------
------------------------------------GG---E------------------
---------------------------------Q----------------------A---
--------------------------------------------N---------------
--------------Y---------L------------------------------Q----
------------------LEAV----QN------E-----------------LRK-----
-------M---LD--------G-K----KYLL-V---LD-DV------------C-----
------NE---DP--L--------------------------------------------
---K------WS----N--LK-NMLI----------------------------------
----------------------------GU-A---K-G----SKILVT--AG----S---
-----D-MV-SEV-FG------------S----------VH-----------QHK-----
-------L-------------GDLSKE-------E-A-WR--------------------
F-----------------E-----CT-----N-E--R-K-----------------NL--
----------T---L-------VE-IG-KEIVR------KC-------------G-----
------GVP-----LA-IRS----------VGS-LL------H-----------------
----------L-------K--R---------T--E-D-------EW-M------------
---------Y----FKN-----------Q--ELSNI-------------------T-RGG
-------------N-D-------------LMA-IL------R-L---S------------
YNYLP-----------------------QHLK--------ICFA-Y----CS-L-YPKD-
F-K------L------RIFDL-ITM-WI--------------------------------
----------A-Q-------------------GF----------I--------------Q
-AT---------SS-SR-----------D-NV----E---------D---VVNS------
--Y---FVD-----------LLR-RS--FFQ----------ETE----------------
--EHESFM----------------------------------------------------
QF-------------------------Y--K----M---H------D-----L---I---
H-DLAKEFA-----D--------------R--D---------------------------
------------------FFS---------------------------------------
------
>Capang00g000730
-------------------------------------------------NK---------
------------TSKEY-------------------------------------------
----------------------------T---------------N--------------V
E----------------------------N-----------S-------M----------
V----G-------CD------------------------D--------------Q---R-
--------------K-R-L---------V--------E---D----------------L-
-----------T--------R--------------------SYS-GE-------------
----P-K------------V---------I----------------P---------I-V-
-GKG------G-I---GKTT----LAN-----E----VY-----N-D------AC--I--
---------------------------------------R----S-----NF--------
------------------------------------------D-V-------CAW-----
---------AT-------V---SQQ------Q----NVK-E-------------------
I-------LLS-L---------------------F---R--S-------T----------
------------------------------------------------KV----------
------------------------------------D----K--------------V---
---------------------------------F----------------------ME--
--------------------------------------------S---------------
--------------E---------A------------------------------K----
------------------LPD-------------M-----------------LQK-----
-------S---LK--------G-K----RYLI-V---LD-DM------------W-----
-----------KS--E--------------------------------------------
---A------WD----A--MR-LCF---------PR------------------------
----------------------------E--N---K-G----SRILLT--TR----N---
----TE--V-ARY--A-----------GT--K--------N-----------SLS-----
-------M-------------RFMDQD-------E-S-WNLF-----KS-------VA--
F-----------------S------S-------E--E-----------------L--P--
-S--------D---L-------ET-IG-KQIAD------EY-------------H-----
------WLP-----LT-IVV----------VAG-LL------K-----------------
--------------SK--R--A--I------E------------DW-E------------
---------S----VAK--------------DV-K---------SFVT---------NDP
-------------D-E-------R---C--SR-VI------G-L---S------------
YDHLT-----------------------SDLK--------TCLL-H----FG-I-FPED-
S-D------N-SV---K--NL-MRS-WM--------------------------------
----------A-E-------------------GF----------L--------------K
-L-------------EN-----------D--L----E---------G---EAQK------
--C---LQU-----------LVD-RC--L-------------V----L---------VS-
--K-----------K----------------S--RDG-------------TK-------I
-------------------R------SC--K----V---H------D-----L---I---
Y-DLCVKE------I-Q------------R-EN----------------------I-F--
------------------------------------------------------------
------
>Capang00g000878
----------------------------------------------------P-------
------------QPI---------------------------------------------
----Q----------------I-----N-L-----------------------------S
D----------------------------E-----------DD------V----------
V----G-------LE------------------------E--------------EA----
--------------N-T-V---------I--------D---R----------------L-
-----------I--------H--------------------G-S-EK-------------
----L-E------------V---------V----------------P---------I-V-
-SIA------G-L---GKST----LAR-----K----VY-----R-D------SR--I--
---------------------------------------T----F-----EF--------
------------------------------------------V-S-------CIW-----
---------VN-------V---SRS------Y----NKT-K-------------------
V-------LLN-I---------------------L---K--H-L---------------R
------------------------------------------------KQ----------
----L-------------------------------D----M------------------
---------------------------------------------------------N--
-------------------------------------K------S---------------
------------D-E----------------------------------------Q----
------------------MIK-------------E-----------------IRT-----
-------F---LG---H----G-R----RCLI-V---VD-DV------------W-----
-----------ST--D--------------------------------------------
---I------IE----F--IK-HVF---------P-------------------------
----------------------------SN-K---K-G----HRIMMT--SR----F---
----EE--V-GSC--------------FN--H-------------------DCHK-----
-------L-------------TFLTDE-------E-S-WFLL-----NL-------KV--
F-----------------G------K-------R--Y-----------------C--P--
-S--------E---L-------EE-TG-RNIAK------KC-------------N-----
------GLP-----LS-VLV----------TAG-VL-A----G-----------------
--------------R---T--T--K------R------------EW-Q------------
---------L----VYE--------------NM-GD--------CLIY---------SND
-------------P-R-------T---Y--VG-LI------K-M---S------------
YDLLS-----------------------YYQQ--------ACFL-Y----CA-S-FPQS-
F-N------I-PA---W--KL-IHL-WI--------------------------------
----------A-E-------------------GF----------I--------------P
-I----------QK-Q-F----------T--L----E---------E---QAEE------
--C---LND-----------LTK-KN--L-------------L----M---------VI-
--E-----------Q----------------S--LDG-------------K--------I
-------------------K------TC--R----L---N------D-----M---F---
Y-EFCEKE------A---------------------------------------------
------------------------------------------------------------
------
>Capang00g001502
------------------------------------------------------------
--------------NAV-----------------------------TA---HK-------
--SSNLV-------------RS-----SRM--------------N---------------
E----------------------------E-------------------I----------
I----G-------FE------------------------D--------------V---I-
--------------E-K-L---------R--------D---Q----------------L-
-----------I--------K--------------------G-T-KG-------------
----R-D------------V---------I----------------S---------I-V-
-GMP------G-L---GKTT----LAY-----R----LY-----Y-D------RS--V--
---------------------------------------S----S-----HF--------
------------------------------------------D-I-------RAQ-----
---------CC-------V---SQL------Y----SRK-E-------------------
L-------LMA-I---------------------L---RD-A-I-----N-----E-K-F
--------ES---------------------------------------S----------
------------------------------------E----K------------------
---------------------------------Q--------------------------
--------------------------------------------P---------------
--------------D----------------------------------------E----
------------------LAD-------------Q-----------------LRRKQPDE
LADQLRKT---LL--------P-R----RYLI-L---VD-DV------------W-----
-----------ET--S--------------------------------------------
---V------WD----D--LV-GCF---------N-------------------------
----------------------------DA-N---N-G----SRIILT--TR----N---
----LE--V-ANY--T---------RFQS----------------------DPLQ-----
-------L-------------RMFNDD-------E-S-WELL-----RK-------MV--
V-----------------G------E-------E--S-----------------C--S--
-P--------L---L-------TK-VG-QQIAK------KC-------------G-----
------QLP-----LS-VVL----------VAG-IL-A----E-----------------
--------------LE--K--E--E------E------------CW-K------------
---------Q----FAN--------------NL-GPH---------IH---------KD-
---------------------------S--RA-II------E-Q---S------------
YQILP-----------------------YHLR--------SCFL-F----FG-S-FPED-
N-V------L-PV---R--EL-TWL-WI--------------------------------
----------S-Q-------------------GF----------V--------------K
-S----------CE-GK-----------S--L----E---------D---LAQG------
--Y---LEN-----------LIG-RN--L-------------V----M---------GT-
--K-----------R----------------S--SRG-------------K--------T
-------------------K------AC--R----I---H------D-----L---L---
H-DFCKER------A-K------------E-EN----------------------F-L--
------------------------------------------------------------
------
>Capang00g001503
------------------------------------------------------------
--------------QEF------------------------------P------------
--SSP----------------K------DI-------L------N--------------V
E----------------------------N-----------C-------M----------
V----G-------RD------------------------D--------------Q---R-
--------------K-R-L---------V--------E---D----------------L-
-----------T--------R--------------------SKS-VE-------------
----P-K------------V---------I----------------P---------I-I-
-GMG------G-I---GKTT----LAN-----E----VY-----K-D------AC--I--
---------------------------------------R----S-----HF--------
------------------------------------------D-V-------CAW-----
---------AT-------V---SQQ------H----NAK-E-------------------
I-------LLS-L---------------------L---R--S-------T----------
------------------------------------------------KG----------
------------------------------------D----T--------------F---
---------------------------------D----------------------MN--
--------------------------------------------D---------------
--------------E---------T------------------------------E----
------------------LAN-------------M-----------------LKK-----
-------S---LM--------G-K----RYLI-V---LD-DM------------W-----
-----------KT--E--------------------------------------------
---A------WD----A--VK-LCF---------PS------------------------
----------------------------G--N---K-G----SVILLT--TR----I---
----TE--V-ARD--A-----------GT--K--------N----------LSLQ-----
-------M-------------DLMGPD-------E-S-WLLF-----KS-------VA--
F-----------------S------S-------E--E-----------------L--P--
-S--------D---L-------KT-IG-KQIAE------KC-------------H-----
------GLP-----LT-IAV----------IAG-LL------K-----------------
--------------SK--R--A--I------A------------DU-E------------
---------N----VAK--------------DV-K---------PFVT---------NDP
-------------D-K-------Q---C--SR-VL------G-L---S------------
YNHLT-----------------------SGLK--------TCLL-H----FG-I-FPED-
S-E------I-PT---K--KL-MRS-WM--------------------------------
----------A-E-------------------GF----------L--------------K
-L-------------EN-----------D--L----E---------R---EAEK------
--C---LQE-----------LVD-RC--L-------------V----L---------VC-
--K-----------T----------------S--LDG-------------TK-------I
-------------------R------SC--K----V---H------D-----L---I---
Y-DLCVRE------I-Q------------R-EN----------------------I-F--
------------------------------------------------------------
------
>Capang00g002254
------------------------------------------------------------
------------------------------------------------------------
------------------------------------------------------------
----------------------I------K-------------------I----------
------------------------------------------------------------
--------------P-D-L---------I------------G---------------WL-
-----------V--------E------------------------DD-----------PR
LK-----------------V---------V----------------S---------V-V-
-GMG------G-S---GKTT----LVK-----K----VY-----K-DA-----AA-----
---------------------------------------K----K-----NF--------
------------------------------------------N-S-------LAW-----
---------IT-------V---SMS------F----KVE-E-------------------
V-------LKD-M---------------------I---Q--Q-LY----D-----E----
------------------------------------------------VKQPA-------
-------------------------------------P---E------------------
------SL-------------------------S-----------------------T--
-------------------------------------M------S---------------
---N----------N----------------------------------------R----
------------------LKI-------------I-----------------AKV-----
-------F---LQ--------S-R----TYVL-V---FD-DV------------W-----
-----------SI--Q--------------------------------------------
---A------LE----A--IR-YAL---------P-------------------------
----------------------------DV-N---N-G----SRIILT--TL----L---
----LD--V-AS-------------FCST--E--------TN--------GYVYE-----
-------V-------------KPLSAE-------E-L-WILF-----CR-------KA--
F-------------------------------HG-NS-----------------C--P--
-S--------R---L-------ES-IS-RNILK------KC-------------G-----
------GLP-----LA-IVA----------IGG-VL-A---TK-----------------
---------------N--R--N-KIR-----E-------------W-G------------
---------M----LNH--------------NL-G---------LALD---------SNN
-------------K-F-------ES----MRI-VL------L-L---N------------
FKDLP-----------------------YYLN--------PCVL-H----LS-I-YNKD-
H-L------I------ERNTP-IYQ-WI--------------------------------
----------M-E-------------------GF----------V------------K-U
------------KD-RR-----------T--V----E---------D---VADG------
--Y---LNE-----------LIN-RS--L-------------I--HPV------------
--Q-----------Y----------------N--DDG-------------S--------I
-------------------K------LG--Q----I---H------D-----L---Y---
R-ELIFLK------S---------------------------------------------
------------------------------------------------------------
------
>Capang00g002699
------------------------------------------------------------
------------LVQDF------------------------------S------------
--SSA----------------N------DT-------L------N--------------V
K----------------------------N-----------D-------M----------
V----G-------RD------------------------D--------------Q---R-
--------------K-Q-L---------L--------E---L----------------M-
-----------T--------I--------------------GYS-GE-------------
----H-K------------V---------I----------------P---------M-I-
-GMG------G-I---GKTT----LAK-----E----IY-----N-D------VC--I--
---------------------------------------R----C-----HF--------
------------------------------------------D-V---------------
------------------------Q------H----NVK-E-------------------
I-------LVS-L---------------------L---H--S-TK----G----------
------------------------------------------------------------
------------------------------------D----T--------------F---
---------------------------------D----------------------MV--
--------------------------------------------D---------------
--------------K---------A------------------------------K----
------------------IAD-------------M-----------------LQK-----
-------S---LK--------S--------------------------------W-----
-----------SC--E--------------------------------------------
---V------WD----D--VR-RCF---------PT------------------------
----------------------------EN-N---T-G----SRILLT--TR----N---
----NE--V-ACY--A-----------GT--E--------N----------LSLQ-----
-------M-------------DFMDQD-------E-S-RNLF-----KS-------AA--
F-----------------A------N-------E--U-----------------L--P--
-S--------E---F-------ET-IG-KQIAE------KC-------------H-----
------GLP-----LT-IVV----------VAG-LL------K-----------------
--------------SK--R--T--I------E------------DW-E------------
---------S----VAK--------------DV-K---------SFVT---------NYP
-------------D-E-------R---C--SY-VL------G-L---S------------
YNNLT-----------------------SNLK--------SCLL-Y----FG-I-FRED-
T-E------I-PV---K--NL-MRL-WM--------------------------------
----------A-E-------------------GF----------L--------------N
-L-------------EN-----------D--L----E---------G---EAMK------
--C---LQD-----------LID-RC--L-------------V----L---------VG-
--K-----------K----------------S--LDE-------------TK-------I
-------------------R------SC--K----V---H------D-----L---V---
Y-DLCLRE------L-Q------------R-GT----------------------I-F--
------------------------------------------------------------
------
>Capang00g002891
-----------------------------------------------PKKG-V-------
------------EP---------------------------------T------------
----Q----------------------GP--------S---------------------L
E----------------------------D-----------DE------V----------
V----G-------FD------------------------E--------------EA----
--------------N-K-V---------I--------T---R----------------L-
-----------F--------E--------------------GPT-ES-------------
----L-D------------I---------V----------------P---------V-V-
-GMP------G-L---GKTT----LAR-----K----IY-----N-D------SK--L--
---------------------------------------S----Y-----EF--------
------------------------------------------F-S-------IIW-----
---------VY-------V---GQS------Y----KIK-D-------------------
I-------FLN-I---------------------L---K--F-F---------------T
------------------------------------------------KR----------
----I-------------------------------E----D------------------
----H---------------------------------------------------LN--
-------------------------------------D------D---------------
------------V-D----------------------------------------T----
------------------LAN-------------L-----------------ISD-----
-------Y---MS---K----G-G----RCLI-V---LD-DV------------W-----
-----------EA--T--------------------------------------------
---V------ID----H--VK-KVF---------P-------------------------
----------------------------EN-K---K-G----HRIMMT--TR----D---
----GY--L-ATY--------------AN--P-------------------DPHN-----
-------L-------------KFLNPK-------E-S-FELL-----VK-------RV--
F-----------------G------K-------G--S-----------------C--P--
-D--------D---L-------VK-LG-EKIAG------SC-------------G-----
------GVP-----LA-VVV----------IAG-AL-R----G-----------------
--------------R---P--N--K------S------------DW-Q------------
---------R----VQK--------------NV-AE--------HLYK---------NSQ
-------------E-S-----------C--LK-FV------Q-M---S------------
YDRLP-----------------------QEVQ--------TCFL-Y----CG-V-FPRG-
F-D------I-PS---W--KL-IRM-WI--------------------------------
----------A-E-------------------GL----------I--------------K
-P----------QQ-T-Y----------T--L----E---------E---IAEL------
--H---LND-----------LVK-RN--L-------------L----I---------LM-
--Q-----------K----------------R--SDG-------------Q--------I
-------------------K------AC--R----L---H------D-----M---L---
H-EFCRKE------A-T------------H-KW----------------------L-F--
------------------------------------------------------------
------
>Capang00g002924
-----------------------------------------------SAEA---------
------------TTYSS------------------------------S------------
---SR----------------K-----YSI------------------------------
E----------------------------Q-----------N-T-----F----------
V----G-------MK------------------------D--------------E---F-
--------------N-T-I---------L--------D---R----------------L-
-----------T-----------------------------DQT-ND-------------
----L-T------------V---------I----------------S---------L-V-
-GMG------G-I---GKTT----LAR-----K----VY-----D-N------PS--I--
---------------------------------------R----C-----RF--------
------------------------------------------D-K-------LAW-----
---------VS-------I---SEV------Y----DER-Q-------------------
M-------LLE-L---------------------V---S--S-IIR---N-----R-T-D
--------D----------------------------------------N----------
------------------------------------N----Q------------------
---------------------------------K----------------------MS--
--------------------------------------------N---------------
--------------D----------------------------------------Q----
------------------LIE-------------V-----------------AYR-----
-------G---LK--------G-K----RFLV-V---ID-DI------------W-----
-----------ST--Q--------------------------------------------
---D------WD----Q--MR-RIF---------P-------------------------
----------------------------ND-N---N-K----SRILLT--TR----L---
----NY--V-ADY--A-----------S---P--------DS---------PPHG-----
-------M-------------SFLSLD-------D-S-WNLF-----TG-------RL--
F-----------------K------T-------D--P-----------------C--P--
-P--------Q---L-------IK-IG-KHIIQ------QC-------------R-----
------GLP-----LS-IVV----------IAG-LL-C----K-----------------
--------------MD--P--T--H------S------------NW-K------------
---------K----VEE--------------NM-N---------SFFG---------TV-
-------------S-E-------Q---C--QS-IL------S-L---S------------
YSYLP-----------------------QHLK--------ACFL-Y----VV-G-FPED-
I-E------I-SV---S--KL-IKL-WI--------------------------------
----------A-E-------------------LF----------V--------------K
-G----------RS-NK-----------R--L----E---------V---VAEE------
--Y---LDE-----------LID-RS--L-------------I----L---------A-G
--T-----------R----------------K--PAG-------------R--------M
-------------------K------TC--K----I---H------D-----L---L---
R-QLCIRE------A-Q------------F-EN----------------------F-M--
------------------------------------------------------------
------
>Capang00g002948
-----------------------------------------------AQNL---------
------------TLES--------------------------------------------
--TSQ----------------H------AL-------Q------Q--------------T
E----------------------------S-------------M-----M----------
I----G-------CE------------------------N--------------E---F-
--------------E-M-I---------R--------D---Q----------------L-
-----------T--------R--------------------GTS--Q-------------
----L-D------------V---------V----------------S---------V-V-
-GMG------G-I---GKTT----LAN-----K----IY-----N-D------QF--I--
---------------------------------------L----F-----RF--------
------------------------------------------D-I-------RAK-----
---------AT-------V---SQE------Y----CAR-N-------------------
V-------LLR-L---------------------L---S--S-V----------------
--------S---------------------------------------GS----------
------------------------------------R----K--------------I---
------------------------------------------------------------
--------------------------------------------D---------------
--------------E-SYE-QQ--------------------DDG----------Q----
------------------LAD-------------R-----------------LQK-----
-------F---LK--------S-R----RYLI-F---ID-DI------------W-----
-----------AK--E--------------------------------------------
---A------WD----D--VK-LCF---------P-------------------------
----------------------------DC-D---C-G----SRILLT--TR----N---
----ME--V-AKY--A-----------SS--G--------E----------TLYQ-----
-------M-------------SFLNHD-------E-S-WNLL-----RV-------KV--
F-----------------E------D-------A--C-----------------F--P--
-P--------E---F-------EK-VG-KQIAL------NC-------------K-----
------GLP-----LA-IVV----------IAG-LL-L----K-----------------
--------------IG--K--S--L------D------------EW-K------------
---------S----VSE--------------NI-T---------SLIS---------TDL
-------------D-V-------Q---C--MR-VL------A-L---S------------
YHHLP-----------------------HHLK--------SFFL-Y----FA-I-FPED-
E-L------I-SV---D--KL-VNL-WV--------------------------------
----------A-E-------------------GF----------S--------------L
-E--------------------------------------------Q---YAEQ------
--C---LTD-----------LIG-RS--L-------------I-------------FIH-
--H-----------L----------------S--FDG-------------K--------I
-------------------K------AC--G----M---H------D-----V---I---
R-ELCLRE------A-Q------------N-LN----------------------F-V--
------------------------------------------------------------
------
>Capang00g003841
--------------------------------------------SKSTELA---------
------------TT-SS------------------------------S------------
---------------------K-----KTH------------------------------
E----------------------------E-----------K-N-----V----------
A----G-------MK------------------------E--------------N---F-
--------------D-T-R---------L--------N---C----------------L-
-----------N-----------------------------VQT-KE-------------
----L-I------------V---------I----------------S---------I-V-
-GMD------G-I---GKTT----LSR-----T----IF-----D-D------LN--I--
---------------------------------------H----C-----QF--------
------------------------------------------D-K-------HAW-----
---------VT-------I---YEV------I------R-Q-------------------
I-------LLK-V---------------------V---S--S-I---------------T
--------G----------------------------------------I----------
------------------------------------N----Q------------------
---------------------------------K----------------------MS--
--------------------------------------------N---------------
--------------D----------------------------------------Q----
------------------ILE-------------T-----------------VYK-----
-------R---SE--------G-R----RFIV-V---ID-DL------------W-----
-----------CT--D--------------------------------------------
---A------WE----Q--MR-RVF---------P-------------------------
----------------------------ND-F---I-K----IUILLT--TR----Q---
----KD--V-ADY--V-----------SC--P--------DF---------SPRD-----
-------M-------------PFLYLD-------D-S-WKLF-----SE-------RL--
F-----------------K------K-------D--P-----------------C--P--
-V--------Q---L-------EE-IG-KHIIQ------QC-------------Q-----
------GLP-----LS-VVV----------IAG-LL-G----N-----------------
--------------IG--Q--S--H------D------------NW-K------------
---------K----IKG--------------NL-N---------SYFG----------Y-
-------------G-F-------R---C--QA-IL------S-L---S------------
YYCLP-----------------------QYLK--------ACLL-R-------G-FPED-
M-E------I-RV---S--KL-ISS-UI--------------------------------
----------V-E-------------------KL----------I--------------R
-T----------RR-NK-----------R--L----E---------E---VDEE------
--Y---LQE-----------LMD-RS--L-------------I----L---------V-G
--G-----------U----------------R--ANE-------------R--------I
-------------------K------TC--K----I---H------D-----L---L---
R-QLRIRE------V-Q------------M-EN----------------------V-V--
------------------------------------------------------------
------
>Capang00g003850
-------------------------------------------------LT---------
------------TT-SY------------------------------S------------
---LV----------------K-----NNT------------------------------
E----------------------------E-----------T-T-----F----------
V----G-------MK------------------------D--------------D---L-
--------------D-A-I---------V--------N---C----------------L-
-----------N-----------------------------AQM-KE-------------
----L-I------------V---------I----------------S---------V-V-
-GMG------G-I---GKST----LAR-----K----VF-----D-D------ST--I--
---------------------------------------R----C-----RF--------
------------------------------------------D-K-------HAW-----
---------VT-------I---SEQ------Y----NKR-K-------------------
M-------LLE-V---------------------A---S--S-V---------------G
--------G---------------------------------------II----------
------------------------------------N----Q------------------
---------------------------------E----------------------TS--
--------------------------------------------N---------------
--------------D----------------------------------------R----
------------------LME-------------I-----------------VYR-----
-------G---LK--------G-R----KFLI-V---ID-DI------------W-----
-----------ST--E--------------------------------------------
---A------WD----Q--VR-RIF---------P-------------------------
----------------------------ND-Y---N-K----SRIILT--TR----L---
----KN--V-ADY--A-----------SS--P--------DF---------PPHD-----
-------V-------------SFLSLD-------D-S-WKLF-----TG-------RL--
F-----------------R------M-------D--P-----------------C--P--
-L--------Q---L-------VK-IG-KHIIQ------QC-------------Q-----
------GLP-----LS-IVV----------IAG-LL-G----K-----------------
--------------IG--L--T--R------D------------NW-K------------
---------K----IEE--------------NL-N---------SFFG---------TV-
-------------S-E-------Q---C--QA-IL------S-L---S------------
YNCLP-----------------------PYLK--------ACFL-Y----IG-G-FPED-
L-E------I-RV---S--KL-ISS-WI--------------------------------
----------A-E-------------------QF----------I--------------K
-E----------RS-NK-----------R--L----E---------V---VAEE------
--Y---VQE-----------LMD-RN--L-------------I----L---------A-G
--R-----------R----------------K--PNG-------------R--------I
-------------------K------TC--K----I---H------D-----L---L---
R-QLCIRE------A-Q------------I-EN----------------------V-V--
------------------------------------------------------------
------
>Capang01g000410
------------------------------------------------------------
-----------------------------------------------A--RLV-------
----C----------------S-----PSV------------------------------
Q----------------------------Q-----------K-----------------P
V----G-------FQ------------------------D--------------E---L-
--------------E-K-I---------I--------R---S----------------L-
-----------R-----------------------------HGP-RE-------------
----L-D------------I---------I----------------S---------I-A-
-GMA------G-I---GKTT----LA------R----AY-----N-D------PL--V--
---------------------------------------V----N-----WF--------
------------------------------------------E-V-------RAW-----
---------TT-------V---SYE------Y----REK-D-------------------
M-------LLD-L---------------------F---Y--Q-V-----V-----P-R-I
--------N------------E--------------------------IN----------
------------------------------------Q----E--------------SYK-
-----------------------------QPV-Y-Q----------EEIY---Q------
------------------------------------------------------------
--------------E----------------------------------------N----
------------------IAD-------------R-----------------LQK-----
-------S---LK--------R-K----RFLI-V---VD-DM------------W-----
-----------ST--A--------------------------------------------
---A------WD----N--MS-RLF---------P-------------------------
----------------------------DD-D---N-G----SRVILT--SR----L---
----ID--V-VTH--A------------N--P--------DR---------QPHR-----
-------L--------------FLRCC-------U-G-WELL-----CQ-------KL--
F-----------------G------K-------R--V-----------------C--P--
-P--------E---L-------EE-IG-RSIAE------KC-------------Q-----
------GLP-----LA-IVV----------VAG-HL-S----K-----------------
--------------MS--K--T--P------D------------CW-N------------
---------T----VAE--------------SV-G---------SFVN---------RE-
-------------P-G-------Q---C--LD-TL------A-L---S------------
YNYL------------------------QHLK--------ACFL-Y----MG-A-YPED-
F-E------I-PL---S--KL-IRL-WI--------------------------------
----------A-E-------------------GF----------L--------------N
-A----------TA-LM-----------T--V----E---------K---IADE------
--C---LKD-----------LIG-RS--L-------------V----L---------A--
--E-----------K----------------W--SNG-------------K--------L
-------------------K------TC--K----L---H------D-----I---M---
R-NFCLEE------A-K--------------DN----------------------F-LH-
------------------------------------------------------------
------
>Capang01g000778
------------------------------------------------------------
-------------IERQ-----------------------------AAR-RET-------
--G----------------------S---I-------------LI---------------
E---------------------P------E-------------------V----------
Y----G--R-----K------------------------K--------------E---E-
--------------D-E-I---------V--------K---I----------------L-
-----------I------N-------N------------V-S-NAQN-------------
----F---------P----G---------L----------------P---------I-L-
-GMG------G-L---GKTT----LAQ-----R----VF-----N-D------QR--M--
---------------------------------------I----K-----HF--------
------------------------------------------H-P-------KIW-----
---------IC-------V---SED------F----DEK-R-------------------
L-------IKAII---------------------V---E--S-I----------------
------------------------------------------------------------
------------------------------------EG---R------------------
---------------------------------PL---------------------L---
--------------------------------------------G---------------
--------------D---------M------------------------------D----
------------------LAPL----QI------K-----------------LQE-----
-------L---LN--------R-K----RYFL-V---LD-DV------------W-----
------NE---NP--Q--------------------------------------------
---K------WD----N--LR-AVLK----------------------------------
----------------------------VG-E---S-G----ASVLTT--TR----L---
-----E-KV-GLD-MG------------T----------LQ-----------PYR-----
-------L-------------SNLSEE-------D-S-WSLL-----MQ-------CA--
I-----------------G------H-----Q-E--E-I-----------------NP--
----------N---L-------AA-IG-KEIVK------KC-------------G-----
------GVP-----LG-AKT----------LGG-LL------R-----------------
----------F-------K--R---------E--E-R-------EW-E------------
---------H----VRD-----------S--EIWNL-------------------P-QDE
-------------S-T-------------ILP-FL------S-L---S------------
YHHLP-----------------------LDLR--------QCFL-H----CA-V-YPKD-
T-I------M------EKENL-ITL-WI--------------------------------
----------A------------------------------------------------L
-S----------KG-NL-----------D--L----E---------Y---VGNE------
--V---WNE-----------LYM-RS--FFQ----------EI-----------------
--E---------V-K----------------S----G-------------R---------
TY-------------------------F--K----M---H------D-----L---I---
H-DLATSLF-----S--------------A--S---------------------------
------------------TSS---------------------------------------
------
>Capang01g000780
------------------------------------------------------------
--------------ERQ-----------------------------ASR-RET-------
--G----------------------F---V-------------LT---------------
E---------------------L------E-------------------V----------
Y----G--R-----D------------------------K--------------E---E-
--------------D-E-I---------V--------K---I----------------L-
-----------I------N-------N------------V-S-DAQE-------------
----L---------L----V---------L----------------P---------I-L-
-GIG------G-L---GKTT----LAQ-----M----VF-----N-N------QR--V--
---------------------------------------T----E-----HF--------
------------------------------------------N-L-------KIW-----
---------VC-------V---SDD------F----DEK-R-------------------
L-------IKA-I---------------------V---E--S-V----------------
------------------------------------------------------------
------------------------------------EG---K------------------
---------------------------------S----------------------L---
--------------------------------------------G---------------
--------------D---------M------------------------------D----
------------------LAPM----QK------K-----------------LQE-----
-------L---LN--------G-K----RYFL-V---LD-DV------------W-----
------NE---DQ--E--------------------------------------------
---K------WA----S--LK-AVLR----------------------------------
----------------------------VG-A---S-G----SSILIT--TR----L---
-----E-KI-GSI-MG------------T----------LQ-----------LYQ-----
-------L-------------SNLSQE-------D-C-WLLF-----KQ-------RA--
F-----------------G------H-----Q-M--E-T-----------------NP--
----------N---L-------TA-IG-KEIVK------KC-------------G-----
------GVP-----LA-AKT----------LGG-LL------R-----------------
----------F-------K--R---------E--E-S-------EW-E------------
---------H----MRD-----------S--EIWNL-------------------P-QDE
-------------N-S-------------VLP-AL------R-L---S------------
YHHLP-----------------------LDLR--------QCFA-Y----CA-V-FPKD-
T-K------I------EKEYL-VTL-WM--------------------------------
----------A-H-------------------GF----------I--------------L
-S----------KG-NM-----------E--L----E---------D---VGNE------
--V---WKE-----------LYL-RS--FFQ----------EI-----------------
--E---------V-K----------------S----S-------------K---------
TY-------------------------F--K----M---H------D-----L---I---
H-DLATSMF-----S--------------A--S---------------------------
------------------ASS---------------------------------------
------
>Capang01g000784
------------------------------------------------------------
------------TTDKQ----------------------------ASST-RET-------
--G----------------------F---V-------------LT---------------
E---------------------P------E-------------------V----------
Y----G--R-----D------------------------K--------------E---E-
--------------D-E-I---------V--------K---I----------------L-
-----------I------N-------N------------V-N-VAQE-------------
----L---------P----V---------F----------------P---------I-V-
-GMG------G-L---GKTT----LAQ-----M----IF-----N-D------ER--V--
---------------------------------------T----N-----HF--------
------------------------------------------N-P-------KIW-----
---------VC-------V---SDD------F----DEK-R-------------------
L-------IKT-I---------------------V---G--N-I----------------
------------------------------------------------------------
------------------------------------ER---S------------------
---------------------------------S----------------------L---
--------------------------------------------D---------------
--------------A---------G------------------------------D----
------------------LASS----QK------K-----------------LQE-----
-------L---LN--------G-K----RYLL-V---LD-DV------------W-----
------ND---DP--E--------------------------------------------
---K------WA----K--IR-AVLK----------------------------------
----------------------------TG-A---R-G----ASVLAT--TR----L---
-----E-KV-GSI-MG------------T----------LQ-----------PYH-----
-------L-------------SNLSQH-------D-G-LLLF-----MQ-------CA--
F-----------------G------Q-----Q-R--G-A-----------------NP--
----------N---L-------VA-IG-KEIVK------KC-------------G-----
------GVP-----LA-AKT----------LGG-LL------R-----------------
----------F-------K--R---------K--E-S-------EW-E------------
---------H----VRD-----------N--EIWSL-------------------P-QDE
-------------S-S-------------ILP-AL------R-L---S------------
YHHLP-----------------------LDLR--------QCFA-Y----CA-V-FPKD-
T-K------M------VKENL-ISL-WM--------------------------------
----------G-H-------------------GF----------L--------------L
-S----------KV-NL-----------E--L----E---------D---VGNE------
--V---WNE-----------LCL-RS--FFQ----------EI-----------------
--E---------V-K----------------S----G-------------K---------
TY-------------------------F--K----M---H------D-----L---I---
H-DLATSLF-----S--------------A--S---------------------------
------------------SSS---------------------------------------
------
>Capang01g000843
------------------------------------------------------------
-----------KITERQ-----------------------------FAR-RET-------
--G----------------------Y---V-------------LT---------------
E---------------------P------K-------------------V----------
Y----G--R-----D------------------------K--------------D---K-
--------------D-K-M---------V--------K---I----------------L-
-----------T------K-------D------------V-S-GLQE-------------
----L---------S----V---------L----------------P---------I-L-
-GMG------G-I---GKTT----LAQ-----M----VF-----N-D------QR--V--
---------------------------------------T----E-----HF--------
------------------------------------------N-P-------KIW-----
---------IC-------V---SED------F----DEK-R-------------------
L-------IKA-I---------------------V---E--S-I----------------
------------------------------------------------------------
------------------------------------EG---P------------------
--------------------------------------------------------L---
--------------------------------------------G---------------
--------------D---------M------------------------------D----
------------------LAPL----QK------K-----------------LQE-----
-------L---LN--------R-E----RYFL-V---LD-DV------------W-----
------NE---DQ--Q--------------------------------------------
---K------WD----N--LR-AALN----------------------------------
----------------------------VG-A---N-G----ASVLTT--TR----L---
-----E-MV-GSI-MG------------T----------LR-----------PYK-----
-------L-------------SNLSED-------H-C-WLLF-----RQ-------RA--
F-----------------G------N-----Q-E--E-I-----------------SP--
----------S---L-------EA-IG-KKIVK------KC-------------G-----
------GVP-----LA-AKT----------LGG-LL------R-----------------
----------S-------K--K---------E--V-R-------QW-E------------
---------N----VRD-----------S--EIWNL-------------------P-QDE
-------------N-S-------------ILP-AL------R-L---S------------
CHHLP-----------------------VDSR--------RCFA-Y----CA-T-FIKD-
T-K------M------EKKNL-ITL-WM--------------------------------
----------A-H-------------------GY----------L---------------
----------------------------E--V----E---------D---MGNE------
--V---WNE-----------LYM-RS--FFQ----------EI-----------------
--E---------V-K----------------S----G-------------K---------
IY-------------------------F--K----M---H------D-----L---I---
H-DLATSLF-----S--------------A--S---------------------------
------------------TSS---------------------------------------
------
>Capang01g001491
------------------------------------------------------------
------------NNQSN-------------------------MI--RTL-KRT-------
--ASY------------------------V-----------------------------D
E----------------------------DH------------------IF---------
V----G-------FQ------------------------D--------------V---V-
--------------E-R-L---------L--------T---G----------------L-
-----------L--------K------------------------EE-----------PR
L-----S------------V---------I----------------S---------I-Y-
-GMG------R-L---VQTT----LAR-----N----LY-----T-S------PN--I--
---------------------------------------V----N-----SF--------
------------------------------------------H-T-------HAW-----
---------IC-------V---SQD------Y----NTM-D-------------------
L-------LRN-I---------------------I---K--S-I-----------Q-G--
-------------C----------------------------------TK----------
-----------------------------------------E------------------
---------------------------------------------------------T--
-------------------------------------L------D----LI---------
--------------E----------------------------------------S----
------------------MIE-------------R------------DLE-YLRN-----
-------L---LK--------E-S----KHLV-V---LD-DV------------W-----
-----------EG--R--------------------------------------------
---L------GK----F-----EAF---------P-------------------------
----------------------------NS-K---N-G----RRVI-T--TR----K---
----ED--V-AKR--A---------------D--------NK--------GFVHG-----
-------L-------------RFLSQE-------E-S-WDLF-----CR-------KL--
L------------------------D------IR--A-M----------------D-S--
----------A---M-------KR-LA-KDMVD------KC-------------G-----
------GLP-----LA-IAV----------LSR-LL-S----H-----------------
------------------K--R-GL------E------------EC-K------------
---------K----VKN--------------YLW----------QNIT---------ND-
-------------S-I-------E-----ISY-VL------S-V---S------------
YNDLS-----------------------TALK--------QCFL-Y----FG-I-FLKD-
H-V------V-HV---D--HI-LWL-WM--------------------------------
----------A-E-------------------GF----------V------------P-R
------------GE--U-----------I--M----E---------D---IAKS------
--F---LNE-----------LIR-RS--L-------------I----Q---------VV-
--L----------------------------T-LW--------------EK--------V
-------------------S------KC--R----I---H------D-----L---L---
R-ELAVQK------AS-------------E-I-----------------------F-FD-
------------------------------------------------------------
------
>Capang01g002213
------------------------------------------------------------
----------------------------------------------------R-------
----R------------G---------ETLLL---------------------------E
E---------------------A------E-------------------L----------
V----G-------IG------------------------N--------------PR----
--------------Q-Q-L---------I------------G---------------WL-
-----------V--------E------------------------DD-----------PR
LK-----------------V---------V----------------S---------V-V-
-GMG------G-S---GKTT----LVK-----K----VY-----E-DA-----TV-----
---------------------------------------K----K-----NF--------
------------------------------------------N-S-------LAW-----
---------IT-------V---SKS------F----KVE-K-------------------
V-------LKD-M---------------------I---R--Q-LY----D-----E----
------------------------------------------------VKHPA-------
-------------------------------------P---E------------------
------GL-------------------------S-----------------------T--
-------------------------------------M------S---------------
---C----------N----------------------------------------M----
------------------LKA-------------I-----------------AKT-----
-------F---LQ--------S-R----TYVL-V---FD-DI------------W-----
-----------TI--Q--------------------------------------------
---A------WE----A--IR-YAL---------P-------------------------
----------------------------DV-N---N-G----SRVILT--TR----L---
----ID--V-AS-------------CCSI--E--------SN--------GYVYE-----
-------V-------------KPLSPE-------E-V-WILF-----CQ-------KA--
F-------------------------------HG-NS-----------------C--P--
-S--------H---L-------ES-IS-RNILK------KC-------------G-----
------GLU-----LA-IVA----------VRG-VL-A---TK-----------------
---------------N--R--N-NIR-----E-------------W-G------------
---------M----LNH--------------SL-G---------PELD---------TND
-------------K-F-------ES----MMI-VL------L-L---S------------
FNDLP-----------------------YYLK--------PCFL-Y----LS-L-YPED-
H-L------I------ERNTL-IYR-WI--------------------------------
----------M-E-------------------GF----------V------------K-Q
------------KE-LR-----------T--V----E---------D---VADG------
--Y---LNE-----------LIN-RS--L-------------I--HPV------------
--Q-----------Y----------------N--DDG-------------S--------M
-------------------K------LG--R----I---H------D-----L---Y---
R-ELILSK------S-R------------D-VS----------------------F-T--
------------------------------------------------------------
------
>Capang01g002279
------------------------------------------------ESM---------
------------IE-SP------------------------------Y--RHS-------
----F----------------T-----TNV------------------------------
E----------------------------N-------------D-----V----------
V----G-------LD------------------------D--------------D---L-
--------------E-K-I---------I--------D---R----------------L-
-----------L-----------------------------GSP-SE-------------
----R-E------------V---------V----------------A---------I-T-
-GMG------G-I---GKTT----LAK-----K----AY-----D-Y------PR--V--
---------------------------------------R----S-----RF--------
------------------------------------------D-V-------HAW-----
---------VT-------V---SRE------F----GMR-R-------------------
L-------LLS-L---------------------V---R--C-I-----P-----G-M--
------------------------------------------------T-----------
------------------------------------D----K------------------
-------------------------------------------------FLE----KT--
--------------------------------------------E---------------
--------------D----------------------------------------Q----
------------------LAV-------------S-----------------LYR-----
-------K---LK--------D-R----RYLI-V---ID-DI------------W-----
-----------ST--K--------------------------------------------
---V------WD----D--VT-RCF---------P-------------------------
----------------------------DD-D---N-G----SRIILT--SR----L---
----KD--V-AAY--A------------D--P--------DS---------PLHE-----
-------M-------------GTLSLD-------D-S-WKLL-----SI-------KV--
F-----------------G-----AN-------D--L-----------------C--P--
-S--------E---L-------ED-IG-KQIAE------KC-------------G-----
------GLP-----LA-ILV----------VAG-HL-S----R-----------------
--------------IA--R--R--R------E------------SW-I------------
---------I----VAK--------------TV-S---------SVVA---------ND-
-------------P-D-------K---C--LG-VL------G-M---S------------
YSYLP-----------------------NHLK--------PCFL-S----IG-A-FPED-
F-E------I-KA---G--TL-IQV-WA--------------------------------
----------A-E-------------------GF----------L--------------K
-V----------ER-LK-----------S--L----E---------K---VAEE------
--C---LED-----------LVS-RN--L-------------I----M---------IR-
--K-----------R----------------R--FNG-------------E--------I
-------------------R------SC--G----V---H------D-----L---L---
R-DLSLRE------A-Q------------K-EK----------------------F-L--
------------------------------------------------------------
------
>Capang01g004694
------------------------------------------------------------
------------------DN-------------------------YDRT-KVT-------
--G-S--------------------F---V-------------MT---------------
S----------------------------K-------------------I----------
C----G--R-----N------------------------D--------------D---K-
--------------K-K-L---------L--------E---L----------------L-
-----------F------T-AC----D------------G-N-AGGV-------------
----V---------S----I---------I----------------P---------I-V-
-GIG------G-L---GKTT----LAQ-----L----VY-----N-D------EK--V--
---------------------------------------N----H-----FF--------
------------------------------------------D-I-------KIW-----
---------VY-------V---SRD------F----DVS-K-------------------
L-------ILS-I---------------------I---Q--S-A-------------T--
------------------------------------------------------------
------------------------------------KR---K------------------
---------------------------------CE---------------------L---
--------------------------------------------L---------------
--------------E---------M------------------------------D----
------------------L--L----QA------H-----------------FQD-----
-------S---LG--------G-K----RFLI-V---LD-DV------------W-----
------NE---DQ--D--------------------------------------------
---E------WD----K--LG-DLLQ----------------------------------
----------------------------SG-G---S-G----SRIIVT--TR----S---
-----T-KA-ASI-VG------------T----------TS-----------PYC-----
-------L-------------QGLTED-------D-C-WILF-----KQ-------RA--
F-----------------S------K-----E-E--E-V----------------EHP--
----------D---L-------LE-IG-KQIIR------KC-------------G-----
------GVP-----LA-AKT----------LGS-LL------R-----------------
----------F-------K--R---------E--K-E-------DW-L------------
---------F----VQE-----------S--ELWKL-------------------E-ECN
-------------S-G-------------ILP-AL------R-L---S------------
YLHLP-----------------------LHLK--------RCFA-F----CS-L-YPKN-
Y-E------I------QKEKM-IQI-WI--------------------------------
----------A-E-------------------GL----------I--------------T
-CL---------ER-NR-----------Q--L----E---------D---VGNE------
--Y---FND-----------FLC-LS--FFQ----------EVK----------------
--K---------F-D----------------E----T-------------D--------L
AL-------------------------Y--K----M---H------D-----L---I---
H-DLARSVG-----S--------------K--D---------------------------
------------------FMI---------------------------------------
------
>Capang01g004695
------------------------------------------------------------
--------------DRL-----------------------------SKR-RETG------
---------------------S---F---V-------M----------------------
S---------------------S------E-------------------V----------
F----G--R-----G------------------------D--------------E---R-
--------------R-K-I---------V--------E---Q----------------L-
-----------L------TSS--------------------ASEGGSI------------
----P---------P----V---------V----------------S---------I-V-
-GVP------G-I---GKTT----LAQ-----L----AC-----N-D------DE--V--
---------------------------------------R----K-----HF--------
------------------------------------------D-L-------RIW-----
---------VF-------V---SEE------F----NVK-N-------------------
I-------LRA-A---------------------I---E--S-T-------------T--
------------------------------------------------------------
------------------------------------ST---K------------------
---------------------------------CE---------------------L---
------------------------------------------------------------
------------------------S------------------------------E----
------------------LDAL----QS------K-----------------LWN-----
-------I---LH--------R-K----RYLL-V---LD-DV------------W-----
------SD---DQ--E--------------------------------------------
---D------WD----M--IM-PLLS----------------------------------
----------------------------AG-F---D-G----SKILIT--SR----R---
-----P-KI-AFM-MG------------ST-N------LIH-------------------
----S--M-------------KRLTEE-------D-T-WALF-----KR-------YA--
F-----------------H------N-----VKE--S-D------CQ-------------
----------N---L-------LS-IG-KEISK------KC-------------V-----
------GVP-----LE-AKI----------IGS-MM------R-----------------
----------F-------K--K---------E--E-K-------EW-L------------
---------H----VKN-----------S--SIWNL-------------------G-CFK
-------------K-A-------------IAP-VL------L-L---S------------
FLHLP-----------------------SNIK--------HCFS-F----CS-T-FPKS-
Y-E------I------KKENL-INM-WI--------------------------------
----------A-H-------------------GL----------V--------------F
-AD---------EE-GKQ-------------L----E---------D---IAAE------
--Y---FDE-----------LLW-MS--FFE----------KVN----------------
--E----------------------------S--GDG-------------Y--------L
TT-------------------------Y--K----M---Y------D-----L---F---
Y-SLARH-----------------------------------------------------
------------------------------------------------------------
------
>Capang02g000690
------------------------------------------------------------
-------------------------------------------F-KFNR-MRER----MP
--TTS--------------------L---V--------------D---------------
E---------------------S------R-------------------V----------
Y----G--R-----E------------------------K--------------D---K-
--------------Q-A-I---------L--------D---L----------------L-
-----------L-------SN-----Q------------GTC-HLEV-------------
--------------C----I---------V----------------P---------I-L-
-GMG------G-V---GKTT----LAQ-----L----AY-----N-D------TQ--I--
---------------------------------------N----D-----CF--------
------------------------------------------D-L-------KIW-----
---------VC-------V---SEV------F----DVF-G-------------------
I-------TKL-I---------------------F---E--S-V-------------A--
------------------------------------------------------------
------------------------------------PE---S------------------
------------------------------------------------------------
----------------------------------------R---E---------------
--------------I---------N------------------------------G----
------------------LNML----QV------S-----------------LKE-----
-------K---LS--------K-N----KFLL-V---LD-DV------------W-----
------NE---NY--E--------------------------------------------
---K------WD----L--LL-SPLR----------------------------------
----------------------------VG-L---P-G----SKIVVT--TR----N---
-----E-GV-ASV-MS------------SI-P--------------------PYR-----
-------L-------------KELGSG-------D-C-LSLL-----CQ-------HA--
L-----------------G------S-----T-N--F-D----------------AQP--
----------D---L-------RM-IG-ERLVR------KC-------------K-----
------GLP-----LA-AKT----------LGG-LL------R-----------------
----------T-------K--S---------S--P-K-------EW-E------------
---------D----ILT-----------S--KIWDL-------------------P-EEK
-------------S-D-------------ILP-VL------R-L---S------------
YYHLP-----------------------SDLK--------PLFA-Y----CS-I-FPKD-
Y-E------F------DKDEL-ILL-WM--------------------------------
----------G-E-------------------GF----------L--------------Q
-ES---------EG-KKK-------------L----E---------E---LGDE------
--C---FNE-----------LVS-RS--FFQ----------HSS----------------
--G---------------------------------------------------------
----------------NE-S------RF--V----M---H------D-----L---I---
N-DLAEFV------A--------------G--D----------------------I----
------------------CFR---------------------------------------
------
>Capang02g001323
------------------------------------------------------------
---------------------------------------------TSDQ-RRSF------
-------------------LH--------V-----------------------------D
E---------------------S------E-------------------I----------
I----G-------LE------------------------E--------------D---C-
--------------K-E-L-----------E------M---K----------------L-
-----------L---------------------------------DD-------------
------N--------LDFEV---------I----------------S---------I-I-
-GMG------G-L---GKTT----LAK-----R----VY-----R-RV------------
---------------------------------------K----C-----HF--------
------------------------------------------D-----------------
---------CS---ALVYV---FQE------P----RSK-D-------------------
L-------LLE-VA------------------------K--Q-V-----G----------
-----------------L------------------------------GE----------
------------------------------------D----K------------------
---------------------------------M--------------------------
--------------------------------------------E---------------
--------------Q----------------------------------------N----
------------------LET------------------N------------LYN-----
-------F---LK--------E-K----RYVI-F---LD-DV------------W-----
-----------ST--E--------------------------------------------
---T------WE----A--LS-SSF---------PIF-----------------------
---------------------------ASS-----TNG----SRIIIT--SR----K---
----ND--I-GRY-IGG--------------E-------------------SSIYN----
-------L-------------QPLKPE-------D-S-WKLF-----VK-------VL--
L-------RAS------KD------N-KS----G-IP--------------------S--
----------N---L-------VG-IG-KELMK------KC-------------G-----
------GVP-----LA-IVL----------TAS-LL------R-----------------
----------A---KE--K--S---------EH-----------DW-N------------
---------R----VLK--------------NT-HQGH------EQDL---------DQ-
---------------------------C--SK-IL------A-F---S------------
YKDLP-----------------------TSLK--------PCFL-Y----FA-L-FPED-
Y-E------I-PVF-----DL-INM-WA--------------------------------
----------A-E-------------------KF----------I-----------N---
-R----------RG-ES-----------E--I----E---------E---VGEF------
--Y---LND-----------LVA-RN--L-------------I----Q---------VS-
--K-----------R----------------R--YDG-------------K--------I
-------------------K------TC--R----I---H------N-----V---L---
H-DLCIKV------A-K------------G-IR----------------------F-F--
------------------------------------------------------------
------
>Capang02g001359
------------------------------------------------------------
--------------TRE-------------------------KM--REL-RRS-------
--SPL------------------------V--------------A--------------N
K----------------------------D--------------------V---------
V----G-------LE------------------------K--------------H---V-
--------------S-A-V---------M--------S---I----------------L-
-----------L--------K------------------------ED-----------KR
L-----R------------V---------A----------------S---------I-V-
-GMG------G-V---GKTT----LAK-----E----VY-----N-Q------TQ--I--
---------------------------------------R----D-----KF--------
------------------------------------------E-S-------RAW-----
---------LY-------V---SQD------Y----KPM-K------------------T
I-------FKE-L---------------------I---L--Q-L-----------A-D--
-------------P----------------------------------EE----------
-----------------------------------------D------------------
---------------------------------K-------V--------------KI--
-------------------------------------L------K----TM---------
--------------D----------------------------------------K----
------------------LSQ-------------A------------GL-EMLLR-----
-------R---LE--------D-T----CYLI-V---LD-DI------------W-----
-----------TT--E--------------------------------------------
---A------WD----R--IV-RSF---------P-------------------------
----------------------------NN-G---K-S----SRFLLT--SR----R---
----RE--V-ALH--A---------------D--------AH--------TTPYK-----
-------L-------------EVLNEE-------E-S-WELF-----LK-------KA--
L------------------------A------ED--R-E---------------CP-R--
----------D---L-------VD-VG-KKILE------KC-------------D-----
------GLP-----LA-ITV----------MGG-LL-A---GK-----------------
------------------K--K-QR------S------------EW-Q------------
---------R----VQR--------------KLS----------SYLV---------KTQ
-------------A-Y-------G-----ISK-IL------A-L---S------------
YQDLP-----------------------PHUK--------SCFL-Y----LG-L-RQKG-
K-D------I--V---K--QL-MHI-WT--------------------------------
------------H-------------------GL----------I------------H-Q
-K----------EE--Q-----------K--L----E---------D---IVED------
--Y---LDE-----------LIG-RN--M-------------L----Q---------VI-
--L------------------------------------------VRADDK--------V
-------------------K------SC--R----L---H------D-----L---L---
R-DFCNIK------AK-------------E-EI----------------------F-L--
------------------------------------------------------------
------
>Capang02g001363
------------------------------------------------------------
--------------SRE-------------------------RM--HEL-RRS-------
--SPL------------------------V--------------A--------------N
T----------------------------D--------------------A---------
V----G-------LE------------------------K--------------H---V-
--------------S-S-V---------M--------S---I----------------L-
-----------L--------K------------------------ED-----------KQ
L-----R------------V---------A----------------S---------I-V-
-GMG------G-V---GKTT----LAK-----E----VY-----K-Q------TQ--I--
---------------------------------------R----N-----KF--------
------------------------------------------D-T-------RAW-----
---------LY-------V---SQD------Y----KPM-K-------------------
I-------IKE-L---------------------I---L--Q-L-----------A-N--
-------------P----------------------------------EE----------
-----------------------------------------D------------------
---------------------------------K-------V--------------KI--
-------------------------------------V------D----TM---------
--------------D----------------------------------------K----
------------------LSV-------------A-------------------------
---------------------D-T----CYII-V---LD-DI------------W-----
-----------TT--E--------------------------------------------
---A------WD----L--IV-RSF---------P-------------------------
----------------------------DN-D---K-S----SRLLLT--SR----R---
----ME--V-ALH--A---------------D--------AH--------TTPYK-----
-------L-------------EVLSEE-------E-S-WELF-----LK-------KA--
F------------------------S------EN--R-E---------------CP-Q--
----------D---L-------VD-VG-KANLQ------KC-------------D-----
------GLP-----LA-ITV----------MGG-IL-A---GK-----------------
------------------K--K-RK------S------------EW-Q------------
---------R----VQR--------------NLS----------SYLV---------K--
-------------T-H-------G-----VST-IL------A-L---S------------
--DLP-----------------------PHLK--------SCFL-Y----LG-L-LQKG-
K-D------I-LV---K--QL-MHV-WI--------------------------------
----------A-H-------------------GL----------I------------H-Q
-K----------EE--Q-----------K--L----E---------D---IVED------
--Y---LDE-----------LIG-RN--M-------------L----Q---------VI-
--L------------------------------------------VRADDK--------V
-------------------K------SC--R----L---H------D-----L---L---
R-DFCNIK------AK-------------E-EI----------------------F-L--
------------------------------------------------------------
------
>Capang02g001364
------------------------------------------------------------
--------------TRE-------------------------KM--REL-RRS-------
--SPF------------------------V--------------A--------------N
K----------------------------D--------------------V---------
V----G-------LE------------------------K--------------H---V-
--------------N-S-V---------V--------S---I----------------L-
-----------L--------K------------------------ED-----------KR
L-----C------------V---------A----------------S---------I-V-
-GMG------G-I---GKTT----LAK-----E----VY-----N-Q------SQ--I--
---------------------------------------R----N-----KF--------
------------------------------------------D-T-------RAW-----
---------LY-------V---SQE------Y----KPM-K-------------------
I-------IKE-L---------------------I---L--Q-L-----------A-K--
-------------P----------------------------------EE----------
-----------------------------------------D------------------
---------------------------------K-------A--------------MI--
-------------------------------------V------D----TM---------
--------------D----------------------------------------Q----
------------------LPQ-------------A------------GLEVMLQR-----
-------R---LE--------D-T----CYLI-V---LD-DI------------W-----
-----------TT--E--------------------------------------------
---A------WD----L--IV-RSL---------P-------------------------
----------------------------DN-D---K-S----SRLLLT--SR----R---
----ME--V-ALH--A---------------D--------AH--------TPPYK-----
-------L-------------EVLSEE-------E-S-WELF-----LK-------EA--
F------------------------S------EN--L-V---------------CP-Q--
----------D---L-------VD-VG-KAILQ------KC-------------D-----
------GLP-----LA-ITV----------MGG-LL-A---GK-----------------
------------------K--K-QK------S------------EW-Q------------
---------R----VQR--------------NLS----------SDLV---------K--
-------------T-H-------G-----VST-IL------A-L---S------------
YQDLP-----------------------PHLK--------SCFL-Y----LG-L-LQKG-
K-D------I-LV---K--QL-MHI-WI--------------------------------
----------A-H-------------------GL----------I------------H-R
-K----------EE--Q-----------K--L----E---------D---IVED------
--Y---LDE-----------LIG-RN--M-------------L----Q---------VI-
--L------------------------------------------VRADER--------V
-------------------K------SC--R----L---H------D-----L---L---
R-DFCIMK------AK-------------E-EI----------------------F-F--
------------------------------------------------------------
------
>Capang02g001368
------------------------------------------------------------
--------------TRE-------------------------KM--CEL-RRS-------
--SPL------------------------V--------------A--------------N
K----------------------------D--------------------V---------
V----G-------LE------------------------K--------------H---V-
--------------N-S-V---------V--------S---I----------------L-
-----------L--------K------------------------ED-----------KS
L-----R------------V---------A----------------S---------I-V-
-GMG------G-I---GKTT----LAK-----E----VY-----N-K------TQ--I--
---------------------------------------R----N-----KF--------
------------------------------------------E-T-------RAW-----
---------LY-------V---SQD------Y----RPM-K-------------------
I-------IKE-L---------------------I---L--Q-V-----------A-N--
-------------P----------------------------------EE----------
-----------------------------------------D------------------
---------------------------------K-------V--------------KI--
-------------------------------------V------D----TM---------
--------------D----------------------------------------K----
------------------LSQ-------------A------------GLEEMLQS-----
-------R---LE--------D-T----CYLI-V---LD-DI------------W-----
-----------TT--E--------------------------------------------
---A------WN----L--IV-RSF---------P-------------------------
----------------------------DN-D---M-S----SRLLLT--SR----R---
----KE--V-ALH--A---------------D--------AL--------IIPYK-----
-------L-------------EVLNEQ-------E-S-WELF-----LK-------KA--
F------------------------P------KD--R-E---------------CP-Q--
----------D---L-------VD-VG-KDILE------KC-------------D-----
------GLP-----LA-INV----------IGG-LL-A---G------------------
------------------K--K-QR------S------------EW-Q------------
---------R----VQR--------------NLS----------SYLV---------KSQ
-------------T-Y-------G-----VST-IL------A-L---S------------
YQDLP-----------------------PHLK--------SCFL-Y----LG-L-FQKG-
K-D------I-NV---K--QL-VHI-WI--------------------------------
----------A-H-------------------GL----------I------------H-Q
-N----------EE--Q-----------K--L----E---------D---IVED------
--Y---LDE-----------LIG-RN--M-------------L----Q---------VI-
--L------------------------------------------LRADGR--------I
-------------------K------SC--R----L---H------D-----L---L---
R-DFCIMK------AK-------------E-EI----------------------F-L--
------------------------------------------------------------
------
>Capang02g001489
------------------------------------------------------------
------------TMNTN-----------------------------IG---NT-------
--SSQLD-------------RT-----PNL--------------N---------------
D----------------------------E-------------------I----------
V----G-------FE------------------------D--------------E---I-
--------------A-K-L---------R--------A---R----------------L-
-----------T--------E--------------------G-T-KA-------------
----R-D------------V---------I----------------S---------I-V-
-GMP------G-Q---GKTT----LAY-----R----LY-----S-D------KS--V--
---------------------------------------V----A-----HF--------
------------------------------------------D-I-------RAQ-----
---------CS-------V---SQL------Y----SRL-D-------------------
L-------VLA-I---------------------L---HD-A-----------------D
--------QRRD---KSIL--HDAAG-----------------EDS-QRR----------
------------------------------------K----M------------------
---------------------------------R--------------------------
--------------------------------------------E---------------
--------------D----------------------------------------D----
------------------LAD-------------D-----------------LRK-----
-------N---LL--------P-K----RYLI-L---LD-DV------------W-----
-----------ET--S--------------------------------------------
---V------WD----D--LR-GCF---------Q-------------------------
----------------------------DA-N---N-G----SRIIIT--TR----D---
----HE--V-ANY--S---------RCHS----------------------EPLQ-----
-------L-------------RMFNDG-------E-S-WMLL-----KK-------KV--
F-----------------G------E-------E--H-----------------C--P--
-P--------L---L-------TN-VG-KKIAK------KC-------------G-----
------KLP-----LS-IAL----------VAG-IL-S----E-----------------
--------------ME--K--K--E------E------------YW-E------------
---------R----VAA--------------NL-GSH---------IH---------SD-
---------------------------S--KA-II------E-Q---S------------
YQNLP-----------------------YHLR--------CCFL-Y----FG-S-FLED-
T-M------I-SV---S--KL-TKL-WT--------------------------------
----------S-E-------------------GF----------I--------------K
-G----------YE-GK-----------S--P----E---------D---IAEC------
--Y---LEN-----------LIT-RN--L-------------V----M---------DA-
--K-----------R----------------S--FGG-------------K--------I
-------------------K------AC--R----V---H------D-----L---L---
H-DFCKER------A-K------------E-EN----------------------L-L--
------------------------------------------------------------
------
>Capang03g001095
------------------------------------------------------------
----------------------------------------------------T-------
----L----------------------SEL------------------------------
E----------------------------E-----------D-I-----V----------
H----G-------ID------------------------D--------------D---L-
--------------E-I-I---------V--------K---R----------------L-
-----------T-----------------------------GRL-SD-------------
----L-D------------I---------V----------------T---------I-S-
-GMG------G-I---GKTT----LAR-----K----AY-----D-H------SA--I--
---------------------------------------R----Y-----HF--------
------------------------------------------D-I-------LHW-----
---------VT-------I---SQE------F----RGR-N-------------------
V-------MLE-A---------------------I---R--C-I-----S-----M-Q-R
--------N--------------------------------------NVN----------
------------------------------------E----N------------------
---------------------------------D---------------YDK----MD--
--------------------------------------------K---------------
--------------S----------------------------------------E----
------------------LAN-------------L-----------------VQK-----
-------N---LK--------G-P----RYLV-V---VD-DI------------W-----
-----------SR--D--------------------------------------------
---V------WD----N--IR-GIF---------P-------------------------
----------------------------NF-N---N-R----SRILLT--TR----E---
----TE--V-AMY--A------------N--T--------SI----------PHK-----
-------L-------------NLLNLE-------N-G-WKLL------D-------KA--
F-----------------G----S-K-------H--D-----------------H--P--
-L--------A---L-------EE-IG-KEIVQ------KC-------------Q-----
------GLP-----LT-ISV----------IAG-HL-S----K-----------------
--------------TA--R--T--L------E------------SW-K------------
---------D----VAR--------------TL-S---------KIIA---------NH-
-------------P-D-------N---C--LG-VL------G-F---S------------
YHYLP-----------------------NHLK--------PCFL-S----MS-S-FPED-
F-Q------V-ET---W--RL--QL-WI--------------------------------
----------A-E-------------------GF----------I--------------R
-T--------F-GS-RK-----------S--L----E---------E---VAID------
--Y---LED-----------LIG-RN--L-------------I----Q---------AR-
--K-----------R----------------K--FNG-------------E--------I
-------------------K------AC--G----M---H------D-----L---V---
H-EFSLIE------A-E------------M-IK----------------------H-M--
------------------------------------------------------------
------
>Capang03g001530
------------------------------------------------------------
-----------------------------------------------N------------
--SP-----------------N-----KPV------------------------------
E----------------------------N-----KL-SISSKT-----I----------
V----G-------FE------------------------E--------------E-----
--------------I-EWI---------I--------R---K----------------L-
-----------T--------S--------------------GTS-E--------------
----V-D------------V---------I----------------S---------I-V-
-GMP------G-L---GKTT----LAY-----R----VY-----N-D------NS--V--
---------------------------------------V----G-----HF--------
------------------------------------------N-V-------RAW-----
---------CT-------V---DQE------R----NEK-K-------------------
L-------LQK-I---------------------F---N--Q-V-----------I-V-L
K-----------------------------------------------ER----------
------------------D-----------------S----E------------------
---------------------------------D--------------------------
--------------------------------------------D----I----------
--------------D---------D------------------------------D----
------------------VAD-------------K-----------------LRK-----
-------Y---LF--------G-K----RYLI-V---LD-DL------------W-----
-----------DT--A--------------------------------------------
---T------WD----E--LT-RPLY--T----IPS------------------------
----------------------------EF-Q---K-G----SRVILT--SR----K---
----KE--V-ALH--G---------KCHS----------------------APLD-----
-------L-------------RLLRPE-------E-S-WELF-----AK-------NV--
F-----------------G------E-------E--H-----------------C--P--
-------D--E---L-------KD-VG-EKIAE------KC-------------D-----
------GLP-----LV-LDL----------IGG-VI-S----R-----------------
--------------KE--K--K---------E----A-------LWIE------------
--------------VLN--------------NL-S---------SFIF---------KDE
-------------E-E-------------VMK-VI------Q-L---S------------
YDHLS-----------------------DHLK--------PCFL-Y----LA-S-YPKD-
K-D------I-DI---S--LL-KQL-WS--------------------------------
----------D-E-------------------GL----------V------------E-P
-T-----------D-LK-----------S--V----E---------E---VTEV------
--Y---VDE-----------LIA-SS--L-------------V----I------------
---------------------------------V--------------------------
---------RG--GR--E-Q------SC--Q----I---H------D-----L---V---
H-DFCSIK------A-R------------N-EK----------------------L-F--
------------------------------------------------------------
------
>Capang03g001792
------------------------------------------------------------
----------------------------------------------RKL-RIT-------
--DSF------------------------V--------------D--------------D
Q----------------------------DL------------------TF---------
V----G-------NQ------------------------D--------------A---V-
--------------E-R-L---------L--------A---E----------------L-
-----------L--------K------------------------EE-----------PR
R-----S------------V---------I----------------S---------I-Y-
-GMG------G-L---GKTT----LAR-----N----IY-----T-S------PK--I--
---------------------------------------V----S-----TF--------
------------------------------------------E-T-------RAW-----
---------IY-------V---SQE------Y----NTM-D-------------------
L-------LMD-I---------------------I---K--S-I-----------R-G--
-------------C----------------------------------NK----------
-----------------------------------------E------------------
---------------------------------------------------------T--
-------------------------------------I------D----LL---------
--------------E----------------------------------------R----
------------------MTE-------------R------------DLRIHLRD-----
-------Q---LK--------D-C----KYLL-V---ID-DV------------W-----
-----------QR--E--------------------------------------------
---A------WE----S--LK-RAF---------P-------------------------
----------------------------DD-K---K-G----SRVIIT--TR----K---
----ED--V-SER--A---------------D--------DK--------DFAHR-----
-------L-------------RFLSKA-------E-S-WDLF-----CR-------KL--
L------------------------D------IR--T-M----------------A-P--
----------A---M-------KR-LA-RDMVD------KC-------------G-----
------GLP-----LA-IVV----------LSG-LL-S----H-----------------
------------------K--K-DL------E------------EW-Q------------
---------Q----VKD--------------HLW----------HNIT---------EAG
-------------T-T-------Q-----ISH-IL------S-L---S------------
YNDLP-----------------------TELK--------QCFL-Y----FG-T-FPEN-
Q-V------V-HS---D--NI-IWL-WM--------------------------------
----------A-E-------------------GL----------V------------P-R
------------GE--T-----------R--M----E---------D---VAEG------
--F---LNE-----------LIR-RN--L-------------I----Q---------VR-
--H----------------------------T-FW--------------GK--------V
-------------------T------EC--R----I---H------G-----L---L---
R-DLVVKK------AL-------------E-IN----------------------F-F--
------------------------------------------------------------
------
>Capang03g001793
------------------------------------------------------------
---------------PA-------------------------MV--RTL-KRT-------
--TSY------------------------V-----------------------------D
E----------------------------DQ------------------IF---------
V----G-------FQ------------------------D--------------V---V-
--------------Q-T-L---------L--------D---E----------------L-
-----------L--------K------------------------LY-----------HR
U-----S------------S---------I----------------S---------I-Y-
-GMG------R-L---GKTT----LVR-----N----LY-----T-S------PN--I--
---------------------------------------V----S-----SF--------
------------------------------------------P-T-------QAW-----
---------IC-------V---SQE------U----NTM-D-------------------
L-------LRN-I---------------------I---K--S-I-----------Q-G--
-------------R----------------------------------TK----------
-----------------------------------------E------------------
---------------------------------------------------------N--
-------------------------------------L------D----LL---------
--------------E----------------------------------------K----
------------------MTE-------------K------------DLESYLHD-----
-------L---LK--------E-R----KYL-------D-DV------------W-----
-----------ER-----------------------------------------------
---S------FK----S--LU-RVF---------P-------------------------
----------------------------DN-R---N-G----SUVIIT--TH----K---
----VE--I-AEK--A---------------D--------AR--------GFVQR-----
-------L-------------RFLSQK-------E-S-WHLF-----CR-------KL--
L------------------------D------VR--E-M----------------V-P--
----------T---M-------ER-LA-KDMVG------KC-------------G-----
------GLP-----LA-IVV----------LSG-LL-L----N-----------------
------------------K--K-RL------E------------EW-E------------
---------Y----VKA--------------HVURMGIREGTRLVHMK---------DD-
-------------S-I-------E-----ISY-IL------L-L---S------------
YNDLP-----------------------TMLK--------QCFL-S----FG-M-FSED-
R-V------V-DV---D--HM-LWL-WM--------------------------------
----------A-E-------------------GL----------V------------P-R
------------GE--E-----------R--M----E---------D---VAEC------
--F---LNE-----------LIR-QS--L-------------I----Q---------VV-
--S----------------------------T-FW--------------GK--------V
-------------------Y------EC--R----I---R------D-----L---L---
R-NLAIEK------A---------------------------------------------
------------------------------------------------------------
------
>Capang03g001798
------------------------------------------------------------
---------------SA-------------------------MV--RTL-RRT-------
--TSY------------------------V--------------D--------------D
Q----------------------------DR------------------LF---------
V----G-------FR------------------------E--------------V---V-
--------------E-I-L---------L--------A---E----------------L-
-----------L--------K------------------------EE-----------PR
R-----S------------V---------I----------------S---------I-F-
-GMG------G-L---GKTT----LAR-----N----LY-----T-N------PN--I--
---------------------------------------V----S-----SF--------
------------------------------------------P-T-------RAW-----
---------IC-------V---SQE------Y----NTM-D-------------------
L-------LRN-I---------------------I---K--S-I-----------Q-R--
-------------R----------------------------------TK----------
-----------------------------------------E------------------
---------------------------------------------------------N--
-------------------------------------I------D----LL---------
--------------E----------------------------------------K----
------------------MTE-------------T------------DLESYLRD-----
-------L---LK--------E-D----KYLV-V---VD-DV------------W-----
-----------RR--E--------------------------------------------
---A------WE----S--LK-RAF---------P-------------------------
----------------------------DS-K---S-G----SRVIIT--TR----K---
----ED--V-AER--A---------------D--------NK--------GFVHK-----
-------L-------------RYLSQE-------E-S-WDLF-----CK-------KL--
L------------------------D------VQ--A-M----------------V-S--
----------A---V-------ER-LA-KDMVD------KC-------------G-----
------GLP-----LA-IVV----------LSG-LL-S----H-----------------
------------------K--K-GL------E------------EW-K------------
---------K----VKT--------------QLW----------QNIK---------DD-
-------------S-L-------E-----ISF-LL------S-L---S------------
YNDLP-----------------------TALK--------QCFL-S----FG-M-FPED-
Y-V------I-YA---E--NI-IWM-WM--------------------------------
----------A-E-------------------GF----------I------------P-R
------------GE--E-----------R--M----E---------D---VGEG------
--F---LNE-----------LIR-RS--L-------------I----Q---------SV-
--S----------------------------T-FW--------------EN--------I
-------------------H------EC--R----I---H------D-----L---L---
R-DLAVQK------AL-------------E-VS----------------------F-F--
------------------------------------------------------------
------
>Capang03g001800
------------------------------------------------------------
---------------------------------------------------RT-------
--TSY------------------------V--------------D--------------D
Q----------------------------DC------------------IF---------
V----S-------LL------------------------D--------------I---V-
--------------E-R-L---------L--------A---E----------------L-
-----------L--------K------------------------VE-----------PR
Q-----T------------I---------I----------------S---------I-Y-
-GMG------R-L---GKTT----LAR-----N----LY-----N-S------PN--I--
---------------------------------------V----S-----SF--------
------------------------------------------S-E-------RAW-----
---------IC-------V---SQE------Y----NTM-D-------------------
L-------LRN-I---------------------I---K--S-I-----------Q-G--
-------------R----------------------------------TK----------
-----------------------------------------E------------------
---------------------------------------------------------N--
-------------------------------------L------D----LL---------
--------------E----------------------------------------K----
------------------MSE-------------T------------DLESYLRD-----
-------L---LK--------E-S----KYLM-V---VD-DV------------W-----
-----------QR--E--------------------------------------------
---A------WE----S--LK-RAF---------P-------------------------
----------------------------DN-K---N-G----SRIIIT--TR----K---
----ED--V-AER--A---------------D--------KK--------GFVHR-----
-------L-------------HFLSQE-------E-I-WDLF-----CR-------KL--
L------------------------D------VR--A-M----------------V-S--
----------A---M-------EG-LA-KDMV-------KC-------------G-----
------GLP-----VV-IVV----------LSG-LL-S----H-----------------
------------------K--R-GP------E------------EW-Q------------
---------H----VKG--------------HLW----------QNIK---------DD-
-------------S-I-------E-----ISY-IL------L-L---S------------
YNDLS-----------------------TALK--------QCFL-Y----FG-M-FPED-
Q-E------L-MA---E--NI-IRL-WM--------------------------------
----------A-E-------------------GF----------I------------P-R
------------GE--E-----------I--M----E---------D---VAEG------
--F---LNE-----------LIR-RS--L-------------V----Q---------VT-
--K----------------------------T-FU--------------EK--------V
-------------------S------EC--G----I---H------D-----L---L---
W-DLAKKK------EL-------------E-VN----------------------F-F--
------------------------------------------------------------
------
>Capang03g001841
------------------------------------------------------------
---------------HS------------------------------S--RHV-------
----A----------------K-----LNP------------------------------
E----------------------------T-------------V-----V----------
V----G-------LE------------------------D--------------D---L-
--------------M-G-I---------I--------R---R----------------L-
-----------K-----------------------------GSM-SS-------------
----R-E------------V---------I----------------P---------I-L-
-GMG------G-I---GKTT----LAK-----M----AY-----D-D------PE--I--
---------------------------------------R----D-----HF--------
------------------------------------------D-M-------HIW-----
---------VT-------V---SQE------Y----HTR-D-------------------
L-------LLS-F---------------------V---C--F------------------
------------------------------------------------KR----------
------------------------------------S----D------------------
------------------------------------------------QTRD---DDD--
--------------------------------------------D---------------
--------------D----------------------------------------K----
------------------LMD-------------R-----------------IFK-----
-------K---LK--------G-R----RYFV-V---MD-DI------------W-----
-----------SN--D--------------------------------------------
---V------WD----L--MS-RTF---------P-------------------------
----------------------------DD-D---N-G----SRIVLT--SR----L---
----RG--V-AMH--A------------D--P--------DS---------PPHE-----
-------V-------------SLLNAD-------D-S-WKLL-----SE-------KV--
F-----------------G-----AQ-------Q--V-----------------C--P--
-D--------E---L-------ED-IG-KQVAQ------RC-------------Q-----
------GLP-----LA-LLV----------VAG-HL-F----K-----------------
--------------IG--R--T--L------E------------SW-K------------
---------D----VAK--------------SV-S---------KVVV---------NE-
-------------S-D-------S---C--LG-VL------A-M---S------------
YNYLP-----------------------NHLK--------PCFL-Y----MG-V-FPED-
S-D------V-NI---E--SL-INL-WV--------------------------------
----------S-E-------------------GF----------L--------------W
-E----------EL------------------------------------VGRD------
--C---LED-----------LVS-RN--L-------------I----M---------VR-
--N-----------R----------------R--FNG-------------E--------W
-------------------K------TC--G----V---H------D-----L---V---
R-DLILRE------A-E------------K-EK----------------------F-L--
------------------------------------------------------------
------
>Capang03g003299
------------------------------------------------------------
-----------------------------------------------S--KYL------P
---TQ---------------HS-----NPL--------------T--------------D
E----------------------------E-------------------I----------
V----G-------FG------------------------S--------------DT----
--------------E-K-L---------V--------Q---H----------------I-
-----------V--------R--------------------G-T-ND-------------
----L-D------------V---------V----------------P---------I-V-
-G-G------G-Q---EKMT----IAR-----K----VY-----N-S------DM--I--
---------------------------------------V----F-----RF--------
------------------------------------------D-V-------RAW-----
---------CF-------I---SQS------Y----KLR-E-------------------
L-------LQQ-I---------------------F---S--Q-V-----------T-G-S
-------------------------------------------------K----------
------------------------------------D----N------------------
------G-----------------------------------------------------
--------------------------------------------D---------------
------------K-D----------------------------------------DV---
------------------LAD-------------K-----------------LRK-----
-------S---LM--------G-K----RYLI-V---LD-DM------------W-----
-----------D------------------------------------------------
-GMA------WD----D--LC-LCF---------P-------------------------
----------------------------DF-G---N-R----SRIVVT--TU----L---
----EK--V-GEH--V---------KRYT----------------------DVCF-----
-------L-------------PFLTPD-------E-S-CELL-----QK-------KV--
L-----------------Q------K-------E--D-----------------C--P--
-P--------E---L-------QD-VC-LVVAV------KC-------------K-----
------GLR-----LV-IIL----------VAG-II-K----R-----------------
------------------K--K--M------E----S-------SWWH------------
---------E----V---------------------------------------------
-----------------------Y---S--LS-TM------Q-L---S------------
YHNFP-----------------------DYLK--------PCLL-Y----MG-M-FPUD-
A-R------I-PL---S--KL-INL-WV--------------------------------
----------A-E-------------------GF----------V--------------Q
-NI---------ES--R--------------S---LE---------E---TAED------
--Y---LMD-----------LIS-SN----------------V----M---------IS-
--R-----------R----------------R--YNG-------------K--------V
-------------------K------DC--Q----V---H------D-----V-V-L---
--HFCLER------S-R------------E-EN----------------------F-M--
------------------------------------------------------------
------
>Capang03g003799
------------------------------------------------------------
------------SVQLN-----------------------------L-D-RETY------
--L----------------------F---V-------------PE---------------
----------------------G------E-------------------V----------
I----G--R-----S------------------------D--------------D---K-
--------------K-K-I---------V--------N---F----------------L-
-----------L------DSE----------------------VGEN-------------
----V---------V----V---------I----------------L---------L-V-
--LG------G-P---GKTT----LAQ-----C----AY-----N-D------EM--I--
---------------------------------------U----K-----HY--------
--------------------------------------------K-------ELW-----
---------VC-------V---LDV------F----EVK-M-------------------
I-------VEK-I---------------------I---E--S-V----------------
------------------------------------------------------------
------------------------------------GG---E------------------
---------------------------------K----------------------A---
--------------------------------------------N---------------
--------------Y---------F------------------------------Q----
------------------LEAV----UN------E-----------------LRK-----
-------M---LS--------G-M----KYLL-A---IY-DV------------U-----
------NN---DS--L--------------------------------------------
---K------WS----N--LK-NMLI----------------------------------
----------------------------GG-A---K-G----SKILLN--TC----S---
-----D-VV-AEV-SG------------S----------VH-----------QHK-----
-------L-------------GALLEE-------K-A-WTLF-----EK-------IT--
F-----------------E-----CN-----R-E--H-E-----------------DL--
----------N---L-------VE-RG-KEIMR------EC-------------R-----
------GVP-----LA-IRL----------VGI-LL------R-----------------
----------L-------K--R---------T--G-D-------EU-M------------
---------Y----FKN-----------Q--DSSSI-------------------T-RGG
-------------N-K-------------VMA-IL------R-L---S------------
YYYLL-----------------------WYLK--------ICFA-Y----CS-F-FPKD-
F-K------I------QRFYL-VDM-WI--------------------------------
----------A-Q-------------------GF----------I--------------K
-PI---------SS-NK-----------D-KL----E---------D---VANS------
--Y---FMY-----------LLR-RS--FFQ----------E------------------
---HESFM----------------------------------------------------
QF-------------------------Y--K----M---H------N-----L---I---
H-DLAKEVA-----D--------------G--E---------------------------
------------------LFS---------------------------------------
------
>Capang03g003803
------------------------------------------------------------
-------------VQLN-----------------------------L-D-RETY------
--S----------------------F---V-------------PE---------------
----------------------G------E-------------------V----------
I----G--R-----S------------------------D--------------D---K-
--------------N-K-I---------V--------D---F----------------L-
-----------L------NSK----------------------VEEN-------------
----V---------V----V---------I----------------S---------I-V-
-GLG------G-L---GKTT----LAQ-----C----VF-----N-D------EM--I--
---------------------------------------K----K-----NF--------
------------------------------------------D-K-------TLW-----
---------VC-------V---SDV------F----EVK-M-------------------
I-------AEK-I---------------------I---E--S-G----------------
------------------------------------------------------------
------------------------------------VG---E------------------
---------------------------------K----------------------A---
--------------------------------------------N---------------
--------------Y---------L------------------------------Q----
------------------LDAV----LN------E-----------------LRK-----
-------M---LD--------G-K----KYLL-V---LD-DV------------W-----
------NE---DP--L--------------------------------------------
---K------WS----R--LK-NMLI----------------------------------
----------------------------GG-A---K-G----SKILLT--TP----S---
-----D-VV-AEV-SG------------S----------VH-----------QYK-----
-------L-------------GDLSEE-------D-A-WTLF-----EK-------MA--
F-----------------G-----CN-----K-E--S-E-----------------NL--
----------N---L-------VE-IG-KEIVR------KC-------------G-----
------GVP-----LA-IRS----------VGS-LL------S-----------------
----------L-------K--R---------T--E-D-------EW-M------------
---------Y----FKN-----------K--DLSNI-------------------I-RGG
-------------N-D-------------LMA-IL------R-L---S------------
YNYLP-----------------------RHLK--------ICFA-Y----CS-L-YPKD-
F-E------I------QRFDL-VDM-WI--------------------------------
----------A-Q-------------------GF----------I--------------Q
-AT---------SS-NR-----------D-NV----E---------D---VANS------
--Y---FVD-----------LLR-RS--FFQ----------ETE----------------
--EHEPFM----------------------------------------------------
QF-------------------------Y--K----M---H------D-----L---I---
H-DLAKEVA-----D--------------R--D---------------------------
------------------FFS---------------------------------------
------
>Capang03g003832
------------------------------------------------------------
------------SVQLN-----------------------------L-D-RETY------
--S----------------------F---V-------------PE---------------
----------------------G------E-------------------V----------
I----G--R-----S------------------------D--------------D---K-
--------------K-K-I---------V--------D---F----------------L-
-----------L------DSK----------------------VGEN-------------
----V---------V----V---------I----------------S---------I-V-
-GLG------G-L---GKTT----LAQ-----C----VY-----N-D------EM--I--
---------------------------------------K----K-----NF--------
------------------------------------------D-K-------ALW-----
---------VC-------V---SDV------F----EVK-M-------------------
V-------AEK-I---------------------V---E--S-G----------------
------------------------------------------------------------
------------------------------------GG---E------------------
---------------------------------K----------------------A---
--------------------------------------------N---------------
--------------Y---------L------------------------------Q----
------------------LNAV----QN------D-----------------LRE-----
-------M---LD--------G-K----KYLL-V---LD-DV------------W-----
------NE---DH--L--------------------------------------------
---K------WL----N--LK-NMLI----------------------------------
----------------------------GG-A---K-G----SKILVT--TR----S---
-----D-MV-AEV-SG------------S----------VH-----------RHK-----
-------L-------------GVLSEE-------E-A-WTLF-----EK-------IV--
F-----------------E-----CN-----K-E--H-E-----------------NS--
----------N---L-------VK-IG-KEIVR------KC-------------G-----
------GVP-----LA-IRT----------VGS-LL------R-----------------
----------L-------K--R---------T--E-D-------EW-M------------
---------Y----FKN-----------Q--DLSSI-------------------T-RGG
-------------N-D-------------VMD-IL------R-L---S------------
YNHLP-----------------------RHLK--------ICFA-Y----CS-L-YPKY-
F-K------I------GRFDL-VDM-WI--------------------------------
----------A-Q-------------------GF----------I--------------K
-AI---------SS-NR-----------D-NL----E---------D---VANS------
--Y---FMD-----------LLR-RS--FFQ----------EVE----------------
--EHESFM----------------------------------------------------
QF-------------------------Y--K----M---H------D-----L---I---
H-DLAKEVA-----N--------------G--E---------------------------
------------------FFS---------------------------------------
------
>Capang03g003836
------------------------------------------------------------
------------SFQLN-----------------------------L-D-RETY------
--S----------------------S---E-------------PD---------------
----------------------G------E-------------------V----------
I----G--R-----N------------------------D--------------D---K-
--------------K-K-I---------V--------D---F----------------L-
-----------L------DSE----------------------FEEN-------------
----V---------V----V---------I----------------S---------I-I-
-GPG------G-L---GKTT----LAQ-----C----VY-----N-D------EI--I--
---------------------------------------K----K-----NF--------
------------------------------------------D-K-------ALW-----
---------VC-------V---SDV------F----EVK-M-------------------
I-------AEK-I---------------------I---E--S-G----------------
------------------------------------------------------------
------------------------------------GG---K------------------
---------------------------------K----------------------D---
--------------------------------------------N---------------
--------------Y---------L------------------------------Q----
------------------LDAV----QK------E-----------------LRK-----
-------M---LE--------G------KYLL-V---LD-DV------------W-----
------NE---DP--L--------------------------------------------
---R------WS----N--LK-NMLT----------------------------------
----------------------------GG-A---K-G----SKILVT--TR----S---
-----D-MV-AEV-SG------------S----------VH-----------KHK-----
-------L-------------GDLSEE-------E-A-WKLF-----EK-------IA--
F-----------------E-----CN-----K-E--H-D-----------------NS--
----------N---L-------VE-IG-KEIVK------KC-------------G-----
------GVP-----LA-IRL----------VGS-LL------R-----------------
----------V-------K--R---------T--E-D-------EW-M------------
---------Y----FRN-----------Q--DLSNI-------------------T-QGG
-------------N-D-------------LTA-IL------R-L---S------------
YHYLP-----------------------RHLK--------ICFA-Y----CS-L-FPKD-
S-E------I------QRFDL-VDM-WI--------------------------------
----------A-Q-------------------GF----------I--------------Q
-SS---------NS-NR-----------D-NV----E---------D---VANS------
--Y---FVD-----------LLR-RS--FFQ----------E------------------
-----SFM----------------------------------------------------
QF-------------------------H--K----M---H------D-----L---I---
H-DLAKEVA-----D--------------S--E---------------------------
------------------FFS---------------------------------------
------
>Capang03g003947
------------------------------------------------------------
-------------------------------------------I-PFDR-RKLF------
-------------------LH--------V-----------------------------D
E---------------------T------E-------------------V----------
I----G-------LD------------------------D--------------D---F-
--------------N-K-L-----------Q------A---R----------------L-
-----------L---------------------------------DK-------------
------K--------LPYGV---------V----------------S---------I-V-
-GMP------G-L---GKTT----LAK-----N----LY-----R-HV------------
---------------------------------------S----D-----QF--------
------------------------------------------E-----------------
---------CS---GLVYV---SQQ------P----RAG-E-------------------
I-------LLD-IA------------------------K--Q-V-----G----------
-----------------L------------------------------KE----------
-----------------------------------------E------------------
---------------------------------R--------------------------
--------------------------------------------V---------------
--------------D----------------------------------------R----
------------------LEN------------------N------------LRS-----
-------L---LK--------R-K----RYIF-L---LD-DI------------W-----
-----------DI--E--------------------------------------------
---I------WD----D--LK-LVL---------PE------------------------
---------------------------CDS-----KNG----SRIIIT--SR----N---
----SN--V-GRY-VGG--------------D-------------------SSLHV----
-------L-------------QPLDSK-------N-S-FELF-----TK-------KI--
C-------SFV--------------N-ND--WAN-AS--------------------P--
----------D---L-------VN-IG-RNIVG------KC-------------G-----
------GIP-----LA-IVV----------TVG-ML------R-----------------
----------A---RE--R--T---------EH-----------AW-S------------
---------R----VLE--------------RM-GHI---------IQ---------DK-
---------------------------C--SK-VL------A-L---S------------
YNDLP-----------------------IELR--------PCFL-Y----FG-L-YPED-
H-E------I-LAF-----DL-KNM-WI--------------------------------
----------A-E-------------------KL----------I-----------VV-N
-S----------GN-RR-----------E--A----E---------D---LAED------
--V---LND-----------LVS-RN--L-------------I----Q---------VA-
--K-----------R----------------T--YDG-------------R--------I
-------------------S------SC--R----I---H------D-----L---L---
H-SLCVDL------A-K------------E-SN----------------------F-F--
------------------------------------------------------------
------
>Capang03g003948
------------------------------------------------------------
---------------------------------------------PLDR-RRLF------
-------------------LY--------A-----------------------------G
E---------------------T------E-------------------V----------
I----G-------LD------------------------D--------------D---F-
--------------N-M-L-----------Q------D---K----------------L-
-----------L---------------------------------DQ-------------
------D--------LPYGV---------V----------------S---------I-V-
-GMP------G-L---GKTT----LAK-----K----LY-----R-HV------------
---------------------------------------R----D-----QF--------
------------------------------------------E-----------------
---------CS---GLVYV---SQQ------P----RER-E-------------------
I-------LLD-IA------------------------K--Q-V-----G----------
-----------------V------------------------------TE----------
------------------------------------E----E------------------
---------------------------------R--------------------------
--------------------------------------------K---------------
--------------D----------------------------------------N----
------------------LED------------------N------------LKS-----
-------L---LK--------K-K----RYVI-L---LD-DI------------W-----
-----------DV--E--------------------------------------------
---I------WD----Y--LK-LYL---------PE------------------------
---------------------------CDS-----KIG----SRIILT--SR----N---
----SN--I-GRY-VGV--------------G-------------------TSLHV----
-------L-------------QPLDSK-------N-S-FELF-----TN-------KI--
F-------HFD--------------N-ND--WAN-AS--------------------P--
----------N---L-------VN-IG-RDIVG------RC-------------G-----
------GIP-----LA-IVV----------TAG-ML------R-----------------
----------A---RE--R--T---------EH-----------AW-N------------
---------R----VLE--------------SM-GHK---------IH---------DG-
---------------------------C--AK-VL------A-L---S------------
YNDLP-----------------------IASR--------PCFL-Y----FG-L-YPED-
H-E------I-HAF-----DL-KNM-WI--------------------------------
----------A-E-------------------KL----------I-----------VV-N
-S----------GN-RR-----------E--A----E---------D---LAED------
--V---LYD-----------LIS-RN--L-------------I----Q---------VA-
--K-----------R----------------T--YDG-------------R--------I
-------------------S------SC--R----I---H------D-----L---L---
H-SLCVKL------G-K------------E-SN----------------------F-F--
------------------------------------------------------------
------
>Capang03g004065
------------------------------------------------------------
-----------------------------------------SVV-EPS--KHL------P
---TH---------------RS-----NPV--------------N--------------D
E----------------------------E-------------------I----------
V----G-------FE------------------------N--------------ES----
--------------E-K-I---------I--------Q---Y----------------L-
-----------I--------R--------------------G-T-HE-------------
----I-D------------V---------V----------------P---------I-V-
-GMG------G-Q---GKTT----IAR-----K----VY-----N-N------GN--I--
---------------------------------------V----H-----YF--------
------------------------------------------D-V-------RAW-----
---------CI-------I---SQS------Y----NRR-D-------------------
L-------LQE-I---------------------F---C--Q-V-----------A-G-K
-------------------------------------------------E----------
------------------------------------D----K------------------
------G-----------------------------------------------------
--------------------------------------------D---------------
------------K-E----------------------------------------DI---
------------------LAY-------------K-----------------LKQ-----
-------S---LT--------G-K----RYLI-V---LD-DM------------W-----
-----------D------------------------------------------------
-GKA------WD----D--LR-FSF---------P-------------------------
----------------------------D--G---N-R----SRIVIT--TR----L---
----EE--V-AKQ--V---------KHHI----------------------DPYS-----
-------I-------------PFLTPD-------D-S-LKLL-----QK-------KV--
F-----------------Q------Q-------E--S-----------------C--P--
-P--------S---L-------QD-VS-KAVAE------RC-------------K-----
------GLP-----LV-IVL----------VAG-II-K----R-----------------
------------------N--K--M------E----A-------SWWH------------
---------E----VKN--------------SL----------VSY-H---------GES
-------------E-G-------Y---S--LS-TM------Q-L---S------------
YDNLP-----------------------DHLR--------PCLL-Y----MG-M-FLED-
A-R------I-PV---S--EL-ISL-WI--------------------------------
----------A-E-------------------CF----------V--------------Q
-NI---------ES-RR------------------LE---------E---TAEG------
--Y---LND-----------LIS-SN--V-------------V----M---------VS-
--G-----------R----------------K--YNG-------------K--------V
-------------------K------YC--Q----V---H------D-----V-V-L---
--HFCLNK------S-R------------E-EK----------------------F-M--
------------------------------------------------------------
------
>Capang03g004066
------------------------------------------------------------
------------------------------------------------------------
----Q-------------------------------DT------L--------------L
E----------------------------E-----------NK------V----------
V----G-------FD------------------------E--------------EA----
--------------K-V-V---------I--------K---R----------------L-
-----------V--------K--------------------G-T-KD-------------
----L-D------------V---------I----------------P---------V-V-
-GLP------G-L---GKTT----LAI-----K----IS-----K-D------PQ--V--
---------------------------------------S----Y-----DF--------
------------------------------------------F-L-------TIW-----
---------VN-------V---GPQ------S----KLK-G-------------------
V-------FLS-I---------------------L---K--A-F---------------K
------------------------------------------------KQ----------
----T-------------------------------T----E------------------
----Y---------------------------------------------------QD--
-------------------------------------M------D---------------
------------V-K----------------------------------------E----
------------------LPK-------------I-----------------ICE-----
-------F---ID---K----G-G----KCLI-V---LD-DV------------W-----
-----------TT--D--------------------------------------------
---V------VD----A--VM-NVF---------P-------------------------
----------------------------EK-S---K-G----HRIMIT--TR----D---
----GR--I-GRY--------------AN--A-------------------NPHM-----
-------L-------------KFLKME-------E-S-FQLL-----VN-------RV--
F-----------------G------S-------N--I-R--------------RC--P--
-V--------E---L-------IE-HG-ESIAK------QC-------------F-----
------GVP-----LA-VVV----------IAG-AL-R----G-----------------
--------------R---T--S--K------S------------DW-K------------
---------M----VED--------------NV--K--------HLIN---------KDD
-------------D-P-------K-S-C--LK-FV------E-M---S------------
YVYLP-----------------------EEMK--------ACFL-Y----CG-A-FPQG-
F-E------I-PA---W--KL-IRL-WI--------------------------------
----------S-E-------------------GL----------I--------------N
-S----------NL-TGS----------P-------E---------D---IAEY------
--Y---LND-----------LIN-RN--L-------------V----I---------VV-
--Q-----------K----------------R--ANG-------------Q--------V
-------------------K------TC--R----I---H------D-----M---L---
H-QFCKIE------A-N------------N-EG----------------------L-F--
------------------------------------------------------------
------
>Capang03g004261
------------------------------------------------------------
------------------------------------------------SAEK--------
---SQWL------------TRS---Y-SHL-----------------------------V
D---------------------E------D-------------------F----------
V----G-------LE------------------------K--------------E---M-
--------------S-K-L---------V--------D---E----------------L-
-----------I-------NE------------------------EN-------------
------DE-FH--------G---------V---------------FA---------I-C-
-GMG------G-L---GKTT----QAR-----K----AY-----R-H------VD--V--
---------------------------------------Q----S-----HF--------
------------------------------------------Q-G-------FAW-----
---------AS-------I---SKQ------W----QAR-D-------------------
V-------LQS-I---------------------L---T--K-L-----EP---------
------------------------------------------------EN----------
------------------------------------R----K------------------
---------------------------------Q-------I--------------NK--
-------------------------------------MR-----D---------------
--------------D----------------------------------------E----
------------------LVK-------------A-----------------LYN-----
-------V---QQ--------R-K----KCLI-V---LD-DI------------W-----
-----------ST--D--------------------------------------------
---F------WN------SVQ-YAF---------P-------------------------
-------------------------------KG--K-GS--RSKILIT--TR----K---
----KD--V-CEH--I-----------------------------------DPTCFL---
---FE--P-------------RCLDAE-------E-S-WKLL-----HK-------KA--
F----------------PR------V-------N--T--------------------P--
--DLKIDL--E---L-------DR-LG-KEMVR------EC-------------G-----
------GLP-----LA-IIV----------LAG-LL-A----R-----------------
------------------R--P-KI------D------------EW-R------------
---------R----TSQ--------------HL-NFHMS--GE--SFE---------DD-
---------------G-----------G-IHG-VL------A-L---S------------
YYDLP-----------------------YQLK--------QCFL-Y----LG-N-FPEG-
E-K------I-SA---R--RL-YQL-WA--------------------------------
----------A-E-------------------EI----------I-----------PL-E
GN--------QGEE-TA-----------M--M----E-------------IGER------
--Y---LHE-----------LAQ-RY--M-------------V--------------QV-
--Q-----------L----------------E-ETIG-------------R--------I
-------------------K------SC--R----L---H------D-----L---M---
R-DTCLSK------A-K------------E-EN----------------------F-L--
------------------------------------------------------------
------
>Capang03g004277
------------------------------------------------------------
------------SVQFN-----------------------------L-D-RETY------
--S----------------------F---V-------------PE---------------
----------------------G------E-------------------V----------
I----G--R-----N------------------------D--------------D---K-
--------------K-K-I---------V--------D---F----------------L-
-----------L------DSK----------------------VEEN-------------
----V---------V----V---------I----------------S---------I-V-
-GLG------G-L---GKTT----LVQ-----C----AF-----N-D------EM--V--
---------------------------------------K----E-----NF--------
------------------------------------------E-K-------TLW-----
---------VC-------V---SDV------F----EVK-R-------------------
I-------AEK-I---------------------A---E--S-G----------------
------------------------------------------------------------
------------------------------------GG---K------------------
---------------------------------K----------------------D---
--------------------------------------------N---------------
--------------Y---------V------------------------------Q----
------------------KDAV----QN------E-----------------LRK-----
-------M---LD--------G-K----KYLL-V---LD-HV------------W-----
------NK---DP--L--------------------------------------------
---K------WS----R--MK-NMLI----------------------------------
----------------------------GG-G---K-G----SKILLT--TR----S---
-----D-VV-AEV-SG------------S----------AH-----------QHK-----
-------L-------------GDLSEE-------E-A-WILF-----EK-------MA--
F-----------------G-----WN-----K-E--R-E-----------------NS--
----------S---L-------VE-IG-KEIVR------KC-------------G-----
------VVP-----LA-ITS----------VGS-LL------H-----------------
----------L-------K--R---------T--E-D-------EW-I------------
---------Y----FKF-----------K--DLSSI-------------------T-RGG
-------------N-D-------------VMV-IL------R-L---S------------
YNHLP-----------------------RHLK--------ICFA-Y----CS-L-YPKD-
F-K------I------GRFDL-ITM-WI--------------------------------
----------A-Q-------------------GI----------I--------------Q
-AT---------TS-NT-----------D-NV----E---------Y---VANS------
--Y---FTD-----------LLR-RS--FFQ----------ETE----------------
--EHESFM----------------------------------------------------
QF-------------------------Y--K----M---H------D-----L---I---
H-DLAKEVA-----D--------------R--D---------------------------
------------------FFS---------------------------------------
------
>Capang03g004280
------------------------------------------------------------
------------SVQFN-----------------------------L-D-RETY------
--S----------------------F---V-------------PE---------------
----------------------G------E-------------------V----------
I----G--R-----N------------------------D--------------D---K-
--------------K-K-I---------V--------D---F----------------L-
-----------L------DSK----------------------VEEN-------------
----V---------V----V---------I----------------S---------I-V-
-GLG------G-L---GKTT----LAQ-----C----MF-----N-D------EM--V--
---------------------------------------U----E-----NL--------
------------------------------------------E-K-------TLC-----
---------AC-------V---SDV------F----EVK-M-------------------
I-------AEK-I---------------------V---K--S-G----------------
------------------------------------------------------------
------------------------------------GG---K------------------
---------------------------------K----------------------D---
--------------------------------------------N---------------
--------------Y---------L------------------------------Q----
------------------LDAV----QN------E-----------------LRK-----
-------M---LD--------G-K----KYLL-V---LD-DV------------W-----
------NE---DP--L--------------------------------------------
---K------WS----R--LK-NMLI----------------------------------
----------------------------GG-A---R-G----SNILLT--TR----S---
-----D-MV-AEV-SG------------S----------AH-----------QHK-----
-------L-------------GDLSEE-------E-A-WILF-----EK-------MA--
F-----------------E-----CN-----K-E--N-E-----------------NS--
----------N---L-------VE-IG-KEIVR------KC-------------U-----
------GVP-----LP-IRS----------VGS-LL------R-----------------
----------L-------K--R---------T--E-D-------EW-I------------
---------Y----FKN-----------K--DLSSI-------------------T-RGG
-------------N-D-------------VMV-IL------U-L---S------------
YNHLP-----------------------QHLK--------ICFS-Y----CS-L-YPKD-
F-K------I------GRFDL-TTK-WI--------------------------------
----------A-Q-------------------GF----------V--------------Q
-AT---------TS-NT-----------D-NV----E---------D---VANS------
--Y---FAD-----------LLR-RS--FFQ----------ETK----------------
--EHESLM----------------------------------------------------
QF-------------------------Y--K----M---H------D-----L---I---
L-DLAKEVA-----D--------------R--D---------------------------
------------------FFS---------------------------------------
------
>Capang04g000658
------------------------------------------------------------
----------------T-------------------------LT--RTL-RRA-------
--VSY---------------------------------------V--------------D
E----------------------------DQ------------------IF---------
V----G-------FQ------------------------D--------------V---F-
--------------Q-R-L---------L--------D---E----------------L-
-----------L--------N------------------------EE-----------PR
R-----N------------V---------L----------------S---------I-Y-
-GMG------G-L---GKTT----LAR-----N----LY-----N-S------PS--V--
---------------------------------------L----T-----SF--------
------------------------------------------Q-T-------RAW-----
---------IC-------V---SQQ------Y----IIQ-D-------------------
L-------LRS-I---------------------I---K--S-I-----------Q-G--
-------------C----------------------------------NE----------
-----------------------------------------E------------------
---------------------------------------------------------T--
-------------------------------------L------K----ML---------
--------------K----------------------------------------E----
------------------MTE-------------R------------DLENRLRV-----
-------L---LM--------H-R----KYLV-V---VD-DI------------W-----
-----------NR--G--------------------------------------------
---A------WD----G--LK-RAL---------P-------------------------
----------------------------DN-N---Y-G----SRVILT--TR----K---
----KD--V-AER--V---------------V--------DK--------GFSHE-----
-------L-------------SFLSKE-------E-S-WDLF-----CK-------KL--
R----------------------------------------LG------SDLESFS-P--
----------L---M-------KG-LA-MEMVE------QC-------------R-----
------GLP-----LA-IVV----------LGG-LL-S----Y-----------------
------------------R--S-GV------D------------EW-R------------
---------K----VQT--------------QIW----------LHMK---------ND-
-------------S-T-------E-----ITH-IL------S-L---S------------
YHDLS-----------------------FELK--------RCFL-Y----IG-I-FR-D-
H-V------I-DT---E--KL-MYL-WL--------------------------------
----------A-E-------------------GL----------I------------P-G
------------RE--E-----------H--K----E---------D---IAEN------
--F---LHE-----------LIS-RS--L-------------I----Q---------VA-
--D-----------Q----------------T-FF--------------DK--------I
-------------------L------TC--R----I---H------D-----L---L---
R-DLAVQK------AM-------------E-LH----------------------L-Y--
------------------------------------------------------------
------
>Capang04g000659
------------------------------------------------------------
------------GQMST-------------------------LA--RTL-RRA-------
--VSF---------------------------------------A--------------D
E----------------------------DQ------------------LF---------
V----G-------FQ------------------------E--------------V---F-
--------------Q-R-L---------L--------D---E----------------L-
-----------L--------K------------------------EE-----------SR
R-----N------------V---------L----------------S---------I-Y-
-GMG------G-L---GKTT----LAR-----N----LY-----N-S------PH--V--
---------------------------------------L----S-----SF--------
------------------------------------------Q-I-------RAW-----
---------IC-------V---SQQ------Y----STL-D-------------------
L-------LRR-I---------------------I---K--S-I-----------E-G--
-------------C----------------------------------SE----------
-----------------------------------------E------------------
---------------------------------------------------------M--
-------------------------------------L------K----LL---------
--------------K----------------------------------------E----
------------------MSE-------------R------------DLETHLRN-----
-------L---LQ--------E-R----KYLV-V---VD-DV------------W-----
-----------HR--E--------------------------------------------
---A------WD----S--LK-RAF---------P-------------------------
----------------------------DN-N---N-G----SRVILT--TR----K---
----ED--V-AER--V---------------D--------DK--------GFSHK-----
-------L-------------RFLKKE-------E-S-WNLL-----CK-------KL--
R------------------------P------EN--K-M--VG------ADL--FS-P--
----------S---M-------ES-LA-KDMVE------KY-------------R-----
------GLP-----LA-IVV----------LGG-LL-S----Y-----------------
------------------R--K-GV------D------------EW-Q------------
---------K----VKT--------------HLW----------QHMK---------ND-
-------------S-V-------E-----ITH-IL------S-L---S------------
YNDLS-----------------------FELK--------QCFL-Y----LG-I-FRED-
E-V------I-DT---E--KL-MYL-WL--------------------------------
----------A-E-------------------GF----------I------------P-R
-I----------RE--D-----------D--M----D---------D---IAEN------
--F---LHE-----------LIS-RS--L-------------I----Q---------VA-
--G----------------------------T-FF--------------GK--------I
-------------------L------TC--R----M---H------D-----L---L---
R-DLAVQK------AV-------------E-VN----------------------L-F--
------------------------------------------------------------
------
>Capang04g000660
------------------------------------------------------------
--------------SST-------------------------VV--RTL-RRA-------
--VSY---------------------------------------A--------------D
E----------------------------DQ------------------LF---------
V----G-------FQ------------------------E--------------V---F-
--------------Q-R-L---------L--------D---E----------------L-
-----------L--------K------------------------EE-----------SR
R-----N------------V---------L----------------S---------I-Y-
-GMG------G-L---GKTT----LAR-----K----LY-----N-S------PS--L--
---------------------------------------L----S-----SF--------
------------------------------------------Q-T-------RAW-----
---------IC-------V---SQQ------Y----STA-D-------------------
L-------LRG-M---------------------I---K--S-I-----------Q-G--
-------------C----------------------------------NE----------
-----------------------------------------E------------------
---------------------------------------------------------M--
-------------------------------------L------K----ML---------
--------------K----------------------------------------E----
------------------MTE-------------R------------DLETHLRN-----
-------L---LK--------E-H----KYLV-V---VD-DV------------W-----
-----------HR--E--------------------------------------------
---A------WE----S--LK-RAL---------P-------------------------
----------------------------DD-N---N-G----SRVILT--TR----K---
----ED--L-AER--V---------------D--------DK--------GFSHK-----
-------L-------------RFLNEE-------E-S-WDLF-----CK-------KL--
R------------------------P------EN--K-M--VG------ASL--FS-P--
----------S---M-------ES-LA-KDMVE------KC-------------R-----
------GLP-----LA-IVV----------LGG-LL-S----Y-----------------
------------------R--K-GM------H------------EW-Q------------
---------K----VKT--------------HLW----------QHMK---------ND-
-------------S-V-------E-----ITH-IL------S-L---S------------
YNDLA-----------------------IELK--------QCFL-Y----IG-I-FQED-
Y-A------I-DT---V--KL-MYL-WL--------------------------------
----------A-E-------------------GF----------I------------P-R
-T----------RE--E-----------H--M----E---------D---IAEN------
--F---LHE-----------LIS-RS--L-------------I----Q---------VA-
--E----------------------------T-FF--------------DK--------I
-------------------L------TC--R----M---H------D-----L---L---
R-DLAVQK------AM-------------E-VN----------------------L-F--
------------------------------------------------------------
------
>Capang04g002008
------------------------------------------------------------
-------------VQLN-----------------------------L-D-RETY------
--U----------------------F---V-------------LD---------------
----------------------G------E-------------------V----------
V----G--R-----N------------------------N--------------D---K-
--------------Q-K-I---------V--------D---F----------------L-
-----------L------DSE----------------------IEEN-------------
----V---------V----V---------I----------------S---------I-V-
-GIG------G-L---GKTT----FAQ-----C----MY-----N-D------EM--I--
---------------------------------------K----E-----NF--------
------------------------------------------E-K-------KLW-----
---------VC-------V---SYV------F----EVK-M-------------------
I-------AEK-I---------------------I---K--S-G----------------
------------------------------------------------------------
------------------------------------GG---K------------------
---------------------------------K----------------------D---
--------------------------------------------N---------------
--------------L---------L-----------------------------------
-------------------DAV----QN------E-----------------LRK-----
-------M---LD--------G-K----KYLL-V---LD-DV------------W-----
------NE---DT--L--------------------------------------------
---K------WS----N--LK-NMLI----------------------------------
----------------------------SG-A---K-E----RKILVT--TR----S---
-----D-VV-EEV-SG------------S----------VH-----------QHK-----
-------L-------------GDLSNE-------D-S-WTLF-----EK-------WA--
F-----------------E-----SN-----K-E--N-K-----------------NS--
----------N---L-------VE-IG-KEIVR------KC-------------R-----
------GVI-----LV-IRS----------VGS-LL------R-----------------
----------V-------K--R---------M--E-D-------EU-M------------
---------Y----FKN-----------Q--DLSSI-------------------T-RGG
-------------N-H-------------IMA-IU------R-L---S------------
YNYLP-----------------------QQLE--------ICFA-Y----CS-L-CPKD-
F-K------I------HRFDL-IDM-WI--------------------------------
----------T-Q-------------------GF----------I--------------Q
-SI---------TS-YT-----------Y-NT----E---------D---VAYS------
--Y---FMD-----------LLR-RS--FFK----------E------------------
---DELFP----------------------------------------------------
HL-------------------------Y--K----M---H------D-----L---V---
H-DLAKEVI-----Y--------------G--E---------------------------
------------------FFS---------------------------------------
------
>Capang04g002093
------------------------------------------------------------
----------------------------------------------PS--L---------
--SA----------------NT-----PR--------A------N---------------
E----------------------------E-------------------M----------
E----G-------FQ------------------------E--------------A---M-
--------------N-K-I---------K--------E---Q----------------L-
-----------L--------R--------------------G-S-SE-------------
----L-D------------I---------I----------------S---------I-V-
-GMP------G-I---GKTT----LAD-----K----IF-----N-D------LI--L--
---------------------------------------T----P-----YF--------
------------------------------------------D-V-------HAS-----
----------G-------V---TQV------Y----SWK-E-------------------
L-------LLT-I---------------------L---ND--------------------
-----------------VL--EPSD------------------------R----------
------------------------------------T----E------------------
---------------------------------K--------------------------
--------------------------------------------E---------------
--------------D---------G------------------------------E----
------------------LAN-------------E-----------------LRQ-----
-------V---LL--------T-K----RFLI-L---ID-DV------------W-----
-----------DK--T--------------------------------------------
---A------WD----D--LY-MCF---------R-------------------------
----------------------------DA-Q---S-G----SRIILT--TR----L---
----SD--I-ANY--V---------RCES----------------------NTHH-----
-------L-------------RLFRDD-------E-S-WTLL-----QE-------EV--
F-----------------Q------G-------E--R-----------------C--P--
-P--------E---L-------VD-VG-FRIAK------SC-------------G-----
------GLP-----LF-IVL----------VAG-VL-K----E-----------------
--------------EK--K--E--A------D------------VW-K------------
---------E----VED--------------SL-GSR-----RIGSL----------EE-
---------------------------S--MS-LI------G-F---S------------
YKNLP-----------------------HHLK--------PCFL-Y----LG-V-F-KG-
K-D------I-HV---S--KL-TRL-WQ--------------------------------
----------A-E-------------------GF----------V--------------Q
-A----------NK-EK-----------T--T----E---------D---AAQD------
--F---LED-----------LIS-RN--L-------------V----M---------AM-
--E-----------K----------------R--PND-------------K--------V
-------------------K------RG--------------------------------
------ED------M-L------------P-E----------------------------
------------------------------------------------------------
------
>Capang04g002228
------------------------------------------------------------
-------------LSTT-----------------------------EEV-RET-------
--G----------------------F---V-------------LT---------------
P---------------------A------E-------------------V----------
Y----G--R-----D------------------------D--------------D---S-
--------------R-K-I---------I--------E---I----------------L-
-----------T------K-------H------------V-D-DTQE-------------
----L---------L----V---------L----------------P---------I-V-
-GMG------G-L---GKTT----VAQ-----L----IY-----N-D------VW--V--
---------------------------------------H----E-----HF--------
------------------------------------------D-L-------KIW-----
---------VC-------V---SHN------F----DEK-R-------------------
L-------IRA-I---------------------V---E--A-I----------------
------------------------------------------------------------
------------------------------------VG---K------------------
---------------------------------D----------------------I---
--------------------------------------------S---------------
--------------V---------S------------------------------E----
------------------LASL----QS------Q-----------------LIT-----
-------L---LR--------R-K----RYLL-I---LD-DV------------W-----
------NE---DQ--E--------------------------------------------
---K------WD----K--LK-ALLT----------------------------------
----------------------------FG-S---T-G----TSVITT--TR----L---
-----E-KV-ASI-MG------------T----------VK-----------PYC-----
-------L-------------SCLSEY-------D-C-WLLF-----KQ-------RA--
F-----------------G------L-----D-R--K-E-----------------SP--
----------N---L-------VD-IG-KEIVR------RC-------------C-----
------GVP-----LA-AKA----------LGS-LL------R-----------------
----------F-------K--S---------D--E-K-------EU-S------------
---------F----VRD-----------S--DIWNL-------------------P-QDE
-------------S-S-------------ILP-AL------K-L---S------------
YFHLP-----------------------QDLR--------RCFA-Y----CA-I-FEKG-
S-K------I------DKEEL-IYF-WM--------------------------------
----------A-N-------------------GF----------I--------------S
-S----------EG-NL-----------E--P----E---------D---RGNE------
--V---WNE-----------LYW-RS--LFQ----------EV-----------------
--Q---------Q-N----------------S---DG-------------R---------
ML-------------------------F--K----I---H------D-----L---V---
L-DMARSI----------------------------------------------------
------------------------------------------------------------
------
>Capang05g000014
------------------------------------------------------------
---------------EN-----------------------------TSR-EQTH------
--S----------------------S---V-------------RA---------------
----------------------S------D-------------------I----------
I----G--R-----D------------------------A--------------D---Q-
--------------E-N-I---------V--------K---Q----------------L-
-----------I------DSH----------------------NEEN-------------
----I---------S----V---------I----------------P---------I-V-
-GLG------G-L---GKTT----LVK-----L----VY-----N-D------NR--V--
---------------------------------------V----Q-----NF--------
------------------------------------------D-L-------RMW-----
---------VS-------I---SED------F----SLR-K-------------------
I-------IEK-I---------------------L---R--S-A----------------
------------------------------------------------------------
------------------------------------TG---E------------------
---------------------------------S----------------------F---
--------------------------------------------D---------------
--------------H---------L------------------------------D----
------------------MDQL----QG------C-----------------LGN-----
-------V---LR--------L-K----RYLL-V---LD-DV------------W-----
------NE---DQ--H--------------------------------------------
---K------WT----D--LR-ELLM----------------------------------
----------------------------NC-A---S-G----SKIVVT--TR----S---
-----K-MA-ALI-TG------------T----------VP-----------PYY-----
-------L-------------EGLASD-------D-C-LSLF-----LK-------CA--
F-----------------G------G-----Q-D--N-M-----------------FP--
----------N---L-------VE-IG-KEIVK------KC-------------G-----
------GVP-----LA-VKT----------LGR-LL------Y-----------------
----------T-------K--T---------D--E-N-------EW-L------------
---------Q----IRD-----------N--EIWEI-------------------E-QKE
-------------S-D-------------ILP-IL------R-L---S------------
YEQMP-----------------------SHLR--------QCFA-Y----CS-M-LSKG-
Q-E------I------PREDF-INR-WI--------------------------------
----------A-Q-------------------GF----------I--------------Q
-SS---------NR-NS-----------K--L----E---------D---IGNQ------
--Y---FDE-----------LLS-RF--CFL----------DVV----------------
--Q-----------A----------------F---DG-------------E--------I
LA-------------------------C--K----I---H------S-----L---V---
H-DLAQSVA-----G--------------A--E---------------------------
------------------CLN---------------------------------------
------
>Capang05g000122
------------------------------------------------------------
--------------------------------------------------DLTY------
--S----------------------F---I-------------LP---------------
----------------------S------D-------------------V----------
V----G--R-----R------------------------N--------------E---S-
--------------E-E-V---------V--------E---V----------------L-
-----------M------QNDG-------------------D-EC---------------
----L---------S----V---------V----------------S---------I-V-
-GIG------G-V---GKTT----LVK-----L----VY-----R-D------ER--I--
---------------------------------------V----K-----NF--------
------------------------------------------P-L-------RIW-----
---------LC-------A---SQD------F----DVT-K-------------------
L-------ARN-I---------------------V---S--L-A----------------
------------------------------------------------------------
------------------------------------SD---V------------------
---------------------------------S----------------------C---
--------------------------------------------D---------------
--------------S---------A------------------------------N----
------------------VEQV----HG------S-----------------LQD-----
-------A---LR--------G-K----RFLL-I---ID-DV------------W-----
------SR---DR--S--------------------------------------------
---K------WL----E--LR-SLVM----------------------------------
----------------------------VG-A---R-G----SKVVVT--TR----S---
-----D-YI-AAM-ME------------S----------VV-----------TYS-----
-------L-------------KELPHE-------D-C-FALF-----LK-------WA--
F-----------------R-----NG-----Q-E--R-H-----------------FP--
----------N---L-------TK-IG-EDIVK------KC-------------K-----
------GVP-----LA-VKT----------LGS-ML------F-----------------
----------A-------I--T---------D--E-R-------EW-L------------
---------K----VRD-----------D--EIWRL-------------------R-QEG
-------------D-D-------------ILP-VL------R-L---S------------
YNQLP-----------------------YYLK--------QCFA-Y----CS-I-FPKG-
Q-E------V------ASVML-IQL-WS--------------------------------
----------A-Q-------------------GL----------I--------------Y
-SP---------NE-SQ-----------E--L----E---------D---VGVQ------
--Y---VKE-----------LCS-RS--LFE----------EV-----------------
--E-----------T----------------Y----D-------------S--------F
IT-------------------------F--K----M---H------D-----L---V---
H-DLAVLVA-----Q--------------T--D---------------------------
------------------CCV---------------------------------------
------
>Capang05g000258
-------------------------------------------------IG---------
------------KS-ST------------------------------S--N---------
---------------------------NPM------------------------------
E----------------------------NP----E-----ETI-----V----------
Q----G-------LD------------------------D--------------D---L-
--------------K-K-I---------L--------K---R----------------L-
-----------I-----------------------------FPP-SD-------------
----L-D------------I---------V----------------T---------I-S-
-GMG------G-I---GKTT----LAR-----K----VH-----D-H------PE--I--
---------------------------------------R----Y-----HF--------
------------------------------------------D-I-------HVW-----
---------IT-------I---SQE------F----RPR-T-------------------
V-------LLD-A---------------------L---G--C-I-----S-----K-K-L
--------N--------V------------------------------VD----------
------------------------------------Q----I------------------
---------------------------------D----------------KK----TK--
--------------------------------------------N---------------
--------------N----------------------------------------E----
------------------LAD-------------M-----------------VQK-----
-------K---LK--------N-R----RYLF-V---VD-DI------------W-----
-----------SM--D--------------------------------------------
---V------WD----S--IR-GIF---------P-------------------------
----------------------------DY-N---N-G----SRILLT--TR----E---
----TK--V-AMH--A------------N--T--------SS----------SHE-----
-------M-------------KLLNLD-------N-S-WKLL-----RD-------KV--
F-----------------G----A-K-------H--D-----------------Y--P--
-P--------E---L-------EG-IG-KKIVE------KC-------------Q-----
------GLP-----LT-ILV----------IAG-HL-F----K-----------------
--------------ME--S--T--L------E------------SW-K------------
---------D----VAK--------------TL-D---------KIVV---------SH-
-------------Q-D-------K---C--LG-VL------G-L---S------------
YHHLP-----------------------IHLK--------PCFL-S----MG-N-FPED-
F-H------I-ET---W--RL-IQL-WI--------------------------------
----------A-E-------------------GF----------I--------------R
-T--------SGGC-KK-----------T--L----E---------E---VAED------
--Y---LED-----------LTS-RN--L-------------I----L---------VR-
--K-----------R----------------R--FNG-------------E--------I
-------------------K------AC--A----M---H------D-----L---M---
R-EFCLKQ------A-N------------A-TK----------------------F-M--
------------------------------------------------------------
------
>Capang05g000260
------------------------------------------------------------
------------LS-ST------------------------------S--N---------
---------------------------NPM------------------------------
A----------------------------NP----E-----ETI-----V----------
Q----G-------LD------------------------D--------------D---L-
--------------K-K-I---------V--------K---R----------------L-
-----------T-----------------------------GPP-SD-------------
----L-D------------I---------V----------------T---------I-S-
-GMG------G-I---GKTT----LAR-----K----AH-----D-H------PE--I--
---------------------------------------R----Y-----HF--------
------------------------------------------D-I-------HVW-----
---------VT-------I---SQE------F----RPR-N-------------------
V-------LLD-A---------------------L---H--C-I-----S-----K-K-I
--------N--------I------------------------------VD----------
------------------------------------E----I------------------
---------------------------------D----------------YK----KK--
--------------------------------------------N---------------
--------------N----------------------------------------E----
------------------LAD-------------L-----------------VQK-----
-------K---IK--------G-R----RYLF-V---VD-DI------------W-----
-----------SM--D--------------------------------------------
---V------WD----N--IR-GMF---------P-------------------------
----------------------------DY-N---N-G----SRILLT--TR----E---
----TD--V-AMH--A------------N--T--------SI----------PHE-----
-------M-------------NLLNLD-------N-S-WELL-----RD-------KV--
F-----------------G----K-K-------H--V-----------------H--P--
-P--------E---L-------EG-IG-KKIVE------KC-------------Q-----
------GLP-----LT-ISV----------IAG-HL-S----K-----------------
--------------MA--R--T--L------Q------------SW-K------------
---------D----VAQ--------------TL-D---------QIVA---------SH-
-------------P-D-------K---C--LG-VL------G-L---S------------
YHHLP-----------------------IHLK--------PCFL-S----MG-N-FPED-
F-H------I-ET---W--RL-IQL-WI--------------------------------
----------A-E-------------------GF----------I--------------R
-T--------SGGC-KR-----------T--L----E---------E---VAVD------
--Y---LED-----------LIS-RN--L-------------I----L---------VS-
--K-----------R----------------R--FNG-------------E--------I
-------------------K------AC--V----M---H------D-----L---M---
R-EFCLKE------A-N------------A-TK----------------------F-M--
------------------------------------------------------------
------
>Capang05g000508
------------------------------------------------------------
-------------NRSD-------------------------LV--RTL-RRT-------
--TSU------------------------M--------------D--------------D
Q----------------------------D-------------------IF---------
V----G-------FQ------------------------D--------------V---V-
--------------E-R-F---------L--------A---E----------------L-
-----------L--------K------------------------EE-----------SR
R-----S------------V---------I----------------S---------I-Y-
-GMG------G-I---GKTT----LAR-----N----LY-----N-C------PS--L--
---------------------------------------V----T-----SF--------
------------------------------------------P-T-------RAW-----
---------IC-------V---SQE------F----NTP-D-------------------
L-------LRS-I---------------------I---K--I-R-----------Q-G--
-------------L----------------------------------TK----------
-----------------------------------------E------------------
---------------------------------------------------------T--
-------------------------------------L------D----LL---------
--------------K----------------------------------------K----
------------------MTE-------------R------------DLQFYLCD-----
-------L---LK--------E-R----KYLV-V---VD-DV------------W-----
-----------HK--A--------------------------------------------
---A------WE----S--VK-RAL---------T-------------------------
----------------------------DS-K---N-G----SRVIIT--TR----K---
----ED--V-AKS--E---------------D--------DN--------GLAYK-----
-------L-------------RFLRQE-------E-S-WDLF-----CK-------KA--
C------------------------Q------VN--K-FDKIG-----------WS-P--
----------A---M-------EE-IA-REMVE------RC-------------G-----
------GLP-----LA-IFV----------LSG-LL-S----Q-----------------
------------------K--K-SL------E------------EW-K------------
---------K----VKA--------------YLW----------RHMR---------NN-
-------------S-I-------E-----ISH-IL------S-L---S------------
YNDLS-----------------------TELK--------KCFL-Y----FG-I-FPE--
T-V------I-ST---E--KL-TRL-WM--------------------------------
----------A-E-------------------GF----------I------------Y-R
------------VE--E-----------R--M----E---------D---VAED------
--F---LNE-----------LVR-RS--L-------------I----Q---------VA-
--K----------------------------T-FW--------------EN--------I
-------------------I------GC--R----I---H------D-----L---L---
P-DLAVKK------AT-------------E-VK----------------------S-I--
------------------------------------------------------------
------
>Capang05g000608
------------------------------------------------------------
--------------QSA-------------------------LV--RTL-RRT-------
--TSY------------------------V--------------D--------------D
-----------------------------DQ------------------IF---------
V----G-------FQ------------------------D--------------V---V-
--------------Q-R-L---------I--------T---E----------------L-
-----------L--------K------------------------AD-----------PR
R-----S------------A---------I----------------S---------I-Y-
-GMG------G-L---GKTT----LAR-----N----LY-----T-S------PN--I--
---------------------------------------V----S-----SF--------
------------------------------------------P-I-------RAW-----
---------IC-------V---SQE------Y----NTM-D-------------------
L-------LRN-I---------------------I---K--S-I-----------Q-G--
-------------R----------------------------------TK----------
-----------------------------------------E------------------
---------------------------------------------------------N--
-------------------------------------L------D----LL---------
--------------E----------------------------------------K----
------------------MTE-------------T------------DLESYLRD-----
-------L---LK--------E-R----KYLV-V---VD-DV------------W-----
-----------HR--E--------------------------------------------
---A------WE----S--LK-RAF---------P-------------------------
----------------------------DS-K---D-G----SRVIIT--TR----K---
----GD--V-AER--A---------------D--------DK--------GFVHK-----
-------L-------------RYLTQE-------E-S-WDLF-----CK-------KL--
L------------------------D------VQ--I-M----------------V-P--
----------E---M-------GR-LA-RDMVH------KC-------------G-----
------GLP-----LA-IVV----------LSG-LL-S----H-----------------
------------------K--R-GL------E------------EW-K------------
---------K----VKD--------------HLW----------KTIK---------AD-
-------------S-I-------E-----ISY-IL------S-I---S------------
YNDLP-----------------------TVLK--------QCFL-Y----FG-I-YPED-
R-E------I-YT---D--QI-TQL-WM--------------------------------
----------A-E-------------------GF----------I------------P-R
------------EE--E-----------R--M----E---------D---VAEG------
--F---LDE-----------LIR-RS--L-------------I----Q---------VG-
--H----------------------------T-FW--------------DK--------V
-------------------V------KC--R----I---H------D-----L---L---
R-DLAVKK------AL-------------E-VN----------------------F-F--
------------------------------------------------------------
------
>Capang05g000620
------------------------------------------------------------
--------------------------------------------------YPT-------
----R----------------------SEF------------------------------
D----------------------------D-----------D-I-----V----------
Q----G-------LD------------------------D--------------D---L-
--------------N-I-I------------------K---R----------------L-
-----------I-----------------------------GPP-SD-------------
----L-D------------I---------V----------------T---------I-S-
-GMG------G-I---GKTT----LAK-----K----SY-----D-H------LT--I--
---------------------------------------R----Y-----HF--------
------------------------------------------D-I-------LAW-----
---------VT-------I---SQE------F----RSR-N-------------------
V-------FFE-A---------------------L---H--C-I-----S-----K----
------------------------------------------------------------
------------------------------------G----K------------------
---------------------------------D---------------YDK----MA--
--------------------------------------------E---------------
--------------S----------------------------------------E----
------------------LAD-------------L-----------------VQK-----
-------N---LK--------G-R----RYLV-V---VD-DI------------W-----
-----------ST--D--------------------------------------------
---V------WD----S--IR-GIF---------P-------------------------
----------------------------NY-N---S-G----SRILLT--TR----E---
----TE--V-AIY--A------------D--T--------SS----------PH------
----------------------ILNLE-------N-G-WKLL-----CD-------KV--
F-----------------G----P-E-------H--D-----------------H--P--
-L--------E---L-------EE-IG-KDIVE------KC-------------Q-----
------GLP-----LT-ISV----------IAG-HL-S----N-----------------
--------------TA--K--T--L------E------------GW-K------------
---------D----VAQ--------------NL-R---------EVVA---------SH-
-------------P-N-------R---C--LG-VL------G-L---S------------
YHHLP-----------------------NHLK--------PCFL-S----MS-S-FPED-
V-Q------V-DT---W--RL-IQL-WI--------------------------------
----------A-E-------------------GF----------I--------------R
-T--------S-GS-RK-----------S--L----E---------E---VALN------
--N---LED-----------LIS-RN--L-------------I----Q---------AG-
--K-----------R----------------R--FNG-------------E--------I
-------------------K------AC--G----I---R------D-----L---L---
R-EFCLIE------A-E------------T-TK----------------------F-M--
------------------------------------------------------------
------
>Capang05g001300
------------------------------------------------IVD---------
------------DE-IV------------------------------E--VSI-------
----L----------------------PNL------------------------------
G----------------------------S-----------A-I-----V----------
W----G-------LD------------------------D--------------D---V-
--------------E-L-I---------V--------E---R----------------L-
-----------R-----------------------------GQQ-SD-------------
----L-D------------I---------V----------------T---------V-S-
-GMG------G-I---GKTT----LAR-----R----TH-----D-H------LS--I--
---------------------------------------R----Y-----HF--------
------------------------------------------D-L-------RIW-----
---------VT-------I---SQE------Y----RRR-S-------------------
V-------FLD-V---------------------L---H--C-I-----S-----K-Q-A
--------N--------V------------------------------FI----------
------------------------------------G----E------------------
---------------------------------D---------------YDK----KD--
--------------------------------------------D---------------
--------------N----------------------------------------E----
------------------LAD-------------L-----------------VRK-----
-------N---LM--------G-R----RYLV-V---VD-DI------------W-----
-----------ST--D--------------------------------------------
---V------WD----R--IR-RIF---------P-------------------------
----------------------------EC-N---N-R----SRILLT--TR----D---
----TK--V-AMY--A------------D--S--------NS----------PHH-----
-------M-------------TLLDLD-------Y-S-WKFI-----CD-------RV--
F-----------------G----P-E-------H--D-----------------H--P--
-P--------E---L-------EE-IG-KEIAE------KC-------------Q-----
------GLP-----LT-ISV----------IAG-YL-S----K-----------------
--------------MA--R--T--L------E------------SW-K------------
---------Y----VTE--------------TL-S---------EIVA---------SH-
-------------P-D-------K---C--LG-VL------G-L---S------------
YNHLP-----------------------NHLK--------PCFL-S----MS-S-FPED-
F-Q------V-ET---C--QL-IQL-WI--------------------------------
----------A-E-------------------DF----------I--------------S
-V--------S-ES-GK-----------S--L----E---------E---VAKD------
--Y---LED-----------LIS-RN--L-------------I----G---------VR-
--K-----------R----------------R--FNG-------------E--------I
-------------------K------AC--G----M---H------D-----I---L---
R-EFCLTE------V-E------------M-TN----------------------F-M--
------------------------------------------------------------
------
>Capang05g001301
------------------------------------------------------------
------------AMNTV-----------------------------TT---HT-------
--SSNLA-------------RT-----PKM--------------N---------------
E----------------------------E-------------------I----------
V----G-------FK------------------------D--------------V---I-
--------------G-K-L---------R--------N---Q----------------L-
-----------I--------K--------------------G-T-KK-------------
----R-D------------A---------I----------------A---------I-V-
-GMP------G-L---GKTT----LAN-----R----LY-----C-D------RL--V--
---------------------------------------V----S-----HF--------
------------------------------------------E-I-------RAQ-----
---------CC-------V---SQV-----------SCK-D-------------------
L-------LLA-I---------------------L---RD-V-T-----V-----E-D-S
--------KF---------------------------------------R----------
------------------------------------A----N------------------
---------------------------------S--------------------------
--------------------------------------------T---------------
--------------A----------------------------------------E----
------------------LAD-------------K-----------------LRK-----
-------A---LY--------F-G----RYLI-L---VD-DV------------W-----
-----------ET--S--------------------------------------------
---V------WD----D--LV-GCF---------H-------------------------
----------------------------DA-N---E-G----SKIILT--TR----N---
----HD--V-VNY--A---------RYKS----------------------EPHL-----
-------L-------------RMFSDD-------E-S-WKLL-----RK-------KV--
F-----------------G------E-------E--S-----------------C--S--
-T--------D---L-------ME-IG-QQIAK------KC-------------G-----
------QLP-----LS-VAL----------VAG-IL-E----K-----------------
--------------ME--R--K--E------G------------CW-K------------
---------Q----VAN--------------NL-GPH---------IH---------RD-
---------------------------S--RA-II------E-H---S------------
YLNLP-----------------------YHLR--------SCFL-Y----FG-A-FLED-
S-A------I-NV---S--EL-TRL-WI--------------------------------
----------S-E-------------------GF----------I--------------K
-S----------CE-SK-----------S--L----Q---------D---KAVG------
--Y---LDN-----------LIR-RN--L-------------V----T---------VA-
--T-----------R----------------S--SGG-------------K--------V
-------------------N------AC--H----V---H------D-----L---L---
H-DFCKER------S-K------------E-EN----------------------L-L--
------------------------------------------------------------
------
>Capang05g001350
------------------------------------------------------------
------------------------------------------------------------
---PQ----------------H------DL-------M---------------------H
E----------------------------N-------------M-----I----------
V----G-------RE------------------------N--------------E---F-
--------------G-I-I---------L--------D---R----------------L-
-----------A--------S--------------------GSR--K-------------
----L-E------------V---------V----------------L---------I-V-
-G-G------G-I---GKTT----LAT-----K----IY-----N-D------PY--I--
---------------------------------------M----S-----RF--------
------------------------------------------D-I-------RAK-----
---------TF-------V---SQE------Y----CTR-N-------------------
V-------LLR-L---------------------L---S--S-I----------------
-------------------------------------------------T----------
------------------------------------D----I--------------I---
------------------------------------------------------------
--------------------------------------------S---------------
--------------E-LTE-------------------------G----------E----
------------------LAD-------------R-----------------LQK-----
-------T---LK---G----R-R----RYLI-V---ID-DI------------W-----
-----------TA--T--------------------------------------------
---A------WD----D--FK-LCF---------P-------------------------
----------------------------DY-H---N-E----SRILLT--TR----N---
----ME--V-AEY--T-----------NS--G--------T----------PPYQ-----
-------M-------------RLLSCD-------E-SCWNLM-----YS-------KV--
F-----------------A------K-------E--C-----------------Y--S--
-P--------E---F-------EQ-LG-KQIAL------KC-------------R-----
------GLP-----LA-IVV----------IAG-LL-S----K-----------------
--------------ID--K--T--F------Y------------EW-K------------
---------S----VSK--------------NV-S---------SSVS---------TNL
-------------D-D-------S---C--MS-VL------A-L---S------------
YHHLP-----------------------HYLK--------SCFL-Y----CG-I-FPED-
E-L------I-SV---S--KL-TKL-WV--------------------------------
----------T-K-------------------GF----------L--------------K
-M----------EE-NK-----------S--T----E---------E---VAEK------
--C---LKD-----------LID-IS--S-------------V-------------VIH-
--R-----------Q----------------S--FDG-------------R--------I
-------------------K------TC--G----M---H------D-----I---V---
Q-ELSIRE------A-R------------K-MD----------------------F-V--
------------------------------------------------------------
------
>Capang05g001431
------------------------------------------------------------
------------NHQSA-------------------------MV--RKL--RT-------
--TSY------------------------I--------------D--------------E
-----------------------------NH------------------IF---------
V----G-------FQ------------------------D--------------V---V-
--------------E-K-L---------L--------A---E----------------L-
-----------L--------K------------------------AD-----------PR
R-----G------------V---------I----------------S---------I-Y-
-GMG------G-L---GKTT----IAR-----N----LY-----N-S------PS--L--
---------------------------------------I----T-----SF--------
------------------------------------------H-A-------RAU-----
---------IC-------V---SQE------Y----NTM-D-------------------
L-------LKN-I---------------------I---K--S-I-----------K-G--
-------------R----------------------------------TK----------
-----------------------------------------E------------------
---------------------------------------------------------T--
-------------------------------------L------D----LL---------
--------------E----------------------------------------R----
------------------MTE-------------S------------DLEIYLRD-----
-------L---LE--------E-R----KYLL-V---VD-DV------------W-----
-----------QR--E--------------------------------------------
---A------CE----S--LR-RAF---------P-------------------------
----------------------------DS-K---N-G----SRVIIT--TR----K---
----ED--V-AKR--A---------------D--------DN--------GFVHK-----
-------L-------------RFLSQE-------E-S-WDLF-----RR-------KL--
L------------------------D------VL--A-M----------------V-P--
----------T---M-------EI-LA-RDMVD------KC-------------G-----
------GLP-----LA-IVV----------LSG-LL-S----H-----------------
------------------K--T-GI------Q------------EW-Q------------
---------K----VKA--------------HLW----------RHMK---------DD-
-------------S-I-------E-----ISC-IL------S-L---S------------
YNDLS-----------------------TALK--------QCFL-Y----FG-I-FPED-
H-L------I-YV---D--NI-MWL-WI--------------------------------
----------A-E-------------------GF----------I------------P-R
------------GE--E-----------R--I----E---------D---VAEG------
--F---LDE-----------LAR-RS--L-------------I----Q---------VV-
--S----------------------------T-SW--------------KT--------D
-------------------V------RS--K----I---H------D-----L---L---
R-DLAMQK------AL-------------E-VN----------------------F-F--
------------------------------------------------------------
------
>Capang05g001886
------------------------------------------------------------
-----------------------------------------------N------------
--SP-----------------N-----KPV------------------------------
E----------------------------N-----KS-STTSKI-----I----------
V----G-------FE------------------------E--------------E-----
--------------T-EWI---------I--------R---K----------------L-
-----------T--------G--------------------GPS-E--------------
----V-D------------V---------I----------------S---------I-V-
-GLP------G-L---GKTT----LAY-----R----VY-----N-D------KS--V--
---------------------------------------V----D-----HF--------
------------------------------------------D-V-------RAW-----
---------CT-------I---DQE------H----NEK-K-------------------
L-------LKR-I---------------------F---N--E-V-----------I-G-L
K-----------------------------------------------ER----------
------------------V-----------------S----E------------------
---------------------------------D--------------------------
--------------------------------------------G----I----------
--------------D---------N------------------------------N----
------------------VAD-------------D-----------------LRK-----
-------Q---LF--------G-K----RCLI-V---LD-DL------------W-----
-----------DT--A--------------------------------------------
---T------WD----E--LT-RPLY--A----IPP------------------------
----------------------------EF-U---K-G----SRVILT--SR----K---
----KE--V-AKH--A---------KCCS----------------------DPLD-----
-------L-------------RLLRPE-------E-S-WELL-----EK-------RV--
F-----------------G------E-------E--R-----------------C--P--
-------D--E---L-------KD-VG-EKIAE------KC-------------Y-----
------GLP-----LV-LDL----------ISG-II-S----R-----------------
--------------KE--K--K---------E----A-------LWLE------------
--------------VLN--------------NL-S---------SFIF---------KDE
-------------E-E-------------VMK-VI------Q-L---S------------
YDQLS-----------------------NHLK--------PCLI-Y----LA-S-YPKD-
E-Y------I-AI---S--DL-EYL-WS--------------------------------
----------A-E-------------------GL----------M------------E-Q
-S-----------E-VK------------------------------------V------
--Y---VDE-----------LIS-SS--L-------------V----V------------
---------------------------------V--------------------------
---------SNERGA--Y-P------HC--Q----I---H------D-----L---V---
H-D-FLRK------A-R------------K-EK----------------------L-FD-
------------------------------------------------------------
------
>Capang06g002779
------------------------------------------------------------
------------------------------------------------------------
---------------------K-----NPV------------------------------
E---------------------G------K------S-LTAGKI-----I----------
V----G-------FE------------------------E--------------D-----
--------------T-DWI---------I--------S---K----------------L-
-----------T--------S--------------------GPK-D--------------
----L-D------------V---------I----------------S---------I-T-
-GMP------G-S---GKTT----LAY-----K----VY-----N-Y------KS--V--
---------------------------------------A----R-----RF--------
------------------------------------------D-I-------HSW-----
---------CI-------V---GQE------Y----DKR-K-------------------
L-------LEK-V---------------------Y---N--Q-V-----------T-G-A
D-----------------------------------------------SK----------
------------------L-----------------S----E------------------
------------------------------------------------------------
--------------------------------------------N----I----------
--------------D---------------------------------------------
------------------VAD-------------E-----------------LRR-----
-------H---LF--------G-N----RYLV-V---LD-DL------------W-----
-----------DT--D--------------------------------------------
---T------WD----K--LI-RPF---------P-------------------------
----------------------------LV-E---N-G----SRIILT--SR----E---
----ME--V-ALY--G---------KRNT----------------------DPLK-----
-------L-------------RLLKSE-------E-S-WELL-----EK-------RA--
F-----------------G------E-------K--S-----------------C--P--
-------D--E---L-------LD-VG-KEIAK------NC-------------K-----
------GLP-----LV-ADL----------IAG-VI-A----G-----------------
--------------RE--K--K---------K----S-------VWLE------------
--------------VRN--------------NL-N---------SFIL---------NSE
-------------V-E-------------VMK-VI------E-L---S------------
YDHLP-----------------------HQLK--------PCFL-H----FA-S-IPKD-
N-A------S-HK---H--LL-KMD-WL--------------------------------
----------N-E-------------------GL----------V------------E-R
-T-----------A-MK-----------S--V----E---------E---VMEV------
--Y---LDN-----------LIS-CS--L-------------V----I------------
---------------------------------SFN------------------------
--------EIGS-----S-P------TC--Q----L---H------D-----L---V---
H-DFCLIK------A-K------------E-EK----------------------L-F--
------------------------------------------------------------
------
>Capang07g000170
--------------------------------------------------S---------
------------YLLES------------------------------S------------
---QE----------------K-----SPA-----------------------------V
Q----------------------------D-------------I-----V----------
V----G-------LD------------------------D--------------D---V-
--------------L-E-I---------K--------T---R----------------L-
-----------C-----------------------------SFS-SK-------------
----L-E------------I---------V----------------S---------L-V-
-GMG------G-I---GKST----LAR-----M----VY-----D-D------SF--I--
---------------------------------------Q----Y-----HF--------
------------------------------------------S-I-------RAW-----
---------VT-------V----KD------R----QVK-G-------------------
L-------FLG-L---------------------L---D--S-I----------------
------------------------------------------------VE----------
------------------F---------------T-A----E--------------IH--
---------------------------------E-K--------------------HS--
------------------------------------------------------------
--------------E----------------------------------------Q----
------------------LEE-------------M-----------------LYR-----
-------K---LK--------H-N----RYLI-V---LD-DV------------W-----
-----------ST--E--------------------------------------------
---V------WG----K--IR-RCF---------P-------------------------
----------------------------DD-K---N-G----SRILLT--TR----L---
----TK--V-ALH--A------------K--S--------DS---------APYC-----
-------L-------------KLLDLE-------E-S-WELL-----CQ-------KV--
C-----------------G----R-K-FD-RP----------------------------
----------D---L-------ED-IG-KKIAG------RC-------------Q-----
------GLP-----LT-ILV----------VAG-QL-S----K-----------------
--------------LQ--R--T--R------M------------CW-Q------------
---------I----FAK--------------TV-G---------SIVT---------DE-
-------------H-E-------K---C--LD-IL------A-L---S------------
YRNLP-----------------------HHUK--------ACFI-Y----IC-A-FPAE-
T-A------I-RV---Q--PL-VKL-WI--------------------------------
----------A-E-------------------GF----------L--------------T
-T----------GK-QK-----------I--L----E---------N---YAEE------
--C---LED-----------LVN-RS--L-------------V----I---------VK-
--Q-----------R----------------K--SNG-------------R--------V
-------------------K------SC--A----V---H------D-----L---L---
R-DLGLRE------A-Q------------R-EN----------------------F-F--
------------------------------------------------------------
------
>Capang07g000539
------------------------------------------------------------
-----------------------------------------------A--KHL------P
---TQ---------------NS-----NPA--------------N--------------D
E----------------------------D-------------------I----------
V----G-------LU------------------------N--------------EA----
--------------E-I-I---------I--------H---F----------------L-
-----------S--------R--------------------G-T-NE-------------
----S-D------------I---------I----------------P---------I-V-
-GMG------G-Q---GKTT----LAR-----K----VY-----N-N------GM--I--
---------------------------------------V----F-----HF--------
------------------------------------------D-C-------LAW-----
---------CS-------I---SQT------Y----SRI-E-------------------
L-------LQE-I---------------------F---S--Q-V-----------T-G-S
-------------------------------------------------K----------
------------------------------------G----K------------------
------V-----------------------------------------------------
--------------------------------------------D---------------
------------E-----------------------------------------VGK---
------------------LAD-------------M-----------------LRK-----
-------S---LM--------C-K----RYLI-V---LD-YM------------W-----
-----------D------------------------------------------------
-VTA------WE----D--LM-LSF---------P-------------------------
----------------------------DD-K---N-R----SRIIVT--TR----L---
----EK--V-GEH--V---------LKHT----------------------DPYS-----
-------L-------------PFLTPD-------E-S-LQLL-----QK-------KV--
F-----------------Q------Q-------E--R-----------------C--P--
-P--------G---L-------YK-VS-QAVAK------RC-------------K-----
------GLP-----QV-IIL----------VAG-IN-K----R-----------------
------------------K--K--M------E----E-------SWWH------------
---------E----VKN--------------AL----------FSYL----------GES
-------------E-E-------Y---S--LS-TM------Q-L---N------------
YDYLP-----------------------DHLR--------PCLL-Y----VG-M-FPED-
A-R------I-PV---S--KL-I-------------------------------------
-----IEHYLA-E-------------------GF----------L--------------Q
-NI---------ES-GR------------------LE---------E---TAED------
--Y---SME-----------LIR-NN--V-------------V----L---------VS-
--K-----------R----------------E--YNG-------------K--------I
-------------------K------YC--Q----V---H------D-----V-V-L---
--HFCLEK------S-R------------E-EK----------------------Y-M--
------------------------------------------------------------
------
>Capang07g001184
------------------------------------------------------------
----------------------------------------------MDR-GRLF------
-------------------LH--------A-----------------------------D
E---------------------T------E-------------------V----------
I----G-------LD------------------------D--------------D---F-
--------------N-M-L-----------Q------A---K----------------L-
-----------L---------------------------------DQ-------------
------D--------LPYGV---------I----------------S---------I-V-
-GMP------G-M---GKTT----LAK-----K----LC-----K-HV------------
---------------------------------------Y----H-----HF--------
------------------------------------------E-----------------
---------CS---AMVYV---SQQ------P----ILG-E-------------------
I-------FLD-IG------------------------K--Q-V-----G----------
-----------------L------------------------------KE----------
------------------------------------E----E------------------
---------------------------------R--------------------------
--------------------------------------------K---------------
--------------D----------------------------------------N----
------------------LEN------------------N------------LRS-----
-------F---LK--------R-K----RYVI-L---LD-DI------------W-----
-----------SV--E--------------------------------------------
---F------WD----D--LK-LIL---------PK------------------------
---------------------------FDS-----KTR----GKIIIT--TR----N---
----SN--I-GRY-IGG--------------N-------------------CSLHV----
-------L-------------EPLDSE-------K-S-VALF-----TN-------RI--
F-------TSD-------N------N----YWEN-AS--------------------S--
----------D---L-------EN-IG-KKIVE------RC-------------D-----
------GIP-----LA-IVL----------IAG-ML------R-----------------
----------A---RE--R--T---------EH-----------AW-N------------
---------S----VLE--------------TM-GQN---------IQ---------DQ-
---------------------------C--DN-IL------S-V---S------------
YNDLP-----------------------PALR--------PCFL-Y----FG-L-FPED-
H-E------I-PAS-----DV-TNM-WI--------------------------------
----------A-E-------------------KF----------I-----------VA-S
-T----------DN-RR-----------E--V----E---------D---IAED------
--F---LND-----------LVS-RN--L-------------I----Q---------VS-
--R-----------R----------------T--FQG-------------R--------I
-------------------A------SC--R----I---H------D-----L---L---
H-SLCISL------A-R------------G-SN----------------------F-F--
------------------------------------------------------------
------
>Capang07g001338
------------------------------------------------------------
------------------------------------------------------------
--ES-----------------N-----SEY------SP------N--------------L
Q----------------------------A-------------T-----V----------
L----E-------LD------------------------D--------------D---L-
---------------MT-I---------K--------S---R----------------L-
-----------I-----------------------------GPP-SK-------------
----L-D------------V---------I----------------S---------I-V-
-GMG------G-I---GKTT----LAR-----Q----VY-----D-D------IY--M--
---------------------------------------E----H-----HF--------
------------------------------------------Y-I-------RAW-----
---------IT-------V---SQM------H----QHR-E-------------------
M-------LLG-I---------------------L---R--C-F-----S----------
-----------------L------------------------------VN----------
------------------------------------D----N--------------TYL-
--------------------------------------------------------KS--
--------------------------------------------T---------------
--------------E----------------------------------------Q----
------------------LAE-------------Q-----------------VYR-----
-------S---LK--------G-R----RYLI-A---MD-DV------------W-----
-----------DT--S--------------------------------------------
---A------WD----V--VK-RSF---------P-------------------------
----------------------------DD-K---N-G----SRVILT--SR----I---
----AN--V-GIY--A------------S--S--------GS----------PHY-----
-------M-------------QCLSVE-------E-S-LKLF-----NL-------KA--
F-----------------G------R-------E--T-----------------C--P--
-L--------E---L-------EK-AT-KQIVE------KC-------------Q-----
------GLP-----LA-IVV----------VAG-FC-S----K-----------------
--------------IS--K--T--E------N------------CW-E------------
---------D----VAH--------------KI-G---------MVVS---------RG-
-------------T-E-------E---C--LD-LL------T-L---S------------
YNHLP-----------------------HHLK--------PCFL-Y----MG-A-FPKD-
F-E------I-SV---S--RL-IKL-WI--------------------------------
----------A-A-------------------EY----------V--------------R
-C----------KP-EK-----------D--F----E---------E---VADG------
--Y---LRD-----------LID-RS--L-------------I----M---------VK-
--R-----------R----------------T--SSG-------------K--------V
-------------------K------TC--E----V---H------D-----L---L---
H-DLILRV------A-W------------K-ER----------------------S-I--
------------------------------------------------------------
------
>Capang07g001485
--------------------------------------------DLKSQTY---------
------------TLSG--------------------------------------------
--IPE----------------H------DG-------E------Q--------------P
E----------------------------N-------------I-----V----------
V----G-------HE------------------------T--------------E---Y-
--------------K-M-I---------L--------D---Q----------------L-
-----------V--------R--------------------GER--E-------------
----L-E------------V---------V----------------S---------I-V-
-GMG------G-I---GKTT----LAT-----K----LY-----R-D------PC--I--
---------------------------------------M----P-----HF--------
------------------------------------------D-L-------LAK-----
---------AT-------V---SQE------Y----CAR-N-------------------
V-------LLG-L---------------------L---S--S-S----------------
-------------------------------------------------R----------
------------------------------------D----E--------------S---
------------------------------------------------------------
--------------------------------------------Y---------------
--------------D----------------------------------------Q----
------------------LAD-------------R-----------------LQK-----
-------L---LK--------G-K----RYLV-V---ID-DI------------W-----
-----------TT--G--------------------------------------------
---A------WD----D--IK-LCF---------P-------------------------
----------------------------DC-N---K-G----SRILLT--TR----N---
----VE--V-AEY--A-----------SS--G--------K----------PLYH-----
-------M-------------RLMNFD-------E-S-WSLL-----YE-------KV--
F-----------------A------K-------D--S-----------------F--P--
-P--------Q---F-------EQ-LG-KQIAL------KC-------------G-----
------GLP-----LA-IVV----------IAG-LL-S----K-----------------
--------------LG--K--A--L------S------------EW-Q------------
---------S----VAA--------------NI-G---------SAVS---------TDV
-------------D-I-------Q---C--MR-VL------A-L---S------------
YHYLP-----------------------HHLK--------PCFL-Y----FA-I-FPED-
E-L------V-FV---D--KL-VEL-WV--------------------------------
----------V-E-------------------GF----------L--------------K
-V----------VE-MK-----------S--I----E---------E---VARK------
--N---IKD-----------LID-RS--L-------------I-------------SIC-
--H-----------S----------------R--FDG-------------K--------I
-------------------E------SC--G----M---H------D-----M---I---
R-ELCLRE------A-R------------N-LN----------------------F-V--
------------------------------------------------------------
------
>Capang07g001540
------------------------------------------------------------
------------------------------------------------SSRWNS------
---------------------H-------V-------------FD---------------
Q---------------------T------LI------------------V----------
-----E-------LS------------------------E--------------D---T-
--------------R-K-I---------K--------E---W----------------I-
-----------L------------S----------------H-SES--------------
----L---------H----L---------V----------------G---------I-V-
-GMG------G-L---GKTT----IVQ-----K----IY-----N-D------RQ--V--
---------------------------------------N----V-----RF--------
------------------------------------------Q-K-------KVW-----
---------VS-------V---SQT------Y----DDL-S-------------------
M-------MKG-I---------------------L---K--Q------------------
------------------------------------------------------------
------------------------------------------------------------
--------------------------------------------------------LN--
----------------------------------------A---D---------------
--------------D------SG-T------------------------------D----
------------------KRDL----LN------R-----------------IRV-----
-------A---LS--------H-K----SYLI-V---MD-DV------------WSI---
-----------DD--G--------------------------------------------
---W------WD----R--IS-SGLP----------------------------------
----------------------------KFKE---H-N----SCIIIT--SR----N---
-----E-DV-VKR-MG-----------AT--ES-----RIH-------------------
----R--P-------------RLLDDE-------E-S-WSLF-----CK-------VA--
F-----------------L-----ST-----KGK--------------------C-NT--
----------Q---L-------EE-VG-REIVR------KC-------------H-----
------GLP-----LA-IKT----------TGG-ML------S-----------------
----------S-------K--P---------Q--SLG-------EW-T------------
---------R----ICENFREKLV----S--DC----------------------V-SNI
---------------S-------------VMA-SL------Q-L---S------------
YDELP-----------------------SHLK--------QCIL-C----FS-I-YPGD-
H-E------I------EAEHL-VRW-WV--------------------------------
----------G-E-------------------GL----------V--------------R
-GD---------DT-EAA---------TY---------------------VAFN------
--Y---LSE-----------LVS-RC--LVE----------AVQ----------------
--R-----------S----------------N--FDG-------------R---------
VY------S------------------C--K----M---P------D-----M---V---
R-DMTILVA---EDE--------------M-------------------------F----
------------------F-----------------------------------------
------
>Capang07g001542
------------------------------------------------------------
----------------------------------------------SRRTRWTS------
---------------------H-------I-------------FD---------------
K---------------------D------DI------------------V----------
-----G-------LS------------------------E--------------D---T-
--------------T-K-I---------K--------K---W----------------I-
-----------L------------P----------------H-SES--------------
----L---------H----C---------V----------------G---------I-V-
-GMG------G-L---GKTT----VAQ-----K----IY-----H-D------IQ--V--
---------------------------------------N----A-----RF--------
------------------------------------------Q-K-------KVW-----
---------VS-------I---SQT------Y----DEL-S-------------------
I-------MKG-I---------------------L---K--Q------------------
------------------------------------------------------------
------------------------------------------------------------
--------------------------------------------------------LS--
----------------------------------------A---D---------------
--------------D------SG-T------------------------------D----
------------------KGDL----LN------R-----------------IRE-----
-------A---LS--------H-K----SFLI-V---MD-DV------------WDI---
-----------VD--G--------------------------------------------
---W------WD----R--IS-KGLP----------------------------------
----------------------------KFTE---H-N----CCIIIT--SR----N---
-----E-DV-VRR-MG-----------AT--ES-----RIH-------------------
----R--P-------------RLLDEE-------E-S-WSLF-----CK-------VA--
F-----------------L-----ST-----NGK--------------------C-NS--
----------Q---L-------KD-VG-REIVR------KC-------------H-----
------GLP-----LA-IKT----------TGG-ML------S-----------------
----------S-------K--P---------H--SLV-------EW-M------------
---------R----ICKNFREQLV----S--DS----------------------A-SNS
---------------S-------------VMA-SL------Q-L---S------------
YDELP-----------------------SRLK--------QCIL-C----FS-I-YPDD-
H-E------I------EAEQL-VRW-WV--------------------------------
----------G-E-------------------GL----------V--------------R
-GD---------GT-ETA---------TD---------------------VAFN------
--H---LSE-----------LVS-RC--LVE----------AVQ----------------
--R-----------R----------------N--FDG-------------R---------
VY------S------------------C--K----M---H------D-----M---V---
R-DMIILMA---EDE--------------K-------------------------F----
------------------C-----------------------------------------
------
>Capang07g001557
------------------------------------------------------------
------------------------------------------------KVRWTS------
---------------------D-------I-------------ID---------------
E---------------------S------QT------------------I----------
-----G-------LD------------------------E--------------D---T-
--------------R-T-L---------K--------K---W----------------I-
-----------L------------P----------------C-NGS--------------
----L---------Q----L---------I----------------G---------I-V-
-GMG------G-L---GKTT----LAQ-----K----IY-----N-D------RE--V--
---------------------------------------C----S-----RF--------
------------------------------------------N-L-------KIW-----
---------VC-------K---S-N------F----GEL-E-------------------
I-------MKS-I---------------------L---Q--Q------------------
------------------------------------------------------------
------------------------------------------------------------
--------------------------------------------------------LK--
----------------------------------------K---D---------------
--------------D------HG-S------------------------------D----
------------------RSVL----LK------G-----------------IHE-----
-------A---LL--------N-K----KYLI-V---MD-DV------------WSI---
-----------ED--G--------------------------------------------
---W------WK----H--IF-EGLP----------------------------------
----------------------------KTEN---Q-S----SCIIVT--SR----N---
-----E-EV-VKR-MG-----------VE--EE-----QIH-------------------
----R--P-------------KLLSDE-------E-G-WLLF-----SK-------VA--
F-----------------A-----SS-----KGK--------------------CKDP--
----------E---L-------KR-VG-KGILK------KC-------------G-----
------GLP-----LA-IKT----------IGG-LL------S-----------------
----------S-------K--S---------Q--LRS-------VW-Q------------
---------D----IGEDLPQVLV----D--ES----------------------K-SYD
---------------S-------------LLA-TL------Q-R---S------------
YDELP-----------------------VKLK--------QCIL-C----FA-I-YPED-
S-E------I------EVDQL-ANW-WI--------------------------------
----------G-E-------------------GF----------I--------------Y
-KK---------GR-KIA---------RK---------------------MALE------
--C---LSE-----------LIS-RC--LVE----------AVR----------------
--K-----------R----------------N--YDG-------------R---------
VY------S------------------C--K----M---H------D-----M---I---
R-EMIIRVA---KRE--------------S-------------------------F----
------------------S-----------------------------------------
------
>Capang07g002233
------------------------------------------------FNS---------
------------KI-SH------------------------------S--RDT-------
---------------------S-----SQF------PL------D--------------Q
K----------------------------D-------------M-----I----------
V----G-------LD------------------------E--------------D---L-
---------------LK-I---------K--------D---R----------------L-
-----------I-----------------------------VQS-SR-------------
----L-E------------V---------V----------------P---------I-V-
-GMG------G-I---GKTT----LAR-----R----VY-----D-D------SL--I--
---------------------------------------T----Y-----HF--------
------------------------------------------Y-V-------RAW-----
---------IS-------V---SQE------F----DRR-D-------------------
I-------FLG-I---------------------L---Q--S-I-----S----------
-----------------T------------------------------VN----------
------------------------------------D----E--------------V---
---------------------------------E-R-----------------N--ST--
--------------------------------------------T---------------
--------------E----------------------------------------Q----
------------------LAE-------------R-----------------VYR-----
-------S---LK--------G-R----KYLI-L---LD-DM------------W-----
-----------SI--E--------------------------------------------
---P------WQ----H--VR-RSF---------P-------------------------
----------------------------DD-H---N-G----SRIVLT--TR----L---
----VD--V-ASS--A------------S--S--------AN---------SLHQ-----
-------M-------------RFLSME-------E-S-WTLL-----RD-------KV--
F-----------------G------N-------D--S-----------------Y--P--
-P--------E---L-------EK-IG-RYIGH------QC-------------Q-----
------GLP-----LA-VVA----------IGG-LL-S----K-----------------
--------------MR--K--E--T------S------------SW-E------------
---------N----VAE--------------KV-G---------SLMT---------SD-
-------------S-M-------D---C--LS-IL------S-L---S------------
YNHLP-----------------------PYLK--------PCFL-Y----IG-V-FAET-
R-E------I-PV---W--KL-IKL-WI--------------------------------
----------A-E-------------------GF----------I--------------K
-K----------VK-HK-----------N--L----E---------G---VAEE------
--T---LRE-----------LVD-RS--L-------------V----L---------VG-
--K-----------H----------------S--SVG-------------K--------I
-------------------K------TC--K----M---H------D-----L---V---
R-DMCLRE------A-Q------------S-EN----------------------F-I--
------------------------------------------------------------
------
>Capang08g000083
-------------------------------------------------QS---------
------------KI-SH------------------------------S--RDT-------
---------------------S-----SQI------PL------D--------------Q
K----------------------------D-------------M-----I----------
V----G-------LD------------------------E--------------D---V-
---------------LK-I---------K--------D---R----------------L-
-----------I-----------------------------VQS-SR-------------
----L-E------------V---------V----------------P---------I-V-
-GMG------G-I---GKTT----LAR-----R----VY-----D-D------SL--I--
---------------------------------------T----Y-----HF--------
------------------------------------------Y-V-------RAW-----
---------IN-------V---SQE------F----DTR-N-------------------
I-------FLG-I---------------------L---R--S-V-----S----------
-----------------V------------------------------VS----------
------------------------------------D----E--------------V---
---------------------------------E-R-----------------N--ST--
--------------------------------------------N---------------
--------------E----------------------------------------Q----
------------------LAE-------------R-----------------VYR-----
-------S---LK--------G-R----KYLI-V---LD-DM------------W-----
-----------SI--E--------------------------------------------
---A------WK----H--VR-RSF---------P-------------------------
----------------------------DD-H---N-G----SRIVLT--TR----L---
----LD--V-ASS--A------------S--S--------GN---------SLHQ-----
-------M-------------SFLSTE-------E-S-WTLL-----CD-------KV--
F-----------------G------D-------C--S-----------------Y--P--
-L--------E---L-------EK-IG-RYIVH------QC-------------Q-----
------GLP-----LA-VVV----------IGG-LL-S----K-----------------
--------------MS--K--E--I------R------------SW-E------------
---------N----VAE--------------KV-G---------SLMT---------SD-
-------------T-M-------D---C--LR-IL------S-L---S------------
YNHLP-----------------------PYLK--------PCFL-Y----IG-V-FAET-
R-E------I-PV---W--KL-IKL-WI--------------------------------
----------A-E-------------------GF----------I--------------K
-K----------VK-DK-----------N--P----E---------D---VAEE------
--S---LRE-----------LVD-RS--L-------------V----L---------VG-
--K-----------N----------------T--SLG-------------K--------I
-------------------K------SC--K----M---H------D-----L---V---
R-DMCLRE------A-Q------------T-EN----------------------F-I--
------------------------------------------------------------
------
>Capang08g000438
--------------------------------------------DDLVNRGGE-------
------------E-----------------------------------------------
----R----------------Q-----PPV-----------------------------V
E----------------------------E-----------DD------V----------
V----G-------FD------------------------E--------------EA----
--------------Q-K-V---------I--------D---R----------------L-
-----------L--------E--------------------G-S-DD-------------
----L-E------------V---------V----------------P---------V-V-
-GMP------G-L---GKTT----LAN-----K----IF-----K-H------PK--I--
---------------------------------------E----Y-----EF--------
------------------------------------------F-T-------RLW-----
---------LY-------V---SQS------Y----KVK-E-------------------
L-------YLN-I---------------------I---S--K-F---------------T
------------------------------------------------GK----------
----T-------------------------------K----Q------------------
----Y---------------------------------------------------HD--
-------------------------------------M------S---------------
------------E-K----------------------------------------D----
------------------LAD-------------V-----------------VRG-----
-------I---LE---E----G-G----KYLI-V---LD-DV------------W-----
-----------SR--E--------------------------------------------
---A------WD----R--IK-IAF---------P-------------------------
----------------------------KN-N---K-R----NRVLLS--TR----H---
----HT--I-AKY--------------CN--E-------------------RPHN-----
-------L-------------KFLTDE-------E-S-WILL-----EK-------KA--
F-----------------H------K-------A--K-----------------C--P--
-P--------E---L-------ET-HG-QSIAR------KC-------------K-----
------GLP-----LA-IVV----------IAG-AL-I----G-----------------
--------------KG--K--T--T------M------------EW-E------------
---------Q----VDQ--------------SV-GE--------HLIS---------RDH
-------------A-N-------N---C--NK-LV------R-M---S------------
YDDLP-----------------------YDLK--------ACFL-Y----FG-A-FPRG-
F-L------I-PA---W--KL-IRL-WT--------------------------------
----------A-E-------------------GF----------I--------------Q
-Y----------KG-N-L----------S--L----E---------C---KAEH------
--Y---LND-----------LVN-RN--L-------------V----M---------VM-
--R-----------R----------------T--SDG-------------Q--------I
-------------------K------TC--R----V---H------D-----M---L---
Y-EFCWQE------ATT------------E-EN----------------------L----
------------------------------------------------------------
------
>Capang08g001137
--------------------------------------------------G---------
------------SVGHS------------------------------Y------------
--SPQ----------------L------DV-------S------A--------------I
E----------------------------N-----------N-------M----------
V----G-------YN------------------------F--------------E---Q-
--------------E-L-M---------L--------R---K----------------L-
-----------T--------G--------------------DSS--E-------------
----M-E------------V---------I----------------S---------I-V-
-GMG------D-I---GKST----FAK-----R----LF-----S-D------PA--V--
---------------------------------------V----S-----FF--------
------------------------------------------D-V-------RGW-----
---------IT-------V---SKD------Y----SLR-N-------------------
M-------LLS-L---------------------L---Q--Y-A--------T-------
--------G---------------------------------------VK----------
------------------------------------E----E--------------I---
------------------------------------------------------------
--------------------------------------------N---------------
--------------P-----Q---------------------DQENDEEEKKKNAE----
------------------LAD-------------R-----------------LQK-----
-------S---FK--------G-R----RYLI-V---VD-DI------------W-----
-----------CR--K--------------------------------------------
---A------WD----D--IR-LWF---------P-------------------------
----------------------------EN-N---K-A----SRILLT--TR----I---
----LE--V-ARY--A-----------SS--P--------K----------DPFP-----
-------M-------------RPLEPK-------E-S-WNLF-----CQ-------KA--
F-----------------G------K-------V--D-----------------S--P--
-T--------K---F-------KD-VA-KIVVE------NC-------------N-----
------GLP-----LI-ISV----------VAG-TL-S----S-----------------
--------------T---T--T--L------E------------EW-N------------
---------E----VAQ--------------GV-S---------SLVN---------VDD
-------------Y-Q-------R---C--SR-VL------A-L---S------------
YNHLP-----------------------SHLK--------SCFL-Y----FG-V-FAKA-
T-E------I-SV---K--KL-IRL-WI--------------------------------
----------A-E-------------------GL----------F--------------E
-I----------RG-HG-----------D--L----E---------K---VAGS------
--L---LHD-----------LID-KS--L-------------V----V---------VS-
--K-----------R----------------S--LDG-------------K--------I
-------------------K------TC--R----I---H------D-----L---L---
H-DLULRE------A---------------------------------------------
------------------------------------------------------------
------
>Capang08g001157
------------------------------------------------------------
-------------------------------------------------VQNI-------
----G------------E---------SSLFI---------------------------K
N---------------------D------E-------------------I----------
V----G-------ID------------------------H--------------VR----
--------------D-S-L---------L------------S---------------RL-
-----------E--------G------------------------QE-----------AH
RI-----------------V---------I----------------S---------V-V-
-GMG------G-S---EQHDR--GLAQ-----K----A--------DL-----GV--FG-
--------------------------------------WR----G-----RY--------
------------------------------------------D-----------------
------------------------------------------------------------
------------------------------------------------------------
------------------------------------------------------------
-------------------------------------P---E------------------
------NL-------------------------M-----------------------S--
-------------------------------------M------D---------------
---Y----------R----------------------------------------Q----
------------------LVE-------------I-----------------LVK-----
-------F---LD--------K-K----RYVV-V---FD-DV------------W-----
-----------NN--N--------------------------------------------
---F------WR----Q--IG-VAL---------P-------------------------
----------------------------DD-E---N-R----SRIIIT--TR----N---
----ED--I-AA-------------FPYG--P--------GG--------THVFR-----
-------S-------------EPLADD-------Y-A-WTLF-----CN-------KA--
F----------------------S-S-----QPN-CQ-----------------C--P--
-P--------E---L-------EK-IG-RALVK------TC-------------E-----
------GLP-----LA-IVA----------LGG-LM-G---SK-----------------
---------------D--R--S-EL------K-------------W-R------------
---------E----VHD--------------SL-S---------WHIS---------NNK
-------------L-L-------DE----VKN-VM------L-M---S------------
FNDLP-----------------------YYLK--------NCFL-Y----CC-R-FPMG-
E-W------I------GAGRL-IRM-WM--------------------------------
----------A-E-------------------GF----------L------------E-E
------------NR-SL-----------N--P----E---------E---VGKI------
--Y---LKE-----------LIS-RN--L-------------F--QVV------------
--K-----------H----------------Q--SFI-------------R--------P
-------------------K------LC--K----L---H------D-----L---M---
W-ELARSI------S-E------------R-EN----------------------F-L--
------------------------------------------------------------
------
>Capang09g000001
--------------------------------------------------S---------
------------TVQEF------------------------------P------------
--SSS----------------K------DI-------R------Y--------------V
E----------------------------N-----------N-------M----------
V----G-------RD------------------------D--------------Q---R-
--------------K-R-L---------V--------E---D----------------L-
-----------T--------R--------------------SYS-GE-------------
----P-K------------V---------I----------------P---------I-V-
-GMG------G-I---GKTT----LAN-----E----VY-----N-D------AR--I--
---------------------------------------S----S-----HF--------
------------------------------------------D-V-------CAW-----
---------AT-------V---SQQ------Q----NAK-D-------------------
I-------LLS-L---------------------L---R--S-T----------------
------------------------------------------------KV----------
------------------------------------D----K--------------V---
-------------------------------FTG----------------------S---
------------------------------------------------------------
--------------E---------A------------------------------K----
------------------LAD-------------M-----------------LQK-----
-------S---LK--------G-K----RYLI-V---LD-DM------------W-----
-----------KT--E--------------------------------------------
---V------WD----S--VR-LCF---------PS------------------------
----------------------------E--N---K-G----SGILLT--TR----N---
----IE--V-ARY--A-----------GU--E--------N----------LSLQ-----
-------M-------------DFMDQD-------D-S-WNLV-----KS-------AA--
F-----------------A------N-------E--A-----------------L--P--
-S--------E---Y-------KN-IG-KQIVD------EC-------------H-----
------GLP-----LT-IVV----------VAG-LL------K-----------------
--------------SK--R--A--I------E------------DW-K------------
---------S----VAK--------------DV-K---------SFVT---------NDA
-------------D-E-------R---C--LR-VL------G-L---S------------
YNHLT-----------------------NDLK--------TCLL-Y----FE-I-FPED-
A-E------I-LV---N--HL-MRI-WM--------------------------------
----------A-E-------------------GF----------L--------------N
-L-------------EN-----------D--L----G---------E---EAEK------
--C---LQH-----------LVN-RS--L-------------V----L---------VC-
--K-----------K----------------S--RDE-------------TK-------I
-------------------R------SC--K----V---Q------D-----L---I---
Y-DLCLRE------F-Q------------R-GN----------------------V-R--
------------------------------------------------------------
------
>Capang09g000385
------------------------------------------------QNL---------
------------TLES--------------------------------------------
--TSQ----------------H------AL-------Q------Q--------------T
E----------------------------S-------------M-----M----------
I----A-------CE------------------------N--------------E---F-
--------------E-M-I---------R--------D---Q----------------L-
-----------T--------T--------------------GTS--Q-------------
----L-D------------V---------V----------------S---------I-V-
-GMG------G-I---GKTT----LAN-----K----IY-----N-D------QF--I--
---------------------------------------L----S-----RF--------
------------------------------------------D-I-------REK-----
---------AT-------V---SQE------Y----CAR-N-------------------
V-------LIC-L---------------------L---S--S-V----------------
--------S---------------------------------------GS----------
------------------------------------R----K--------------I---
------------------------------------------------------------
--------------------------------------------D---------------
--------------E-SYE-QQ--------------------DDG----------Q----
------------------LAD-------------R-----------------LQK-----
-------L---LK--------G-K----RYLI-F---ID-DI------------W-----
-----------AK--E--------------------------------------------
---A------WD----D--VK-LCF---------P-------------------------
----------------------------DC-N---C-G----SRILLT--TR----N---
----ME--V-AEY--A-----------SS--G--------K----------PPCQ-----
-------M-------------SLLNHD-------E-S-WNLL-----RI-------KV--
F-----------------E------N-------A--C-----------------F--P--
-P--------E---F-------EK-VG-IQIAL------NC-------------K-----
------GLP-----LA-IVV----------IAG-LL-L----K-----------------
--------------IG--K--S--L------D------------EW-K------------
---------S----VSE--------------NI-T---------SLIS---------TDL
-------------D-V-------Q---C--MR-VL------A-L---S------------
YHHLP-----------------------HHLK--------PFFL-Y----FA-T-FLED-
E-Q------I-SV---N--KL-VNL-WV--------------------------------
----------A-E-------------------GF----------S--------------S
-K--------------------------------------------E---YAEQ------
--C---LTD-----------LID-RS--L-------------I-------------FIH-
--H-----------L----------------S--FDG-------------K--------I
-------------------K------AC--G----M---H------D-----V---I---
R-ELCLRE------A-N------------N-LN----------------------F-V--
------------------------------------------------------------
------
>Capang09g000453
-------------------------------------------------NL---------
------------TLAS--------------------------------------------
--TFR----------------C------SL-------E---------------------H
E----------------------------N-------------M-----M----------
V----G-------HE------------------------N--------------E---F-
--------------E-M-M---------Q--------D---Q----------------L-
-----------T--------R--------------------GTD--D-------------
----L-E------------V---------V----------------S---------I-V-
-GMG------G-I---GKTT----LSN-----K----IY-----N-D------PF--V--
---------------------------------------L----S-----CF--------
------------------------------------------D-I-------CAK-----
---------VT-------I---SQV------Y----CAR-N-------------------
V-------LLC-L---------------------L---S--S-I----------------
-------------------------------------------------C----------
------------------------------------G----K--------------T---
------------------------------------------------------------
--------------------------------------------D---------------
--------------Q-TYE-EQ--------------------DDW----------Q----
------------------LAD-------------Q-----------------LQK-----
-------L---LK--------G-P----RYLI-V---ID-DI------------W-----
-----------AK--D--------------------------------------------
---A------WD----D--IK-LCF---------P-------------------------
----------------------------DC-N---C-R----SRILVT--TR----N---
----ME--V-AEY--A-----------ST--G--------K----------PPYQ-----
-------M-------------RLLNSD-------E-S-UCLL-----YG-------KV--
F-----------------V------K-------D--C-----------------F--S--
-P--------E---F-------EQ-LG-KQIAF------KU-------------G-----
------GSP-----LA-IVV----------IAG-LL-S----K-----------------
--------------IG--K--A--W------T------------EW-Q------------
---------I----IAE--------------NI-G---------SVVN---------TAL
-------------E-T-------Q---C--MK-VL------A-L---S------------
YHHLP-----------------------HHLR--------ACFL-Y----FA-I-FLED-
K-L------I-FV---N--SL-VKL-WA--------------------------------
----------V-E-------------------GF----------L--------------K
-V----------DE-MK-----------S--M----E---------E---VAKK------
--C---LKD-----------LVD-RS--L-------------I-------------FIH-
--K-----------E----------------S-NFDG-------------K--------I
-------------------K------AC--G----M---H------D-----V---I---
R-ELCLRE------A-R------------I-MN----------------------F-V--
------------------------------------------------------------
------
>Capang09g000454
-----------------------------------------------AQNL---------
------------TLAS--------------------------------------------
--TSQ----------------H------AL-------E---------------------P
E----------------------------N-------------M-----M----------
V----G-------RE------------------------N--------------E---F-
--------------E-M-M---------Q--------D---Q----------------L-
-----------A--------G--------------------GSS--E-------------
----L-E------------V---------V----------------S---------I-V-
-GIG------G-I---GKTT----LAN-----K----IF-------D------PF--I--
---------------------------------------V----S-----RF--------
------------------------------------------D-I-------HAK-----
---------VT-------V---TQA------Y----CAR-N-------------------
V-------LLD-L---------------------L---S--S-I----------------
-------------------------------------------------S----------
------------------------------------E----S--------------V---
------------------------------------------------------------
--------------------------------------------R---------------
------------I-DGSHE-KQ--------------------DDG----------Q----
------------------LPD-------------Q-----------------LQK-----
-------L---LK--------G-R----RYLI-V---ID-DI------------W-----
-----------AK--D--------------------------------------------
---V------WD----D--IK-LCF---------K-------------------------
----------------------------DC-N---Y-G----SRILMT--TR----N---
----ME--V-AEY--V-----------SS--G--------K----------PPYQ-----
-------M-------------HLLNSD-------E-S-WCLQ-----YA-------KV--
F-----------------V------K-------D--C-----------------F--S--
-P--------A---F-------EQ-LG-KQIAL------KC-------------G-----
------GLP-----LA-IAV----------IAG-LL-S----K-----------------
--------------IG--E--A--L------D------------EW-R------------
---------S----ITE--------------NV-S---------SVVC---------TDL
-------------E-V-------Q---C--MR-VL------A-L---S------------
HHHLT-----------------------QHLR--------ACFL-Y----FA-I-FLED-
K-L------I-FV---S--KL-VKL-WA--------------------------------
----------A-E-------------------GF----------L--------------K
-V----------DE-MK-----------S--M----E---------K---VAEE------
--C---LKD-----------LID-RK------------------------------FSS-
--H-----------V----------------N--FDG-------------K--------I
-------------------K------AC--G----M---H------------V---L---
R-ELCLRE------A---------------------------------------------
------------------------------------------------------------
------
>Capang09g000455
----------------------------------------------KAQNL---------
------------TITS--------------------------------------------
--TSQ----------------H------TL-------E---------------------R
E----------------------------N-------------M-----M----------
V----G-------RE------------------------I--------------E---F-
--------------E-M-V---------Q--------D---Q----------------L-
-----------A--------R--------------------GAS--E-------------
----V-E------------V---------V----------------S---------I-V-
-GMG------G-I---GKTT----LAN-----K----LF-----C-D------PF--I--
---------------------------------------V----S-----RF--------
------------------------------------------D-I-------RAK-----
---------VT-------I---TQE------Y----CTR-N-------------------
V-------LLD-L---------------------L---F--S-I----------------
--------S---------------------------------------GS----------
------------------------------------G----R--------------T---
------------------------------------------------------------
--------------------------------------------G---------------
--------------G-LCE-QQ--------------------DDG----------Q----
------------------LAD-------------Q-----------------LQK-----
-------L---LK--------G-R----RYLI-V---ID-DI------------W-----
-----------AK--E--------------------------------------------
---A------WD----D--IK-LCF---------P-------------------------
----------------------------DC-N---C-R----SRILMT--TR----N---
----ME--V-AEY--A-----------SS--G--------K----------LPYQ-----
-------L-------------LFLSSV-------E-S-WNLL-----YE-------KV--
F-----------------V------K-------E--C-----------------F--S--
-P--------E---F-------EN-IG-KQIAL------NC-------------K-----
------GLP-----LT-IVV----------ISG-LL-Q----K-----------------
--------------IG--K--S--L------D------------KW-K------------
---------S----VAE--------------NV-S---------SVVS---------TDL
-------------D-V-------Q---C--MK-VL------A-L---S------------
YHHLP-----------------------QHLR--------ACFL-Y----FA-I-FPVD-
K-L------I-FV---N--KL-VRL-WA--------------------------------
----------A-E-------------------GF----------L--------------K
-V----------DE-MK-----------N--M----E---------E---VGKE------
--C---LKD-----------LTD-RN--L-------------I-------------FIH-
--R-----------V----------------S-RLDG-------------K--------I
-------------------K------AC--G----M---H------D-----M---I---
R-ELCLRE------A-R------------N-TN----------------------F-V--
------------------------------------------------------------
------
>Capang09g000471
------------------------------------------------------------
------------KV-SP------------------------------A--TLV-------
----R----------------S-----PSG------------------------------
Q----------------------------Q-----------K-----------------P
V----G-------FQ------------------------D--------------E---L-
--------------E-K-I---------I--------D---R----------------L-
-----------R-----------------------------HGP-RE-------------
----L-D------------I---------I----------------S---------I-V-
-GMA------G-I---GKTT----LAK-----R----AY-----N-D------PL--V--
---------------------------------------V----N-----RF--------
------------------------------------------E-V-------RAW-----
---------TT-------V---SQE------Y----REK-D-------------------
I-------LFD-F---------------------F---Y--Q-V-----V-----P-P-T
--------N------------E--------------------------MN----------
------------------------------------Q----E--------------SYE-
-----------------------------QAA-Y-QVYDGLMNHPPKEIYEGSE------
------------------------------------------------------------
--------------D----------------------------------------E----
------------------IAD-------------R-----------------LKK-----
-------S---LK--------R-K----RFLI-V---VD-DM------------W-----
-----------ST--A--------------------------------------------
---A------WD----N--MS-RLF---------P-------------------------
----------------------------DD-E---N-G----SRVILT--SR----L---
----ID--V-ATY--A------------N--P--------DR---------QPHQ-----
-------L-------------NFLNND-------E-G-WELL-----CQ-------KL--
F-----------------G------K-------R--G-----------------C--P--
-S--------E---L-------EE-IG-RSIAE------KC-------------Q-----
------GLP-----LA-IVV----------VAG-HL-S----K-----------------
--------------MS--K--T--P------D------------CW-N------------
---------T----VAE--------------SV-G---------SVVN---------RE-
-------------P-G-------Q---C--LD-IL------A-L---S------------
YNYLP-----------------------QHLK--------ACFL-Y----MG-A-FPED-
F-E------I-PV---W--KL-IRL-WI--------------------------------
----------A-E-------------------GF----------L--------------N
-A----------TV-LM-----------T--V----E---------E---IADE------
--C---LED-----------LIG-RS--L-------------I----L---------A--
--E-----------K----------------W--SNG-------------K--------L
-------------------K------TC--K----L---H------D-----I---M---
R-DFCLEE------A-K------------R-QN----------------------F-L--
------------------------------------------------------------
------
>Capang09g001489
------------------------------------------------------------
--------------D--------------------------VQV-GSS---CV-------
--LSRTN-------------AP-----TLN--------------D---------------
D----------------------------V-------------------V----------
V----G-------FN------------------------D--------------V---E-
--------------E-K-I---------I--------D---G----------------L-
-----------T--------R--------------------G-M-TE-------------
----R-D------------V---------I----------------S---------I-V-
-GMP------G-L---GKTT----LAK-----K----VF-----N-D------EK--V--
---------------------------------------L----N-----YF--------
------------------------------------------D-K-------RAW-----
---------CY-------V---SEV------Y----KNK-E-------------------
L-------LLE-I---------------------L---SQ--------------------
-----------------VL--EDVD------------------------E----------
----------------------------------ATK----M------------------
---------------------------------K--------------------------
--------------------------------------------D---------------
--------------D---------A------------------------------D----
------------------LAV-------------L-----------------LYR-----
-------K---LK--------R-K----RYLI-V---LD-DL------------W-----
-----------DI--K--------------------------------------------
---A------WD----D--LR-RSF---------P-------------------------
----------------------------DD-D---N-G----SRILVT--SR----L---
----QH--L-ASQ--VES-----DTKPDN----------------------HPTP-----
-------L-------------RFFTVE-------E-S-WELL-----QK-------KV--
F------------------------A-------T--D-C---------------C--P--
-R--------N---L-------KE-PG-MRIAR------SC-------------H-----
------GLP-----LA-VTL----------VAG-IL-A----R-----------------
--------------TE--K--I--E------S------------WW-N------------
---------E----VAE--------------SI-SSY-----IVD-DP---------NQ-
---------------------------C--RV-IL------E-L---S------------
YKHLP-----------------------DYLK--------PCFL-Y----FG-E-FLMH-
P-H------I-PV---R--KL-IWL-WI--------------------------------
----------A-E-------------------GF----------V--------------S
-K----------TE-GE-----------S--F----E---------D---IAED------
--Y---LTD-----------LIG-RS--L-------------V----M---------AT-
--K-----------K----------------S--TNG-------------S--------V
-------------------K------VC--R----V---H------D-----L---L---
H-EYCKRK------A-E------------E-DN----------------------F-F--
------------------------------------------------------------
------
>Capang10g001765
------------------------------------------------------------
-------------DTTA-----------------------------SA---DP-------
--STQSD-------------TA-----PMM--------------N---------------
Q----------------------------E-------------------I----------
V----G-------FE------------------------D--------------V---M-
--------------G-T-L---------K--------E---K----------------L-
-----------I--------K--------------------G-S-KE-------------
----L-D------------V---------V----------------S---------I-V-
-GMP------G-L---GKTT----LAN-----K----LY-----F-D------EH--V--
---------------------------------------K----S-----HF--------
------------------------------------------D-I-------RAQ-----
---------CV-------V---SQV------Y----TRK-D-------------------
L-------LLV-L---------------------L---RD-A-I-----G-----Y-I-P
--------VF---------------------------------------H----------
------------------------------------E----T------------------
---------------------------------P--------------------------
--------------------------------------------S---------------
--------------E---------A------------------------------D----
------------------VAD-------------T-----------------LRK-----
-------V---LW--------H-N----RYLI-L---VD-DI------------W-----
-----------ET--T--------------------------------------------
---A------WD----D--LR-SCF---------R-------------------------
----------------------------DD-N---N-G----SRIILT--TR----D---
----HE--V-AIY--A---------KSVS----------------------DPLR-----
-------L-------------RMFKED-------E-S-WKLL-----EK-------KV--
F-----------------H------K-------E--K-----------------F--S--
-P--------H---L-------TE-VG-LEIAK------KC-------------G-----
------RLP-----LS-IVL----------VAG-IL-A----K-----------------
--------------ME--K--K--E------Q------------CW-R------------
---------Q----LAA--------------EF-GPH---------IH---------ND-
---------------------------S--KN-II------E-K---S------------
YQHLP-----------------------YHLR--------LCFL-Y----FG-A-FLED-
E-E------I-KV---S--KL-TSL-WI--------------------------------
----------S-E-------------------GF----------I--------------K
-S----------CK-DE-----------N--L----E---------D---TADC------
--Y---LEN-----------LIG-RN--V-------------V----T---------DV-
--K-----------R----------------S--STG-------------K--------V
-------------------K------TC--R----I---H------D-----L---L---
L-DFCKER------A-N------------K-EN----------------------L-I--
------------------------------------------------------------
------
>Capang10g002025
------------------------------------------------------------
---------------TM-----------------------------PS--R---------
--------------------GM-----INV-------A------K---------------
QE---------------------------E-------------------L----------
V----G-------FT------------------------D--------------E---R-
--------------H-R-L---------I--------D---Q----------------L-
-----------T--------R--------------------G-S-SQ-------------
----L-S------------V---------I----------------A---------I-V-
-GMS------G-V---GKTT----LAK-----R----VY-----N-D------PG--V--
---------------------------------------S----N-----HF--------
------------------------------------------D-I-------CAF-----
---------VT-------V---SRV------Y----DSR-E-------------------
L-------LLE-I---------------------L---R--A-IT----G----------
------------------------------------------------HN----------
------------------------------------D----T------------------
----V-------------------------------------------------------
--------------------------------------------DGRR------------
-----------SS-D---------------------------------------------
------------------LSE-------------M-----------------LHE-----
-------R---LH--------G-K----GFLI-V---MD-DV------------W-----
-----------DA--E--------------------------------------------
---A------YN------VLS-ASL---------PR------------------------
----------------------------DE-N---T-G----SRILLT--TR----S---
-----D--V-AED--V---------TAGF--E--------PH---------DIHH-----
-------L-------------RPLEEA-------E-S-WILL-----EK-------MI--
F-----------------Q------Q-------E--S-----------------C--P--
-P--------K---L-------KE-PG-MQISK------KT-------------K-----
------GLP-----FT-IIV----------VAG-IL-V----N-----------------
--------------AE--K--T--V------E------------RW-N------------
---------G----SVE--------------LL-EQT-------KIGG---------NE-
-------------------------QYL--SS-II------G-M---S------------
YQGLP-----------------------DCLR--------HCFL-Y----FG-A-FPQD-
D-E------I-LT---S--KL-IRL-WI--------------------------------
----------A-E-------------------GL----------I--------------Q
-Q----------TE-GK-----------S--L----E---------D---VAVD------
--Y---LML-----------LIG-RG--L-------------I----M---------AE-
--Q-----------K----------------S--SKD-------------R--------V
-------------------K------SC--R----V---R------D-----L---I---
H-EFCLAK------A-K------------Q-EN----------------------V-Y--
------------------------------------------------------------
------
>Capang11g000044
------------------------------------------------------------
----------------------------------------------GKK-LEIR----TP
--STS--------------------V---V--------------D---------------
E---------------------S------E-------------------I----------
F----G--R-----E------------------------I--------------E---I-
--------------D-R-L---------I--------D---C----------------L-
-----------L-------SN-----D--------------A-NGKN-------------
----L---------T----V---------V----------------P---------I-V-
-GMG------G-L---GKTT----LAK-----A----AY-----N-D------KM--V--
---------------------------------------T----D-----HF--------
------------------------------------------E-L-------KAW-----
---------TC-------V---SEP------Y----DAL-R-------------------
I-------SKE-L---------------------V---Q--E-I-------------D--
------------------------------------------------------------
------------------------------------SF---D------------------
---------------------------------L--------------------------
----------------------------------------K---D---------------
--------------D---------N------------------------------N----
------------------LNRV----QV------R-----------------LKE-----
-------K---LN--------G-K----RFLI-V---LD-DM------------W-----
------ND---NY--E--------------------------------------------
---K------WD----G--LR-NLFV----------------------------------
----------------------------QG-A---T-G----SKIIVT--TR----K---
-----K-DV-ARM-MG------------S--G------AVN-------------------
-------V-------------GTLSSE-------A-S-WALF-----KR-------HS--
L-----------------E------N-----R-D-PV-K----------------GHP--
----------E---L-------EE-VG-KQIAD------KC-------------K-----
------GLP-----LA-LKA----------LAG-SL------R-----------------
----------C-------K--S---------E--V-V-------EW-K------------
---------D----ILR-----------S--EIWE----------------------QTL
-------------N-D-------------VLP-AL------M-L---S------------
YNDLP-----------------------VHLK--------QCFA-F----CA-I-YPKD-
Y-Q------F------CKEKV-IHL-WI--------------------------------
----------A-N-------------------GL----------V--------------Q
-QL---------H-------------------------------------SGNQ------
--Y---FNE-----------LRS-RS--LFE----------RVP----------------
--E-----------S----------------S---ER-------------D---------
----------------GG-K-------F--L----M---H------D-----L---V---
N-DLAQNA------S--------------S--K----------------------L----
------------------CVR---------------------------------------
------
>Capang11g000046
------------------------------------------------------------
-------------------------------------------F-ASTK-RETR----RH
--STS--------------------L---V--------------D---------------
E---------------------S------D-------------------V----------
F----G--R-----Q------------------------N--------------E---K-
--------------K-E-L---------I--------D---R----------------L-
-----------L-------SE-----D--------------A-SEKN-------------
----L---------T----V---------V----------------P---------I-V-
-GMG------G-V---GKTT----LAK-----A----VY-----N-D------EM--V--
---------------------------------------Q----S-----HF--------
------------------------------------------N-L-------TAW-----
---------FC-------V---SEP------Y----DAF-R-------------------
I-------TKG-L---------------------L---Q--E-I-------------G--
------------------------------------------------------------
------------------------------------S-----------------------
------------------------------------------------------------
-------------------------------------F-QV---D---------------
--------------H----------------------------------------N----
------------------LNQL----QV------K-----------------LKE-----
-------S---LK--------G-K----RFLI-V---LD-DI------------W-----
------NE---NY--N--------------------------------------------
---E------WN----D--LW-NVFV----------------------------------
----------------------------QG-G---I-G----SKIIVT--TR----K---
-----E-SV-ALM-MG------------S--E------QIS-------------------
-------M-------------DTLSID-------D-S-WSLF-----KR-------HA--
F-----------------E------N-----M-N--P-M----------------GHP--
----------E---I-------EE-VG-KQIAA------KC-------------K-----
------GLP-----LA-LKT----------LAG-ML------R-----------------
----------S-------K--S---------K--V-E-------GW-R------------
---------R----ILK-----------S--EIWEL-------------------P-NND
-----------------------------ILP-AL------M-L---S------------
YNELP-----------------------PHLK--------PCFS-Y----CA-I-FPKD-
Y-P------F------RKEQV-IHL-WI--------------------------------
----------A-N-------------------GL----------V--------------P
--Q-------------ET-------------I----N---------D---LGNE------
--Y---FLE-----------LIS-RS--LFE----------RFP----------------
--N-----------P----------------S---QG-------------N---------
----------------TE-D-------F--L----M---H------D-----L---V---
N-DLAQVA------S--------------S--K----------------------L----
------------------CVR---------------------------------------
------
>Capang11g000509
------------------------------------------------------------
-----------------------------------------------GK-QETR----KP
--STS--------------------V---V--------------D---------------
E---------------------A------D-------------------I----------
F----G--R-----K------------------------N--------------E---I-
--------------E-E-L---------I--------D---C----------------V-
-----------L-------SE-----D--------------G-NGKN-------------
----L---------T----V---------V----------------P---------I-V-
-GMG------G-V---GKTT----LAK-----A----VY-----N-D------EK--V--
---------------------------------------K----D-----HF--------
------------------------------------------G-L-------KAW-----
---------IC-------V---SES------Y----DSV-R-------------------
I-------TKE-L---------------------L---Q--E-I-------------S--
------------------------------------------------------------
------------------------------------SF---D------------------
------------------------------------------------------------
-------------------------------------CM-V---K---------------
--------------N----------------------------------------T----
------------------LNQL----QI------K-----------------LKE-----
-------S---LK--------G-K----KFLI-V---LD-DV------------W-----
------ND---NY--E--------------------------------------------
---E------WD----D--LR-NIFV----------------------------------
----------------------------QG-D---I-G----SKIIVT--TR----K---
-----E-TV-SLM-MS------------S--R------AIN-------------------
-------V-------------GTLSSE-------V-S-WALF-----KR-------HS--
F-----------------E------N-----R-A--P-E----------------EHP--
----------E---F-------QE-VG-KQIAR------KC-------------K-----
------GLP-----LS-LKA----------LAG-IL------R-----------------
----------S-------K--V---------E--L-N-------EW-K------------
---------D----ILR-----------S--EIWEL-------------------P-SHS
-------------N-G-------------ILP-AL------M-L---S------------
YRDLP-----------------------AHLK--------RCFA-F----CA-I-YPKD-
Y-L------F------CKEQV-VQL-WI--------------------------------
----------A-N-------------------GL----------V--------------Q
-QL---------A-------------------------------------SGNQ------
--Y---FHE-----------LRS-RS--LFE----------RGR----------------
--E-----------C----------------S---EW-------------N---------
----------------SE-G-------F--L----M---H------D-----L---V---
N-DLAQIA------S--------------S--N----------------------L----
------------------CIR---------------------------------------
------
>Capang11g001608
------------------------------------------------------------
----------------------------------------------DT---LD-------
--TEELT-------------NT-----PRM--------------T---------------
E----------------------------E-------------------V----------
V----G-------FE------------------------D--------------V---M-
--------------E-K-L---------R--------E---Q----------------L-
-----------I--------S--------------------G-S-KQ-------------
----L-D------------V---------I----------------S---------V-V-
-GMP------G-L---GKTT----VAN-----K----LY-----S-D------EF--V--
---------------------------------------V----S-----RF--------
------------------------------------------E-I-------RAQ-----
---------CC-------V---SQA------Y----SRR-N-------------------
V-------LLS-I---------------------L---RD-A-I-----G-----E-S-P
--------TL---------------------------------------A----------
------------------------------------K----L------------------
---------------------------------S--------------------------
--------------------------------------------T---------------
--------------D----------------------------------------I----
------------------LAD-------------Q-----------------LRK-----
-------I---LL--------R-K----RYLI-L---VD-DV------------W-----
-----------EA--S--------------------------------------------
---V------WD----D--LR-CCF---------H-------------------------
----------------------------DD-N---N-G----SRIILT--TQ----H---
----GG--V-AEN--A---------KSVS----------------------DPLY-----
-------L-------------RLLNDD-------E-S-WKLL-----KQ-------KV--
F-----------------G------E-------E--S-----------------C--S--
-V--------L---F-------SN-IG-KEIAN------KC-------------R-----
------GLP-----LS-IVL----------VAG-ML-T----K-----------------
--------------MK--K--S--E------I------------CW-K------------
---------Q----VAM--------------NL-CTD---------IL---------SN-
---------------------------S--KT-II------E-Q---S------------
YQSLP-----------------------YHLK--------PCFL-Y----FG-V-FLED-
K-E------I-NV---S--IL-TWL-WI--------------------------------
----------A-E-------------------GF----------I--------------K
-S----------RD-DK-----------S--L----E---------D---IAEG------
--Y---LES-----------LIG-RN--L-------------V----T---------VA-
--K-----------W----------------S--SSG-------------K--------V
-------------------K------TC--R----I---H------D-----L---L---
L-CFCKER------A-K------------E-KN----------------------L-L--
------------------------------------------------------------
------
>Capang11g001737
------------------------------------------------------------
-----------------------------------------------S---HT-------
--SSVLA-------------RT-----LRI--------------D---------------
D----------------------------E-------------------I----------
V----G-------FE------------------------D--------------E---I-
--------------G-T-L---------I--------R---Q----------------L-
-----------T--------G--------------------G-S-KK-------------
----R-D------------I---------I----------------S---------I-V-
-GMP------G-A---GKTA----LAN-----R----LF-----L-D------KS--V--
---------------------------------------V----R-----HF--------
------------------------------------------D-V-------HAR-----
---------CY-------M---SSA------H----SRR-E-------------------
R-------LLS-I---------------------LEMLHV-S-I-----D-----E-S-S
--------LL---------------------------------------S----------
------------------------------------K----R------------------
---------------------------------T--------------------------
--------------------------------------------N---------------
-------------------------------------------------------D----
------------------LAA-------------M-----------------LRK-----
-------I---LH--------T-G----RYLI-L---LD-DV------------P-----
-----------DA--R--------------------------------------------
---A------WD----D--LE-PCF---------C-------------------------
----------------------------DT-N---N-A----SRILLT--TR----H---
----YN--V-ANN--V---------KLLS----------------------EPLC-----
-------L-------------RMLDDG-------E-S-WMLL-----KK-------KV--
F-----------------G------E-------G--F-----------------C--S--
-P--------L---L-------EK-VG-RKIAR------KC-------------G-----
------GLP-----LS-IVF----------VAC-IL-A----R-----------------
--------------KE--R--A--E------Q------------CW-K------------
---------Q----VAR--------------SL-GSE---------IP---------CY-
---------------------------P--EN-II------E-Q---S------------
YQDLP-----------------------YHLK--------SCFL-Y----FG-M-FSDQ-
E-E------I-NI---S--KL-TLL-WI--------------------------------
----------G-E-------------------GF----------V--------------K
-G----------DE-HK-----------S--L----E---------D---IAEG------
--Y---LKN-----------LVE-SN--L-------------V----M---------LA-
--K-----------R----------------S--YGG-------------K--------V
-------------------K------VC--R----I---H------D-----I---L---
F-HFCKAR------A-H------------T-EN----------------------L-I--
------------------------------------------------------------
------
>Capang11g001833
------------------------------------------------------------
--------------DV------------------------------AT---PH-------
--TLQFE--------------------TSM--------------S---------------
E----------------------------E-------------------M----------
V----G-------FD------------------------E--------------V---V-
--------------N-K-L---------R--------R---Q----------------L-
-----------I--------G--------------------G-L-SG-------------
----L-D------------V---------I----------------S---------I-V-
-GMP------G-L---GKTT----LAN-----K----LF-----F-D------QL--V--
---------------------------------------V----S-----HF--------
------------------------------------------D-V-------RAQ-----
---------CC-------V---SQV------Y----TRK-D-------------------
L-------LLT-I---------------------L---RG---V-----E-----K-D-A
--------VISD-------------------------------------N----------
-----------------------------------------L------------------
---------------------------------P--------------------------
--------------------------------------------E---------------
--------------N----------------------------------------E----
------------------LAD-------------K-----------------LRK-----
-------L---LL--------V-Q----RYLI-L---VD-DV------------W-----
-----------EK--I--------------------------------------------
---A------WD----D--LK-PCF---------C-------------------------
----------------------------DA-N---N-R----SRIIVT--TR----L---
----GD--V-AYH--A---------QLVS----------------------DPHF-----
-------L-------------RLFTPE-------E-S-WMLL-----KN-------KV--
F-----------------N------T-------R--S-----------------C--P--
-L--------V---L-------ED-VG-QKIAQ------KC-------------G-----
------GLP-----LS-VVL----------VAG-IL-E----T-----------------
--------------TE--K--E--K------H------------SW-E------------
---------Q----VVI--------------NL-GSH---------IQ---------VK-
---------------------------S--ED-II------N-L---S------------
YQDLP-----------------------FHLK--------PCFL-Y----FG-V-FLED-
E-E------I-QV---S--KL-TWL-WI--------------------------------
----------A-E-------------------GL----------V--------------K
-T----------HK-EK-----------L--S----E---------D---LAEY------
--Y---LKN-----------LIG-KN--L-------------V----M---------VS-
--K-----------I----------------S--SDG-------------K--------I
-------------------K------AC--R----I---H------D-----L---L---
L-DFCKQK------A-K------------V-EN----------------------F-L--
------------------------------------------------------------
------
>Capang11g002063
------------------------------------------------KKG-H-------
------------EL---------------------------------T------------
----Q----------------------GP--------S---------------------L
E----------------------------D-----------DE------V----------
V----G-------FD------------------------E--------------EA----
--------------N-K-V---------I--------K---R----------------L-
-----------F--------E--------------------GPA-ES-------------
----L-D------------I---------V----------------P---------V-V-
-GMP------G-L---GKTT----LAR-----K----IY-----N-D------SK--L--
---------------------------------------S----Y-----EF--------
------------------------------------------F-S-------IIW-----
---------VY-------I---GQS------Y----KIK-D-------------------
I-------FLN-I---------------------L---K--F-F---------------T
------------------------------------------------KR----------
----I-------------------------------E----D------------------
----H---------------------------------------------------LN--
-------------------------------------D------D---------------
------------V-D----------------------------------------T----
------------------LAN-------------V-----------------ISV-----
-------Y---MS---K----G-G----RCFI-V---LD-DV------------W-----
-----------EA--I--------------------------------------------
---V------ID----Y--VK-KVF---------P-------------------------
----------------------------EN-K---K-G----HRIMMT--TR----D---
----VY--L-ATY--------------AN--P-------------------DPHD-----
-------L-------------KFLTPQ-------E-S-FELL-----VK-------RV--
F-----------------G------N-------G--S-----------------C--P--
-D--------E---L-------VG-LG-EKIAG------SC-------------D-----
------GVP-----LA-VVV----------IAG-AL-R----G-----------------
--------------R---P--N--K------S------------DW-Q------------
---------R----VQK--------------NV-AE--------HLYK---------NSQ
-------------E-S-----------C--LK-FV------Q-M---S------------
YDRLP-----------------------QEVQ--------TCFL-Y----CG-I-FPRG-
F-D------I-AS---W--KL-IRM-WI--------------------------------
----------A-E-------------------GL----------I--------------K
-P----------QQ-T-Y----------T--L----E---------E---IAEL------
--H---LND-----------LVN-RN--L-------------L----I---------LM-
--Q-----------K----------------R--SDG-------------Q--------I
-------------------K------AC--R----L---H------D-----M---L---
H-EFCRKE------A-T------------N-KW----------------------L-F--
------------------------------------------------------------
------
>Capang11g002088
------------------------------------------------------------
------------EVKKT------------------------TYR-ASS--L---------
--SA----------------ST-----PI--------S------N---------------
E----------------------------E-------------------T----------
E----G-------FQ------------------------E--------------A---M-
--------------D-T-I---------K--------E---Q----------------L-
-----------L--------G--------------------G-S-PQ-------------
----L-D------------V---------I----------------S---------L-V-
-GMP------G-I---GKNT----LAK-----K----IY-----N-D------LI--V--
---------------------------------------T----G-----HF--------
------------------------------------------D-V-------HAK-----
---------CH-------V---TQV------Y----SWR-E-------------------
L-------LLT-I---------------------L---ND--------------------
-----------------VL--EPAD------------------------R----------
------------------------------------T----E------------------
---------------------------------K--------------------------
--------------------------------------------G---------------
--------------D---------G------------------------------E----
------------------IAD-------------E-----------------LRR-----
-------F---LS--------T-K----RFLV-L---ID-DV------------W-----
-----------DY--N--------------------------------------------
---V------WD----S--LH-MCF---------K-------------------------
----------------------------DA-R---Y-G----SRIILT--TH----L---
----SD--V-ANY--A---------KSES----------------------NPHH-----
-------L-------------RLFTDH-------E-S-WRLL-----HE-------EV--
F-----------------Q------E-------E--S-----------------C--P--
-S--------E---L-------RD-VG-FRLAK------SC-------------G-----
------GLP-----LF-IVL----------VAG-IL-K----V-----------------
--------------KK--K--Q--V------D------------WW-K------------
---------E----VEE--------------RL-DAQ-----NMGSL----------GE-
---------------------------S--MR-II------G-F---S------------
YRNLP-----------------------HYLK--------PCFL-Y----FG-G-LLKG-
K-D------I-HV---S--KL-TRL-WL--------------------------------
----------C-E-------------------GF----------V--------------Q
-A----------S-----------------------E---------D---AAQN------
--L---LED-----------LIS-RN--L-------------A----L---------GM-
--K-----------K----------------R--PNG-------------K--------V
-------------------K------MC--Q----LL--Y------S-----I---L---
F-HYV-------------------------------------------------------
------------------------------------------------------------
------
>Capang11g002156
------------------------------------------------NRGDE-------
------------E-----------------------------------------------
----R----------------K-----APV-----------------------------V
E----------------------------E-----------DD------V----------
V----G-------FD------------------------E--------------EA----
--------------K-T-V---------I--------D---R----------------L-
-----------I--------G--------------------G-S-DD-------------
----V-E------------V---------V----------------P---------V-V-
-GMP------G-L---GKTT----LAY-----K----IY-----K-D------PK--V--
---------------------------------------E----Y-----EF--------
------------------------------------------F-T-------RVW-----
---------VY-------V---SQR------F----KRR-E-------------------
I-------FLN-I---------------------I---S--K-F---------------T
------------------------------------------------RN----------
----T-------------------------------K----Q------------------
----Y---------------------------------------------------HD--
-------------------------------------T------T---------------
------------E-E----------------------------------------D----
------------------LAN-------------E-----------------VKE-----
-------L---LG---K----G-G----KYLI-V---LD-DV------------W-----
-----------TM--E--------------------------------------------
---A------WE----R--IK-VAF---------P-------------------------
----------------------------NN-G---K-R----NRVLMT--TR----Q---
----TN--V-AKR--------------CN--D-------------------EPHN-----
-------L-------------KFLTKD-------E-S-WELL-----EK-------KV--
F-----------------H------K-------E--K-----------------C--P--
-P--------E---L-------EW-PG-KSIAE------KC-------------M-----
------GLP-----LA-IVV----------IAG-AL-I----G-----------------
--------------KG--K--T--T------R------------EW-E------------
---------F----VAD--------------SV-GE--------HLIN---------RD-
-------------P-E-------N---C--KK-LV------Q-M---S------------
YDRLP-----------------------YDLK--------ACFL-Y----CG-A-FLGG-
S-Q------I-PA---R--KL-IRL-WI--------------------------------
----------A-E-------------------GF----------I--------------Q
-Y----------QG-P-L----------T--L----E---------D---IAED------
--H---LND-----------LVN-RN--L-------------V----M---------VM-
--Q-----------R----------------S--YSG-------------H--------I
-------------------K------IC--R----V---H------D-----M---L---
H-EFCRHE------AMT------------E-EN----------------------L----
------------------------------------------------------------
------
>Capang11g002158
-------------------------------------------QLDNLSSTTP-------
------------QPR---------------------------------------------
----Q----------------V-----Y-M-----------------------------S
Y----------------------------E-----------DD------V----------
V----G-------FE------------------------E--------------EA----
--------------N-T-V---------I--------D---R----------------L-
-----------I--------N--------------------G-S-KS-------------
----L-E------------S---------V----------------P---------I-V-
-GMP------G-L---GKST----LAR-----K----VY-----K-D------SR--I--
---------------------------------------N----F-----EF--------
------------------------------------------F-S-------CIW-----
---------VN-------V---SRS------Y----NKT-E-------------------
V-------LLS-I---------------------L---K--N-F---------------T
------------------------------------------------KP----------
----L-------------------------------D-----------------------
---------------------------------------------------------N--
-------------------------------------K------S---------------
------------D-E----------------------------------------K----
------------------ITE-------------E-----------------ICS-----
-------F---LE---K----G-G----RCLI-V---LD-DV------------W-----
-----------DG--E--------------------------------------------
---V------MN----F--IE-KIF---------P-------------------------
----------------------------KG-D---K-G----HRIMMT--SR----Q---
----NN--V-ASA--------------FN--K-------------------NIHR-----
-------L-------------NLLSDD-------N-S-WLLL-----KK-------KV--
F-----------------R------K-------E--S-----------------C--S--
-S--------D---L-------EE-PG-FSIAK------KC-------------N-----
------GLP-----LA-IVV----------IAG-AL-L----G-----------------
------------------K--T--K------R------------EW-E------------
---------F----VNR--------------NI-GE--------HLIN---------PDS
-------------E-D-------S---C--SR-FV------R-M---S------------
YDLLS-----------------------YDEK--------ACFL-Y----CA-T-FPRG-
F-D------I-PT---W--KL-IRL-WI--------------------------------
----------S-E-------------------GF----------I--------------P
-F----------DK-N-L----------T--P----E---------E---KAEE------
--Y---LND-----------LTK-KN--L-------------V----M---------VM-
--N-----------W----------------T--ADD-------------Q--------I
-------------------K------TC--R----I---H------D-----M---L---
Y-EFCKKE------A-S------------E-DD----------------------L-F--
------------------------------------------------------------
------
>Capang11g002162
-----------------------------------------------LSRTTP-------
------------QPI---------------------------------------------
----Q----------------V-----N-L-----------------------------S
D----------------------------E-----------DE------V----------
V----G-------FE------------------------E--------------EA----
--------------Y-T-V---------I--------G---K----------------L-
-----------I--------D--------------------G-S-NN-------------
----L-E------------V---------V----------------P---------I-V-
-GMS------G-L---GKST----LAR-----K----VY-----K-D------SR--I--
---------------------------------------S----F-----EF--------
------------------------------------------F-S-------SIW-----
---------VH-------V---SRS------Y----NKT-E-------------------
V-------LLS-I---------------------L---K--R-L---------------R
------------------------------------------------KQ----------
----L-------------------------------D-----------------------
---------------------------------------------------------D--
-------------------------------------E------S---------------
------------D-E----------------------------------------Q----
------------------MVD-------------E-----------------IRT-----
-------R---LG---Y----G-G----KCLI-V---LD-DV------------W-----
-----------ST--D--------------------------------------------
---I------ID----V--II-DVF---------P-------------------------
----------------------------DN-N---K-G----HRIMLT--TQ----L---
----EE--V-ASC--------------FN--R-------------------DFHK-----
-------L-------------TFLSDE-------N-S-WRLF-----KL-------KI--
F-----------------R------K-------E--C-----------------C--P--
-P--------E---L-------EE-IG-RNIAK------KC-------------S-----
------GLP-----LA-VVV----------IAG-VL-L----G-----------------
--------------R---T--T--K------R------------DW-Q------------
---------F----VYE--------------NL-GA--------HLIN---------RDQ
-------------P-N-------S---C--FR-FI------K-M---T------------
YDLLS-----------------------YYQQ--------ACFL-Y----CA-S-FPRG-
F-D------I-PA---W--KL-IRL-WI--------------------------------
----------A-E-------------------GL----------I--------------P
-I----------QN-H-L----------T--L----E---------E---QAEE------
--Y---LND-----------LTK-KN--L-------------L----M---------VM-
--E-----------Q----------------S--LDG-------------Q--------I
-------------------K------TC--R----I---H------D-----I---F---
Y-EFCKTE------A-M------------A-ED----------------------I-V--
------------------------------------------------------------
------
>Capang12g000243
------------------------------------------------------------
-------------NSTV-----------------------------TA---HA-------
--SSSLT-------------QS-----LRM--------------D---------------
E----------------------------E-------------------I----------
V----G-------FK------------------------D--------------V---T-
--------------K-K-L---------K--------D---Q----------------L-
-----------I--------N--------------------G-T-KG-------------
----R-D------------V---------I----------------T---------I-A-
-GMP------G-L---GKTT----LAY-----S----LY-----S-D------RL--V--
---------------------------------------A----S-----HF--------
------------------------------------------D-I-------CAQ-----
---------YC-------V---SQV------Y----SRK-D-------------------
L-------LLA-V---------------------L---HD-V-M-----G-----E-N-P
--------QR---------------------------------------E----------
------------------------------------F----K------------------
---------------------------------R--------------------------
--------------------------------------------A---------------
--------------D----------------------------------------E----
------------------LAD-------------E-----------------LRK-----
-------A---LF--------S-K----RYLI-L---ID-DV------------W-----
-----------ET--S--------------------------------------------
---V------WD----D--LV-GCF---------Q-------------------------
----------------------------DA-N---N-G----SRVILT--TR----N---
----HE--V-ANY--A---------RFHS----------------------DPLL-----
-------L-------------RMFNDD-------E-S-LELL-----RK-------KV--
F-----------------G------E-------E--S-----------------F--P--
-P--------L---L-------TN-IG-KQIAK------RC-------------G-----
------GLP-----LS-VSL----------VAG-IL-L----K-----------------
--------------ME--K--K--E------E------------CW-E------------
---------Q----VAN--------------NI-GPY---------IH---------ND-
---------------------------S--RA-IL------E-H---S------------
FRVLP-----------------------YHMR--------SCFL-Y----FG-S-FLED-
S-V------I-PI---S--KL-TRL-WI--------------------------------
----------S-E-------------------GF----------V--------------K
-S----------CN-GK-----------S--L----E---------D---IAEG------
--Y---LEN-----------LIG-RN--L-------------V----M---------GT-
--K-----------R----------------S--SRG-------------K--------I
-------------------K------AC--R----I---H------D-----L---L---
H-DFCKER------A-K------------E-QN----------------------L-F--
------------------------------------------------------------
------
>Capang12g000684
------------------------------------------------------------
------------ALNTV-----------------------------PA---Q--------
--TSNLA-------------RF-----PMM--------------N---------------
E----------------------------E-------------------I----------
V----G-------FE------------------------D--------------V---I-
--------------E-N-L---------R--------D---Q----------------L-
-----------I--------K--------------------G-T-KG-------------
----R-D------------V---------I----------------S---------V-V-
-GMP------G-L---GKTT----LAY-----R----LY-----Y-D------RL--I--
---------------------------------------T----S-----HF--------
------------------------------------------D-I-------RAQ-----
---------CC-------V---SQV------Y----SRK-D-------------------
L-------LVA-I---------------------L---RD-A-V-----N-----V-D-S
--------GC---------------------------------------R----------
------------------------------------E----K------------------
---------------------------------Q--------------------------
--------------------------------------------A---------------
--------------D----------------------------------------E----
------------------LAD-------------Q-----------------LRK-----
-------T---LF--------S-K----RYLI-L---LD-DV------------W-----
-----------ET--S--------------------------------------------
---V------WD----D--LI-GCF---------Q-------------------------
----------------------------DV-N---N-G----SRVILT--TR----N---
----HE--V-ATY--A---------RFQS----------------------DPHP-----
-------L-------------RMFNND-------E-S-WELL-----RK-------KV--
F-----------------G------E-------E--S-----------------C--P--
-L--------L---L-------NN-IG-QQIAM------KC-------------G-----
------QLP-----LS-VAL----------VAG-IL-A----E-----------------
--------------ME--K--K--V------E------------CW-E------------
---------Q----LAN--------------NL-GPH---------IQ---------KD-
---------------------------S--RS-VI------E-Q---S------------
YQILP-----------------------YHLR--------SCFL-Y----FG-A-FLED-
N-V------I-DV---S--KL-TWL-WI--------------------------------
----------S-E-------------------GF----------I--------------R
-S----------CE-GK-----------S--L----E---------D---IAEG------
--Y---LEN-----------LIG-RN--L-------------V----M---------GT-
--K-----------R----------------S--PQG-------------K--------I
-------------------K------AC--R----I---H------D-----L---L---
H-DFCKER------A-K------------E-EM----------------------R-I--
------------------------------------------------------------
------
>Capang12g002299
------------------------------------------------------------
---------------------------------------------VKSG-----------
-ESSN----------------------EEVPL------------D--------------D
D---------------------A------D-------------------L----------
V----G-------IE------------------------N--------------R-----
--------------K-SVL---------L--------DW-------------------L-
-----------L---------------------------------SD-------------
------DPRWK------------------L---------------CC---------V-V-
-GTQ------G-I---GKTT----FVK-----K----VC-----D-D------AS--V--
---------------------------------------K----K-----HF--------
------------------------------------------N-S-------VVW-----
---------ID-------V---SRF------T----NVK-E-------------------
L-------LMS-M---------------------V---T---------------------
---------------------------P--------------------DN----------
------------------------------------E----QS-----------------
---------------------------------R----------------------RA--
-------------------------------------I------D----AM---------
--------------D---------A------------------------------NM---
------------------LAEF------------------------------IQQ-----
-------V---LE--------S-S----RYFV-V---LD-DV------------P-----
-----------DI--G--------------------------------------------
---T------WR----A--VK-GAF---------PI------------------------
-------------------------------G---NCG----SRVIIV--SR----F---
----AD--T-----------------CHKI-CA------GTG--------DHSHF-----
---YD--M-------------KPLSEE-------E-S-WILF-----CT-------KA--
F----------------SG-----------------S-L--------------HC--P--
-P--------S---L-------VQ-IS-KGIIQ------KC-------------N-----
------GLP-----MA-ILV----------IAG-AL-A---TK-----------------
--------------GN--R--V---------D------------AW-E--------MFYV
---------S----LVD--------------KLQGSY--------------------SED
-------------E-H-------------MKR-LL------N-L---C------------
YQDLP-----------------------FYLK--------SCFS-Y----LS-I-IPKY-
Y-V------IDKM------RL-IRL-LA--------------------------------
----------A-A-------------------GL----------V-----S--------E
------------RE-EK-----------S--I----A---------Q---VADS------
--Y---LNE-----------LAN-RS--L-------------I----Q---------VA-
--E-----------R------------------YFDG-------------R--------L
-------------------D------SF--T----I---H------N-----L------W
Y-EFILS-----------------------------------------------------
------------------------------------------------------------
------
>PHT60777.1
------------------------------------------------------------
------------RT-SS------------------------------S------------
---ST----------------R-----YAT------------------------------
G----------------------------P-----------N-T-----I----------
V----G-------MEDDFKTVVDHLTAQTDELTVTPVVGD--------------D---F-
--------------K-T-V---------V--------D---H----------------L-
-----------T-----------------------------AQT-DE-------------
----L-T------------V---------T----------------P---------V-V-
-GMG------G-I---GKST----LAT-----R----VY-----H-D------QF--I--
---------------------------------------G----H-----QF--------
------------------------------------------D-T-------CAW-----
---------VT-------V---SEN------Y----NER-Q-------------------
V-------LLD-V---------------------V---S--S-IRR--IN-----K-T-D
--------E----------------------------------------S----------
------------------------------------I----K------------------
---------------------------------N----------------------IN--
--------------------------------------------S---------------
--------------D----------------------------------------Q----
------------------LAE-------------I-----------------AYR-----
-------S---LK--------G-R----RFLI-V---ID-DL------------W-----
-----------SN--E--------------------------------------------
---A------WD----Q--MQ-RLF---------P-------------------------
----------------------------DD-K---K-K----SRILLT--TR----L---
----KY--V-ADY--V-----------SC--P--------EF---------PPHN-----
-------M-------------SFLTSD-------D-S-WSLF-----TE-------RL--
F-----------------R------K-------D--P-----------------C--P--
-P--------Q---L-------EP-IG-KHIIQ------HC-------------Q-----
------GLP-----FS-ITV----------IAG-LL-G----K-----------------
--------------VD--P--T--R------D------------NW-K------------
---------K----VEE--------------NL-N---------SFFG---------TV-
-------------S-E-------Q---C--ET-IL------S-L---S------------
YRYLP-----------------------QHLK--------ACFL-Y----IG-G-FPED-
M-E------I-SV---S--KL-IRL-WI--------------------------------
----------A-E-------------------LF----------V--------------K
-P----------RS-NK-----------R--L----E---------V---VAEE------
--Y---LQD-----------LID-RS--L-------------I----L---------A-G
--T-----------R----------------R--PDG-------------R--------M
-------------------K------TC--K----I---H------D-----L---L---
R-QLCIRE------S-Q------------L-DN----------------------F-M--
------------------------------------------------------------
------
>PHT60785.1
------------------------------------------------------------
---------------------------------------------------RM-------
----L----------------------QHL------------------------------
E----------------------------G-----------D-I-----V----------
Q----G-------LD------------------------E--------------D---L-
--------------E-I-I---------V--------R---R----------------L-
-----------T-----------------------------EPL-SD-------------
----L-Q------------I---------V----------------T---------I-S-
-GMG------G-I---GKTT----LAR-----K----AH-----D-H------LK--I--
---------------------------------------R----Y-----HF--------
------------------------------------------D-I-------RVW-----
---------VT-------I---SQV------Y----GSR-N-------------------
V-------LLE-A---------------------L---H--C-I-----S-----K-Q-T
--------N--------I------------------------------DI----------
------------------------------------E----K------------------
---------------------------------D---------------YEK----KD--
--------------------------------------------D---------------
--------------N----------------------------------------E----
------------------LAD-------------L-----------------VQK-----
-------K---LK--------G-P----RYLV-V---VD-DI------------W-----
-----------ST--D--------------------------------------------
---V------WD----S--IR-AIF---------P-------------------------
----------------------------DC-N---N-K----SRILLT--TR----E---
----TK--V-AIY--V------------N--P--------VS----------PHE-----
-------M-------------NTLNLE-------N-S-WKLL-----RD-------KV--
F-----------------G----P-K-------Y--D-----------------H--P--
-P--------E---L-------EE-IG-KQIAE------KC-------------Q-----
------GLP-----LT-ISV----------IAG-HL-S----K-----------------
--------------VA--R--T--L------E------------SW-M------------
---------D----VSR--------------TM-G---------EIIA---------SH-
-------------P-D-------K---C--LG-VL------G-L---S------------
YHNLP-----------------------NHLK--------PCFL-S----MG-S-FPED-
Y-Q------A-ET---W--RL-IQL-WI--------------------------------
----------A-E-------------------GF----------I--------------R
-R--------P-ES-DK-----------S--L----E---------E---VAED------
--Y---LED-----------LIS-RN--L-------------I----I---------VN-
--K-----------R----------------R--FNS-------------E--------I
-------------------K------VC--G----M---H------D-----L---L---
R-EFCLTE------V-E------------M-KK----------------------F-L--
------------------------------------------------------------
------
>PHT61187.1
------------------------------------------------------------
--------------------------------------------------RRS------P
-PLKR----------------V-----PIV------------------------------
E----------------------------E-----------E-N-----V----------
V----G-------FD------------------------E--------------E---A-
--------------K-T-M---------R--------S---L----------------L-
-----------T-----------------------------NGS-EE-------------
----L-Q------------I---------I----------------S---------I-V-
-GMG------G-L---GKTT----LAK-----K----VY-----T-D------PS--I--
---------------------------------------E----Y-----HF--------
------------------------------------------Y-N-------RAW-----
---------IY-------V---SQQ------Y----SRK-E-------------------
V-------FLG-I---------------------L---D--S-L-----S-----L-I-T
--------D---------------------------------------------------
------------------------------------------------------------
---------------------------------E---------------MYK----MN--
--------------------------------------------D---------------
--------------E----------------------------------------K----
------------------LAI-------------E-----------------LSS-----
-------H---LR--------S-K----RYLV-V---ID-DV------------W-----
-----------TM--E--------------------------------------------
---A------WD----D--LK-MAF---------P-------------------------
----------------------------NT-A---S-G----SRILLT--TR----N---
----RD--V-ASY--A------------N--P--------EG---------SPHH-----
-------L-------------RFLTNE-------E-S-WELL-----SK-------KV--
F-----------------R------K-------G--S-----------------C--P--
-L--------E---L-------ED-IG-LQIAK------KC-------------Y-----
------GLP-----LA-IVV----------VSG-LL-L----K-----------------
--------------KE--K--T--R------D------------WW-K------------
---------K----VAN--------------DV-S---------SYVA---------RD-
-------------P-K-------Q---C--MD-VL------A-L---S------------
YKHLP-----------------------DHLK--------VCFI-Y----FG-I-FPED-
F-E------I-PV---W--KL-LRL-WT--------------------------------
----------G-E-------------------GF----------I--------------Q
-Q----------MG-QE-----------C--L----E---------D---TAEE------
--Y---LED-----------LVD-RN--L-------------V----L---------VA-
--K-----------K----------------R--ANG-------------R--------I
-------------------K------TC--R----I---H------D-----I---L---
R-DLSVKM------G-S------------E-EK----------------------F-L--
------------------------------------------------------------
------
>PHT61188.1
------------------------------------------------------------
----------------T------------------------------T--WNT------V
--ES-----------------D-----SEC------TP------H--------------L
Q----------------------------D-------------T-----V----------
L----D-------LD------------------------N--------------D---L-
---------------LT-I---------K--------S---R----------------L-
-----------I-----------------------------GPP-SK-------------
----L-D------------V---------V----------------S---------I-I-
-GMG------G-I---GKTT----LAR-----Q----VY-----D-D------IY--M--
---------------------------------------E----H-----HF--------
------------------------------------------Y-I-------RAW-----
---------IT-------V---SQM------H----QCR-E-------------------
M-------LLG-I---------------------L---R--Y-F-----S----------
-----------------L------------------------------VN----------
------------------------------------D----N--------------TYR-
--------------------------------------------------------KS--
--------------------------------------------T---------------
--------------E----------------------------------------E----
------------------LAE-------------Q-----------------VYR-----
-------S---LK--------G-R----RYLI-A---MD-DV------------W-----
-----------DT--N--------------------------------------------
---A------WD----D--MK-RSF---------P-------------------------
----------------------------DD-K---N-G----SRVILT--SR----L---
----AN--V---------------------------------------------------
------------------------------------------------------------
F-----------------G------R-------E--T-----------------C--P--
-P--------E---L-------EK-AT-MQVVE------KC-------------E-----
------GLP-----LA-IVV----------VAE-FC-S----K-----------------
--------------IS--K--M--R------S------------RW-E------------
---------D----VAH--------------KI-G---------QVAC---------RD-
-------------T-E-------E---C--LN-LL------V-L---S------------
YNHLP-----------------------QRLK--------PCFL-Y----MG-A-FPKN-
F-E------I-SV---S--RL-IKL-WI--------------------------------
----------A-A-------------------EF----------V--------------K
-C----------TP-EK-----------D--F----E---------E---VAEG------
--Y---LRD-----------LID-RS--L-------------I----M---------VK-
--K-----------R----------------T--TGG-------------K--------V
-------------------K------TC--E----V---H------D-----L---L---
H-DLLIRE------S-R------------K-DR----------------------S-I--
------------------------------------------------------------
------
>PHT61197.1
------------------------------------------------------------
------------------------------------------------------------
------------------------------------------------------------
-----------------------------N-----KS-SIAGKI-----I----------
V----G-------FK------------------------E--------------E-----
--------------T-KRI---------I--------R---N----------------L-
-----------T--------S--------------------GPA-E--------------
----I-D------------V---------I----------------S---------I-V-
-GMP------G-L---GKTT----LAY-----R----VY-----N-E------KS--V--
---------------------------------------V----G-----HF--------
------------------------------------------D-V-------RAW-----
---------CT-------V---DQE------R----NQK-K-------------------
L-------LQK-I---------------------F---N--Q-V-----------N-G-L
K-----------------------------------------------GS----------
------------------F-----------------N----E------------------
---------------------------------E--------------------------
--------------------------------------------G----I----------
--------------D---------D------------------------------D----
------------------IAD-------------K-----------------LRK-----
-------H---LF--------G-K----RYLI-V---LD-DL------------W-----
-----------DT--A--------------------------------------------
---T------WD----E--LT-RPLF--T----IPS------------------------
----------------------------EF-Q---N-G----SRVILT--SR----K---
----KE--V-ALH--G---------KCHS----------------------DPLD-----
-------L-------------RLLRPE-------E-S-WELL-----EK-------RV--
F-----------------G------E-------E--H-----------------F--P--
-------D--E---L-------KD-VG-AKIAE------KC-------------N-----
------GLP-----LV-LDL----------IGG-VI-S----R-----------------
--------------KE--K--K---------Q----A-------LWLE------------
--------------VLN--------------NL-S---------SFIF---------KDE
-------------E-E-------------VMK-VI------Q-L---S------------
YDHLS-----------------------DHLK--------PCFL-Y----LA-S-YPKD-
K-N------I-RI---S--WL-KDL-WS--------------------------------
----------D-E-------------------GL----------V------------E-P
-T-----------D-MK-----------S--V----E---------D---VTEV------
--Y---VDE-----------LIS-SS--L-------------V----I------------
---------------------------------V--------------------------
---------RG--GR--H-P------SF--Q----I---H------N-----L---V---
H-DFCSIK------A-R------------M-EK----------------------L-F--
------------------------------------------------------------
------
>PHT61328.1
------------------------------------------------------------
-------------VQDF------------------------------S------------
--SLT----------------N------NI-------L------N--------------V
N----------------------------N-----------N-------M----------
V----G-------RD------------------------D--------------Q---K-
--------------E-R-L---------L--------E---D----------------L-
-----------T--------R--------------------SYS-GE-------------
----P-K------------V---------I----------------P---------I-V-
-GMG------G-I---GKTT----LAK-----E----VY-----N-S------ES--V--
---------------------------------------L----R-----RF--------
------------------------------------------D-V-------HAW-----
---------AT-------V---SQQ------H----NRK-E-------------------
V-------LLG-L---------------------L---R--S-TI----N----------
------------------------------------------------MD----------
------------------------------------D----T--------------V---
---------------------------------T----------------------TR--
--------------------------------------------G---------------
--------------E---------A------------------------------D----
------------------LAD-------------M-----------------LQK-----
-------C---LK--------R-K----RYLI-V---LD-DI------------W-----
-----------SC--E--------------------------------------------
---V------WD----G--VR-RCF---------PT------------------------
----------------------------ED-N---E-G----SRILLT--TR----I---
----NE--V-ACY--A-----------GT--T--------N----------LSLQ-----
-------M-------------GFMDQN-------E-S-WNLF-----KS-------VA--
F-----------------A------N-------E--A-----------------L--P--
-Y--------E---F-------ET-IG-KQIAD------EC-------------H-----
------GLP-----LT-IVV----------VAG-LL------K-----------------
--------------SK--R--A--M------E------------DW-K------------
---------S----VAK--------------DV-K---------SLVA---------NDP
-------------D-E-------Q---C--SR-VL------G-L---S------------
YNHLT-----------------------SDLK--------ACLL-H----FG-I-FLED-
S-E------I-PV---K--NL-MRS-WM--------------------------------
----------A-E-------------------GF----------L--------------K
-L-------------EN-----------D--L----E---------G---EAEK------
--C---LQE-----------LVN-RC--L-------------V----L---------VC-
--K-----------K----------------S--LDG-------------TK-------I
-------------------R------SC--K----V---H------D-----L---I---
Y-DLCLRE------I-Q------------R-GN----------------------V-F--
------------------------------------------------------------
------
>PHT61374.1
------------------------------------------------------------
---------------------------------------------TSDQ-RRSF------
-------------------LH--------V-----------------------------D
E---------------------S------E-------------------I----------
I----G-------LE------------------------E--------------D---C-
--------------K-E-L-----------E------M---K----------------L-
-----------L---------------------------------DD-------------
------N--------LDFEV---------I----------------S---------I-I-
-GMG------G-L---GKTT----LAK-----R----VY-----R-RV------------
---------------------------------------K----C-----HF--------
------------------------------------------D-----------------
---------CS---ALVYV---FQE------P----RSK-D-------------------
L-------LLE-VA------------------------K--Q-V-----G----------
-----------------L------------------------------GE----------
------------------------------------D----K------------------
---------------------------------M--------------------------
--------------------------------------------E---------------
--------------Q----------------------------------------N----
------------------LET------------------N------------LYN-----
-------F---LK--------E-K----RYVI-F---LD-DV------------W-----
-----------ST--E--------------------------------------------
---T------WE----A--LS-SSF---------PIF-----------------------
---------------------------ASS-----TNG----SRIIIT--SR----K---
----ND--I-GRY-IGG--------------E-------------------SSIYN----
-------L-------------QPLKPE-------D-S-WKLF-----VK-------VL--
L-------RAS------KD------N-KS----G-IP--------------------S--
----------N---L-------VG-IG-KELMK------KC-------------G-----
------GVP-----LA-IVL----------TAS-LL------R-----------------
----------A---KE--K--S---------EH-----------DW-N------------
---------R----VLK--------------NT-HQGH------EQDL---------DQ-
---------------------------C--SK-IL------A-F---S------------
YKDLP-----------------------TSLK--------PCFL-Y----FA-L-FPED-
Y-E------I-PVF-----DL-INM-WA--------------------------------
----------A-E-------------------KF----------I-----------N---
-R----------RG-ES-----------E--I----E---------E---VGEF------
--Y---LND-----------LVA-RN--L-------------I----Q---------VS-
--K-----------R----------------R--YDG-------------K--------I
-------------------K------TC--R----I---H------N-----V---L---
H-DLCIKV------A-K------------G-IR----------------------F-F--
------------------------------------------------------------
------
>PHT61379.1
------------------------------------------------------------
-------------------------------------------F-ASTK-RETR----RQ
--STS--------------------L---V--------------D---------------
E---------------------S------D-------------------V----------
F----G--R-----Q------------------------N--------------E---I-
--------------E-E-L---------I--------D---R----------------L-
-----------L-------SK-----D--------------A-SEKS-------------
----P---------T----V---------V----------------P---------I-V-
-GMG------G-V---GKTT----LAK-----A----AY-----N-D------EK--V--
---------------------------------------K----S-----YF--------
------------------------------------------N-L-------KAW-----
---------FC-------V---SEP------Y----DAI-R-------------------
I-------TKA-L---------------------L---Q--E-I-------------G--
------------------------------------------------------------
------------------------------------SF---D------------------
---------------------------------L--------------------------
----------------------------------------K---D---------------
--------------D---------N------------------------------N----
------------------LNQL----QV------K-----------------LKE-----
-------S---LK--------G-K----RFLI-V---LD-DM------------W-----
------ND---DY--N--------------------------------------------
---E------WN----D--LR-TPFV----------------------------------
----------------------------HG-D---M-G----SKIIVT--TR----K---
-----K-DV-AGM-MG------------S--G------AVN-------------------
-------V-------------GTLSSE-------A-S-WALF-----KR-------HS--
L-----------------E------N-----R-D--P-E----------------EHL--
----------E---L-------EE-VG-KQISD------KC-------------K-----
------GLP-----LA-LKA----------LAG-IL------R-----------------
----------S-------K--S---------D--V-G-------EW-T------------
---------D----VLR-----------S--EIWEL-------------------P-HCP
-------------N-G-------------ILP-AL------I-L---S------------
YNDLR-----------------------AHLK--------QCFA-F----CA-I-YPKD-
Y-Q------F------CKEQV-IFL-WI--------------------------------
----------A-N-------------------GL----------V--------------Q
-QL---------H-------------------------------------SGNQ------
--Y---FNE-----------LRS-RS--LFE----------RVP----------------
--E-----------S----------------S---ER-------------D---------
----------------GG-K-------F--L----M---H------D-----L---V---
N-DLAQIA------S--------------S--K----------------------L----
------------------CVR---------------------------------------
------
>PHT61380.1
------------------------------------------------------------
----------------------------------------------GKK-LETR----TP
--STS--------------------L---I--------------D---------------
Q---------------------S------D-------------------V----------
F----G--R-----Q------------------------N--------------E---I-
--------------E-E-L---------I--------D---R----------------L-
-----------L-------SK-----D--------------A-SEKS-------------
----P---------T----V---------V----------------P---------I-V-
-GMG------G-V---GKTT----LAK-----A----AY-----N-D------EK--V--
---------------------------------------K----S-----YF--------
------------------------------------------N-L-------KAW-----
---------FC-------V---SEP------Y----DAI-R-------------------
ITKALLQXTKG-L---------------------L---Q--E-I-------------G--
------------------------------------------------------------
------------------------------------SF---D------------------
---------------------------------L--------------------------
----------------------------------------K---D---------------
--------------D---------N------------------------------N----
------------------LNQL----QV------K-----------------LKE-----
-------S---LN--------G-K----RFLI-V---LD-DM------------W-----
------NN---DY--N--------------------------------------------
---E------WN----D--LT-TPFI----------------------------------
----------------------------QG-D---M-G----SKIIVT--TR----K---
-----K-DV-AGM-MG------------S--G------AVN-------------------
-------V-------------GTLSSE-------A-S-WALF-----KR-------HS--
L-----------------E------N-----R-Y--P-E----------------EHP--
----------E---L-------EE-VG-KQISD------KC-------------K-----
------GLP-----LA-LKT----------LAG-FL------C-----------------
----------S-------K--S---------E--V-D-------EW-T------------
---------D----VLR-----------S--EIWEL-------------------P-RRP
-------------N-G-------------ILP-AL------M-L---S------------
YNDLP-----------------------AHLK--------QCFA-F----CA-I-YPKD-
Y-Q------F------CKEQV-IFL-WI--------------------------------
----------A-N-------------------GL----------V--------------Q
-QF---------H-------------------------------------SGNQ------
--Y---FNE-----------LRS-RS--LFE----------RVP----------------
--E-----------S----------------S---ER-------------D---------
----------------GG-K-------F--L----M---H------D-----L---V---
N-DLAQIA------S--------------S--K----------------------L----
------------------CVR---------------------------------------
------
>PHT61391.1
-----------------------------------------------PKKG-V-------
------------EP---------------------------------T------------
----Q----------------------GP--------S---------------------L
E----------------------------D-----------DE------V----------
V----G-------FD------------------------E--------------EA----
--------------N-K-V---------I--------T---R----------------L-
-----------F--------E--------------------GPA-ES-------------
----L-D------------I---------V----------------P---------V-V-
-GMP------G-L---GKTT----LAR-----K----IY-----N-D------SK--L--
---------------------------------------S----Y-----EF--------
------------------------------------------F-S-------IIW-----
---------VY-------V---GQS------Y----KIK-D-------------------
I-------FLN-I---------------------L---K--F-F---------------T
------------------------------------------------KR----------
----I-------------------------------E----D------------------
----H---------------------------------------------------LN--
-------------------------------------D------D---------------
------------V-D----------------------------------------T----
------------------LAN-------------L-----------------ISD-----
-------Y---MS---K----G-G----RCLI-V---LD-DV------------W-----
-----------EA--T--------------------------------------------
---V------ID----H--VK-KVF---------P-------------------------
----------------------------EN-K---K-G----HRIMMT--TR----D---
----GY--L-ATY--------------AN--P-------------------DPHN-----
-------L-------------KFLNPK-------E-S-FELL-----VK-------RV--
F-----------------G------K-------G--S-----------------C--P--
-D--------D---L-------VK-LG-EKIAG------SC-------------G-----
------GVP-----LA-VVV----------IAG-AL-R----G-----------------
--------------R---P--N--K------S------------DW-Q------------
---------R----VQK--------------NV-AE--------HLYK---------NSQ
-------------E-S-----------C--LK-FV------Q-M---S------------
YDRLP-----------------------QEVQ--------TCFL-Y----CG-V-FPRG-
F-D------I-PS---W--KL-IRM-WI--------------------------------
----------A-E-------------------GL----------I--------------K
-P----------QQ-T-Y----------T--L----E---------E---IAEL------
--H---LND-----------LVK-RN--L-------------L----I---------LM-
--Q-----------K----------------R--SDG-------------Q--------I
-------------------K------AC--R----L---H------D-----M---L---
H-EFCRKE------A-T------------N-KW----------------------L-F--
------------------------------------------------------------
------
>PHT61431.1
------------------------------------------------------------
------------------------------------------------------------
---------------------N-----KPV------------------------------
E----------------------------N-----KS-SIAGKI-----I----------
V----G-------FE------------------------E--------------E-----
--------------T-EWI---------I--------R---K----------------L-
-----------T--------S--------------------GPS-E--------------
----V-D------------V---------I----------------S---------I-I-
-GMP------G-L---GKTT----LAY-----R----VY-----N-E------KS--V--
---------------------------------------V----G-----HF--------
------------------------------------------D-I-------RAW-----
---------CT-------V---DQE------R----NEK-K-------------------
L-------LQK-I---------------------F---N--E-V-----------I-G-L
K-----------------------------------------------ER----------
------------------V-----------------S----E------------------
---------------------------------D--------------------------
--------------------------------------------D----I----------
--------------D---------D------------------------------D----
------------------VAD-------------K-----------------LRR-----
-------Q---LF--------G-K----RYLI-V---LD-DL------------W-----
-----------DT--A--------------------------------------------
---T------WD----E--LT-RPLY--A----IPT------------------------
----------------------------EF-Q---K-G----SRVILT--SR----K---
----KE--V-ALH--G---------KCHS----------------------DPLD-----
-------L-------------RLLRPE-------E-S-WELF-----EK-------RI--
F-----------------G------E-------E--R-----------------C--P--
-------I--E---L-------KD-VG-EKITQ------KC-------------D-----
------GLP-----LV-LDL----------TGG-VI-S----R-----------------
--------------ME--K--K---------E----A-------LWLE------------
--------------VLN--------------NL-S---------SFIF---------KDE
-------------E-E-------------VMK-VI------Q-L---S------------
YDHLS-----------------------DHLK--------PCFL-Y----LA-R-YPKD-
T-D------I-MI---C--QL-QGF-WS--------------------------------
----------A-E-------------------TL----------V------------E-P
-S-----------Y-LK-----------S--V----E---------E---VTKV------
--Y---VDE-----------LIS-SS--L-------------V----T------------
---------------------------------V--------------------------
---------KKDLWD--E-P------IC--Q----I---H------D-----L---V---
H-DFCSMK------A-R------------K-EK----------------------L-F--
------------------------------------------------------------
------
>PHT61609.1
------------------------------------------------------------
-----------------------------------------------N------------
--SP-----------------N-----KPV------------------------------
E----------------------------N-----KS-STASKI-----I----------
V----G-------FE------------------------E--------------E-----
--------------T-EWI---------I--------R---K----------------L-
-----------T--------S--------------------GPS-E--------------
----V-D------------V---------I----------------S---------I-V-
-GMP------G-L---GKTT----LAY-----R----VF-----N-D------KS--V--
---------------------------------------V----G-----HF--------
------------------------------------------D-I-------RAW-----
---------CT-------V---DQE------R----NEK-K-------------------
L-------LQK-I---------------------F---N--E-------------I-G-L
K-----------------------------------------------ER----------
------------------V-----------------S----E------------------
---------------------------------D--------------------------
--------------------------------------------D----I----------
--------------D---------D------------------------------D----
------------------VAD-------------K-----------------LRK-----
-------H---LF--------G-K----RYLI-V---LD-DL------------W-----
-----------DT--A--------------------------------------------
---T------LD----E--LT-RPF---------PT------------------------
----------------------------EF-Q---K-G----SRVILT--SR----K---
----KE--V-ALH--G---------KCHS----------------------DPLD-----
-------L-------------RLLRPE-------E-S-WELL-----EK-------RV--
F-----------------G------E-------E--H-----------------C--P--
-------N--E---L-------KD-VG-EKIAQ------KC-------------G-----
------GLP-----LV-LDL----------ISG-VI-S----R-----------------
--------------KE--K--K---------E----A-------LWLE------------
--------------VLN--------------NL-S---------SFIF---------KDE
-------------E-E-------------VMK-VI------Q-L---S------------
YDHLS-----------------------DHIK--------PCFL-Y----LA-S-YPKD-
E-D------I-YI---C--WL-KDL-WS--------------------------------
----------D-E-------------------GL----------V------------E-P
-S-----------D-LK-----------S--V----E---------E---VTEV------
--Y---VDE-----------LIS-SS--L-------------V----I------------
---------------------------------V--------------------------
---------KG--GS--E-Q------SC--Q----I---H------D-----L---V---
H-DFCSIK------A-R------------K-EK----------------------L-F--
------------------------------------------------------------
------
>PHT61720.1
------------------------------------------------------------
------------------------------------------------------------
---------------------K-----NPV------------------------------
E---------------------R------K------S-LTTGKI-----I----------
V----G-------FK------------------------E--------------E-----
--------------T-NWL---------I--------C---K----------------L-
-----------T--------S--------------------GPK-D--------------
----L-D------------V---------I----------------S---------I-T-
-GMP------G-S---GKTT----LAY-----K----VY-----H-D------KS--V--
---------------------------------------A----R-----RF--------
------------------------------------------E-I-------RAW-----
---------CT-------V---GQE------Y----DKR-N-------------------
L-------LEK-V---------------------Y---N--Q-V-----------T-S-P
D-----------------------------------------------SK----------
------------------L-----------------S----E------------------
------------------------------------------------------------
--------------------------------------------N----I----------
--------------D---------------------------------------------
------------------VAD-------------K-----------------LRK-----
-------Q---LY--------G-K----RYLI-V---LD-DV------------W-----
-----------ET--D--------------------------------------------
---T------WD----K--LK-RPF---------P-------------------------
----------------------------LV-E---N-G----SRIILT--TR----E---
----ME--V-ALH--G---------KRNT----------------------DPLK-----
-------L-------------RLLKSE-------EKS-WELL-----EK-------RA--
F-----------------G------E-------N--S-----------------F--P--
-------D--E---L-------LD-VG-KEINQ------NC-------------K-----
------GLP-----LV-ADL----------IAG-VI-A----G-----------------
--------------RE--K--K---------K----S-------VWLD------------
--------------VRN--------------NL-N---------SFIF---------GGE
-------------V-D-------------VMK-VI------E-L---S------------
YEHLA-----------------------HQLK--------PCLL-Y----FA-R-YPKD-
R-E------M-YR---T--RL-KML-WR--------------------------------
----------A-E-------------------GL----------V------------E-Q
-T-----------K-MM-----------S--V----E---------E---VMEI------
--Y---LDN-----------LIS-SS--L-------------V----I------------
---------------------------------SFN------------------------
--------EIGD-----Y-P------TC--Q----L---H------D-----L---V---
H-DFCLVK------A-K------------E-QK----------------------L-F--
------------------------------------------------------------
------
>PHT61752.1
------------------------------------------------------------
---------------------------------------------------ETR----TP
--STS--------------------L---V--------------D---------------
E---------------------S------D-------------------V----------
F----G--R-----K------------------------N--------------E---I-
--------------E-V-L---------I--------E----------------------
-----------T-------SK-----E--------------A-SEKN-------------
----L---------T----V---------V----------------P---------I-V-
-GMG------G-M---GKAT----LAK-----A----VY-----N-D------EK--V--
---------------------------------------K----G-----HF--------
------------------------------------------G-L-------KAW-----
---------IC-------V---SET------Y----DAF-R-------------------
I-------SKG-L---------------------L---Q--E-I-------------G--
------------------------------------------------------------
------------------------------------SL---D------------------
------------------------------------------------------------
-------------------------------------SKD----D---------------
--------------N----------------------------------------N----
------------------LNQM----QV------K-----------------LKE-----
-------R---LN--------G-K----RFLI-V---LD-DE------------W-----
------ND---NY--N--------------------------------------------
---E------WD----E--LR-NIFV----------------------------------
----------------------------QG-G---I-G----SKIIVT--TR----K---
-----A-SV-ALM-MG------------S--G------EIN-------------------
-------V-------------GTLSDE-------A-S-WALF-----RR-------HS--
L-----------------E------N-----R-D--P-P-------K--------EYL--
----------E---L-------EE-VG-KQIAD------KS-------------K-----
------GLP-----LA-LKT----------LAG-FL------C-----------------
----------S-------K--S---------E--V-D-------ER-T------------
---------D----VLR-----------S--EIWEL------------------------
------------------------------------------------------------
----------------------------------------PC--------C-----PND-
Y-Q------F------CKEQV-IHL-WI--------------------------------
----------A-N-------------------GL----------V--------------Q
--Q---------LR-S-----------------------------------GNQ------
--Y---FKE-----------LRS-RS--LLE----------RVP----------------
--K-----------S----------------S---ER-------------D---------
----------------GG-K-------F--L----M---H------D-----L---V---
N-DLAQFA------S--------------S--K----------------------L----
------------------CVR---------------------------------------
------
>PHT61864.1
------------------------------------------------------------
--------------HDF------------------------------S------------
--SST----------------D------DI-------L------N--------------V
N----------------------------N-----------N-------M----------
V----G-------RD------------------------D--------------Q---M-
--------------K-R-L---------L--------E---D----------------L-
-----------T--------T--------------------CYS-GE-------------
----P-K------------V---------I----------------P---------I-V-
-GMG------G-I---GKTT----LAK-----E----VY-----N-H------GS--I--
---------------------------------------L----C-----RF--------
------------------------------------------D-V-------RAW-----
---------AT-------V---SQQ------H----NIK-E-------------------
I-------LLS-L---------------------L---Q--S-TI----K----------
------------------------------------------------MD----------
------------------------------------D----T--------------A---
---------------------------------K----------------------MK--
--------------------------------------------G---------------
--------------E---------A------------------------------E----
------------------LAD-------------M-----------------LQK-----
-------S---LK--------R-K----RYLI-V---LD-DI------------W-----
-----------SC--E--------------------------------------------
---V------WD----G--MR-RCF---------PT------------------------
----------------------------ED-N---A-G----NRILLT--TR----N---
----DE--V-ACY--A-----------GV--K--------N----------LSLR-----
-------M-------------SFMDQD-------E-S-WSLF-----KT-------AA--
F-----------------S------N-------E--A-----------------L--P--
-Y--------E---F-------ET-VG-KQIAD------EC-------------H-----
------GLP-----LT-IVV----------VAG-LL------K-----------------
--------------SK--R--A--I------D------------DW-R------------
---------S----VAK--------------DV-K---------SFVT---------NDP
-------------D-E-------R---C--SH-VL------G-L---S------------
YNHLT-----------------------SDLK--------TCLL-H----FG-I-FPED-
S-E------I-PV---K--NL-MRS-WM--------------------------------
----------A-E-------------------GF----------L--------------K
-L-------------EN-----------D--L----E---------G---EAEK------
--C---LQE-----------LVD-RC--L-------------V----L---------VC-
--K-----------K----------------S--LDG-------------TK-------I
-------------------R------SC--K----V---H------D-----L---I---
Y-DLCVRE------I-Q------------R-EN----------------------I-F--
------------------------------------------------------------
------
>PHT61881.1
------------------------------------------------------------
--------------QWF------------------------------N------------
--KTS----------------K-------------------------------------V
E----------------------------K-----------I-------M----------
V----G-------RD------------------------D--------------Q---R-
--------------K-Q-L---------L--------K---D----------------L-
-----------T--------I--------------------SYS-GE-------------
----Q-K------------V---------I----------------P---------I-V-
-GMG------G-I---GKTT----LAK-----E----VY-----N-H------KS--I--
---------------------------------------L----R-----RF--------
------------------------------------------D-V-------RAW-----
---------AT-------V---SQQ------H----NKR-E-------------------
I-------LLG-L---------------------L---H--S-TV----K----------
------------------------------------------------MD----------
------------------------------------Y----R--------------V---
---------------------------------M----------------------TK--
--------------------------------------------G---------------
--------------E---------A------------------------------E----
------------------IAD-------------M-----------------LKK-----
-------S---LN--------G-K----RYLI-V---LD-DI------------W-----
-----------SC--E--------------------------------------------
---V------WD----G--MR-RCF---------PT------------------------
----------------------------ED-N---A-G----SRILLT--TR----N---
----NE--V-ACY--A-----------DS--E--------N----------LSLK-----
-------M-------------DLMGPD-------E-S-WSLF-----KS-------AA--
F-----------------S------S-------E--E-----------------L--P--
-Y--------E---F-------ET-VG-KQIAD------EC-------------H-----
------GLP-----LT-IAV----------VAG-LL------K-----------------
--------------SK--R--A--I------E------------DW-E------------
---------S----VAE--------------DV-K---------SFLT---------NDL
-------------G-N-------Q---C--SH-AL------G-L---S------------
YNYLT-----------------------SDLK--------TCLL-H----FG-I-FPED-
S-E------I-PA---K--KL-MRS-WM--------------------------------
----------A-E-------------------GF----------L--------------K
-L-------------EK-----------D--L----E---------G---EAEK------
--C---LQE-----------LVD-RC--L-------------V----L---------VC-
--K-----------K----------------S--PDG-------------TK-------I
-------------------R------SC--K----V---H------D-----L---I---
Y-DLCLRE------I-Q------------R-GS----------------------I-F--
------------------------------------------------------------
------
>PHT62066.1
------------------------------------------------------------
------------------------------------------------------------
---------------------------KPV------------------------------
I----------------------------N-----RS-SIASKI-----N----------
V----G-------FE------------------------E--------------E-----
--------------T-EWI---------I--------R---K----------------L-
-----------T--------S--------------------GPA-E--------------
----V-D------------V---------I----------------S---------I-L-
-GMP------G-L---GKTT----LAY-----R----VY-----I-E------KS--V--
---------------------------------------V----G-----HF--------
------------------------------------------D-I-------RAW-----
---------CT-------V---DQE------R----NEK-K-------------------
L-------LQK-I---------------------F---N--E-V-----------I-G-L
K-----------------------------------------------E-----------
------------------------------------S----E------------------
---------------------------------D--------------------------
--------------------------------------------Y----I----------
--------------D---------D------------------------------D----
------------------VAD-------------R-----------------LWR-----
-------Q---LF--------G-K----RYLI-V---LD-DL------------W-----
-----------DT--A--------------------------------------------
---T------WD----E--LT-RPF---------PT------------------------
----------------------------EF-Q---K-G----SRVILT--SR----K---
----KE--V-ALH--G---------KRHS----------------------VPLD-----
-------L-------------RLLRPD-------E-S-WELL-----EK-------RV--
F-----------------G------E-------E--R-----------------C--P--
-------D--E---L-------KD-VG-EKIAR------KC-------------D-----
------GLP-----LV-LDL----------IGG-VI-S----R-----------------
--------------ME--K--K---------E----A-------LWLE------------
--------------VLN--------------NL-S---------SFIF---------KDE
-------------E-E-------------VMK-VI------Q-L---S------------
YDHLS-----------------------GHLK--------PCLL-Y----LA-S-YPKD-
K-N------I-AI---S--WL-KDL-WS--------------------------------
----------D-E-------------------GL----------V------------E-P
-T-----------D-LK-----------S--V----E---------E---VTEV------
--C---VDE-----------SIS-SS--L-------------V----I------------
---------------------------------V--------------------------
---------RG--GR--H-P------SC--Q----I---H------D-----L---V---
H-DFCSII------A-R------------K-EK----------------------L-F--
------------------------------------------------------------
------
>PHT62071.1
--------------------------------------------------S---------
------------TVQEF------------------------------P------------
--SSS----------------K------DI-------P------Y--------------V
E----------------------------N-----------N-------M----------
V----G-------RD------------------------D--------------Q---RK
RLVEDLTRSYSGEPK-R-L---------V--------E---D----------------L-
-----------T--------R--------------------SYS-GE-------------
----P-K------------V---------I----------------P---------I-V-
-GMG------G-I---GKTT----LAN-----E----VY-----N-D------AR--I--
---------------------------------------S----S-----HF--------
------------------------------------------D-V-------CAW-----
---------AT-------V---SQQ------Q----NAK-D-------------------
I-------LLS-L---------------------L---R--S-T----------------
------------------------------------------------KV----------
------------------------------------D----K--------------V---
-------------------------------FTG----------------------S---
------------------------------------------------------------
--------------E---------A------------------------------K----
------------------LAD-------------M-----------------LQK-----
-------S---LK--------G-K----RYLI-V---LD-DM------------W-----
-----------KT--E--------------------------------------------
---V------WD----S-------------------------------------------
------------------------------------------------------------
------------------------------------------------------------
-------M-------------DFMDQD-------D-S-WNLV-----KS-------AA--
F-----------------A------N-------E--A-----------------L--P--
-S--------E---Y-------KN-IG-KQIVD------EC-------------H-----
------GLP-----LT-IVV----------VAG-LL------K-----------------
--------------SK--R--A--I------E------------DW-K------------
---------S----VAK--------------DV-K---------SFVT---------NDA
-------------D-E-------R---C--LR-VL------G-L---S------------
YNHLT-----------------------NDLK--------TCLL-Y----FE-I-FPEE-
A-E------I-LV---N--HL-MRI-WM--------------------------------
----------A-E-------------------GF----------L--------------N
-L-------------EN-----------D--L----G---------E---EAEK------
--C---LQH-----------LVN-RS--L-------------V----L---------VC-
--K-----------K----------------S--RDE-------------TK-------I
-------------------R------SC--K----V---Q------D-----L---I---
Y-DLCLRE------F-Q------------R-GN----------------------V-R--
------------------------------------------------------------
------
>PHT62347.1
------------------------------------------------------------
-----------------------------------------------S---HT-------
--SSVLA-------------RT-----LRI--------------D---------------
D----------------------------E-------------------I----------
V----G-------FE------------------------D--------------E---I-
--------------G-T-L---------I--------R---Q----------------L-
-----------T--------G--------------------G-S-KK-------------
----R-D------------I---------I----------------S---------I-V-
-GMP------G-A---GKTA----LAN-----R----LF-----L-D------KS--V--
---------------------------------------V----R-----HF--------
------------------------------------------D-V-------HAR-----
---------CY-------M---SSA------H----SRR-E-------------------
R-------LLS-I---------------------LEMLHV-S-I-----D-----E-S-S
--------LL---------------------------------------S----------
------------------------------------K----K------------------
---------------------------------T--------------------------
--------------------------------------------N---------------
-------------------------------------------------------D----
------------------LAA-------------M-----------------LRK-----
-------I---LH--------T-G----RYLI-L---LD-DV------------P-----
-----------DA--R--------------------------------------------
---A------WD----D--LE-PCF---------C-------------------------
----------------------------DT-N---N-G----SRILLT--TR----H---
----YN--V-ANN--V---------KLLS----------------------EPLC-----
-------L-------------RMLDDG-------E-S-WMLL-----KK-------KV--
F-----------------G------E-------G--F-----------------C--S--
-P--------L---L-------EK-VG-RKIAR------KC-------------G-----
------GLP-----LS-IVF----------VAC-IL-A----R-----------------
--------------KE--R--A--E------Q------------CW-K------------
---------Q----VAR--------------SL-GSE---------IP---------CY-
---------------------------P--EN-II------E-Q---S------------
YQDLP-----------------------YHLK--------SCFL-Y----FG-M-FSDQ-
E-E------I-NI---S--KL-TLL-WI--------------------------------
----------G-E-------------------GF----------V--------------K
-G----------DE-HK-----------S--L----E---------D---IAEG------
--Y---LKN-----------LVE-SN--L-------------V----M---------LA-
--K-----------R----------------S--YGG-------------K--------V
-------------------K------VC--R----I---H------D-----I---L---
F-HFCKAR------A-H------------T-EN----------------------L-I--
------------------------------------------------------------
------
>PHT62798.1
------------------------------------------------------------
-------------------------------------------I-PLDR-RRLF------
-------------------LY--------A-----------------------------D
E---------------------T------E-------------------V----------
I----G-------LD------------------------D--------------D---F-
--------------N-V-L-----------Q------A---K----------------L-
-----------L---------------------------------DQ-------------
------D--------LPYGV---------V----------------S---------I-V-
-GMP------G-L---GKTT----LAK-----K----LY-----R-HV------------
---------------------------------------R----D-----RF--------
------------------------------------------E-----------------
---------CS---GLVYV---SQQ------P----RER-E-------------------
I-------LLD-IA------------------------K--Q-F-----G----------
-----------------V------------------------------TE----------
------------------------------------E----E------------------
---------------------------------R--------------------------
--------------------------------------------K---------------
--------------D----------------------------------------N----
------------------LED------------------N------------LKS-----
-------L---LK--------T-K----RYVI-L---LD-DI------------W-----
-----------DV--E--------------------------------------------
---I------WD----Y--LK-LYL---------PE------------------------
---------------------------CDS-----KIG----SRIILT--SR----N---
----SN--I-GRY-VGG--------------D-------------------TSLHI----
-------L-------------QPLDSK-------N-S-FELF-----TN-------KI--
F-------HFD--------------N-ND--WAN-AS--------------------P--
----------N---L-------VN-IG-RDIVG------RC-------------G-----
------GIP-----LA-IVV----------TAG-ML------R-----------------
----------A---RE--R--T---------EH-----------AW-K------------
---------R----VLG--------------SM-GHK---------IH---------DG-
---------------------------C--AK-VL------A-L---S------------
YNDLP-----------------------MASR--------PCFL-Y----FG-L-YPED-
H-E------I-RAF-----DL-KNM-WI--------------------------------
----------A-E-------------------KL----------I-----------VV-N
-S----------GN-RR-----------E--A----E---------D---LADD------
--V---LYD-----------LVS-RN--L-------------I----Q---------VA-
--K-----------R----------------T--YDG-------------R--------I
-------------------S------SC--C----I---H------D-----L---L---
H-SLCVEL------G-K------------E-SN----------------------F-F--
------------------------------------------------------------
------
>PHT63268.1
------------------------------------------------------------
------------------------------------------------------------
---------------------------QPV------------------------------
E---------------------S------K------S-LITSKI-----I----------
V----G-------FE------------------------E--------------E-----
--------------T-NWL---------I--------N---Q----------------L-
-----------T--------S--------------------GPK-D--------------
----L-D------------V---------I----------------S---------I---
------------------------------------------------------------
------------------------------------------------------------
------------------------------------------------------------
----------T-------V---DQD------Y----DEK-N-------------------
L-------LVK-L---------------------F---N--Q-V-----------T-G-S
Y-----------------------------------------------LK----------
------------------F-----------------S----E------------------
------------------------------------------------------------
--------------------------------------------D----I----------
--------------D---------------------------------------------
------------------VAD-------------E-----------------LRR-----
-------K---LH--------G-S----RYLI-V---LD-DV------------W-----
-----------DI--D--------------------------------------------
---T------WD----D--LT-RPF---------P-------------------------
----------------------------NV-K---K-G----SRIIFT--TR----Q---
----ME--V-AFR--G---------RGTT----------------------DPLN-----
-------L-------------RLLKPE-------E-S-WELL-----EK-------RA--
F-----------------G------K-------E--S-----------------C--P--
-------D--E---L-------LD-VG-KEIFQ------NC-------------K-----
------GLP-----LV-VDL----------IAG-VI-A----G-----------------
--------------LE--K--S---------K----A-------MWFEVRNNLNSFIFGS
EVDVMKVIEX----VRN--------------NL-N---------SFIF---------GSE
-------------V-D-------------VMK-VI------E-L---S------------
CNHLP-----------------------HHMK--------PCFL-Y----LA-K-YPKD-
T-K------I-SR---D--LL-KVY-WR--------------------------------
----------A-E-------------------GL----------V------------E-Q
-T-----------E-MK-----------S--L----E---------E---VMEN------
--Y---LDN-----------LIS-SS--L-------------V----I------------
---------------------------------AFN------------------------
--------EIGD-----S-P------SC--Q----L---H------D-----L---V---
H-GFCLIK------A-R------------R-EK----------------------L-F--
------------------------------------------------------------
------
>PHT63352.1
------------------------------------------------------------
----------------------------------------------------M-------
----L----------------------QHL------------------------------
E----------------------------G-----------D-I-----V----------
Q----G-------LD------------------------E--------------D---L-
--------------E-I-I---------V--------R---R----------------L-
-----------T-----------------------------EPL-SD-------------
----L-Q------------I---------V----------------T---------I-S-
-GMG------G-I---GKTT----LAR-----K----AH-----D-H------LK--I--
---------------------------------------R----Y-----HF--------
------------------------------------------D-I-------RVW-----
---------VT-------I---SQV------Y----GSR-N-------------------
V-------LLE-A---------------------L---H--C-I-----S-----K-Q-T
--------N--------I------------------------------DI----------
------------------------------------E----K------------------
---------------------------------D---------------YEK----KD--
--------------------------------------------D---------------
--------------N----------------------------------------E----
------------------LAD-------------L-----------------VQK-----
-------K---LK--------G-P----RYLV-V---VD-DI------------W-----
-----------ST--D--------------------------------------------
---V------WD----S--IR-AIF---------P-------------------------
----------------------------DC-N---N-K----SRILLT--TR----E---
----TK--V-AIY--V------------N--P--------VS----------PHE-----
-------M-------------NTLNLE-------N-S-WKLL-----RD-------KV--
F-----------------G----P-K-------Y--D-----------------H--P--
-P--------E---L-------EE-IG-KQIAE------KC-------------Q-----
------GLP-----LT-ISV----------IAG-HL-S----K-----------------
--------------VA--R--T--L------E------------SW-M------------
---------D----VSR--------------TM-G---------EIIA---------SH-
-------------P-D-------K---C--LG-VL------G-L---S------------
YHNLP-----------------------NHLK--------PCFL-S----MG-S-FPED-
Y-Q------A-ET---W--RL-IQL-WI--------------------------------
----------A-E-------------------GF----------I--------------R
-R--------P-ES-DK-----------S--L----E---------E---VAED------
--Y---LED-----------LIS-RN--L-------------I----I---------VN-
--K-----------R----------------R--FNS-------------E--------I
-------------------K------VC--G----M---H------D-----L---L---
R-EFCLTE------V-E------------M-KK----------------------F-L--
------------------------------------------------------------
------
>PHT63567.1
------------------------------------------------------------
------------------------------------------------------------
-----------------------------V------------------------------
E---------------------S------K------S-LTGGKI-----I----------
V----G-------FT------------------------E--------------E-----
--------------T-NWL---------I--------R---K----------------L-
-----------T--------R--------------------GPA-S--------------
----L-D------------V---------I----------------S---------V-T-
-GMP------G-S---GKTT----LAY-----K----VY-----H-D------KS--V--
---------------------------------------C----S-----HF--------
------------------------------------------D-L-------RAW-----
---------CT-------V---DQE------Y----NEN-N-------------------
L-------LVK-L---------------------L---N--Q-V-----------T-S-S
D-----------------------------------------------LK----------
------------------F-----------------S----E------------------
------------------------------------------------------------
--------------------------------------------D----I----------
--------------D---------------------------------------------
------------------VAD-------------K-----------------LRK-----
-------Q---LY--------G-K----RYLI-V---LD-DV------------W-----
-----------DI--G--------------------------------------------
---T------WD----D--LT-RPF---------P-------------------------
----------------------------KV-V---N-G----SRIILT--TR----Q---
----KK--V-AFH--A---------KGNT----------------------DPLN-----
-------L-------------RLLRPE-------E-S-WELL-----EK-------RA--
F-----------------G------K-------E--S-----------------C--P--
-------A--E---L-------LD-VG-KEIAQ------NC-------------K-----
------GLP-----LV-VDL----------IAG-VI-A----G-----------------
--------------RE--K--T---------K----S-------LWLE------------
--------------VRN--------------NL-N---------SFIL---------NSE
-------------V-D-------------VMK-VI------E-L---S------------
YDHLP-----------------------HHLK--------PCLI-Y----LA-S-FPKD-
S-E------V-DR---D--EL-KMY-WR--------------------------------
----------A-E-------------------GL----------I------------E-Q
-T-----------G-MK-----------S--V----E---------E---VMEV------
--Y---LDN-----------LIS-SS--L-------------V----I------------
---------------------------------AFS------------------------
--------DIRN-----L-P------IC--H----I---H------D-----L---V---
H-DFCLVK------A-R------------E-EK----------------------L-F--
------------------------------------------------------------
------
>PHT63569.1
------------------------------------------------------------
---------------------------------------------VVH------------
--ST-----------------K-----KSV------------------------------
E---------------------S------K------S-ITAGKI-----I----------
V----G-------FE------------------------E--------------E-----
--------------T-NWL---------F--------S---K----------------L-
-----------T--------S--------------------GPK-E--------------
----L-D------------V---------I----------------S---------I-T-
-GMP------G-S---GKTT----LAY-----K----VY-----N-D------ES--V--
---------------------------------------C----S-----HF--------
------------------------------------------D-L-------RAW-----
---------CT-------V---DQE------Y----DEK-K-------------------
L-------LMK-L---------------------F---N--Q-V-----------A-G-L
D-----------------------------------------------LK----------
------------------F-----------------S----E------------------
------------------------------------------------------------
--------------------------------------------D----I----------
--------------D---------------------------------------------
------------------VAD-------------K-----------------LRK-----
-------Q---LY--------G-K----RYLI-V---LD-DV------------W-----
-----------DT--T--------------------------------------------
---T------WD----D--LT-RPF---------P-------------------------
----------------------------DV-E---K-G----SRIILT--TR----Q---
----KE--V-AFH--G---------KGNT----------------------DPLN-----
-------L-------------RLLRPE-------E-S-WELL-----EK-------RA--
F-----------------G------E-------Q--S-----------------C--P--
-------D--E---L-------LE-VG-KEIAQ------NC-------------K-----
------GLP-----LI-VDL----------IAG-VT-A----G-----------------
--------------LE--K--K---------K----A-------VWLE------------
--------------VRN--------------NL-N---------SFIL---------NSE
-------------V-D-------------VMK-VI------E-L---S------------
YEHLP-----------------------HHMK--------PCFL-Y----LA-S-FPKD-
A-K------I-SR---D--RL-KMF-WR--------------------------------
----------A-E-------------------GL----------V------------E-Q
-T-----------E-MM-----------S--L----E---------E---VMEI------
--Y---LDN-----------LIS-SS--L-------------V----I------------
---------------------------------ASN------------------------
--------DIGD-----I-P------TC--Q----L---H------D-----L---V---
H-GFCLIK------A-R------------E-EK----------------------L-F--
------------------------------------------------------------
------
>PHT63821.1
------------------------------------------------------------
----------------------------------------------PS--KHL------P
---NQ---------------HS-----NPV--------------SD-------------D
D----------------------------E-------------------I----------
V----G-------FE------------------------I--------------ET----
--------------E-K-L---------I--------Q---Y----------------L-
-----------T--------R--------------------G-T-SE-------------
----L-D------------V---------I----------------P---------I-V-
-GMG------G-Q---GKTT----IAR-----K----VY-----N-K------DM--I--
---------------------------------------V----S-----HF--------
------------------------------------------D-V-------QAW-----
---------CI-------I---SQS------Y----NLT-E-------------------
L-------LQD-I---------------------F---S--Q-V-----------T-G-S
-------------------------------------------------K----------
------------------------------------D----N------------------
------G-----------------------------------------------------
--------------------------------------------D---------------
------------K-E----------------------------------------DI---
------------------LSA-------------K-----------------LRK-----
-------S---LM--------G-K----RYLI-V---LD-DM------------W-----
-----------D------------------------------------------------
-CMA------WD----D--LC-LCF---------P-------------------------
----------------------------DG-G---N-R----SRVVVT--TR----L---
----EK--V-GEH--V---------KYYT----------------------DLNF-----
-------L-------------PFLTPD-------E-S-CKLL-----QK-------KV--
F-----------------Q------K-------E--D-----------------L--P--
-P--------E---L-------QD-VS-LAVAE------KC-------------K-----
------GLP-----LV-IIF----------VAG-II-K----R-----------------
------------------N--K--M------E----A-------SWWH------------
---------E----VKD--------------AL----------FEYLD---------HES
-------------G-E-------Y---S--LS-TM------Q-L---S------------
YDNLP-----------------------DYLK--------PCLL-Y----MG-M-FPED-
E-R------I-PV---S--KL-ISL-WI--------------------------------
----------A-E-------------------GF----------V--------------Q
-NI---------ES-GR--------------L---KE---------E---IAED------
--Y---LMD-----------LIS-SN--V-------------V----M---------VS-
--R-----------R----------------R--YNG-------------K--------V
-------------------K------YC--Q----V---H------D-----V-V-L---
--HFCLEK------S-R------------Q-EN----------------------F-M--
------------------------------------------------------------
------
>PHT63825.1
------------------------------------------------------------
---------------------------------------------EPS--KRQ------P
---IQ---------------HS-----DLI--------------Y--------------D
E----------------------------E-------------------I----------
V----G-------FH------------------------N--------------DM----
--------------K-R-I---------I--------Q---H----------------L-
-----------I--------Q--------------------G-A-NE-------------
----V-D------------V---------V----------------T---------I-V-
-GMG------G-L---GKTT----CAR-----K----VY-----S-S------EI--I--
---------------------------------------V----S-----NF--------
------------------------------------------D-V-------RAW-----
[truncated: 49,703,522 more chars]
