# Supplementary material for: A root-specific NLR network mediates immune signaling of resistance genes against plant parasitic nematodes
Source: Plant Cell. 2025 Jun 24;37(7):koaf145. doi: 10.1093/plcell/koaf145 (PMC12236159; doi:10.1093/plcell/koaf145)
Supplement: koaf145_Supplementary_Data [file koaf145_supplementary_data.zip › Supplementary Dataset 2/Supplementary Dataset 2/NBARC_ref_hero_filtered_lg.newick]

(((St_PG3022_C00T007072.1:0.0,St_PG5032_C00T054132.1:0.0):0.01357,((C88_C11H1G024160.1:0.0,C88_C11H1G024160.2:0.0,C88_C11H1G024160.3:0.0,He2-St11G466205.1:0.0):0.00055,St_PG6243_C00T063859.1:0.00259)0.876:0.00519)0.976:0.01323,(St_PG6242_C00T067063.1:0.02749,((St_PG3022_C00T007030.1:0.00055,XP_049387932.1:0.00263)0.996:0.02425,(((St_PG6002_C00T053481.1:0.01072,((St_PG6002_C00T019610.1:0.0,St_PG6055_C00T063709.1:0.0):0.00536,(St_PG5076_C00T035229.1:0.00803,(St_PG4032_C00T060419.1:0.00966,St_PG6244_C00T064620.1:0.00810)0.347:0.00055)0.000:0.00055)0.784:0.00321)0.877:0.00623,((St_PG6029_C00T000387.1:0.0,St_PG6148_C00T030518.1:0.0,St_PG6225_C00T072371.1:0.0):0.01079,(St_PG6243_C00T001572.1:0.0,St_PG6243_C00T063957.1:0.0):0.00800)0.000:0.00055)0.802:0.00267,(St_PG4041_C00T019945.1:0.01065,(((St_RH_C11T002268.1:0.0,St_RH10-15_C11T002504.1:0.0):0.00055,((St_A6-26_C11T002238.1:0.0,St_PG5062_C00T035994.1:0.0,St_PG5068_C00T060967.1:0.0,St_PG6090_C00T003211.1:0.0):0.00055,(He1-St11G380205.1:0.0,St_PG5003_C00T029312.1:0.0,St1-St11G468290.1:0.0):0.00264)0.830:0.00265)0.961:0.00800,(St_PG4042_C00T054181.1:0.00266,(St_PG5032_C00T037962.1:0.00527,XP_049379487.1:0.00055)0.772:0.00267)0.909:0.00530)0.000:0.00055)0.806:0.00263)0.782:0.00260)0.867:0.00536)0.771:0.00261,((St_PG4042_C00T054187.1:0.03354,(((St_PG5003_C00T018029.1:0.05217,((St_PG4060_C00T065590.1:0.01638,(((St_PG6148_C00T036450.1:0.00260,(St_PG5076_C00T069948.1:0.00055,((C88_C11H1G023760.1:0.0,He2-St11G463175.1:0.0):0.00258,St_PG5068_C11T002253.1:0.00777)0.731:0.00055)0.000:0.00055)0.979:0.01649,(St_PG3005_C00T003335.1:0.00260,St_PG6242_C00T067015.1:0.00778)0.963:0.01488)0.444:0.00351,(((St_PG6243_C00T012389.1:0.0,St_PG6243_C00T063873.1:0.0):0.00767,(St_PG3023_C00T026206.1:0.00261,(St_PG6090_C00T079162.1:0.0,St_PG6148_C00T030542.1:0.0,St_PG6225_C00T072350.1:0.0,St_PG6359_C00T069566.1:0.0):0.00267)0.971:0.01576)0.863:0.00597,(St_PG3022_C00T007027.1:0.03846,((St_PG6148_C00T036444.1:0.01883,St_PG6243_C00T063929.1:0.01644)0.906:0.00820,St_PG5068_C11T002314.1:0.03798)0.704:0.00533)0.831:0.00542)0.570:0.00293)0.892:0.00904)0.621:0.00591,((C88_C11H4G097670.1:0.0,C88_C11H4G097670.2:0.0,St_PG6002_C00T019622.1:0.0):0.00055,St_PG4060_C00T065596.1:0.00261)0.984:0.02371)0.941:0.01276)0.744:0.00700,((((St_PG4042_C00T054661.1:0.00531,(St_PG4042_C00T002472.1:0.00262,St_PG4042_C00T002474.1:0.00264)0.810:0.00264)0.000:0.00055,(St_PG4042_C00T002470.1:0.00055,St_PG5032_C00T059649.1:0.01057)0.000:0.00054)0.000:0.00054,((XP_049353837.1:0.00797,((St_PG3022_C00T065098.1:0.00259,St_PG6148_C00T008411.1:0.00248)0.771:0.00284,(St_E4-63_C11T002007.1:0.0,St_E86-69_C11T001860.1:0.0,St_E86-69_C11T001865.1:0.0,St_PG6163_C00T000172.1:0.0):0.00265)0.000:0.00055)0.937:0.00528,(St_PG3022_C00T014813.1:0.00263,St_PG4042_C00T002467.1:0.00264)0.000:0.00055)0.847:0.00262)0.906:0.00527,((St_PG4042_C00T002473.1:0.00053,((St_PG5032_C00T024263.1:0.00526,St_PG5032_C00T059647.1:0.00054)0.864:0.00264,(St_PG6243_C00T004808.1:0.01063,St_PG6245_C00T035531.1:0.06491)0.466:0.00054)0.860:0.00280)0.000:0.00054,St_PG5076_C00T020007.1:0.01059)0.000:0.00055)0.990:0.02786)0.955:0.02246,(((St_PG5076_C00T069938.1:0.00260,St_PG6243_C00T063940.1:0.00259)0.922:0.00866,(St_PG6245_C00T035138.1:0.01052,(St_PG4060_C00T065574.1:0.01252,St_PG3005_C00T069870.1:0.05700)0.816:0.00072)0.828:0.00482)0.969:0.02342,He1-St11G380480.1:0.15304)0.748:0.00438)0.317:0.00293)0.749:0.00194,(((((((St_PG6225_C00T072374.1:0.03057,((St_RH_C00T057440.1:0.0,St_RH_C00T057441.1:0.0,St_RH10-15_C11T002531.1:0.0,St_RH10-15_C11T002533.1:0.0,St_RH10-15_C11T002535.1:0.0,St_RH10-15_C11T002537.1:0.0):0.01253,(((((St_PG4042_C00T027912.1:0.01011,(XP_049368134.1:0.02472,St_PG6243_C00T063883.1:0.01539)0.929:0.01049)0.860:0.00055,((St_PG6225_C00T072328.1:0.01710,(((St_PG3023_C00T026205.1:0.02148,(St_PG4060_C00T065600.1:0.00258,(St_RH10-15_C11T002522.1:0.00777,((C88_C11H2G049220.1:0.00742,St_PG6002_C00T019598.1:0.00537)0.752:0.00511,St_E86-69_C11T002283.1:0.02308)0.763:0.00280)0.803:0.00257)0.000:0.00053)0.000:0.00055,((St_PG5032_C00T054129.1:0.0,XP_049379401.1:0.0):0.00260,XP_049379402.1:0.00251)0.913:0.00516)0.776:0.00258,(St_PG6225_C00T072325.1:0.0,St_PG6244_C00T022709.1:0.0):0.01290)0.950:0.00774)0.747:0.00265,(St_PG5032_C00T054022.1:0.03202,(((C88_C11H1G023740.1:0.0,C88_C11H1G023740.2:0.0,He2-St11G463165.1:0.0):0.00255,(St_PG6029_C00T050904.1:0.0,St_PG6225_C00T072341.1:0.0):0.00255)0.992:0.01825,St_PG3003_C00T048431.1:0.04544)0.749:0.00244)0.951:0.01043)0.981:0.01580)0.489:0.00520,St_PG6245_C00T010054.1:0.03652)0.479:0.00055,(C88_C11H1G024100.1:0.0,He2-St11G465805.1:0.0,St_PG5076_C00T077365.1:0.0):0.01599)0.452:0.01146,(St_PG4042_C00T054196.1:0.01884,St_RH_C00T071745.1:0.01815)0.934:0.01767)0.578:0.01246)0.968:0.01994)0.918:0.00838,St_PG3005_C00T011483.1:0.02684)0.417:0.00053,(St_PG4032_C00T004225.1:0.01348,St_PG6242_C00T067181.1:0.02214)0.990:0.02202)0.260:0.00258,((((St_PG3003_C00T048318.1:0.01606,St_PG3022_C00T065372.1:0.00798)0.760:0.00266,(((St_A6-26_C11T002126.1:0.0,C88_C11H2G047980.1:0.0,C88_C11H2G047980.2:0.0,St_E4-63_C11T002282.1:0.0,St_E86-69_C11T002145.1:0.0,St_PG6090_C00T008728.1:0.0):0.00536,St_PG6244_C00T064495.1:0.00055)0.886:0.00530,((St_PG1011_C00T006990.1:0.0,St_PG1011_C00T046226.1:0.0):0.00055,St_PG1013_C00T036606.1:0.02546)0.779:0.00263)0.877:0.00531)0.979:0.01813,((St_PG3005_C00T014702.1:0.01093,St_PG4032_C00T060319.1:0.00256)0.999:0.03001,((St_PG5062_C00T036104.1:0.00536,(St_PG5032_C00T059934.1:0.00264,St_PG5062_C00T010297.1:0.00264)0.988:0.01646)0.866:0.00530,((St_PG3023_C00T009676.1:0.00264,St_PG3023_C00T058220.1:0.00055)0.999:0.03014,((St_PG4017_C00T064559.1:0.00803,((St_PG6243_C00T004545.1:0.0,St_PG6243_C00T023178.1:0.0):0.00267,St_PG6243_C00T052184.1:0.00055)0.923:0.00820)0.978:0.01623,((St_PG5076_C00T024234.1:0.01331,(St_PG5032_C00T032574.1:0.00526,(((St_PG6029_C00T009094.1:0.0,St_PG6059_C00T001942.1:0.0,St_PG6163_C00T042234.1:0.0,St_PG6169_C00T056316.1:0.0,St_PG6216_C00T013742.1:0.0,St_PG6225_C00T070373.1:0.0,St_PG6359_C11T002125.1:0.0,St_RH_C11T002127.1:0.0,XP_006340237.1:0.0,XP_006340238.1:0.0,XP_006340239.1:0.0):0.00263,((St_PG3022_C00T006871.1:0.0,St_PG6243_C00T004548.1:0.0,St_PG6243_C00T052187.1:0.0):0.00055,(XP_049380337.1:0.00263,St_PG4042_C00T002202.1:0.00263)0.000:0.00055)0.000:0.00055)0.865:0.00262,(St_PG4042_C00T054384.1:0.00262,St_PG3022_C00T006873.1:0.00055)0.000:0.00055)0.750:0.00266)0.987:0.01599)0.789:0.00274,(((C88_C11H3G072800.1:0.0,C88_C11H3G072800.2:0.0,C88_C11H3G072800.3:0.0,C88_C11H3G072800.4:0.0,C88_C11H3G072800.5:0.0,C88_C11H3G072800.6:0.0,C88_C11H3G072800.7:0.0,St_PG6059_C00T047545.1:0.0,St_PG6247_C00T001377.1:0.0,St1-St11G461850.1:0.0):0.00269,(He1-St11G371770.1:0.0,St_PG5068_C00T055858.1:0.0,St_PG6002_C00T053611.1:0.0,St_RH_C00T053591.1:0.0,St_RH10-15_C11T002357.1:0.0):0.00055)0.993:0.01630,St_PG5032_C00T032576.1:0.00801)0.000:0.00055)0.778:0.00261)0.793:0.00535)0.000:0.00054)0.990:0.02469)0.422:0.00306)0.441:0.00408,((((SMEL4.1_12g013730.1.01:0.01540,SMEL4.1_12g014060.1.01:0.03109)1.000:0.06345,((sp1102chr04_nlr_11.t1:0.0,sp1102chr04.12888.t1:0.0):0.04219,((sp1102chr04_nlr_42.t1:0.0,sp1102chr04.12935.t1:0.0):0.00256,(sp2271chr04.12838.t1:0.0,sp2271chr04.nlr490.t1:0.0):0.03097)1.000:0.06482)0.971:0.03103)0.840:0.01525,((((((sp2271chr04.12843.t1:0.0,sp2271chr04.nlr509.t1:0.0):0.00055,SaSP2275_utg180_g19146.1:0.00252)0.986:0.02514,(sp2271chr04.nlr499.t1:0.00717,(sp1102chr04_nlr_34.t1:0.00055,SaSP2275_utg296_g24624.1:0.00259)0.885:0.00718)0.990:0.02667)0.991:0.02407,((((((sp1102chr03_nlr_3.t1:0.0,sp1102chr03.10597.t1:0.0,SaSP2275_utg203_g20649.1:0.0):0.00053,sp2271chr03.nlr523.t1:0.00504)1.000:0.06675,((((St_PG5003_C00T075987.1:0.00552,(((((He1-St09G271200.1:0.0,St_PG6245_C00T065234.1:0.0,St_RH_C09T001102.1:0.0,St_RH10-15_C09T001121.1:0.0):0.00055,(St_PG6359_C09T001063.1:0.02973,(St_PG6169_C00T042853.1:0.0,St_PG6216_C00T076424.1:0.0):0.00276)0.000:0.00055)0.913:0.00277,((St_PG6055_C00T051374.1:0.0,St_PG6059_C00T030328.1:0.0,St_PG6059_C00T045446.1:0.0,St_PG6225_C00T025128.1:0.0,St_PG6225_C00T058766.1:0.0,St_PG6247_C00T001215.1:0.0):0.00274,St_PG6359_C00T067791.1:0.00055)0.000:0.00055)0.034:0.00055,(St_E86-69_C09T001165.1:0.0,St_PG6169_C00T022091.1:0.0,St_PG6244_C00T005640.1:0.0):0.00601)0.000:0.00054,St_PG6002_C00T060565.1:0.00274)0.000:0.00055)0.939:0.00826,((St_PG3023_C00T014339.1:0.0,St_PG3023_C00T049966.1:0.0):0.01794,((St_PG3022_C00T029478.1:0.00054,St_PG3022_C00T069392.1:0.00636)0.964:0.01399,((St_PG3003_C00T009456.1:0.0,St_PG3003_C00T052995.1:0.0):0.02683,St_PG4060_C00T058250.1:0.01893)0.919:0.00055)0.801:0.00283)0.739:0.00277)0.985:0.01652,((St_PG4032_C00T009933.1:0.0,St_PG4032_C00T046073.1:0.0):0.01079,(St_PG0019_C09T000860.1:0.01335,((((St_PG4017_C00T009915.1:0.00262,(((((((St_PG6245_C00T003873.1:0.05138,(St_PG6002_C00T013425.1:0.0,St_PG6225_C00T061419.1:0.0):0.00264)0.000:0.00054,(C88_C10H1G013860.1:0.0,C88_C10H1G013860.2:0.0,C88_C10H1G013860.3:0.0,C88_C10H2G042810.1:0.0,C88_C10H3G072030.1:0.0,C88_C10H4G100780.1:0.0,St_E4-63_C10T001374.1:0.0,St_E86-69_C00T034839.1:0.0,St_PG5068_C00T059076.1:0.0,St_PG6055_C00T019420.1:0.0,St_PG6055_C00T075264.1:0.0,St_PG6216_C00T002044.1:0.0,St_PG6225_C00T008308.1:0.0,St_PG6247_C00T019433.1:0.0,St_PG6247_C00T056835.1:0.0,St_PG6359_C00T042229.1:0.0):0.00055)0.863:0.00294,St_PG6148_C00T009286.1:0.00263)0.101:0.00055,St_PG6246_C00T002314.1:0.00267)0.386:0.00055,(St_A6-26_C10T001408.1:0.0,St_PG4041_C00T025431.1:0.0,St_PG5062_C00T065600.1:0.0):0.00055)0.000:0.00055,(St_PG5068_C10T001283.1:0.0,St_PG5068_C10T001283.2:0.0):0.00527)0.909:0.00587,St_PG5032_C00T026201.1:0.00528)0.525:0.00055)0.153:0.00055,(St_PG5076_C00T059392.1:0.00055,(St_PG5076_C00T016591.1:0.00263,St_PG5062_C00T037006.1:0.03275)0.000:0.00055)0.910:0.00265)0.230:0.00055,St_PG4049_C00T041006.1:0.00263)0.000:0.00055,(St_PG5076_C00T012701.1:0.0,St_PG5076_C00T065148.1:0.0,St_PG6002_C00T063153.1:0.0):0.00262)0.963:0.00884)0.000:0.00055)0.760:0.00290)0.976:0.02104,(St_PG1013_C00T036556.1:0.02874,(((((St2-St11G461930.1:0.00268,C88_C11H3G073190.1:0.00266)0.804:0.00264,(St_PG6148_C00T036534.1:0.00266,((XP_049381046.1:0.02139,((He1-St11G374010.1:0.00055,He2-St11G458055.1:0.00529)0.833:0.00268,(St_PG6243_C00T019257.1:0.00525,St_PG6243_C00T022953.1:0.00055)0.000:0.00055)0.766:0.00263)0.792:0.00264,(St1-St11G463695.1:0.00055,XP_015170991.1:0.00267)0.828:0.00277)0.000:0.00055)0.000:0.00055)0.774:0.00259,(St_E4-63_C11T002329.1:0.0,St_E86-69_C11T002195.1:0.0):0.00802)0.944:0.00804,(St_PG3003_C00T048361.1:0.01056,St_PG4060_C00T065504.1:0.02163)0.870:0.00552)0.530:0.00054,(((C88_C11H1G022920.1:0.0,St_PG6247_C00T060523.1:0.0):0.00636,(St_RH_C00T061196.1:0.0,St_RH10-15_C11T002415.1:0.0):0.00893)0.797:0.00447,St_PG3023_C00T058175.1:0.00792)0.915:0.00237)0.444:0.00888)0.972:0.01729)0.773:0.00847)0.899:0.01134,((St_PG3003_C00T048363.1:0.01189,(St_PG5003_C00T004551.1:0.00788,((St_PG6002_C00T016246.1:0.00055,(C88_C11H3G073200.1:0.00258,St_E86-69_C11T002196.1:0.00519)0.000:0.00054)0.000:0.00054,St_PG6246_C00T038510.1:0.00897)0.758:0.00297)0.973:0.02673)1.000:0.04896,(((St_PG3023_C00T009632.1:0.00797,St_PG6242_C00T021233.1:0.05367)0.889:0.01057,(St2-St11G461925.1:0.00783,(C88_C11H3G073180.1:0.00259,He1-St11G374005.1:0.01045)0.924:0.00795)0.782:0.00281)0.515:0.00385,((((XP_049381049.1:0.0,XP_049381050.1:0.0):0.00786,(C88_C11H1G022850.1:0.0,He2-St11G458045.1:0.0):0.01048)0.761:0.00254,XP_049353956.1:0.00788)0.000:0.00054,St_PG6243_C00T019256.1:0.00522)0.760:0.00144)0.990:0.02645)0.826:0.00683)0.864:0.00930,((sp2271chr03.nlr560.t1:0.04532,(SMEL4.1_12g009950.1.01:0.38837,(He1-St11G375245.1:0.07521,St_PG6359_C00T063472.1:0.05532)0.995:0.12274)0.905:0.05209)0.819:0.00626,((PHT68975.1:0.00055,XP_047255767.1:0.00054)1.000:0.07758,(((PHU03651.1:0.02753,(PHT35009.1:0.00751,((PHT69114.1:0.0,KAF3643097.1:0.0,XP_047255824.1:0.0,XP_047255825.1:0.0):0.00055,KAF3643403.1:0.00276)0.776:0.00368)0.246:0.00802)0.998:0.05398,((((PHT54341.1:0.00270,((PHT80741.1:0.0,KAF3639280.1:0.0,KAF3654321.1:0.0,XP_016572060.1:0.0,XP_016572063.1:0.0,XP_047268374.1:0.0):0.00053,PHU16788.1:0.00836)0.771:0.00277)0.994:0.03811,(PHU03653.1:0.00673,XP_047255826.1:0.01254)1.000:0.07821)0.836:0.01884,(XP_047255831.1:0.04585,(PHT69099.1:0.01431,PHT35028.1:0.00190)0.986:0.04422)0.976:0.03661)0.966:0.03093,((PHT35208.1:0.00838,XP_047255951.1:0.02193)1.000:0.14664,((((PHU03913.1:0.0,PIH-X:0.0):0.01627,PHU03918.1:0.03043)0.667:0.00103,(XP_016555282.2:0.02571,PHT35106.1:0.06719)0.902:0.00877)1.000:0.06651,(PHU04016.1:0.00257,(PHT35125.1:0.01238,(Capang11g000046:0.00803,(KAF3632838.1:0.0,KAF3659890.1:0.0,XP_016573283.2:0.0,XP_016573287.2:0.0,XP_016573288.2:0.0,XP_016573289.2:0.0,XP_016573291.2:0.0,XP_016573293.2:0.0,XP_016573294.2:0.0,XP_016573296.2:0.0,XP_016573297.2:0.0,XP_047255972.1:0.0,XP_047255973.1:0.0,XP_047255974.1:0.0,XP_047255975.1:0.0,XP_047255976.1:0.0,XP_047255977.1:0.0,XP_047255978.1:0.0,XP_047255979.1:0.0,XP_047255980.1:0.0,XP_047255981.1:0.0):0.00055)0.766:0.00208)0.897:0.00716)0.998:0.04744)0.752:0.02049)0.476:0.02031)0.170:0.02275)0.995:0.05646,((((((sp1102chr04_nlr_13.t1:0.05578,((St_PG4042_C00T034757.1:0.01230,(St_PG3005_C00T069830.1:0.01207,(St_PG4041_C00T017690.1:0.0,St_PG4041_C00T040149.1:0.0):0.01134)0.878:0.01036)0.374:0.00612,(((((C88_C11H1G024590.1:0.0,St_PG6247_C00T015618.1:0.0):0.02337,(He2-St11G468125.1:0.00273,St_PG3022_C00T007117.1:0.04017)0.655:0.03776)1.000:0.07091,St_PG6243_C00T001531.1:0.01566)0.659:0.00053,St_PG4017_C00T030669.1:0.01325)0.838:0.00281,(St_PG4032_C00T060466.1:0.01833,(((C88_C11H2G049820.1:0.0,St_E4-63_C11T002471.1:0.0):0.00055,St_PG6359_C00T069624.1:0.00055)0.995:0.05469,St_PG6244_C00T017227.1:0.01400)0.871:0.00543)0.863:0.00535)0.493:0.00054)0.991:0.04165)1.000:0.11305,(SMEL4.1_12g013410.1.01:0.10681,(((((He2-St11G467930.1:0.01614,St_PG4017_C00T030674.1:0.02449)0.736:0.00258,St_PG3003_C00T048488.1:0.01058)0.901:0.00051,((XP_049368084.1:0.00790,St_PG5062_C00T035960.1:0.00265)0.840:0.00055,(C88_C11H4G098160.1:0.0,St2-St11G469330.1:0.0):0.00518)0.430:0.00260)0.848:0.00251,(St_PG5076_C00T036181.1:0.00525,St_PG6002_C00T019550.1:0.00055)0.902:0.00527)0.719:0.00289,St_PG1013_C00T036459.1:0.01172)0.995:0.05412)0.997:0.05621)0.792:0.00598,((XP_033513206.1:0.00054,(XP_016511247.1:0.0,mRNA_74742_cds:0.0,mRNA_74743_cds:0.0):0.00796)1.000:0.08384,((((XP_009786848.1:0.0,XP_009786849.1:0.0,XP_009786851.1:0.0,XP_009786852.1:0.0,XP_009786853.1:0.0,XP_009786854.1:0.0,XP_009786855.1:0.0):0.08999,(XP_009766545.1:0.00506,XP_009780234.1:0.00745)0.999:0.08490)0.869:0.01366,((XP_009786526.1:0.06485,(XP_033509976.1:0.00813,(XP_016481950.1:0.0,Nitab4.5_0003550g0020.1:0.0):0.00530)0.996:0.04507)0.967:0.03694,((XP_033508919.1:0.06123,(XP_016489280.1:0.0,XP_016489281.1:0.0,Nitab4.5_0000613g0070.1:0.0,mRNA_83658_cds:0.0,mRNA_83659_cds:0.0):0.03013)0.615:0.02085,((XP_009773429.1:0.00400,Nitab4.5_0010433g0010.1:0.03182)1.000:0.05493,((XP_009595301.1:0.0,XP_018624793.1:0.0,XP_018624794.1:0.0):0.01649,(XP_009796238.1:0.0,Nitab4.5_0005589g0020.1:0.0,mRNA_24906_cds:0.0):0.04938)0.853:0.00779)0.869:0.01233)0.873:0.01972)0.995:0.04603)0.999:0.07446,((((XP_009796239.1:0.0,XP_009796240.1:0.0,XP_009796241.1:0.0,Nitab4.5_0005589g0010.1:0.0,mRNA_24893_cds:0.0,mRNA_24894_cds:0.0,mRNA_24895_cds:0.0,mRNA_24896_cds:0.0,mRNA_24897_cds:0.0,mRNA_24898_cds:0.0,mRNA_24899_cds:0.0,mRNA_24900_cds:0.0,mRNA_24901_cds:0.0,mRNA_24902_cds:0.0,mRNA_24903_cds:0.0,mRNA_24904_cds:0.0,mRNA_24905_cds:0.0,Napostrophe:0.0):0.00258,(XP_016451560.1:0.0,XP_016451561.1:0.0,XP_016451562.1:0.0,XP_016451563.1:0.0,XP_016451564.1:0.0,XP_016451566.1:0.0,XP_016451567.1:0.0,XP_016451568.1:0.0,XP_016451569.1:0.0,XP_016451570.1:0.0,XP_016451571.1:0.0,XP_016451572.1:0.0):0.00055)0.995:0.03984,((XP_016475684.1:0.0,Nitab4.5_0000227g0380.1:0.0):0.02675,(((XP_016478649.1:0.01333,mRNA_14176_cds:0.00777)0.999:0.04889,((Niben261Chr17g1535042.1:0.0,Nbe.v1.s00020g00780:0.0,Nbe.v1.s00020g00810:0.0):0.02074,Nbe.v1.s00020g00790:0.00551)0.981:0.02604)1.000:0.04693,(Nitab4.5_0009634g0010.1:0.05457,((mRNA_49675_cds:0.0,mRNA_49676_cds:0.0):0.06032,(XP_033513059.1:0.0,XP_033513060.1:0.0,XP_033513061.1:0.0):0.04778)0.690:0.01992)0.440:0.00736)0.820:0.01519)0.999:0.04863)0.599:0.01463,((XP_009785036.1:0.0,XP_009785037.1:0.0,XP_016479729.1:0.0):0.00053,mRNA_35214_cds:0.00263)1.000:0.05416)0.960:0.03020)0.900:0.02276)0.869:0.00935)0.555:0.01324,((((XP_009776951.1:0.00281,XP_016493784.1:0.00054)1.000:0.14562,((((St_PG3023_C00T058065.1:0.00788,St_PG4060_C00T065658.1:0.02227)1.000:0.06142,(((St_PG3023_C00T058056.1:0.02315,(((((C88_C11H1G024720.1:0.0,He2-St11G468495.1:0.0,St_PG4042_C00T034749.1:0.0):0.04294,(((He1-St11G389365.1:0.0,St1-St11G473180.1:0.0):0.01384,(C88_C11H2G050010.1:0.00055,St_PG6002_C00T053423.1:0.00275)0.857:0.00560)0.985:0.01952,((St_RH_C11T002368.1:0.0,St_RH10-15_C11T002592.1:0.0):0.02261,((He1-St11G383285.1:0.0,St1-St11G472085.1:0.0):0.01217,St_PG5018_C00T016444.1:0.01921)0.929:0.01124)0.923:0.01117)0.408:0.00831)0.117:0.00054,((((C88_C11H3G074760.1:0.0,C88_C11H3G074760.2:0.0):0.01925,((C88_C11H1G024760.1:0.0,C88_C11H1G024760.2:0.0,C88_C11H1G024760.3:0.0,He2-St11G469845.1:0.0):0.02510,(St_PG1011_C00T046066.1:0.01406,R3b:0.01110)0.878:0.00582)0.789:0.00557)0.866:0.00581,(((((((St_PG5076_C00T069899.1:0.00826,(St_PG5062_C00T035946.1:0.00544,(He2-St11G468485.1:0.00856,((C88_C11H4G098290.1:0.0,C88_C11H4G098290.2:0.0,C88_C11H4G098290.3:0.0,C88_C11H4G098290.4:0.0,C88_C11H4G098290.5:0.0,C88_C11H4G098290.6:0.0,St2-St11G469885.1:0.0):0.00055,C88_C11H4G098410.1:0.00540)0.930:0.00809)0.770:0.00266)0.818:0.00076)0.924:0.01055,St_PG5032_C00T054194.1:0.03643)0.834:0.00731,(St_PG5032_C00T014373.1:0.02297,(St_RH_C11T002377.1:0.0,St_RH10-15_C11T002603.1:0.0):0.01440)0.858:0.00994)0.769:0.00389,St_PG4060_C00T065659.1:0.01947)0.759:0.00277,(St_PG4032_C00T004153.1:0.0,St_PG4032_C00T004156.1:0.0):0.00832)0.793:0.00499,(St_PG4060_C00T065656.1:0.03009,(He1-St11G384445.1:0.02712,((St_RH_C11T002380.1:0.0,St_RH10-15_C11T002605.1:0.0):0.03440,St_PG4032_C00T004154.1:0.02525)0.138:0.00349)0.782:0.00740)0.927:0.01290)0.804:0.00413,(St_PG4041_C00T040157.1:0.00274,St_RH_C00T070387.1:0.00055)0.924:0.00828)0.882:0.00542)0.764:0.00271,(St_PG3005_C00T069819.1:0.01688,((C88_C11H3G074710.1:0.0,C88_C11H3G074710.2:0.0):0.00054,((St_PG6055_C00T012687.1:0.0,St_PG6059_C00T022001.1:0.0,St_PG6059_C00T037251.2:0.0,St_PG6163_C00T042062.1:0.0,XP_006340388.1:0.0,XP_006340390.1:0.0,XP_015158748.1:0.0,XP_015158752.1:0.0,XP_015158755.1:0.0,XP_015158759.1:0.0,XP_015158761.1:0.0):0.00055,(St_PG6055_C00T013848.1:0.0,St_PG6245_C00T016768.1:0.0,St_PG6245_C00T035075.1:0.0):0.00055)0.903:0.00259)0.999:0.02803)0.784:0.00299)0.916:0.00542)0.904:0.00247,(St_PG6059_C00T083080.1:0.03388,St_PG6244_C00T067846.1:0.02309)1.000:0.00054)0.855:0.00538,((St_E4-63_C11T002486.1:0.0,St_E86-69_C11T002351.1:0.0,St_PG6148_C00T010083.1:0.0,St_PG6359_C00T069635.1:0.0):0.04307,((((C88_C11H4G098490.1:0.0,St2-St11G472445.1:0.0):0.02586,(((((St_PG4060_C00T065662.1:0.01101,St_PG6169_C00T056474.1:0.00554)0.000:0.00054,(St_E86-69_C11T002340.1:0.00559,(St_PG4041_C00T008978.1:0.0,St_PG4041_C00T040173.1:0.0,St1-St11G471415.1:0.0):0.00055)0.845:0.00277)0.000:0.00055,((He1-St11G384460.1:0.0,St1-St11G473170.1:0.0):0.00558,(((C88_C11H3G074740.1:0.00279,((St_PG6059_C00T035174.1:0.0,St_PG6059_C00T083078.1:0.0,St_PG6216_C00T008758.1:0.0):0.00277,St_PG4041_C00T023877.1:0.00279)0.012:0.00055)0.000:0.00054,((C88_C11H2G049990.1:0.0,St_PG6244_C00T017215.1:0.0):0.00278,(St_E86-69_C11T002346.1:0.0,St_PG6148_C00T030462.1:0.0):0.00055)0.000:0.00055)0.000:0.00055,St_PG6246_C00T038407.1:0.00055)0.779:0.00274)0.898:0.00555)0.512:0.00055,(((((C88_C11H4G098350.1:0.0,St2-St11G470725.1:0.0):0.00054,St_PG6002_C00T019533.1:0.00543)0.713:0.00551,((St_RH_C11T002371.1:0.00055,St_RH10-15_C11T002597.1:0.00055)0.969:0.01500,(C88_C11H2G049970.1:0.00276,(He1-St11G382810.1:0.0,St1-St11G471435.1:0.0):0.00276)0.919:0.01044)0.808:0.00337)1.000:0.00053,((C88_C11H1G024770.1:0.00055,(St_PG3022_C00T065586.1:0.0,St_PG5032_C00T014379.1:0.0):0.00276)0.910:0.00560,(((XP_049386704.1:0.0,XP_049386705.1:0.0):0.00055,(St_PG5032_C00T023675.1:0.00274,St_RH10-15_C11T002596.1:0.00274)0.838:0.00271)0.416:0.00275,(St_RH_C11T002375.1:0.00055,St_RH10-15_C11T002600.1:0.01257)0.967:0.01111)0.620:0.00055)0.000:0.00055)0.000:0.00054,(St_PG4032_C00T004152.1:0.01116,(C88_C11H1G024700.1:0.0,C88_C11H1G024750.1:0.0,He2-St11G468490.1:0.0,He2-St11G469370.1:0.0,St_PG4042_C00T054132.1:0.0,St_PG6247_C00T015629.1:0.0):0.01405)0.415:0.00269)0.853:0.00270)0.385:0.00546,C88_C11H3G074750.1:0.01395)0.411:0.00054)0.810:0.00474,((St_PG4042_C00T034722.1:0.01654,St_PG4042_C00T034733.1:0.00834)0.997:0.03118,((St_PG3005_C00T027715.1:0.01114,(St_PG4049_C00T002072.1:0.02224,St_PG6242_C00T066959.1:0.02577)0.937:0.01093)0.920:0.00807,(C88_C11H4G098420.1:0.01676,((C88_C11H4G098450.1:0.0,St2-St11G471405.1:0.0):0.01123,((St_A6-26_C11T002290.1:0.0,St_PG6055_C00T012691.1:0.0,St_PG6059_C00T033049.1:0.0):0.00055,(C88_C11H2G049930.1:0.0,St_E4-63_C11T002484.1:0.0,St_E86-69_C11T002344.1:0.0,St_PG6148_C00T030463.1:0.0):0.00550)0.780:0.00280)0.852:0.00550)0.961:0.01402)0.767:0.00272)0.792:0.00426)0.766:0.00188,St_RH_C11T002382.1:0.01672)0.966:0.01956)0.974:0.01958)0.858:0.00547)0.821:0.00684,(((((C88_C11H1G024780.1:0.0,C88_C11H1G024780.2:0.0,He2-St11G469850.1:0.0):0.00826,(St_PG4042_C00T054133.1:0.00344,(St_PG3022_C00T065582.1:0.00929,St_PG3022_C00T065567.1:0.01199)0.441:0.00300)0.935:0.01299)0.957:0.01088,((C88_C11H1G024740.1:0.0,C88_C11H1G024740.2:0.0,He2-St11G469365.1:0.0):0.00055,St_PG4042_C00T034746.1:0.00274)0.955:0.00823)0.481:0.00054,(St_PG3005_C00T069815.1:0.01362,(((St_PG5076_C00T036195.1:0.00548,(C88_C11H4G098440.1:0.00545,St_PG3022_C00T007136.1:0.03347)0.000:0.00054)0.916:0.00546,(((St_PG4060_C00T065663.1:0.01097,St_PG3003_C00T048501.1:0.01943)0.811:0.00100,St_PG6242_C00T021938.1:0.01510)1.000:0.00168,((St_E86-69_C11T002350.1:0.0,St_PG6216_C00T008762.1:0.0):0.00055,(St_RH_C00T070393.1:0.00055,St1-St11G471430.1:0.00055)0.843:0.00273)0.977:0.01098)0.788:0.00272)0.881:0.00055,(St_PG6055_C00T063655.1:0.0,XP_015160355.1:0.0,XP_015160356.1:0.0):0.00814)0.847:0.00567)0.178:0.00522)0.956:0.02073,St_PG4060_C00T065657.1:0.04793)0.912:0.01644)0.792:0.00706,(((St_PG6090_C00T029836.1:0.01730,((St_PG4042_C00T034730.1:0.03079,XP_049368082.1:0.00812)0.946:0.00825,(((C88_C11H4G098370.1:0.0,St2-St11G470735.1:0.0):0.04214,(St_PG4042_C00T034743.1:0.02387,((St_RH_C11T002376.1:0.00055,St_RH10-15_C11T002602.1:0.00055)0.996:0.02521,((St_PG4041_C00T017701.1:0.0,St_PG5068_C11T002381.1:0.0):0.00055,(St_PG5076_C00T036193.1:0.00055,XP_049368081.1:0.01375)0.930:0.00797)0.991:0.02222)0.721:0.00265)0.882:0.00561)0.885:0.01093,(St_RH_C00T070388.1:0.02001,((St_PG3005_C00T069823.1:0.0,St_PG4060_C00T065653.1:0.0):0.01376,((((St_PG5018_C00T012112.1:0.0,St_PG5018_C00T045135.1:0.0):0.00543,St_PG5062_C00T010470.1:0.00824)0.461:0.00055,(St_PG6002_C00T001496.1:0.00837,(St_PG6163_C00T042055.1:0.00055,St_PG6090_C00T029834.1:0.00055)0.000:0.00055)0.903:0.00543)0.674:0.00055,(St_PG4032_C00T004155.1:0.00055,St_PG6243_C00T001515.1:0.00547)0.821:0.00268)0.999:0.03093)0.753:0.00274)0.000:0.00055)0.772:0.00275)0.833:0.00496)0.897:0.00911,(St_RH_C11T002381.1:0.0,St_RH10-15_C11T002607.1:0.0):0.01923)0.999:0.04161,(((sp1102chr04_nlr_41.t1:0.00055,((sp2271chr04.13071.t1:0.0,sp2271chr04.nlr489.t1:0.0):0.00275,SaSP2275_utg180_g19256.1:0.00055)0.829:0.00279)1.000:0.04986,(sp2271chr04.nlr504.t1:0.01647,SaSP2275_utg180_g19251.1:0.03361)0.970:0.02266)0.931:0.01205,(sp1102chr04_nlr_12.t1:0.03740,(sp2271chr04.12993.t1:0.0,sp2271chr04.nlr488.t1:0.0):0.04768)0.861:0.00856)0.939:0.01537)0.276:0.00613)0.481:0.01700)0.982:0.03996,((((sp2271chr04.13115.t1:0.0,sp2271chr04.nlr541.t1:0.0):0.00266,((sp1102chr04_nlr_38.t1:0.0,sp1102chr04.13034.t1:0.0):0.00055,SaSP2275_utg180_g19266.1:0.00542)0.000:0.00055)0.998:0.03373,((St_PG5003_C00T021089.1:0.0,St_PG6002_C00T053443.1:0.0,St_PG6055_C00T013865.1:0.0,St_PG6059_C00T017422.1:0.0,St_PG6090_C00T003254.1:0.0,St_PG6163_C00T042081.1:0.0,St_PG6359_C11T002262.1:0.0):0.00540,(((XP_049368080.1:0.00268,(((St_PG6243_C00T063993.1:0.00055,((St_PG3023_C00T023943.1:0.01357,((St_PG6242_C00T021953.1:0.00054,St_PG6242_C00T066974.1:0.00539)0.868:0.00270,St_PG4032_C00T004174.1:0.01359)0.023:0.00055)1.000:0.00055,St_PG4049_C00T055574.1:0.01993)0.923:0.00244)0.000:0.00055,C88_C11H3G074540.1:0.00811)0.188:0.00055,(St_PG5076_C00T036180.1:0.0,St_PG5076_C00T036180.2:0.0):0.00271)0.210:0.00055)0.113:0.00055,St_PG5076_C00T069914.1:0.00268)0.155:0.00055,St_PG6243_C00T001536.1:0.00541)0.525:0.00282)0.969:0.02001)0.991:0.03386,((PHT34792.1:0.00575,((Capang11g000509:0.0,PHT68873.1:0.0,XP_047255186.1:0.0):0.00539,PHU03374.1:0.00533)0.777:0.00223)1.000:0.09325,(St_PG6242_C00T048937.1:0.02206,(XP_049386264.1:0.04433,(((((St_PG4041_C00T019982.1:0.00274,St_PG6002_C00T019552.1:0.00055)0.000:0.00055,St_PG6002_C00T053441.1:0.00550)0.848:0.00272,St_PG6241_C00T052920.1:0.00548)0.000:0.00054,((He2-St11G467925.1:0.00826,XP_049380549.1:0.00568)0.779:0.00272,(St_PG4032_C00T004173.1:0.00546,St_PG4049_C00T055575.1:0.01218)0.000:0.00054)0.849:0.00272)0.000:0.00054,St_PG3003_C00T048486.1:0.01395)0.991:0.03446)0.058:0.00493)0.985:0.02810)0.483:0.00698)0.851:0.01852)0.957:0.02946,(((((PHU03676.1:0.00585,(PHT35029.1:0.01836,(PHT61379.1:0.00929,PHT69098.1:0.00979)0.746:0.00334)0.917:0.01729)0.984:0.03018,(PHT35255.1:0.04598,(PHT35016.1:0.01688,(((PHT35017.1:0.01419,(XP_047255819.1:0.0,XP_047255820.1:0.0,XP_047255821.1:0.0,XP_047255822.1:0.0,XP_047255823.1:0.0):0.01605)0.858:0.00535,KAF3643107.1:0.00054)0.553:0.00269,PHT61380.1:0.00055)0.979:0.02435)0.562:0.00316)0.858:0.00701)0.995:0.05310,(((((PHT35197.1:0.0,L^2b:0.0):0.00278,L^4:0.00055)0.794:0.00505,((PHU03908.1:0.0,L^1c//L^2//L^3:0.0):0.00562,((PHT69315.1:0.0,KAF3630422.1:0.0,L^1a:0.0):0.00555,(XP_047255952.1:0.0,L^1:0.0):0.00278)0.841:0.00550)0.191:0.00397)0.996:0.05482,(KAF3632848.1:0.04010,(PHT69426.1:0.00053,KAF3632847.1:0.00545)0.996:0.04002)0.494:0.01394)1.000:0.06695,((PHT35218.1:0.10922,XP_047255953.1:0.04401)0.986:0.04272,((PHT35257.1:0.01566,((KAF3632844.1:0.0,KAF3659883.1:0.0):0.02223,XP_016574308.2:0.00470)0.943:0.01609)0.999:0.07882,((PHT26290.1:0.00255,(PHU04018.1:0.01670,((PHT69440.1:0.0,KAF3659891.1:0.0):0.00055,(XP_016573299.2:0.0,XP_047255983.1:0.0,XP_047255984.1:0.0):0.00268)0.900:0.00542)0.923:0.00854)0.998:0.05714,(PHU04017.1:0.00286,(Capang11g000044:0.00274,XP_047255968.1:0.00825)0.946:0.01108)0.923:0.02711)0.997:0.06033)0.946:0.04003)0.365:0.01929)0.166:0.01043)0.892:0.02418,((PHU04007.1:0.00293,((KAF3632849.1:0.0,XP_016573274.2:0.0):0.00277,KAF3659878.1:0.00055)0.850:0.00538)1.000:0.10577,((PHT61752.1:0.0,KAF3680279.1:0.0):0.04483,XP_016547018.2:0.02786)0.993:0.07904)0.995:0.07266)0.982:0.04502,((((((St_A6-26_C11T002179.1:0.0,C88_C11H2G048530.1:0.0,St_PG6029_C00T009042.1:0.0,St_PG6059_C00T041357.1:0.0,St_PG6163_C00T029605.1:0.0,St_PG6163_C00T042182.1:0.0,St_PG6245_C00T010005.1:0.0,St_PG6247_C00T001331.1:0.0,St1-St11G465365.1:0.0):0.01243,((St_PG6216_C00T008653.1:0.00055,(St_PG6244_C00T010159.1:0.0,St_PG6245_C00T035204.1:0.0):0.00055)0.792:0.00271,((C88_C11H1G022970.1:0.0,C88_C11H1G022970.2:0.0):0.00546,St_PG4042_C00T054288.1:0.00055)0.802:0.00271)0.845:0.00668)1.000:0.07302,(St_PG4041_C00T042749.1:0.01086,St_PG6002_C00T087146.1:0.00272)0.962:0.01611)0.982:0.02435,(St_PG3003_C00T048367.1:0.03571,((((St_PG6059_C00T083146.1:0.0,St_PG6359_C11T002225.1:0.0):0.03450,(XP_027768802.1:0.00871,((Solyc_EA00990_00T032912.1:0.0,Solyc_TS166_11T002228.1:0.0,Solyc_TS171_11T002393.1:0.0,Sopim_TS222_11T002367.1:0.0,Solyc_cer_TS280_11T002044.1:0.0,Solyc_TS692_11T002284.1:0.0):0.00547,(Solyc_cer_BGV007989_00T031663.1:0.00548,((Sopim_LA2093_00T033490.1:0.0,Solyc_cer_TS623_11T002245.1:0.0):0.00055,(Solyc_TS204_11T002229.1:0.0,Solyc_TS204_11T002229.2:0.0,Solyc_TS331_11T002397.1:0.0):0.00544)0.812:0.00273)0.760:0.00271)0.973:0.01890)1.000:0.04064)0.659:0.00942,((St_PG3003_C00T048377.1:0.02955,((((St_PG3023_C00T009630.1:0.01109,((St_PG3005_C00T003388.1:0.0,St_PG3005_C00T003388.2:0.0):0.01427,St_PG3023_C00T058173.1:0.00202)0.979:0.00072)0.454:0.00270,(St_PG1011_C00T046178.1:0.01113,((St_PG3003_C00T048364.1:0.00810,St_PG6242_C00T021231.1:0.01117)0.454:0.00552,St_PG1008_C00T042711.1:0.01672)0.846:0.00055)0.951:0.00055)0.076:0.00054,(((C88_C11H3G073310.1:0.0,C88_C11H3G073310.2:0.0):0.00055,(St_E4-63_C11T002348.1:0.0,St_E86-69_C11T002214.1:0.0,St_PG6059_C00T083208.1:0.0,St_PG6148_C00T003172.1:0.0,St_PG6225_C00T070307.1:0.0):0.00277)0.992:0.01982,St_PG4042_C00T054317.1:0.00274)0.358:0.00557)0.818:0.00374,(St_PG0009_C00T018994.1:0.02844,((St_PG1013_C00T006394.1:0.0,St_PG1013_C00T037032.1:0.0):0.10797,(St_PG1008_C00T042713.1:0.00833,((C88_C11H3G073370.1:0.0,C88_C11H3G073370.2:0.0,C88_C11H3G073370.3:0.0,C88_C11H3G073370.4:0.0):0.00826,((C88_C11H2G048480.1:0.0,C88_C11H2G048480.2:0.0,St1-St11G464885.1:0.0):0.02485,(St_E4-63_C11T002338.1:0.0,St_E86-69_C11T002204.1:0.0,St_PG6225_C00T070321.1:0.0):0.00274)0.871:0.00541)0.923:0.00840)0.738:0.00267)0.846:0.00568)0.942:0.01289)0.992:0.02735)0.967:0.02191,(((St_PG4042_C00T034861.1:0.00055,(St_PG4042_C00T054205.1:0.0,St_RH_C11T002301.1:0.0):0.00271)0.824:0.00271,(St_PG5076_C00T069939.1:0.00055,(XP_049387646.1:0.00271,((C88_C11H4G097660.1:0.0,St_PG6002_C00T019624.1:0.0):0.00271,St_PG5076_C00T077358.1:0.00271)0.000:0.00055)0.812:0.00055)0.000:0.00055)0.998:0.03514,((C88_C11H2G048430.1:0.0,St_PG6163_C00T042189.1:0.0,St1-St11G464010.1:0.0):0.00548,(C88_C11H2G048490.1:0.0,St_PG6059_C00T041362.1:0.0,St_PG6163_C00T042186.1:0.0,St1-St11G465045.1:0.0):0.00271)0.978:0.01852)0.367:0.00727)0.779:0.00478)0.952:0.01291,(St_PG0009_C00T019054.1:0.03855,(((St_RH_C00T071728.1:0.00529,St2-St11G467365.1:0.00055)0.968:0.01364,((C88_C11H4G097590.1:0.0,St_PG6002_C00T019632.1:0.0):0.00541,XP_049387277.1:0.00809)0.914:0.00812)0.981:0.01891,(((((St_PG5068_C11T002297.1:0.0,St_PG6148_C00T030520.1:0.0,St_PG6225_C00T072370.1:0.0,St_PG6244_C00T064622.1:0.0):0.00055,((St_E4-63_C11T002419.1:0.0,St_E86-69_C11T002280.1:0.0):0.00055,St_PG6244_C00T008381.1:0.00272)0.902:0.00538)0.960:0.01390,(He1-St11G379605.1:0.04191,((((St_PG6002_C00T019606.1:0.00270,((St_PG6148_C00T030553.1:0.0,St_PG6225_C00T072337.1:0.0):0.00273,(St_RH_C11T002251.1:0.0,St_RH10-15_C11T002488.1:0.0):0.00270)0.902:0.00543)0.000:0.00055,St_PG5003_C00T029311.1:0.00055)0.000:0.00055,(C88_C11H2G049080.1:0.0,C88_C11H2G049080.2:0.0,C88_C11H2G049080.3:0.0,C88_C11H2G049080.4:0.0):0.00267)0.914:0.00544,((St_PG6090_C00T044675.1:0.00055,(St_PG6169_C00T056409.1:0.0,St_PG6216_C00T057073.1:0.0):0.00798)0.818:0.00268,(St_PG4017_C00T018483.1:0.00534,St_PG6243_C00T063902.1:0.00055)0.814:0.00269)0.762:0.00265)0.820:0.00502)0.814:0.00483)0.981:0.02162,((St_PG6002_C00T053499.1:0.04522,(St_PG5068_C11T002320.1:0.05264,(St_PG6002_C00T053495.1:0.0,St_PG6029_C00T071639.1:0.0,St_PG6029_C00T071639.2:0.0,St_PG6148_C00T003228.1:0.0,St_PG6225_C00T070251.1:0.0,St_PG6246_C00T010010.1:0.0,St_PG6359_C00T053117.1:0.0):0.02866)0.955:0.02026)0.922:0.01166,((C88_C11H3G074010.1:0.08035,(St_PG4042_C00T035578.1:0.05471,St_PG6216_C00T008706.1:0.05655)1.000:0.06294)0.883:0.02163,((St_PG5032_C00T016183.1:0.0,St_PG5032_C00T046139.1:0.0):0.05145,(St_PG4042_C00T034883.1:0.01065,(St_PG4032_C00T060423.1:0.00055,St_PG5068_C11T002251.1:0.00054)0.697:0.00055)0.998:0.03731)0.796:0.00501)0.915:0.00878)0.754:0.00360)0.932:0.02750,((St_PG4060_C00T065604.1:0.00797,((((C88_C11H1G023570.1:0.0,C88_C11H1G023570.2:0.0):0.00267,C88_C11H1G023660.1:0.00532)0.787:0.00265,(C88_C11H1G023930.1:0.00055,St_PG4042_C00T027923.1:0.00264)0.000:0.00055)0.945:0.00803,St_PG5068_C11T002236.1:0.00530)0.000:0.00054)0.972:0.01656,((St_PG5018_C00T020254.1:0.0,St_PG5018_C00T045083.1:0.0):0.10109,St_PG5068_C00T057340.1:0.00930)0.893:0.02314)0.000:0.00468)0.767:0.00455)0.805:0.00932)0.927:0.00926)0.755:0.00272)0.759:0.00288)0.471:0.00322,(((St_PG6002_C00T019589.1:0.00270,(St_PG3003_C00T048442.1:0.00270,(St_PG5068_C11T002296.1:0.00542,St_PG6216_C00T057071.1:0.00540)0.000:0.00055)0.000:0.00055)0.857:0.00268,St_RH_C00T071733.1:0.00265)0.000:0.00055,(St_PG5068_C00T057339.1:0.00267,(St_PG3005_C00T069888.1:0.00055,St_PG4060_C00T065577.1:0.00266)0.845:0.00270)0.000:0.00055)0.988:0.01941)0.971:0.01855,(((St_PG3022_C00T006936.1:0.04741,(((St1-St11G468285.1:0.00540,(St_PG4042_C00T034839.1:0.01366,(St_PG6225_C00T000162.1:0.01100,St_PG6090_C00T044680.1:0.00761)0.859:0.00065)0.757:0.00274)0.993:0.03824,((((((((((C88_C11H4G096980.1:0.0,St2-St11G462645.1:0.0):0.00054,(He1-St11G375125.1:0.0,St_RH_C00T064086.1:0.0,St_RH_C11T002181.1:0.0):0.00270)0.994:0.03065,((((Sopim_BGV006775_00T032439.1:0.0,Solyc_TS331_11T002455.1:0.0,Solyc_cer_TS545_11T002340.1:0.0,Solyc_cer_TS623_11T002300.1:0.0):0.01917,(XP_015058502.1:0.0,XP_015058503.1:0.0,XP_015058504.1:0.0,XP_027768757.1:0.0):0.01364)0.888:0.00783,(((Solyc_TS117_11T002320.1:0.0,Solyc_TS117_11T002322.1:0.0,Solyc_TS117_11T002324.1:0.0,Solyc_cer_TS39_11T002202.1:0.0,Sopim_TS413_11T002244.1:0.0,Solyc_TS80_11T002225.1:0.0):0.00055,(Solyc_TS331_11T002454.1:0.0,Solyc_cer_TS623_11T002298.1:0.0):0.00549)1.000:0.02782,(XP_015059061.1:0.0,XP_027768884.1:0.0):0.02207)0.930:0.00054)0.284:0.00267,((Solyc_cer_BGV007989_00T031667.1:0.0,Sopim_LA2093_00T033493.1:0.0,Sopim_TS15_11T002215.1:0.0):0.02132,((Sopim_PP_11T002174.1:0.0,Solyc_cer_TS623_11T002248.1:0.0):0.00975,((Solyc_Fla8924_00T032044.1:0.0,Solyc_TS12_11T002302.1:0.0,Solyc_TS204_11T002234.1:0.0):0.00254,(Solyc_TS117_11T002270.1:0.0,Solyc_TS80_11T002167.1:0.0):0.00055)0.782:0.00312)0.161:0.00532)0.884:0.00600)0.994:0.03274)0.969:0.02049,(St_PG4042_C00T034867.1:0.00534,((St_PG4042_C00T054226.1:0.01828,(C88_C11H1G024070.1:0.00055,St_PG5076_C00T077367.1:0.00263)0.929:0.00897)0.803:0.00533,((St_PG5068_C11T002311.1:0.00515,(St_PG6243_C00T063863.1:0.00265,St_PG6243_C00T063943.1:0.00055)0.895:0.00054)0.231:0.00267,((St_PG6002_C00T053506.1:0.0,St_PG6029_C00T028026.1:0.0,St_PG6148_C00T030560.1:0.0,St_PG6225_C00T072331.1:0.0,St_PG6246_C00T072602.1:0.0):0.00533,((C88_C11H1G023680.1:0.00531,(C88_C11H1G023820.1:0.0,He2-St11G463370.1:0.0):0.00264)0.793:0.00266,St_PG5032_C00T054116.1:0.00055)0.000:0.00055)0.907:0.00562)0.753:0.00411)0.758:0.00359)0.831:0.00265)0.720:0.00054,((((St_PG4060_C00T065591.1:0.00531,(St_RH_C11T002248.1:0.00801,(((C88_C11H1G023710.1:0.0,C88_C11H1G023710.2:0.0,C88_C11H1G023710.3:0.0,C88_C11H1G023710.4:0.0,C88_C11H1G023710.5:0.0,He2-St11G463005.1:0.0):0.00804,(St_RH_C00T071751.1:0.00262,((St_PG6225_C00T025207.1:0.0,St_PG6225_C00T072338.1:0.0):0.00266,((St_PG6029_C00T028037.1:0.0,St_PG6148_C00T030551.1:0.0):0.00055,(St_PG6169_C00T056427.1:0.0,St_PG6244_C00T008375.1:0.0):0.00270)0.000:0.00055)0.000:0.00055)0.842:0.00266)0.000:0.00055,((C88_C11H2G049180.1:0.0,C88_C11H2G049180.2:0.0,C88_C11H2G049180.3:0.0,C88_C11H2G049180.4:0.0,St_PG5068_C11T002299.1:0.0):0.00055,(St_PG5068_C11T002329.1:0.00267,(St_RH_C00T063706.1:0.0,St_RH_C11T002255.1:0.0,St_RH10-15_C11T002492.1:0.0):0.00055)0.845:0.00268)0.866:0.00265)0.915:0.00801)0.872:0.00537)0.876:0.00532,(St_PG6148_C00T036462.1:0.01095,He2-St11G462805.1:0.08917)0.764:0.00259)0.888:0.00554,((St_PG6029_C00T000398.1:0.0,St_PG6090_C00T079150.1:0.0,St_PG6148_C00T030533.1:0.0,St_PG6225_C00T072358.1:0.0):0.02142,St_PG3003_C00T048372.1:0.01951)0.762:0.00278)0.773:0.00271,XP_049379484.1:0.01638)0.890:0.00780)0.778:0.00599,(St_PG3022_C00T007025.1:0.05493,St_PG5032_C00T037937.1:0.02066)1.000:0.07148)0.840:0.00373,((St_PG5076_C00T035233.1:0.00799,(St_RH_C11T002260.1:0.0,St_RH10-15_C11T002495.1:0.0):0.00267)0.986:0.01875,(St_PG6241_C00T016230.1:0.01695,((C88_C11H1G023630.1:0.0,He2-St11G462685.1:0.0):0.00247,St_PG6002_C00T053511.1:0.01389)0.409:0.00253)0.890:0.00823)0.820:0.00055)0.897:0.00865,(St_PG6241_C00T016242.1:0.01518,St_PG5032_C00T037925.1:0.02464)0.448:0.00396)0.960:0.00054,(((C88_C11H1G024140.1:0.0,He2-St11G466045.1:0.0):0.01344,St_PG6242_C00T067029.1:0.02212)0.759:0.00264,(St_PG4042_C00T034807.1:0.02162,(((((St_PG6148_C00T030530.1:0.0,St_PG6225_C00T072360.1:0.0):0.00055,St_PG6359_C00T069572.1:0.00055)0.933:0.00484,(((St_PG3023_C00T009581.1:0.00765,((St_PG6242_C00T067062.1:0.00262,St_PG6242_C00T067017.1:0.01744)0.908:0.00054,(St_PG6245_C00T035153.1:0.00055,St_PG6242_C00T067020.1:0.00267)0.000:0.00055)0.795:0.00336)0.904:0.00754,(St_PG3003_C00T048430.1:0.00480,(St_PG4060_C00T065571.1:0.00836,St_PG6245_C00T035159.1:0.00802)0.927:0.00898)0.978:0.01585)0.881:0.00051,(St_PG6245_C00T035146.1:0.00055,St_PG4032_C00T004227.1:0.00535)0.000:0.00055)0.948:0.00055)0.867:0.00240,((((C88_C11H1G023550.1:0.0,C88_C11H1G023550.2:0.0,C88_C11H1G023550.3:0.0,C88_C11H1G023550.4:0.0,C88_C11H1G023550.5:0.0,He2-St11G461445.1:0.0):0.01047,St2-St11G467085.1:0.00297)0.967:0.00054,(He1-St11G379965.1:0.01736,St_PG5068_C11T002307.1:0.01314)0.896:0.00732)0.000:0.00053,(St_PG6242_C00T067018.1:0.00267,(St_PG4042_C00T054219.1:0.00538,(St_RH_C11T002289.1:0.0,St_RH10-15_C11T002521.1:0.0):0.00268)0.940:0.00804)0.000:0.00055)0.976:0.00055)0.926:0.00484,((St_PG5068_C00T057324.1:0.00808,St_PG6243_C00T063917.1:0.01356)0.891:0.00535,((St_E4-63_C11T002417.1:0.0,St_E86-69_C11T002277.1:0.0,St_PG6216_C00T057083.1:0.0,St_PG6244_C00T008383.1:0.0):0.00266,(St_PG6029_C00T050891.1:0.00267,(C88_C11H3G074070.1:0.0,C88_C11H3G074070.2:0.0,C88_C11H3G074070.3:0.0,C88_C11H4G097690.1:0.0,C88_C11H4G097690.2:0.0,C88_C11H4G097690.3:0.0,St2-St11G466805.1:0.0):0.00055)0.000:0.00055)0.841:0.00265)0.979:0.00053)1.000:0.00369)1.000:0.00116)0.850:0.00244)0.892:0.01267,((St_PG6225_C00T072347.1:0.01953,St_PG6242_C00T067111.1:0.01383)0.965:0.01384,(St_PG3005_C00T003334.1:0.02186,(((St_PG4042_C00T034820.1:0.02661,XP_049379494.1:0.01648)0.139:0.00686,St_PG5068_C11T002327.1:0.09489)0.905:0.00054,(St_PG5032_C00T037951.1:0.02469,St_RH_C11T002184.1:0.04334)0.908:0.00822)0.888:0.00822)0.921:0.00054)0.920:0.00055)0.929:0.03272)0.930:0.02507,(((C88_C11H1G023590.1:0.0,C88_C11H1G023590.2:0.0,C88_C11H1G023590.3:0.0,He2-St11G461925.1:0.0):0.00055,(XP_049386748.1:0.00803,St_PG4042_C00T054223.1:0.00267)0.000:0.00055)0.770:0.00264,(St_PG4042_C00T034816.1:0.00543,(St_RH_C11T002281.1:0.0,St_RH10-15_C11T002514.1:0.0):0.00805)0.762:0.00264)0.998:0.04538)0.941:0.01703)0.733:0.00419,(((sp2271chr04.12851.t1:0.0,sp2271chr04.nlr512.t1:0.0):0.07782,((sp1102chr04_nlr_10.t1:0.04497,sp2271chr04.nlr520.t1:0.03147)0.857:0.02595,(sp2271chr04.nlr521.t1:0.07268,(sp2271chr12.nlr43.t1:0.11599,((sp2271chr04.nlr519.t1:0.03027,(sp2271chr04.nlr514.t1:0.01321,(sp1102chr04_nlr_3.t1:0.00055,sp2271chr04.nlr533.t1:0.03289)0.850:0.00055)0.891:0.00828)0.868:0.00644,((sp1102chr04_nlr_4.t1:0.0,sp2271chr04.nlr516.t1:0.0):0.01231,sp2271chr04.nlr517.t1:0.03412)0.198:0.00726)0.972:0.03068)0.970:0.03703)0.992:0.05312)0.935:0.02176)0.918:0.00951,(((St_PG3022_C00T006942.1:0.07488,(St_PG5076_C00T077429.1:0.00247,((((C88_C11H1G022890.1:0.0,He2-St11G458290.1:0.0):0.00588,(St_PG3022_C00T065422.1:0.0,St_PG3022_C00T065428.1:0.0):0.01336)0.000:0.00053,(St_PG6243_C00T019268.1:0.01285,(St_PG4042_C00T002132.1:0.00750,XP_049380548.1:0.00849)0.543:0.00264)0.796:0.00313)0.000:0.00055,(St_PG4042_C00T054291.1:0.00709,(((St_PG6359_C00T053184.1:0.00055,(((St_PG6225_C00T070303.1:0.00055,((((St_E4-63_C11T002336.1:0.0,St_E86-69_C11T002202.1:0.0):0.00055,(St_PG6059_C00T083222.1:0.0,St_PG6225_C00T070323.1:0.0):0.00055)0.000:0.00055,((St_PG5076_C00T026611.1:0.03680,St_PG6243_C00T012435.1:0.04960)0.891:0.00843,He1-St11G376090.1:0.00541)0.000:0.00050)0.923:0.00539,(St_E86-69_C11T002218.1:0.0,St_PG6029_C00T071689.1:0.0,St_PG6059_C00T083204.1:0.0):0.00055)0.878:0.00054)0.849:0.00589,St_PG6225_C00T070326.1:0.00055)0.212:0.00054,St_E86-69_C11T002199.1:0.00055)1.000:0.00055)0.509:0.00054,St_PG6059_C00T083224.1:0.00055)0.997:0.07160,St_PG6002_C00T053562.1:0.00837)0.977:0.03287)0.967:0.02020)0.921:0.00055)0.426:0.00386)0.679:0.02089,St_PG3022_C00T007066.1:0.19856)0.160:0.01183,(C88_C11H4G096970.1:0.00055,(St_RH_C00T064084.1:0.0,St_RH_C11T002180.1:0.0,St_RH10-15_C11T002422.1:0.0):0.00291)0.999:0.04778)0.891:0.01058)0.862:0.00646)0.945:0.02010,(((St_PG4060_C00T064965.1:0.02833,St_PG6242_C00T063039.1:0.07076)0.977:0.02353,((((St_PG6242_C00T026324.1:0.19089,(St_PG6243_C00T055176.1:0.01390,St_PG6245_C00T035723.1:0.01130)0.925:0.01341)0.978:0.00055,((((((St_PG6059_C00T047075.1:0.0,St_PG6216_C00T056492.1:0.0,St2-St11G432325.1:0.0):0.04245,(C88_C11H1G017450.1:0.00714,St_PG5068_C00T067008.1:0.00508)0.943:0.01272)0.856:0.00614,(St_PG6241_C00T053505.1:0.01353,((St_E4-63_C11T001817.1:0.0,St_E86-69_C11T001687.1:0.0,St_PG6245_C00T035706.1:0.0,St_PG6246_C00T000213.1:0.0):0.00815,(St_PG6059_C00T018439.1:0.00541,((St_PG6225_C00T038394.1:0.0,St_PG6246_C00T036393.1:0.0,St_RH_C00T066695.1:0.0):0.00055,St1-St11G432085.1:0.00055)0.869:0.00538)0.912:0.00809)0.868:0.00538)0.880:0.00538)0.830:0.00501,(He2-St11G424725.1:0.0,St_PG6163_C00T042696.1:0.0,St_PG6216_C00T009403.1:0.0,St_PG6244_C00T010082.1:0.0):0.02231)0.901:0.00054,(((St_PG5032_C00T013696.1:0.02850,(St_PG4042_C00T013093.1:0.01309,(XP_049372920.1:0.0,XP_049372921.1:0.0):0.00055)0.997:0.03106)0.904:0.00881,St_PG5032_C00T047353.1:0.04812)0.643:0.00810,(St_PG5068_C11T001664.1:0.01109,(St_PG6002_C00T054089.1:0.0,St_PG6246_C00T039007.1:0.0):0.00550)0.861:0.00539)0.791:0.00300)0.887:0.00547,((((St_E4-63_C11T001804.1:0.0,St_E86-69_C11T001670.1:0.0):0.00832,((St_PG5003_C00T077166.1:0.01367,((St_PG3022_C00T022464.1:0.00548,((He1-St11G344765.1:0.0,St_PG6247_C00T006351.1:0.0,St_RH_C11T001680.1:0.0):0.00271,St_PG6242_C00T067641.1:0.00827)0.768:0.00272)0.785:0.00271,(St_PG3022_C00T064897.1:0.0,St_PG5076_C00T032256.1:0.0,St_PG6002_C00T028182.1:0.0):0.00055)0.000:0.00053)0.848:0.00272,(XP_049379213.1:0.00055,St_PG4042_C00T054841.1:0.00273)0.906:0.00544)0.000:0.00054)0.883:0.00938,(((Solyc_cer_BGV006865_00T031114.1:0.0,Solyc_cer_BGV007989_00T031190.1:0.0):0.00054,(Solyc_cer_BGV007931_00T030988.1:0.0,Solyc_TS112_11T001910.1:0.0,Solyc_TS12_11T001826.1:0.0):0.00055)0.977:0.04666,(Solyc_Floradade_00T030840.1:0.00220,Sopim_TS265_11T002027.1:0.00107)0.865:0.01381)1.000:0.12108)0.287:0.00455,(St_PG4017_C00T029686.1:0.0,St_PG4017_C00T054310.1:0.0):0.02223)0.215:0.00054)0.817:0.00280)0.943:0.01096,St_PG6242_C00T020754.1:0.04973)0.762:0.00073,((St_PG5062_C00T010240.1:0.00053,((St_RH_C00T054039.1:0.0,St_RH10-15_C11T001816.1:0.0,St_RH10-15_C11T001816.2:0.0):0.00055,St1-St11G421805.1:0.00055)0.847:0.00278)0.995:0.02507,((St_PG4042_C00T013175.1:0.01388,St_PG4042_C00T054939.1:0.01374)0.763:0.00273,(St_PG5076_C00T018368.1:0.00054,(St_PG5076_C00T062796.1:0.03578,St_PG6245_C00T035711.1:0.10025)0.898:0.04747)0.888:0.00666)0.894:0.00702)0.922:0.01051)0.866:0.00796)0.963:0.02406,(((St_PG4060_C00T065450.1:0.00839,St_PG5068_C11T002114.1:0.00265)0.962:0.01710,(((St_PG3022_C00T006862.1:0.01682,St_PG6242_C00T067237.1:0.00548)0.000:0.00054,(He1-St11G370025.1:0.00552,St_PG6242_C00T009761.1:0.12311)0.000:0.00055)0.961:0.00054,(St_PG4042_C00T002210.1:0.00704,((St_PG4032_C00T004339.1:0.00756,((St_PG6002_C00T016181.1:0.0,St_PG6244_C00T064485.1:0.0,St_PG6245_C00T035260.1:0.0):0.00055,St_PG6163_C00T009500.1:0.00055)0.960:0.01711)0.788:0.00693,((St_PG6059_C00T047534.1:0.0,St1-St11G460965.1:0.0):0.00556,(St_PG5032_C00T059922.1:0.00055,(St_PG4042_C00T002214.1:0.00280,St_PG4042_C00T054418.1:0.00277)0.976:0.01123)0.809:0.00278)0.765:0.00153)0.983:0.02469)0.516:0.00613)0.981:0.02354)0.987:0.02640,((St_PG6242_C00T067236.1:0.10958,((SMEL4.1_12g013980.1.01:0.06265,SMEL4.1_12g014070.1.01:0.07901)0.970:0.03620,((((St_PG5032_C00T032565.1:0.02937,St_PG6242_C00T009752.1:0.01777)1.000:0.06442,((He1-St11G371485.1:0.02565,XP_049379796.1:0.03445)1.000:0.06130,(St_PG3003_C00T048309.1:0.01394,(St_PG5003_C00T070768.1:0.00928,(St_PG4005_C00T056196.1:0.03573,St_PG5062_C00T036111.1:0.02845)0.523:0.02638)0.999:0.07030)0.918:0.01936)0.972:0.02984)0.913:0.02112,((((St_PG6148_C00T036582.1:0.00055,St_RH10-15_C11T002348.1:0.00306)0.000:0.00055,(St_PG5003_C00T004605.1:0.00055,St_PG5068_C11T002128.1:0.00275)0.829:0.00276)0.923:0.01150,((St_E4-63_C11T002272.1:0.0,St_E86-69_C11T002137.1:0.0,St_E86-69_C11T002137.2:0.0):0.00659,(St_PG6243_C00T004556.1:0.0,XP_049380858.1:0.0):0.01613)0.477:0.00601)0.994:0.04049,((((St_PG6243_C00T004567.1:0.00055,St_PG6243_C00T052199.1:0.00270)0.921:0.00840,((((St_PG5068_C11T002121.1:0.00275,((St_PG6247_C00T001392.1:0.00055,St1-St11G460445.1:0.00055)0.868:0.00284,(St_PG6059_C00T047529.1:0.00054,St_PG6055_C00T013565.1:0.00886)0.958:0.00055)0.926:0.00874)0.768:0.00270,St_PG6242_C00T067240.1:0.00831)0.997:0.02484,(St_PG4042_C00T054416.1:0.00540,(St_PG4049_C00T001909.1:0.00542,St_PG4049_C00T001916.1:0.00055)0.960:0.00817)0.682:0.00053)0.854:0.00291,(((C88_C11H1G022180.1:0.0,He2-St11G453765.1:0.0):0.00275,((St_PG6029_C00T014610.1:0.0,St_PG6163_C00T042246.1:0.0,St_PG6169_C00T056308.1:0.0,St_PG6225_C00T064872.1:0.0,St_PG6359_C11T002115.1:0.0,St_RH_C11T002116.1:0.0):0.00273,St_PG5032_C00T053963.1:0.01120)0.773:0.00271)0.804:0.00386,(St_PG6029_C00T014386.1:0.01832,XP_006340229.1:0.01252)0.679:0.01119)0.777:0.00414)0.441:0.00277)0.999:0.05670,(St_PG3003_C00T048308.1:0.05769,(St_PG6241_C00T034005.1:0.07630,(St_PG5062_C00T010286.1:0.06646,St_PG6244_C00T064474.1:0.06535)0.656:0.01569)0.176:0.00474)0.970:0.02479)0.766:0.00540,((St_PG1013_C00T036612.1:0.01870,(St_PG6241_C00T015949.1:0.02179,((St_PG6241_C00T015947.1:0.0,St_PG6241_C00T053110.1:0.0):0.00552,St_PG6241_C00T053112.1:0.01388)0.862:0.00847)0.872:0.01425)0.992:0.03673,((((((Sopim_TS265_11T002277.1:0.0,Solyc_cer_TS96_11T001960.1:0.0):0.00055,Sopim_TS413_11T001975.1:0.00276)0.849:0.00275,(Sopim_PP_11T001951.1:0.00276,(Sopim_PAS014479_00T031381.1:0.0,Solyc_cer_TS545_11T002077.1:0.0,Solyc_cer_TS623_11T002020.1:0.0):0.00055)0.000:0.00055)0.775:0.00295,((Sopim_LA2093_00T033289.1:0.0,Sopim_TS15_11T002011.1:0.0):0.00054,((Solyc_cer_BGV007989_00T031449.1:0.0,Solyc_Fla8924_00T031826.1:0.0,Solyc_TS12_11T002084.2:0.0,Solyc_cer_TS238_11T001812.1:0.0,Solyc_cer_TS280_11T001817.1:0.0,Solyc_TS692_11T002070.1:0.0):0.00055,(Sopim_TS439_11T002104.1:0.00055,Solyc_Brandywine_00T032328.1:0.00330)0.000:0.00053)1.000:0.04936)0.886:0.00625)1.000:0.05700,((XP_027769006.1:0.01720,((Sopim_TS413_11T002114.1:0.00054,((Solyc_TS204_11T002138.1:0.0,Solyc_cer_TS281_11T002283.2:0.0,Solyc_TS9_11T002258.1:0.0):0.00055,((Solyc_cer_BGV007931_00T031375.1:0.0,Solyc_cer_BGV007931_00T031375.2:0.0):0.00280,(Solyc_Brandywine_00T032458.1:0.0,Solyc_EA00371_00T031874.1:0.0,Solyc_Fla8924_00T031953.1:0.0,Solyc_Floradade_00T031213.1:0.0,Solyc_LYC1410_00T031101.1:0.0,Solyc_MM_11T002225.1:0.0,Solyc_PI169588_00T031243.1:0.0,Solyc_PI303721_00T031076.1:0.0,Solyc_TS117_11T002177.1:0.0,Solyc_cer_TS118_11T002307.1:0.0,Solyc_TS12_11T002211.1:0.0,Sopim_TS156_11T002242.1:0.0,Solyc_TS166_11T002141.1:0.0,Solyc_TS171_11T002311.1:0.0,Solyc_TS185_11T002162.1:0.0,Sopim_TS222_11T002281.1:0.0,Sopim_TS265_11T002399.1:0.0,Solyc_cer_TS280_11T001951.1:0.0,Solyc_cer_TS281_11T002283.1:0.0,Solyc_TS331_11T002311.1:0.0,Solyc_cer_TS39_11T002054.1:0.0,Sopim_TS421_11T002280.1:0.0,Sopim_TS439_11T002232.1:0.0,Solyc_cer_TS545_11T002207.1:0.0,Solyc_TS60_11T002295.1:0.0,Solyc_TS629_11T002231.1:0.0,Solyc_TS692_11T002198.1:0.0,Solyc_TS80_11T002073.1:0.0,Solyc_TS9_11T002258.2:0.0):0.00055)0.000:0.00055)0.850:0.00274)0.864:0.00546,((Sopim_BGV006775_00T032295.1:0.0,Sopim_BGV006775_00T032295.2:0.0,Solyc_cer_BGV006865_00T031483.1:0.0,Solyc_cer_BGV007989_00T031575.1:0.0,Sopim_LA2093_00T033409.1:0.0,Sopim_LA2093_00T033409.2:0.0,Sopim_TS15_11T002134.1:0.0,Sopim_TS15_11T002134.2:0.0,Solyc_cer_TS238_11T001947.1:0.0,Solyc_cer_TS96_11T002084.1:0.0):0.00055,(Solyc_cer_TS623_11T002154.1:0.00055,(Sopim_PAS014479_00T031507.1:0.00054,(Sopim_PP_11T002088.1:0.00055,Solyc_TS3_11T002102.1:0.02830)1.000:0.04367)0.963:0.00265)0.844:0.00294)0.987:0.01833)0.926:0.01200)1.000:0.05492,((XP_015056522.1:0.00825,Ty-2:0.00277)0.945:0.02091,((Solyc_TS117_11T002180.1:0.00273,Sopim_TS265_11T002402.1:0.00274)0.994:0.02842,(((Sopim_PAS014479_00T031535.1:0.0,Sopim_TS413_11T002146.1:0.0):0.00864,Solyc_TS117_11T002210.1:0.00276)0.987:0.01922,((XP_015058669.1:0.0,XP_027768725.1:0.0,XP_027768726.1:0.0,XP_027768727.1:0.0,XP_027768728.1:0.0):0.01041,(((Solyc_cer_BGV006865_00T031489.1:0.0,Solyc_cer_TS238_11T001952.1:0.0):0.00053,((Solyc_TS117_11T002181.1:0.0,Sopim_TS15_11T002138.1:0.0):0.00055,Sopim_TS413_11T002144.1:0.00272)0.789:0.00270)0.989:0.02152,((Sopim_PAS014479_00T031533.1:0.0,Sopim_PAS014479_00T031533.2:0.0,Sopim_PP_11T002091.1:0.0,Solyc_TS117_11T002182.1:0.0):0.00055,(Solyc_TS12_11T002215.1:0.01805,((Solyc11T002324.1:0.0,Solyc11T002324.4:0.0,Solyc_TS166_11T002145.1:0.0,Solyc_cer_TS280_11T001955.1:0.0,Solyc_cer_TS281_11T002286.1:0.0,Sopim_TS439_11T002237.1:0.0,Solyc_TS60_11T002299.1:0.0,Solyc_TS9_11T002261.1:0.0):0.00055,(Solyc_cer_BGV007989_00T031580.1:0.00253,(Solyc_EA00990_00T032835.1:0.0,Solyc_TS185_11T002166.1:0.0):0.00055)0.000:0.00055)0.000:0.00055)0.739:0.00278)0.985:0.01874)0.948:0.01288)0.754:0.00302)0.922:0.01026)0.684:0.01316)0.967:0.03097)0.862:0.01201)0.899:0.01054,((((St_PG3005_C00T014694.1:0.0,St_PG3005_C00T014694.2:0.0,St_PG6242_C00T009753.1:0.0):0.01115,(St_PG1011_C00T008426.1:0.04477,St_PG3005_C00T070008.1:0.03583)0.891:0.00925)0.861:0.00580,((St_PG4032_C00T004334.1:0.01962,St_PG6242_C00T009758.1:0.01972)0.936:0.01305,(((St_PG6242_C00T067239.1:0.03717,(St_PG5062_C00T036113.1:0.03635,(St_PG1011_C00T002267.1:0.01992,St_PG1011_C00T046279.1:0.01718)0.998:0.05320)0.744:0.01533)0.831:0.00637,(((St_PG5062_C00T036117.1:0.00846,((XP_049379740.1:0.00566,((C88_C11H2G047870.1:0.0,St_E4-63_C11T002269.1:0.0,St_PG6359_C00T053240.1:0.0):0.01307,(St_PG6216_C00T020892.1:0.0,St_RH_C11T002118.1:0.0,XP_006340233.1:0.0,XP_006340234.1:0.0,XP_006340235.1:0.0):0.00054)0.824:0.00323)0.000:0.00054,(St_PG6244_C00T022229.1:0.0,St_PG6244_C00T064470.1:0.0):0.01129)0.438:0.00055)0.124:0.00055,((St_PG6244_C00T020091.1:0.0,St_PG6244_C00T064476.1:0.0):0.00838,((St_PG6244_C00T014182.1:0.0,St_PG6244_C00T021778.1:0.0,St_PG6244_C00T064473.1:0.0,St_PG6245_C00T035271.1:0.0):0.02900,St_PG5068_C11T002125.1:0.00280)0.000:0.00055)0.813:0.00280)0.869:0.00054,(St_PG6244_C00T017273.1:0.01712,(He2-St11G453770.1:0.01159,St_PG6002_C00T016166.1:0.01468)0.995:0.05863)0.582:0.00055)1.000:0.05088)0.861:0.00558,St_PG5032_C00T053973.1:0.03042)0.220:0.00539)0.848:0.00603)0.121:0.00543,((((St_PG5032_C00T059912.1:0.04203,(St_PG5068_C00T055872.1:0.0,St_RH10-15_C11T002342.1:0.0):0.03016)1.000:0.05634,((St_PG4032_C00T004338.1:0.03402,((St_PG5076_C00T077513.1:0.00273,XP_049380475.1:0.01092)0.990:0.02355,((C88_C11H4G096310.1:0.0,St2-St11G459445.1:0.0):0.00467,(He1-St11G368445.1:0.00270,St_PG5068_C11T002112.1:0.00541)0.768:0.00345)0.545:0.00817)1.000:0.04134)0.927:0.01101,((St_PG5032_C00T053949.1:0.01785,(St_PG4042_C00T002222.1:0.00055,St_PG4042_C00T054402.1:0.01596)0.835:0.00644)1.000:0.05757,St_PG3005_C00T070013.1:0.08320)0.512:0.00077)0.956:0.01817)0.727:0.00290,((((St_PG4042_C00T002213.1:0.01676,(St_PG5068_C11T002123.1:0.01745,((C88_C11H3G072670.1:0.0,St_PG6002_C00T016165.1:0.0,St_PG6163_C00T009497.1:0.0,St_PG6244_C00T020474.1:0.0):0.00055,St_PG6245_C00T035276.1:0.00055)0.994:0.03218)0.849:0.00653)0.679:0.00310,(St_PG6243_C00T004561.1:0.02558,(He1-St11G371170.1:0.00055,St_PG5068_C11T002127.1:0.00275)0.962:0.01381)0.919:0.01086)0.787:0.00537,(((((He1-St11G368325.1:0.05084,XP_049353820.1:0.03756)0.983:0.04478,(((St_PG3022_C00T026988.1:0.00572,St_PG6243_C00T004563.1:0.00055)0.996:0.04062,(((St_PG4017_C00T064571.1:0.01471,(((St_PG3022_C00T026984.1:0.07749,(St_PG3022_C00T006860.1:0.01700,St_PG4042_C00T002220.1:0.00280)0.687:0.00283)0.767:0.00054,(St_PG3022_C00T065355.1:0.01126,((St_PG6002_C00T016179.1:0.0,St_PG6244_C00T017472.1:0.0):0.00055,St_PG6244_C00T064483.1:0.00055)0.959:0.01117)0.893:0.00844)0.872:0.00655,St_RH10-15_C11T002346.1:0.00453)0.890:0.01165)0.916:0.01243,(St_PG5068_C00T055869.1:0.0,St_PG5068_C00T055869.2:0.0,St_RH_C00T053576.1:0.0):0.00971)0.420:0.00380,(((((St_PG4049_C00T055728.1:0.01761,((St_PG6002_C00T016175.1:0.0,St_PG6244_C00T023296.1:0.0,St_PG6244_C00T064478.1:0.0,St_PG6245_C00T035267.1:0.0):0.00292,(St_PG6244_C00T064471.1:0.0,St_PG6245_C00T035272.1:0.0):0.00055)0.948:0.01122)0.756:0.00343,(St_PG5062_C00T036120.1:0.01431,(St_PG3022_C00T065349.1:0.00289,(St_PG3022_C00T026981.1:0.00055,St_PG5032_C00T053954.1:0.00055)0.792:0.00297)1.000:0.12166)0.000:0.00054)0.393:0.00055,St_PG4042_C00T054405.1:0.00286)0.272:0.00055,(St_PG6055_C00T013566.1:0.0,St_PG6059_C00T047530.1:0.0,St_PG6247_C00T001391.1:0.0,St1-St11G460525.1:0.0):0.00055)0.949:0.00055,(St_PG4049_C00T001918.1:0.00895,(St_PG4049_C00T001911.1:0.01194,(C88_C11H4G096280.1:0.0,C88_C11H4G096280.2:0.0,St2-St11G459085.1:0.0):0.04267)0.868:0.00603)0.756:0.00274)0.806:0.00437)0.917:0.01669)0.134:0.00311,(St_PG4042_C00T002219.1:0.01147,St_PG5003_C00T004607.1:0.02042)0.909:0.01311)0.808:0.00758)0.445:0.01215,St_PG5032_C00T053952.1:0.05520)0.968:0.02617,(((C88_C11H2G047860.1:0.0,C88_C11H2G047860.2:0.0,C88_C11H2G047860.3:0.0,St_E4-63_C11T002268.1:0.0,St_PG6029_C00T071756.1:0.0,St_PG6359_C00T053241.1:0.0):0.05053,((St_PG3005_C00T014696.1:0.02209,(St_PG4005_C00T013350.1:0.04351,St_PG4032_C00T004335.1:0.01314)0.845:0.01417)0.917:0.01337,(St_PG6244_C00T020843.1:0.00272,St_PG6244_C00T064469.1:0.00055)0.994:0.03864)0.587:0.02322)0.476:0.00642,((He1-St11G369845.1:0.00965,St_PG5062_C00T036118.1:0.03019)0.910:0.02235,(St_PG5068_C11T002116.1:0.00258,(He1-St11G371175.1:0.01418,St_PG5003_C00T004610.1:0.03302)0.931:0.01076)0.818:0.01121)0.922:0.01377)0.983:0.02811)0.761:0.00782,(St_PG5076_C00T022600.1:0.04816,(St_PG4032_C00T004342.1:0.00259,(St_PG4060_C00T065449.1:0.0,St_PG6002_C00T053634.1:0.0,St_PG6246_C00T038570.1:0.0):0.02585)0.973:0.02055)0.282:0.01107)0.914:0.01446)0.911:0.01637,((((St_PG4049_C00T001907.1:0.0,St_PG4049_C00T001913.1:0.0):0.02471,(St_PG4005_C00T056206.1:0.04616,St_PG6002_C00T053641.1:0.02701)0.859:0.00696)0.914:0.01052,((St_PG1013_C00T036613.1:0.04351,(St_PG6241_C00T015948.1:0.0,St_PG6241_C00T053111.1:0.0):0.03537)0.348:0.01572,(He1-St11G370030.1:0.03774,(He1-St11G371165.1:0.02767,St_PG6241_C00T053157.1:0.06254)0.824:0.02452)0.910:0.01770)0.742:0.00329)0.909:0.00827,((((St_PG6002_C00T002414.1:0.0,St_PG6002_C00T002414.2:0.0,St_PG6244_C00T020090.1:0.0):0.00055,St_PG6244_C00T064475.1:0.00055)0.825:0.00274,((St_PG6029_C00T014385.1:0.0,St_PG6029_C00T023687.1:0.0,St_PG6216_C00T056957.1:0.0,XP_006340226.1:0.0,XP_006340227.1:0.0):0.00055,St_PG6225_C00T064877.1:0.00055)0.000:0.00055)0.990:0.02227,(St_PG4032_C00T004341.1:0.03130,(St_PG0009_C00T000266.1:0.00544,(St_PG0009_C00T018950.1:0.0,St_PG0019_C11T001795.1:0.0):0.02567)0.970:0.01802)0.752:0.00388)0.774:0.00563)0.720:0.00304)0.583:0.00551)0.402:0.00361,St_PG5003_C00T004612.1:0.04870)0.158:0.00451)0.708:0.00344)0.540:0.01277)0.605:0.00844)0.981:0.02731)0.779:0.01954)0.663:0.02228,((St_PG5062_C00T010222.1:0.07322,(St_PG5076_C00T062814.1:0.10756,((XP_049372884.1:0.08560,(St_PG5018_C00T017992.1:0.00055,St_PG5018_C00T050989.1:0.00055)1.000:0.07877)0.941:0.02907,((XP_049380896.1:0.03921,(St_PG5003_C00T012071.1:0.03462,(((St_PG3022_C00T005964.1:0.01397,(St_PG6216_C00T014343.1:0.01823,XP_049380897.1:0.02935)0.884:0.01052)1.000:0.03383,((St_PG4042_C00T054915.1:0.00280,XP_049372941.1:0.00274)0.963:0.01117,(((St_PG6244_C00T067164.1:0.0,St_RH_C00T054015.1:0.0,St_RH10-15_C11T001838.1:0.0,St1-St11G426285.1:0.0):0.01947,(St_PG4042_C00T013152.1:0.00055,St_PG5032_C00T019417.1:0.00278)0.768:0.00277)0.952:0.01269,((((St_PG3005_C00T024575.1:0.00548,St_PG6242_C00T008002.1:0.00830)0.937:0.00950,St_PG4060_C00T064985.1:0.01034)0.778:0.00205,((((C88_C11H1G016920.1:0.0,C88_C11H1G016920.2:0.0,C88_C11H1G016920.3:0.0,C88_C11H1G016920.4:0.0,C88_C11H1G016920.5:0.0,C88_C11H2G043330.1:0.0,C88_C11H2G043330.2:0.0,C88_C11H2G043330.3:0.0,C88_C11H2G043330.4:0.0,C88_C11H4G091850.1:0.0,C88_C11H4G091850.2:0.0,C88_C11H4G091850.3:0.0,C88_C11H4G091850.4:0.0,He1-St11G338685.1:0.0):0.00548,((St_PG5062_C00T018324.1:0.0,St_PG5062_C00T036586.1:0.0):0.00550,St_PG4049_C00T011635.1:0.01213)0.000:0.00055)0.000:0.00053,St_PG3022_C00T064819.1:0.01099)0.826:0.00549,(St_PG4049_C00T056196.1:0.01105,St_PG5076_C00T020561.1:0.00548)0.098:0.00054)1.000:0.00054)0.928:0.00254,St_PG3023_C00T023475.1:0.01100)0.868:0.00676)0.765:0.00273)0.866:0.00920)0.995:0.05671,(St_PG5003_C00T012073.1:0.00055,St_PG5003_C00T012075.1:0.00527)0.961:0.02878)0.988:0.05782)0.982:0.04437)0.928:0.02454,(St_PG3005_C00T070490.1:0.02432,((St_PG5062_C00T036584.1:0.00585,((C88_C11H1G016930.1:0.0,C88_C11H2G043340.1:0.0,C88_C11H2G043340.2:0.0,C88_C11H4G091860.1:0.0,He1-St11G338805.1:0.0,St_PG6247_C00T006405.1:0.0):0.00054,St_PG4042_C00T054914.1:0.00578)0.867:0.00710)0.945:0.01437,((St_PG3005_C00T024574.1:0.01605,((St_PG4060_C00T064986.1:0.0,St_PG4060_C00T064987.1:0.0):0.01489,St_PG3023_C00T058683.1:0.01200)0.935:0.00980)0.872:0.00653,(St_PG3022_C00T064820.1:0.01484,(St_PG6002_C00T054139.1:0.0,St_PG6246_C00T039058.1:0.0):0.02040)0.901:0.00979)0.780:0.00516)0.974:0.02340)1.000:0.12597)0.770:0.00604)0.441:0.01658)0.931:0.03704)1.000:0.13357,(((St_PG3022_C00T026986.1:0.0,XP_049353813.1:0.0):0.00271,(St_PG5032_C00T059918.1:0.00188,St_PG3022_C00T026982.1:0.00327)1.000:0.00090)0.736:0.00246,St_PG5018_C00T018590.1:0.01701)1.000:0.08742)0.346:0.02005)0.868:0.02111)0.966:0.02960)0.850:0.02297,((((sp2271chr04.11325.t1:0.0,sp2271chr04.nlr511.t1:0.0):0.01259,(sp1102chr04_nlr_16.t1:0.06467,(sp1102chr04.11301.t1:0.0,SaSP2275_utg76_g11182.1:0.0):0.00055)0.939:0.01567)0.999:0.04932,(((St_PG4060_C00T065040.1:0.03668,(St_PG6002_C00T028191.1:0.00918,(XP_049379214.1:0.01901,(((St_PG5068_C00T045908.1:0.00312,(St_PG6163_C00T042687.1:0.00942,(St_RH_C00T066692.1:0.0,St_RH10-15_C11T001891.1:0.0,St1-St11G432685.1:0.0):0.00055)0.944:0.00954)0.779:0.00313,St_PG6002_C00T028186.1:0.00055)0.000:0.00055,(St2-St11G433445.1:0.0,St2-St11G434245.1:0.0):0.00314)0.798:0.00313)0.829:0.00054)1.000:0.06946)1.000:0.14973,((St_E4-63_C11T001807.1:0.0,St_E86-69_C11T001676.1:0.0,St_PG6244_C00T068745.1:0.0,St_PG6245_C00T035715.1:0.0,St_PG6246_C00T000220.1:0.0):0.04707,XP_006356392.1:0.05889)0.858:0.03459)0.709:0.02888,((((St_PG6244_C00T067165.1:0.0,St_RH_C00T054014.1:0.0,St_RH10-15_C11T001839.1:0.0,St1-St11G426485.1:0.0):0.05360,(St_PG4049_C00T056195.1:0.03936,((St_PG5032_C00T019416.1:0.0,St_PG6243_C00T026722.1:0.0):0.03370,St_PG5076_C00T020560.1:0.02025)1.000:0.08675)0.992:0.06462)0.997:0.06807,((St_PG4049_C00T056122.1:0.01115,(XP_049372919.1:0.00278,((St_PG6245_C00T035704.1:0.14146,(St_PG6225_C00T038395.1:0.0,St_RH_C00T066694.1:0.0):0.02241)0.979:0.00055,((St_PG4042_C00T054839.1:0.00276,St_PG6243_C00T024312.1:0.00055)0.952:0.01104,St_PG6002_C00T028184.1:0.01227)0.615:0.00055)0.000:0.00054)0.758:0.00301)0.882:0.00604,((St_PG3005_C00T070429.1:0.03910,(St_PG1013_C00T006397.1:0.00553,St_PG1013_C00T037035.1:0.00549)0.966:0.01412)0.926:0.00864,(((St_E4-63_C11T001805.1:0.01974,St_PG3022_C00T022466.1:0.01241)0.577:0.00055,(He1-St11G344770.1:0.0,St_PG6247_C00T006350.1:0.0,St_RH_C11T001682.1:0.0):0.00278)0.886:0.00054,St2-St11G432330.1:0.01951)0.828:0.00558)0.734:0.00260)0.965:0.01927)0.891:0.01898,((sp2271chr04.12846.t1:0.0,sp2271chr04.nlr522.t1:0.0):0.00055,SaSP2275_utg180_g19144.1:0.00563)0.992:0.02628)0.995:0.03870)0.578:0.01341)0.780:0.00068,(((St_PG5032_C00T076627.1:0.01129,XP_049353453.1:0.00275)0.769:0.00277,((St_PG6002_C00T053956.1:0.00054,((C88_C11H2G044770.1:0.0,He1-St11G353565.1:0.0):0.00055,St_PG6148_C00T036870.1:0.00272)0.837:0.00275)0.814:0.00277,(C88_C11H1G018760.1:0.01669,(St_PG5018_C00T007420.1:0.00825,((C88_C11H3G069460.1:0.0,C88_C11H4G093510.1:0.0,C88_C11H4G093510.2:0.0,St_E4-63_C11T001934.1:0.0,St_E86-69_C11T001798.1:0.0,He2-St11G436565.1:0.0,St_PG6029_C00T058185.1:0.0,St_PG6059_C00T047207.1:0.0,St_PG6090_C00T023756.1:0.0,St_PG6163_C00T042567.1:0.0,St_PG6169_C00T007298.1:0.0,St_PG6169_C00T056006.1:0.0,St_PG6216_C00T022040.1:0.0,St_PG6216_C00T056642.1:0.0,St_PG6225_C00T002578.1:0.0,St_PG6244_C00T020856.1:0.0,St_PG6244_C00T064158.1:0.0,St_PG6247_C00T017320.1:0.0,St_PG6247_C00T060897.1:0.0,St_RH_C00T063736.1:0.0,St_RH_C11T001793.1:0.0,St_RH10-15_C11T002031.1:0.0,St1-St11G444165.1:0.0,St2-St11G444565.1:0.0):0.00829,((St_PG5003_C00T007686.1:0.0,St_PG5003_C00T070438.1:0.0,St_PG6059_C00T008074.1:0.0):0.00055,XP_006361751.1:0.00552)0.923:0.00558)0.000:0.00054)0.791:0.00278)0.787:0.00274)0.791:0.00274)0.764:0.00290,(St_PG4042_C00T026478.1:0.01672,St_PG4049_C00T011805.1:0.01391)0.428:0.00273)1.000:0.04825)0.695:0.00998)0.830:0.01110)0.916:0.01579)0.976:0.02555)0.862:0.00656)0.985:0.03372)0.922:0.03004)0.984:0.03993)0.933:0.02136,((((((C88_C11H2G049940.1:0.0,St_PG6055_C00T012692.1:0.0,St_PG6059_C00T033048.1:0.0,St_PG6059_C00T036760.1:0.0,St_PG6163_C00T042056.1:0.0,St_PG6169_C00T008890.1:0.0):0.02103,(St_PG3022_C00T007131.1:0.02759,(St_PG5068_C11T002386.1:0.00776,(St_PG4017_C00T064408.1:0.01282,St_PG5032_C00T014382.1:0.02048)0.722:0.00054)0.896:0.00054)0.833:0.00481)0.876:0.00508,St_PG4017_C00T064398.1:0.04189)0.762:0.00266,((((St_PG3005_C00T069821.1:0.04320,(St_PG5076_C00T036197.1:0.02038,St_PG5076_C00T069898.1:0.01636)0.890:0.00735)0.749:0.00361,St2-St11G472365.1:0.03568)0.789:0.00259,St_PG5076_C00T036198.1:0.02177)0.856:0.00509,(((St_PG6247_C00T060405.1:0.00254,(St_PG6246_C00T038403.1:0.00055,(St_PG5062_C00T035940.1:0.00511,St_PG6002_C00T053422.1:0.00055)0.000:0.00055)0.771:0.00253)0.961:0.01389,(St_PG4042_C00T034742.1:0.00787,St_PG5076_C00T036194.1:0.06193)0.845:0.00776)0.967:0.01715,(St_PG6241_C00T017225.1:0.01811,((St_PG6029_C00T000336.1:0.01557,((((((St_PG4041_C00T008976.1:0.0,St_PG4041_C00T040171.1:0.0):0.00055,St_PG6148_C00T036397.1:0.00512)0.880:0.00523,St_PG6029_C00T000334.1:0.01298)0.865:0.00486,(((St_PG4042_C00T034727.1:0.00766,St_PG4041_C00T040161.1:0.01814)0.000:0.00055,(C88_C11H2G050020.1:0.0,C88_C11H2G050020.2:0.0,St_PG6055_C00T012697.1:0.0,St_PG6225_C00T044228.1:0.0,St_PG6244_C00T017214.1:0.0):0.00510)0.000:0.00055,St1-St11G471425.1:0.00257)0.881:0.00055)0.383:0.00254,St_E86-69_C11T002341.1:0.00534)0.846:0.00559,(St_PG3005_C00T069818.1:0.01315,St_PG6029_C00T000337.1:0.01333)0.411:0.00308)0.922:0.00961)0.941:0.01031,(((St_PG4041_C00T040178.1:0.01998,(St_PG4060_C00T065661.1:0.02375,((C88_C11H3G074800.1:0.0,C88_C11H3G074800.2:0.0):0.00499,((He1-St11G384465.1:0.0,St1-St11G473175.1:0.0):0.00259,(St_PG6002_C00T053424.1:0.00055,(St_PG6059_C00T035173.1:0.00259,(C88_C11H2G050000.1:0.0,C88_C11H2G050000.2:0.0,St_PG6055_C00T012696.1:0.0,St_PG6090_C00T023189.1:0.0):0.00257)0.000:0.00055)0.000:0.00055)0.871:0.00054)0.979:0.01846)0.191:0.00323)0.745:0.00539,(St_PG6055_C00T012695.1:0.0,St_PG6169_C00T008888.1:0.0,St_PG6225_C00T042749.1:0.0):0.03219)0.937:0.01935,(C88_C11H4G098320.1:0.0,St2-St11G469890.1:0.0):0.09656)0.000:0.00055)0.639:0.00281)0.695:0.00283)0.562:0.00112)0.335:0.00435)0.792:0.00274,(St_PG5003_C00T070950.1:0.01546,St_PG6243_C00T064019.1:0.00517)0.869:0.00506)0.000:0.00053,((sp1102chr04_nlr_40.t1:0.00050,(sp2271chr04.12994.t1:0.0,sp2271chr04.nlr487.t1:0.0):0.00055)1.000:0.04136,St_PG4049_C00T002070.1:0.02024)0.436:0.00290)1.000:0.15512)0.872:0.01509,((XP_009783058.1:0.0,XP_016436017.1:0.0,Nitab4.5_0006572g0010.1:0.0):0.16566,(XP_019236449.1:0.08294,((((XP_016471836.1:0.0,XP_016471837.1:0.0,XP_016471838.1:0.0,XP_016471839.1:0.0,XP_016471840.1:0.0,XP_016471841.1:0.0,Nitab4.5_0000075g0120.1:0.0):0.00055,(mRNA_71649_cds:0.0,mRNA_71650_cds:0.0,mRNA_71651_cds:0.0,mRNA_71652_cds:0.0,mRNA_71653_cds:0.0,mRNA_71654_cds:0.0,mRNA_71655_cds:0.0,mRNA_71656_cds:0.0,mRNA_71657_cds:0.0,mRNA_71658_cds:0.0,mRNA_71660_cds:0.0):0.00257)0.972:0.01776,(Nbe.v1.s00020g03780:0.01898,((XP_009794436.1:0.0,XP_016472733.1:0.0,mRNA_118283_cds:0.0,mRNA_118285_cds:0.0):0.00053,Nitab4.5_0000890g0110.1:0.00055)0.963:0.01744)0.956:0.01106)0.993:0.04048,((XP_009765776.1:0.0,XP_009765777.1:0.0,XP_009765778.1:0.0,XP_009765779.1:0.0,XP_009765780.1:0.0,XP_009765781.1:0.0,XP_009765783.1:0.0):0.00531,((mRNA_91217_cds:0.0,mRNA_91218_cds:0.0,mRNA_91219_cds:0.0,mRNA_91220_cds:0.0,mRNA_91221_cds:0.0,mRNA_91222_cds:0.0,mRNA_91223_cds:0.0,mRNA_91224_cds:0.0):0.00054,(XP_016491434.1:0.00055,((XP_016491426.1:0.0,XP_016491427.1:0.0,XP_016491428.1:0.0,XP_016491429.1:0.0,XP_016491430.1:0.0,XP_016491431.1:0.0,XP_016491432.1:0.0,XP_016491433.1:0.0,XP_016491436.1:0.0):0.00054,(XP_009765782.1:0.01420,XP_016491437.1:0.00055)1.000:0.07427)1.000:0.00094)1.000:0.00134)0.799:0.00529)0.959:0.03707)0.529:0.03827)0.975:0.03724)0.752:0.01450)0.991:0.04528)0.741:0.01981,(PHT58100.1:0.05017,(KAF3677017.1:0.00259,(KAF3659232.1:0.00055,XP_047249321.1:0.00055)0.786:0.00257)0.917:0.01488)1.000:0.12918)0.750:0.02330,(((sp1102chr08_nlr_56.t1:0.00259,(sp2271chr08.24200.t1:0.0,sp2271chr08.nlr315.t1:0.0,SaSP2275_utg361_g27677.1:0.0):0.00054)0.947:0.03291,((XP_015067985.1:0.00256,((XP_004235139.1:0.0,XP_010318084.1:0.0,XP_010318085.1:0.0,XP_010318087.1:0.0,XP_025885689.1:0.0,XP_025885690.1:0.0,XP_025885691.1:0.0,XP_025885692.1:0.0,XP_025885693.1:0.0,XP_025885694.1:0.0,Solyc_cer_BGV006865_00T008966.1:0.0,Solyc_cer_BGV007931_00T008986.1:0.0,Solyc_cer_BGV007989_00T008997.1:0.0,Solyc_Brandywine_00T009242.1:0.0,Solyc_EA00371_00T009176.1:0.0,Solyc_EA00990_00T009515.1:0.0,Solyc_Fla8924_00T025268.1:0.0,Solyc_Floradade_00T008844.1:0.0,Sopim_LA2093_00T009739.1:0.0,Solyc_LYC1410_00T008873.1:0.0,Solyc_MM_03T001446.1:0.0,Sopim_PAS014479_00T008980.1:0.0,Solyc_PI169588_00T008861.1:0.0,Solyc_PI303721_00T008814.1:0.0,Solyc03T001544.1:0.0,Solyc03T001544.2:0.0,Solyc03T001544.3:0.0,Solyc03T001544.4:0.0,Solyc_TS112_03T001420.1:0.0,Solyc_TS117_03T001362.1:0.0,Solyc_TS12_03T001361.1:0.0,Sopim_TS15_03T001452.1:0.0,Sopim_TS156_03T001495.1:0.0,Solyc_TS166_03T001378.1:0.0,Solyc_TS171_03T001489.1:0.0,Solyc_TS185_03T001412.1:0.0,Solyc_TS204_03T001405.1:0.0,Sopim_TS222_03T001371.1:0.0,Solyc_cer_TS238_03T001375.1:0.0,Sopim_TS265_03T001307.1:0.0,Solyc_cer_TS280_03T001364.1:0.0,Solyc_cer_TS281_03T001516.1:0.0,Solyc_TS3_03T001379.1:0.0,Solyc_TS331_03T001476.1:0.0,Sopim_TS421_03T001500.1:0.0,Sopim_TS439_03T001471.1:0.0,Solyc_cer_TS545_03T001489.1:0.0,Solyc_TS60_03T001499.1:0.0,Solyc_cer_TS623_03T001381.1:0.0,Solyc_TS629_03T001421.1:0.0,Solyc_TS692_03T001464.1:0.0,Solyc_TS80_03T001337.1:0.0,Solyc_TS9_03T001499.1:0.0):0.00055,((Solyc_cer_TS118_03T001510.1:0.0,Solyc_cer_TS39_03T001323.1:0.0):0.00055,(Sopim_BGV006775_00T009304.1:0.00276,((Sopim_PP_03T001399.1:0.0,Sopim_TS413_03T001376.1:0.0):0.00718,Solyc_cer_TS96_03T001325.1:0.03566)0.432:0.00055)0.000:0.00054)0.735:0.00054)0.963:0.01030)0.996:0.03222,((St_PG1013_C00T025064.1:0.00253,(St_PG1013_C00T060180.1:0.0,St_PG1013_C00T060180.2:0.0):0.00257)0.969:0.01030,(((((St_PG3003_C00T016945.1:0.0,St_PG3003_C00T061723.1:0.0):0.01027,St_PG4032_C00T046347.1:0.00512)0.000:0.00054,(St_PG4041_C00T021786.1:0.01028,(((St_PG5076_C00T073859.1:0.00507,(St_PG5076_C00T006731.1:0.00256,St_PG6029_C00T073203.1:0.00055)0.000:0.00055)0.950:0.00770,St_PG4049_C00T050043.1:0.01117)0.000:0.00054,(St_PG6243_C00T013264.1:0.00257,(St_PG5032_C00T024320.1:0.00257,((St_PG6247_C00T032995.1:0.00257,(St_PG6243_C00T056678.1:0.00255,St_PG5032_C00T080314.1:0.00055)0.000:0.00055)0.864:0.00257,(XP_049397725.1:0.0,XP_049345155.1:0.0):0.00055)0.000:0.00055)0.802:0.00255)0.786:0.00258)0.838:0.00256)0.000:0.00055)0.000:0.00055,St_PG3023_C00T031854.1:0.00055)0.000:0.00055,(((St_A6-26_C08T000628.1:0.0,St_E4-63_C08T000688.1:0.0,St_E86-69_C08T000665.1:0.0,He2-St08G146560.1:0.0,St_PG6055_C00T065540.1:0.0,St_PG6059_C00T032631.1:0.0,St_PG6059_C00T070202.1:0.0,St_PG6090_C00T030085.1:0.0,St_PG6090_C00T073047.1:0.0,St_PG6169_C00T037828.1:0.0,St_PG6216_C00T049580.1:0.0,St_PG6225_C00T068554.1:0.0,St_PG6244_C00T057492.1:0.0,St_PG6245_C00T015345.1:0.0,St_PG6245_C00T056917.1:0.0,St_PG6246_C00T022146.1:0.0,St_PG6246_C00T049574.1:0.0,St_PG6359_C08T000565.1:0.0,St_RH_C08T001042.1:0.0,St_RH10-15_C08T000611.1:0.0,St1-St08G148480.1:0.0,St2-St08G147400.1:0.0,XP_015165796.1:0.0):0.00055,((C88_C08H1G006120.1:0.0,C88_C08H1G006120.2:0.0,St_PG5003_C00T020722.1:0.0,St_PG5018_C00T046301.1:0.0,St_PG6055_C00T001441.1:0.0,St_PG6163_C00T072467.1:0.0,St_PG6247_C00T045946.1:0.0,St_PG6359_C00T054844.1:0.0,St_RH_C00T042618.1:0.0,St_RH10-15_C00T039269.1:0.0):0.00055,(St_PG6029_C00T070515.1:0.00257,(St_PG5018_C00T002716.1:0.00257,St_PG6163_C00T032210.1:0.00070)0.000:0.00063)0.000:0.00062)1.000:0.00059)0.905:0.00510,((St_PG5062_C00T018382.1:0.0,St_PG6029_C00T032998.1:0.0):0.00055,St_PG5062_C00T062449.1:0.00277)0.815:0.00257)0.800:0.00254)0.773:0.00254)0.860:0.00771)0.931:0.02396)1.000:0.25854,((PHU14063.1:0.00055,((PHT94825.1:0.0,KAF3663215.1:0.0,KAF3655809.1:0.0):0.00055,XP_047267896.1:0.00054)0.963:0.01463)1.000:0.37995,(((((((Lr13_ha:0.00228,Lr13_hb:0.00278)1.000:0.65461,((Lr1:0.26993,(Pm60//Pm60a//Pm60b:0.20722,PmR1:0.20682)0.958:0.12781)1.000:0.56692,((Pi63:0.23660,Sr21:0.19578)1.000:0.32386,((Xa1:0.00105,Xo1:0.00142)1.000:0.38621,(PiPR1:0.27476,((Yr7:0.18494,(Yr5:0.00055,YrSP:0.00055)1.000:0.22231)0.992:0.15517,Rph15:0.31527)0.603:0.09624)0.921:0.13063)0.999:0.26436)0.661:0.09755)0.939:0.13950)0.992:0.20638,(((Pm2a:0.00055,(Pm2g:0.00254,(Pm2h:0.01039,Pm2f:0.00055)0.000:0.00055)0.983:0.01017)0.741:0.00229,(Pm2d:0.00254,Pm2e//Pm2i//Pm2j:0.00055)1.000:0.00054)1.000:0.78789,((Rp1-D:0.21380,(Pi64:0.07507,(Pi37:0.00256,(Pi35:0.00259,Pish:0.00055)0.801:0.00259)0.980:0.04912)1.000:0.18625)1.000:0.46408,(CD3.1:0.64254,Lr21:0.61563)0.891:0.18591)0.889:0.12345)0.847:0.07926)0.656:0.07429,Mal-R:0.72636)0.303:0.03394,((((Pit:0.84634,YrAS2388R:0.65704)0.992:0.34789,(((ZAR1:0.25260,((PHT56619.1:0.00055,((PHT91268.1:0.0,PHU27071.1:0.0,KAF3638474.1:0.0):0.00055,(KAF3678137.1:0.0,XP_016560677.1:0.0):0.00272)0.973:0.00819)0.732:0.00336,((((sp1102chr02_nlr_6.t1:0.0,sp1102chr02.5683.t1:0.0,sp2271chr02.5652.t1:0.0,sp2273chr02_g02030.1:0.0,SaSP2275_utg55_g07027.1:0.0):0.00611,((St2-St02G432240.1:0.00055,((C88_C02H1G023050.1:0.0,C88_C02H3G088170.1:0.0,He1-St02G404080.1:0.0,St_PG6163_C00T028181.1:0.0,St_PG6163_C00T046408.1:0.0,XP_006340661.1:0.0):0.00055,(He2-St02G432440.1:0.0,St2-St02G434400.1:0.0,XP_049385579.1:0.0,XP_049357453.1:0.0):0.01133)0.408:0.00278)0.860:0.00566,(XP_015063688.1:0.00545,((XP_004232433.1:0.0,Sopim_BGV006775_00T006932.1:0.0,Solyc_cer_BGV007931_00T006661.1:0.0,Solyc_Brandywine_00T006825.1:0.0,Solyc_EA00371_00T006787.1:0.0,Solyc_Fla8924_00T006780.1:0.0,Solyc_Floradade_00T006541.1:0.0,Solyc_LYC1410_00T006528.1:0.0,Solyc_PI169588_00T006521.1:0.0,Solyc_PI303721_00T006507.1:0.0,Sopim_PP_02T002308.1:0.0,Solyc_TS112_02T002471.1:0.0,Solyc_TS117_02T002434.1:0.0,Solyc_cer_TS118_02T002437.1:0.0,Sopim_TS156_02T002430.1:0.0,Solyc_TS171_02T002497.1:0.0,Solyc_TS204_02T002465.1:0.0,Sopim_TS222_02T002473.1:0.0,Solyc_cer_TS238_02T002378.1:0.0,Solyc_cer_TS280_02T002407.1:0.0,Solyc_cer_TS281_02T002507.1:0.0,Solyc_TS3_02T002322.1:0.0,Solyc_cer_TS39_02T002373.1:0.0,Sopim_TS439_02T002485.1:0.0,Solyc_TS60_02T002533.1:0.0,Solyc_TS692_02T002448.1:0.0,Solyc_cer_TS96_02T002319.1:0.0):0.00272,(Solyc_cer_BGV006865_00T006676.1:0.0,Solyc_cer_BGV007989_00T006656.1:0.0,Sopim_LA2093_00T007334.1:0.0,Sopim_PAS014479_00T006650.1:0.0,Sopim_TS15_02T002438.1:0.0,Sopim_TS413_02T002447.1:0.0,Sopim_TS421_02T002494.1:0.0,Solyc_TS80_02T002369.1:0.0):0.00273)0.927:0.00825)0.972:0.01089)0.829:0.00505)0.537:0.00700,((XP_009624489.1:0.0,XP_009624496.1:0.0,XP_016490646.1:0.0,XP_016490647.1:0.0,Nitab4.5_0000723g0210.1:0.0,mRNA_82002_cds:0.0,mRNA_82003_cds:0.0):0.01684,((XP_009798868.1:0.0,XP_009798875.1:0.0,XP_009798885.1:0.0,XP_016489752.1:0.0,XP_016489753.1:0.0,XP_016489754.1:0.0,Nitab4.5_0003313g0020.1:0.0,mRNA_109998_cds:0.0,mRNA_109999_cds:0.0,mRNA_110000_cds:0.0,mRNA_110001_cds:0.0,mRNA_110002_cds:0.0):0.00818,((XP_019229607.1:0.0,XP_019229615.1:0.0):0.00816,(Niben261Chr16g0045008.1:0.0,Nbe.v1.s00060g44270:0.0,NbZAR1:0.0):0.03325)0.000:0.00054)0.866:0.00562)0.994:0.02953)0.874:0.00877,(Ppr-t_55145:0.0,Ppr-t_55146:0.0):0.02308)0.617:0.00667)0.997:0.17407)0.999:0.29980,(((PHU12030.1:0.02283,((Capang07g001542:0.0,PHT76179.1:0.0,XP_016580696.1:0.0,XP_016580697.1:0.0,XP_016580698.1:0.0,XP_016580700.1:0.0,XP_016580701.1:0.0,XP_047271303.1:0.0):0.01505,PHT43116.1:0.01127)0.808:0.01453)0.944:0.03949,(((Smechr0701952.1:0.00055,SMEL4.1_07g017490.1.01:0.00255)1.000:0.04964,((SaSP2275_utg179_g18698.1:0.00248,((sp2271chr07.20085.t1:0.0,sp2271chr07.nlr349.t1:0.0):0.00055,(sp1102chr07_nlr_12.t1:0.0,sp1102chr07.20041.t1:0.0,sp2273chr07_g01568.1:0.0):0.00248)0.000:0.00054)0.999:0.03684,((St_PG0009_C00T002019.1:0.00055,St_PG0019_C07T001576.1:0.00254)0.892:0.00053,(((XP_004243430.1:0.0,Sopim_BGV006775_00T021645.1:0.0,Solyc_cer_BGV006865_00T020893.1:0.0,Solyc_cer_BGV007931_00T020857.1:0.0,Solyc_cer_BGV007989_00T020936.1:0.0,Solyc_Brandywine_00T021530.1:0.0,Solyc_EA00371_00T021265.1:0.0,Solyc_EA00990_00T021860.1:0.0,Solyc_Fla8924_00T021191.1:0.0,Solyc_Floradade_00T020797.1:0.0,Sopim_LA2093_00T022258.1:0.0,Solyc_LYC1410_00T020731.1:0.0,Solyc_MM_07T001890.1:0.0,Sopim_PAS014479_00T020979.1:0.0,Solyc_PI169588_00T020730.1:0.0,Solyc_PI303721_00T020686.1:0.0,Sopim_PP_07T002045.1:0.0,Solyc07T002011.1:0.0,Solyc_TS112_07T001925.1:0.0,Solyc_TS117_07T002117.1:0.0,Solyc_cer_TS118_07T001901.1:0.0,Solyc_TS12_07T001707.1:0.0,Sopim_TS15_07T001936.1:0.0,Sopim_TS156_07T001997.1:0.0,Solyc_TS166_07T001736.1:0.0,Solyc_TS171_07T001899.1:0.0,Solyc_TS185_07T001771.1:0.0,Solyc_TS204_07T001810.1:0.0,Sopim_TS222_07T001776.1:0.0,Solyc_cer_TS238_07T001704.1:0.0,Sopim_TS265_07T002266.1:0.0,Solyc_cer_TS280_07T001761.1:0.0,Solyc_cer_TS281_07T001963.1:0.0,Solyc_TS3_07T001781.1:0.0,Solyc_TS331_07T001970.1:0.0,Solyc_cer_TS39_07T001824.1:0.0,Sopim_TS413_07T001977.1:0.0,Sopim_TS421_07T001912.1:0.0,Sopim_TS439_07T001783.1:0.0,Solyc_cer_TS545_07T001931.1:0.0,Solyc_TS60_07T001930.1:0.0,Solyc_cer_TS623_07T001734.1:0.0,Solyc_TS629_07T001909.1:0.0,Solyc_TS692_07T001956.1:0.0,Solyc_TS80_07T001735.1:0.0,Solyc_TS9_07T001961.1:0.0,Solyc_cer_TS96_07T001773.1:0.0):0.00321,XP_015080555.1:0.00786)0.955:0.01288,((St_PG4032_C00T043086.1:0.00256,((((St_PG1008_C00T017167.1:0.00513,(St_PG1013_C00T006793.1:0.00256,(St_PG1008_C00T066700.1:0.00055,St_PG1013_C00T044534.1:0.00055)0.000:0.00055)0.784:0.00254)0.815:0.00253,St_PG6241_C00T028379.1:0.01286)0.513:0.00054,St_PG1011_C00T022620.1:0.01280)0.796:0.00252,((St_PG3023_C00T015383.1:0.0,St_PG3023_C00T068148.1:0.0):0.00254,((((St_PG4060_C00T011907.1:0.0,St_PG4060_C00T056273.1:0.0,St_PG6242_C00T007472.1:0.0):0.00055,St_PG3005_C00T007142.1:0.00256)0.000:0.00055,St_PG4060_C00T011897.1:0.00769)0.000:0.00055,St_PG6242_C00T049105.1:0.00256)0.000:0.00055)0.845:0.00256)0.495:0.00055)0.970:0.00055,(((((St_PG5003_C00T041905.1:0.00257,St_PG6090_C00T004036.1:0.00055)0.000:0.00055,(St_PG6243_C00T016245.1:0.0,XP_049353262.1:0.0):0.00255)0.897:0.00249,(XP_049413879.1:0.00507,((St_PG4017_C00T026962.1:0.00055,(St_PG5003_C00T027984.1:0.00254,St_PG5018_C00T032593.1:0.01563)0.776:0.00055)0.000:0.00055,(St_PG4041_C00T021437.1:0.00055,St_PG4041_C00T064018.1:0.00509)0.845:0.00254)0.728:0.00054)0.394:0.00255)0.978:0.00055,((St_A6-26_C07T001775.1:0.0,St_E86-69_C07T001682.1:0.0,He1-St05G102840.1:0.0,St_PG5068_C00T059356.1:0.0,St_PG5068_C07T001728.1:0.0,St_PG6002_C00T048687.1:0.0,St_PG6002_C00T074588.1:0.0,St_PG6029_C00T025052.1:0.0,St_PG6029_C00T057787.1:0.0,St_PG6055_C00T021774.1:0.0,St_PG6055_C00T048819.1:0.0,St_PG6059_C00T017587.1:0.0,St_PG6059_C00T067035.1:0.0,St_PG6090_C00T057974.1:0.0,St_PG6148_C00T021187.1:0.0,St_PG6148_C00T040487.1:0.0,St_PG6163_C00T014438.1:0.0,St_PG6163_C00T053839.1:0.0,St_PG6225_C00T029086.1:0.0,St_PG6225_C00T071232.1:0.0,St_PG6244_C00T005389.1:0.0,St_PG6244_C00T057998.1:0.0,St_PG6247_C00T013501.1:0.0,St_PG6247_C00T074600.1:0.0,St_PG6359_C00T039190.1:0.0,St_PG6359_C07T001707.1:0.0,St_RH_C00T051239.1:0.0,St_RH_C07T001843.1:0.0,St_RH10-15_C07T001841.1:0.0,St1-St05G617120.1:0.0,St2-St05G640880.1:0.0,XP_006360547.1:0.0):0.00256,(St_PG4036_C00T006802.1:0.00513,St_PG4036_C00T077255.1:0.00055)0.943:0.00766)0.000:0.00055)0.000:0.00055,(St_PG3022_C00T011389.1:0.0,St_PG3022_C00T047109.1:0.0,St_PG6243_C00T032159.1:0.0):0.00055)0.931:0.00242)0.837:0.00497)0.292:0.00514)0.984:0.02554)0.264:0.00944)0.944:0.02169,((((PHT76181.1:0.0,XP_016580702.1:0.0):0.00252,PHU12028.1:0.00252)0.956:0.01026,(PHT43262.1:0.00254,PHT25943.1:0.04756)0.734:0.00239)0.945:0.02033,(Capang07g001540:0.01962,PHT43118.1:0.02413)1.000:0.06083)0.506:0.00413)0.851:0.02018)0.999:0.21521,((SMEL4.1_07g017530.1.01:0.04384,((Smechr0701954.1:0.0,SMEL4.1_03g011130.1.01:0.0):0.02538,(Smechr0701953.1:0.00270,SMEL4.1_07g017480.1.01:0.00055)0.880:0.00770)0.926:0.02056)0.998:0.09941,((sp2273chr07_g01569.1:0.00256,((sp1102chr07_nlr_10.t1:0.0,sp1102chr07.20044.t1:0.0):0.00260,((sp2271chr07.20086.t1:0.0,sp2271chr07.nlr354.t1:0.0):0.00055,SaSP2275_utg179_g18697.1:0.00260)0.000:0.00055)0.766:0.00055)0.993:0.03451,((((Capang07g001557:0.0,KAF3614627.1:0.0,KAF3613684.1:0.0,XP_016580704.2:0.0,XP_047271304.1:0.0,XP_047271305.1:0.0,XP_047271306.1:0.0,XP_047271307.1:0.0):0.00249,PHU12027.1:0.00055)1.000:0.07271,(Ppr-t_8387:0.0,Ppr-t_8390:0.0,Ppr-t_8393:0.0):0.11718)0.954:0.02589,(((St_PG0009_C00T002020.1:0.0,St_PG0019_C07T001578.1:0.0):0.01722,((((St_PG4042_C00T035678.1:0.00055,St_PG4042_C00T042526.1:0.00528)0.993:0.02974,(St_PG3022_C00T011390.1:0.02123,St_PG3022_C00T047110.1:0.00567)1.000:0.04798)0.965:0.01613,((C88_C07H4G097860.1:0.0,C88_C07H4G097860.2:0.0):0.01324,(St_PG4036_C00T077256.1:0.02996,((C88_C07H4G097820.1:0.03816,XP_049413880.1:0.03143)0.956:0.01517,((St_PG4017_C00T041532.1:0.02116,(St_PG4041_C00T021438.1:0.0,St_PG4041_C00T064017.1:0.0):0.02651)0.979:0.01700,(St_PG4036_C00T006803.1:0.03670,St_PG6243_C00T032160.1:0.02246)0.953:0.01714)0.928:0.00797)0.840:0.00521)0.860:0.00516)0.849:0.00054)0.933:0.00963,(((C88_C07H4G097880.1:0.0,C88_C07H4G097880.2:0.0):0.02155,(St_PG3022_C00T011391.1:0.04782,((St_PG4042_C00T035677.1:0.00523,St_PG4042_C00T042525.1:0.00794)0.861:0.00528,(St_PG5032_C00T031053.1:0.00262,St_PG5032_C00T048220.1:0.01060)0.746:0.00262)0.888:0.00702)0.450:0.00480)0.794:0.00463,((St_PG6163_C00T014437.1:0.0,St_PG6216_C00T031395.1:0.0,St_PG6216_C00T065794.1:0.0,St_PG6225_C00T071231.1:0.0,St_PG6244_C00T005390.1:0.0,St_PG6245_C00T019764.1:0.0,St_RH_C07T001844.1:0.0):0.00055,St_PG6245_C00T032557.1:0.01558)0.979:0.02705)0.872:0.01174)0.763:0.00732)0.861:0.00814,((XP_015082295.1:0.01128,((XP_004243429.1:0.0,Sopim_BGV006775_00T021646.1:0.0,Solyc_cer_BGV006865_00T020894.1:0.0,Solyc_cer_BGV007931_00T020858.1:0.0,Solyc_cer_BGV007989_00T020937.1:0.0,Solyc_Brandywine_00T021531.1:0.0,Solyc_EA00371_00T021266.1:0.0,Solyc_EA00990_00T021861.1:0.0,Solyc_Fla8924_00T021192.1:0.0,Solyc_Floradade_00T020798.1:0.0,Sopim_LA2093_00T022259.1:0.0,Solyc_LYC1410_00T020732.1:0.0,Solyc_MM_07T001891.1:0.0,Sopim_PAS014479_00T020980.1:0.0,Solyc_PI169588_00T020731.1:0.0,Solyc_PI303721_00T020687.1:0.0,Sopim_PP_07T002046.1:0.0,Solyc07T002012.1:0.0,Solyc_TS112_07T001926.1:0.0,Solyc_cer_TS118_07T001902.1:0.0,Solyc_TS12_07T001708.1:0.0,Sopim_TS15_07T001937.1:0.0,Sopim_TS156_07T001998.1:0.0,Solyc_TS166_07T001737.1:0.0,Solyc_TS171_07T001900.1:0.0,Solyc_TS185_07T001772.1:0.0,Solyc_TS204_07T001811.1:0.0,Sopim_TS222_07T001777.1:0.0,Solyc_cer_TS238_07T001705.1:0.0,Solyc_cer_TS280_07T001762.1:0.0,Solyc_cer_TS281_07T001964.1:0.0,Solyc_TS3_07T001782.1:0.0,Sopim_TS421_07T001913.1:0.0,Sopim_TS439_07T001784.1:0.0,Solyc_cer_TS545_07T001932.1:0.0,Solyc_TS60_07T001931.1:0.0,Solyc_cer_TS623_07T001735.1:0.0,Solyc_TS629_07T001910.1:0.0,Solyc_TS692_07T001957.1:0.0,Solyc_TS80_07T001736.1:0.0,Solyc_TS9_07T001962.1:0.0,Solyc_cer_TS96_07T001774.1:0.0):0.00055,(Solyc_TS117_07T002118.1:0.0,Sopim_TS265_07T002267.1:0.0,Solyc_TS331_07T001971.1:0.0,Solyc_cer_TS39_07T001825.1:0.0,Sopim_TS413_07T001978.1:0.0):0.00055)0.970:0.01884)1.000:0.10265,((St_PG3003_C00T021446.1:0.0,St_PG3003_C00T050051.1:0.0):0.01316,((((((((St_PG4060_C00T011896.1:0.02151,((St_PG6242_C00T007471.1:0.0,St_PG6242_C00T049104.1:0.0):0.00524,((St_PG3005_C00T007141.1:0.0,St_PG3005_C00T055801.1:0.0):0.00055,St_PG4005_C00T039612.1:0.00261)0.877:0.00525)0.892:0.00527)0.000:0.00055,St_PG4060_C00T011906.1:0.00261)0.000:0.00055,St_PG4060_C00T056272.1:0.00055)0.926:0.00053,(St_PG3023_C00T015382.1:0.00259,St_PG3023_C00T068147.1:0.00053)0.408:0.00260)0.806:0.00257,(((St_PG4036_C00T006804.1:0.00525,St_PG6090_C00T004035.1:0.00264)0.000:0.00053,((C88_C07H4G097840.1:0.0,C88_C07H4G097840.2:0.0):0.01089,St_PG4042_C00T035675.1:0.01304)0.958:0.01315)0.828:0.00260,((((St_PG4042_C00T042524.1:0.00260,St_PG4042_C00T035676.1:0.00528)0.788:0.00262,(St_PG4041_C00T001390.1:0.00055,(St_PG4041_C00T024392.1:0.0,St_PG4041_C00T064016.1:0.0):0.00260)0.825:0.00260)0.000:0.00054,(((((St_PG5032_C00T007710.1:0.00265,(St_PG3022_C00T011392.1:0.00268,(St_PG3022_C00T047113.1:0.0,St_PG5032_C00T048219.1:0.0):0.00055)0.000:0.00055)0.961:0.00786,(C88_C07H1G016910.1:0.0,C88_C07H3G070550.1:0.0):0.00519)0.000:0.00055,(XP_049353215.1:0.00260,XP_049388672.1:0.00055)0.000:0.00055)0.771:0.00055,((St_PG6163_C00T026698.1:0.0,St_PG6216_C00T065793.1:0.0,St_PG6244_C00T005391.1:0.0,St_RH_C07T001845.1:0.0):0.01041,((St_A6-26_C07T001776.1:0.0,St_PG6002_C00T044836.1:0.0,St_PG6029_C00T057788.1:0.0,St_PG6055_C00T021775.1:0.0,St_PG6059_C00T067036.1:0.0,St_PG6090_C00T057973.1:0.0,St_PG6148_C00T040488.1:0.0,St_PG6163_C00T053838.1:0.0,St_PG6247_C00T013502.1:0.0,St_PG6359_C00T048154.1:0.0):0.00055,((St_PG5068_C00T059357.1:0.0,St_PG5068_C00T067002.1:0.0,St_PG5068_C07T001729.1:0.0):0.00520,St_PG5003_C00T041906.1:0.00259)0.000:0.00055)0.000:0.00055)0.911:0.00520)1.000:0.00054,((((St_PG4032_C00T014586.1:0.00055,St_PG4032_C00T043085.1:0.00786)0.815:0.00260,(C88_C07H4G097890.1:0.0,C88_C07H4G097890.2:0.0,C88_C07H4G097890.3:0.0):0.01054)0.391:0.00053,(St_PG5003_C00T027983.1:0.00055,(C88_C07H2G044320.1:0.0,C88_C07H2G044320.2:0.0,St_E4-63_C07T001821.1:0.0,St_E86-69_C07T001683.1:0.0,He1-St07G404160.1:0.0,St_PG6002_C00T074589.1:0.0,St_PG6055_C00T048818.1:0.0,St_PG6059_C00T017588.1:0.0,St_PG6225_C00T068214.1:0.0,St_PG6244_C00T057997.1:0.0,St_PG6247_C00T074599.1:0.0,St_PG6359_C07T001708.1:0.0,St_RH_C00T051240.1:0.0,St1-St07G519320.1:0.0,St2-St05G640920.1:0.0,St2-St07G427600.1:0.0,XP_006360546.1:0.0):0.00787)0.399:0.00263)0.863:0.00494,St_PG5062_C00T054837.1:0.00284)0.348:0.00258)0.914:0.00237)0.857:0.00259,St_PG5018_C00T032594.1:0.00055)0.783:0.00258)0.810:0.00258)0.898:0.00766,(St_PG4036_C00T077257.1:0.01335,((St_PG5076_C00T009465.1:0.00527,St_PG5076_C00T079130.1:0.01059)0.935:0.00800,(St_PG6243_C00T016244.1:0.00786,St_PG6243_C00T032163.1:0.00260)0.996:0.02404)0.738:0.00246)0.981:0.01646)0.866:0.00522,((St_PG6241_C00T009492.1:0.02900,St_PG6241_C00T028380.1:0.01306)0.929:0.00900,(St_PG1011_C00T022619.1:0.02121,((St_PG1008_C00T066699.1:0.00060,(St_PG1013_C00T006792.1:0.0,St_PG1013_C00T044533.1:0.0):0.00250)0.976:0.00203,(St_PG1008_C00T017172.1:0.00053,St_PG1008_C00T017168.1:0.00266)0.999:0.00226)0.987:0.01872)0.883:0.00054)0.819:0.00269)0.740:0.00259,St_PG4017_C00T041533.1:0.03751)0.933:0.01088)0.169:0.00259)0.923:0.00884)0.998:0.04882)0.232:0.00682)0.549:0.02424)0.999:0.26309)0.989:0.22077)1.000:0.48305,((((((((TaRPP13-3:0.24585,((Pi2//Piz-t:0.00055,PigmS:0.00055)0.233:0.00054,(PigmR:0.00955,Pi9:0.00708)0.717:0.00231)0.998:0.24392)1.000:0.50557,((Bph1/9-2_2:0.00375,(Bph1/9-9_2:0.02397,(Bph1/9-1_2:0.00245,Bph1/9-7_2:0.00480)0.979:0.00054)0.437:0.01181)0.996:0.21597,(Pib_2:0.27916,RGA2_2:0.35616)0.887:0.08944)1.000:0.58147)0.453:0.13202,(((((Sopim_PAS014479_00T005723.1:0.00608,((Solyc_PI303721_00T005600.1:0.00055,(Solyc_Floradade_00T005632.1:0.00055,Solyc_TS112_02T001484.1:0.00055)0.931:0.00198)0.817:0.00055,(((Solyc_cer_BGV007931_00T005747.1:0.00055,(Solyc_EA00990_00T006125.1:0.0,Solyc_MM_02T001488.1:0.0,Solyc_cer_TS118_02T001462.1:0.0,Sopim_TS15_02T001459.1:0.0,Sopim_TS156_02T001467.1:0.0,Solyc_cer_TS281_02T001513.1:0.0,Solyc_TS331_02T001510.1:0.0,Solyc_cer_TS545_02T001472.1:0.0,Solyc_TS692_02T001475.1:0.0,Solyc_TS9_02T001499.1:0.0):0.00055)0.766:0.00316,Solyc_LYC1410_00T005627.1:0.02688)0.894:0.00751,(Solyc_PI169588_00T005609.1:0.00671,(Solyc_TS629_02T001469.1:0.0,Solyc_cer_TS96_02T001365.1:0.0):0.00055)0.939:0.00054)1.000:0.04133)0.774:0.00402)1.000:0.12204,(((((St_PG1008_C00T014948.1:0.0,St_PG1008_C00T053641.1:0.0):0.00273,(St_PG4060_C00T025975.1:0.0,St_PG4060_C00T052276.1:0.0):0.00271)0.000:0.00055,((St_PG3005_C00T060499.1:0.00272,St_PG4005_C00T051499.1:0.00275)0.813:0.00273,St_PG1011_C00T025066.1:0.01673)0.000:0.00054)0.000:0.00055,((St_PG0009_C00T026891.1:0.00055,St_PG0019_C02T001087.1:0.00265)0.982:0.01380,((St_PG4041_C00T022098.1:0.0,St_PG4041_C00T037622.1:0.0):0.00274,(St_PG6002_C00T051992.1:0.0,St_PG6029_C00T044062.1:0.0):0.00275)0.784:0.00274)0.000:0.00055)0.000:0.00055,((((St_PG5032_C00T072805.1:0.00549,((St_PG4032_C00T049268.1:0.00055,St_PG4032_C00T000444.1:0.00055)0.921:0.00271,(((St_PG4049_C00T048170.1:0.00801,(St_PG5003_C00T017150.1:0.00272,(St_PG5003_C00T056032.1:0.0,St_PG6059_C00T003422.1:0.0,St_PG6148_C00T009503.1:0.0,St_PG6163_C00T047438.1:0.0,St_PG6169_C00T011767.1:0.0,St_PG6216_C00T061645.1:0.0,St_PG6225_C00T007314.1:0.0,St_PG6244_C00T025622.1:0.0,St_PG6244_C00T055199.1:0.0,St_PG6246_C00T045517.1:0.0,XP_006352978.1:0.0):0.00055)0.804:0.00302)0.348:0.00276,St_PG6002_C00T007109.1:0.00527)0.902:0.00055,(((((St_PG4036_C00T013516.1:0.0,St_PG4036_C00T061948.1:0.0):0.00279,(((C88_C02H1G012800.1:0.0,C88_C02H4G110240.1:0.0,He2-St02G378120.1:0.0,St_PG6247_C00T059097.1:0.0,St_RH_C00T037378.1:0.0):0.00054,((St_A6-26_C02T001208.1:0.0,C88_C02H2G045240.1:0.0,C88_C02H3G077720.1:0.0,St_E4-63_C02T001332.1:0.0,St_E86-69_C00T046239.1:0.0,St_E86-69_C02T001278.1:0.0,He1-St02G350560.1:0.0,St_PG6029_C00T018758.1:0.0,St_PG6055_C00T063112.1:0.0,St_PG6090_C00T051363.1:0.0,St_PG6169_C00T045364.1:0.0,St_PG6245_C00T051875.1:0.0,St_PG6247_C00T003360.1:0.0,St_PG6359_C00T056399.1:0.0,St_PG6359_C02T001153.1:0.0,St_RH_C02T001240.1:0.0,St_RH10-15_C02T001287.1:0.0,St1-St02G382160.1:0.0,St2-St02G378120.1:0.0):0.00274,St_PG3022_C00T054127.1:0.00275)0.925:0.00262)0.925:0.00243,(St_PG5032_C00T010074.1:0.00275,(St_PG5076_C00T011043.1:0.0,St_PG5076_C00T053667.1:0.0,St_PG6243_C00T013596.1:0.0,St_PG6243_C00T048846.1:0.0):0.00055)0.000:0.00055)0.000:0.00055)0.904:0.00267,St_PG4042_C00T043687.1:0.00053)0.159:0.00274,St_PG4042_C00T018384.1:0.00053)0.913:0.00268,XP_049371556.1:0.00273)0.000:0.00055)0.000:0.00055)0.000:0.00054)0.000:0.00055,(St_PG5062_C00T006946.1:0.00547,St_PG5062_C00T041251.1:0.00055)0.922:0.00545)0.778:0.00275,(St_PG6242_C00T004925.1:0.0,St_PG6242_C00T041907.1:0.0):0.00547)0.565:0.00055,(((St_PG3003_C00T002814.1:0.0,St_PG3003_C00T039354.1:0.0):0.00275,(St_PG3003_C00T002811.1:0.00274,St_PG3003_C00T039351.1:0.00055)0.801:0.00271)0.889:0.00550,(St_PG4017_C00T029184.1:0.00544,(St_PG3023_C00T018882.1:0.0,St_PG3023_C00T045341.1:0.0,St_PG4017_C00T051311.1:0.0):0.00055)0.000:0.00055)0.847:0.00273)0.000:0.00055)0.955:0.00054)0.727:0.00522,(St_PG5018_C00T058912.1:0.00273,(St_PG5018_C00T003224.1:0.00821,(St_PG5068_C02T001223.1:0.00270,(St_PG6055_C00T016232.1:0.0,St_PG6059_C00T049652.1:0.0,St_PG6163_C00T022041.1:0.0,St_PG6225_C00T042415.1:0.0):0.00054)0.923:0.00825)0.773:0.00053)0.773:0.00276)0.592:0.00288,((sp1102chr02_nlr_8.t1:0.0,sp1102chr02.4608.t1:0.0,sp2271chr02.4580.t1:0.0,sp2273chr02_g01042.1:0.0,SaSP2275_utg55_g08009.1:0.0):0.01244,(Smechr0201415.1:0.0,SMEL4.1_02g013010.1.01:0.0):0.05995)0.720:0.01288)1.000:0.79060,(((Pid3:0.00054,(Pid3-W3:0.00253,Pid3-A4//Pid3-I1//Pid3-W4:0.00055)0.915:0.00219)1.000:0.67578,(RPM1:0.47437,((Smechr0800184.1:0.00055,SMEL4.1_08g000900.1.01:0.00248)0.993:0.06630,(((Ppr-t_5450:0.0,Ppr-t_5451:0.0):0.06082,(PHT58311.1:0.01233,(PHT95836.1:0.00055,(PHU08653.1:0.01258,(Capang08g001157:0.03562,(KAF3665722.1:0.0,KAF3668348.1:0.0,XP_016550488.1:0.0):0.00367)0.787:0.00374)0.778:0.00243)0.857:0.00496)1.000:0.05300)0.982:0.02559,((sp1102chr08_nlr_3.t1:0.00055,(sp1102chr08.23431.t1:0.0,sp2271chr08.23634.t1:0.0,sp2271chr08.nlr343.t1:0.0,sp2273chr08_g00263.1:0.0,SaSP2275_utg128_g14555.1:0.0):0.00055)0.974:0.01752,((XP_015083495.1:0.00293,(((XP_004244420.1:0.0,Sopim_BGV006775_00T022539.1:0.0,Solyc_cer_BGV006865_00T021740.1:0.0,Solyc_cer_BGV007931_00T021687.1:0.0,Solyc_cer_BGV007989_00T021824.1:0.0,Solyc_Brandywine_00T022439.1:0.0,Solyc_EA00371_00T022149.1:0.0,Solyc_EA00990_00T022719.1:0.0,Solyc_Fla8924_00T022083.1:0.0,Solyc_Floradade_00T021635.1:0.0,Sopim_LA2093_00T023131.1:0.0,Solyc_LYC1410_00T021547.1:0.0,Solyc_MM_08T000046.1:0.0,Sopim_PAS014479_00T021820.1:0.0,Solyc_PI169588_00T021577.1:0.0,Solyc_PI303721_00T021515.1:0.0,Sopim_PP_08T000044.1:0.0,Solyc08T000047.1:0.0,Solyc_TS112_08T000046.1:0.0,Solyc_TS117_08T000052.1:0.0,Solyc_cer_TS118_08T000047.1:0.0,Solyc_TS12_08T000049.1:0.0,Sopim_TS15_08T000047.1:0.0,Solyc_TS171_08T000047.1:0.0,Solyc_TS185_08T000050.1:0.0,Solyc_TS204_08T000052.1:0.0,Sopim_TS222_08T000050.1:0.0,Solyc_cer_TS238_08T000052.1:0.0,Sopim_TS265_08T000047.1:0.0,Solyc_cer_TS280_08T000050.1:0.0,Solyc_cer_TS281_08T000046.1:0.0,Solyc_cer_TS39_08T000051.1:0.0,Sopim_TS421_08T000046.1:0.0,Sopim_TS439_08T000051.1:0.0,Solyc_TS60_08T000047.1:0.0,Solyc_cer_TS623_08T000052.1:0.0,Solyc_TS629_08T000046.1:0.0,Solyc_TS692_08T000046.1:0.0,Solyc_TS80_08T000050.1:0.0,Solyc_TS9_08T000047.1:0.0,Solyc_cer_TS96_08T000044.1:0.0):0.00055,(Sopim_TS156_08T000045.1:0.00107,(Solyc_TS331_08T000044.1:0.0,Sopim_TS413_08T000045.1:0.0):0.00055)1.000:0.00143)0.843:0.00055,(Solyc_TS166_08T000049.1:0.0,Solyc_TS3_08T000045.1:0.0,Solyc_cer_TS545_08T000045.1:0.0):0.00055)0.940:0.01233)0.997:0.03602,((((((C88_C08H4G082590.1:0.00055,(C88_C08H4G082590.2:0.0,He2-St08G120320.1:0.0,St2-St08G119680.1:0.0):0.00055)0.895:0.00504,(St_PG4042_C00T077077.1:0.00254,St_PG6243_C00T061463.1:0.00506)0.799:0.00256)0.801:0.00252,((St_PG3003_C00T055844.1:0.00766,(((((St_PG5032_C00T031817.1:0.00248,((C88_C08H3G055620.1:0.0,C88_C08H3G055620.2:0.0,XP_049350164.1:0.0):0.00499,(St_PG3022_C00T000834.1:0.00055,(St_PG3022_C00T074375.1:0.00055,(C88_C08H1G003160.1:0.0,C88_C08H1G003160.2:0.0):0.00248)0.000:0.00054)0.857:0.00248)0.000:0.00055)0.000:0.00054,St_PG5032_C00T053901.1:0.00500)0.826:0.00252,(St_PG5076_C00T007862.1:0.00247,(St_PG6002_C00T081653.1:0.00511,St_PG5076_C00T072694.1:0.00248)0.000:0.00054)0.838:0.00249)0.000:0.00054,(St_PG4036_C00T024466.1:0.00055,St_PG4036_C00T058233.1:0.00055)0.952:0.00763)0.789:0.00249,XP_049377484.1:0.00054)1.000:0.00092)1.000:0.00173,St_PG5018_C00T046587.1:0.00252)0.070:0.00054)0.201:0.00055,(St_PG4049_C00T031459.1:0.00055,(St_PG4049_C00T022979.1:0.00274,(St_PG0009_C00T023048.1:0.0,St_PG0019_C08T000042.1:0.0):0.02059)0.833:0.00054)0.928:0.00253)0.445:0.00055,((((St_PG4017_C00T022404.1:0.0,St_PG4017_C00T067296.1:0.0):0.01019,(St_PG6241_C00T016027.1:0.0,St_PG6241_C00T034654.1:0.0):0.01010)0.889:0.00053,((((St_PG4005_C00T014670.1:0.0,St_PG4005_C00T057874.1:0.0):0.00254,((St_PG1011_C00T049450.1:0.01297,((St_PG1013_C00T002604.1:0.0,St_PG1013_C00T046267.1:0.0):0.00517,(St_PG1008_C00T060192.1:0.00256,St_PG1008_C00T025461.1:0.00257)0.000:0.00055)0.925:0.00769)0.763:0.00253,((St_PG4032_C00T046772.1:0.00493,St_PG4005_C00T011894.1:0.02102)0.891:0.00053,St_PG4060_C00T017335.1:0.00265)0.000:0.00055)0.000:0.00055)0.000:0.00055,St_PG3005_C00T043744.1:0.00256)0.000:0.00055,(St_PG3005_C00T006681.1:0.0,St_PG6242_C00T066311.1:0.0):0.00055)0.747:0.00055)0.000:0.00055,St_PG3023_C00T054879.1:0.00508)0.851:0.00251)0.000:0.00055,(((St_E4-63_C08T000368.1:0.0,St_PG6055_C00T065264.1:0.0,St_PG6090_C00T073314.1:0.0,St_PG6148_C00T023035.1:0.0,St_PG6148_C00T043515.1:0.0,St_PG6163_C00T072187.1:0.0,St_PG6169_C00T012526.1:0.0,St_PG6169_C00T020848.1:0.0,St_PG6169_C00T037557.1:0.0,St_PG6216_C00T007296.1:0.0,St_PG6216_C00T028568.1:0.0,St_PG6216_C00T049870.1:0.0,St_PG6225_C00T027250.1:0.0,St_PG6225_C00T061894.1:0.0,St_PG6244_C00T018701.1:0.0,St_PG6244_C00T057201.1:0.0,St_PG6245_C00T056634.1:0.0,St_PG6247_C00T014757.1:0.0,St_PG6359_C00T067939.1:0.0):0.00055,((((St_PG5062_C00T012410.1:0.0,St_PG5062_C00T062152.1:0.0):0.00255,(C88_C08H2G028600.1:0.00055,(C88_C08H2G028600.2:0.0,C88_C08H2G028600.3:0.0,C88_C08H2G028600.4:0.0):0.00178)0.214:0.00081)0.000:0.00055,(He1-St08G118200.1:0.0,St_RH_C08T000745.1:0.0,St_RH10-15_C00T038533.1:0.0):0.00509)0.000:0.00055,St_PG6059_C00T073160.1:0.00055)0.917:0.00250)0.000:0.00054,((St_A6-26_C08T000330.1:0.0,St_E86-69_C08T000365.1:0.0,St_PG4041_C00T008361.1:0.0,St_PG4041_C00T054326.1:0.0,St_PG6246_C00T049857.1:0.0,St_PG6247_C00T046218.1:0.0,St_RH_C08T000199.1:0.0,St_RH10-15_C08T000315.1:0.0,St1-St08G121440.1:0.0,XP_006361250.1:0.0):0.00055,((St_PG6029_C00T007683.1:0.0,St_PG6029_C00T072107.1:0.0,St_PG6055_C00T015713.1:0.0,St_PG6059_C00T013920.1:0.0,St_PG6090_C00T036934.1:0.0,St_PG6245_C00T013297.1:0.0):0.00055,((St_PG5003_C00T004677.1:0.0,St_PG5003_C00T048351.1:0.0):0.00758,(St_PG5068_C08T000329.1:0.00055,(St_PG5068_C00T037790.1:0.00055,(St_PG6163_C00T019221.1:0.0,St_PG6246_C00T004502.1:0.0,St_PG6359_C08T000285.1:0.0):0.00055)0.880:0.00054)0.899:0.00459)0.000:0.00053)0.901:0.00253)0.000:0.00054)0.784:0.00251)0.848:0.00577)0.975:0.02146)0.840:0.00809)0.792:0.01422)1.000:0.40580)0.996:0.24038)0.307:0.06292,((Sr46:0.45254,(Lr22a//Lr22a_sus:0.21889,Rxo1:0.23531)1.000:0.30325)0.936:0.14064,Rpr1:0.64553)0.954:0.12850)0.963:0.16072)0.894:0.10777)0.238:0.04772,((((PHT31274.1:0.00455,(Capang12g002299:0.00254,(KAF3617136.1:0.00055,(PHU00012.1:0.00768,(PHT64940.1:0.0,KAF3663510.1:0.0,XP_016549825.2:0.0):0.00254)0.741:0.00055)0.000:0.00055)0.760:0.00323)1.000:0.10826,(((sp1102chr11_nlr_149.t1:0.0,sp1102chr11.31499.t1:0.0,sp2273chr11_g02139.1:0.0,SaSP2275_utg66_g09599.1:0.0):0.00258,(sp2271chr11.31651.t1:0.0,sp2271chr11.nlr51.t1:0.0):0.00055)1.000:0.10945,((((((((St_PG3005_C00T068441.1:0.00054,St_PG4032_C00T044085.1:0.00506)0.693:0.00055,(St_PG6242_C00T052756.1:0.00055,St_PG6242_C00T014523.1:0.00264)0.828:0.00479)0.889:0.00666,(St_PG3005_C00T014960.1:0.00054,(St_PG4060_C00T023447.1:0.00055,St_PG4060_C00T042080.1:0.00268)0.984:0.01342)0.873:0.00623)0.509:0.00743,(St_PG3023_C00T038775.1:0.00054,(St_PG5062_C00T060862.1:0.01605,((St_PG4049_C00T010017.1:0.01627,((St1-St11G114880.1:0.01276,(((St_A6-26_C11T000274.1:0.0,St_PG6055_C00T024510.1:0.0,St_PG6059_C00T040808.1:0.0,St_PG6359_C11T000278.1:0.0):0.00286,(C88_C11H4G078990.1:0.0,St_RH_C11T000360.1:0.0,St_RH10-15_C11T000314.1:0.0,St2-St11G119360.1:0.0):0.01053)0.424:0.00265,(St_PG6002_C00T079710.1:0.00054,((C88_C11H3G054200.1:0.0,St_E4-63_C11T000349.1:0.0,St_E86-69_C00T047759.1:0.0,St_E86-69_C11T000309.1:0.0,St_PG6029_C00T023882.1:0.0,St_PG6029_C00T024289.1:0.0,St_PG6029_C00T062352.1:0.0,St_PG6055_C00T052605.1:0.0,St_PG6090_C00T007141.1:0.0,St_PG6148_C00T067779.1:0.0,St_PG6163_C00T019662.1:0.0,St_PG6169_C00T054564.1:0.0,St_PG6216_C00T075488.1:0.0,St_PG6225_C00T017875.1:0.0,St_PG6225_C00T069855.1:0.0,St_PG6244_C00T044367.1:0.0,St_PG6245_C00T037095.1:0.0,St_PG6246_C00T017827.1:0.0,St_PG6359_C00T044347.1:0.0,St_RH_C00T057546.1:0.0,XP_006353282.1:0.0):0.00265,(He1-St11G121640.1:0.0,St_PG5068_C11T000330.1:0.0,St_PG6059_C00T077674.1:0.0):0.00055)0.922:0.00534)0.943:0.00819)0.915:0.01053)0.780:0.00385,((St_PG4017_C00T013533.1:0.0,St_PG4017_C00T044548.1:0.0):0.01668,((St_PG4041_C00T019817.1:0.0,St_PG4041_C00T057987.1:0.0):0.00055,(St_PG6246_C00T040323.1:0.00286,(St_PG5003_C00T058992.1:0.00541,(St_PG6090_C00T070944.1:0.00055,(St_PG5018_C00T053633.1:0.00055,(St_PG6163_C00T030948.1:0.0,St_PG6163_C00T071015.1:0.0):0.00267)0.858:0.00272)0.000:0.00053)0.830:0.00257)0.898:0.00805)0.907:0.00909)0.804:0.00922)0.789:0.00367)0.715:0.00055,(St_PG6002_C00T060971.1:0.00263,((He2-St11G129120.1:0.01074,St_PG5076_C00T027659.1:0.01051)0.936:0.00159,(((C88_C11H1G004270.1:0.0,St_PG3022_C00T063065.1:0.0,St_PG5032_C00T047840.1:0.0):0.01045,(XP_049372081.1:0.00796,(St_PG6243_C00T043082.1:0.00259,St_PG6247_C00T000191.1:0.00522)0.792:0.00258)0.750:0.00259)0.787:0.00259,((St_PG4042_C00T010727.1:0.00259,(St_PG5032_C00T038845.1:0.00258,(St_PG4042_C00T066231.1:0.00055,(C88_C11H2G029460.1:0.0,St_PG6247_C00T062405.1:0.0):0.00520)0.000:0.00055)0.000:0.00055)0.842:0.00258,XP_049381480.1:0.00055)0.000:0.00055)0.918:0.00174)0.918:0.00183)0.952:0.00776)0.752:0.00248)0.942:0.00763)0.896:0.00696)0.318:0.00590,((St_PG1011_C00T001071.1:0.00255,St_PG1011_C00T040015.1:0.00055)0.882:0.00511,(St_PG6241_C00T017143.1:0.00269,St_PG6241_C00T054739.1:0.00268)0.975:0.01091)0.843:0.00482)0.109:0.00055,((St_PG1013_C00T004340.2:0.00254,St_PG1013_C00T065143.1:0.00055)0.896:0.00509,(St_PG1008_C00T005538.1:0.00534,St_PG1008_C00T043854.1:0.00055)0.836:0.00486)0.934:0.00769)0.776:0.00353,(XP_015056762.1:0.00841,((Sopim_PAS014479_00T029836.1:0.0,Sopim_TS421_11T000397.1:0.0):0.00481,(Sopim_LA2093_00T031544.1:0.00268,(((Sopim_BGV006775_00T030677.1:0.00055,(XP_004250512.1:0.0,Solyc_cer_BGV006865_00T029689.1:0.0,Solyc_cer_BGV007931_00T029637.1:0.0,Solyc_cer_BGV007989_00T029820.1:0.0,Solyc_Brandywine_00T030597.1:0.0,Solyc_EA00371_00T030206.1:0.0,Solyc_EA00990_00T031109.1:0.0,Solyc_Fla8924_00T030293.1:0.0,Solyc_Floradade_00T029532.1:0.0,Solyc_MM_11T000400.1:0.0,Solyc_PI169588_00T029589.1:0.0,Solyc_PI303721_00T029420.1:0.0,Solyc11T000398.1:0.0,Solyc_TS112_11T000399.1:0.0,Solyc_cer_TS118_11T000393.1:0.0,Solyc_TS12_11T000413.1:0.0,Sopim_TS15_11T000401.1:0.0,Sopim_TS156_11T000387.1:0.0,Solyc_TS166_11T000407.1:0.0,Solyc_TS171_11T000399.1:0.0,Solyc_TS185_11T000411.1:0.0,Solyc_TS204_11T000398.1:0.0,Sopim_TS222_11T000419.1:0.0,Solyc_cer_TS238_11T000419.1:0.0,Solyc_cer_TS280_11T000424.1:0.0,Solyc_cer_TS281_11T000406.1:0.0,Solyc_TS3_11T000385.1:0.0,Solyc_TS331_11T000403.1:0.0,Sopim_TS413_11T000394.1:0.0,Sopim_TS439_11T000410.1:0.0,Solyc_cer_TS545_11T000402.1:0.0,Solyc_TS60_11T000399.1:0.0,Solyc_cer_TS623_11T000409.1:0.0,Solyc_TS629_11T000401.1:0.0,Solyc_TS692_11T000406.1:0.0,Solyc_TS9_11T000395.1:0.0,Solyc_cer_TS96_11T000395.1:0.0):0.00271)0.841:0.00272,(Sopim_TS265_11T000406.1:0.00271,(Solyc_LYC1410_00T029450.1:0.0,Solyc_TS117_11T000407.1:0.0,Solyc_cer_TS39_11T000418.1:0.0):0.00055)0.000:0.00055)0.857:0.00270,(Sopim_PP_11T000394.1:0.0,Solyc_TS80_11T000414.1:0.0):0.00055)0.000:0.00055)0.773:0.00219)0.770:0.00374)0.987:0.02119)0.864:0.01049,(St_PG0009_C00T034180.1:0.0,St_PG0009_C00T034186.1:0.0,St_PG0019_C11T000206.1:0.0):0.02504)0.985:0.03557)0.965:0.04271)0.915:0.04895,((Nbe.v1.s00030g37050:0.13460,(((sp1102chr09_nlr_9.t1:0.0,sp1102chr09.24974.t1:0.0,sp2273chr09_g01350.1:0.0,SaSP2275_utg294_g24525.1:0.0):0.02990,(sp2273chr09_g01349.1:0.00257,((sp2271chr09.25134.t1:0.0,sp2271chr09.nlr277.t1:0.0):0.00261,((sp1102chr09_nlr_44.t1:0.0,sp1102chr09.24975.t1:0.0):0.00263,SaSP2275_utg294_g24526.1:0.00055)0.208:0.00055)0.000:0.00055)0.996:0.04621)1.000:0.15088,((((XP_009605820.2:0.00055,XP_016483547.1:0.00256)0.904:0.00734,Nbe.v1.s00120g43530:0.06066)0.887:0.00818,XP_019225390.1:0.02173)0.627:0.00433,XP_009764600.1:0.01470)1.000:0.13080)0.951:0.04083)0.836:0.01089,((XP_016483548.1:0.05135,((XP_009800866.1:0.0,XP_016434435.1:0.0):0.01017,XP_019225401.1:0.02180)0.968:0.02352)1.000:0.09726,(XP_016483545.1:0.01329,(Niben261Chr06g0182024.1:0.08354,(XP_019225403.1:0.02685,(XP_009805068.1:0.00055,XP_016480965.1:0.00262)0.991:0.02628)0.884:0.00768)0.860:0.00845)0.997:0.05807)0.693:0.01610)0.964:0.08383)1.000:0.55189,(AhRRS5:0.37235,((XP_019265434.1:0.03833,(XP_016450881.1:0.00055,Nitab4.5_0001542g0150.1:0.00054)1.000:0.06630)0.814:0.02005,((((Smechr0101922.1:0.0,SMEL4.1_01g020490.1.01:0.0):0.03800,(Smechr0101947.1:0.0,SMEL4.1_01g020740.1.01:0.0):0.00812)0.963:0.01595,((((((St_PG6002_C00T042950.1:0.00055,(((St_PG5032_C00T061388.1:0.00262,(((XP_049378609.1:0.0,XP_049378616.1:0.0):0.00551,(St_PG4036_C00T016714.1:0.01021,(St_PG4042_C00T005287.1:0.00261,St_PG4042_C00T067977.1:0.00262)0.879:0.00054)0.461:0.00260)0.776:0.00235,((St_PG5032_C00T011406.1:0.0,St_PG6243_C00T037706.1:0.0,XP_049368687.1:0.0):0.00055,St_PG3022_C00T013995.1:0.00259)0.000:0.00055)0.000:0.00055)0.000:0.00055,St_PG3022_C00T067897.1:0.00262)0.853:0.00260,(((St_PG6059_C00T029344.1:0.0,St_PG6059_C00T057146.1:0.0):0.00526,St_PG6059_C00T057144.1:0.00260)0.825:0.00261,(((((St_E4-63_C01T002548.1:0.0,St_E86-69_C01T002258.1:0.0,St_PG6002_C00T066792.1:0.0,St_PG6148_C00T044941.1:0.0,St_PG6169_C00T030934.1:0.0,St_PG6225_C00T026411.1:0.0,St_PG6225_C00T047993.1:0.0,St_PG6244_C00T017863.1:0.0,St_PG6245_C00T054988.1:0.0,St_PG6246_C00T021902.1:0.0,St_PG6246_C00T061110.1:0.0,St_PG6247_C00T054541.1:0.0,XP_006366513.2:0.0):0.00055,(St_PG6029_C00T007182.1:0.0,St_PG6090_C00T006264.1:0.0):0.00259)0.852:0.00260,((((C88_C01H2G072940.1:0.0,C88_C01H2G072940.2:0.0,St_PG5003_C00T032360.1:0.0,St_PG5003_C00T045555.1:0.0,St_PG6163_C00T026600.1:0.0,St_PG6163_C00T062152.1:0.0,St_PG6359_C00T040637.1:0.0):0.00264,(((C88_C01H1G025010.1:0.0,St_PG5068_C00T048138.1:0.0,St_PG6029_C00T041251.1:0.0,St_PG6090_C00T062947.1:0.0):0.00055,(St_A6-26_C01T002588.1:0.0,C88_C01H3G119450.1:0.0,C88_C01H3G119450.2:0.0,St_PG6055_C00T060322.1:0.0,St_PG6059_C00T015358.1:0.0,St_PG6216_C00T031599.1:0.0,St_PG6216_C00T069226.1:0.0,St_PG6244_C00T038834.1:0.0,St_PG6245_C00T008378.1:0.0,St_PG6247_C00T000828.1:0.0,St_PG6359_C01T002448.1:0.0,St_RH_C00T052263.1:0.0,St_RH10-15_C00T039665.1:0.0):0.00261)0.847:0.00259,(((He2-St01G647440.1:0.01298,(He1-St01G596560.1:0.0,He2-St01G647400.1:0.0,St_PG5018_C00T020089.1:0.0,St_PG5018_C00T054044.1:0.0,St_PG5068_C01T002406.1:0.0,St_RH10-15_C01T002534.1:0.0,St1-St01G712400.1:0.0):0.00055)0.000:0.00051,(St_PG5076_C00T007360.1:0.0,St_PG5076_C00T071767.1:0.0):0.00788)0.840:0.00315,(C88_C01H4G166310.1:0.0,C88_C01H4G166310.2:0.0,St2-St01G634200.1:0.0):0.00055)0.260:0.00055)0.000:0.00055)0.268:0.00055,St_PG4041_C00T048111.1:0.00524)0.000:0.00054,(St_PG4017_C00T001429.1:0.0,St_PG4017_C00T048111.1:0.0):0.00260)0.000:0.00055)0.847:0.00055,(St_PG5062_C00T000406.1:0.00264,St_PG5062_C00T052039.1:0.00055)0.950:0.00780)0.769:0.00270,(St_PG4032_C00T015272.1:0.0,St_PG4032_C00T041209.1:0.0):0.00792)0.151:0.00055)0.000:0.00054)0.322:0.00055)0.910:0.00547,((St_PG3023_C00T002730.1:0.0,St_PG3023_C00T044302.1:0.0):0.00263,St_PG3023_C00T044326.1:0.00269)0.938:0.00790)0.294:0.00053,((St_PG4049_C00T023454.1:0.00491,(St_PG4005_C00T011646.1:0.00522,St_PG4005_C00T055050.1:0.00055)0.801:0.00293)0.265:0.00261,(St_PG4036_C00T066266.1:0.00446,(St_PG3023_C00T002753.1:0.00869,(St_PG4060_C00T012807.1:0.0,St_PG4060_C00T070962.1:0.0):0.00448)0.351:0.00264)0.869:0.00054)0.918:0.00054)0.000:0.00053,(((St_PG1011_C00T001904.1:0.0,St_PG1011_C00T033189.1:0.0):0.01055,((St_PG1008_C00T037610.1:0.01333,St_PG1013_C00T034267.1:0.00798)0.747:0.00264,St_PG6241_C00T047318.1:0.00792)0.000:0.00055)0.942:0.00796,((St_PG6242_C00T016612.1:0.00260,(St_PG3005_C00T046001.1:0.00526,St_PG6242_C00T044955.1:0.00263)0.000:0.00055)0.278:0.00053,((St_PG3005_C00T025146.1:0.00787,(St_PG4005_C00T003829.1:0.0,St_PG4005_C00T055070.1:0.0):0.00262)0.000:0.00055,St_PG3005_C00T046053.1:0.01049)0.409:0.00263)0.874:0.00527)0.781:0.00261)0.815:0.00275,((((St_PG4032_C00T015300.1:0.00771,St_PG4032_C00T041179.1:0.00834)0.436:0.00267,((St_PG0009_C00T021395.1:0.01003,(St_PG6242_C00T016631.1:0.00597,St_PG6242_C00T044977.1:0.00055)1.000:0.03457)0.625:0.00055,(St_PG1011_C00T033163.1:0.01374,(St_PG6241_C00T047293.1:0.00265,(St_PG1008_C00T037585.1:0.01654,St_PG1013_C00T034242.1:0.00810)0.934:0.00806)0.888:0.00743)0.858:0.00653)0.847:0.00055)0.883:0.00055,(((((St_PG4042_C00T068003.1:0.00536,St_PG5068_C01T002430.1:0.01092)0.874:0.00531,((St_PG5018_C00T054068.1:0.0,St_RH_C01T002791.1:0.0,St_RH10-15_C01T002557.1:0.0):0.00804,(St_PG4017_C00T001453.1:0.00053,St_PG4017_C00T048135.1:0.01078)0.767:0.00265)0.000:0.00052)0.465:0.00265,(((XP_015169756.1:0.00288,(St_PG6059_C00T057169.1:0.00856,(((St_PG5068_C00T048164.1:0.00289,St_PG5003_C00T045535.1:0.03395)0.000:0.00055,St_PG6244_C00T006247.1:0.00055)0.490:0.00055,(C88_C01H2G073200.1:0.0,St_PG6002_C00T066815.1:0.0,St_PG6169_C00T030908.2:0.0,St_PG6216_C00T016179.1:0.0,St_PG6216_C00T028203.1:0.0,St_PG6216_C00T069247.1:0.0,St_PG6225_C00T047969.1:0.0,St_PG6244_C00T021518.1:0.0,St_PG6244_C00T038814.1:0.0,St_PG6245_C00T055011.1:0.0,St_PG6246_C00T061085.1:0.0,St_PG6247_C00T016653.1:0.0):0.00055)0.310:0.00055)0.434:0.00288)0.957:0.01167,(((St_PG4041_C00T020979.1:0.0,St_PG4041_C00T048085.1:0.0):0.00548,(St_PG4042_C00T005262.1:0.01095,(St_PG5062_C00T000427.1:0.00275,(((St_A6-26_C01T002615.1:0.0,St_PG6002_C00T045399.1:0.0,St_PG6055_C00T060347.1:0.0):0.00055,(St_PG6059_C00T015382.1:0.0,St_PG6359_C00T060165.1:0.0):0.00055)0.917:0.00539,St_PG5003_C00T005426.1:0.00266)1.000:0.00057)0.000:0.00055)0.000:0.00054)0.000:0.00056,((St_PG4036_C00T016742.1:0.0,St_PG4036_C00T066241.1:0.0):0.00269,((St_PG5076_C00T007383.1:0.00055,St_PG5076_C00T071746.1:0.00534)0.921:0.00535,(XP_049399935.1:0.00543,(St_PG3022_C00T014021.1:0.00054,(St_PG3022_C00T067872.1:0.00261,XP_049368684.1:0.00055)0.152:0.00266)0.928:0.00259)0.000:0.00055)0.896:0.00537)0.780:0.00268)1.000:0.00070)0.792:0.00277,(St_PG6225_C00T017238.1:0.00055,(St_PG6055_C00T014850.1:0.00268,(C88_C01H1G025260.1:0.0,C88_C01H3G119720.1:0.0,St_PG6029_C00T041227.1:0.0,St_PG6090_C00T062922.1:0.0):0.00055)0.000:0.00055)0.997:0.01612)0.861:0.00054)1.000:0.00055,(St_PG4049_C00T023427.1:0.00846,St_PG4049_C00T051947.1:0.01304)0.824:0.00801)0.930:0.00234,(St_PG5062_C00T052018.1:0.00054,(C88_C01H4G166530.1:0.0,St2-St01G635320.1:0.0):0.03483)0.696:0.00053)0.459:0.00258)0.413:0.00055,(St_PG4060_C00T026032.1:0.0,St_PG4060_C00T070983.1:0.0):0.00819)0.921:0.00633)0.387:0.00055,((((Sopim_PAS014479_00T002363.1:0.0,Solyc_TS117_01T002118.1:0.0,Sopim_TS265_01T002569.1:0.0,Sopim_TS413_01T002586.1:0.0):0.00288,((((Sopim_PP_01T002253.1:0.00287,Solyc_cer_TS96_01T002279.1:0.00575)0.000:0.00055,Sopim_LA2093_00T002765.1:0.00288)0.000:0.00055,(Sopim_TS156_01T002418.1:0.0,Solyc_TS80_01T002236.1:0.0):0.00055)0.000:0.00055,(Solyc_TS171_01T002385.1:0.0,Solyc_TS3_01T002169.1:0.0,Sopim_TS421_01T002411.1:0.0):0.00055)0.957:0.00054)0.992:0.02031,((XP_010324303.2:0.0,Sopim_BGV006775_00T002277.1:0.0,Sopim_BGV006775_00T002300.1:0.0,Solyc_cer_BGV006865_00T002343.1:0.0,Solyc_cer_BGV007931_00T002376.1:0.0,Solyc_cer_BGV007931_00T002404.1:0.0,Solyc_cer_BGV007989_00T002193.1:0.0,Solyc_cer_BGV007989_00T002216.1:0.0,Solyc_Brandywine_00T002216.1:0.0,Solyc_Brandywine_00T002239.1:0.0,Solyc_EA00371_00T002270.1:0.0,Solyc_EA00371_00T002294.1:0.0,Solyc_EA00990_00T002656.1:0.0,Solyc_EA00990_00T002683.1:0.0,Solyc_Fla8924_00T002235.1:0.0,Solyc_Fla8924_00T002262.1:0.0,Solyc_Floradade_00T002314.1:0.0,Solyc_Floradade_00T002341.1:0.0,Sopim_LA2093_00T002787.1:0.0,Solyc_LYC1410_00T002312.1:0.0,Solyc_LYC1410_00T002339.1:0.0,Solyc_MM_01T002505.1:0.0,Solyc_MM_01T002533.1:0.0,Sopim_PAS014479_00T002387.1:0.0,Solyc_PI169588_00T002274.1:0.0,Solyc_PI169588_00T002301.1:0.0,Solyc_PI303721_00T002263.1:0.0,Solyc_PI303721_00T002291.1:0.0,Sopim_PP_01T002278.1:0.0,Solyc01T002363.1:0.0,Solyc01T002389.1:0.0,Solyc_TS112_01T002581.1:0.0,Solyc_TS112_01T002610.1:0.0,Solyc_TS117_01T002139.1:0.0,Solyc_cer_TS118_01T002459.1:0.0,Solyc_cer_TS118_01T002483.1:0.0,Solyc_TS12_01T002037.1:0.0,Solyc_TS12_01T002067.1:0.0,Sopim_TS15_01T002710.1:0.0,Sopim_TS156_01T002443.1:0.0,Solyc_TS166_01T002146.1:0.0,Solyc_TS166_01T002174.1:0.0,Solyc_TS171_01T002412.1:0.0,Solyc_TS185_01T002225.1:0.0,Solyc_TS185_01T002251.1:0.0,Solyc_TS204_01T002133.1:0.0,Solyc_TS204_01T002158.1:0.0,Sopim_TS222_01T002141.1:0.0,Sopim_TS222_01T002164.1:0.0,Solyc_cer_TS238_01T002331.1:0.0,Solyc_cer_TS238_01T002358.1:0.0,Sopim_TS265_01T002595.1:0.0,Solyc_cer_TS280_01T002348.1:0.0,Solyc_cer_TS280_01T002376.1:0.0,Solyc_cer_TS281_01T002501.1:0.0,Solyc_cer_TS281_01T002529.1:0.0,Solyc_TS3_01T002199.1:0.0,Solyc_TS331_01T002534.1:0.0,Solyc_TS331_01T002559.1:0.0,Solyc_cer_TS39_01T002151.1:0.0,Solyc_cer_TS39_01T002174.1:0.0,Sopim_TS413_01T002610.1:0.0,Sopim_TS421_01T002440.1:0.0,Sopim_TS439_01T002188.1:0.0,Sopim_TS439_01T002217.1:0.0,Solyc_cer_TS545_01T002483.1:0.0,Solyc_cer_TS545_01T002513.1:0.0,Solyc_TS60_01T002588.1:0.0,Solyc_TS60_01T002617.1:0.0,Solyc_cer_TS623_01T002211.1:0.0,Solyc_cer_TS623_01T002241.1:0.0,Solyc_TS629_01T002519.1:0.0,Solyc_TS629_01T002550.1:0.0,Solyc_TS692_01T002315.1:0.0,Solyc_TS692_01T002339.1:0.0,Solyc_TS80_01T002256.1:0.0,Solyc_TS9_01T002546.1:0.0,Solyc_TS9_01T002574.1:0.0,Solyc_cer_TS96_01T002304.1:0.0):0.00263,XP_015060252.1:0.00527)0.938:0.00055)0.986:0.01559,(St_PG0009_C00T021423.1:0.0,St_PG0019_C01T002051.1:0.0):0.00055)0.441:0.00260)0.948:0.01163)0.807:0.00411,((Capang01g002213:0.03401,PHT60204.1:0.01188)0.989:0.03527,(Capang00g002254:0.01384,XP_047267757.1:0.02688)1.000:0.10535)0.317:0.00113)0.980:0.04434)1.000:0.26477)0.982:0.16328)0.984:0.16305)0.854:0.08299,((((Pi-ta-RGA4:0.54367,(Adnr1-RGA4:0.00174,YrU1-RGA4:0.00384)1.000:0.29099)0.999:0.36182,((Ta7ANPR1-RGA4:0.06020,Ta7DNPR1-RGA4:0.05584)1.000:0.51777,(Pia-1:0.32844,Rcg1:0.24415)0.997:0.20698)0.501:0.12276)1.000:0.34753,((Rph1:0.39717,(TaRCR1:0.21920,(Pi1-6//Pik-2//Pik-m2//Pik-s2:0.00467,Pi7-J-2//Pik-e2//Pik-h2//Pik-p2:0.00055)1.000:0.31648)0.888:0.10940)1.000:0.61213,(((Pm1a:0.53700,Pm41:0.39095)0.781:0.06257,(((NLS1:0.40601,((Lr10:0.41155,(sr22-PI573523:0.00055,(Sr22:0.00055,Sr22-PI190945//SrTm5:0.00270)0.892:0.00536)1.000:0.30246)0.970:0.12810,(Sr13a//Sr13b//Sr13c//Sr13d:0.17842,Sr26:0.20011)1.000:0.30774)0.728:0.05700)0.966:0.08873,((Pi36:0.66769,((DES1:0.07501,Sr35:0.02207)1.000:0.24859,((HcMLA1:0.05356,((MLA16-1:0.00474,MLA18-1:0.00359)1.000:0.06838,(MLA25-1:0.04015,((MLA31-1:0.02154,MLA32:0.03125)0.870:0.01132,((MLA2//MLA27-1//MLA27-2:0.01217,(MLA22:0.01876,((MLA23//MLA3//MLA35-1:0.00054,(MLA39-1:0.00265,(MLA12:0.00269,MLA10//MLA13//MLA30-1//MLA34//MLA36-1//MLA37-1//MLA7//MLA9:0.00055)0.000:0.00055)0.822:0.00268)0.951:0.00793,(MLA6:0.00268,MLA18-2:0.00805)0.830:0.00254)0.414:0.00055)0.532:0.00935)0.620:0.01439,(MLA19-1:0.01888,(MLA1//MLA8:0.01349,MLA28-1:0.00269)0.746:0.00269)0.912:0.01184)0.779:0.00593)0.892:0.01882)0.802:0.01721)0.950:0.02787)0.323:0.02471,(Sr50:0.07312,(SrTA1662:0.05702,(Sr33:0.10687,TmMLA1:0.07611)0.882:0.02170)0.983:0.03859)0.329:0.01267)1.000:0.27913)0.927:0.10347)0.584:0.04153,Yr-10:0.47477)0.983:0.11445)0.263:0.03263,(Pbr1.b:0.00055,Pbr1.c:0.00055)1.000:0.37283)0.338:0.04486)0.920:0.09628,((Pm21:0.47784,Sr61:0.39737)0.880:0.07405,((Ta7ANPR1:0.06843,(Ta4ANPR1:0.03111,Ta7DNPR1:0.01677)0.979:0.08709)1.000:0.37419,((RPG5:0.27902,(Pm5b:0.00055,Pm5-BMDM//Pm5-CS//Pm5-ND//Pm5a//Pm5e:0.00055)1.000:0.36359)0.991:0.18423,(Pia-2:0.53672,((Adnr1:0.00257,YrU1:0.00055)1.000:0.38630,(Pi-ta:0.36618,RGA2a:0.37012)0.446:0.03998)0.916:0.07798)0.743:0.04500)0.977:0.15582)0.978:0.14192)0.990:0.12655)0.960:0.12736)0.893:0.10788)0.459:0.07268,(PIK5-NP:0.22717,((Pik-e1:0.00276,(Pik-1:0.00053,(Pi1-5//Pik-m1:0.00055,Pik-s1:0.00055)0.806:0.00270)0.786:0.00307)0.766:0.01018,(Pik-h1:0.00055,(Pi7-J-1:0.00055,Pik-p1:0.00275)0.832:0.00275)0.957:0.02878)0.993:0.24355)1.000:0.82138)0.912:0.08470)0.991:0.16693,(((((CcRpp1:0.59214,((((((((Nitab4.5_0004079g0010.1:0.00055,(XP_016505177.1:0.00794,(Nitab4.5_0006120g0050.1:0.0,mRNA_67729_cds:0.0):0.00055)0.975:0.01338)0.979:0.03144,(Niben261Chr18g0902003.1:0.03611,(XP_009773239.1:0.00055,(XP_016513839.1:0.0,mRNA_6025_cds:0.0,mRNA_6026_cds:0.0):0.00266)0.872:0.01021)0.931:0.02273)1.000:0.20991,(Ppr-t_42076:0.24749,(St_PG0009_C00T011323.1:0.01667,St_PG5003_C00T063549.2:0.01459)1.000:0.16669)0.971:0.09626)1.000:0.31043,(((sp1102chr04_nlr_35.t1:0.00053,(sp2271chr04.13327.t1:0.0,sp2271chr04.nlr491.t1:0.0):0.00466)0.999:0.08999,(Nbe.v1.s00150g17760:0.04037,((XP_009618655.1:0.0,XP_009618657.1:0.0,XP_009618658.1:0.0,XP_009618659.1:0.0):0.00052,(XP_016468676.1:0.0,XP_016468677.1:0.0,XP_016468678.1:0.0,XP_016468679.1:0.0,Nitab4.5_0011622g0010.1:0.0,mRNA_117273_cds:0.0,mRNA_117274_cds:0.0,mRNA_117275_cds:0.0,mRNA_117276_cds:0.0,mRNA_117277_cds:0.0):0.00265)0.954:0.02121)0.990:0.06657)1.000:0.23650,(Capang05g001350:0.24689,((((St_PG1008_C00T039388.1:0.00255,(St_PG1013_C00T024869.2:0.00055,St_PG1013_C00T034900.1:0.00254)0.799:0.00253)0.893:0.00515,(((XP_049398144.1:0.01032,((St_PG4032_C00T029465.2:0.01625,(St_PG4049_C00T009634.1:0.0,St_PG4049_C00T045163.1:0.0):0.00780)0.455:0.00388,(St_PG4017_C00T053527.1:0.00509,((St_A6-26_C12T002167.1:0.0,C88_C12H1G020620.1:0.0,C88_C12H4G106090.1:0.0,He2-St12G559845.1:0.0,St_PG6002_C00T084560.1:0.0,St_PG6029_C00T065709.1:0.0,St_PG6059_C00T031563.1:0.0,St_PG6059_C00T063325.1:0.0,St_PG6216_C00T001156.1:0.0,St_PG6225_C00T025939.1:0.0,St_PG6225_C00T057790.2:0.0,St_PG6245_C00T046304.1:0.0,St_PG6246_C00T020531.1:0.0,St_PG6246_C00T050884.1:0.0,St_PG6359_C00T047698.1:0.0,St_RH_C00T061232.1:0.0,St_RH_C12T002115.1:0.0,St_RH10-15_C12T002358.1:0.0,St1-St12G554725.1:0.0):0.00254,(St_PG6055_C00T003705.1:0.0,St_PG6090_C00T043615.1:0.0,St_PG6148_C00T028125.1:0.0,St_PG6163_C00T008653.1:0.0,St_PG6163_C00T060686.1:0.0,St_PG6359_C12T002041.1:0.0):0.00255)0.889:0.00509)0.035:0.00054)0.830:0.00351)0.845:0.00054,(((St_E86-69_C12T002031.1:0.00519,St_PG4042_C00T053879.1:0.00514)0.773:0.00257,(XP_049350048.1:0.00511,(St_PG6002_C00T079307.1:0.00767,(((He1-St12G536445.1:0.0,St2-St12G476525.1:0.0):0.00055,St_PG3022_C00T005347.1:0.00511)0.971:0.01030,St_PG6243_C00T008651.1:0.00255)0.000:0.00055)0.768:0.00253)0.782:0.00256)0.797:0.00282,(St_PG4032_C00T063435.1:0.01551,((St_PG4005_C00T012115.1:0.0,St_PG4005_C00T052063.1:0.0):0.00551,St_PG4060_C00T045549.1:0.00776)0.892:0.00582)0.507:0.00547)0.925:0.01082)0.797:0.00254,(St_PG6241_C00T011543.1:0.00253,St_PG6241_C00T023244.1:0.00258)0.982:0.01287)0.777:0.00254)0.993:0.03804,(sp1102chr12_nlr_3.t1:0.10564,(((St_E4-63_C12T002311.1:0.0,St_PG6163_C00T012422.1:0.0,St_PG6216_C00T059616.1:0.0):0.00054,(St_PG6169_C00T016853.1:0.0,St_PG6169_C00T049556.1:0.0,St_PG6246_C00T051067.1:0.0):0.00055)1.000:0.05721,((XP_049397452.1:0.00055,(St_PG6243_C00T056378.1:0.00256,St_PG4042_C00T053713.1:0.00503)0.365:0.00249)0.932:0.00753,(St_PG1008_C00T020731.1:0.00505,St_PG1013_C00T035052.1:0.01010)0.756:0.00247)0.831:0.00486)0.952:0.02518)0.816:0.02935)0.999:0.09088,(((((XP_009789038.1:0.00055,(XP_016514603.1:0.0,Nitab4.5_0011093g0030.1:0.0):0.00765)1.000:0.13959,((PHT52261.1:0.00790,(Capang00g002948:0.00251,((PHT73633.1:0.0,XP_047261979.1:0.0,XP_047261980.1:0.0):0.00257,PHU07944.1:0.00511)0.889:0.00055)0.791:0.00774)0.997:0.03827,(PHU07946.1:0.01903,((KAF3668338.1:0.0,KAF3625103.1:0.0,XP_047252434.1:0.0):0.00054,(Capang09g000385:0.00055,PHT73634.1:0.00514)0.868:0.00259)0.952:0.02033)0.922:0.02337)1.000:0.13923)0.966:0.04403,(((XP_009624115.1:0.00259,(XP_016451194.1:0.0,Nitab4.5_0001004g0180.1:0.0,mRNA_127063_cds:0.0,mRNA_127064_cds:0.0):0.00055)0.970:0.02283,((Niben261Chr14g0076007.1:0.0,Nbe.v1.s00050g02600:0.0):0.02885,((XP_016498798.1:0.0,XP_016498799.1:0.0):0.00271,((Nitab4.5_0001886g0040.1:0.0,mRNA_20410_cds:0.0,mRNA_20411_cds:0.0):0.00055,XP_009777040.1:0.00270)0.000:0.00053)0.950:0.01836)0.760:0.01760)1.000:0.12875,(((XP_016490885.1:0.0,XP_016490889.1:0.0,Nitab4.5_0002658g0120.1:0.0,mRNA_61784_cds:0.0,mRNA_61785_cds:0.0):0.02855,((Niben261Chr04g1861009.1:0.0,Nbe.v1.s00200g01470:0.0):0.10303,(XP_009780928.1:0.0,XP_009780934.1:0.0,XP_016494073.1:0.0,Nitab4.5_0007131g0030.1:0.0):0.04712)0.175:0.00418)1.000:0.13736,((((XP_019246788.1:0.03429,(XP_009622812.1:0.00055,(XP_016490912.1:0.00264,mRNA_61786_cds:0.00269)0.000:0.00055)0.970:0.01357)0.876:0.01049,(((XP_009803726.1:0.0,XP_016513094.1:0.0):0.01570,(XP_016504495.1:0.0,mRNA_16275_cds:0.0):0.01645)0.982:0.02320,(Niben261Chr04g1862009.1:0.0,Nbe.v1.s00200g01450:0.0):0.04648)0.601:0.00736)1.000:0.11283,((sp1102chr12_nlr_4.t1:0.00252,(sp2271chr12.34420.t1:0.0,sp2271chr12.nlr42.t1:0.0):0.00254)1.000:0.17258,(((St_PG0009_C00T014155.1:0.0,St_PG0019_C09T000872.1:0.0):0.04936,(XP_049372528.1:0.03346,((St_PG6029_C00T053928.1:0.0,St_PG6090_C00T075899.1:0.0,St_PG6359_C09T000888.1:0.0,St_RH_C00T041189.1:0.0,St_RH_C09T000929.1:0.0,St_RH10-15_C09T000902.1:0.0):0.00827,(St_PG6090_C00T017211.1:0.00055,St_PG6359_C00T036305.1:0.00055)0.973:0.01841)0.993:0.02600)0.326:0.01063)1.000:0.09851,(((((sp1102chr12_nlr_6.t1:0.0,SaSP2275_utg124_g14133.1:0.0):0.01774,(sp2271chr12.nlr36.t1:0.01106,sp2271chr12.nlr40.t1:0.01083)0.872:0.00941)0.984:0.03290,(((Solyc_TS166_12T000464.1:0.0,Solyc_TS166_12T000464.2:0.0):0.00321,((Sopim_BGV006775_00T033041.1:0.0,Sopim_PP_12T000449.1:0.0,Sopim_TS265_12T000456.1:0.0,Solyc_TS331_12T000449.1:0.0,Sopim_TS413_12T000468.1:0.0,Solyc_cer_TS545_12T000462.1:0.0,Solyc_cer_TS623_12T000491.1:0.0):0.00054,Sopim_TS15_12T000446.1:0.00646)0.000:0.00054)0.997:0.03183,(((St_PG4032_C00T062897.1:0.02226,(C88_C12H3G083560.1:0.01378,St_PG6242_C00T047770.1:0.02070)0.866:0.01208)0.964:0.01688,((((St_PG5062_C00T039275.1:0.01897,((St_PG6243_C00T011891.1:0.00582,Gpa2:0.00516)0.990:0.02245,St_PG4041_C00T034547.1:0.03074)0.725:0.00326)0.163:0.00273,(Rx2:0.01818,(St_PG4042_C00T053283.1:0.02416,St_PG6243_C00T011888.1:0.01851)0.323:0.00780)0.752:0.00366)0.734:0.00292,(St_PG6002_C00T072206.1:0.0,St_PG6090_C00T002827.1:0.0,St_PG6163_C00T075175.1:0.0):0.01393)0.778:0.00272,((((St_PG3022_C00T021232.1:0.00271,St_PG3022_C00T021238.1:0.00269)0.874:0.00539,XP_049386721.1:0.01919)0.881:0.00541,(XP_049386717.1:0.03020,((St_A6-26_C12T002706.1:0.0,St_E4-63_C12T002844.1:0.0,St_E86-69_C12T002722.1:0.0,St_PG6029_C00T065139.1:0.0,St_PG6244_C00T009973.1:0.0,St_PG6359_C12T002590.1:0.0,St_RH_C12T002781.1:0.0,St_RH10-15_C12T002956.1:0.0):0.03016,((C88_C12H4G112450.1:0.0,C88_C12H4G112450.2:0.0,St_PG6055_C00T015525.1:0.0,St_PG6059_C00T078070.1:0.0,St_PG6163_C00T013190.1:0.0,St_PG6169_C00T017292.1:0.0,St_PG6216_C00T029758.1:0.0,St_PG6216_C00T060052.1:0.0,St_PG6244_C00T061507.1:0.0,St_PG6246_C00T015662.1:0.0,St_RH_C00T047234.1:0.0):0.00055,He2-St12G602885.1:0.00055)0.994:0.02736)0.420:0.00320)0.778:0.00253)0.755:0.00270,((((XP_049386718.1:0.0,XP_049386719.1:0.0,XP_049386720.1:0.0):0.01129,(St_PG3022_C00T021246.1:0.00996,St_PG5068_C12T002722.1:0.01509)0.875:0.00955)0.566:0.00771,(St_PG5068_C00T059864.1:0.01741,(St_PG6055_C00T015529.1:0.0,St_PG6055_C00T077799.1:0.0,St_PG6059_C00T033145.1:0.0,St_PG6216_C00T060048.1:0.0):0.02432)0.179:0.00678)0.682:0.00535,((St2-St12G511610.1:0.01653,((C88_C12H4G112350.1:0.00055,((C88_C12H4G112400.1:0.0,C88_C12H4G112400.2:0.0,C88_C12H4G112400.3:0.0,St_PG6163_C00T013181.1:0.0,St_PG6225_C00T048397.1:0.0):0.00274,(C88_C12H4G112350.3:0.0,C88_C12H4G112350.4:0.0,C88_C12H4G112350.5:0.0,St_PG6055_C00T077796.1:0.0,St_PG6059_C00T078078.1:0.0,St_PG6163_C00T013178.1:0.0,St_PG6169_C00T049142.1:0.0,St_PG6216_C00T060045.1:0.0,St_PG6225_C00T048403.1:0.0,St_PG6246_C00T051478.1:0.0,St_RH_C00T047225.1:0.0,XP_006350053.1:0.0,XP_015165348.1:0.0,XP_015165350.1:0.0,XP_015165351.1:0.0):0.00055)0.000:0.00055)0.990:0.01908,((St_PG5032_C00T022835.1:0.00055,(St_PG6002_C00T011177.1:0.00545,(XP_049345406.1:0.00269,St2-St12G511165.1:0.00270)0.000:0.00055)0.000:0.00055)0.954:0.00815,(St_PG4005_C00T045664.1:0.00809,St_PG5076_C00T065692.1:0.00803)0.000:0.00050)0.871:0.00542)0.865:0.00536)0.919:0.01049,St_PG3022_C00T021241.1:0.02630)0.888:0.00866)0.646:0.00054)0.814:0.00283)0.792:0.00295)0.864:0.00628,(St_PG4060_C00T046118.1:0.02228,(((St_PG5003_C00T074832.1:0.03701,((St_A6-26_C12T002711.1:0.0,St_E4-63_C12T002851.1:0.0,St_E86-69_C12T002730.1:0.0,St_PG6244_C00T009966.1:0.0,St_PG6359_C12T002595.1:0.0,St_RH_C12T002789.1:0.0):0.03340,St_PG6242_C00T047782.1:0.01852)0.219:0.00761)0.749:0.00318,(((St_PG3023_C00T006870.1:0.01421,((St_PG4042_C00T020256.1:0.00267,St_PG4042_C00T053249.1:0.00539)0.997:0.03210,St_PG4060_C00T046122.1:0.00580)0.879:0.00852)0.980:0.01959,(St_PG3022_C00T021235.1:0.03647,((C88_C12H2G055310.1:0.0,C88_C12H2G055310.2:0.0,St_PG6029_C00T003697.1:0.0):0.00055,C88_C12H2G055310.3:0.00055)0.998:0.03926)0.862:0.00629)0.621:0.00305,(((((((C88_C12H1G026970.1:0.0,C88_C12H1G026970.2:0.0,He1-St12G576080.1:0.0):0.02218,(St_PG3023_C00T059944.1:0.02074,St_PG5003_C00T014846.1:0.01055)0.810:0.00483)0.876:0.00734,((St_PG6216_C00T019421.1:0.0,St_PG6246_C00T015665.1:0.0):0.02518,(C88_C12H4G112390.1:0.00055,St_PG6225_C00T048398.1:0.00055)0.990:0.02319)0.831:0.00495)0.931:0.00884,(((St_A6-26_C12T002709.1:0.0,St_E4-63_C12T002848.1:0.0,St_E86-69_C12T002727.1:0.0,St_PG6244_C00T009970.1:0.0,St_PG6359_C12T002593.1:0.0,St_RH_C12T002786.1:0.0):0.01088,St_PG5003_C00T014837.1:0.02496)0.911:0.00888,St_PG6148_C00T009016.1:0.02465)0.842:0.00581)0.661:0.00269,(((St_PG4005_C00T005105.1:0.00993,((Rx:0.00055,St_PG3022_C00T039450.1:0.03062)0.965:0.01628,(St_PG3022_C00T039458.1:0.00909,((St_A6-26_C12T002716.1:0.0,St_E4-63_C12T002857.1:0.0):0.01914,((St_PG6244_C00T009961.1:0.0,St_PG6359_C12T002599.1:0.0):0.00083,St_RH_C12T002796.1:0.00055)1.000:0.00202)0.951:0.01151)0.928:0.01248)0.511:0.00418)0.865:0.00550,St2-St12G511605.1:0.03454)0.721:0.00301,((St_PG4042_C00T053251.1:0.03344,((St_PG5003_C00T014838.1:0.0,St_PG5003_C00T074842.1:0.0):0.01359,((St_PG6243_C00T055955.1:0.00861,XP_049345405.1:0.01063)0.928:0.01029,St_PG6247_C00T066180.1:0.02214)0.854:0.00908)0.598:0.00755)0.878:0.01037,((C88_C12H4G112410.1:0.0,C88_C12H4G112410.3:0.0,C88_C12H4G112410.4:0.0,St_PG6163_C00T013184.1:0.0,St_PG6225_C00T048394.1:0.0):0.02650,(St_PG5068_C12T002710.1:0.00625,St_PG6059_C00T008755.1:0.00470)0.988:0.02417)0.864:0.00656)0.771:0.00279)0.767:0.00275)0.888:0.00732,((He2-St12G602485.1:0.0,St_PG6225_C00T048400.1:0.0):0.02310,(St_PG4005_C00T045660.1:0.04572,(St_PG3003_C00T061247.1:0.04158,((St_PG1011_C00T050211.1:0.0,St_PG1011_C00T050211.2:0.0):0.03970,((St_PG1008_C00T012323.1:0.01666,St_PG1008_C00T038840.1:0.01919)0.881:0.00541,((St_PG6241_C00T001230.1:0.00817,(St_PG1013_C00T015771.1:0.00272,St_PG1013_C00T035433.1:0.00055)0.996:0.02273)0.923:0.00054,((St_PG6241_C00T001231.1:0.00284,St_PG6241_C00T001232.1:0.00567)0.953:0.01603,St_PG6241_C00T023765.1:0.00759)0.402:0.00573)0.870:0.00818)0.768:0.00479)0.869:0.00793)0.281:0.01175)0.248:0.00562)0.750:0.00463)0.966:0.01660,(((((St_PG6059_C00T008758.1:0.00541,(St_PG5062_C00T039277.1:0.00157,(XP_049347338.1:0.01090,XP_049345403.1:0.00547)0.780:0.00413)0.787:0.00238)0.316:0.00055,((C88_C12H4G112330.1:0.0,St_PG4032_C00T005355.1:0.0,St_PG6163_C00T013177.1:0.0):0.00055,St2-St12G510285.1:0.00269)0.875:0.00269)0.000:0.00055,(St_PG3023_C00T006863.1:0.00055,(St_PG6243_C00T011899.1:0.00541,(St_PG4036_C00T000184.1:0.00540,St2-St12G510485.1:0.00542)0.793:0.00270)0.774:0.00268)0.000:0.00055)0.781:0.00270,(St_PG4042_C00T020263.1:0.0,St_PG4042_C00T020267.1:0.0):0.00267)0.984:0.02686,(St_PG4049_C00T018972.1:0.02827,St_PG4049_C00T044603.1:0.02097)0.978:0.02469)0.795:0.00931)0.843:0.00054)0.821:0.00272)0.735:0.00283,((St_PG3022_C00T039461.1:0.02173,XP_049347337.1:0.03997)0.947:0.01104,((C88_C12H3G083600.1:0.00266,(C88_C12H3G083660.2:0.0,C88_C12H3G083660.3:0.0):0.00055)1.000:0.04810,((C88_C12H1G027000.1:0.0,C88_C12H1G027000.2:0.0,C88_C12H1G027000.3:0.0):0.01304,St_PG4036_C00T000189.1:0.03442)0.897:0.00803)0.732:0.00264)1.000:0.03197)0.927:0.00880)0.562:0.00814)0.966:0.01793)0.902:0.01566)0.999:0.06217,(((PHT73680.1:0.02700,PHT52235.1:0.02837)1.000:0.14480,((SaSP2275_utg46_g04901.1:0.0,SaSP2275_utg46_g04901.2:0.0):0.15271,((KAF3619338.1:0.00853,(Capang07g001485:0.00055,(PHT73166.1:0.0,KAF3632702.1:0.0,XP_016580646.2:0.0):0.00055)0.918:0.00055)1.000:0.09309,(St_PG0019_C12T000946.1:0.01409,((St_PG4032_C00T062896.1:0.01857,St_PG4042_C00T053281.1:0.00509)0.163:0.00300,((St_PG3023_C00T059947.1:0.00516,(St_PG3003_C00T061248.1:0.01319,C88_C12H3G083700.1:0.01314)0.762:0.00054)0.458:0.00260,((XP_006350138.2:0.00053,((St_PG6055_C00T025408.1:0.0,St_PG6055_C00T077795.1:0.0,St_PG6059_C00T078079.1:0.0,St_PG6169_C00T049143.1:0.0,St_PG6216_C00T060044.1:0.0,St_PG6246_C00T051477.1:0.0,St_RH_C00T047224.1:0.0):0.00053,(C88_C12H4G112340.1:0.0,St_PG4032_C00T005354.1:0.0,St_PG6225_C00T048404.1:0.0):0.00260)0.436:0.00259)0.964:0.01345,(XP_006350137.1:0.00054,((St_PG6059_C00T078076.1:0.0,St_PG6169_C00T049141.1:0.0,St_PG6216_C00T060047.1:0.0):0.00055,(St_PG6246_C00T051480.1:0.00255,(C88_C12H4G112380.1:0.0,He2-St12G602490.1:0.0,St_PG6163_C00T013180.1:0.0,St_PG6225_C00T048399.1:0.0):0.00263)0.000:0.00055)0.927:0.00224)0.947:0.01336)0.857:0.00494)0.300:0.00054)0.836:0.00702)1.000:0.13310)0.771:0.01260)0.310:0.01348)0.904:0.02176,((St_PG0009_C00T024665.1:0.07520,(sp2271chr10.nlr203.t1:0.05036,(((sp1102chr12_nlr_8.t1:0.0,sp1102chr12_nlr_9.t1:0.0):0.01124,SaSP2275_utg124_g14266.1:0.01347)0.522:0.00553,((sp1102chr12_nlr_29.t1:0.0,sp1102chr12.34474.t1:0.0):0.02496,(SaSP2275_utg124_g14259.1:0.00540,(sp2271chr12.nlr16.t1:0.00543,sp2271chr12.nlr38.t1:0.00055)0.757:0.00269)0.880:0.00794)0.843:0.00854)0.968:0.03188)1.000:0.07304)1.000:0.11631,((((sp2271chr12.nlr5.t1:0.03807,((sp1102chr12_nlr_32.t1:0.0,sp1102chr12.32341.t1:0.0):0.01222,SaSP2275_utg236_g22857.1:0.03753)0.945:0.02397)0.924:0.01618,((sp2271chr12.nlr19.t1:0.02728,sp2271chr12.nlr31.t1:0.02836)0.992:0.03243,((sp2271chr12.32468.t1:0.0,sp2271chr12.nlr17.t1:0.0):0.01330,sp2271chr12.nlr14.t1:0.00262)0.998:0.03269)0.882:0.00807)0.873:0.00899,(sp2271chr12.nlr8.t1:0.06159,sp2271chr12.nlr9.t1:0.04106)0.914:0.01487)0.958:0.02041,(((St_PG4060_C00T045988.1:0.01626,(St_PG3003_C00T061119.1:0.00797,St_PG3023_C00T059828.1:0.00805)0.735:0.00254)1.000:0.03311,((((St_PG4060_C00T045987.1:0.01008,St_PG5003_C00T013416.1:0.03741)0.894:0.01067,(St_PG6241_C00T023636.1:0.01317,(St_PG1013_C00T015643.1:0.00269,(St_PG1008_C00T012448.1:0.00269,(St_PG1008_C00T038963.1:0.0,St_PG1013_C00T035315.1:0.0):0.00055)0.000:0.00055)0.822:0.00467)0.997:0.02977)0.758:0.00400,((St_PG6163_C00T075305.1:0.0,St1-St12G585610.1:0.0):0.03583,(St_PG3003_C00T061122.1:0.01659,St_PG3023_C00T015874.1:0.02185)0.596:0.00816)0.000:0.00053)0.898:0.00848,(((St_PG3022_C00T039306.1:0.03131,((St_PG4036_C00T008603.1:0.01547,(St_PG6029_C00T065260.1:0.00055,((C88_C12H1G025660.1:0.0,C88_C12H2G054030.1:0.0,C88_C12H4G110960.1:0.0,He1-St12G570930.1:0.0,St_PG6090_C00T002945.1:0.0,St_PG6169_C00T009528.1:0.0,St_PG6169_C00T049293.1:0.0,St_PG6216_C00T059897.1:0.0,St_PG6225_C00T018099.1:0.0,St_PG6244_C00T000534.1:0.0,St_PG6245_C00T045857.1:0.0,St_RH_C00T047100.1:0.0,St2-St12G504010.1:0.0,XP_015163245.1:0.0):0.00053,(St_PG6055_C00T012913.1:0.0,St_PG6247_C00T010616.1:0.0):0.00552)0.306:0.00054)0.882:0.01044)0.935:0.01271,(St_PG3022_C00T010123.2:0.02056,(St_PG3022_C00T039312.1:0.00545,St_PG4042_C00T053425.1:0.00263)0.998:0.02867)0.977:0.02352)0.602:0.00392)0.931:0.01582,((St_PG6163_C00T030339.1:0.0,St_PG6359_C12T002470.1:0.0):0.00278,((C88_C12H1G025650.1:0.0,C88_C12H1G025650.3:0.0,C88_C12H4G110950.1:0.0,St_PG5003_C00T013415.1:0.0,St_PG6090_C00T002948.1:0.0,St_PG6163_C00T012448.1:0.0,St_PG6359_C12T002468.1:0.0,St2-St12G504005.1:0.0):0.00055,(C88_C12H2G054020.1:0.0,C88_C12H2G054020.2:0.0):0.00267)0.784:0.00270)0.973:0.01466)0.369:0.00264,((St_PG3022_C00T039305.1:0.0,St_PG3022_C00T039305.2:0.0):0.01640,((((St_PG4049_C00T044725.1:0.02755,St_PG6059_C00T028344.1:0.01662)0.362:0.00055,(St_PG3023_C00T059829.1:0.03154,((St_PG6163_C00T013043.1:0.0,St_PG6359_C12T002471.1:0.0):0.01121,(St_PG6090_C00T054797.1:0.00738,XP_049388703.1:0.00607)0.992:0.04020)0.757:0.02140)0.373:0.00743)0.801:0.00665,(((((St_PG6163_C00T075304.1:0.0,St1-St12G585615.1:0.0):0.03575,St_PG6243_C00T006812.1:0.05417)0.773:0.00054,XP_049412279.1:0.01648)0.756:0.00269,(St_PG5076_C00T005849.1:0.01937,((St_E4-63_C12T002659.1:0.0,St_E86-69_C12T002514.1:0.0,St_PG6225_C00T054311.1:0.0,St_PG6244_C00T061313.1:0.0,St_RH_C12T002614.1:0.0,St_RH10-15_C12T002804.1:0.0):0.00053,St_PG6059_C00T028346.1:0.00710)0.773:0.00347)0.974:0.01385)0.750:0.00272,St1-St12G585605.1:0.00806)0.945:0.01455)0.321:0.00569,((C88_C12H3G082130.1:0.0,He2-St12G596245.1:0.0,St_PG6216_C00T002463.1:0.0):0.00055,St_PG6246_C00T051339.1:0.00054)0.926:0.01197)0.937:0.00976)0.878:0.00715)0.763:0.00316)0.947:0.01550)0.402:0.00634,(SMEL4.1_12g002150.1.01:0.07437,((St_PG5062_C00T001901.1:0.00265,St_PG5062_C00T039145.1:0.00265)0.928:0.01063,((C88_C12H1G025620.1:0.0,C88_C12H1G025620.2:0.0,C88_C12H1G025620.3:0.0,C88_C12H1G025620.4:0.0,C88_C12H2G053980.1:0.0,C88_C12H2G053980.2:0.0,C88_C12H4G110910.1:0.0,C88_C12H4G110910.2:0.0,He1-St12G570445.1:0.0,St_PG6163_C00T012455.1:0.0,St_PG6359_C12T002461.1:0.0,St2-St12G503525.1:0.0):0.02381,(C88_C12H4G110920.1:0.0,He1-St12G570450.1:0.0,St_PG6163_C00T012454.1:0.0,St_PG6359_C12T002462.1:0.0,St2-St12G503530.1:0.0):0.01468)0.892:0.00899)0.980:0.02316)0.431:0.00417)0.986:0.03307)0.978:0.03626)0.542:0.02451)0.965:0.03469)0.807:0.03461,((sp2271chr12.34930.t1:0.0,sp2271chr12.nlr33.t1:0.0):0.03608,(St_PG1011_C00T049918.1:0.02287,St_PG6241_C00T011385.1:0.03895)0.997:0.04554)1.000:0.06612)0.900:0.01647)0.947:0.02388)0.236:0.00914)0.905:0.01859,(((XP_009626592.1:0.0,XP_009626593.1:0.0,XP_016442860.1:0.0,XP_016442861.1:0.0,Nitab4.5_0005139g0030.1:0.0,mRNA_134747_cds:0.0,mRNA_134748_cds:0.0):0.02435,(((Niben261Chr14g0055007.1:0.0,Nbe.v1.s00050g02020:0.0):0.02729,XP_019246785.1:0.00513)0.985:0.02122,(XP_009759015.1:0.0,XP_009759016.1:0.0,XP_016450934.1:0.0,Nitab4.5_0002556g0040.1:0.0):0.01889)0.615:0.00717)1.000:0.08684,((St_PG6241_C00T023387.1:0.00575,(St_PG1008_C00T020730.1:0.00746,St_PG1013_C00T035053.1:0.01242)0.923:0.00948)0.753:0.00666,((St_RH_C00T035768.1:0.0,St1-St12G572780.1:0.0):0.02345,((((C88_C12H2G050840.1:0.0,C88_C12H2G050840.2:0.0,St_PG6055_C00T066780.1:0.0,St_PG6059_C00T078538.1:0.0,St_PG6090_C00T001213.1:0.0,St_PG6216_C00T028675.1:0.0,St_PG6216_C00T059617.1:0.0,St_PG6216_C00T059617.2:0.0,St_PG6246_C00T020743.1:0.0,St_PG6246_C00T051068.1:0.0,St_PG6246_C00T051068.2:0.0):0.00255,St_PG5062_C00T038874.1:0.01033)0.773:0.00257,((St_E86-69_C12T002225.1:0.01567,(St_PG5032_C00T024427.1:0.00252,((St_PG3022_C00T038989.1:0.00253,(St_PG3022_C00T009807.1:0.00257,XP_049398069.1:0.00777)0.771:0.00252)0.892:0.00511,(C88_C12H3G079120.1:0.0,C88_C12H3G079120.2:0.0):0.01032)0.730:0.00254)0.876:0.00508)0.765:0.00250,(He1-St12G554250.1:0.0,St_PG6247_C00T025674.1:0.0,St_PG6247_C00T025674.2:0.0):0.01291)0.771:0.00253)0.785:0.00257,(St_A6-26_C12T002327.1:0.0,St_PG6247_C00T041174.1:0.0,St2-St12G490245.1:0.0):0.01031)0.874:0.00515)0.725:0.00408)1.000:0.16917)0.593:0.01728)0.830:0.01252)0.314:0.00708)0.793:0.02413)0.091:0.01317,((PHT52137.1:0.00055,(PHU08160.1:0.00272,((PHT73556.1:0.0,XP_016540586.2:0.0):0.00055,KAF3641116.1:0.00055)0.790:0.00271)0.831:0.00267)1.000:0.20219,(St_PG5032_C00T065818.1:0.00508,((St_PG4042_C00T053652.1:0.00055,St_E86-69_C12T002285.1:0.01277)0.000:0.00055,(St_PG4042_C00T020167.1:0.00055,(((St_PG5062_C00T038935.1:0.00769,(St_PG5062_C00T018266.1:0.00511,St_PG4017_C00T053302.1:0.01288)0.758:0.00254)0.751:0.00270,((St_PG5068_C00T051111.1:0.00054,St_PG5068_C12T002342.1:0.00255)0.930:0.00754,(((He1-St12G557845.1:0.0,St_PG6247_C00T025617.1:0.0):0.00255,(St_PG4049_C00T044928.1:0.00777,(St_RH_C00T035704.1:0.00055,St1-St12G575965.1:0.00055)0.990:0.01834)0.000:0.00055)0.000:0.00055,(St_PG6002_C00T019957.1:0.00515,St_PG4049_C00T019785.1:0.00264)0.000:0.00054)0.851:0.00054)0.819:0.00512)0.762:0.00239,St_PG6243_C00T006595.1:0.00770)0.000:0.00055)0.700:0.00055)0.712:0.00055)1.000:0.11940)0.964:0.03714)0.838:0.01501,(((PHT51860.1:0.00890,(KAF3652783.1:0.00247,((Capang09g000455:0.0,XP_047258303.1:0.0):0.00055,(KAF3622968.1:0.0,XP_016541373.2:0.0):0.00246)0.000:0.00055)0.947:0.01361)1.000:0.10115,Capang09g000454:0.13405)0.864:0.03597,(Capang09g000453:0.11750,(((sp2271chr12.34411.t1:0.0,sp2271chr12.nlr47.t1:0.0):0.00249,SaSP2275_utg173_g17794.1:0.00055)0.999:0.03818,(((St_RH_C00T035767.1:0.0,St1-St12G572785.1:0.0):0.04304,((St_PG6243_C00T006536.1:0.00777,((St_PG5068_C00T040226.1:0.01273,(((St_PG1013_C00T015945.1:0.01269,St_PG4032_C00T063290.1:0.01021)0.000:0.00055,((St_PG3022_C00T038991.1:0.00260,St_PG5032_C00T024429.1:0.00508)0.497:0.00257,(C88_C12H1G022280.1:0.0,C88_C12H1G022280.2:0.0,C88_C12H4G107760.1:0.0,St_E4-63_C12T002313.1:0.0,St_E86-69_C00T052010.1:0.0,He2-St12G577860.1:0.0,St_PG6163_C00T012419.1:0.0,St_PG6163_C00T060519.1:0.0,XP_015166216.1:0.0):0.01536)0.717:0.00053)0.918:0.00248,(St_E86-69_C12T002227.1:0.00765,(St_PG4049_C00T044983.1:0.00544,(XP_049398067.1:0.00644,(XP_049359041.1:0.00256,(St_PG4042_C00T053709.1:0.00255,(He1-St12G554255.1:0.00055,(St_PG6148_C00T050709.1:0.0,St_PG6225_C00T023386.1:0.0,St_PG6225_C00T069428.1:0.0):0.00255)0.000:0.00055)0.752:0.00251)0.861:0.00641)0.758:0.00770)0.804:0.00460)0.418:0.00254)0.986:0.00054)0.000:0.00054,(((((St_PG4042_C00T025932.1:0.01014,(((St_PG3022_C00T038990.1:0.00757,St_PG5032_C00T024428.1:0.00503)0.788:0.00252,XP_049359040.1:0.00504)0.815:0.00251,C88_C12H3G079130.2:0.00055)0.000:0.00055)0.000:0.00055,St_PG6243_C00T056375.1:0.00249)0.841:0.00252,(((St_PG6029_C00T065539.1:0.0,St_RH_C12T002311.1:0.0):0.00506,St_PG6225_C00T069427.1:0.00510)0.791:0.00253,(St_PG5062_C00T018206.1:0.0,St_PG5062_C00T038875.1:0.0):0.00055)0.000:0.00055)0.000:0.00053,(St_A6-26_C12T002328.1:0.0,St_PG6002_C00T072603.1:0.0,St_PG6359_C00T052143.1:0.0,St2-St12G490250.1:0.0):0.00250)0.792:0.00254,XP_049359039.1:0.00254)0.946:0.00758)0.752:0.00240)0.819:0.00054,((St_PG6059_C00T031421.1:0.0,St_PG6090_C00T055064.1:0.0):0.04509,(St_PG5062_C00T018207.1:0.03380,St_PG5062_C00T038879.1:0.01294)0.682:0.00766)0.907:0.01084)0.230:0.01069)0.964:0.02213,((XP_015059320.1:0.01154,(((Solyc_cer_BGV006865_00T031844.1:0.0,Sopim_LA2093_00T033774.1:0.0,Solyc_TS117_12T000109.1:0.0,Sopim_TS15_12T000102.1:0.0,Sopim_TS421_12T000103.1:0.0,Solyc_cer_TS96_12T000099.1:0.0):0.00255,(Sopim_PAS014479_00T031865.1:0.00055,Sopim_PP_12T000099.1:0.00254)0.000:0.00054)0.863:0.00591,((XP_004251533.1:0.0,XP_025884479.1:0.0,Solyc_MM_12T000106.1:0.0,Solyc12T000106.1:0.0,Solyc_cer_TS545_12T000104.1:0.0,Solyc_TS629_12T000105.1:0.0,Solyc_TS692_12T000101.1:0.0):0.00254,(Solyc_Brandywine_00T032836.1:0.0,Solyc_Fla8924_00T032338.1:0.0,Solyc_PI169588_00T031601.1:0.0,Solyc_cer_TS118_12T000102.1:0.0,Solyc_TS12_12T000102.1:0.0,Sopim_TS156_12T000106.1:0.0,Solyc_TS185_12T000103.1:0.0,Solyc_TS204_12T000104.1:0.0,Solyc_cer_TS281_12T000105.1:0.0,Solyc_TS331_12T000100.1:0.0,Sopim_TS439_12T000106.1:0.0,Solyc_TS60_12T000102.1:0.0,Solyc_cer_TS623_12T000107.1:0.0,Solyc_TS80_12T000101.1:0.0,Solyc_TS9_12T000103.1:0.0):0.00527)0.818:0.00428)0.929:0.01247)0.985:0.02419,(St_PG0009_C00T024401.1:0.02683,(((St_PG6055_C00T066778.1:0.0,St_PG6059_C00T078537.1:0.0,St_PG6090_C00T001214.1:0.0,St_PG6216_C00T028677.1:0.0):0.00762,(St_PG5068_C12T002292.1:0.02045,((St_A6-26_C12T002329.1:0.0,St_PG6359_C00T052144.1:0.0,St2-St12G490255.1:0.0):0.00500,(St_PG5062_C00T018211.1:0.0,St_PG5062_C00T038880.1:0.0):0.00249)0.870:0.00500)0.769:0.00251)0.955:0.01114,(St_PG3003_C00T014479.1:0.00251,St_PG3003_C00T060827.1:0.00498)0.955:0.01175)0.740:0.00624)0.961:0.02107)0.962:0.02231)0.552:0.00978)0.991:0.03773)0.957:0.04456)0.943:0.02454)0.427:0.01921)0.984:0.06765)1.000:0.18248)0.659:0.04729)0.765:0.04606,((((((XP_033511852.1:0.00267,(XP_016438027.1:0.0,Nitab4.5_0004353g0020.1:0.0):0.00055)0.737:0.00299,((XP_019241985.1:0.00055,XP_019241986.1:0.00055)0.988:0.01851,(Nbe.v1.s00010g01350:0.01854,((XP_009763930.1:0.0,XP_009763931.1:0.0):0.00251,(mRNA_99145_cds:0.0,mRNA_99146_cds:0.0,mRNA_99147_cds:0.0):0.00055)0.989:0.01803)0.846:0.00482)0.758:0.00815)0.998:0.08569,((mRNA_38971_cds:0.0,mRNA_38972_cds:0.0,mRNA_38973_cds:0.0):0.08009,(((((XP_009602298.1:0.0,XP_009602299.1:0.0,XP_009602300.1:0.0,XP_033512350.1:0.0,XP_033512351.1:0.0):0.01094,XP_016438000.1:0.00545)0.990:0.01948,((mRNA_65654_cds:0.0,mRNA_65655_cds:0.0,mRNA_65656_cds:0.0,mRNA_65657_cds:0.0,mRNA_65658_cds:0.0,mRNA_65659_cds:0.0):0.01314,((XP_016436947.1:0.0,XP_016436948.1:0.0):0.00055,((XP_009625958.1:0.0,XP_009625959.1:0.0,XP_009625960.1:0.0,XP_009625962.1:0.0,XP_009625963.1:0.0,XP_009625964.1:0.0,XP_009625965.1:0.0,XP_009625966.1:0.0,XP_009625967.1:0.0,XP_018633364.1:0.0,XP_018633365.1:0.0):0.01372,Nitab4.5_0002728g0090.1:0.00054)0.781:0.00262)0.867:0.00532)0.898:0.01058)0.746:0.00276,((((XP_009772438.1:0.0,XP_009772439.1:0.0):0.00257,(XP_016433037.1:0.0,XP_016433041.1:0.0):0.00798)0.990:0.01575,(((Nbe.v1.s00050g43170:0.0,Nbe.v1.s00050g43180:0.0):0.01635,Nbe.v1.s00050g43230:0.01858)0.894:0.00804,((XP_009758244.1:0.0,XP_009758245.1:0.0,XP_009758246.1:0.0):0.00274,(XP_009772441.1:0.02231,XP_016507628.1:0.00251)0.782:0.00825)0.977:0.01817)0.731:0.00550)0.227:0.00054,Nbe.v1.s00010g01330:0.05409)0.926:0.00777)0.975:0.02376,(((XP_009793283.1:0.0,XP_009793284.1:0.0,XP_009793285.1:0.0):0.00262,(XP_016444039.1:0.0,XP_016444040.1:0.0,XP_016444041.1:0.0,Nitab4.5_0005042g0040.1:0.0,mRNA_56787_cds:0.0,mRNA_56788_cds:0.0):0.00054)1.000:0.05354,((XP_018626773.1:0.0,XP_018626774.1:0.0,XP_018626775.1:0.0):0.01431,XP_016437990.1:0.02289)0.994:0.03340)0.902:0.01273)0.901:0.02028)0.731:0.03643)1.000:0.14951,((((XP_009765695.1:0.0,XP_009765696.1:0.0):0.00526,(XP_016494656.1:0.0,XP_016494657.1:0.0,Nitab4.5_0016182g0010.1:0.0,mRNA_97216_cds:0.0,mRNA_97217_cds:0.0,mRNA_97218_cds:0.0,mRNA_97219_cds:0.0,mRNA_97220_cds:0.0):0.00055)0.990:0.02664,(XP_033508660.1:0.00812,((mRNA_133257_cds:0.0,mRNA_133260_cds:0.0):0.00459,((XP_016446034.1:0.0,XP_016446035.1:0.0,XP_016446036.1:0.0,mRNA_133256_cds:0.0,mRNA_133258_cds:0.0,mRNA_133259_cds:0.0):0.00055,Nitab4.5_0006326g0010.1:0.00055)0.899:0.00054)0.981:0.02050)0.762:0.00248)1.000:0.09938,((((((XP_009762701.1:0.0,XP_016453755.1:0.0,Nitab4.5_0007315g0010.1:0.0,mRNA_97224_cds:0.0):0.02378,(XP_016480519.1:0.0,Nitab4.5_0004245g0020.1:0.0,mRNA_133325_cds:0.0):0.02418)1.000:0.07309,((((((St_E4-63_C08T002345.1:0.0,St_PG6059_C00T023563.1:0.0):0.01527,St_PG6148_C00T052677.1:0.03397)0.912:0.01291,((St_PG4042_C00T011187.1:0.00275,St_PG5032_C00T052840.1:0.01919)0.767:0.00551,((St_PG6002_C00T011587.1:0.00612,((C88_C08H4G100420.1:0.0,St_PG6216_C00T047867.1:0.0,St_PG6225_C00T042798.1:0.0,St_PG6247_C00T011241.1:0.0,St_RH_C00T038586.1:0.0):0.00544,St_PG6059_C00T065966.1:0.00055)0.904:0.00541)0.761:0.00270,(St_PG3022_C00T017751.1:0.04536,((C88_C08H3G074020.1:0.0,St_PG6225_C00T011039.1:0.0,St_PG6245_C00T059578.1:0.0,St_RH_C08T002753.1:0.0):0.00055,(He2-St08G502000.1:0.0,St_RH10-15_C08T002411.1:0.0,St1-St08G507725.1:0.0,St2-St08G510400.1:0.0):0.00054)0.867:0.00787)0.993:0.00054)0.750:0.00258)0.979:0.00055)0.881:0.00540,((St_PG5062_C00T046655.1:0.00477,(St_PG5032_C00T033235.1:0.01018,(St_PG3022_C00T062237.1:0.00267,St_PG6243_C00T058346.1:0.00806)0.772:0.00345)0.945:0.01356)0.920:0.00881,((St_PG3005_C00T002690.1:0.01783,St_PG4060_C00T046700.2:0.02252)0.871:0.00730,((St_PG4005_C00T013151.1:0.00541,St_PG4005_C00T049108.1:0.00809)0.912:0.00802,(St_PG5003_C00T066026.1:0.01823,St_PG5062_C00T020238.1:0.00374)0.477:0.00715)0.852:0.00054)0.821:0.00268)0.755:0.00270)0.767:0.00269,((St_PG1008_C00T016741.1:0.00055,St_PG1008_C00T052342.1:0.00269)0.994:0.01910,(St_PG6241_C00T026344.1:0.01367,(C88_C08H1G020380.1:0.01349,St_PG1011_C00T035952.1:0.04917)0.271:0.00055)0.000:0.00055)0.864:0.00545)0.950:0.02392,((sp2271chr08.23099.t1:0.0,sp2271chr08.nlr331.t1:0.0):0.02112,((sp1102chr08_nlr_40.t1:0.0,sp1102chr08.22950.t1:0.0):0.00733,(sp1102chr08_nlr_39.t1:0.01207,SaSP2275_utg36_g02162.1:0.01522)0.931:0.02109)0.943:0.02111)0.814:0.01854)1.000:0.07876)0.947:0.02932,((XP_009779880.1:0.00246,(XP_016513062.1:0.0,XP_016513063.1:0.0,Nitab4.5_0013200g0010.1:0.0,mRNA_108038_cds:0.0,mRNA_108040_cds:0.0):0.00055)1.000:0.15561,((((((St_E4-63_C08T000363.1:0.0,St_E86-69_C08T000360.1:0.0,XP_006361240.2:0.0):0.08463,(((St_PG1011_C00T049440.1:0.04461,St_PG5062_C00T062142.1:0.04541)0.794:0.01947,St_PG6241_C00T016022.1:0.06916)0.814:0.00861,(St_PG1008_C00T025456.1:0.0,St_PG1008_C00T060197.1:0.0):0.02694)0.997:0.04851)0.620:0.01423,((((((St_E86-69_C00T056774.1:0.06054,(St_PG4042_C00T077107.1:0.01500,St_PG5068_C08T000318.1:0.03518)0.938:0.02462)0.892:0.01402,(St_PG3003_C00T055849.1:0.0,St_PG3003_C00T055851.1:0.0):0.03672)0.734:0.00311,((St_PG4005_C00T013128.1:0.00262,St_PG4005_C00T057879.1:0.00794)0.965:0.01333,((C88_C08H1G003050.1:0.01628,(St_PG6163_C00T019226.1:0.0,St_PG6246_C00T004507.1:0.0):0.05732)0.871:0.00747,St_PG6242_C00T027105.1:0.01241)0.958:0.01234)0.984:0.01937)0.190:0.00229,((He1-St08G116420.1:0.0,St_RH_C08T000720.1:0.0):0.03600,(St_PG5068_C00T037779.1:0.01859,((St_A6-26_C08T000324.1:0.0,St_PG6359_C00T067932.1:0.0):0.00055,St_PG6148_C00T043523.1:0.00054)0.953:0.02477)0.987:0.05903)0.998:0.06332)0.997:0.02896,((He2-St08G120120.1:0.0,St2-St08G119480.1:0.0):0.02002,(XP_049388388.1:0.06427,St_PG5062_C00T012405.1:0.03525)0.890:0.01989)0.952:0.01540)0.576:0.00054,((XP_049388387.1:0.01668,St_PG4036_C00T024456.1:0.04737)0.183:0.00780,(St_PG5003_C00T048346.1:0.01380,St_PG6245_C00T003985.1:0.04547)0.994:0.04438)0.778:0.00307)0.850:0.00598)0.973:0.02109,(St_PG6242_C00T027108.1:0.01098,((((He1-St08G117460.1:0.0,St_RH_C08T000736.1:0.0,St_RH10-15_C00T038526.1:0.0):0.00534,St_PG4042_C00T077087.1:0.00262)0.993:0.02172,(St_PG5032_C00T031806.1:0.02437,((((St_PG3022_C00T074368.1:0.01071,St_PG5032_C00T031811.1:0.00266)0.995:0.02972,(((St_PG5018_C00T046592.1:0.02307,((XP_010324491.1:0.0,Sopim_BGV006775_00T022544.1:0.0,Solyc_cer_BGV007989_00T021829.1:0.0,Solyc_Brandywine_00T022444.1:0.0,Solyc_EA00990_00T022724.1:0.0,Solyc_Fla8924_00T022088.1:0.0,Solyc_MM_08T000051.1:0.0,Solyc08T000052.1:0.0,Solyc_TS112_08T000051.1:0.0,Solyc_cer_TS118_08T000052.1:0.0,Solyc_TS12_08T000054.1:0.0,Sopim_TS156_08T000050.1:0.0,Solyc_TS171_08T000052.1:0.0,Solyc_TS185_08T000055.1:0.0,Solyc_TS204_08T000057.1:0.0,Sopim_TS222_08T000055.1:0.0,Solyc_cer_TS238_08T000057.1:0.0,Solyc_cer_TS281_08T000051.1:0.0,Solyc_cer_TS39_08T000056.1:0.0,Sopim_TS439_08T000056.1:0.0,Solyc_TS60_08T000052.1:0.0,Solyc_cer_TS623_08T000057.1:0.0,Solyc_TS629_08T000051.1:0.0,Solyc_TS692_08T000051.1:0.0,Solyc_TS80_08T000055.1:0.0):0.00261,(Solyc_TS117_08T000057.1:0.0,Sopim_TS265_08T000052.1:0.0):0.00517)1.000:0.06140)0.929:0.02131,(St_PG4042_C00T077082.1:0.03636,(C88_C08H2G028490.1:0.02278,St_PG6059_C00T073170.1:0.08166)0.786:0.00637)0.989:0.04028)0.979:0.03265,((He1-St08G117925.1:0.0,St_RH_C08T000740.1:0.0,St_RH10-15_C00T038528.1:0.0):0.05266,(St_PG3022_C00T074370.1:0.02694,(St_PG4042_C00T077115.1:0.00378,((XP_049377009.1:0.0,XP_049377010.1:0.0):0.00302,(C88_C08H2G028530.1:0.00055,(XP_049350165.1:0.01618,St_PG5068_C00T037784.1:0.00803)0.000:0.00055)0.803:0.00236)0.865:0.00729)0.904:0.01167)0.979:0.02081)0.657:0.01093)0.876:0.01151)0.936:0.01988,(St_PG3022_C00T074365.1:0.02156,(St_PG3022_C00T000845.1:0.02517,St_PG3022_C00T074359.1:0.00834)0.486:0.00603)0.998:0.03604)0.346:0.00951,(St_PG5032_C00T053910.1:0.01162,((St_PG3022_C00T074363.1:0.00283,St_PG3022_C00T074357.1:0.02453)0.772:0.00656,(St_PG5068_C00T037777.1:0.01932,St1-St08G121085.1:0.00807)0.915:0.01300)0.169:0.00548)0.995:0.03250)0.854:0.00927)0.770:0.00300)0.900:0.00549,(((St_PG4032_C00T046777.1:0.00823,(((C88_C08H2G028480.1:0.0,C88_C08H2G028480.3:0.0):0.00055,C88_C08H2G028480.2:0.00851)0.991:0.01947,(He1-St08G116760.1:0.00055,St_RH_C08T000727.1:0.01415)0.901:0.00806)0.965:0.01638)0.756:0.00271,(((St_PG6243_C00T061469.1:0.03561,St_PG3005_C00T006686.1:0.01969)0.750:0.00288,(St_PG4060_C00T017329.1:0.01079,(St_PG3005_C00T006688.1:0.01119,St_PG4060_C00T059373.1:0.04599)0.919:0.01194)0.988:0.02448)0.816:0.00555,(St_PG5032_C00T031809.1:0.04209,St_PG4042_C00T077092.1:0.02214)0.615:0.00844)0.661:0.00054)0.812:0.00267,((St_PG5032_C00T053905.1:0.03590,(St_PG6245_C00T056627.1:0.00933,(XP_015170667.1:0.0,XP_015170668.1:0.0):0.00055)0.995:0.03047)0.857:0.00656,((St_PG6055_C00T036621.1:0.0,St_PG6245_C00T027209.1:0.0):0.03065,(St_PG4042_C00T077117.1:0.03316,(St_PG3005_C00T006689.1:0.00487,(St_PG4060_C00T017326.2:0.0,St_PG4060_C00T059362.2:0.0):0.00898)0.230:0.01612)0.513:0.00999)0.768:0.00313)0.747:0.00272)0.813:0.00272)0.000:0.00055)0.850:0.00055)0.922:0.02049,(St_PG3022_C00T000839.1:0.03013,(St_PG6002_C00T081660.1:0.04624,(St_PG5062_C00T012404.1:0.00264,St_PG6059_C00T073168.1:0.00055)1.000:0.07279)0.572:0.02538)0.926:0.03518)0.999:0.08441,(sp2273chr08_g00269.1:0.08847,((sp2271chr08.nlr313.t1:0.05559,((PHT58320.1:0.00518,(Capang08g001137:0.00260,(PHT74009.1:0.0,XP_016550261.1:0.0):0.00055)0.746:0.00244)1.000:0.12617,((St_PG6242_C00T027106.1:0.01215,St_PG4060_C00T059366.1:0.00055)0.790:0.00303,(St_PG6245_C00T027208.1:0.02505,((St_PG3022_C00T074364.1:0.03549,(He1-St08G116750.1:0.01431,St_PG3022_C00T074369.1:0.00882)0.471:0.01010)0.874:0.01501,St_PG3022_C00T074358.1:0.01129)0.756:0.00258)0.755:0.00255)0.999:0.04849)0.778:0.02145)0.604:0.01028,((sp1102chr08_nlr_62.t1:0.13190,(sp2271chr08.23658.t1:0.0,sp2271chr08.nlr309.t1:0.0):0.01418)0.707:0.00283,(sp2271chr08.nlr307.t1:0.02278,((sp1102chr08_nlr_60.t1:0.0,sp1102chr08.23467.t1:0.0):0.00258,sp2271chr08.nlr308.t1:0.00284)0.897:0.00661)0.772:0.00279)0.744:0.00568)0.995:0.08472)0.983:0.06143)0.963:0.04023)0.896:0.01909)0.177:0.00853,(((Smechr0800189.1:0.08266,(((St_PG6241_C00T034647.1:0.00258,St_PG1013_C00T046262.1:0.01971)0.886:0.00557,(St_PG6242_C00T027107.1:0.06497,(St_PG6148_C00T043524.2:0.0,St_RH10-15_C08T000305.1:0.0):0.01109)0.848:0.00520)0.716:0.00257,(St_PG4042_C00T077106.1:0.0,St_PG4042_C00T077113.1:0.0):0.01951)0.949:0.02468)1.000:0.07911,(XP_009786702.1:0.0,Nitab4.5_0003259g0010.1:0.0):0.08249)0.745:0.01385,(((((XP_009603166.1:0.0,XP_033512519.1:0.0):0.00055,XP_018626988.1:0.00055)0.843:0.00658,((XP_016456329.1:0.0,XP_016456330.1:0.0,XP_016456331.1:0.0,XP_016456332.1:0.0,Nitab4.5_0001175g0030.1:0.0):0.00055,(mRNA_133327_cds:0.0,mRNA_133330_cds:0.0,mRNA_133331_cds:0.0):0.00247)0.987:0.02743)0.198:0.00901,((XP_009762697.1:0.0,XP_009762698.1:0.0,XP_009762699.1:0.0,XP_009762700.1:0.0,XP_016453756.1:0.0,XP_016453757.1:0.0,XP_016453758.1:0.0,Nitab4.5_0007315g0040.1:0.0,mRNA_97225_cds:0.0,mRNA_97227_cds:0.0,mRNA_97228_cds:0.0):0.01390,Nbe.v1.s00140g39270:0.02641)0.687:0.01556)1.000:0.12186,((XP_009624580.1:0.0,XP_009624581.1:0.0,XP_009624584.1:0.0,XP_018632986.1:0.0):0.01374,(XP_033508658.1:0.0,XP_033508659.1:0.0):0.01359)1.000:0.10170)0.373:0.00735)0.906:0.01715)0.016:0.00926,XP_016456333.1:0.21615)0.145:0.01239)0.995:0.07636)0.881:0.04057,((Nbe.v1.s00070g40930:0.16582,((XP_009612031.1:0.0,XP_009612039.1:0.0,XP_016479498.1:0.0,XP_016479499.1:0.0,mRNA_50270_cds:0.0,mRNA_50271_cds:0.0):0.01966,Nitab4.5_0000070g0040.1:0.01714)0.965:0.05402)1.000:0.22038,(((XP_009802397.1:0.0,XP_009802398.1:0.0):0.00274,(XP_016464692.1:0.0,XP_016464693.1:0.0,Nitab4.5_0008756g0030.1:0.0,mRNA_85340_cds:0.0,mRNA_85341_cds:0.0,mRNA_85342_cds:0.0):0.00055)1.000:0.15715,(((((St_E86-69_C04T000975.1:0.0,St_PG4042_C00T072310.1:0.0):0.01589,((St_A6-26_C04T000846.1:0.0,St_PG6359_C04T000813.1:0.0):0.00055,(St_PG5062_C00T047414.1:0.01078,St_PG4041_C00T036665.1:0.01073)0.000:0.00055)0.932:0.00820)0.910:0.00934,(St_PG3003_C00T058169.1:0.02221,St_PG4042_C00T008531.1:0.01700)0.836:0.00780)0.746:0.00270,(((St_PG3023_C00T001897.1:0.00259,(St_PG4032_C00T025376.1:0.0,St_PG4032_C00T057179.1:0.0):0.00055)0.839:0.00261,((St_PG4005_C00T036081.1:0.00392,(St_PG4060_C00T026269.1:0.01919,St_PG4060_C00T049507.1:0.00054)0.957:0.02282)0.760:0.00943,((St_PG6242_C00T008376.1:0.0,St_PG6242_C00T016719.1:0.0,St_PG6242_C00T035860.1:0.0):0.01279,(St_PG3005_C00T029932.1:0.0,St_PG3005_C00T029932.2:0.0,St_PG3005_C00T057360.1:0.0):0.02043)0.928:0.00055)0.929:0.00244)0.000:0.00055,((St_PG5003_C00T020846.1:0.0,St_PG5003_C00T020846.2:0.0):0.01376,((C88_C04H1G008770.1:0.0,C88_C04H1G008770.2:0.0):0.01274,((((St_PG5032_C00T057014.1:0.00261,(St_PG3022_C00T056654.1:0.00055,St2-St04G160165.1:0.00258)0.797:0.00256)0.887:0.00519,((C88_C04H4G108830.1:0.0,C88_C04H4G108830.2:0.0):0.00054,St_PG4042_C00T008522.1:0.00887)0.843:0.00253)0.000:0.00054,(St_PG5003_C00T073554.1:0.00251,(St_PG6029_C00T047743.1:0.00251,(St_PG5068_C00T067392.1:0.0,St_PG5068_C04T001046.1:0.0):0.00055)0.000:0.00055)0.848:0.00253)0.000:0.00055,(St_PG6243_C00T057363.1:0.00258,St_PG5032_C00T018488.1:0.00055)0.872:0.00055)0.921:0.00053)0.334:0.00506)0.988:0.02033)0.874:0.00628)0.769:0.00400,((St_PG6225_C00T052068.1:0.02619,((St_E4-63_C04T000975.1:0.0,St_PG5062_C00T012070.1:0.0,St_PG6002_C00T016004.1:0.0,St_PG6163_C00T006019.1:0.0,St_PG6216_C00T021768.1:0.0,St_PG6216_C00T073877.1:0.0,St_PG6225_C00T001863.1:0.0,St_PG6244_C00T021114.1:0.0,St_PG6244_C00T025861.1:0.0,St_PG6244_C00T065218.1:0.0,St_PG6245_C00T018020.1:0.0,St_PG6245_C00T034327.1:0.0,St_RH_C04T000886.1:0.0,St_RH10-15_C04T000768.1:0.0,XP_006350240.1:0.0,XP_015165433.1:0.0,XP_015165434.1:0.0):0.02358,((((St_PG3023_C00T066990.1:0.00055,St_PG3023_C00T066990.2:0.00055)0.752:0.00257,(St_PG5018_C00T027774.1:0.00055,(St_PG6055_C00T017044.1:0.0,St_PG6148_C00T049238.1:0.0,St_PG6163_C00T031217.1:0.0,St_PG6163_C00T056978.1:0.0):0.00512)0.776:0.00256)0.989:0.02955,((St_PG4042_C00T072311.1:0.03526,((((St_PG4042_C00T008542.1:0.00509,St_PG6243_C00T057358.1:0.01478)0.680:0.01132,(((St_PG6059_C00T053303.1:0.0,St_PG6090_C00T072048.1:0.0,St_RH_C00T050607.1:0.0):0.02148,(St_PG4005_C00T036154.1:0.02995,(((He2-St04G176725.1:0.00885,(St_PG6029_C00T047746.1:0.00055,((St_PG5062_C00T020903.1:0.0,St_PG5062_C00T026204.1:0.0):0.00586,St_PG4041_C00T036670.1:0.01882)0.756:0.00264)1.000:0.00135)1.000:0.00127,(((St_E4-63_C04T000978.1:0.0,St_PG6216_C00T021765.1:0.0,St_PG6216_C00T073874.1:0.0,St_PG6225_C00T001866.1:0.0,St_PG6245_C00T034330.1:0.0,St_PG6246_C00T031722.1:0.0):0.00055,((St_PG6245_C00T018023.1:0.0,St_RH10-15_C04T000771.1:0.0,XP_015165424.1:0.0):0.00055,St_RH_C04T000889.1:0.00055)0.748:0.00259)0.801:0.00262,St_PG6148_C00T010684.1:0.00257)0.785:0.00258)1.000:0.03395,(St_PG6090_C00T004329.1:0.03115,((St_PG6059_C00T005048.1:0.00055,St1-St04G161240.1:0.00055)0.934:0.00766,(St_PG5003_C00T020849.1:0.00515,(St_PG6029_C00T020482.1:0.0,St_PG6090_C00T004332.1:0.0,St_PG6359_C00T035741.1:0.0):0.00055)0.749:0.00053)0.738:0.00510)0.879:0.00509)0.960:0.01471)0.885:0.00843)0.742:0.00055,(St_PG3003_C00T058158.1:0.00257,St_PG3005_C00T030863.1:0.00259)0.941:0.00779)1.000:0.00054)0.919:0.00542,((C88_C04H4G108900.1:0.00767,St_PG5003_C00T073552.1:0.00055)0.999:0.02338,((St_PG1011_C00T038331.1:0.01828,((St_PG3023_C00T001900.1:0.00055,St_PG4032_C00T057183.1:0.00055)0.986:0.01828,(St_PG6242_C00T008372.1:0.00522,St_PG6242_C00T035863.1:0.00055)0.982:0.01849)0.897:0.00809)0.768:0.00255,St_PG5062_C00T047412.1:0.02482)0.000:0.00055)0.809:0.00257)0.802:0.00264,(St_PG4005_C00T036078.1:0.02909,(St_PG0009_C00T023424.1:0.00055,St_PG0019_C04T000607.1:0.00055)1.000:0.06298)0.951:0.00054)0.750:0.00302)0.939:0.01151,St_PG4042_C00T008533.1:0.03069)0.873:0.00849)0.890:0.02530,(St_PG6002_C00T073565.1:0.01095,(St_PG6055_C00T070140.1:0.0,St_PG6059_C00T005052.1:0.0,St1-St04G161080.1:0.0):0.04188)0.943:0.02347)0.383:0.00346)0.869:0.00527)0.581:0.00055,(((He1-St04G171245.1:0.04180,(((XP_010319214.1:0.0,Solyc04T000613.1:0.0):0.19311,St_PG5068_C04T001030.1:0.02299)0.926:0.01488,(((((St_PG5018_C00T023270.1:0.01825,(C88_C04H1G008760.1:0.05409,(St_PG3023_C00T001894.1:0.01540,(St_PG6242_C00T016716.1:0.0,St_PG6242_C00T035857.1:0.0):0.01819)0.994:0.02988)0.819:0.00983)0.907:0.00900,(St_PG5018_C00T060735.1:0.02303,St_PG6148_C00T010679.1:0.01339)0.990:0.02441)0.910:0.00054,(St_PG4032_C00T025377.1:0.0,St_PG4032_C00T057178.1:0.0):0.01839)0.718:0.00604,(((St_PG5003_C00T073555.1:0.0,St_PG5068_C04T001045.1:0.0,St_PG6246_C00T074559.1:0.0):0.01224,St_PG5018_C00T060736.1:0.01153)0.997:0.03552,(((St_A6-26_C04T000845.1:0.0,St_PG6359_C04T000812.1:0.0):0.02367,St_PG5003_C00T020829.1:0.02447)0.930:0.01293,St_PG4005_C00T036089.1:0.06058)0.947:0.01373)0.683:0.00753)0.875:0.00707,(((St_PG4032_C00T025249.1:0.0,St_PG4032_C00T057177.1:0.0):0.01814,St_PG6225_C00T052067.1:0.02079)0.958:0.01329,(St_PG5003_C00T020838.1:0.01901,(((He2-St04G174650.1:0.00055,St2-St04G158570.1:0.00055)0.991:0.02345,(St_PG5032_C00T057009.1:0.01046,St_PG6243_C00T057376.1:0.03165)0.013:0.00731)0.943:0.00054,((C88_C04H2G042950.1:0.0,C88_C04H2G042950.2:0.0):0.00055,St_PG6247_C00T067915.1:0.00055)1.000:0.03607)0.850:0.01012)0.937:0.01328)0.819:0.00531)0.942:0.01269)0.991:0.03454)0.899:0.01053,((St_PG3023_C00T001896.1:0.01544,((St_PG3005_C00T029933.1:0.0,St_PG3005_C00T057359.1:0.0):0.00985,(St_PG6242_C00T016718.1:0.0,St_PG6242_C00T035859.1:0.0):0.02868)0.494:0.00525)0.987:0.02349,((St_PG4041_C00T036664.1:0.02370,St_PG4042_C00T008512.1:0.01623)0.934:0.01175,(St_A6-26_C04T000842.1:0.02513,(St_PG4005_C00T036087.1:0.00259,St_PG4032_C00T057167.1:0.00263)0.974:0.01802)0.940:0.01421)0.973:0.01937)0.149:0.00305)0.858:0.00633,St_PG5032_C00T018479.1:0.04420)0.997:0.04583)0.829:0.00859)1.000:0.21093)0.983:0.09592)0.999:0.14586)1.000:0.32250,((((Solyc_TS117_12T000363.1:0.00734,((Solyc_cer_BGV007989_00T032207.1:0.0,Solyc_Brandywine_00T033090.1:0.0,Solyc_EA00371_00T032497.1:0.0,Solyc_Fla8924_00T032585.2:0.0,Solyc_TS12_12T000346.1:0.0,Solyc_TS166_12T000346.1:0.0,Solyc_TS185_12T000347.1:0.0,Solyc_TS204_12T000355.1:0.0,Sopim_TS222_12T000365.1:0.0,Solyc_cer_TS238_12T000355.1:0.0,Solyc_cer_TS280_12T000355.2:0.0,Solyc_cer_TS39_12T000344.1:0.0,Sopim_TS439_12T000353.1:0.0,Solyc_TS80_12T000342.1:0.0):0.00055,(Solyc_cer_BGV007989_00T032207.2:0.0,Solyc_Brandywine_00T033090.2:0.0,Solyc_EA00371_00T032497.2:0.0,Solyc_Fla8924_00T032585.1:0.0,Solyc_cer_TS280_12T000355.1:0.0):0.00055)0.940:0.00054)0.787:0.00271,(Sopim_BGV006775_00T032924.1:0.00807,Solyc_cer_TS623_12T000365.1:0.00992)0.549:0.00317)1.000:0.08686,((sp1102chr12_nlr_35.t1:0.03248,sp2271chr12.nlr1.t1:0.01935)0.990:0.04195,((KAF3627371.1:0.00055,((PHT75149.1:0.0,XP_047249387.1:0.0):0.00055,KAF3652729.1:0.00055)0.907:0.00490)1.000:0.16915,((St_PG5003_C00T074961.1:0.00263,St_PG5062_C00T001890.1:0.00526)0.997:0.03131,(St_PG4017_C00T053062.1:0.01677,((St_PG4036_C00T008608.1:0.0,St_PG4036_C00T008608.2:0.0):0.06646,(((St_PG3003_C00T061127.1:0.01037,((St_PG6243_C00T056104.1:0.01431,(((St_PG5076_C00T008828.1:0.01815,(((C88_C12H3G082170.1:0.0,C88_C12H3G082170.2:0.0,St_E4-63_C12T002663.1:0.0,St_E86-69_C12T002519.1:0.0,St_PG6246_C00T051344.1:0.0,St_RH_C12T002619.1:0.0):0.00054,(St1-St12G585970.1:0.00055,((C88_C12H1G025710.1:0.0,C88_C12H4G111010.1:0.0,He1-St12G571205.1:0.0):0.00055,(St_PG5062_C00T039154.1:0.0,St_PG5068_C00T041819.1:0.0):0.00055)0.000:0.00055)0.809:0.00257)0.994:0.02678,((St_RH_C00T047107.1:0.00055,(St_A6-26_C12T002584.1:0.00055,St_PG5003_C00T013410.1:0.00055)0.906:0.00518)0.923:0.00518,(((C88_C12H2G054090.1:0.00250,St_PG3022_C00T039316.1:0.00055)0.786:0.00252,(St_PG5032_C00T034429.1:0.00252,XP_049347118.1:0.00254)0.888:0.00514)0.986:0.01294,(St_PG5068_C12T002563.1:0.00259,(St_PG6002_C00T072322.1:0.0,St_PG6059_C00T078217.1:0.0):0.00055)0.275:0.00055)0.916:0.00507)0.878:0.00054)0.724:0.00821)0.924:0.00975,(St_PG4042_C00T053421.1:0.01294,(XP_049379574.1:0.0,XP_049379575.1:0.0,XP_049379576.1:0.0):0.01334)0.991:0.02695)0.967:0.00055,(St_PG5003_C00T074960.1:0.00515,St_PG6169_C00T009535.1:0.00780)0.950:0.01099)0.349:0.00337)0.363:0.00255,(XP_015060747.1:0.00512,((XP_019066849.1:0.0,XP_019066850.1:0.0,XP_025884346.1:0.0,Solyc_TS204_12T000354.1:0.0,Sopim_TS222_12T000364.1:0.0):0.00259,(Sopim_BGV006775_00T032923.1:0.0,Solyc_TS117_12T000362.1:0.0):0.00053)0.991:0.02106)0.977:0.01737)0.799:0.00361)0.784:0.00252,((St_PG4032_C00T026246.1:0.0,St_PG4032_C00T063016.1:0.0):0.00786,((St_PG0009_C00T024675.1:0.00055,St_PG0019_C12T001044.1:0.00256)0.999:0.03313,St_PG4060_C00T045992.1:0.00317)0.229:0.00764)0.820:0.00754)0.768:0.00054,St_PG4049_C00T044721.1:0.00521)0.607:0.00054)0.769:0.00420)0.701:0.00837)0.960:0.02181)0.838:0.00590)0.853:0.01275)0.999:0.13650,(((XP_019246800.1:0.02604,(Nitab4.5_0003798g0030.1:0.0,mRNA_93993_cds:0.0,mRNA_93994_cds:0.0,mRNA_93995_cds:0.0):0.07293)0.996:0.06152,((((XP_016500421.1:0.0,mRNA_61776_cds:0.0):0.00055,(mRNA_61777_cds:0.0,mRNA_61778_cds:0.0):0.00055)0.822:0.00285,((XP_009602410.1:0.0,XP_033512366.1:0.0):0.00055,(XP_018626812.1:0.0,XP_033512365.1:0.0):0.00055)0.000:0.00055)0.984:0.03000,((XP_009779606.1:0.0,XP_009779607.1:0.0,XP_016460704.1:0.0):0.03682,((mRNA_33765_cds:0.0,mRNA_33766_cds:0.0,mRNA_33767_cds:0.0,mRNA_33768_cds:0.0,mRNA_33769_cds:0.0,mRNA_33770_cds:0.0,mRNA_33771_cds:0.0):0.00055,((XP_009770726.1:0.0,XP_009770727.1:0.0,XP_009770728.1:0.0,XP_009770729.1:0.0,Nitab4.5_0028683g0010.1:0.0):0.00055,(XP_016490073.1:0.0,XP_016490142.1:0.0):0.00055)0.833:0.00293)0.996:0.03939)0.995:0.03866)0.923:0.02625)1.000:0.14474,(((sp1102chr12_nlr_34.t1:0.15352,(St_PG3005_C00T018455.1:0.02329,sp2273chr12_g00100.1:0.12456)1.000:0.11263)0.797:0.02286,((XP_019246803.1:0.08493,XP_019246799.1:0.15883)0.852:0.01133,((((sp1102chr12_nlr_33.t1:0.0,sp1102chr12.32308.t1:0.0):0.00256,sp2271chr12.nlr2.t1:0.00516)0.999:0.07958,((PHU08080.1:0.00254,(PHT52002.1:0.00766,((PHT73439.1:0.0,XP_047259071.1:0.0):0.00256,KAF3672186.1:0.00570)0.777:0.00252)0.000:0.00055)0.991:0.04264,(PHT51826.1:0.07546,PHT52286.1:0.09324)0.860:0.02772)0.997:0.05712)0.935:0.02598,(XP_019246767.1:0.00055,XP_019246768.1:0.00055)1.000:0.15046)0.862:0.01285)0.925:0.01550)0.820:0.00951,(((((XP_009757156.1:0.0,XP_016470706.1:0.0,XP_016470707.1:0.0,XP_016470708.1:0.0,Nitab4.5_0007686g0040.1:0.0,mRNA_125078_cds:0.0,mRNA_125079_cds:0.0):0.02293,(XP_016500328.1:0.00277,(mRNA_61774_cds:0.01517,(mRNA_61773_cds:0.0,mRNA_61775_cds:0.0):0.00055)0.745:0.00054)0.859:0.01454)1.000:0.16224,(sp2271chr12.nlr3.t1:0.03889,(St_A6-26_C12T002583.1:0.01186,St_PG4042_C00T020408.1:0.01961)0.933:0.02065)0.999:0.11026)0.951:0.04695,((((Nitab4.5_0002658g0010.1:0.02707,(((XP_009766920.1:0.0,XP_016472061.1:0.0,XP_016472062.1:0.0,XP_016472063.1:0.0,XP_016472064.1:0.0,Nitab4.5_0003798g0020.1:0.0,mRNA_24683_cds:0.0):0.00055,(mRNA_24680_cds:0.0,mRNA_24681_cds:0.0,mRNA_24682_cds:0.0):0.00055)0.875:0.00512,Nbe.v1.s00050g01260:0.03779)0.799:0.00383)0.782:0.00395,(XP_019246795.1:0.0,XP_019246796.1:0.0,XP_019246798.1:0.0):0.00509)1.000:0.16161,(((XP_009606267.1:0.00055,(Nitab4.5_0002658g0040.1:0.00054,(XP_016460620.1:0.00055,mRNA_61757_cds:0.00255)0.794:0.00251)0.769:0.00256)0.851:0.00690,(XP_009786668.1:0.00771,Nitab4.5_0010481g0020.1:0.01479)0.906:0.00836)1.000:0.09526,((XP_009595164.1:0.0,XP_018624751.1:0.0,XP_033510787.1:0.0,XP_033510788.1:0.0,XP_033510789.1:0.0):0.00658,Nitab4.5_0001651g0050.1:0.01274)1.000:0.12038)0.493:0.01707)0.373:0.01135,(((XP_009606277.1:0.0,XP_009606282.1:0.0,XP_009606283.1:0.0,XP_009606284.1:0.0,XP_009606288.1:0.0,XP_009606291.1:0.0,XP_033513143.1:0.0,XP_033513144.1:0.0,XP_033513145.1:0.0,XP_033513146.1:0.0,XP_033513147.1:0.0,XP_033513149.1:0.0,XP_033513150.1:0.0):0.00055,(XP_016460618.1:0.0,XP_016460619.1:0.0):0.00260)0.961:0.02165,((Nitab4.5_0003798g0070.1:0.0,mRNA_24679_cds:0.0):0.00055,mRNA_24678_cds:0.02759)0.983:0.02811)1.000:0.09116)0.657:0.01030)0.702:0.01204,((((PHU08012.1:0.00760,KAF3685428.1:0.00257)0.997:0.04793,(Capang00g002699:0.04068,(PHT75156.1:0.01969,PHU11014.1:0.00530)1.000:0.05528)0.376:0.01944)0.999:0.06667,(((sp1102chr11_nlr_132.t1:0.0,SaSP2275_utg214_g21109.1:0.0):0.00259,(sp2271chr11.nlr174.t1:0.00055,sp2273chr11_g01354.1:0.00258)0.000:0.00055)1.000:0.10807,(((PHT84100.1:0.0,KAF3659984.1:0.0):0.00055,XP_016569402.2:0.00055)1.000:0.11640,(((((St_PG3022_C00T030866.1:0.00508,(St_PG6243_C00T049810.1:0.00513,St_PG4036_C00T000946.1:0.00837)0.000:0.00055)0.818:0.00053,(St_PG5076_C00T036213.1:0.00764,St_PG6002_C00T061571.1:0.01049)0.441:0.00258)0.739:0.00054,St_PG4036_C00T045039.1:0.00055)0.834:0.00778,(((XP_015064435.1:0.0,XP_015064436.1:0.0):0.02016,(Sopim_PP_02T000370.1:0.00055,((XP_004231569.2:0.0,Sopim_BGV006775_00T004786.1:0.0,Solyc_cer_BGV006865_00T004706.1:0.0,Solyc_cer_BGV007931_00T004790.1:0.0,Solyc_cer_BGV007989_00T004674.1:0.0,Solyc_Brandywine_00T004776.1:0.0,Solyc_EA00371_00T004758.1:0.0,Solyc_EA00990_00T005135.1:0.0,Solyc_Fla8924_00T004769.1:0.0,Solyc_Floradade_00T004672.1:0.0,Sopim_LA2093_00T005269.1:0.0,Solyc_LYC1410_00T004665.1:0.0,Solyc_MM_02T000403.1:0.0,Solyc_MM_02T000408.1:0.0,Solyc_MM_02T000413.1:0.0,Sopim_PAS014479_00T004744.1:0.0,Solyc_PI169588_00T004639.1:0.0,Solyc_PI303721_00T004676.1:0.0,Solyc02T000322.1:0.0,Solyc02T000325.1:0.0,Solyc_TS112_02T000401.1:0.0,Solyc_TS112_02T000406.1:0.0,Solyc_TS112_02T000411.1:0.0,Solyc_TS117_02T000340.1:0.0,Solyc_cer_TS118_02T000391.1:0.0,Solyc_cer_TS118_02T000396.1:0.0,Solyc_cer_TS118_02T000401.1:0.0,Solyc_TS12_02T000322.1:0.0,Solyc_TS12_02T000325.1:0.0,Solyc_TS12_02T000328.1:0.0,Sopim_TS15_02T000392.1:0.0,Sopim_TS15_02T000541.1:0.0,Sopim_TS15_02T000545.1:0.0,Sopim_TS15_02T000550.1:0.0,Sopim_TS156_02T000412.1:0.0,Solyc_TS166_02T000326.1:0.0,Solyc_TS166_02T000329.1:0.0,Solyc_TS166_02T000332.1:0.0,Solyc_TS171_02T000415.1:0.0,Solyc_TS171_02T000420.1:0.0,Solyc_TS185_02T000339.1:0.0,Solyc_TS185_02T000344.1:0.0,Solyc_TS204_02T000331.1:0.0,Solyc_TS204_02T000334.1:0.0,Solyc_TS204_02T000337.1:0.0,Sopim_TS222_02T000349.1:0.0,Sopim_TS222_02T000352.1:0.0,Solyc_cer_TS238_02T000316.1:0.0,Solyc_cer_TS280_02T000309.1:0.0,Solyc_cer_TS280_02T000312.1:0.0,Solyc_cer_TS280_02T000315.1:0.0,Solyc_cer_TS280_02T000318.1:0.0,Solyc_cer_TS281_02T000417.1:0.0,Solyc_cer_TS281_02T000423.1:0.0,Solyc_cer_TS281_02T000428.1:0.0,Solyc_TS3_02T000356.1:0.0,Solyc_TS3_02T000359.1:0.0,Solyc_TS331_02T000423.1:0.0,Solyc_TS331_02T000429.1:0.0,Solyc_TS331_02T000435.1:0.0,Solyc_cer_TS39_02T000331.1:0.0,Sopim_TS413_02T000408.1:0.0,Sopim_TS421_02T000401.1:0.0,Sopim_TS421_02T000405.1:0.0,Sopim_TS439_02T000352.1:0.0,Sopim_TS439_02T000355.1:0.0,Sopim_TS439_02T000358.1:0.0,Solyc_cer_TS545_02T000402.1:0.0,Solyc_cer_TS545_02T000406.1:0.0,Solyc_cer_TS545_02T000410.1:0.0,Solyc_TS60_02T000432.1:0.0,Solyc_TS60_02T000436.1:0.0,Solyc_TS60_02T000441.1:0.0,Solyc_cer_TS623_02T000328.1:0.0,Solyc_cer_TS623_02T000331.1:0.0,Solyc_cer_TS623_02T000334.1:0.0,Solyc_TS629_02T000396.1:0.0,Solyc_TS629_02T000400.1:0.0,Solyc_TS629_02T000404.1:0.0,Solyc_TS692_02T000400.1:0.0,Solyc_TS692_02T000405.1:0.0,Solyc_TS692_02T000410.1:0.0,Solyc_TS80_02T000316.1:0.0,Solyc_TS80_02T000319.1:0.0,Solyc_TS80_02T000322.1:0.0,Solyc_TS9_02T000417.1:0.0,Solyc_TS9_02T000423.1:0.0,Solyc_TS9_02T000428.1:0.0,Solyc_cer_TS96_02T000344.1:0.0,Solyc_cer_TS96_02T000352.1:0.0):0.00055,Sopim_TS265_02T000371.1:0.00264)0.843:0.00263)0.937:0.01628)0.990:0.02713,(He1-St02G266320.1:0.03268,(((St_PG4060_C00T006734.1:0.0,St_PG4060_C00T053224.1:0.0):0.03023,((St_PG3005_C00T068037.1:0.00253,St_PG4005_C00T024815.1:0.00532)0.849:0.00706,((St_PG6242_C00T023326.1:0.0,St_PG6242_C00T042770.1:0.0):0.01460,(St_PG3003_C00T006189.1:0.00259,St_PG3003_C00T040300.1:0.00054)0.971:0.01734)0.249:0.00475)0.334:0.00369)0.713:0.00710,(St_PG1008_C00T008385.1:0.00288,St_PG1008_C00T065671.1:0.00055)0.986:0.02054)0.769:0.00204)0.774:0.00526)0.853:0.00514)0.874:0.00513,(St_PG5032_C00T065574.1:0.01095,(((St_PG4032_C00T000431.1:0.0,St_PG4032_C00T048376.1:0.0):0.01003,(((St_PG6002_C00T002587.1:0.0,St_PG6002_C00T013555.1:0.0):0.00055,St_PG6148_C00T065718.1:0.00055)0.975:0.01755,(St_PG6029_C00T050680.1:0.00055,(St_PG6148_C00T002376.1:0.02051,(St_PG6244_C00T006925.1:0.01937,(St_E4-63_C02T000307.1:0.01159,St_E86-69_C02T000262.2:0.00443)0.799:0.01543)0.906:0.01716)0.839:0.00864)0.897:0.00805)0.931:0.01627)0.762:0.00304,((St_PG3022_C00T030863.1:0.00786,((St_PG6243_C00T005077.1:0.0,St_PG6243_C00T049813.1:0.0):0.00261,St_PG5032_C00T008203.1:0.00789)0.000:0.00055)0.793:0.00263,(St_PG4036_C00T000949.1:0.00258,(He2-St02G286560.1:0.00526,St_PG4036_C00T045035.1:0.00055)0.000:0.00055)0.777:0.00256)0.996:0.02136)0.783:0.00330)0.341:0.00146)1.000:0.08007)0.917:0.01832)0.801:0.01240)0.938:0.02185,(PHU05298.1:0.11262,((((PHT28385.1:0.09775,(Capang09g000001:0.00055,PHT62071.1:0.00571)1.000:0.08738)0.948:0.05020,(((PHT52602.1:0.05645,((PHT51599.1:0.01075,(KAF3643548.1:0.00512,(PHU08252.1:0.01027,(PHT73681.1:0.00244,XP_047260230.1:0.00055)0.466:0.00522)0.853:0.00054)0.950:0.00778)0.767:0.00254,PHT52234.1:0.00055)0.882:0.00796)1.000:0.04597,Capang00g000730:0.08342)0.989:0.02697,((PHT73690.1:0.08465,((PHT73670.1:0.00678,(PHT75151.1:0.00517,PHU10997.1:0.00785)0.885:0.00624)0.976:0.02156,KAF3685429.1:0.08926)0.943:0.02027)0.824:0.01540,((PHU10975.1:0.11914,(PHU08322.1:0.02163,(PHT73798.1:0.00055,XP_047260763.1:0.00055)0.987:0.02918)0.999:0.06889)0.303:0.01938,((PHU08348.1:0.01402,((PHT73688.1:0.0,XP_047252589.1:0.0,XP_047252590.1:0.0):0.00342,PHU08258.1:0.00692)0.895:0.01027)0.998:0.03773,((XP_047261241.1:0.00714,(PHT52216.1:0.01652,PHT27731.1:0.03354)0.750:0.00792)0.950:0.01388,(KAF3668114.1:0.07398,((PHT52273.1:0.03517,(PHT75099.1:0.04185,PHT52389.1:0.02923)0.745:0.01658)0.893:0.01086,((PHT52020.1:0.04298,(((PHT73797.1:0.0,XP_016540153.2:0.0,XP_016540154.2:0.0,XP_016540155.2:0.0,XP_047252621.1:0.0):0.00406,(Capang00g001503:0.00055,PHU08321.1:0.00527)0.126:0.00385)0.922:0.02779,(PHT26361.1:0.00264,PHT52293.1:0.00780)0.971:0.02245)1.000:0.06247)0.323:0.00675,(((PHT44570.1:0.01100,(PHT77666.1:0.00355,(PHU13508.1:0.00263,KAF3643204.1:0.00055)0.939:0.01134)0.955:0.01542)1.000:0.05013,((PHT52304.1:0.01302,(PHU08325.1:0.00251,(XP_047252616.1:0.00055,(XP_047252618.1:0.0,XP_047252619.1:0.0):0.00055)0.864:0.00523)0.933:0.01032)0.989:0.03024,(PHT52297.1:0.01091,(PHT73649.1:0.01967,KAF3621657.1:0.00055)0.937:0.01094)0.996:0.03457)0.860:0.01234)0.844:0.00863,(PHT52396.1:0.03959,PHU09896.1:0.01384)0.998:0.04300)0.491:0.00387)0.822:0.00664)0.737:0.00052)0.530:0.00734)0.300:0.00839)0.951:0.02432)0.527:0.01463)0.761:0.01028)0.713:0.01333)0.958:0.04061,(((PHU08330.1:0.09314,((PHT61881.1:0.0,XP_047258618.1:0.0):0.11590,(PHT52038.1:0.00305,(PHU08040.1:0.00266,(PHT73469.1:0.00055,(XP_047252525.1:0.0,XP_047252526.1:0.0,XP_047252527.1:0.0,XP_047252528.1:0.0):0.00055)0.776:0.00264)0.929:0.01071)0.999:0.05453)0.924:0.02127)0.946:0.02429,KAF3668117.1:0.11163)0.932:0.01812,(((PHT27724.1:0.08049,PHT52586.1:0.07994)0.864:0.01060,((((((((PHT75088.1:0.00246,XP_016555099.2:0.02086)1.000:0.05847,((PHT52057.1:0.01034,(XP_016540462.1:0.00055,((PHT73491.1:0.0,XP_016540461.1:0.0):0.00055,PHU08020.1:0.00512)0.000:0.00054)0.772:0.00324)0.997:0.04670,PHT26468.1:0.11901)0.727:0.00851)0.923:0.01158,((PHT27815.1:0.01003,(PHT77569.1:0.01028,PHU13266.1:0.01558)0.961:0.01342)1.000:0.03423,(KAF3684403.1:0.06306,(PHT52316.1:0.01113,((PHT73783.1:0.0,KAF3652570.1:0.0,XP_016540158.1:0.0,XP_016540160.1:0.0):0.00264,PHU08312.1:0.00520)0.739:0.00277)1.000:0.03382)0.559:0.00055)0.748:0.00296)0.386:0.00502,((PHT73466.1:0.0,KAF3652823.1:0.0,XP_047252517.1:0.0,XP_047252518.1:0.0):0.00762,PHT52034.1:0.01279)0.997:0.03503)0.981:0.02477,(((PHT28394.1:0.05145,XP_047252369.1:0.11247)0.764:0.00566,(PHT73655.1:0.02029,KAF3623937.1:0.00505)1.000:0.06866)0.756:0.00445,(PHT52578.1:0.06364,(PHT52230.1:0.00788,((PHT73687.1:0.0,KAF3643552.1:0.0):0.00264,PHU08257.1:0.00263)0.742:0.00262)1.000:0.05206)0.919:0.02082)0.925:0.01613)0.831:0.00741,(PHT28384.1:0.04391,PHT52565.1:0.11325)0.993:0.04473)0.752:0.00466,(((PHT52004.1:0.01032,((XP_047259497.1:0.0,XP_047259498.1:0.0,XP_047259499.1:0.0):0.00523,(PHT71576.1:0.00280,PHU08077.1:0.00522)0.000:0.00054)0.851:0.00543)0.999:0.04122,PHT26555.1:0.06100)0.842:0.00589,(((PHT52298.1:0.04379,(PHT52597.1:0.02309,(PHT73806.1:0.01453,PHU08329.1:0.01161)0.196:0.00881)0.981:0.02707)0.923:0.01619,(PHT28393.1:0.01552,((KAF3652572.1:0.0,KAF3679110.1:0.0):0.00055,XP_047252623.1:0.00055)0.975:0.01899)1.000:0.06573)0.749:0.00911,(((PHT61328.1:0.0,XP_047261947.1:0.0):0.00399,PHU08340.1:0.00920)1.000:0.08244,((((KAF3676522.1:0.00055,KAF3679063.1:0.00055)1.000:0.05979,((PHT52078.1:0.01725,PHU08005.1:0.00449)0.999:0.04980,(PHU08026.1:0.00394,XP_047252530.1:0.01890)0.999:0.04496)0.835:0.01292)0.950:0.01722,((((XP_047261882.1:0.0,XP_047261883.1:0.0):0.00524,(PHT61864.1:0.00262,XP_047261796.1:0.00055)0.950:0.00790)0.956:0.00054,(PHT52568.1:0.01064,PHT52592.1:0.01846)0.915:0.01290)0.998:0.03416,Bs2:0.05743)0.773:0.00485)0.901:0.01432,(PHT52014.1:0.01164,PHT52017.1:0.01167)1.000:0.04818)0.459:0.00710)0.609:0.00823)0.882:0.01186)0.449:0.00523)0.577:0.00054,(((PHT52012.1:0.00283,PHU08067.1:0.01587)1.000:0.06148,PHT52204.1:0.07287)0.841:0.00751,(XP_016540611.2:0.06295,PHU08344.1:0.06074)0.852:0.00792)0.635:0.00500)0.886:0.00651)0.734:0.00396,((PHU08326.1:0.07845,PHU08328.1:0.02517)0.975:0.04353,PHT52224.1:0.07116)0.973:0.03568)0.887:0.01409)0.998:0.06797)0.722:0.03664,(PHT52233.1:0.02327,(PHT73682.1:0.00267,(KAF3636034.1:0.0,XP_047260407.1:0.0):0.00054)0.891:0.01041)1.000:0.08871)0.811:0.02501)0.453:0.01657)0.996:0.05818)0.850:0.02593)0.923:0.03429)1.000:0.12704)1.000:0.21229)0.756:0.04105)0.998:0.19577,((((XP_016434467.1:0.0,Nitab4.5_0000221g0060.1:0.0,mRNA_122929_cds:0.0):0.18848,((XP_009768089.1:0.03930,XP_019258539.1:0.01396)1.000:0.15283,(Nitab4.5_0007199g0020.1:0.20852,(((XP_016494612.1:0.0,Nitab4.5_0009770g0020.1:0.0):0.02644,(mRNA_123321_cds:0.00055,((XP_016466979.1:0.0,XP_016467604.1:0.0,mRNA_123320_cds:0.0,mRNA_123322_cds:0.0):0.00055,((XP_009604795.1:0.0,XP_033512833.1:0.0,XP_033512834.1:0.0):0.00258,Nitab4.5_0000221g0110.1:0.00055)0.850:0.00256)0.000:0.00054)0.949:0.01305)0.988:0.03112,((XP_009773958.1:0.0,XP_009773959.1:0.0,XP_016501958.1:0.0,XP_016501960.1:0.0,Nitab4.5_0009770g0010.1:0.0,mRNA_25881_cds:0.0,mRNA_25882_cds:0.0,mRNA_25883_cds:0.0,mRNA_25884_cds:0.0):0.05560,((mRNA_14142_cds:0.0,mRNA_14143_cds:0.0):0.00540,((XP_009622842.1:0.0,XP_033516652.1:0.0,XP_033516653.1:0.0):0.00055,XP_016514766.1:0.00270)0.000:0.00055)0.964:0.01630)0.932:0.01704)1.000:0.10229)0.955:0.04892)0.871:0.02385)1.000:0.26119,((((Ppr-t_65619:0.11794,(PHU01850.1:0.00055,(Capang00g003850:0.00260,((PHT67195.1:0.0,KAF3621615.1:0.0,KAF3622523.1:0.0):0.00055,XP_047255206.1:0.00055)0.832:0.00262)0.831:0.00302)1.000:0.07728)0.841:0.01721,((((sp1102chr05_nlr_7.t1:0.00828,(sp2273chr05_g00480.1:0.0,SaSP2275_utg183_g19669.1:0.0):0.00419)0.766:0.00903,(sp2273chr05_g00496.1:0.01575,((sp2271chr05.15472.t1:0.0,sp2271chr05.nlr447.t1:0.0):0.00367,SaSP2275_utg183_g19653.1:0.00401)0.066:0.00342)0.803:0.00945)0.997:0.05627,(((sp1102chr05_nlr_1.t1:0.0,sp2271chr05.13806.t1:0.0,sp2271chr05.nlr486.t1:0.0):0.00236,SaSP2275_utg193_g20299.1:0.00055)0.985:0.02932,(((XP_010320708.1:0.0,Sopim_BGV006775_00T014735.1:0.0,Solyc_cer_BGV006865_00T014173.1:0.0,Solyc_cer_BGV007989_00T014209.1:0.0,Solyc_Brandywine_00T014601.1:0.0,Solyc_EA00371_00T014398.1:0.0,Solyc_Fla8924_00T014357.1:0.0,Solyc_Floradade_00T013999.1:0.0,Sopim_LA2093_00T015163.1:0.0,Solyc05T000301.1:0.0,Solyc_TS117_05T000320.1:0.0,Solyc_TS12_05T000286.1:0.0,Sopim_TS15_05T000286.1:0.0,Sopim_TS156_05T000307.1:0.0,Solyc_TS166_05T000325.1:0.0,Solyc_TS171_05T000297.1:0.0,Solyc_TS185_05T000324.1:0.0,Solyc_TS204_05T000323.1:0.0,Sopim_TS222_05T000322.1:0.0,Solyc_cer_TS238_05T000327.1:0.0,Sopim_TS265_05T000306.1:0.0,Solyc_cer_TS280_05T000324.1:0.0,Solyc_cer_TS281_05T000309.1:0.0,Solyc_TS3_05T000296.1:0.0,Solyc_cer_TS39_05T000326.1:0.0,Sopim_TS421_05T000303.1:0.0,Sopim_TS439_05T000340.1:0.0,Solyc_cer_TS623_05T000319.1:0.0,Solyc_TS692_05T000302.1:0.0,Solyc_TS80_05T000319.1:0.0,Solyc_TS9_05T000296.1:0.0):0.00751,(XP_015074732.1:0.0,XP_027773140.1:0.0):0.00251)0.998:0.03123,((C88_C05H3G057990.1:0.00766,(((((St_PG4042_C00T022157.1:0.0,St_PG4042_C00T070416.1:0.0):0.01417,St1-St05G123005.1:0.01907)0.765:0.00776,(XP_049405859.1:0.01270,XP_049405860.1:0.01020)0.830:0.00483)0.751:0.00369,((St_PG3003_C00T042717.1:0.00364,(St_PG4060_C00T019989.1:0.00981,St_PG4060_C00T044826.1:0.01582)0.766:0.00771)0.104:0.00155,(((St_PG5018_C00T016911.1:0.0,St_PG5018_C00T040533.1:0.0):0.00557,(St_PG5068_C00T062326.1:0.00470,XP_015162788.1:0.00053)0.860:0.00769)0.836:0.00475,(St_PG5068_C05T000555.1:0.00508,((C88_C05H4G084190.1:0.0,He2-St05G116000.1:0.0,St2-St05G123880.1:0.0):0.00253,((St_PG5068_C05T000556.1:0.00054,((St_PG6148_C00T010254.1:0.0,St_PG6216_C00T024666.1:0.0):0.00055,St_PG6216_C00T067548.1:0.00254)0.906:0.00509)0.975:0.01029,(St_PG5068_C00T062325.1:0.00256,St_PG6148_C00T010253.1:0.00055)0.518:0.00055)0.000:0.00055)0.906:0.00505)0.751:0.00254)0.834:0.00511)0.000:0.00142)0.702:0.00502,(C88_C05H4G084200.1:0.0,He2-St05G116040.1:0.0,St2-St05G123920.1:0.0):0.01069)0.766:0.00211)0.795:0.00251,((St_PG1011_C00T007506.1:0.0,St_PG1011_C00T042514.1:0.0):0.01033,((St_PG6242_C00T027300.1:0.0,St_PG6242_C00T050673.1:0.0):0.01276,(St_PG1008_C00T014569.1:0.01282,(St_PG6241_C00T010241.1:0.00507,St_PG6241_C00T049403.1:0.00510)0.863:0.00510)0.760:0.00253)0.781:0.00247)0.885:0.00503)0.767:0.00248)0.999:0.04111)0.532:0.00123)0.984:0.03797,((St_PG6216_C00T067550.1:0.0,St_PG6225_C00T065703.1:0.0,St_PG6245_C00T040786.1:0.0):0.02567,(St_PG6242_C00T027301.1:0.0,St_PG6242_C00T050672.1:0.0):0.01097)1.000:0.11922)0.623:0.02239)0.979:0.04453,((((((sp2271chr07.19964.t1:0.0,sp2271chr07.nlr347.t1:0.0):0.00054,sp2273chr07_g01468.1:0.00755)0.977:0.01297,SaSP2275_utg179_g18805.1:0.00054)0.424:0.00256,sp1102chr07_nlr_13.t1:0.00054)1.000:0.06650,((((XP_015081609.1:0.00845,((XP_004243493.1:0.0,Sopim_BGV006775_00T021518.1:0.0,Solyc_cer_BGV006865_00T020767.1:0.0,Solyc_cer_BGV007931_00T020743.1:0.0,Solyc_cer_BGV007989_00T020804.1:0.0,Solyc_Brandywine_00T021396.1:0.0,Solyc_EA00371_00T021135.1:0.0,Sopim_LA2093_00T022129.1:0.0,Solyc_LYC1410_00T020624.1:0.0,Solyc_MM_07T001771.1:0.0,Solyc07T001883.1:0.0,Solyc_cer_TS118_07T001789.1:0.0,Sopim_TS15_07T001822.1:0.0,Solyc_TS166_07T001602.1:0.0,Solyc_TS171_07T001780.1:0.0,Solyc_TS185_07T001638.1:0.0,Sopim_TS222_07T001640.1:0.0,Solyc_cer_TS238_07T001575.1:0.0,Solyc_cer_TS280_07T001624.1:0.0,Solyc_cer_TS281_07T001842.1:0.0,Sopim_TS421_07T001781.1:0.0,Sopim_TS439_07T001656.1:0.0,Solyc_cer_TS545_07T001812.1:0.0,Solyc_TS60_07T001812.1:0.0,Solyc_cer_TS623_07T001600.1:0.0,Solyc_TS629_07T001788.1:0.0,Solyc_TS692_07T001832.1:0.0,Solyc_TS80_07T001601.1:0.0):0.00055,((Solyc_TS331_07T001852.1:0.0,Solyc_cer_TS96_07T001662.1:0.0):0.00256,((Sopim_PAS014479_00T020864.1:0.0,Solyc_TS117_07T001993.1:0.0,Sopim_TS156_07T001898.1:0.0,Solyc_cer_TS39_07T001711.1:0.0):0.00055,((Solyc_Fla8924_00T021057.1:0.0,Solyc_Floradade_00T020676.1:0.0,Solyc_TS12_07T001568.1:0.0,Solyc_TS204_07T001671.1:0.0):0.00055,Sopim_TS265_07T002153.1:0.00255)0.763:0.00055)0.000:0.00055)0.849:0.00262)0.933:0.00773)0.987:0.02076,XP_049414366.1:0.00775)0.759:0.00267,((St_PG4060_C00T027152.1:0.00055,St_PG4060_C00T056387.1:0.00255)0.880:0.00509,(St_PG3003_C00T050162.1:0.00522,(St_PG6242_C00T012951.1:0.0,St_PG6242_C00T012951.2:0.0):0.01673)0.249:0.00507)0.355:0.00054)0.970:0.02987,((St_PG0009_C00T035646.1:0.00256,St_PG0019_C07T001482.1:0.00055)0.960:0.01597,((St_PG1011_C00T022723.1:0.00755,((St_PG1008_C00T017044.1:0.0,St_PG1008_C00T066817.1:0.0):0.00052,(St_PG1013_C00T014626.1:0.00055,St_PG1013_C00T044658.1:0.00256)0.856:0.00254)0.895:0.00506)0.780:0.00398,((St_PG5068_C00T062574.1:0.00279,(St_PG5018_C00T032494.1:0.00461,St_PG6247_C00T003256.1:0.00257)0.875:0.00055)0.497:0.00506,((((C88_C07H1G015630.1:0.0,C88_C07H3G069410.1:0.0,C88_C07H4G096400.1:0.0,St_E4-63_C07T001697.1:0.0,St_PG6148_C00T013285.1:0.0,St_PG6148_C00T013285.2:0.0,St_PG6216_C00T022862.1:0.0,St_PG6216_C00T065911.1:0.0,St_PG6225_C00T022417.1:0.0,St_PG6225_C00T071817.1:0.0,St_PG6244_C00T025666.1:0.0,St_PG6244_C00T058107.1:0.0,St_PG6245_C00T032450.1:0.0,St_RH10-15_C07T001730.1:0.0,XP_006364178.1:0.0):0.00055,St_PG6148_C00T040385.1:0.00055)0.820:0.00256,((C88_C07H2G042890.1:0.0,C88_C07H4G096310.1:0.0,C88_C07H4G096640.1:0.0,He1-St07G395240.1:0.0,St_PG6002_C00T059078.1:0.0,St1-St07G508240.1:0.0):0.00254,St_PG6055_C00T048945.1:0.00055)0.000:0.00055)0.861:0.00255,(St_PG4042_C00T042665.1:0.00550,(St_PG5068_C07T001606.1:0.00273,(St_PG5062_C00T014534.1:0.00507,St_PG5062_C00T054707.1:0.00055)0.791:0.00232)0.034:0.00256)0.335:0.00055)0.762:0.00287)0.944:0.00940)0.942:0.01360)0.793:0.01416)0.785:0.02266)0.988:0.04379,Capang00g003841:0.22983)0.866:0.02285)0.990:0.07285,(PHT33309.1:0.27603,((((St_PG0019_C08T001121.1:0.12110,(((sp1102chr11_nlr_17.t1:0.07432,(((XP_049381447.1:0.00789,XP_049370800.1:0.00523)0.902:0.00525,((C88_C11H2G033590.2:0.0,C88_C11H4G082150.2:0.0):0.00055,(St_PG4036_C00T014128.1:0.01085,St_PG4042_C00T026217.1:0.01897)0.760:0.00270)0.000:0.00054)1.000:0.05678,((((St_A6-26_C12T002025.1:0.0,C88_C12H3G076180.2:0.0,He1-St12G523165.1:0.0,St_PG6029_C00T065846.1:0.0,St_PG6090_C00T043338.1:0.0,St_PG6148_C00T009814.1:0.0,St_PG6359_C00T044159.1:0.0):0.01371,((St_PG0009_C00T024127.1:0.00259,St_PG0019_C12T001535.1:0.00055)0.993:0.02314,((St_PG1013_C00T043322.1:0.01800,(St_PG1008_C00T022811.1:0.00258,St_PG1008_C00T039505.1:0.00261)0.990:0.02292)0.930:0.00998,((St_PG3003_C00T022381.1:0.0,St_PG3003_C00T022777.1:0.0,St_PG3003_C00T060557.1:0.0):0.00791,St_PG6242_C00T047143.1:0.01060)0.989:0.01875)0.750:0.00305)0.913:0.01032)0.736:0.00175,St_PG5068_C00T046087.1:0.02189)0.883:0.00840,(((St_PG5068_C12T001984.1:0.00267,((C88_C12H1G019320.1:0.0,C88_C12H1G019320.2:0.0,C88_C12H2G047900.1:0.0,C88_C12H4G104770.1:0.0,He2-St12G537085.1:0.0,St_PG6359_C12T001901.1:0.0):0.00055,(C88_C12H1G019320.3:0.0,St_PG6148_C00T062503.1:0.0):0.00055)0.931:0.00795)0.977:0.01843,(XP_049387651.1:0.02441,((St_PG4049_C00T045278.1:0.00269,St_PG4049_C00T050038.1:0.00055)0.798:0.00271,(St_PG4042_C00T017547.1:0.00267,St_PG4042_C00T054018.1:0.00055)0.813:0.00268)0.741:0.00263)0.888:0.00584)0.912:0.01187,(((Sopim_BGV006775_00T033397.1:0.0,Solyc_TS117_12T000843.1:0.0,Sopim_TS265_12T000815.1:0.0,Solyc_TS331_12T000795.1:0.0,Solyc_cer_TS623_12T000852.1:0.0):0.00055,Sopim_TS413_12T000810.1:0.00265)0.032:0.00055,(((Solyc_cer_BGV007989_00T032663.1:0.0,Solyc_Fla8924_00T033039.1:0.0,Solyc_Floradade_00T032235.1:0.0,Solyc_TS112_12T000802.1:0.0,Solyc_cer_TS280_12T000828.1:0.0,Solyc_TS629_12T000794.1:0.0):0.00053,(Solyc_EA00990_00T033871.1:0.00175,(Solyc12T000862.1:0.00055,Sopim_TS222_12T000849.1:0.00055)0.851:0.00272)1.000:0.00088)0.764:0.00257,(Sopim_LA2093_00T034464.1:0.0,Sopim_TS15_12T000792.1:0.0):0.00514)0.900:0.00541)1.000:0.06078)0.242:0.00780)0.991:0.02811)0.915:0.01229)0.867:0.00536,(sp2271chr11.31974.t1:0.0,sp2271chr11.nlr179.t1:0.0):0.10230)0.704:0.00324,(((St_E4-63_C11T000687.1:0.12198,(St_PG0009_C00T029630.1:0.08277,((St2-St11G139055.1:0.0,XP_006365680.2:0.0):0.01312,(St_PG4036_C00T014144.1:0.00526,St_PG4036_C00T059197.1:0.00260)0.853:0.00054)0.996:0.04441)0.905:0.02058)0.964:0.02760,((C88_C11H1G007740.1:0.08043,((He1-St11G141925.1:0.01263,He2-St11G150605.1:0.08447)0.984:0.04360,((C88_C11H2G033470.1:0.0,C88_C11H4G082050.1:0.0):0.06102,St_PG3003_C00T036852.1:0.03336)0.988:0.03719)0.909:0.02386)0.953:0.02474,((((St_PG5068_C00T045587.1:0.00262,St_PG5068_C11T000636.1:0.00055)0.988:0.02446,(((St_E4-63_C11T000671.1:0.01523,(St_PG3003_C00T036873.1:0.03090,((St_PG4036_C00T014113.1:0.01338,((C88_C11H2G033540.1:0.0,C88_C11H4G082100.1:0.0,C88_C11H4G082100.2:0.0):0.00265,He2-St11G150645.1:0.00055)0.852:0.00264)0.796:0.00054,(((C88_C11H3G057420.1:0.0,C88_C11H3G057420.2:0.0):0.00270,St_PG4042_C00T066599.1:0.00530)0.842:0.00494,(St_PG4049_C00T009746.1:0.0,St_PG4049_C00T009746.2:0.0):0.01612)0.893:0.00055)0.785:0.00054)0.422:0.00342)0.854:0.01040,(St2-St11G133415.1:0.00530,St2-St11G134925.1:0.00802)0.785:0.00186)0.426:0.00299,(He1-St11G141410.1:0.00801,XP_049380849.1:0.00541)0.942:0.00054)0.932:0.01579)1.000:0.04863,(((St2-St11G137815.1:0.02456,(He2-St11G150615.1:0.01361,St_PG5062_C00T074726.1:0.00272)0.748:0.00264)0.940:0.01175,(St_PG3003_C00T036853.1:0.03012,St2-St11G134455.1:0.02499)0.923:0.01159)0.968:0.02117,((C88_C11H1G007550.1:0.0,C88_C11H3G057370.1:0.0):0.05139,((XP_049380785.1:0.0,XP_049380786.1:0.0,XP_049380790.1:0.0):0.01967,((XP_049380791.1:0.0,XP_049380792.1:0.0,XP_049380794.1:0.0,XP_049380795.1:0.0):0.00054,((C88_C11H2G033480.1:0.0,C88_C11H4G082060.1:0.0):0.00179,St_PG6243_C00T043402.1:0.00884)0.925:0.00503)0.206:0.00767)0.004:0.00887)0.860:0.02061)0.997:0.03871)0.900:0.01502,(((St_PG1008_C00T026374.1:0.0,St_PG1008_C00T044142.1:0.0):0.03043,((((XP_015057359.1:0.03253,(Solyc_cer_TS280_11T000165.1:0.09684,((Sopim_BGV006775_00T030423.1:0.0,Solyc_TS166_11T000157.1:0.0,Solyc_TS185_11T000160.1:0.0,Solyc_TS204_11T000157.1:0.0,Sopim_TS222_11T000159.1:0.0,Sopim_TS413_11T000156.1:0.0,Solyc_cer_TS623_11T000159.1:0.0):0.00055,(Solyc_TS117_11T000158.1:0.00055,Solyc_cer_TS39_11T000160.1:0.00263)0.907:0.00532)0.905:0.00054)1.000:0.04018)0.996:0.04365,XP_049370951.1:0.04182)0.484:0.00648,((((St_E4-63_C11T000692.1:0.00550,((C88_C11H2G033330.1:0.0,C88_C11H4G081910.1:0.0):0.01026,St_PG4036_C00T014119.1:0.03211)0.693:0.00055)0.977:0.01519,(St_PG6216_C00T075798.1:0.00521,(XP_015160810.1:0.0,XP_015160811.1:0.0,XP_015160812.1:0.0):0.02983)0.770:0.00332)0.767:0.00521,(St_PG5068_C11T000645.1:0.03176,(C88_C11H2G033430.1:0.0,C88_C11H4G082010.1:0.0,St_RH10-15_C11T000626.1:0.0):0.06143)0.932:0.00055)0.735:0.00277,(C88_C11H1G007450.1:0.0,C88_C11H1G007450.2:0.0,C88_C11H3G057290.1:0.0,C88_C11H3G057290.2:0.0):0.04874)0.934:0.01238)0.926:0.01159,((((St_E4-63_C11T000670.1:0.01353,St_PG6243_C00T043400.1:0.03316)0.763:0.00271,(St_PG5068_C11T000633.1:0.01898,((((C88_C11H1G007530.1:0.0,C88_C11H1G007530.2:0.0,C88_C11H1G007530.3:0.0,C88_C11H1G007530.4:0.0,C88_C11H1G007530.5:0.0,C88_C11H3G057350.1:0.0,C88_C11H3G057350.2:0.0,C88_C11H3G057350.3:0.0,C88_C11H3G057350.4:0.0):0.03829,St_PG4049_C00T009747.1:0.01330)0.873:0.00859,((((C88_C11H2G033340.1:0.0,C88_C11H2G033340.2:0.0,C88_C11H2G033340.3:0.0,C88_C11H4G081920.1:0.0,C88_C11H4G081920.2:0.0):0.00261,(St_PG4042_C00T066587.1:0.0,St_PG5032_C00T068099.1:0.0):0.00055)0.876:0.00704,((C88_C11H1G007460.1:0.0,C88_C11H1G007460.2:0.0,C88_C11H1G007460.3:0.0,C88_C11H3G057300.1:0.0,C88_C11H3G057300.2:0.0,C88_C11H3G057300.3:0.0):0.01327,(St_PG5068_C11T000642.1:0.00798,(St_E4-63_C11T000673.1:0.01070,St_PG5068_C00T054071.1:0.00264)0.759:0.00263)0.886:0.00527)0.929:0.00894)0.993:0.03284,St_PG4042_C00T026249.1:0.06174)0.774:0.01095)0.462:0.00660,((St_PG4042_C00T026235.1:0.00795,((C88_C11H2G033690.1:0.0,C88_C11H2G033690.2:0.0,C88_C11H2G033690.3:0.0,C88_C11H2G033690.4:0.0,C88_C11H2G033690.5:0.0,C88_C11H4G082250.1:0.0,C88_C11H4G082250.2:0.0,C88_C11H4G082250.3:0.0,C88_C11H4G082250.4:0.0,C88_C11H4G082250.6:0.0):0.00055,He2-St11G152045.1:0.00055)0.853:0.00054)0.999:0.04139,((St_PG4036_C00T014109.1:0.0,St_PG4036_C00T059152.1:0.0):0.03803,(St1-St11G134210.1:0.00568,(St_PG5068_C00T045589.1:0.00302,St2-St11G135130.1:0.00489)0.039:0.00263)0.981:0.02202)0.987:0.02527)0.896:0.01295)0.925:0.01413)0.728:0.00281)0.863:0.00542,((((St_PG1013_C00T014740.1:0.0,St_PG6241_C00T054453.1:0.0):0.01606,((St_PG1008_C00T044161.1:0.02451,St_PG1008_C00T018087.1:0.00534)0.967:0.01586,(St_PG1013_C00T003663.1:0.00537,St_PG1013_C00T064795.1:0.00270)0.909:0.00796)0.872:0.00604)0.812:0.00465,(St_PG6241_C00T017394.1:0.02997,(St_PG6243_C00T009360.1:0.02618,((St_PG1013_C00T014741.1:0.00287,St_PG6241_C00T054452.1:0.00869)0.994:0.03453,St_PG6241_C00T017170.1:0.02768)0.916:0.01358)0.869:0.00869)0.836:0.00625)0.803:0.00803,((St_PG1008_C00T018074.1:0.0,St_PG1008_C00T044145.1:0.0):0.01419,(St_PG1013_C00T064879.1:0.0,St_PG1013_C00T064879.2:0.0,St_PG1013_C00T064879.3:0.0,St_PG1013_C00T064880.1:0.0,St_PG1013_C00T064880.2:0.0,St_PG1013_C00T064880.3:0.0):0.01978)0.970:0.01906)0.923:0.01151)0.944:0.01106,((((C88_C11H2G033320.1:0.0,C88_C11H4G081900.1:0.0):0.06709,((St_PG4036_C00T014118.1:0.07542,(He1-St11G140735.1:0.00270,St_PG5068_C00T045584.1:0.00257)0.999:0.05334)0.678:0.00835,St_PG4042_C00T066594.1:0.01451)0.865:0.01250)0.730:0.00550,(St_PG6241_C00T015447.1:0.0,St_PG6241_C00T054450.1:0.0):0.03017)0.899:0.00799,(((St_PG6243_C00T043398.1:0.03899,(St2-St11G133045.1:0.01794,(St_PG4042_C00T026253.1:0.00799,(XP_049387627.1:0.00792,(St_PG4042_C00T026241.1:0.00527,St_PG4042_C00T026246.1:0.00055)0.899:0.00528)0.760:0.00264)0.751:0.00340)0.303:0.00787)0.997:0.04436,St_PG6243_C00T009349.1:0.08406)0.000:0.00053,((XP_049388615.1:0.05832,(St_PG4036_C00T014110.1:0.0,St_PG4036_C00T059155.1:0.0):0.05292)0.947:0.01992,((((((St_E4-63_C11T000675.1:0.0,St_PG6216_C00T075803.1:0.0,St_PG6225_C00T066609.1:0.0,St2-St11G133885.1:0.0):0.04772,(St2-St11G137335.1:0.03552,(XP_049387435.1:0.04243,He2-St11G150620.1:0.04974)0.660:0.00744)0.810:0.00610)0.868:0.00888,(((St_PG6055_C00T052903.1:0.00532,(St_PG5068_C11T000651.1:0.00525,(St_PG5068_C00T054072.1:0.00263,St_PG5068_C11T000641.1:0.00055)0.794:0.00263)0.765:0.00259)0.999:0.04632,(St_PG5068_C00T054068.1:0.09994,((C88_C11H2G033490.1:0.0,C88_C11H4G082070.1:0.0):0.03263,((St_E4-63_C11T000683.1:0.0,St_E4-63_C11T000694.1:0.0,St2-St11G137840.1:0.0):0.00786,He1-St11G141950.1:0.00055)0.960:0.00055)0.854:0.00053)1.000:0.07617)0.359:0.00595,(St_PG3003_C00T003344.1:0.04254,((C88_C11H2G033440.1:0.0,C88_C11H2G033440.2:0.0,C88_C11H2G033440.3:0.0,C88_C11H2G033440.4:0.0,C88_C11H4G082020.2:0.0,St_RH10-15_C11T000627.1:0.0):0.00054,C88_C11H4G082020.1:0.00289)0.987:0.02785)0.797:0.01007)0.811:0.00561)0.757:0.00565,St_PG4042_C00T066596.1:0.05115)0.000:0.00055,(St_E4-63_C11T000685.1:0.04828,(He1-St11G141935.1:0.00265,St_PG5068_C11T000646.1:0.00268)0.987:0.02173)0.816:0.00804)0.765:0.00522,St_PG1013_C00T064881.1:0.02659)0.840:0.00879)0.956:0.01557)0.817:0.00477)0.918:0.00862)0.758:0.00270)0.980:0.02028)0.969:0.01775,(He1-St11G141930.1:0.05222,(He1-St11G141570.1:0.05324,St2-St11G133050.1:0.05144)0.499:0.00628)0.997:0.03179)0.706:0.00237)0.807:0.00665)0.700:0.00631)0.879:0.00800,((((sp1102chr11_nlr_18.t1:0.00055,sp2273chr11_g01845.1:0.00054)1.000:0.07262,(((sp1102chr11_nlr_147.t1:0.00885,sp2271chr11.nlr58.t1:0.00970)0.613:0.01299,(sp2271chr11.nlr55.t1:0.00428,SaSP2275_utg376_g28177.1:0.02724)0.935:0.03299)0.996:0.04568,(sp1102chr11_nlr_14.t1:0.05707,(sp2271chr11.31957.t1:0.0,sp2271chr11.nlr56.t1:0.0):0.05148)0.739:0.01091)0.856:0.00961)0.464:0.00591,(((St_PG3003_C00T003345.1:0.0,St_PG3003_C00T036870.1:0.0):0.02682,(St2-St11G137805.1:0.01055,(XP_049380793.1:0.01328,((C88_C11H1G007430.1:0.0,C88_C11H1G007430.2:0.0,C88_C11H1G007430.3:0.0,C88_C11H1G007430.4:0.0,C88_C11H3G057270.1:0.0,C88_C11H3G057270.2:0.0,C88_C11H3G057270.3:0.0,C88_C11H3G057270.4:0.0):0.00528,He2-St11G150610.1:0.01295)0.957:0.00055)0.891:0.00252)0.868:0.00844)0.998:0.05829,(sp1102chr11_nlr_16.t1:0.00525,sp2273chr11_g01846.1:0.00055)1.000:0.09645)0.888:0.01267)0.879:0.00825,(((((((St_PG5068_C11T000650.1:0.00738,(((St_PG4036_C00T014125.1:0.00792,XP_049380799.1:0.00055)0.946:0.00530,((((St_PG6090_C00T034295.1:0.0,St_PG6163_C00T071333.1:0.0):0.01082,St_PG5068_C00T054069.1:0.00272)0.000:0.00055,((C88_C11H2G033560.1:0.0,C88_C11H2G033560.2:0.0,C88_C11H4G082120.1:0.0):0.00055,St_PG4042_C00T066600.1:0.00533)0.955:0.00803)0.000:0.00055,St2-St11G137825.1:0.00810)0.000:0.00054)0.765:0.00305,(St_PG3005_C00T013106.1:0.01358,(St_PG3003_C00T003347.1:0.0,St_PG3003_C00T036868.1:0.0):0.01897)0.873:0.00759)0.558:0.00905)0.971:0.02893,St_PG1011_C00T039780.1:0.06251)0.844:0.01096,((((St_E4-63_C11T000681.1:0.00524,((St_PG5068_C00T045591.1:0.0,St_PG5068_C11T000640.1:0.0):0.00055,St_PG5068_C00T067148.1:0.00529)0.773:0.00267)0.940:0.01477,((C88_C11H1G007560.1:0.0,C88_C11H3G057380.1:0.0):0.00785,St_E4-63_C11T000691.1:0.01305)0.969:0.01760)0.870:0.01031,((XP_015057375.1:0.00826,(Solyc_cer_BGV007989_00T029561.1:0.02140,((XP_010312507.1:0.0,XP_019066695.1:0.0):0.00264,Sopim_BGV006775_00T030412.1:0.00055)0.904:0.00855)0.437:0.00530)0.991:0.04033,(XP_015057060.1:0.02670,((XP_019066753.1:0.0,XP_025883958.1:0.0,XP_025883959.1:0.0,Solyc_cer_BGV007989_00T029573.1:0.0,Solyc_TS166_11T000158.1:0.0,Solyc_TS185_11T000161.1:0.0,Solyc_TS204_11T000158.1:0.0,Sopim_TS222_11T000160.1:0.0,Solyc_cer_TS238_11T000164.1:0.0,Solyc_cer_TS280_11T000166.1:0.0,Sopim_TS439_11T000163.1:0.0,Solyc_cer_TS623_11T000160.1:0.0):0.00263,((Sopim_BGV006775_00T030424.1:0.0,Solyc_cer_BGV006865_00T029461.1:0.0,Sopim_LA2093_00T031310.1:0.0,Sopim_PP_11T000162.1:0.0,Solyc_TS117_11T000159.1:0.0,Sopim_TS265_11T000160.1:0.0,Solyc_cer_TS39_11T000161.1:0.0,Sopim_TS413_11T000157.1:0.0):0.00055,Sopim_PAS014479_00T029604.1:0.00267)0.000:0.00055)0.987:0.02319)0.963:0.02236)0.945:0.01900)0.972:0.02404,(((XP_049380787.1:0.0,XP_049380788.1:0.0):0.02154,(XP_049370780.1:0.00692,(St_PG4036_C00T059272.1:0.00543,((C88_C11H2G034470.1:0.0,C88_C11H4G083060.1:0.0):0.00271,He2-St11G156365.1:0.00270)0.897:0.00545)0.892:0.00736)0.932:0.01814)0.996:0.04017,((St_PG1013_C00T014759.1:0.0,St_PG1013_C00T064860.1:0.0):0.04512,(((He1-St11G142895.1:0.00055,St1-St11G135455.1:0.00265)0.997:0.03049,((C88_C11H1G007760.1:0.01913,XP_049370793.1:0.02380)0.912:0.01266,(C88_C11H2G033750.1:0.01779,(St_PG5068_C00T054054.1:0.00804,St2-St11G138855.1:0.00261)0.871:0.00615)0.824:0.00747)0.767:0.00332)0.812:0.00759,(St_PG1013_C00T014743.1:0.04467,St_PG4060_C00T042386.1:0.06290)0.915:0.02335)0.921:0.01688)0.441:0.00972)0.693:0.00687)0.858:0.01323)0.682:0.00347,(St_PG3003_C00T036851.1:0.07210,(((St_PG5068_C00T045590.1:0.0,St_PG5068_C00T045590.2:0.0,St_PG5068_C11T000639.1:0.0,St_PG5068_C11T000639.2:0.0,St_PG5068_C11T000639.3:0.0,St2-St11G137325.1:0.0):0.00266,St1-St11G134645.1:0.00579)0.975:0.01610,((Sopim_PP_10T001452.1:0.02278,((Sopim_TS413_10T001565.1:0.00551,((Solyc_cer_BGV007931_00T028080.1:0.00274,(Solyc_MM_10T001540.1:0.00299,(XP_010327575.1:0.0,Solyc_cer_BGV007989_00T028163.1:0.0,Solyc_EA00990_00T029483.1:0.0,Solyc_LYC1410_00T027881.1:0.0,Solyc_PI169588_00T028006.1:0.0,Solyc_PI303721_00T027878.1:0.0,Solyc10T001664.1:0.0,Solyc_TS112_10T001518.1:0.0,Solyc_TS185_10T001406.1:0.0,Solyc_TS204_10T001397.1:0.0,Sopim_TS222_10T001409.1:0.0,Solyc_cer_TS238_10T001330.1:0.0,Solyc_cer_TS280_10T001356.1:0.0,Solyc_cer_TS39_10T001366.1:0.0,Sopim_TS421_10T001555.1:0.0,Solyc_cer_TS623_10T001325.1:0.0,Solyc_TS629_10T001543.1:0.0):0.00055)0.000:0.00055)0.000:0.00055,Solyc_Brandywine_00T028911.1:0.00055)0.914:0.00549)0.000:0.00054,Sopim_BGV006775_00T028979.1:0.00055)0.744:0.00294)1.000:0.04086,(St_E4-63_C11T000690.1:0.00396,St_PG4042_C00T066598.1:0.02321)0.912:0.01092)0.467:0.00648)0.988:0.02934)0.553:0.00617)0.910:0.01222,((Sopim_BGV006775_00T031226.1:0.01145,((Sopim_PP_11T000895.1:0.0,Solyc_TS331_11T000942.1:0.0,Solyc_cer_TS623_11T000922.1:0.0):0.00055,((Solyc_Floradade_00T030048.1:0.0,Solyc_LYC1410_00T029952.1:0.0,Solyc_TS171_11T000939.1:0.0,Solyc_TS204_11T000936.1:0.0,Solyc_cer_TS39_11T000951.1:0.0,Sopim_TS413_11T000936.1:0.0,Sopim_TS421_11T000959.1:0.0):0.00055,((Solyc_TS117_11T000960.1:0.0,Sopim_TS265_11T000943.1:0.0):0.00263,(XP_004250409.1:0.0,Solyc_cer_BGV007931_00T030172.1:0.0,Solyc_cer_BGV007989_00T030369.1:0.0,Solyc_EA00990_00T031621.1:0.0,Solyc_MM_11T000936.1:0.0,Solyc_PI169588_00T030106.1:0.0,Solyc_PI303721_00T029929.1:0.0,Solyc11T000958.1:0.0,Solyc_TS112_11T000919.1:0.0,Solyc_TS166_11T000956.1:0.0,Solyc_TS185_11T000962.1:0.0,Sopim_TS222_11T000986.1:0.0,Solyc_cer_TS238_01T001537.1:0.0,Sopim_TS439_11T000983.1:0.0,Solyc_TS629_11T000925.1:0.0,Solyc_TS9_11T000940.1:0.0):0.00258)0.000:0.00055)0.000:0.00055)0.942:0.01249)1.000:0.08375,(((St_PG6002_C00T075635.1:0.00055,St2-St11G138845.1:0.00055)0.955:0.01339,(St_PG4042_C00T026250.1:0.00621,St_PG5068_C00T054056.1:0.01480)0.962:0.01822)0.997:0.04516,((((C88_C11H1G007790.1:0.0,C88_C11H3G057570.1:0.0):0.02108,He1-St11G143050.1:0.04243)0.954:0.01479,((((St_PG1013_C00T014761.1:0.01094,St_PG1013_C00T064858.1:0.00054)0.942:0.01035,((St_PG1008_C00T018091.1:0.00620,St_PG1008_C00T044165.1:0.00055)0.964:0.01308,(St_PG1011_C00T003693.1:0.00268,St_PG1011_C00T039767.1:0.00267)0.926:0.00876)0.776:0.00544)0.846:0.00593,((XP_049370792.1:0.03465,(St_PG4042_C00T026244.1:0.01304,((C88_C11H2G033760.1:0.0,C88_C11H4G082340.1:0.0,He2-St11G152375.1:0.0):0.01206,St_PG5018_C00T014678.1:0.01276)0.976:0.02224)0.431:0.00654)0.781:0.01128,(((St_PG3003_C00T003364.1:0.0,St_PG3003_C00T003365.1:0.0):0.00265,St_PG3003_C00T036849.1:0.01533)0.988:0.01803,St_PG3003_C00T036850.1:0.02837)1.000:0.00055)0.772:0.00278)0.875:0.01419,((XP_049387364.1:0.01868,St_PG4036_C00T014141.1:0.02891)0.436:0.00377,(((St_PG4042_C00T026242.1:0.0,St_PG4042_C00T026254.1:0.0):0.00272,St_PG4042_C00T026247.1:0.00282)0.856:0.00747,((XP_049386265.1:0.00779,((C88_C11H1G007830.1:0.0,C88_C11H3G057620.2:0.0):0.00054,(C88_C11H1G007830.2:0.0,C88_C11H3G057620.1:0.0):0.00055)0.783:0.00315)0.629:0.00637,(St_PG4042_C00T026239.1:0.00537,St_PG4042_C00T066616.1:0.01099)0.989:0.02173)0.988:0.02476)0.805:0.00483)0.082:0.00368)0.865:0.01353)0.996:0.03766,St_PG4042_C00T066615.1:0.09335)0.185:0.01833)0.800:0.00612)0.509:0.00592)0.914:0.00840,((XP_049387362.1:0.07740,((XP_019066422.2:0.00913,(Solyc_cer_BGV007989_00T029562.1:0.00414,Solyc_cer_TS39_11T000151.1:0.00920)0.424:0.00527)0.983:0.02828,(C88_C11H1G007750.1:0.04711,(((C88_C11H2G033740.1:0.0,C88_C11H4G082300.1:0.0,He2-St11G152365.1:0.0):0.00524,XP_049370794.1:0.01062)0.998:0.02391,((XP_015160044.1:0.0,XP_015160045.1:0.0):0.00785,((St_PG5068_C11T000669.1:0.00267,(St2-St11G138850.1:0.00267,(St_E4-63_C11T000707.1:0.0,St_PG6090_C00T028139.1:0.0,St_PG6359_C00T065338.1:0.0,St_PG6359_C11T000580.1:0.0,St1-St11G135450.1:0.0):0.00055)0.000:0.00055)0.891:0.00535,(He1-St11G142890.1:0.00522,(St_PG5068_C00T054055.1:0.0,St_PG5068_C00T054055.2:0.0):0.00791)0.759:0.00260)0.772:0.00265)0.951:0.01057)0.297:0.00053)0.906:0.01388)1.000:0.05418)0.033:0.00855,sp1102chr11_nlr_141.t1:0.05696)0.500:0.00697)0.837:0.00497,(((sp1102chr11_nlr_142.t1:0.00314,(sp2271chr11.nlr254.t1:0.00542,sp2273chr11_g01867.1:0.00054)0.799:0.00541)0.996:0.05705,(sp2271chr11.nlr62.t1:0.04969,(sp1102chr11_nlr_20.t1:0.00820,sp2271chr11.nlr175.t1:0.00277)0.997:0.05311)0.796:0.02364)0.258:0.01036,((((sp2271chr11.nlr60.t1:0.04272,SaSP2275_utg376_g28175.1:0.06780)0.961:0.02604,((sp1102chr11_nlr_144.t1:0.01356,((sp2271chr11.31956.t1:0.0,sp2271chr11.nlr66.t1:0.0):0.00055,Rpi-amr1e-2271:0.00803)0.956:0.01743)0.997:0.04573,(Rpi-amr1e-2272:0.02477,((Rpi-amr1e-2307:0.00055,(Rpi-amr1e-1101//Rpi-amr1e-1123:0.00055,Rpi-amr1e-3409:0.00267)0.799:0.00266)0.988:0.01889,((sp2273chr11_g01847.1:0.0,sp2273chr11_g01847.2:0.0,Rpi-amr1e:0.0):0.00325,(Rpi-amr1e-1032//Rpi-amr1e-3408:0.00262,Rpi-amr1e-2300:0.00275)0.861:0.00537)0.963:0.01310)0.996:0.03666)0.957:0.02007)0.679:0.01491)0.747:0.00476,((sp2271chr11.31973.t1:0.00054,sp2271chr11.nlr186.t1:0.01717)1.000:0.06543,(SaSP2275_utg376_g28173.1:0.04661,(sp1102chr11_nlr_143.t1:0.03322,(sp2271chr11.31994.t1:0.0,sp2271chr11.nlr184.t1:0.0):0.03762)0.890:0.02799)0.928:0.01582)0.984:0.02364)0.873:0.01114,(sp2271chr11.nlr59.t1:0.09346,(sp1102chr11_nlr_13.t1:0.01808,(sp2271chr11.31955.t1:0.0,sp2271chr11.nlr230.t1:0.0):0.01720)0.993:0.03731)0.691:0.01471)0.914:0.01301)0.973:0.00053)0.855:0.00551)0.739:0.00264)0.896:0.00709)0.745:0.00265)0.863:0.00888,(XP_047257480.1:0.12264,(((St_PG4042_C00T026240.1:0.00792,St_PG4042_C00T026252.1:0.00528)0.897:0.00524,((St_PG5068_C11T000671.1:0.0,St2-St11G139045.1:0.0):0.00055,He1-St11G143045.1:0.02913)0.750:0.00266)0.897:0.01031,((St_PG1008_C00T018092.1:0.00055,St_PG1008_C00T044167.1:0.00261)0.807:0.00266,St_PG1011_C00T003692.1:0.06629)0.589:0.00053)1.000:0.07506)0.746:0.00934)0.574:0.00658,(SMEL4.1_11g004110.1.01:0.16947,(C88_C05H1G020180.1:0.0,C88_C05H4G098700.2:0.0):0.12413)0.874:0.01726)0.995:0.05322,(((PHT33305.1:0.00055,(Capang00g002924:0.00494,PHT67191.1:0.00491)0.888:0.00493)1.000:0.12337,(Nbe.v1.s00080g39920:0.01507,((XP_019256650.1:0.0,XP_019256651.1:0.0):0.02240,((XP_033509369.1:0.0,XP_033509370.1:0.0):0.00489,Nitab4.5_0000742g0150.1:0.00248)0.993:0.02422)0.367:0.00608)1.000:0.07510)0.915:0.02490,(((XP_019257612.1:0.02827,((XP_009777083.1:0.0,mRNA_62881_cds:0.0):0.00055,XP_009777084.1:0.00053)0.984:0.01825)0.875:0.01023,(XP_009608887.1:0.01167,XP_016490900.1:0.00475)0.974:0.02028)1.000:0.06482,((PHT39594.1:0.01787,(PHT60777.1:0.00055,(PHT83550.1:0.0,PHT89240.1:0.0):0.00055)0.879:0.00524)0.927:0.01468,(PHT67192.1:0.00054,KAF3622524.1:0.05122)0.859:0.01963)1.000:0.17623)0.047:0.02661)0.964:0.04375)0.446:0.01626)0.533:0.01257)1.000:0.28137)0.999:0.16284,((((PHT33771.1:0.00054,((PHT69192.1:0.0,XP_047255893.1:0.0):0.00273,PHU03823.1:0.00055)0.904:0.00262)0.993:0.09204,((sp1102chr04_nlr_2.t1:0.0,sp1102chr04.11698.t1:0.0,sp2271chr04.11675.t1:0.0,sp2271chr04.nlr527.t1:0.0,sp2273chr04_g02361.1:0.0,SaSP2275_utg191_g19986.1:0.0):0.04713,(((((((St_PG4060_C00T065354.1:0.00265,(St_PG3005_C00T014610.1:0.00055,(St_PG6242_C00T010546.1:0.0,St_PG6242_C00T067321.1:0.0):0.00264)0.847:0.00263)0.000:0.00055,St_PG3005_C00T070096.1:0.00264)0.308:0.00055,(St_PG3003_C00T016808.1:0.00055,St_PG3003_C00T048215.1:0.00270)0.913:0.00260)0.542:0.00532,((St_PG1008_C00T042860.1:0.00055,(St_PG1013_C00T010609.1:0.00271,St_PG1013_C00T036704.1:0.00055)0.817:0.00264)0.969:0.01065,(St_PG6241_C00T015186.1:0.00263,St_PG6241_C00T053195.1:0.00528)0.971:0.01333)0.924:0.00797)0.000:0.00054,(((Sopim_LA2093_00T033348.1:0.0,Sopim_PAS014479_00T031443.1:0.0,Sopim_TS413_11T002041.1:0.0,Solyc_cer_TS545_11T002140.1:0.0,Solyc_cer_TS623_11T002090.1:0.0):0.00055,(Sopim_PP_11T002014.1:0.00260,(((Sopim_BGV006775_00T032231.1:0.0,Solyc_cer_BGV006865_00T031421.1:0.0):0.00055,Solyc_cer_TS96_11T002018.1:0.00055)0.000:0.00055,((XP_025883969.1:0.0,Solyc_cer_BGV007931_00T031306.1:0.0,Solyc_Brandywine_00T032393.1:0.0,Solyc_EA00371_00T031810.1:0.0,Solyc_EA00990_00T032768.1:0.0,Solyc_Fla8924_00T031889.1:0.0,Solyc_Floradade_00T031147.1:0.0,Solyc_LYC1410_00T031035.1:0.0,Solyc_MM_11T002160.1:0.0,Solyc_PI169588_00T031175.1:0.0,Solyc_PI303721_00T031010.1:0.0,Solyc11T002258.1:0.0,Solyc_TS112_11T002231.1:0.0,Solyc_cer_TS118_11T002241.1:0.0,Solyc_TS12_11T002148.1:0.0,Sopim_TS15_11T002070.1:0.0,Sopim_TS156_11T002174.1:0.0,Solyc_TS166_11T002078.1:0.0,Solyc_TS171_11T002245.1:0.0,Solyc_TS185_11T002098.1:0.0,Solyc_TS204_11T002072.1:0.0,Sopim_TS222_11T002216.1:0.0,Solyc_cer_TS238_11T001881.1:0.0,Solyc_cer_TS280_11T001885.1:0.0,Solyc_cer_TS281_11T002217.1:0.0,Solyc_TS3_11T002036.1:0.0,Solyc_TS331_11T002243.1:0.0,Solyc_cer_TS39_11T001988.1:0.0,Sopim_TS421_11T002214.1:0.0,Sopim_TS439_11T002169.1:0.0,Solyc_TS60_11T002229.1:0.0,Solyc_TS629_11T002165.1:0.0,Solyc_TS692_11T002132.1:0.0,Solyc_TS80_11T002004.1:0.0,Solyc_TS9_11T002193.1:0.0):0.00054,Rx4:0.00247)0.920:0.00238)0.738:0.00054)0.088:0.00053)1.000:0.05406,(St_PG4005_C00T001778.1:0.0,St_PG4005_C00T038760.1:0.0):0.00805)0.768:0.00275)0.094:0.00054,((St_PG4017_C00T064656.1:0.00234,(St_PG4017_C00T010531.1:0.00751,St_PG5062_C00T036202.1:0.00342)0.756:0.00272)0.313:0.00267,(((((((St_PG3022_C00T065261.1:0.0,St_PG6169_C00T056212.1:0.0,St_PG6244_C00T064375.1:0.0):0.00055,(St_PG4042_C00T002311.1:0.00267,St_PG6243_C00T004654.1:0.00803)0.803:0.00264)0.000:0.00054,(((St_PG5003_C00T017332.1:0.0,St_PG5032_C00T020101.1:0.0):0.00055,((C88_C11H1G021130.1:0.0,C88_C11H1G021130.2:0.0,C88_C11H1G021130.3:0.0,He2-St11G448320.1:0.0,He2-St11G448325.1:0.0):0.00267,St_PG5032_C00T059819.1:0.00265)0.000:0.00055)0.000:0.00055,XP_049353560.1:0.00530)0.837:0.00265)0.000:0.00055,(He1-St11G364080.1:0.00266,St_PG4036_C00T069270.1:0.00264)0.000:0.00055)0.000:0.00055,((St_PG6148_C00T036666.1:0.00801,((((C88_C11H4G095340.1:0.0,C88_C11H4G095340.2:0.0,St_PG6029_C00T058395.1:0.0,St_PG6059_C00T013442.1:0.0,St_PG6090_C00T015067.1:0.0,St_PG6216_C00T056866.1:0.0,St_PG6225_C00T001612.1:0.0,St_PG6244_C00T004343.1:0.0,St_PG6245_C00T035362.1:0.0,St_PG6246_C00T009816.1:0.0,St_PG6247_C00T001478.1:0.0,St1-St11G456200.1:0.0,St2-St11G454520.1:0.0):0.00266,((St_PG4041_C00T039922.1:0.0,St_PG6029_C00T032224.1:0.0,St_PG6055_C00T063912.1:0.0,St_PG6059_C00T047439.1:0.0,St_PG6148_C00T003020.1:0.0,St_PG6163_C00T014959.1:0.0,St_PG6225_C00T064965.1:0.0,St_PG6359_C11T002026.1:0.0):0.01070,((St_A6-26_C11T002030.1:0.0,C88_C11H2G046950.1:0.0,C88_C11H2G046950.2:0.0,St_PG6055_C00T018077.1:0.0,St_PG6245_C00T009716.1:0.0,St_PG6359_C00T048724.1:0.0,St_RH_C00T047320.1:0.0,XP_006362840.1:0.0):0.00264,St_PG4036_C00T023765.1:0.00055)0.918:0.00518)0.891:0.00054)0.907:0.00257,((St_PG5076_C00T024084.1:0.00533,St_PG5076_C00T074106.1:0.00054)0.920:0.00531,(St_PG5068_C00T072436.1:0.0,St_PG5068_C11T002023.1:0.0):0.00054)1.000:0.00055)0.923:0.00800,(St_PG6002_C00T053726.1:0.00804,St_PG5003_C00T070680.1:0.00055)0.907:0.00257)0.797:0.00055)0.792:0.00268,(St_E4-63_C11T002170.1:0.0,St_E86-69_C00T040869.1:0.0,St_PG6002_C00T016076.1:0.0,St_PG6090_C00T044867.1:0.0,St_PG6163_C00T042342.1:0.0,St_PG6169_C00T006468.1:0.0,St_PG6216_C00T021994.1:0.0,St_PG6247_C00T060681.1:0.0,St_RH_C11T002013.1:0.0,St_RH10-15_C11T002252.1:0.0):0.00266)0.805:0.00265)0.853:0.00266,(C88_C11H3G071720.1:0.0,St_E86-69_C11T002031.1:0.0):0.00055)0.771:0.00054,St_PG5018_C00T044873.1:0.01192)0.131:0.00053)0.885:0.00485)0.396:0.00279,St_PG3023_C00T058322.1:0.00530)0.998:0.06886)0.966:0.06346)1.000:0.36881,((((KAF3670782.1:0.0,KAF3630015.1:0.0,XP_047271077.1:0.0):0.02824,(Capang07g000170:0.00588,KAF3670779.1:0.01016)0.986:0.03116)0.974:0.06409,(((sp1102chr07_nlr_17.t1:0.0,sp2273chr07_g00243.1:0.0,SaSP2275_utg174_g18110.1:0.0):0.00514,(sp2271chr07.20718.t1:0.0,sp2271chr07.nlr348.t1:0.0):0.00054)0.992:0.04210,(((St_PG6169_C00T054064.1:0.0,St_PG6246_C00T055433.1:0.0):0.02052,(St_PG0009_C00T012841.1:0.00055,St_PG0019_C07T000343.2:0.00055)0.978:0.02041)0.970:0.01866,(((St_PG5068_C00T051893.1:0.0,St_PG5068_C07T000231.1:0.0):0.01063,((C88_C07H4G081310.1:0.0,St_E4-63_C07T000090.1:0.0,St_E86-69_C07T000087.1:0.0,He1-St07G104280.1:0.0,St_PG6002_C00T001189.1:0.0,St_PG6002_C00T002974.1:0.0,St_PG6002_C00T077953.2:0.0,St_PG6029_C00T068970.1:0.0,St_PG6055_C00T028953.1:0.0,St_PG6148_C00T055049.1:0.0,St_PG6163_C00T055492.2:0.0,St_PG6216_C00T077260.1:0.0,St_PG6225_C00T016031.1:0.0,St_PG6244_C00T003097.1:0.0,St_PG6245_C00T015548.1:0.0,St_PG6245_C00T066626.1:0.0,St_PG6246_C00T016095.1:0.0,St_PG6247_C00T068366.1:0.0,St_PG6359_C00T046151.1:0.0,St_RH_C00T058551.1:0.0,St_RH_C00T061111.1:0.0,St_RH_C00T063440.1:0.0,XP_015162516.1:0.0):0.00054,(((XP_049387611.1:0.00796,(St_PG5003_C00T056796.1:0.03597,(((St_PG5076_C00T006641.1:0.0,St_PG5076_C00T080001.1:0.0):0.00534,((St_PG5062_C00T012232.1:0.00290,St_PG5062_C00T070933.1:0.00055)0.953:0.00873,(St_PG4036_C00T053343.1:0.00266,St_PG6243_C00T060703.1:0.00055)0.911:0.00782)0.881:0.00054)0.000:0.00055,(St_PG4042_C00T022360.1:0.00264,St_PG4042_C00T057985.1:0.00055)0.870:0.00262)0.781:0.00263)0.893:0.00259)0.980:0.00054,(((St_PG1011_C00T006325.1:0.01355,St_PG6241_C00T052736.1:0.02156)0.882:0.00533,((St_PG1008_C00T058635.1:0.01174,(St_PG1008_C00T058636.1:0.00055,St_PG1008_C00T058636.2:0.00055)0.871:0.00621)0.880:0.01232,St_PG1013_C00T046658.1:0.02062)0.562:0.00054)0.880:0.00543,(St_PG6090_C00T013251.1:0.00813,((St_PG4041_C00T053573.1:0.0,St_PG4041_C00T053573.2:0.0):0.00055,St_PG5018_C00T009014.1:0.00267)0.000:0.00054)0.903:0.00769)0.785:0.00272)0.000:0.00054,((St_PG6242_C00T064688.1:0.01629,St_PG3003_C00T036247.1:0.01343)0.548:0.00054,(St_PG4032_C00T014191.1:0.00796,St_PG4032_C00T052257.2:0.00273)0.202:0.00267)0.917:0.00263)0.854:0.00274)0.831:0.00055)0.796:0.00454,((XP_027774082.1:0.00304,Sopim_BGV006775_00T019927.1:0.01594)0.862:0.01226,Sopim_PP_07T000085.1:0.06415)0.954:0.01769)0.964:0.01786)0.989:0.03622)0.975:0.06360)1.000:0.43404,((Ppr-t_37062:0.04484,((PHT60447.1:0.00502,((KAF3638787.1:0.0,XP_016582095.2:0.0):0.00256,(KAF3678783.1:0.00254,PHT73943.1:0.00055)0.000:0.00055)0.861:0.00523)1.000:0.10347,((((((((St_PG0009_C00T032540.1:0.00255,St_PG0019_C01T000036.1:0.00055)0.999:0.02645,St_PG4060_C00T053905.1:0.00832)0.747:0.00249,((St_PG4041_C00T022458.1:0.00247,St_PG4041_C00T050923.1:0.00055)0.957:0.00746,((((St_PG3003_C00T061466.1:0.01265,((St_PG6242_C00T068282.1:0.0,St_PG6242_C00T068282.2:0.0):0.01016,(St_PG3005_C00T062192.1:0.0,St_PG4005_C00T012579.1:0.0,St_PG4005_C00T042749.1:0.0):0.00247)0.739:0.00248)0.752:0.00246,(St_PG3023_C00T055324.1:0.00990,(St_PG4041_C00T022456.1:0.00311,St_PG4041_C00T050925.1:0.00055)1.000:0.04697)0.740:0.00306)0.770:0.00265,St_PG4041_C00T022454.1:0.03424)0.221:0.00054,(((((St_PG6243_C00T060650.1:0.01770,(C88_C01H1G000460.1:0.0,He1-St01G101800.1:0.0,He2-St01G101960.1:0.0,St_PG6247_C00T021235.1:0.0,St_PG6247_C00T075676.1:0.0):0.01002)0.000:0.00055,St_PG5003_C00T004381.1:0.01004)0.000:0.00055,(St_PG4042_C00T029541.1:0.00501,(St_E4-63_C01T000040.1:0.0,St_E86-69_C01T000045.1:0.0,St_PG6059_C00T075983.1:0.0):0.00498)0.000:0.00055)0.000:0.00054,St_PG4049_C00T016215.1:0.00746)0.901:0.00468,(St_PG4032_C00T026100.1:0.0,St_PG4032_C00T072604.1:0.0):0.00580)0.894:0.00054)0.000:0.00055)0.885:0.00531)0.796:0.00270,(C88_C01H4G141500.1:0.0,St1-St01G101800.1:0.0,St2-St01G101880.1:0.0):0.01004)0.496:0.00054,(St_PG1013_C00T058540.1:0.04436,(St_PG1008_C00T045357.1:0.01520,(St_PG6241_C00T012629.1:0.00055,St_PG6241_C00T036789.1:0.00252)0.973:0.01021)0.523:0.00054)0.852:0.00459)0.979:0.02244,(sp1102chr02_nlr_10.t1:0.05284,(sp2271chr01.1483.t1:0.0,sp2271chr01.nlr563.t1:0.0):0.03532)0.906:0.01122)0.998:0.04678,(SMEL4.1_01g037300.1.01:0.08820,(St_PG0009_C00T032539.1:0.02047,(((St_PG1008_C00T045358.1:0.01592,(St_PG6241_C00T012628.1:0.01274,St_PG6241_C00T036788.1:0.00771)0.880:0.00505)0.912:0.00768,((((St_PG4042_C00T076398.1:0.03381,((XP_049402995.1:0.0,XP_049403001.1:0.0):0.01000,((XP_049402999.1:0.00256,(XP_049403000.1:0.00253,(XP_049402993.1:0.0,XP_049402994.1:0.0):0.01796)0.000:0.00054)0.925:0.00772,(XP_049402996.1:0.00055,(XP_049402997.1:0.0,XP_049402998.1:0.0):0.01026)0.625:0.00764)0.864:0.00503)0.873:0.00509)0.773:0.00243,(St_PG6163_C00T023725.1:0.03169,(St_PG5003_C00T062968.1:0.00055,St_PG6225_C00T002968.1:0.00253)0.975:0.01544)0.747:0.00255)0.793:0.00254,(((((St_PG4042_C00T029537.1:0.01264,(St_PG3022_C00T058327.1:0.00761,St_PG5032_C00T067598.1:0.00054)0.767:0.00255)0.997:0.02306,((((C88_C01H4G141520.1:0.0,C88_C01H4G141520.2:0.0,St1-St01G101920.1:0.0,St2-St01G102000.1:0.0):0.00250,(St_PG5032_C00T067602.1:0.00252,St_PG6243_C00T060647.1:0.00297)0.778:0.00249)0.991:0.02050,St_PG3003_C00T061467.1:0.02520)0.373:0.00551,((((St_A6-26_C01T000038.1:0.0,St_PG6002_C00T000336.1:0.0,St_PG6002_C00T082277.1:0.0,St_PG6148_C00T022974.1:0.0,St_PG6148_C00T067928.1:0.0,St_PG6216_C00T011072.1:0.0,St_RH_C00T054816.1:0.0):0.00702,(C88_C01H2G047700.1:0.00501,(St_E86-69_C00T041142.1:0.0,St_PG6029_C00T058469.1:0.0,St_PG6029_C00T058476.1:0.0,St_PG6169_C00T059118.1:0.0,St_PG6169_C00T059131.1:0.0,St_PG6216_C00T074761.1:0.0,St_PG6216_C00T074774.1:0.0,St_PG6244_C00T068549.1:0.0):0.00055)0.886:0.00564)0.438:0.00254,(((((St_PG5062_C00T012496.1:0.00054,St_PG6090_C00T005436.1:0.01790)0.922:0.00242,(St_E86-69_C00T041133.1:0.00505,St_PG5003_C00T062969.1:0.00055)1.000:0.00054)0.334:0.00496,(St_PG5003_C00T004385.1:0.00255,St_PG4060_C00T053904.1:0.01287)0.792:0.00277)0.942:0.00975,((St_E86-69_C00T041145.1:0.0,St_PG6216_C00T074777.1:0.0,St_PG6246_C00T037090.1:0.0):0.02096,((St_E86-69_C00T041146.1:0.0,St_PG6029_C00T058479.2:0.0,St_PG6169_C00T059133.1:0.0,St_PG6216_C00T074778.1:0.0,St_PG6246_C00T037089.1:0.0):0.01582,(St_PG5003_C00T062962.1:0.00608,(St_PG6055_C00T043874.1:0.0,St_PG6055_C00T043874.2:0.0):0.01178)0.872:0.00868)0.555:0.00956)0.876:0.00935)0.753:0.00289,(St_PG6243_C00T060651.1:0.02828,(He1-St01G102400.1:0.0,He2-St01G102600.1:0.0):0.01796)0.677:0.00053)0.705:0.00290)0.809:0.00194,((C88_C01H2G047680.1:0.01031,C88_C01H2G047760.2:0.00510)0.910:0.00756,(St_PG5003_C00T004382.1:0.00257,(((St_PG4005_C00T012578.1:0.0,St_PG4005_C00T042748.1:0.0):0.01281,(St_PG3005_C00T024676.1:0.00511,St_PG3005_C00T062196.1:0.00055)0.932:0.00773)0.854:0.00505,((St_PG5003_C00T062957.1:0.01794,((((St_PG4042_C00T029534.1:0.02331,(St_PG6243_C00T060652.1:0.00509,(St_PG4036_C00T001774.1:0.00508,St_PG5032_C00T017673.1:0.00055)0.000:0.00055)0.792:0.00254)0.797:0.00253,(St_PG5003_C00T004386.1:0.00762,St_PG4041_C00T022455.1:0.02671)0.000:0.00053)0.805:0.00252,St_PG5032_C00T017671.1:0.01280)0.000:0.00055,St_PG4041_C00T022459.1:0.01530)0.000:0.00055)0.874:0.00514,St_PG4049_C00T058126.1:0.02846)0.740:0.00251)0.784:0.00255)0.787:0.00252)0.852:0.00055)0.871:0.00473)0.696:0.00054)0.620:0.00054,(((((St_PG4032_C00T026099.2:0.02104,(St_PG5003_C00T029976.1:0.00055,St_PG5003_C00T062966.1:0.00251)0.998:0.03395)0.788:0.00430,(St_PG4049_C00T016214.1:0.05491,St_PG4049_C00T016218.1:0.14346)0.868:0.02406)0.864:0.00796,((C88_C01H1G000530.1:0.0,St_PG6247_C00T075682.1:0.0):0.03289,(St_PG5003_C00T062963.1:0.00266,St_PG5068_C00T038816.1:0.00256)0.977:0.01828)0.967:0.01562)0.681:0.00291,((St_PG3005_C00T024672.1:0.01024,St_PG3005_C00T062193.1:0.00509)0.955:0.01020,((C88_C01H4G141580.1:0.0,C88_C01H4G141580.4:0.0,C88_C01H4G141580.5:0.0):0.02312,(St_PG4049_C00T016216.1:0.01683,(St_PG4049_C00T016221.1:0.02519,(St_PG6216_C00T011071.1:0.00055,St_RH_C00T054815.1:0.00055)0.965:0.01396)0.912:0.01158)0.934:0.01491)0.948:0.01412)0.767:0.00253)0.881:0.00518,(((((((St_PG5003_C00T062956.1:0.03229,(C88_C01H2G047760.1:0.00503,(St_PG6169_C00T059129.1:0.0,St_PG6216_C00T074772.1:0.0):0.00054)0.941:0.01220)0.968:0.01345,((St_E4-63_C01T000044.1:0.0,St_E86-69_C01T000050.1:0.0,St_PG6059_C00T075987.1:0.0):0.02910,St_PG4017_C00T013916.1:0.01811)0.750:0.00055)0.745:0.00250,(St_PG5032_C00T017674.1:0.00992,(St_PG5032_C00T017686.1:0.00055,St_PG5032_C00T067597.1:0.00253)0.930:0.00824)0.992:0.01869)0.880:0.00706,St_PG6243_C00T060654.1:0.01853)0.857:0.00526,XP_049396370.1:0.03970)0.736:0.00210,(XP_049414679.1:0.01020,XP_049414682.1:0.00504)0.925:0.00762)0.759:0.00256,(St_PG5003_C00T062954.1:0.00912,((St_A6-26_C01T000039.1:0.0,C88_C01H3G095530.1:0.0,St_PG6002_C00T000337.1:0.0,St_PG6002_C00T082278.1:0.0,St_PG6055_C00T020135.1:0.0,St_PG6059_C00T004529.1:0.0,St_PG6090_C00T074671.1:0.0,St_PG6148_C00T067929.1:0.0,St_PG6163_C00T023724.1:0.0,St_PG6163_C00T045061.1:0.0,St_PG6216_C00T011073.1:0.0,St_PG6225_C00T072277.1:0.0,St_PG6359_C01T000034.1:0.0,St_RH_C00T054817.1:0.0,St_RH_C00T058409.1:0.0,St_RH_C00T060552.1:0.0,St_RH_C01T000045.1:0.0,St_RH10-15_C00T040057.1:0.0):0.00598,((St_E86-69_C00T041127.1:0.0,St_E86-69_C00T048861.1:0.0,St_E86-69_C01T000001.1:0.0,St_PG6169_C00T059119.1:0.0,St_PG6216_C00T074762.1:0.0):0.00252,(St_PG6055_C00T043869.1:0.0,St_PG6225_C00T002972.1:0.0):0.00251)0.941:0.01180)0.989:0.02070)0.920:0.00852)0.000:0.00052)0.834:0.00271)0.826:0.00054,(St1-St01G101840.1:0.0,St2-St01G101920.1:0.0):0.01264)0.000:0.00054,(((((XP_049348630.1:0.00723,(XP_049414685.1:0.00536,(St_PG3022_C00T058325.1:0.00055,St_PG5032_C00T017669.1:0.00502)0.984:0.01495)0.153:0.00250)0.943:0.00792,((St_PG4060_C00T053901.1:0.01796,((St_PG5068_C00T038812.1:0.00246,St_PG5068_C01T000044.1:0.00249)0.752:0.00292,(St_PG5068_C00T038801.1:0.00548,(C88_C01H2G047730.1:0.00055,((St_A6-26_C01T000035.1:0.0,C88_C01H3G095500.1:0.0,St_PG6225_C00T072275.1:0.0,St_PG6359_C01T000032.1:0.0,St_RH_C00T060555.1:0.0,St_RH_C01T000043.1:0.0):0.00252,St_PG6055_C00T043867.1:0.00055)0.845:0.00252)0.990:0.02029)0.739:0.01027)0.907:0.00986)0.761:0.00243,St_PG4032_C00T072601.1:0.01530)0.872:0.00511)0.000:0.00054,((C88_C01H3G095540.1:0.0,C88_C01H3G095540.2:0.0,St_PG6059_C00T004530.1:0.0,St_PG6246_C00T038268.1:0.0,St_RH_C00T054818.1:0.0):0.00714,((C88_C01H2G047840.1:0.0,C88_C01H2G047840.2:0.0,C88_C01H2G047840.3:0.0,St_PG6225_C00T002966.1:0.0):0.00706,(St_PG5062_C00T012499.1:0.00505,St_PG5068_C00T038813.1:0.00055)0.864:0.00053)0.187:0.00497)0.995:0.02109)0.753:0.00251,(St_PG4017_C00T013917.1:0.0,St_PG4017_C00T044822.1:0.0):0.01522)0.821:0.00054,(St_PG4005_C00T012576.1:0.0,St_PG4005_C00T042746.1:0.0):0.01765)0.925:0.00763)0.913:0.00653)0.799:0.00326,(((St_PG5003_C00T062965.1:0.01215,(St_E86-69_C00T041132.1:0.00054,St_PG4041_C00T022450.1:0.02064)0.339:0.00585)0.894:0.01026,((C88_C01H4G146510.1:0.0,He2-St01G130800.1:0.0):0.00256,((C88_C01H3G095550.1:0.0,St_PG6246_C00T038266.1:0.0):0.00254,(St_E86-69_C00T041147.1:0.0,St_PG5068_C00T038807.1:0.0,St_PG6029_C00T058481.1:0.0,St_PG6216_C00T074779.1:0.0,St_PG6246_C00T037088.1:0.0):0.00055)0.000:0.00055)0.831:0.00434)0.784:0.00328,(St_E86-69_C00T041137.1:0.0,St_PG6029_C00T058475.1:0.0,St_PG6169_C00T059127.1:0.0,St_PG6216_C00T074770.1:0.0):0.03409)0.763:0.00253)0.852:0.00054)0.421:0.00055,((St_PG3005_C00T062194.1:0.01530,(St_E4-63_C01T000042.1:0.0,St_E86-69_C01T000048.1:0.0,St_PG6059_C00T075985.1:0.0):0.06534)0.632:0.01223,St_PG3023_C00T055325.1:0.03727)0.895:0.01492)0.329:0.00739)0.819:0.00632)0.305:0.00054)0.927:0.01301,((Capang07g002233:0.0,PHT77135.1:0.0,XP_047271558.1:0.0):0.03732,(PHT60448.1:0.02429,(PHT73944.1:0.00499,(KAF3678782.1:0.00055,(KAF3638786.1:0.00246,Capang08g000083:0.00253)0.917:0.00055)0.000:0.00054)0.981:0.02359)0.997:0.04045)0.962:0.01946)0.593:0.00608)0.241:0.01651)1.000:0.30830,(((St_PG5068_C10T000400.1:0.00264,St_PG5003_C00T013139.1:0.01309)0.811:0.00252,((He2-St10G119600.1:0.00055,St_PG6243_C00T017465.1:0.00259)0.869:0.00259,St_PG6247_C00T015892.1:0.01631)0.463:0.00053)0.992:0.04393,((PHU04251.1:0.02502,((PHT85111.1:0.00889,(PHT61188.1:0.00054,PHT69760.1:0.00270)0.939:0.01486)0.342:0.00560,(PHT38428.1:0.02366,PHT57051.1:0.01187)0.861:0.00054)0.917:0.01343)0.999:0.05501,((((Capang07g001338:0.0,PHT69765.1:0.0,XP_047254423.1:0.0,XP_047254424.1:0.0):0.00259,PHU04246.1:0.00822)1.000:0.05555,(((sp2273chr10_g00164.1:0.03139,(((sp2271chr10.27779.t1:0.0,sp2271chr10.nlr261.t1:0.0):0.00782,sp2273chr10_g00163.1:0.00055)1.000:0.05577,(sp1102chr10_nlr_3.t1:0.00869,sp2271chr10.nlr259.t1:0.01066)0.593:0.00609)0.447:0.00573)0.947:0.01118,((((((St_PG5003_C00T049965.1:0.01859,(St_PG6148_C00T054151.1:0.0,St_PG6163_C00T050134.1:0.0,St_PG6225_C00T074081.1:0.0):0.00259)0.776:0.00265,(He1-St10G114280.1:0.0,St_PG6055_C00T026822.1:0.0,St_PG6216_C00T077988.1:0.0,St_PG6225_C00T008868.1:0.0,St_PG6225_C00T008868.2:0.0,St_PG6245_C00T017808.1:0.0,St_PG6246_C00T009189.1:0.0,St_PG6247_C00T015891.1:0.0,St2-St10G116200.1:0.0,XP_006366309.1:0.0,XP_015160304.1:0.0,XP_015160305.1:0.0):0.01629)0.782:0.00268,(St_PG6169_C00T057026.1:0.00525,(C88_C10H3G061680.1:0.00053,St_RH_C00T047523.1:0.00055)0.906:0.01950)0.782:0.00551)0.797:0.00260,((St_PG5076_C00T013611.1:0.01071,St_PG5076_C00T059774.1:0.00533)0.780:0.00266,((XP_049370315.1:0.00819,(He2-St10G119640.1:0.01087,(St1-St10G115600.1:0.00558,(St_PG6243_C00T017464.1:0.0,St_PG6243_C00T034511.1:0.0):0.00560)0.113:0.00055)0.750:0.00269)0.894:0.00551,(St_PG6002_C00T065806.1:0.00823,(C88_C10H4G090520.3:0.0,C88_C10H4G090520.4:0.0):0.01931)0.776:0.00271)0.879:0.00549)0.000:0.00054)0.946:0.00794,(((((St_PG3023_C00T006906.1:0.0,St_PG3023_C00T061289.1:0.0):0.00263,St_PG4060_C00T009269.1:0.00261)0.898:0.00054,(St_PG3005_C00T035508.1:0.00796,St_PG6242_C00T061743.1:0.00267)0.816:0.00532)0.972:0.01339,St_PG4032_C00T057978.1:0.01092)0.000:0.00054,((St_PG1011_C00T017426.1:0.01071,(St_PG1013_C00T063790.1:0.00541,St_PG1008_C00T048230.1:0.01947)0.756:0.00275)0.896:0.00236,(St_PG5032_C00T047185.1:0.02261,(XP_049402501.1:0.0,XP_049402502.1:0.0):0.01832)0.359:0.00529)1.000:0.00055)0.772:0.00262)0.781:0.00294,St_PG3003_C00T054002.1:0.00524)0.994:0.02474)0.839:0.00531,(((St_PG6148_C00T054150.1:0.0,St_PG6163_C00T050133.1:0.0,St_PG6225_C00T074082.2:0.0):0.02712,(St1-St10G115560.1:0.01890,(St_PG4032_C00T057977.1:0.00054,((XP_010327076.1:0.0,Solyc_Brandywine_00T027859.1:0.0,Solyc_EA00371_00T027508.1:0.0,Solyc_EA00990_00T028305.1:0.0,Solyc_Fla8924_00T027622.1:0.0,Solyc_MM_10T000312.1:0.0,Solyc10T000327.1:0.0,Solyc_TS112_10T000314.1:0.0,Solyc_cer_TS118_10T000311.1:0.0,Solyc_TS12_10T000324.1:0.0,Sopim_TS15_10T000324.1:0.0,Sopim_TS156_10T000317.1:0.0,Solyc_TS166_10T000332.1:0.0,Solyc_TS171_10T000319.1:0.0,Solyc_TS185_10T000324.1:0.0,Solyc_TS204_10T000333.1:0.0,Sopim_TS222_10T000334.1:0.0,Solyc_cer_TS238_10T000328.1:0.0,Sopim_TS265_10T000324.1:0.0,Solyc_cer_TS280_10T000327.1:0.0,Solyc_cer_TS281_10T000318.1:0.0,Solyc_TS331_10T000314.1:0.0,Sopim_TS421_10T000313.1:0.0,Sopim_TS439_10T000331.1:0.0,Solyc_cer_TS545_10T000322.1:0.0,Solyc_TS60_10T000319.1:0.0,Solyc_cer_TS623_10T000332.1:0.0,Solyc_TS629_10T000313.1:0.0,Solyc_TS692_10T000316.1:0.0,Solyc_TS80_10T000332.1:0.0):0.00274,((Sopim_BGV006775_00T027918.1:0.0,Solyc_cer_BGV006865_00T027048.1:0.0,Sopim_LA2093_00T028697.1:0.0,Sopim_PAS014479_00T027128.1:0.0,Solyc_TS117_10T000325.1:0.0,Solyc_cer_TS39_10T000332.1:0.0):0.00055,Solyc_cer_BGV007989_00T027158.1:0.00299)0.748:0.00251)1.000:0.03728)0.902:0.00258)0.922:0.01079)0.963:0.01773,(Smechr0400361.1:0.0,SMEL4.1_04g003790.1.01:0.0):0.08418)0.871:0.00815)0.887:0.00990)0.981:0.02073,(sp1102chr10_nlr_2.t1:0.0,sp1102chr10.27759.t1:0.0):0.01475)0.799:0.00575)0.353:0.01611)1.000:0.39733)0.801:0.05632)0.175:0.03451)0.826:0.05673,((((((XP_019226477.1:0.09804,((((PHT60373.1:0.00797,((PHT73874.1:0.0,KAF3676259.1:0.0,KAF3626055.1:0.0,XP_016582092.1:0.0):0.00264,PHT99227.1:0.00055)0.753:0.00263)0.999:0.05608,((PHT37344.1:0.03045,(PHT37098.1:0.00269,((PHU06004.1:0.00268,(PHT60785.1:0.00055,PHT63352.1:0.00055)0.783:0.00267)0.816:0.00266,PHT71560.1:0.00810)0.000:0.00055)0.881:0.00054)0.982:0.02660,(PHT52143.1:0.05190,(PHU08167.1:0.02112,((KAF3638116.1:0.0,KAF3641122.1:0.0):0.00055,XP_016540378.1:0.00055)0.914:0.00802)0.891:0.01102)0.998:0.04830)0.090:0.01173)0.995:0.04597,((((((Solyc_cer_TS39_08T001534.1:0.0,Sopim_TS413_08T001648.1:0.0):0.00055,((XP_004246080.2:0.0,Sopim_BGV006775_00T024051.1:0.0,Solyc_cer_BGV006865_00T023233.1:0.0,Solyc_cer_BGV007931_00T023202.1:0.0,Solyc_cer_BGV007989_00T023317.1:0.0,Solyc_Brandywine_00T023970.1:0.0,Solyc_EA00371_00T023688.1:0.0,Solyc_EA00990_00T024336.1:0.0,Solyc_Fla8924_00T023656.1:0.0,Solyc_Floradade_00T023137.1:0.0,Sopim_LA2093_00T024719.1:0.0,Solyc_LYC1410_00T023067.1:0.0,Solyc_MM_08T001642.1:0.0,Sopim_PAS014479_00T023312.1:0.0,Solyc_PI169588_00T023098.1:0.0,Solyc_PI303721_00T023027.1:0.0,Sopim_PP_08T001571.1:0.0,Solyc08T001696.1:0.0,Solyc_TS112_08T001647.1:0.0,Solyc_cer_TS118_08T001651.1:0.0,Solyc_TS12_08T001543.1:0.0,Sopim_TS15_08T001626.1:0.0,Sopim_TS156_08T001621.1:0.0,Solyc_TS166_08T001547.1:0.0,Solyc_TS171_08T001680.1:0.0,Solyc_TS185_08T001593.1:0.0,Solyc_TS204_08T001585.1:0.0,Sopim_TS222_08T001596.1:0.0,Solyc_cer_TS238_08T001531.1:0.0,Sopim_TS265_08T001680.1:0.0,Solyc_cer_TS280_08T001542.1:0.0,Solyc_cer_TS281_08T001674.1:0.0,Solyc_TS3_08T001546.1:0.0,Solyc_TS331_08T001705.1:0.0,Solyc_TS331_08T001730.1:0.0,Sopim_TS421_08T001688.1:0.0,Sopim_TS439_08T001588.1:0.0,Solyc_cer_TS545_08T001634.1:0.0,Solyc_TS60_08T001673.1:0.0,Solyc_cer_TS623_08T001577.1:0.0,Solyc_TS629_08T001629.1:0.0,Solyc_TS692_08T001696.1:0.0,Solyc_TS80_08T001583.1:0.0,Solyc_TS9_08T001660.1:0.0,Solyc_cer_TS96_08T001547.1:0.0):0.00054,XP_027775221.1:0.01326)0.236:0.00261)1.000:0.04975,(((((St_PG5003_C00T025422.1:0.00270,((St_PG6216_C00T016245.1:0.0,St1-St08G470320.1:0.0,St1-St08G470325.1:0.0):0.00266,(St_PG5003_C00T047895.1:0.00348,St_PG6055_C00T055209.1:0.00262)0.000:0.00055)0.987:0.01797)0.772:0.00348,((XP_049378416.1:0.01100,((He1-St08G472925.1:0.0,He1-St08G473000.1:0.0):0.00540,St_PG4036_C00T056957.1:0.00055)0.000:0.00055)0.880:0.00542,(((St_PG5003_C00T047896.1:0.00231,(He2-St08G471040.1:0.00262,(St_PG6163_C00T066166.1:0.0,St_PG6216_C00T048418.1:0.0):0.00055)0.771:0.00330)0.976:0.01829,(St_PG4036_C00T006674.1:0.02168,St_PG4042_C00T031358.1:0.01683)0.749:0.00536)0.390:0.00578,(St_PG4017_C00T008069.1:0.00055,St_PG4017_C00T056800.1:0.00055)0.978:0.01336)0.392:0.00054)0.909:0.00537)0.767:0.00054,St_PG4060_C00T004199.1:0.02412)1.000:0.00061,(St_PG6241_C00T026810.1:0.02105,(St_PG6241_C00T026812.1:0.00922,St_PG6241_C00T026812.2:0.00350)0.946:0.02380)0.968:0.03151)1.000:0.00256,St_PG3023_C00T057265.1:0.01353)0.275:0.00607)0.477:0.00054,(St_PG5018_C00T016253.2:0.0,St_PG5018_C00T016253.3:0.0,St_PG5018_C00T056316.1:0.0):0.02233)0.769:0.00387,(((St_PG5003_C00T025423.1:0.01068,(St_PG6216_C00T016246.1:0.0,St1-St08G470330.1:0.0):0.00782)0.962:0.01067,(St_PG6246_C00T048447.1:0.04554,((St_PG5032_C00T053452.1:0.00541,XP_049361347.1:0.00540)0.909:0.00908,((C88_C08H1G015770.1:0.0,C88_C08H1G015770.2:0.0):0.00870,C88_C08H1G015790.1:0.02966)0.876:0.01096)0.824:0.00456)0.893:0.00775)0.748:0.00244,((St_PG5032_C00T029223.1:0.01060,St_PG6247_C00T072123.1:0.02976)0.848:0.00539,(C88_C08H3G068030.1:0.00616,St_PG5003_C00T047893.1:0.00054)0.955:0.02186)0.779:0.00268)0.801:0.00461)0.999:0.04819,((St_PG6241_C00T036173.1:0.03217,(((St_PG3023_C00T055941.1:0.01481,St_PG6242_C00T067894.1:0.01705)0.938:0.01046,(St_PG3005_C00T062816.1:0.00263,St_PG4005_C00T006611.1:0.00513)0.789:0.00331)0.899:0.00665,St_PG3003_C00T049137.1:0.00818)0.730:0.00271)0.950:0.02009,(((St_PG6216_C00T075064.1:0.00268,St1-St01G118960.1:0.00054)0.887:0.00508,(((St_PG5018_C00T041892.1:0.00264,(St_PG6359_C01T000288.1:0.04523,(XP_049395712.1:0.01679,((C88_C01H4G144430.1:0.00055,St2-St01G116360.1:0.00055)0.911:0.00533,(St_E4-63_C01T000328.1:0.00055,(St_PG6244_C00T063989.1:0.0,St_RH10-15_C00T041950.1:0.0,XP_015164736.1:0.0):0.00055)0.904:0.00535)0.774:0.00263)0.541:0.00055)0.908:0.00555)0.000:0.00054,St_PG6245_C00T062325.1:0.00267)0.819:0.00277,(C88_C01H3G098530.1:0.0,C88_C01H3G098530.2:0.0,He1-St01G117960.1:0.0,He2-St01G116360.1:0.0):0.00264)0.000:0.00055)0.970:0.02037,(sp1102chr01_nlr_3.t1:0.00742,((sp2271chr01.2306.t1:0.0,sp2271chr01.nlr561.t1:0.0):0.00998,sp2273chr01_g00296.1:0.00050)0.037:0.00298)1.000:0.11741)0.085:0.00340)0.991:0.03418)0.671:0.01145)0.999:0.06025,(KAF3632332.1:0.05476,(Capang05g001300:0.00265,(((PHT67801.1:0.0,KAF3628795.1:0.0):0.00250,KAF3632333.1:0.00248)0.943:0.00995,PHU02562.1:0.00760)0.183:0.00244)0.999:0.09077)1.000:0.11753)0.211:0.02149)0.183:0.00949,(PHT54388.1:0.01188,(PHT80929.1:0.01963,PHU17037.1:0.00863)0.991:0.03144)1.000:0.13975)0.749:0.01242,(((((sp2271chr11.nlr91.t1:0.17775,(C88_C04H1G006730.1:0.03470,(((St_E4-63_C04T000779.1:0.0,St_PG6055_C00T032566.1:0.0,St_PG6216_C00T004546.1:0.0,St_PG6359_C04T000693.1:0.0):0.00814,St_PG5068_C00T068822.1:0.01185)0.991:0.02787,(St_PG4042_C00T072484.1:0.01410,XP_049390194.1:0.00619)0.398:0.00332)0.948:0.01736)0.998:0.06578)0.898:0.02180,(((((((St_PG0009_C00T008083.1:0.03155,(St_PG6241_C00T044867.1:0.04244,(((XP_049390193.1:0.01594,((St_PG5068_C04T000774.1:0.00540,St_E4-63_C04T000793.1:0.00055)0.000:0.00055,St_PG5003_C00T024909.1:0.00529)0.771:0.00263)0.855:0.00246,((St_PG4036_C00T033672.1:0.00787,St_E86-69_C04T000793.1:0.01586)0.763:0.00257,(He2-St04G163485.1:0.00525,XP_006346790.1:0.00262)0.787:0.00261)1.000:0.00055)0.975:0.02510,St_PG4036_C00T033669.1:0.05719)0.837:0.01739)0.892:0.01217)0.991:0.04328,((sp1102chr11_nlr_92.t1:0.03676,(sp2271chr11.31344.t1:0.0,sp2271chr11.nlr112.t1:0.0):0.03039)1.000:0.07726,(XP_049354370.1:0.00205,(St_PG5032_C00T009156.1:0.00055,(St_PG5032_C00T056827.1:0.00506,St1-St04G148370.1:0.00247)0.000:0.00055)1.000:0.00054)1.000:0.09506)0.628:0.02162)0.970:0.03407,((St_PG5003_C00T024900.1:0.00800,(St_PG4060_C00T002064.1:0.01191,(St_PG4036_C00T033652.1:0.00054,((C88_C04H2G041110.1:0.0,St_PG6247_C00T067746.1:0.0,St1-St04G148365.1:0.0):0.00820,St_PG5032_C00T009157.1:0.00055)0.783:0.00269)0.992:0.01956)0.843:0.00607)1.000:0.09848,(PHT54613.1:0.01329,((PHT80777.1:0.0,XP_016572091.1:0.0,XP_047268390.1:0.0,XP_047268391.1:0.0):0.00852,PHU16923.1:0.00504)0.726:0.00327)1.000:0.13876)0.588:0.02237)0.498:0.01209,(((St_PG5062_C00T047520.1:0.03899,((C88_C04H4G107450.1:0.0,St2-St04G147885.1:0.0,XP_015163927.1:0.0):0.01028,(((St_PG3023_C00T066869.1:0.00541,(St_PG3005_C00T019908.1:0.00546,(St_PG4005_C00T006653.1:0.00273,((St_PG4060_C00T002056.1:0.0,St_PG4060_C00T049651.1:0.0):0.00845,St_PG3005_C00T057227.1:0.00826)0.039:0.00055)0.848:0.00283)0.846:0.00055)0.400:0.00281,St_PG6242_C00T003436.1:0.00834)0.798:0.00055,(St_PG3023_C00T017877.1:0.00560,St_PG4005_C00T036225.1:0.01363)0.269:0.00274)0.915:0.00925)0.532:0.00865)0.976:0.02613,((XP_004237148.1:0.0,Sopim_TS222_04T000548.1:0.0):0.02555,((Sopim_TS156_04T000527.1:0.0,Solyc_TS331_04T000520.1:0.0,Solyc_cer_TS545_04T000528.1:0.0,Solyc_cer_TS623_04T000544.1:0.0):0.00688,((Solyc_cer_TS96_04T000515.1:0.00055,(Sopim_BGV006775_00T011910.1:0.0,Solyc_cer_BGV006865_00T011427.1:0.0):0.00055)0.000:0.00054,(((XP_025886396.1:0.0,Solyc_cer_BGV007931_00T011432.1:0.0,Solyc_cer_BGV007989_00T011533.1:0.0,Solyc_Brandywine_00T011827.1:0.0,Solyc_EA00371_00T011674.1:0.0,Solyc_TS166_04T000539.1:0.0,Solyc_TS171_04T000525.1:0.0,Solyc_TS185_04T000554.1:0.0,Sopim_TS222_04T000547.1:0.0,Solyc_cer_TS281_04T000521.1:0.0,Solyc_TS3_04T000514.1:0.0,Solyc_cer_TS39_04T000558.1:0.0,Sopim_TS413_04T000521.1:0.0):0.00055,((Sopim_LA2093_00T012266.1:0.0,Sopim_TS15_04T000503.1:0.0):0.00055,Solyc_cer_BGV007989_00T011534.1:0.00292)0.000:0.00055)0.000:0.00055,(Solyc04T000480.1:0.01652,(Solyc_EA00990_00T012012.1:0.0,Solyc_Fla8924_00T011643.1:0.0,Solyc_Floradade_00T011318.1:0.0,Solyc_MM_04T000522.1:0.0,Solyc_MM_04T000523.1:0.0,Solyc_PI169588_00T011332.1:0.0,Solyc_TS112_04T000532.1:0.0,Solyc_cer_TS118_04T000530.1:0.0,Solyc_TS12_04T000553.1:0.0,Solyc_TS204_04T000563.1:0.0,Solyc_TS204_04T000564.1:0.0,Solyc_cer_TS238_04T000552.1:0.0,Solyc_cer_TS280_04T000549.1:0.0,Sopim_TS439_04T000542.1:0.0,Sopim_TS439_04T000543.1:0.0,Solyc_TS60_04T000530.1:0.0,Solyc_TS60_04T000531.1:0.0,Solyc_TS629_04T000530.1:0.0,Solyc_TS9_04T000528.1:0.0,Solyc_TS9_04T000529.1:0.0):0.00270)0.000:0.00055)0.842:0.00275)0.957:0.01522)0.963:0.01986)0.974:0.02492)0.794:0.01563,((((Solyc_cer_TS39_04T000560.1:0.00526,(Solyc_Brandywine_00T011830.1:0.0,Solyc_EA00371_00T011677.1:0.0,Solyc_TS166_04T000542.1:0.0,Solyc_TS185_04T000557.1:0.0):0.01479)0.759:0.00055,(Sopim_BGV006775_00T011913.1:0.0,Solyc_cer_BGV006865_00T011430.1:0.0,Solyc_cer_BGV007931_00T011435.1:0.0,Solyc_cer_BGV007989_00T011538.1:0.0,Solyc_EA00990_00T012015.1:0.0,Solyc_Fla8924_00T011646.1:0.0,Sopim_LA2093_00T012270.1:0.0,Solyc_MM_04T000526.1:0.0,Solyc_TS117_04T000558.1:0.0,Solyc_TS12_04T000556.1:0.0,Solyc_TS204_04T000567.1:0.0,Solyc_cer_TS238_04T000555.1:0.0,Solyc_cer_TS280_04T000552.1:0.0,Solyc_cer_TS281_04T000524.1:0.0,Solyc_TS331_04T000522.1:0.0,Sopim_TS439_04T000546.1:0.0,Solyc_cer_TS545_04T000530.1:0.0,Solyc_TS60_04T000534.1:0.0,Solyc_cer_TS623_04T000546.1:0.0,Solyc_TS629_04T000532.1:0.0,Solyc_TS692_04T000518.1:0.0,Solyc_TS80_04T000540.1:0.0,Solyc_TS9_04T000532.1:0.0):0.00055)0.000:0.00055,Sopim_TS222_04T000551.1:0.00261)0.983:0.03835,((C88_C04H4G107430.1:0.0,St_PG6163_C00T022469.1:0.0,St_PG6216_C00T074039.1:0.0,St2-St04G146830.1:0.0):0.00959,St_PG4017_C00T070219.1:0.02139)0.969:0.02943)1.000:0.09606)0.386:0.01295)0.445:0.00971,((((St_PG6244_C00T008517.1:0.0,St2-St04G146525.1:0.0):0.06437,((St_PG5068_C04T000775.1:0.00055,(St_PG5003_C00T024910.1:0.00262,(St_E4-63_C04T000794.1:0.00810,(St_PG6163_C00T022472.1:0.0,St_PG6216_C00T074043.1:0.0):0.00054)0.825:0.00267)0.000:0.00055)0.000:0.00055,(He2-St04G163490.1:0.00799,(St_E86-69_C04T000794.1:0.01061,St_PG4036_C00T080314.1:0.01610)0.928:0.00805)0.882:0.00528)0.888:0.01299)0.995:0.05285,(((St_PG6241_C00T044868.1:0.06111,(He2-St04G163495.1:0.02182,(St_PG4017_C00T007818.1:0.0,St_PG4017_C00T070221.1:0.0):0.02446)0.770:0.01306)0.998:0.05260,((SMEL4.1_11g024500.1.01:0.05946,(SMEL4.1_11g023690.1.01:0.03628,SMEL4.1_11g024540.1.01:0.07196)0.942:0.01575)0.550:0.00413,(SMEL4.1_11g024440.1.01:0.09340,SMEL4.1_11g024580.1.01:0.04468)0.417:0.01770)0.997:0.05061)0.910:0.01396,((((((((sp2273chr11_g00270.1:0.0,Rpi-amr3-1101//Rpi-amr3-3409:0.0):0.00257,Rpi-amr3-2307:0.00054)0.971:0.01992,((sp2271chr11.31335.t1:0.0,sp2271chr11.nlr111.t1:0.0):0.01103,(Rpi-amr3-3408:0.01056,(Rpi-amr3-1032:0.00054,Rpi-amr3-2272//Rpi-amr3-2360:0.01060)0.907:0.00531)0.659:0.00055)0.973:0.02128)0.891:0.02043,((Rpi-nig3-1084a:0.03810,XP_049376614.1:0.05073)0.917:0.01539,(Rpi-nig3-1084b//Rpi-nig3-1088a//Rpi-nig3-1088b:0.00292,((sp1102chr11_nlr_91.t1:0.0,Rpi-amr3:0.0):0.00055,Rpi-amr3-2300:0.00788)0.934:0.01028)0.898:0.01651)0.400:0.00421)0.841:0.01034,(sp2271chr11.nlr119.t1:0.02538,((sp1102chr11_nlr_80.t1:0.0,sp2271chr11.nlr120.t1:0.0):0.01010,sp2273chr11_g00245.1:0.02548)0.994:0.04106)0.916:0.02256)0.957:0.02002,(sp2271chr11.nlr129.t1:0.06457,sp2273chr11_g00249.1:0.05894)0.248:0.01233)0.865:0.00972,(((sp1102chr11_nlr_73.t1:0.00271,sp2273chr11_g00259.1:0.00055)0.989:0.03084,(sp1102chr11_nlr_74.t1:0.01048,sp2271chr11.nlr125.t1:0.00615)0.986:0.03490)0.994:0.03364,(XP_049376617.1:0.00277,(St_PG4017_C00T031756.1:0.01714,((St_A6-26_C03T000368.1:0.0,St_PG6055_C00T005265.1:0.0,St_PG6163_C00T073236.1:0.0,St_PG6244_C00T051599.1:0.0,St_PG6359_C03T000368.1:0.0):0.00277,(He2-St03G119080.1:0.00277,((C88_C03H2G038910.1:0.0,St_RH_C00T050181.1:0.0):0.00279,((St_PG6216_C00T072990.1:0.0,St_PG6246_C00T068669.1:0.0,St1-St03G117240.1:0.0):0.00055,C88_C03H4G109150.1:0.00055)0.000:0.00055)0.000:0.00055)0.000:0.00055)0.793:0.00327)0.783:0.00330)0.990:0.03893)0.926:0.02362)0.699:0.00847,sp2273chr11_g00252.1:0.05811)0.734:0.00278)0.649:0.00539)0.872:0.00544,(((((sp1102chr11_nlr_68.t1:0.00531,(sp2271chr11.30449.t1:0.0,sp2271chr11.nlr72.t1:0.0):0.00054)1.000:0.12708,sp2273chr02_g00538.1:0.03637)0.858:0.03429,(((sp1102chr11_nlr_72.t1:0.00804,(sp2271chr11.31343.t1:0.0,sp2271chr11.nlr141.t1:0.0):0.01035)0.994:0.03085,(sp1102chr11_nlr_71.t1:0.00055,sp2271chr11.nlr132.t1:0.01139)1.000:0.06562)0.905:0.01544,((sp1102chr11_nlr_76.t1:0.0,sp2271chr11.nlr128.t1:0.0):0.03034,(sp1102chr11_nlr_78.t1:0.00396,sp2271chr11.nlr126.t1:0.00394)0.995:0.03888)0.653:0.01304)0.922:0.01114)0.276:0.00054,((XP_019068848.2:0.0,Sopim_TS222_04T000549.1:0.0,CNL-11990:0.0):0.06117,(St_PG6246_C00T069570.1:0.00258,(St_PG6163_C00T022475.1:0.00781,St_PG5003_C00T073718.1:0.00055)0.103:0.00055)1.000:0.05388)0.983:0.03600)0.939:0.02106,(sp2273chr11_g00269.1:0.03824,(((sp1102chr11_nlr_86.t1:0.00055,sp2271chr11.nlr123.t1:0.00270)0.996:0.04100,(sp1102chr11_nlr_88.t1:0.01850,(sp2271chr11.31337.t1:0.0,sp2271chr11.nlr118.t1:0.0):0.05486)0.998:0.03708)0.954:0.01654,(((sp2271chr06.18326.t1:0.0,sp2271chr06.nlr364.t1:0.0):0.00246,(sp1102chr06_nlr_88.t1:0.00055,sp2273chr06_g00249.1:0.00269)0.795:0.00289)0.996:0.04399,((sp1102chr01_nlr_39.t1:0.0,sp2273chr01_g00698.1:0.0):0.00055,sp2271chr01.nlr556.t1:0.00270)0.995:0.03739)0.486:0.00417)0.755:0.00508)0.661:0.01874)0.859:0.00849)0.819:0.00514)0.431:0.00955,(St_PG4005_C00T036243.1:0.06298,sp1102chr11_nlr_90.t1:0.11001)0.441:0.00903)0.383:0.01576,(St_PG5068_C04T000851.1:0.03183,(St_E4-63_C04T000791.1:0.00054,St_PG6359_C04T000701.1:0.01364)0.985:0.04639)1.000:0.09279)0.476:0.01023)0.727:0.01418,((Capang03g001095:0.00055,XP_047268013.1:0.00542)1.000:0.13136,Capang05g000620:0.12076)0.004:0.01742)0.935:0.02378,(((St_PG4017_C00T001831.1:0.01064,St_PG4017_C00T052155.1:0.00525)0.928:0.01241,(((St_PG6242_C00T023104.1:0.0,St_PG6242_C00T042705.1:0.0):0.00535,(St_PG3005_C00T068104.1:0.00263,St_PG4005_C00T024743.1:0.00786)0.000:0.00055)0.927:0.00780,((St_PG5032_C00T065654.1:0.01564,XP_049385218.1:0.00054)0.265:0.00296,(((St_PG6245_C00T006493.1:0.0,St_PG6246_C00T044661.1:0.0):0.00784,(((C88_C02H2G036120.1:0.0,C88_C02H2G036120.2:0.0):0.01280,((He2-St02G300600.1:0.0,St2-St02G291520.1:0.0):0.01446,(C88_C02H3G068470.1:0.00054,(St_PG6244_C00T008713.1:0.00055,He1-St02G277960.1:0.00055)0.000:0.00055)0.978:0.01954)1.000:0.04279)0.899:0.00055,St_PG4036_C00T000875.1:0.00263)0.906:0.00523)1.000:0.00053,((St_E4-63_C02T000371.1:0.0,St_PG6245_C00T050987.1:0.0,XP_006363500.1:0.0):0.00261,(St_PG6359_C00T045813.1:0.00055,((St_PG6244_C00T054344.1:0.0,St_PG6359_C02T000273.1:0.0):0.00522,St_PG5068_C00T045663.1:0.01049)0.770:0.00259)0.801:0.00261)0.908:0.00229)0.386:0.00527)0.828:0.00497)0.953:0.01439)1.000:0.13809,(((St_PG5018_C00T016057.1:0.00285,St_PG5018_C00T052446.1:0.00055)1.000:0.09947,(((XP_015074161.1:0.01941,(XP_027772344.1:0.02110,(((Sopim_BGV006775_00T011487.1:0.00055,Sopim_TS421_04T000113.1:0.00260)0.756:0.00251,((Solyc_EA00371_00T011249.1:0.0,Solyc_TS12_04T000116.1:0.0,Solyc_TS185_04T000119.1:0.0,Solyc_cer_TS238_04T000119.1:0.0,Solyc_cer_TS280_04T000125.1:0.0,Solyc_cer_TS39_04T000121.1:0.0,Solyc_cer_TS39_04T000123.1:0.0,Sopim_TS439_04T000121.1:0.0):0.00055,(Solyc_EA00371_00T011251.1:0.0,Solyc_TS12_04T000119.1:0.0,Solyc_TS185_04T000121.1:0.0,Solyc_cer_TS238_04T000121.1:0.0,Solyc_cer_TS280_04T000127.1:0.0,Sopim_TS439_04T000123.1:0.0):0.00055)0.952:0.00838)0.880:0.00550,(((Solyc_cer_BGV007989_00T011109.1:0.0,Solyc_TS204_04T000123.1:0.0):0.00628,(Sopim_TS156_04T000123.1:0.0,Sopim_TS421_04T000111.1:0.0,Solyc_TS9_04T000122.1:0.0):0.00435)0.045:0.00268,Solyc_cer_TS623_04T000118.1:0.00333)0.802:0.00440)0.880:0.00755)0.748:0.00896)0.998:0.04884,(St_PG4036_C00T018965.1:0.04332,(St_A6-26_C04T000151.1:0.01333,(C88_C04H3G071530.1:0.00055,C88_C04H3G071530.2:0.00054)1.000:0.07081)0.516:0.01033)0.805:0.00840)0.851:0.00991,(((C88_C04H1G001350.1:0.0,St2-St04G107730.1:0.0):0.02654,((C88_C04H4G101670.1:0.00694,(St_PG5068_C00T055568.1:0.0,St_PG5068_C04T000246.1:0.0):0.00382)0.999:0.04116,(He1-St04G109525.1:0.00267,XP_049386258.1:0.00542)0.894:0.00989)0.515:0.00759)0.894:0.01059,(((((C88_C04H4G101640.1:0.01084,He2-St04G107805.1:0.00544)0.988:0.01916,(((((St_E4-63_C04T000166.1:0.0,St_PG6055_C00T027654.1:0.0,St_PG6244_C00T005238.1:0.0,St_PG6245_C00T017021.1:0.0,St_RH_C04T000176.1:0.0):0.00277,St1-St04G105055.1:0.00055)0.998:0.03663,(St_PG5068_C04T000260.1:0.00567,St_PG6359_C04T000177.1:0.01859)0.837:0.00552)0.878:0.00564,((((((C88_C04H2G034850.1:0.01113,(XP_049346816.1:0.00534,((St_E4-63_C00T040320.1:0.0,St_E4-63_C04T000157.1:0.0,St_PG6055_C00T069458.1:0.0):0.00552,(C88_C04H2G034760.1:0.00417,(XP_049388647.1:0.0,XP_049388649.1:0.0):0.00230)0.796:0.00161)0.800:0.00270)0.887:0.00532)0.773:0.00279,((St_PG4060_C00T050233.1:0.00815,((C88_C04H1G001380.1:0.00055,(St_PG5068_C00T055574.1:0.00055,St_PG6244_C00T065851.1:0.00256)0.000:0.00055)0.000:0.00055,(St_PG6359_C04T000174.1:0.00055,St_PG5068_C04T000254.1:0.00251)0.000:0.00055)0.773:0.00250)0.747:0.00396,(C88_C04H1G001360.1:0.01665,St_PG3003_C00T014232.1:0.01319)0.959:0.01625)0.808:0.00752)0.873:0.00611,(C88_C04H2G034930.1:0.00292,St_PG4036_C00T055732.1:0.00055)0.995:0.03018)0.872:0.00606,St2-St04G108245.1:0.02456)0.942:0.00054,(((((St_PG6241_C00T044391.1:0.01058,(St_PG5068_C04T000263.1:0.02994,((St_PG5068_C04T000258.1:0.02359,(St_PG4036_C00T018955.1:0.01849,(C88_C04H2G034710.1:0.00055,St_PG5003_C00T028821.1:0.00793)0.892:0.00536)0.770:0.00304)0.914:0.01010,St_PG4042_C00T073139.1:0.02263)0.752:0.00283)0.949:0.01344)0.797:0.00559,(He2-St04G107525.1:0.00828,St_PG5018_C00T011109.1:0.00534)0.873:0.00544)0.778:0.00257,(St_PG4017_C00T008916.1:0.02993,((C88_C04H2G034950.1:0.00525,St_PG4036_C00T055730.1:0.00055)0.950:0.01302,(St_E4-63_C04T000138.1:0.02429,(St1-St04G105060.1:0.00055,((St_E4-63_C04T000167.1:0.0,St_PG6244_C00T005237.1:0.0,St_PG6245_C00T017022.1:0.0):0.00055,XP_006367044.2:0.00055)0.934:0.00528)0.722:0.00263)0.994:0.02493)0.950:0.01342)0.744:0.00309)0.756:0.00266,XP_049389727.1:0.02748)0.767:0.00256,(((St_E86-69_C04T000138.1:0.0,St_E86-69_C04T000157.1:0.0):0.01917,(He1-St04G109885.1:0.02522,St_PG4036_C00T055734.1:0.01071)0.873:0.00529)0.746:0.00267,St_PG4042_C00T073125.1:0.01643)0.741:0.00265)0.756:0.00277)0.808:0.00306,(St_PG6242_C00T002314.1:0.00758,St2-St04G108255.1:0.01067)0.894:0.00599)0.000:0.00054)0.909:0.00276,(St_PG3005_C00T056697.1:0.01405,St_PG3023_C00T066400.1:0.01879)0.424:0.00532)0.999:0.00055)0.000:0.00054,(((St_PG3005_C00T056719.1:0.02274,((((St_PG5068_C00T055575.1:0.01093,St_PG6359_C04T000175.1:0.00838)0.904:0.01115,((C88_C04H1G001430.1:0.0,St2-St04G109130.1:0.0):0.01373,St_PG6359_C04T000172.1:0.02197)0.439:0.00054)0.778:0.00287,He1-St04G111380.1:0.02397)0.720:0.00273,((St_PG3005_C00T056718.1:0.01426,St_PG5003_C00T031447.1:0.02669)0.765:0.00280,(St_PG5068_C00T055570.1:0.00055,St_PG5068_C04T000248.1:0.00274)0.990:0.01978)0.874:0.00563)0.766:0.00304)0.722:0.00302,St2-St04G109125.1:0.02310)0.770:0.00306,(((St_PG6359_C00T061177.1:0.0,St_PG6359_C04T000176.1:0.0):0.00848,(He1-St04G108960.1:0.0,St1-St06G446440.1:0.0):0.02545)0.000:0.00055,XP_049386259.1:0.00280)0.798:0.00279)0.892:0.00605)0.839:0.00313,(((St_PG6242_C00T035248.1:0.02577,St2-St04G108685.1:0.00547)1.000:0.06278,St2-St04G109135.1:0.01842)0.912:0.00866,(St_PG5068_C04T000255.1:0.03032,(C88_C04H2G034750.1:0.02047,St_PG6241_C00T044393.1:0.02978)0.942:0.01702)0.964:0.01649)0.766:0.00264)0.556:0.00054,(St_PG4060_C00T050245.1:0.02611,((St_PG5003_C00T037636.1:0.00053,St_PG5003_C00T077909.1:0.00533)0.998:0.04827,(St2-St04G109445.1:0.06674,(St_PG4060_C00T050240.1:0.00535,St_PG6242_C00T002317.1:0.00797)0.991:0.02733)0.327:0.01022)0.730:0.00936)0.761:0.01160)0.418:0.00563)0.222:0.00500)0.878:0.01214)0.815:0.01212,((((sp1102chr11_nlr_38.t1:0.03082,sp2273chr11_g00780.1:0.08298)0.865:0.01269,((sp2271chr11.30803.t1:0.0,sp2271chr11.nlr89.t1:0.0):0.02403,(sp1102chr11_nlr_40.t1:0.03356,(sp1102chr11_nlr_39.t1:0.02846,((sp2271chr11.30790.t1:0.0,sp2271chr11.nlr86.t1:0.0):0.04530,sp2273chr11_g00776.1:0.01339)0.200:0.01203)0.864:0.00905)0.872:0.01050)0.417:0.00605)0.870:0.00952,(sp1102chr11_nlr_41.t1:0.05138,(sp1102chr11_nlr_107.t1:0.00274,sp2271chr11.nlr160.t1:0.00055)1.000:0.04749)0.175:0.00773)0.914:0.01410,(sp2271chr11.30787.t1:0.0,sp2271chr11.nlr97.t1:0.0):0.05090)0.933:0.01923)1.000:0.07763)0.569:0.01897)0.705:0.02694,XP_019238667.1:0.10631)0.920:0.02240)0.729:0.03304,((PHT54378.1:0.00468,((Capang05g000260:0.0,KAF3656703.1:0.0):0.00055,(KAF3672938.1:0.0,XP_016572099.2:0.0):0.00256)0.868:0.00052)0.998:0.04802,((Capang05g000258:0.0,XP_016574523.1:0.0):0.02182,PHU16917.1:0.01677)0.999:0.05253)0.998:0.09751)1.000:0.26853,(((sp2273chr10_g00909.1:0.10989,(((Sopim_TS413_07T000436.1:0.02754,((Sopim_PAS014479_00T019610.1:0.0,Sopim_TS156_07T000443.1:0.0,Sopim_TS265_07T000434.1:0.0):0.00055,((XP_004243044.2:0.0,Sopim_BGV006775_00T020292.1:0.0,Solyc_cer_BGV007989_00T019675.1:0.0,Solyc_Brandywine_00T020173.1:0.0,Solyc_EA00371_00T019937.1:0.0,Solyc_EA00990_00T020378.1:0.0,Solyc_Fla8924_00T019873.1:0.0,Solyc_TS12_07T000444.1:0.0,Solyc_TS166_07T000451.1:0.0,Solyc_TS171_07T000435.1:0.0,Solyc_TS185_07T000449.1:0.0,Solyc_TS204_07T000458.1:0.0,Sopim_TS222_07T000453.1:0.0,Solyc_cer_TS238_07T000453.1:0.0,Solyc_cer_TS280_07T000452.1:0.0,Solyc_cer_TS281_07T000446.1:0.0,Sopim_TS439_07T000450.1:0.0,Solyc_TS60_07T000444.1:0.0,Solyc_cer_TS623_07T000453.1:0.0,Solyc_TS692_07T000443.1:0.0,Solyc_TS9_07T000448.1:0.0):0.00055,((Sopim_LA2093_00T020823.1:0.0,Sopim_TS15_07T000437.1:0.0,Sopim_TS421_07T000445.1:0.0):0.00744,(Solyc_cer_BGV006865_00T019559.1:0.0,Solyc_TS80_07T000447.1:0.0):0.00254)0.000:0.00055)0.926:0.00253)0.959:0.00054)0.998:0.04450,(((((St_PG6163_C00T055075.1:0.01507,(((St_PG4041_C00T015492.1:0.00244,St_PG4041_C00T053947.1:0.00055)0.933:0.00748,(St_PG5068_C00T061531.1:0.00504,(St_PG6029_C00T069506.1:0.0,St_PG6244_C00T053471.1:0.0,St_PG6245_C00T041421.1:0.0,XP_006366838.1:0.0):0.00055)0.790:0.00246)0.833:0.00435,((St_PG6055_C00T054444.1:0.0,St_PG6359_C07T000480.1:0.0):0.00055,C88_C07H1G005010.1:0.06507)0.886:0.00352)0.769:0.00314)0.000:0.00053,((((St1-St07G127160.1:0.0,St2-St07G127960.1:0.0):0.00744,((He1-St07G129080.1:0.01104,(St_PG4060_C00T014293.1:0.02210,(St_PG3023_C00T026224.1:0.0,St_PG3023_C00T040503.1:0.0):0.01004)0.742:0.00245)0.808:0.00249,St_PG4017_C00T055737.1:0.00500)0.892:0.00250)0.947:0.00054,(St_PG4017_C00T027659.1:0.00749,St_PG6247_C00T068770.1:0.01011)0.000:0.00055)0.000:0.00055,((St_PG5032_C00T044384.1:0.00248,(XP_049365726.1:0.01013,(XP_049414791.1:0.00993,St_PG5032_C00T005182.1:0.04230)0.770:0.00053)0.513:0.00055)0.000:0.00055,St_PG4036_C00T071395.1:0.00751)0.821:0.00248)0.922:0.00499)0.843:0.00259,(St_PG5003_C00T077311.1:0.00497,St_PG6242_C00T065044.1:0.01256)0.624:0.00054)0.763:0.00055,St_PG5003_C00T018834.1:0.00055)0.000:0.00055,(He2-St07G129080.1:0.0,St_PG6055_C00T035510.1:0.0):0.00248)0.796:0.00432)1.000:0.09065,(XP_019256355.1:0.04017,((Nitab4.5_0001875g0010.1:0.0,mRNA_59585_cds:0.0,mRNA_59586_cds:0.0,mRNA_59587_cds:0.0):0.00242,((XP_009617046.1:0.0,XP_033515389.1:0.0):0.00055,XP_033515390.1:0.00055)0.000:0.00055)0.981:0.03227)1.000:0.10098)0.277:0.01821)0.977:0.07732,((((Capang03g001841:0.06084,PHT53410.1:0.02104)0.998:0.05614,(((sp1102chr07_nlr_2.t1:0.0,sp1102chr07.21246.t1:0.0,sp2273chr07_g00485.1:0.0,SaSP2275_utg174_g18352.1:0.0):0.01713,(sp2271chr07.21325.t1:0.0,sp2271chr07.nlr360.t1:0.0):0.01278)0.998:0.04720,((((St_PG6241_C00T001615.1:0.00269,St_PG6241_C00T052352.1:0.00055)0.971:0.01541,(St_PG1013_C00T000534.1:0.0,St_PG1013_C00T047017.1:0.0):0.00525)0.428:0.00363,St_PG1011_C00T047762.1:0.01140)0.926:0.01453,(((St_PG3023_C00T026225.1:0.0,St_PG3023_C00T040504.1:0.0):0.00055,((St_PG4036_C00T071394.1:0.01101,(((St_PG4042_C00T011688.1:0.0,St_PG4042_C00T058418.1:0.0,St_PG6247_C00T068771.1:0.0):0.00274,St_PG3022_C00T060376.1:0.00275)0.000:0.00055,((St1-St07G127200.1:0.0,St2-St07G128000.1:0.0):0.00055,(St_PG5032_C00T005183.1:0.00825,St_PG6243_C00T061099.1:0.00274)0.000:0.00055)0.000:0.00055)0.000:0.00053)0.786:0.00377,(St_PG4049_C00T065517.1:0.01193,((St_PG5076_C00T026216.1:0.00550,(St_A6-26_C07T000497.1:0.00807,(St_PG6245_C00T013494.1:0.00573,((St_PG6244_C00T053472.1:0.0,St_PG6245_C00T041422.1:0.0,XP_006366837.1:0.0):0.00555,(St_PG5068_C00T061530.1:0.00275,((St_PG4041_C00T015491.1:0.0,St_PG4041_C00T053948.1:0.0):0.00273,(St_PG6029_C00T069372.1:0.00548,(C88_C07H1G005020.1:0.0,St_E4-63_C07T000531.1:0.0,St_E86-69_C07T000495.1:0.0,St_PG6055_C00T054445.1:0.0,St_PG6148_C00T017097.1:0.0,St_PG6169_C00T008638.1:0.0,St_PG6169_C00T063202.1:0.0,St_PG6359_C07T000481.1:0.0):0.00272)0.000:0.00055)0.810:0.00274)0.797:0.00274)0.867:0.00534)0.894:0.00823)0.897:0.00054)0.000:0.00051,St_PG4017_C00T027658.1:0.00272)0.828:0.00446)0.298:0.00271)0.964:0.01261)0.917:0.00252,(St_PG6242_C00T065045.1:0.01098,(St_PG3003_C00T035873.1:0.01397,St_PG4060_C00T058609.1:0.00829)0.000:0.00055)1.000:0.00055)0.472:0.00844)1.000:0.06168)0.911:0.01752)0.995:0.06454,((PHT49249.1:0.00562,(PHU06615.1:0.00593,((PHT71981.1:0.0,KAF3641306.1:0.0):0.00055,KAF3653259.1:0.00279)0.922:0.00797)0.877:0.00054)1.000:0.18472,((Ppr-t_73286:0.0,Ppr-t_73287:0.0,Ppr-t_73288:0.0,Ppr-t_73289:0.0):0.06612,((((St_PG4042_C00T052148.1:0.00245,(St_PG4041_C00T009600.1:0.00737,St_PG4041_C00T056415.1:0.00245)0.892:0.00492)0.892:0.00497,(((St_PG1011_C00T044580.1:0.01501,(St_PG3003_C00T021215.1:0.0,St_PG3003_C00T031431.1:0.0):0.00242)0.806:0.00249,((St_PG4005_C00T004201.1:0.0,St_PG4005_C00T029603.1:0.0):0.00738,(St_PG1008_C00T049861.1:0.00495,St_PG1013_C00T038567.1:0.00496)0.889:0.00495)0.564:0.00055)0.000:0.00055,(St_PG3005_C00T025476.1:0.00498,St_PG3005_C00T050057.1:0.00055)0.840:0.00247)0.760:0.00241)0.834:0.00453,(((St_PG4049_C00T015195.1:0.00244,St_PG4049_C00T059200.1:0.00055)0.775:0.00246,XP_049365232.1:0.02101)0.782:0.00250,((St_PG4032_C00T026199.1:0.00741,(St_PG3023_C00T000506.1:0.00246,St_PG3023_C00T037155.1:0.00493)0.898:0.00495)0.760:0.00247,(St_PG5068_C00T038117.1:0.00677,(St_PG5018_C00T014215.1:0.01161,(((C88_C06H1G021980.1:0.0,C88_C06H2G054950.1:0.0,St_PG6216_C00T014767.1:0.0,St_PG6216_C00T023562.1:0.0,St_PG6216_C00T029342.1:0.0,St_PG6244_C00T007283.1:0.0,St_PG6246_C00T052668.1:0.0):0.00247,(((St_PG5003_C00T015918.1:0.00055,St_PG5003_C00T044181.1:0.00055)0.983:0.01245,St_PG5068_C06T002152.1:0.00055)0.441:0.00495,((St_PG6055_C00T058693.1:0.0,St_PG6216_C00T054708.1:0.0):0.00055,((St_A6-26_C06T002138.1:0.0,St_PG6055_C00T012618.1:0.0,St_PG6245_C00T064156.1:0.0,St_PG6247_C00T051058.1:0.0,St_PG6359_C06T002037.1:0.0):0.00055,St_PG6244_C00T041066.1:0.00055)0.957:0.01234)0.000:0.00055)0.845:0.00246)1.000:0.00054,(St_PG6246_C00T016167.1:0.00493,(St_PG6002_C00T052584.1:0.00246,St_PG5018_C00T037121.1:0.00055)0.000:0.00055)0.922:0.00232)0.377:0.00313)0.429:0.00258)0.942:0.00807)0.332:0.00242)0.848:0.00538)1.000:0.08372,(((XP_015080229.1:0.0,XP_015080230.1:0.0,XP_015080231.1:0.0,XP_015080232.1:0.0,XP_015080233.1:0.0):0.00819,((XP_010322858.1:0.0,Sopim_BGV006775_00T018381.1:0.0,Solyc_cer_BGV006865_00T017795.1:0.0,Solyc_cer_BGV007931_00T017696.1:0.0,Solyc_cer_BGV007989_00T017817.1:0.0,Solyc_Brandywine_00T018269.1:0.0,Solyc_EA00371_00T018071.1:0.0,Solyc_EA00990_00T018557.1:0.0,Solyc_Fla8924_00T017989.1:0.0,Solyc_Floradade_00T017629.1:0.0,Sopim_LA2093_00T018985.1:0.0,Solyc_LYC1410_00T017555.1:0.0,Solyc_MM_06T001473.1:0.0,Sopim_PAS014479_00T017817.1:0.0,Solyc_PI169588_00T017594.1:0.0,Solyc_PI303721_00T017557.1:0.0,Sopim_PP_06T001374.1:0.0,PRAM_67540.1.p1:0.0,Solyc_TS112_06T001493.1:0.0,Solyc_cer_TS118_06T001474.1:0.0,Solyc_TS12_06T001391.1:0.0,Sopim_TS15_06T001483.1:0.0,Sopim_TS156_06T001478.1:0.0,Solyc_TS166_06T001415.1:0.0,Solyc_TS171_06T001465.1:0.0,Solyc_TS185_06T001389.1:0.0,Solyc_TS204_06T001444.1:0.0,Sopim_TS222_06T001466.1:0.0,Solyc_cer_TS238_06T001386.1:0.0,Sopim_TS265_06T002082.1:0.0,Solyc_cer_TS280_06T001419.1:0.0,Solyc_cer_TS281_06T001491.1:0.0,Solyc_TS3_06T001383.1:0.0,Solyc_TS331_06T001435.1:0.0,Solyc_cer_TS39_06T001387.1:0.0,Sopim_TS413_06T001689.1:0.0,Sopim_TS421_06T001464.1:0.0,Sopim_TS439_06T001424.1:0.0,Solyc_cer_TS545_06T001418.1:0.0,Solyc_TS60_06T001512.1:0.0,Solyc_cer_TS623_06T001413.1:0.0,Solyc_TS629_06T001464.1:0.0,Solyc_TS692_06T001421.1:0.0,Solyc_TS80_06T001376.1:0.0,Solyc_TS80_06T001376.2:0.0,Solyc_TS9_06T001469.1:0.0,Solyc_cer_TS96_06T001422.1:0.0):0.00055,Solyc_TS117_06T001416.1:0.00274)0.919:0.00979)0.997:0.03277,(((St_PG5032_C00T066427.1:0.00279,(St_PG4042_C00T052151.1:0.00054,(((C88_C06H1G021540.1:0.0,C88_C06H1G021540.2:0.0,C88_C06H3G088460.1:0.0,C88_C06H3G088460.2:0.0,C88_C06H4G120270.1:0.0,C88_C06H4G120270.2:0.0,He1-St06G478680.1:0.0,St_PG6055_C00T058694.1:0.0,St_PG6216_C00T054707.1:0.0,St_RH_C06T002112.1:0.0,St1-St06G486040.1:0.0):0.00552,((St_E4-63_C06T002328.1:0.0,St_PG6163_C00T006897.1:0.0,XP_015168923.1:0.0):0.00276,((St_A6-26_C06T002135.1:0.0,C88_C06H1G021950.1:0.0,C88_C06H1G021950.2:0.0,C88_C06H1G021950.3:0.0,C88_C06H1G021950.4:0.0,C88_C06H1G021950.5:0.0,C88_C06H2G054920.1:0.0,St_PG6055_C00T012621.1:0.0,St_PG6090_C00T011588.1:0.0,St_PG6148_C00T057424.1:0.0,St_PG6163_C00T039859.1:0.0,St_PG6169_C00T012820.1:0.0,St_PG6169_C00T036186.1:0.0,St_PG6216_C00T004982.1:0.0,St_PG6216_C00T014764.1:0.0,St_PG6216_C00T029339.1:0.0,St_PG6225_C00T054103.1:0.0,St_PG6244_C00T007280.1:0.0,St_PG6244_C00T041063.1:0.0,St_PG6245_C00T064159.1:0.0,St_PG6246_C00T052671.1:0.0,St_PG6247_C00T051061.1:0.0,St_PG6359_C06T002034.1:0.0,St2-St06G462040.1:0.0):0.00055,St_PG5062_C00T044955.1:0.00274)0.000:0.00055)0.000:0.00055)0.945:0.00838,(St_PG4042_C00T002808.1:0.00280,St_PG5032_C00T015254.1:0.00055)0.298:0.00055)0.149:0.00276)0.794:0.00276)0.945:0.00832,(St_PG4060_C00T020129.1:0.00053,(((St_PG3005_C00T050060.1:0.00280,(St_PG3005_C00T025479.1:0.00279,(St_PG4005_C00T004197.1:0.0,St_PG4005_C00T029607.1:0.0):0.00055)0.784:0.00277)0.784:0.00278,St_PG6242_C00T054797.1:0.01699)0.872:0.00529,St_PG4060_C00T061082.1:0.00586)0.399:0.00281)0.866:0.00532)0.000:0.00054,St_PG1008_C00T025726.1:0.00841)0.752:0.00297)0.920:0.02000)0.905:0.01905)1.000:0.10169)0.915:0.03071)0.954:0.03409,((XP_019237639.1:0.09758,((XP_009764018.1:0.0,XP_009764019.1:0.0,XP_009764020.1:0.0,XP_016482798.1:0.0,XP_016482799.1:0.0,XP_016482800.1:0.0,mRNA_49647_cds:0.0,mRNA_49648_cds:0.0,mRNA_49649_cds:0.0,mRNA_49650_cds:0.0,mRNA_49651_cds:0.0,mRNA_49652_cds:0.0,mRNA_49653_cds:0.0,mRNA_49654_cds:0.0):0.02426,((XP_033508094.1:0.0,XP_033508095.1:0.0):0.01686,(XP_016483410.1:0.0,mRNA_19651_cds:0.0,mRNA_19653_cds:0.0,mRNA_19654_cds:0.0,mRNA_19655_cds:0.0):0.01340)0.926:0.01866)0.996:0.04547)0.919:0.02383,((((XP_009794525.1:0.0,XP_009794533.1:0.0,XP_009794540.1:0.0,XP_009794546.1:0.0,XP_009794554.1:0.0,XP_009794561.1:0.0,Nitab4.5_0003017g0020.1:0.0):0.00251,(mRNA_3931_cds:0.0,mRNA_3932_cds:0.0,mRNA_3933_cds:0.0):0.00055)0.998:0.04307,((XP_009591230.1:0.0,XP_018623641.1:0.0,XP_033509883.1:0.0,XP_033509884.1:0.0,XP_033509885.1:0.0,XP_033509886.1:0.0):0.00261,(XP_016498801.1:0.0,Nitab4.5_0000053g0220.1:0.0):0.00055)0.753:0.00396)1.000:0.27019,(((XP_019255789.1:0.0,XP_019255791.1:0.0,XP_019255792.1:0.0):0.00054,(((XP_009597654.1:0.0,XP_009597655.1:0.0):0.00055,(XP_016513504.1:0.0,XP_016513505.1:0.0,XP_016513507.1:0.0,Nitab4.5_0000366g0120.1:0.0,mRNA_107812_cds:0.0,mRNA_107813_cds:0.0,mRNA_107814_cds:0.0):0.00273)0.978:0.01369,((XP_009786258.1:0.0,XP_009786259.1:0.0,XP_009786260.1:0.0,XP_009786261.1:0.0,XP_009786262.1:0.0,XP_009786263.1:0.0,XP_009786264.1:0.0,XP_016494496.1:0.0,Nitab4.5_0002365g0050.1:0.0):0.01672,(Niben261Chr18g0342001.1:0.0,Nbe.v1.s00100g28240:0.0):0.03998)0.767:0.00292)0.086:0.00270)1.000:0.08589,((Niben261Chr18g0348006.1:0.0,Nbe.v1.s00100g28060:0.0):0.06577,XP_019256382.1:0.04610)0.997:0.07255)0.831:0.02919)0.808:0.00953)0.344:0.01499)0.995:0.08015)1.000:0.15848,(((Nitab4.5_0004290g0010.1:0.05370,((Niben261Chr05g0922010.1:0.0,Nbe.v1.s00140g27400:0.0):0.03683,Nitab4.5_0008778g0010.1:0.02491)0.187:0.01082)0.935:0.02576,(Smechr0101991.1:0.06734,(((Capang01g002279:0.00282,XP_047253397.1:0.00271)1.000:0.05138,((St_PG0009_C00T021470.1:0.01072,(((((((C88_C01H3G119020.1:0.0,He1-St01G594240.1:0.0):0.00274,(C88_C01H4G165850.1:0.0,St2-St01G631680.1:0.0):0.00055)0.830:0.00271,(St_PG4041_C00T048156.1:0.01103,(((St_PG6242_C00T044910.1:0.00544,(St_PG3003_C00T046313.1:0.01098,((St_PG3005_C00T024320.1:0.0,St_PG3005_C00T046100.1:0.0):0.00273,St_PG4005_C00T011693.1:0.00273)0.000:0.00055)0.848:0.00055)0.435:0.00271,St_PG5032_C00T010384.1:0.00055)0.779:0.00267,(((St_PG5068_C00T048088.1:0.00286,St_PG5068_C01T002359.1:0.00278)0.792:0.00274,St_PG6055_C00T060279.1:0.00285)0.000:0.00055,St_PG5062_C00T000359.1:0.00549)0.851:0.00273)0.000:0.00055)0.000:0.00055)0.000:0.00055,(((XP_004231117.1:0.0,Solyc_cer_BGV006865_00T002382.1:0.0,Sopim_TS15_01T002754.1:0.0):0.02486,XP_049368750.1:0.00278)0.782:0.00301,St_PG5032_C00T068434.1:0.00274)0.758:0.00055)0.000:0.00055,((St_PG5076_C00T071811.1:0.00549,XP_049412529.1:0.00551)0.781:0.00272,St_PG5018_C00T003161.1:0.00273)0.000:0.00055)0.000:0.00055,((St_PG4042_C00T067919.1:0.01247,St_PG4049_C00T052017.1:0.01093)0.926:0.00055,(St_PG4036_C00T066311.1:0.00055,(St_PG4017_C00T001387.1:0.0,St_PG4017_C00T048071.1:0.0):0.00653)0.000:0.00055)0.747:0.00055)0.000:0.00053,((C88_C01H1G024600.1:0.0,He2-St01G645080.1:0.0,St_PG6244_C00T003589.1:0.0,St_PG6246_C00T024498.1:0.0,St_PG6246_C00T061153.1:0.0,St1-St01G709880.1:0.0,XP_006345448.1:0.0):0.00054,(St_PG4032_C00T017843.1:0.00546,St_PG4032_C00T041257.1:0.00826)0.937:0.00824)0.920:0.00247)0.782:0.00300)0.422:0.00274,((St_PG6241_C00T000017.1:0.00824,(St_PG1013_C00T034311.1:0.01475,(St_PG1011_C00T004544.1:0.0,St_PG1011_C00T033241.1:0.0):0.01092)0.411:0.00054)0.768:0.00296,St_PG3023_C00T044369.1:0.06833)0.821:0.00609)0.981:0.02489)0.592:0.00803,(((sp1102chr01_nlr_19.t1:0.0,sp1102chr01.1287.t1:0.0,sp2273chr01_g01730.1:0.0):0.00054,(sp2271chr01.1247.t1:0.0,sp2271chr01.nlr553.t1:0.0):0.00270)0.989:0.02371,Ppr-t_10908:0.06229)0.764:0.00560)0.143:0.00490)0.906:0.02320)0.999:0.17229,(((sp1102chr01_nlr_22.t1:0.00055,sp2271chr01.nlr542.t1:0.00055)1.000:0.12730,((XP_009589795.1:0.01275,(XP_009764269.1:0.0,XP_016479505.1:0.0,Nitab4.5_0003553g0090.1:0.0,mRNA_128651_cds:0.0,Rpa1:0.0):0.01316)0.991:0.09229,Nitab4.5_0001818g0040.1:0.31080)0.761:0.04578)0.033:0.03789,(St_PG3003_C00T045015.1:0.08661,sp2271chr01.nlr537.t1:0.08559)0.999:0.16016)1.000:0.26543)0.909:0.07937)0.783:0.08814)0.997:0.18014,((((XP_009767436.1:0.0,XP_016503256.1:0.0,Nitab4.5_0005875g0020.1:0.0,mRNA_136182_cds:0.0):0.00697,Nbe.v1.s00050g06510:0.02081)0.109:0.00519,((XP_009606086.1:0.0,XP_033513108.1:0.0):0.02294,(XP_016470255.1:0.0,Nitab4.5_0000622g0110.1:0.0,mRNA_17003_cds:0.0,mRNA_17004_cds:0.0,mRNA_17005_cds:0.0):0.01156)0.983:0.01880)0.990:0.06028,((((XP_049398068.1:0.00239,(((He1-St12G553925.1:0.0,St2-St12G489485.1:0.0):0.00055,(St_PG4036_C00T028370.1:0.0,St_PG4036_C00T042367.2:0.0,St_PG6243_C00T006527.1:0.0,St_PG6243_C00T056385.1:0.0):0.00241)0.963:0.00725,(St_PG4042_C00T025922.2:0.00518,((C88_C12H3G079030.1:0.0,C88_C12H3G079030.2:0.0,C88_C12H3G079030.3:0.0,C88_C12H3G079030.4:0.0,C88_C12H3G079030.5:0.0):0.00224,St_PG5032_C00T065883.1:0.00699)0.987:0.00054)0.000:0.00054)0.964:0.00962)0.870:0.00619,(St_PG4032_C00T063302.1:0.02842,((St_PG5068_C12T002280.1:0.00055,((St_E4-63_C12T002301.1:0.0,St_E86-69_C00T051997.1:0.0,St_PG6148_C00T011086.1:0.0,St_PG6163_C00T012432.1:0.0,St_PG6169_C00T049566.1:0.0,St_PG6244_C00T029762.1:0.0,St_PG6245_C00T046127.1:0.0,XP_006351974.1:0.0):0.00238,St_PG5068_C00T040212.1:0.00237)0.823:0.00238)0.927:0.00934,(St_PG6247_C00T041182.1:0.00053,((St_A6-26_C12T002316.1:0.0,C88_C12H1G022170.1:0.0,C88_C12H1G022170.2:0.0,C88_C12H4G107650.1:0.0,He2-St12G577445.1:0.0,St_PG6002_C00T072614.1:0.0,St_PG6029_C00T065551.1:0.0,St_PG6055_C00T077353.1:0.0,St_PG6148_C00T050699.1:0.0,St_PG6163_C00T031400.1:0.0,St_PG6163_C00T060530.1:0.0,St_PG6225_C00T069415.1:0.0,St_PG6359_C00T052131.1:0.0,St_PG6359_C12T002196.1:0.0,St_RH_C12T002299.1:0.0):0.00055,(St_PG6029_C00T003955.1:0.0,St_PG6059_C00T032091.1:0.0,St_PG6059_C00T033248.1:0.0,St_PG6090_C00T055073.1:0.0):0.00238)0.893:0.00211)0.785:0.00724)0.869:0.00617)0.910:0.00727)0.945:0.01387,((St_PG5003_C00T005990.1:0.00243,St_PG5003_C00T067945.1:0.00239)0.984:0.01236,(((St_PG0009_C00T024390.1:0.0,St_PG0019_C12T001294.1:0.0):0.00836,(((St_PG6241_C00T011453.1:0.0,St_PG6241_C00T023377.2:0.0):0.01143,(St_PG1008_C00T039245.1:0.00483,(St_PG1013_C00T035044.1:0.00241,(St_PG1008_C00T020743.1:0.0,St_PG1013_C00T015956.1:0.0):0.00055)0.000:0.00055)0.766:0.00395)0.997:0.02997,(St_PG5062_C00T018193.1:0.02518,(Solyc_cer_TS96_12T000089.1:0.00241,((XP_010313675.1:0.0,XP_025884563.1:0.0,Sopim_BGV006775_00T032668.1:0.0,Solyc_cer_BGV006865_00T031835.1:0.0,Solyc_cer_BGV007931_00T031727.1:0.0,Solyc_cer_BGV007989_00T031946.1:0.0,Solyc_Brandywine_00T032826.1:0.0,Solyc_EA00371_00T032237.1:0.0,Solyc_EA00990_00T033177.1:0.0,Solyc_Fla8924_00T032329.1:0.0,Solyc_Floradade_00T031563.1:0.0,Solyc_LYC1410_00T031445.1:0.0,Solyc_MM_12T000097.1:0.0,Sopim_PAS014479_00T031854.1:0.0,Solyc_PI169588_00T031592.1:0.0,Solyc_PI303721_00T031426.1:0.0,Sopim_PP_12T000091.1:0.0,Solyc12T000096.1:0.0,Solyc_TS112_12T000090.1:0.0,Solyc_TS117_12T000100.1:0.0,Solyc_cer_TS118_12T000092.1:0.0,Solyc_TS12_12T000093.1:0.0,Sopim_TS156_12T000096.1:0.0,Solyc_TS166_12T000092.1:0.0,Solyc_TS171_12T000093.1:0.0,Solyc_TS185_12T000093.1:0.0,Solyc_TS204_12T000095.1:0.0,Sopim_TS222_12T000097.1:0.0,Solyc_cer_TS238_12T000096.1:0.0,Sopim_TS265_12T000093.1:0.0,Solyc_cer_TS280_12T000096.1:0.0,Solyc_cer_TS281_12T000095.1:0.0,Solyc_TS3_12T000096.1:0.0,Solyc_TS331_12T000091.1:0.0,Solyc_cer_TS39_12T000095.1:0.0,Sopim_TS413_12T000093.1:0.0,Sopim_TS439_12T000097.1:0.0,Solyc_cer_TS545_12T000094.1:0.0,Solyc_TS60_12T000093.1:0.0,Solyc_cer_TS623_12T000098.1:0.0,Solyc_TS629_12T000096.1:0.0,Solyc_TS692_12T000092.1:0.0,Solyc_TS80_12T000092.1:0.0,Solyc_TS9_12T000093.1:0.0):0.00055,(Sopim_LA2093_00T033764.1:0.0,Sopim_TS15_12T000093.1:0.0,Sopim_TS421_12T000092.1:0.0):0.00244)0.000:0.00055)1.000:0.05082)0.453:0.01119)0.969:0.02149)0.951:0.01793,((St_PG1011_C00T049852.1:0.01217,(((St_PG3003_C00T014490.1:0.00274,St_PG3003_C00T060816.1:0.00222)0.980:0.01316,((St_PG3005_C00T064450.1:0.00867,St_PG6242_C00T047397.2:0.00344)0.942:0.01251,(St_PG3005_C00T022819.1:0.00376,St_PG4005_C00T013750.1:0.01097)0.446:0.00563)0.794:0.00481)0.454:0.00239,St_PG4060_C00T045701.1:0.02350)0.796:0.00352)0.862:0.00475,((XP_049359042.1:0.00939,(St_PG5032_C00T024418.1:0.00243,(St_PG3022_C00T038980.2:0.00240,(St_PG6247_C00T025682.1:0.00242,St_PG3022_C00T009797.1:0.00722)0.000:0.00055)0.000:0.00055)0.784:0.00282)0.423:0.00487,(((St_PG5062_C00T038861.1:0.00487,((C88_C12H2G050740.2:0.0,St_PG6055_C00T066793.1:0.0,St_PG6059_C00T078552.1:0.0,St_PG6090_C00T001201.1:0.0,St_PG6216_C00T028908.1:0.0,St_PG6216_C00T059605.1:0.0,St_PG6244_C00T061024.1:0.0,St_PG6245_C00T002582.1:0.0,St_PG6246_C00T022586.1:0.0,St_PG6246_C00T051056.1:0.0):0.00055,(St_RH_C00T035777.1:0.0,St_RH10-15_C12T002517.1:0.0):0.00251)0.921:0.00721)0.718:0.00486,(((St_PG5076_C00T034381.1:0.0,St_PG6002_C00T019887.1:0.0):0.00055,St_PG5076_C00T066120.1:0.00242)0.834:0.00244,St_PG5018_C00T031332.1:0.00970)0.764:0.00053)0.877:0.00473,((St_PG4041_C00T018140.1:0.00055,St_PG4041_C00T034944.1:0.00483)0.000:0.00055,(St_PG4049_C00T014406.1:0.00054,St_PG4049_C00T044993.2:0.00727)0.990:0.01713)0.618:0.00055)0.901:0.00528)0.910:0.00946)0.481:0.00730)0.686:0.00055)0.887:0.00951)0.983:0.02918,((Ppr-t_54349:0.0,Ppr-t_54350:0.0,Ppr-t_54351:0.0,Ppr-t_54352:0.0):0.09929,(Capang01g000410:0.10105,((PHT72678.1:0.0,KAF3630470.1:0.0):0.00054,(XP_016541421.2:0.00750,(PHT51869.1:0.00055,((Capang09g000471:0.0,KAF3678346.1:0.0):0.00055,PHU07785.1:0.01503)0.000:0.00055)0.000:0.00055)0.930:0.00222)0.959:0.02875)1.000:0.08687)0.571:0.01085)0.691:0.02635)1.000:0.32213)0.913:0.05477)0.499:0.05906)0.922:0.07695)0.982:0.15758,(((PHT26453.1:0.01367,((((PHT92299.1:0.01030,PHT37825.1:0.01265)0.065:0.00055,PHT37486.1:0.00610)0.456:0.00055,PHU06281.1:0.00269)0.000:0.00055,(PHT61187.1:0.0,PHT71605.1:0.0,PHT71620.1:0.0,PHT26520.1:0.0,PHT38427.1:0.0):0.00055)0.890:0.00055)0.940:0.02897,(SMEL4.1_04g003770.1.01:0.03311,((((sp2271chr10.27754.t1:0.0,sp2271chr10.nlr263.t1:0.0):0.00055,(sp2273chr10_g00162.1:0.0,SaSP2275_utg453_g29035.1:0.0):0.00268)0.958:0.01655,(((XP_004248175.2:0.0,Solyc_Brandywine_00T027858.1:0.0,Solyc_EA00371_00T027507.1:0.0,Solyc_EA00990_00T028304.1:0.0,Solyc_Fla8924_00T027621.1:0.0,Solyc_MM_10T000311.1:0.0,Solyc10T000326.1:0.0,Solyc_TS112_10T000313.1:0.0,Solyc_cer_TS118_10T000310.1:0.0,Solyc_TS12_10T000323.1:0.0,Sopim_TS15_10T000323.1:0.0,Sopim_TS156_10T000316.1:0.0,Solyc_TS166_10T000331.1:0.0,Solyc_TS171_10T000318.1:0.0,Solyc_TS185_10T000323.1:0.0,Solyc_TS204_10T000332.1:0.0,Sopim_TS222_10T000333.1:0.0,Solyc_cer_TS238_10T000327.1:0.0,Sopim_TS265_10T000323.1:0.0,Solyc_cer_TS280_10T000326.1:0.0,Solyc_cer_TS281_10T000317.1:0.0,Solyc_TS331_10T000313.1:0.0,Sopim_TS421_10T000312.1:0.0,Sopim_TS439_10T000330.1:0.0,Solyc_cer_TS545_10T000321.1:0.0,Solyc_TS60_10T000318.1:0.0,Solyc_cer_TS623_10T000331.1:0.0,Solyc_TS629_10T000312.1:0.0,Solyc_TS692_10T000315.1:0.0,Solyc_TS80_10T000331.1:0.0,Solyc_TS9_10T000313.1:0.0,NRC0:0.0,NRC0_XP_004248175:0.0):0.00799,(XP_015055785.1:0.0,XP_027768402.1:0.0,Sopim_BGV006775_00T027917.1:0.0,Solyc_cer_BGV006865_00T027047.1:0.0,Solyc_cer_BGV007989_00T027157.1:0.0,Sopim_LA2093_00T028696.1:0.0,Solyc_TS117_10T000324.1:0.0,Solyc_cer_TS39_10T000331.1:0.0):0.00055)0.983:0.01903,(((St_E86-69_C00T033843.1:0.00055,((St_PG4036_C00T046799.1:0.00151,St1-St10G115520.1:0.00451)0.856:0.00204,((C88_C10H2G032260.2:0.0,C88_C10H2G032260.3:0.0,St_PG4036_C00T021180.1:0.0):0.00055,(C88_C10H2G032260.1:0.00055,(St_PG4042_C00T019940.1:0.00807,(St_PG4017_C00T024976.1:0.00538,((St_PG6029_C00T072614.1:0.0,St_PG6148_C00T054149.1:0.0,St_PG6163_C00T050132.1:0.0,St_PG6225_C00T074083.1:0.0,St_PG6246_C00T072031.1:0.0,St_PG6246_C00T072031.2:0.0):0.00536,(St_PG4049_C00T010597.1:0.0,St_PG4049_C00T036902.1:0.0):0.00539)0.000:0.00055)0.000:0.00055)0.000:0.00055)0.000:0.00055)0.000:0.00055)0.000:0.00055)0.923:0.00267,((((XP_049402503.1:0.0,XP_049402504.1:0.0,XP_049402505.1:0.0):0.00541,((St_PG5076_C00T059772.1:0.00055,St_PG6002_C00T065809.1:0.00542)0.907:0.00547,((St_PG5076_C00T013609.1:0.01089,((St_PG5068_C00T045161.1:0.00267,((C88_C10H1G003680.1:0.0,C88_C10H1G003680.2:0.0,C88_C10H1G003680.3:0.0,He1-St10G114200.1:0.0,St_PG5003_C00T013138.1:0.0,St_PG5003_C00T049962.1:0.0,St_PG6029_C00T030516.1:0.0,St_PG6055_C00T074029.1:0.0,St_PG6059_C00T079168.1:0.0,St_PG6090_C00T023574.1:0.0,St_PG6090_C00T024817.1:0.0,St_PG6090_C00T074350.1:0.0,St_PG6169_C00T057029.1:0.0,St_PG6216_C00T077992.1:0.0,St_PG6225_C00T008865.1:0.0,St_PG6245_C00T067211.1:0.0,St_PG6246_C00T009187.1:0.0,St_PG6247_C00T015893.1:0.0,St_PG6359_C00T047095.1:0.0,St2-St10G116120.1:0.0,XP_006366308.1:0.0):0.00055,((St_PG5068_C10T000399.1:0.0,St_PG5068_C10T000399.2:0.0):0.00269,(St_E4-63_C00T039310.1:0.0,St_PG6059_C00T021160.1:0.0,St_PG6059_C00T035963.1:0.0,St_PG6148_C00T030894.1:0.0,St_PG6163_C00T015988.1:0.0,St_PG6359_C10T000323.1:0.0):0.00055)0.000:0.00055)0.000:0.00055)0.923:0.00540,((St_PG6002_C00T065808.1:0.00540,(St_PG3022_C00T042109.1:0.00270,(C88_C10H4G090520.1:0.0,C88_C10H4G090560.1:0.0,XP_049370588.1:0.0):0.00055)0.000:0.00055)0.848:0.00273,(((St_PG4042_C00T078827.1:0.00267,St_PG4036_C00T046801.1:0.00055)0.000:0.00055,(St_E4-63_C10T000368.1:0.0,St_E86-69_C00T033845.1:0.0):0.00267)0.000:0.00055,St_PG4036_C00T021181.1:0.00055)0.855:0.00272)0.000:0.00055)0.753:0.00261)0.774:0.00271,St_PG5032_C00T047184.1:0.00055)0.635:0.00270)0.773:0.00262)0.000:0.00055,((St_PG3022_C00T042108.1:0.00055,He2-St10G119560.1:0.00813)0.945:0.00226,St_PG6242_C00T061744.1:0.00533)1.000:0.00051)0.973:0.00055,((St_PG4032_C00T057976.1:0.00053,St_PG6241_C00T033958.1:0.01612)0.910:0.00257,(St_PG3003_C00T054004.1:0.00055,St_PG4060_C00T075144.1:0.00267)0.000:0.00055)0.000:0.00055)0.446:0.00054)0.487:0.00054,(St_PG3023_C00T006908.1:0.0,St_PG3023_C00T061291.2:0.0):0.00539)0.760:0.00285)0.948:0.01633)0.901:0.00845,Ppr-t_59053:0.02985)0.741:0.00307)0.855:0.01606)1.000:0.34515,((((((XP_009614364.1:0.00262,(XP_016495473.1:0.0,Nitab4.5_0003106g0040.1:0.0,mRNA_77549_cds:0.0,mRNA_77550_cds:0.0,mRNA_77551_cds:0.0,mRNA_77552_cds:0.0):0.00055)1.000:0.08860,((XP_009774012.1:0.0,XP_016488692.1:0.0,XP_016488693.1:0.0,XP_016488694.1:0.0,Nitab4.5_0003642g0030.1:0.0):0.00815,(mRNA_121851_cds:0.0,mRNA_121852_cds:0.0,mRNA_121853_cds:0.0,mRNA_121854_cds:0.0):0.00054)0.954:0.03215)0.983:0.03448,(((((XP_009769019.1:0.00055,(XP_016486056.1:0.0,Nitab4.5_0011427g0010.1:0.0,mRNA_21480_cds:0.0):0.00524)0.922:0.00996,(Niben261Chr04g1430003.1:0.0,NbNRC3:0.0):0.02413)0.957:0.01110,XP_019245986.1:0.00054)0.743:0.00319,(XP_016481870.1:0.0,XP_016481871.1:0.0):0.01537)0.949:0.02721,((Ppr-t_7190:0.0,Ppr-t_7191:0.0,Ppr-t_7192:0.0):0.05240,((PHT29761.1:0.00565,((Capang11g002156:0.0,PHT67369.1:0.0,PHU02049.1:0.0,KAF3653798.1:0.0,KAF3635089.1:0.0,XP_016547675.2:0.0):0.00055,CaNRC3_XP_016547675:0.00054)0.899:0.00800)0.978:0.02985,((((St_PG6241_C00T049556.1:0.01397,((C88_C05H3G056060.2:0.04063,St_PG4049_C00T055251.1:0.00555)0.762:0.00408,St_PG4060_C00T024252.1:0.00276)0.529:0.00055)0.930:0.00053,((((St_PG4032_C00T058601.1:0.00055,St_PG4032_C00T018943.1:0.00556)0.326:0.00055,((((((St_PG6002_C00T001618.1:0.0,St_PG6002_C00T014094.1:0.0,St_PG6055_C00T000287.1:0.0,St_PG6059_C00T035675.1:0.0,St_PG6059_C00T083642.1:0.0,St_PG6225_C00T030103.1:0.0):0.00055,XP_006362574.1:0.00274)0.000:0.00052,((St_A6-26_C05T000233.1:0.0,St_PG6029_C00T069735.1:0.0,St_PG6090_C00T000830.1:0.0,St_PG6359_C05T000211.1:0.0):0.00055,(St_PG5003_C00T014639.1:0.00055,St_PG5003_C00T058680.1:0.00283)0.857:0.00273)0.000:0.00055)0.000:0.00053,(((C88_C05H4G082160.2:0.0,C88_C05H4G082160.3:0.0,St_PG6029_C00T014478.1:0.0,St_PG6163_C00T021512.1:0.0,St_PG6163_C00T052844.1:0.0,St_PG6216_C00T021359.1:0.0,St_PG6225_C00T065899.1:0.0,St_PG6245_C00T019693.1:0.0,St_PG6245_C00T040957.1:0.0,St_PG6246_C00T072995.1:0.0,St_RH_C00T071176.1:0.0,St_RH10-15_C05T000243.1:0.0):0.00527,(St_PG4041_C00T002223.1:0.00055,(St_PG5068_C00T055127.1:0.0,St_PG5068_C05T000358.1:0.0,St_PG6247_C00T015725.1:0.0):0.00264)0.862:0.00054)0.400:0.00265,((St_PG5018_C00T015709.1:0.0,St_PG5018_C00T040697.1:0.0):0.00547,St_PG6090_C00T064254.1:0.00546)1.000:0.00053)0.908:0.00260)0.921:0.00542,((St_PG4017_C00T014421.1:0.0,St_PG4017_C00T065788.1:0.0):0.00275,St_PG5062_C00T005374.1:0.00055)0.962:0.00055)0.000:0.00054,(St_PG5062_C00T064328.1:0.00542,(St_E4-63_C05T000051.1:0.0,St_PG6216_C00T067744.1:0.0,St_PG6244_C00T002668.1:0.0,St_PG6244_C00T069001.1:0.0):0.00269)0.807:0.00267)0.847:0.00270)0.728:0.00054,((((St_PG3003_C00T042879.1:0.00814,(St_PG1011_C00T004983.1:0.0,St_PG1011_C00T042652.1:0.0):0.01096)0.845:0.00055,(((St_PG3023_C00T025249.1:0.00055,St_PG3023_C00T064928.1:0.00055)0.905:0.00276,((St_PG3005_C00T016254.1:0.0,St_PG3005_C00T070977.1:0.0):0.00055,(St_PG6242_C00T017243.1:0.0,St_PG6242_C00T059049.1:0.0):0.00276)0.000:0.00055)0.000:0.00055,((St_PG4005_C00T011955.1:0.0,St_PG4005_C00T026469.1:0.0):0.00821,St_PG4060_C00T044987.1:0.00298)0.880:0.00054)0.000:0.00055)0.779:0.00267,((C88_C05H1G002900.1:0.0,C88_C05H1G002900.2:0.0,C88_C05H2G029720.1:0.0,C88_C05H2G029720.2:0.0,He1-St05G109445.1:0.0,St2-St05G112325.1:0.0):0.01357,St_PG4041_C00T040497.1:0.00775)0.864:0.00051)0.910:0.00254,((XP_049365005.1:0.00272,(((St_PG6243_C00T015437.1:0.0,St_PG6243_C00T068033.1:0.0,St_PG6243_C00T068034.1:0.0):0.00553,(He2-St05G105285.1:0.00055,(XP_049403436.1:0.0,XP_049403437.1:0.0):0.00272)0.861:0.00272)0.000:0.00055,((St_PG5032_C00T010738.1:0.00055,((C88_C05H3G056060.1:0.0,C88_C05H3G056060.3:0.0,C88_C05H3G056060.4:0.0,St_PG6247_C00T073396.1:0.0,St1-St05G110085.1:0.0):0.00055,St_RH_C05T000280.1:0.00055)0.913:0.00271)0.000:0.00055,((St_PG4042_C00T019585.1:0.0,St_PG4042_C00T070247.1:0.0):0.00550,St_E4-63_C05T000385.1:0.00055)0.755:0.00055)0.000:0.00055)0.000:0.00054)0.893:0.00543,((St_PG4036_C00T007743.1:0.0,St_PG4036_C00T054961.1:0.0):0.01106,(St_PG6002_C00T080878.1:0.00556,(St_PG5076_C00T001595.1:0.00557,St_PG6002_C00T080881.1:0.00555)0.780:0.00274)0.894:0.00557)0.734:0.00055)1.000:0.00070)0.911:0.00212)0.902:0.00265,((St_PG1008_C00T009572.1:0.0,St_PG1013_C00T055046.1:0.0):0.00055,St_PG1008_C00T041683.1:0.00268)0.840:0.00270)0.737:0.00055)0.791:0.00268,(St_PG0009_C00T006845.1:0.00831,((((Sopim_PP_05T000439.1:0.0,Solyc_TS171_05T000466.1:0.0,Sopim_TS265_05T000464.1:0.0,Solyc_TS3_05T000456.1:0.0,Solyc_TS331_05T000474.1:0.0,Solyc_cer_TS623_05T000493.1:0.0):0.00055,((XP_004238948.1:0.0,Sopim_BGV006775_00T014899.1:0.0,Solyc_cer_BGV006865_00T014331.1:0.0,Solyc_cer_BGV007931_00T014323.1:0.0,Solyc_cer_BGV007989_00T014370.1:0.0,Solyc_Brandywine_00T014771.1:0.0,Solyc_EA00371_00T014562.1:0.0,Solyc_EA00990_00T014934.1:0.0,Solyc_Fla8924_00T014527.1:0.0,Solyc_Floradade_00T014165.1:0.0,Solyc_MM_05T000467.1:0.0,Solyc_PI169588_00T014143.1:0.0,Solyc_PI303721_00T014110.1:0.0,Solyc05T000471.1:0.0,Solyc05T000471.2:0.0,Solyc_TS112_05T000457.1:0.0,Solyc_cer_TS118_05T000460.1:0.0,Solyc_TS12_05T000454.1:0.0,Sopim_TS15_05T000450.1:0.0,Sopim_TS156_05T000479.1:0.0,Solyc_TS166_05T000491.1:0.0,Solyc_TS185_05T000492.1:0.0,Solyc_TS204_05T000490.1:0.0,Sopim_TS222_05T000497.1:0.0,Solyc_cer_TS238_05T000490.1:0.0,Solyc_cer_TS280_05T000488.1:0.0,Solyc_cer_TS281_05T000475.1:0.0,Sopim_TS413_05T000475.1:0.0,Sopim_TS421_05T000468.1:0.0,Sopim_TS439_05T000513.1:0.0,Solyc_cer_TS545_05T000465.1:0.0,Solyc_TS60_05T000462.1:0.0,Solyc_TS629_05T000475.1:0.0,Solyc_TS692_05T000468.1:0.0,Solyc_TS80_05T000485.1:0.0,Solyc_TS9_05T000460.1:0.0,Solyc_cer_TS96_05T000456.1:0.0,NRC3:0.0,NRC3_XP_004238948:0.0):0.00055,(Sopim_LA2093_00T015333.1:0.0,Solyc_LYC1410_00T014136.1:0.0,Sopim_PAS014479_00T014340.1:0.0,Solyc_TS117_05T000491.1:0.0,Solyc_cer_TS39_05T000495.1:0.0):0.00055)0.835:0.00276)0.917:0.00551,XP_015074468.1:0.00055)0.000:0.00054,XP_027773059.1:0.00055)0.898:0.00547)0.000:0.00054)0.927:0.00851,(((sp1102chr05_nlr_63.t1:0.0,sp1102chr05.14357.t1:0.0,sp2273chr05_g00173.1:0.0,SaSP2275_utg307_g25399.1:0.0):0.00055,(sp2271chr05.14379.t1:0.0,sp2271chr05.nlr425.t1:0.0):0.00267)0.997:0.04030,(Smechr1000152.1:0.0,SMEL4.1_10g001370.1.01:0.0):0.06858)0.397:0.00291)0.858:0.00964)0.919:0.02184)0.969:0.03431)0.717:0.02007)0.997:0.09177,((XP_009614965.1:0.0,XP_009614966.1:0.0,XP_016496697.1:0.0,XP_016496698.1:0.0,Nitab4.5_0000053g0250.1:0.0,mRNA_107899_cds:0.0):0.12159,((Ppr-t_55439:0.10171,((((XP_009624787.1:0.0,Nitab4.5_0000294g0050.1:0.0):0.00055,XP_016470402.1:0.00262)0.859:0.00592,(XP_019249940.1:0.00264,((Niben261Chr06g1063005.1:0.0,Nbe.v1.s00120g13970:0.0,NbNRC2b:0.0):0.00799,((Niben261Chr01g0490009.1:0.0,Nbe.v1.s00190g14460:0.0,Nitab4.5_0002067g0040.1:0.0,mRNA_108846_cds:0.0,mRNA_108848_cds:0.0,NbNRC2a:0.0):0.00055,XP_009776048.1:0.00525)0.901:0.00528)0.780:0.00261)0.973:0.01836)0.961:0.02881,((((Ppr-t_55435:0.0,Ppr-t_55437:0.0):0.00220,(Ppr-t_55436:0.00827,(((sp1102chr01_nlr_21.t1:0.0,sp2271chr01.nlr549.t1:0.0,sp2273chr01_g02018.1:0.0,SaSP2275_utg39_g03322.1:0.0):0.06257,(SMEL4.1_01g017330.1.01:0.06551,((((((St_PG4005_C00T003966.1:0.0,St_PG4005_C00T055306.1:0.0):0.00277,(St_PG3005_C00T010104.1:0.00282,St_PG3005_C00T045770.1:0.00055)0.956:0.01138)0.941:0.00836,((St_PG4032_C00T040963.1:0.01098,St_PG4060_C00T071212.1:0.01130)0.228:0.00055,St_PG3003_C00T046025.1:0.00279)0.000:0.00054)0.789:0.00288,(((((St_PG4042_C00T010817.1:0.00283,((St_PG3022_C00T028847.1:0.0,St_PG3022_C00T067596.1:0.0):0.00055,St_PG6243_C00T037984.1:0.01927)0.000:0.00055)0.717:0.00055,(((St_PG6002_C00T067053.1:0.0,XP_006347943.2:0.0):0.02019,((((St_PG3022_C00T028849.1:0.0,St_PG3022_C00T067598.1:0.0):0.00560,(St_PG6243_C00T037983.1:0.01395,XP_049355865.1:0.00281)0.746:0.00303)0.859:0.00660,(St_A6-26_C01T002839.1:0.0,St_PG5068_C00T057965.1:0.0,St_PG6148_C00T045200.1:0.0,St_PG6163_C00T062430.1:0.0,St_PG6169_C00T030680.1:0.0,St_PG6216_C00T069500.1:0.0,St_PG6244_C00T038601.1:0.0,St_PG6245_C00T055246.1:0.0,St_PG6246_C00T019613.1:0.0,St_PG6359_C01T002692.1:0.0):0.02417)0.622:0.00773,St_PG4042_C00T010818.1:0.01253)0.794:0.00053)0.747:0.00297,St_PG4036_C00T003390.1:0.00860)0.732:0.00271)0.830:0.00285,St_PG4042_C00T068256.1:0.00556)0.355:0.00054,(XP_049355876.1:0.01619,(St_PG5032_C00T028855.1:0.03163,((C88_C01H3G122590.1:0.0,C88_C01H3G122590.2:0.0,C88_C01H3G122590.3:0.0,C88_C01H3G122590.4:0.0,St_PG6225_C00T044712.1:0.0):0.02122,St_PG6243_C00T037985.1:0.00873)0.779:0.00536)0.630:0.00055)0.882:0.00535)0.903:0.00537,(((((St_PG1011_C00T001692.1:0.00055,St_PG1011_C00T032944.1:0.00274)0.993:0.01383,((((St_PG4049_C00T007166.1:0.00547,((XP_049384943.1:0.0,XP_049384949.1:0.0,XP_049384958.1:0.0,XP_049384967.1:0.0,XP_049384975.1:0.0,XP_049384984.1:0.0,XP_049384989.1:0.0,XP_049384997.1:0.0):0.00275,(St_PG4049_C00T007164.1:0.0,St_PG4049_C00T051738.1:0.0):0.00550)0.000:0.00055)0.857:0.00272,(((C88_C01H1G028030.1:0.00053,((St_PG4041_C00T012320.1:0.0,St_PG4041_C00T047878.1:0.0,St_PG5062_C00T051780.1:0.0):0.00630,(St_PG5062_C00T002983.1:0.00055,St_RH10-15_C01T002778.1:0.02293)0.999:0.05549)1.000:0.00495)0.857:0.00341,St_PG5076_C00T071484.1:0.01396)0.776:0.00054,((C88_C01H4G169840.1:0.0,C88_C01H4G169840.2:0.0,He1-St05G695360.1:0.0,He2-St05G623120.1:0.0,St_PG5003_C00T002171.1:0.0,St_PG5003_C00T045279.1:0.0,St_PG6163_C00T021253.1:0.0,St_PG6216_C00T013657.1:0.0,St_PG6244_C00T008466.1:0.0,St_RH_C00T059615.1:0.0,St1-St05G665120.1:0.0,St2-St05G648280.1:0.0):0.00055,(St_PG6055_C00T006340.1:0.0,St_PG6246_C00T060861.1:0.0):0.00054)0.946:0.00551)0.092:0.00054)0.410:0.00267,(St_PG6055_C00T060568.1:0.0,St_PG6059_C00T016622.2:0.0,St_PG6090_C00T012509.1:0.0,St_PG6359_C00T043819.1:0.0):0.00054)0.991:0.02194,((St_PG6241_C00T013000.1:0.0,St_PG6241_C00T047079.1:0.0):0.00818,(St_PG1008_C00T037358.1:0.00271,St_PG1013_C00T034003.1:0.00055)0.922:0.00540)0.000:0.00055)0.859:0.00054)0.939:0.01076,(St_PG3023_C00T009216.1:0.0,St_PG3023_C00T044085.1:0.0):0.00561)0.005:0.00054,St_PG4049_C00T051737.1:0.00562)0.888:0.00054,(St_PG6242_C00T045211.1:0.01119,(St_PG4042_C00T068253.1:0.00054,St_PG4042_C00T068255.1:0.01060)0.923:0.00815)0.755:0.00268)0.000:0.00055)0.758:0.00268)0.860:0.00534,((St_PG0009_C00T000275.1:0.0,St_PG0009_C00T021149.1:0.0):0.00838,((XP_015070302.1:0.0,XP_015070387.1:0.0,XP_027771407.1:0.0):0.00276,((Sopim_BGV006775_00T002571.1:0.0,Sopim_PAS014479_00T002635.1:0.0):0.00278,((Solyc_cer_BGV006865_00T002587.1:0.0,Sopim_LA2093_00T003048.1:0.0):0.00281,(NP_001234202.1:0.0,Solyc_cer_BGV007931_00T002651.1:0.0,Solyc_cer_BGV007989_00T002477.1:0.0,Solyc_Brandywine_00T002505.1:0.0,Solyc_EA00371_00T002565.1:0.0,Solyc_EA00990_00T002935.1:0.0,Solyc_Fla8924_00T002519.1:0.0,Solyc_Floradade_00T002580.1:0.0,Solyc_LYC1410_00T002577.1:0.0,Solyc_MM_01T002803.1:0.0,Solyc_PI169588_00T002547.1:0.0,Solyc_PI303721_00T002541.1:0.0,Sopim_PP_01T002550.1:0.0,Solyc01T002636.1:0.0,Solyc_TS112_01T002885.1:0.0,Solyc_TS117_01T002420.1:0.0,Solyc_cer_TS118_01T002756.1:0.0,Solyc_TS12_01T002334.1:0.0,Sopim_TS15_01T002992.1:0.0,Sopim_TS156_01T002701.1:0.0,Solyc_TS166_01T002444.1:0.0,Solyc_TS171_01T002674.1:0.0,Solyc_TS185_01T002527.1:0.0,Solyc_TS204_01T002437.1:0.0,Sopim_TS222_01T002432.1:0.0,Solyc_cer_TS238_01T002629.1:0.0,Sopim_TS265_01T002873.1:0.0,Solyc_cer_TS280_01T002643.1:0.0,Solyc_cer_TS281_01T002782.1:0.0,Solyc_TS3_01T002449.1:0.0,Solyc_TS331_01T002838.1:0.0,Solyc_cer_TS39_01T002442.1:0.0,Sopim_TS413_01T002879.1:0.0,Sopim_TS421_01T002703.1:0.0,Sopim_TS439_01T002481.1:0.0,Solyc_cer_TS545_01T002789.1:0.0,Solyc_TS60_01T002871.1:0.0,Solyc_cer_TS623_01T002521.1:0.0,Solyc_TS692_01T002597.1:0.0,Solyc_TS80_01T002527.1:0.0,Solyc_TS9_01T002846.1:0.0,Solyc_cer_TS96_01T002564.1:0.0,NRC1:0.0,NRC1_NP_001234202:0.0):0.00055)0.000:0.00055)0.980:0.01694)0.944:0.01105)0.702:0.00273)0.854:0.00676,(C88_C01H3G122600.1:0.00825,((St_PG6059_C00T016623.1:0.0,St_PG6090_C00T012508.1:0.0,St_PG6359_C00T043820.1:0.0):0.00055,(C88_C01H1G028040.1:0.00823,(XP_006347944.2:0.0,XP_006347945.2:0.0,XP_006347946.2:0.0):0.00274)0.832:0.00509)0.872:0.00055)0.982:0.02101)0.978:0.02748)0.909:0.02079)0.984:0.05830,(PHT58798.1:0.01074,((Capang08g000438:0.0,PHT93678.1:0.0,PHU29543.1:0.0,KAF3632761.1:0.0,KAF3657896.1:0.0,XP_016544830.1:0.0):0.00054,CaNRC1_XP_016544830:0.00055)0.757:0.00269)0.970:0.03767)1.000:0.12654)1.000:0.08756)0.956:0.01445,(PHT95609.1:0.02299,(CaNRC2_XP_016547365:0.00055,((Capang00g000242:0.0,KAF3681068.1:0.0,KAF3685052.1:0.0,XP_047265049.1:0.0,XP_047265051.1:0.0):0.00055,(PHT30354.1:0.00537,PHU08974.1:0.00535)0.000:0.00055)0.913:0.00055)0.000:0.00054)0.984:0.01928)0.931:0.01326,(SMEL4.1_12g003240.1.01:0.03371,((St_PG6002_C00T062856.1:0.00277,((St_A6-26_C10T001253.1:0.0,St_PG6246_C00T008574.1:0.0,St_PG6246_C00T044345.1:0.0):0.00055,(((((((((St_PG6244_C00T047115.1:0.00846,((St_PG6059_C00T000371.1:0.00270,(St_PG6359_C00T037864.1:0.00053,St_PG6148_C00T068423.1:0.00271)0.765:0.00274)0.887:0.00478,(Solyc_TS112_10T001174.1:0.0,Solyc_TS117_10T001108.1:0.0,Sopim_TS265_10T001209.1:0.0,Solyc_TS3_10T001138.1:0.0,Solyc_cer_TS39_10T001082.1:0.0,Sopim_TS413_10T001182.1:0.0,Solyc_cer_TS545_10T001199.1:0.0,Solyc_TS60_10T001203.1:0.0):0.01543)0.000:0.00055)0.536:0.02813,St_PG6163_C00T044761.1:0.00396)0.850:0.00053,(St_PG4041_C00T061238.1:0.00055,((St_PG0009_C00T000741.1:0.0,St_PG0019_C10T001236.1:0.0):0.00110,(XP_015056020.1:0.00495,((XP_004248798.1:0.0,Sopim_BGV006775_00T028656.1:0.0,Solyc_cer_BGV006865_00T027803.1:0.0,Solyc_cer_BGV007931_00T027759.1:0.0,Solyc_cer_BGV007989_00T027860.1:0.0,Solyc_Brandywine_00T028609.1:0.0,Solyc_EA00371_00T028251.1:0.0,Solyc_EA00990_00T029133.1:0.0,Solyc_Fla8924_00T028360.1:0.0,Solyc_Floradade_00T027679.1:0.0,Sopim_LA2093_00T029516.1:0.0,Solyc_LYC1410_00T027574.1:0.0,Solyc_MM_10T001205.1:0.0,Sopim_PAS014479_00T027913.1:0.0,Solyc_PI169588_00T027688.1:0.0,Sopim_PP_10T001099.1:0.0,Solyc10T001295.1:0.0,Solyc_cer_TS118_10T001180.1:0.0,Solyc_TS12_10T001092.1:0.0,Sopim_TS15_10T001183.1:0.0,Solyc_TS166_10T001073.1:0.0,Solyc_TS171_10T001191.1:0.0,Solyc_TS185_10T001108.1:0.0,Solyc_TS204_10T001102.1:0.0,Solyc_cer_TS238_10T001045.1:0.0,Solyc_cer_TS281_10T001233.1:0.0,Solyc_TS331_10T001243.1:0.0,Sopim_TS421_10T001208.1:0.0,Sopim_TS439_10T001089.1:0.0,Solyc_cer_TS623_10T001050.1:0.0,Solyc_TS629_10T001189.1:0.0,Solyc_TS80_10T001061.1:0.0,Solyc_TS9_10T001201.1:0.0,Solyc_cer_TS96_10T001129.1:0.0,NRC2:0.0,NRC2_XP_004248798:0.0):0.00055,((Solyc_PI303721_00T027563.1:0.0,Sopim_TS222_10T001111.1:0.0,Solyc_cer_TS280_10T001076.1:0.0,Solyc_TS692_10T001194.1:0.0):0.00278,Sopim_TS156_10T001153.1:0.00055)0.000:0.00055)0.783:0.00118)0.926:0.01073)0.763:0.00453)0.844:0.00279)0.037:0.00054,St_PG5068_C10T001122.1:0.00279)0.458:0.00055,(C88_C10H1G011860.2:0.0,C88_C10H1G011860.3:0.0,C88_C10H2G040730.1:0.0,C88_C10H2G040730.2:0.0,C88_C10H3G069980.1:0.0,C88_C10H3G069980.2:0.0,C88_C10H4G098750.1:0.0,He1-St10G302880.1:0.0,He2-St10G293280.1:0.0,St_PG4032_C00T001451.1:0.0,St_PG4032_C00T060902.1:0.0,St_PG4049_C00T016833.1:0.0,St_PG4049_C00T037653.1:0.0,St_PG5003_C00T032551.1:0.0,St_PG5003_C00T044510.1:0.0,St_PG5018_C00T034957.1:0.0,St_PG5068_C00T063078.1:0.0,St_PG5076_C00T021658.1:0.0,St_PG5076_C00T065342.1:0.0,St_PG6002_C00T062951.1:0.0,St_PG6225_C00T006404.1:0.0,St_RH10-15_C10T001152.1:0.0,St1-St10G310680.1:0.0,St2-St10G304520.1:0.0,XP_006359790.1:0.0):0.00055)0.454:0.00055,(((St_PG4017_C00T019375.1:0.0,St_PG4017_C00T068961.1:0.0):0.01117,(St_PG3022_C00T041326.1:0.0,St_PG4036_C00T015296.1:0.0,St_PG4036_C00T047612.1:0.0,XP_049400468.1:0.0):0.00055)0.000:0.00053,(St_PG5032_C00T018709.1:0.0,St_PG5032_C00T030814.1:0.0,St_PG5032_C00T054402.1:0.0,St_PG6243_C00T010829.1:0.0,St_PG6243_C00T050977.1:0.0,XP_049372433.1:0.0):0.00554)0.842:0.00279)0.457:0.00055,(St_E4-63_C10T001188.1:0.0,St_PG6055_C00T004167.1:0.0,St_PG6169_C00T048668.1:0.0,St_PG6216_C00T009424.1:0.0,St_PG6245_C00T003230.1:0.0):0.00558)0.897:0.00054,(((St_PG3003_C00T043951.1:0.00279,((St_PG3023_C00T013344.1:0.0,St_PG3023_C00T065309.1:0.0,St_PG4060_C00T015595.1:0.0,St_PG4060_C00T053544.1:0.0,St_PG6242_C00T062698.1:0.0):0.00055,(St_PG3005_C00T028544.1:0.0,St_PG4005_C00T009721.1:0.0,St_PG4005_C00T055531.1:0.0):0.00838)0.815:0.00278)0.921:0.00254,St_PG1011_C00T033787.1:0.00262)1.000:0.00054,(St_PG1013_C00T043431.1:0.00278,((St_PG6241_C00T019291.1:0.0,St_PG6241_C00T030388.1:0.0):0.00575,(St_PG1008_C00T000792.1:0.0,St_PG1008_C00T069815.1:0.0):0.00055)0.505:0.00055)0.236:0.00055)0.865:0.00287)0.792:0.00280,(St_PG5062_C00T025197.1:0.0,St_PG5062_C00T065414.1:0.0):0.00055)0.899:0.00569)0.000:0.00055)0.985:0.02313,((sp1102chr10_nlr_43.t1:0.0,sp1102chr10.27068.t1:0.0,sp2271chr10.27281.t1:0.0,sp2271chr10.nlr209.t1:0.0,sp2273chr10_g00976.1:0.0,SaSP2275_utg131_g14632.1:0.0):0.00055,sp2273chr10_g00976.2:0.01957)0.995:0.03373)0.933:0.01560)0.863:0.00692)0.965:0.03081)0.985:0.04845)0.655:0.03105,(Nitab4.5_0009633g0030.1:0.01807,((Niben261Chr17g0555011.1:0.0,Nbe.v1.s00020g27020:0.0):0.01709,((XP_009772243.1:0.0,XP_009772244.1:0.0):0.00546,(Nitab4.5_0003268g0050.1:0.0,mRNA_55443_cds:0.0):0.00273)0.810:0.00529)0.724:0.02403)1.000:0.16289)0.938:0.03094)0.860:0.02500)0.986:0.07833,((((XP_009793189.1:0.0,Nitab4.5_0010227g0010.1:0.0,mRNA_55452_cds:0.0):0.03539,((XP_016448374.1:0.0,mRNA_50215_cds:0.0):0.04028,((Niben261Chr17g0558012.1:0.0,Nbe.v1.s00020g26930:0.0):0.00055,NRCX:0.00055)1.000:0.07803)0.282:0.00988)1.000:0.15864,((St_PG0009_C00T009438.1:0.00054,(((St_PG4032_C00T018433.1:0.01036,((St_PG6242_C00T060937.1:0.01032,((St_PG4049_C00T017645.1:0.00055,St_PG4049_C00T065044.1:0.00257)0.982:0.01531,(((St_PG4041_C00T010980.1:0.0,St_PG4041_C00T049918.1:0.0):0.00312,St_PG6169_C00T024094.1:0.00476)0.856:0.00497,(St_PG6243_C00T050374.1:0.01284,XP_049396821.1:0.00776)0.769:0.00254)0.929:0.00800)0.779:0.00252)0.761:0.00254,(((St_E4-63_C03T000073.1:0.0,St_PG6216_C00T014300.1:0.0):0.00257,St_PG5062_C00T065215.1:0.00546)0.797:0.00255,(((St_PG4042_C00T024846.1:0.01295,(C88_C03H3G070440.2:0.00055,(C88_C03H3G070440.1:0.00054,(C88_C03H3G070440.3:0.0,C88_C03H3G070440.4:0.0,St_PG4042_C00T055670.1:0.0,St_PG6247_C00T067131.1:0.0,St_RH10-15_C03T000069.1:0.0,St2-St03G103560.1:0.0):0.00055)0.849:0.00055)0.980:0.01561)0.916:0.00183,St_PG5062_C00T019645.1:0.05811)0.576:0.00053,((St_PG1008_C00T012181.1:0.0,St_PG1008_C00T059440.1:0.0):0.02971,(St_PG1013_C00T014939.1:0.0,St_PG1013_C00T057525.1:0.0):0.01035)0.937:0.01032)0.625:0.00276)0.795:0.00285)0.797:0.00232)0.776:0.00263,(St_PG4032_C00T051115.1:0.00578,((C88_C03H2G035790.1:0.0,C88_C03H2G035790.2:0.0):0.01043,((St_PG3023_C00T063119.1:0.01297,St_PG4005_C00T042404.1:0.01039)0.904:0.00783,(St_PG3005_C00T023159.1:0.0,St_PG3005_C00T077154.1:0.0):0.01818)0.716:0.00250)0.979:0.01562)0.743:0.00256)0.942:0.01275,((XP_004234046.1:0.0,Sopim_BGV006775_00T008004.1:0.0,Solyc_cer_BGV006865_00T007659.1:0.0,Solyc_cer_BGV007931_00T007672.1:0.0,Solyc_cer_BGV007989_00T007711.1:0.0,Solyc_Brandywine_00T007892.1:0.0,Solyc_EA00371_00T007858.1:0.0,Solyc_EA00990_00T008126.1:0.0,Solyc_Fla8924_00T007836.1:0.0,Solyc_Floradade_00T007573.1:0.0,Solyc_LYC1410_00T007559.1:0.0,Solyc_MM_03T000059.1:0.0,Solyc_PI169588_00T007544.1:0.0,Solyc_PI303721_00T007525.1:0.0,Solyc03T000064.1:0.0,Solyc_TS112_03T000066.1:0.0,Solyc_cer_TS118_03T000067.1:0.0,Solyc_TS12_03T000068.1:0.0,Sopim_TS156_03T000065.1:0.0,Solyc_TS166_03T000068.1:0.0,Solyc_TS171_03T000066.1:0.0,Solyc_TS185_03T000070.1:0.0,Solyc_TS204_03T000069.1:0.0,Sopim_TS222_03T000068.1:0.0,Solyc_cer_TS238_03T000070.1:0.0,Solyc_cer_TS280_03T000071.1:0.0,Solyc_cer_TS281_03T000067.1:0.0,Solyc_TS3_03T000066.1:0.0,Solyc_TS331_03T000065.1:0.0,Solyc_cer_TS39_03T000069.1:0.0,Sopim_TS413_03T000066.1:0.0,Sopim_TS421_03T000066.1:0.0,Sopim_TS439_03T000072.1:0.0,Solyc_cer_TS545_03T000067.1:0.0,Solyc_TS60_03T000067.1:0.0,Solyc_cer_TS623_03T000071.1:0.0,Solyc_TS629_03T000066.1:0.0,Solyc_TS692_03T000068.1:0.0,Solyc_TS80_03T000066.1:0.0,Solyc_TS9_03T000067.1:0.0,Solyc_cer_TS96_03T000066.1:0.0,NRCX_XP_004234046:0.0):0.01887,XP_015067629.1:0.03256)0.998:0.03487)0.927:0.02060)1.000:0.20209,Ppr-t_12226:0.38658)0.990:0.10483)0.913:0.05472,((XP_016448717.1:0.0,mRNA_46515_cds:0.0):0.00290,Nitab4.5_0000822g0030.1:0.01098)1.000:0.53181)0.957:0.06708)0.985:0.11944,((((PHT33682.1:0.00931,(PHU02189.1:0.00280,((Capang00g000878:0.0,PHT67537.1:0.0,KAF3620102.1:0.0,XP_016547145.2:0.0,XP_016547146.2:0.0,XP_016547147.2:0.0,XP_016547148.2:0.0,XP_016547149.2:0.0):0.00055,KAF3643992.1:0.00561)0.843:0.00282)0.748:0.00201)1.000:0.20270,(PHT33329.1:0.02550,(((Capang11g002162:0.00269,KAF3643408.1:0.00536)0.939:0.00796,((PHT67375.1:0.0,KAF3632606.1:0.0,XP_016547303.1:0.0):0.00055,CaNRC9_XP_016547302:0.00055)0.416:0.00054)0.868:0.00054,PHU02043.1:0.00794)0.847:0.00975)0.999:0.09980)0.999:0.14423,((PHT29760.1:0.00715,(PHU02047.1:0.00054,(((PHT67370.1:0.0,KAF3635087.1:0.0):0.00055,CaNRC9_XP_016547658:0.00055)0.865:0.00055,((KAF3653796.1:0.0,XP_016547658.2:0.0):0.00221,Capang11g002158:0.01062)1.000:0.00055)0.906:0.00526)0.938:0.01761)1.000:0.14155,(PHT33328.1:0.00789,((PHT67374.1:0.0,XP_016547431.1:0.0,XP_047255313.1:0.0):0.01111,KAF3643406.1:0.01394)0.009:0.00052)1.000:0.46722)0.374:0.04056)1.000:0.25941,(((XP_009803158.1:0.00560,(XP_016481354.1:0.0,Nitab4.5_0003426g0010.1:0.0,mRNA_19820_cds:0.0,mRNA_19821_cds:0.0):0.00055)0.995:0.08632,(XP_009596917.1:0.00594,Nitab4.5_0002605g0020.1:0.00621)0.835:0.01865)1.000:0.55480,(((((XP_009630520.1:0.0,XP_016501240.1:0.0,Nitab4.5_0000280g0150.1:0.0,mRNA_113442_cds:0.0):0.01542,((XP_009788462.1:0.00055,Nitab4.5_0002732g0010.1:0.00596)0.952:0.01675,((Niben261Chr04g1483009.1:0.0,Nbe.v1.s00200g14190:0.0):0.02564,(Niben261Chr12g1355010.1:0.00054,Nbe.v1.s00030g35270:0.01408)0.989:0.02569)0.879:0.01111)0.946:0.02698)1.000:0.17746,((XP_009778215.1:0.00547,(Nitab4.5_0001553g0030.1:0.0,mRNA_119842_cds:0.0):0.00279)1.000:0.16680,((CaNRC8_XP_016567375_PARTIAL:0.14646,((PHT39462.1:0.00449,((Capang03g004066:0.0,PHT85183.1:0.0,PHU21239.1:0.0,KAF3682985.1:0.0,KAF3673475.1:0.0,XP_016566298.1:0.0,XP_016566299.1:0.0,XP_016566300.1:0.0):0.00055,CaNRC8_XP_016566298:0.00055)0.767:0.00419)1.000:0.07946,(((Ppr-t_81409:0.0,Ppr-t_81412:0.0,Ppr-t_81414:0.0,Ppr-t_81416:0.0):0.01160,Ppr-t_81410:0.02439)0.950:0.01614,(Ppr-t_81407:0.02462,((Ppr-t_81411:0.0,Ppr-t_81417:0.0):0.01966,Ppr-t_81413:0.00054)0.880:0.02111)0.999:0.04359)0.992:0.04960)0.534:0.01596)0.987:0.07589,(((XP_033514842.1:0.0,mRNA_56938_cds:0.0,mRNA_56939_cds:0.0):0.00055,Nitab4.5_0007191g0020.1:0.00053)1.000:0.14873,((XP_009757879.1:0.0,Nitab4.5_0009760g0010.1:0.0):0.04717,(Nitab4.5_0008390g0010.1:0.03632,(XP_009630452.1:0.00741,mRNA_6348_cds:0.01185)0.957:0.01809)0.758:0.00945)0.978:0.05871)0.984:0.06603)0.713:0.04542)0.996:0.10884)0.997:0.12718,((Niben261Chr11g1287013.1:0.10127,(Ppr-t_29906:0.06127,((Smechr1102264.1:0.00055,SMEL4.1_11g020440.1.01:0.00055)1.000:0.12808,(((sp1102chr11_nlr_23.t1:0.0,sp1102chr11.30340.t1:0.0,SaSP2275_utg139_g15369.1:0.0):0.00055,(sp2271chr11.30950.t1:0.0,sp2271chr11.nlr103.t1:0.0,sp2273chr11_g00638.1:0.0):0.00247)1.000:0.06811,((((St1-St04G119245.1:0.00249,((St_PG3022_C00T056094.1:0.00499,(St_PG6243_C00T009009.1:0.00246,(St1-St04G114920.1:0.00055,((XP_049391862.1:0.01281,(((St_E4-63_C04T000368.1:0.00250,((St_A6-26_C04T000323.1:0.0,St_PG6055_C00T015586.1:0.0,St_PG6163_C00T034319.1:0.0):0.00055,St_PG6225_C00T048226.1:0.00055)0.000:0.00055)0.000:0.00054,((St_A6-26_C04T000333.1:0.0,St_PG6245_C00T033766.1:0.0):0.00055,St_PG6246_C00T069260.1:0.01046)1.000:0.00055)0.956:0.00754,((((C88_C04H4G103410.1:0.0,C88_C04H4G103410.2:0.0,St_PG6002_C00T004710.1:0.0,St_PG6029_C00T031204.1:0.0,St_PG6090_C00T071547.1:0.0,St_PG6216_C00T074412.1:0.0,St_PG6244_C00T012603.1:0.0,St_RH10-15_C04T000301.1:0.0,XP_006355046.1:0.0):0.00055,St_PG6245_C00T008275.1:0.00055)0.837:0.00252,(C88_C04H3G073220.1:0.00251,((St_PG3005_C00T023495.1:0.0,St_PG5068_C04T000058.1:0.0):0.00253,(C88_C04H4G103470.1:0.0,St_PG6169_C00T062816.1:0.0,St_PG6216_C00T074406.1:0.0,St_PG6244_C00T012607.1:0.0):0.00055)0.043:0.00055)0.000:0.00055)0.862:0.00251,((St_PG4041_C00T037203.1:0.00256,St_PG5068_C04T000418.1:0.00502)0.431:0.00252,(((St_PG4049_C00T033842.1:0.0,St_PG4049_C00T033856.1:0.0):0.00054,St_PG4036_C00T055562.1:0.01012)0.935:0.00054,(C88_C04H2G036950.1:0.00258,St_PG4060_C00T050003.1:0.00769)0.194:0.00506)0.925:0.01028)0.754:0.00054)0.000:0.00055)0.890:0.00500)0.990:0.01521,(St_PG6002_C00T074145.1:0.00055,St_PG6002_C00T074095.1:0.00860)0.856:0.00510)0.000:0.00053)0.994:0.00054)0.444:0.00253)0.395:0.00055,((St_PG1008_C00T047103.1:0.00499,(St_PG6241_C00T044525.1:0.0,St_PG6241_C00T044525.2:0.0):0.00500)0.752:0.00253,St_PG1011_C00T037916.1:0.02405)0.965:0.01260)0.836:0.00260)0.000:0.00054,XP_049358613.1:0.00055)0.906:0.00514,((St_PG6243_C00T039911.1:0.00050,(((St_PG6163_C00T060172.1:0.0,St_PG6245_C00T033786.1:0.0,St_PG6246_C00T069274.1:0.0):0.02327,(St_PG4017_C00T070546.1:0.01212,((((((St_PG5068_C00T068300.1:0.0,St_PG5068_C04T000067.1:0.0):0.00055,(St_PG4017_C00T070551.1:0.00269,((St_PG6055_C00T069614.1:0.0,St_PG6059_C00T052764.1:0.0,St_PG6148_C00T049703.1:0.0,St_PG6163_C00T060156.1:0.0,St_PG6245_C00T033772.1:0.0,St_PG6246_C00T069263.1:0.0):0.01040,((St_PG5003_C00T028793.1:0.0,St_PG5003_C00T029087.1:0.0,St_PG5003_C00T050847.1:0.0):0.00054,((St_A6-26_C04T000340.1:0.0,St_PG5068_C04T000076.1:0.0,St_PG6029_C00T047314.1:0.0,St_PG6163_C00T011323.1:0.0,St_PG6216_C00T005756.1:0.0,St_PG6244_C00T065699.1:0.0,St_PG6359_C04T000340.1:0.0):0.00249,St_PG5062_C00T047823.1:0.00784)0.954:0.01022)0.446:0.00252)0.000:0.00054)0.000:0.00054)0.784:0.00252,(St_PG4060_C00T049980.1:0.00509,St_PG4060_C00T050020.1:0.01513)0.784:0.00249)0.902:0.00737,(St_PG3003_C00T058647.1:0.00508,((((St_PG5018_C00T028217.1:0.00746,((St_PG3023_C00T028050.1:0.0,St_PG3023_C00T066544.1:0.0):0.00766,St_PG6225_C00T062916.1:0.00055)0.000:0.00052)0.947:0.00747,(St_PG4042_C00T021855.1:0.00257,St_PG6002_C00T074149.1:0.00496)0.738:0.00503)0.739:0.00055,(((C88_C04H1G003020.1:0.0,St2-St04G117370.1:0.0):0.00500,(((St_PG4042_C00T072940.1:0.0,St_PG4042_C00T072954.1:0.0,St_PG5076_C00T004834.1:0.0):0.00530,St_PG5062_C00T047833.1:0.00260)0.877:0.00518,St_PG3023_C00T066592.1:0.01770)0.767:0.00264)0.849:0.00473,((St_PG4042_C00T010059.1:0.0,St_PG4042_C00T010101.1:0.0,St_PG4042_C00T035041.1:0.0):0.00055,(St_PG5076_C00T004826.1:0.04033,(St_PG5076_C00T004808.1:0.00513,St1-St04G116825.1:0.00086)0.000:0.00108)0.924:0.00077)0.920:0.00509)0.879:0.00055)0.000:0.00055,St_PG4017_C00T009060.1:0.00248)0.863:0.00245)0.866:0.00054)0.459:0.00251,(St_PG5062_C00T005235.1:0.01510,(St_PG3003_C00T058655.1:0.01054,((St_PG6243_C00T009011.1:0.00357,(St_PG5018_C00T028208.1:0.11367,St_PG6243_C00T009023.1:0.00325)0.983:0.02320)0.864:0.00800,St_PG4060_C00T049975.1:0.11492)0.936:0.00054)0.087:0.00411)0.958:0.00055)0.777:0.00375,(St_PG4042_C00T010093.1:0.01493,(((((St_PG4060_C00T016707.1:0.00055,St_PG4060_C00T050029.1:0.00259)0.998:0.03569,St_PG3023_C00T066562.1:0.00742)0.914:0.00833,St_PG6055_C00T015577.1:0.02433)0.140:0.00280,(((St_PG6242_C00T035401.1:0.00055,(St_PG6242_C00T002470.1:0.00055,St_PG6242_C00T035398.1:0.00055)0.000:0.00055)0.783:0.00280,St_PG3005_C00T023499.1:0.03263)0.848:0.00535,(St_PG4060_C00T016729.1:0.00054,(St_PG4005_C00T054718.1:0.00055,St_PG4060_C00T016748.1:0.00509)0.842:0.00256)0.883:0.00508)0.830:0.00660)0.884:0.00564,(((St_PG4049_C00T010235.1:0.03693,St_PG4049_C00T033865.1:0.00320)0.920:0.00945,(St_PG5076_C00T045675.1:0.00053,((St_PG6002_C00T074123.1:0.00254,(XP_049391848.1:0.00505,St_PG4042_C00T035026.1:0.00055)0.000:0.00053)0.000:0.00055,XP_049391849.1:0.00055)0.801:0.00252)0.940:0.00769)0.917:0.00785,(St_PG4060_C00T016705.1:0.00257,St_PG4060_C00T050031.1:0.00055)0.971:0.01280)0.766:0.00250)0.773:0.00266)0.782:0.00413)0.492:0.00509)0.849:0.00594)0.770:0.00208,(XP_015072325.1:0.00620,((Solyc_cer_BGV007989_00T011234.1:0.0,Sopim_TS15_04T000217.1:0.0,Solyc_TS331_04T000246.1:0.0,Solyc_cer_TS545_04T000244.1:0.0,Solyc_cer_TS623_04T000236.1:0.0,NRC6b:0.0):0.00054,(Solyc_cer_TS238_04T000246.1:0.01064,((XP_004237189.1:0.0,XP_010319380.1:0.0,Solyc_Brandywine_00T011527.1:0.0,Solyc_EA00990_00T011732.1:0.0,Sopim_LA2093_00T011975.1:0.0,Solyc04T000234.1:0.0,Solyc_TS112_04T000245.1:0.0,Solyc_TS117_04T000241.1:0.0,Solyc_TS12_04T000242.1:0.0,Solyc_TS166_04T000238.1:0.0,Sopim_TS222_04T000241.1:0.0,Solyc_cer_TS281_04T000240.1:0.0,Solyc_cer_TS39_04T000247.1:0.0,Sopim_TS421_04T000243.1:0.0,NRC6:0.0,NRC6_XP_004237189:0.0,NRC6_XP_010319380:0.0):0.00055,(Solyc_cer_TS623_04T000238.1:0.00253,NRC6a:0.00055)0.844:0.00252)0.000:0.00055)0.797:0.00474)0.025:0.00500)0.982:0.01968)0.793:0.00360)0.000:0.00054,(St_PG4049_C00T002690.1:0.02259,((St_PG4042_C00T035056.1:0.01633,(St_PG4036_C00T002623.1:0.0,St_PG4036_C00T055558.1:0.0):0.00500)0.748:0.00213,He1-St04G120685.1:0.00542)0.215:0.00267)0.753:0.00294)0.109:0.00054)0.978:0.03097,(St_PG5076_C00T004813.1:0.03229,((St_PG6090_C00T014259.1:0.0,St_PG6225_C00T062904.1:0.0):0.02300,(St_PG5068_C00T071138.1:0.01298,(St_PG4005_C00T054695.1:0.00456,St_PG4005_C00T054717.1:0.00989)0.955:0.01463)0.977:0.01929)0.964:0.02022)0.999:0.05438)0.923:0.02170)0.752:0.03266)0.984:0.05633)0.972:0.07198)1.000:0.15304,((Nitab4.5_0000070g0020.1:0.07943,(Nitab4.5_0000070g0010.1:0.00770,(XP_009622940.1:0.00261,(XP_016491195.1:0.0,XP_016491196.1:0.0,mRNA_25470_cds:0.0):0.00055)0.744:0.00280)0.440:0.01410)1.000:0.24410,((XP_016484317.1:0.0,Nitab4.5_0015204g0010.1:0.0,mRNA_70606_cds:0.0):0.15537,((St_PG4041_C00T036714.1:0.09127,((St_PG6242_C00T016715.1:0.0,St_PG6242_C00T035856.1:0.0):0.04695,((St_PG0009_C00T023423.1:0.0,St_PG0019_C04T000606.1:0.0):0.03303,((Sopim_PP_04T000611.1:0.00288,((XP_019068866.1:0.0,XP_019068867.1:0.0,Solyc_cer_BGV007931_00T011553.1:0.0,Solyc_cer_BGV007989_00T011665.1:0.0,Solyc_Brandywine_00T011956.1:0.0,Solyc_EA00371_00T011799.1:0.0,Solyc_EA00990_00T012138.1:0.0,Solyc_Fla8924_00T011765.1:0.0,Solyc_Floradade_00T011446.1:0.0,Solyc_LYC1410_00T011449.1:0.0,Solyc_MM_04T000645.1:0.0,Solyc_PI169588_00T011454.1:0.0,Solyc_PI303721_00T011428.1:0.0,Solyc04T000612.1:0.0,Solyc_TS112_04T000664.1:0.0,Solyc_TS117_04T000697.1:0.0,Solyc_cer_TS118_04T000657.1:0.0,Solyc_TS12_04T000672.1:0.0,Solyc_TS166_04T000663.1:0.0,Solyc_TS171_04T000660.1:0.0,Solyc_TS185_04T000677.1:0.0,Solyc_TS204_04T000698.1:0.0,Sopim_TS222_04T000664.1:0.0,Solyc_cer_TS238_04T000668.1:0.0,Sopim_TS265_04T000669.1:0.0,Solyc_cer_TS280_04T000662.1:0.0,Solyc_cer_TS281_04T000644.1:0.0,Solyc_TS3_04T000636.1:0.0,Sopim_TS439_04T000673.1:0.0,Solyc_TS60_04T000663.1:0.0,Solyc_TS629_04T000647.1:0.0,Solyc_TS692_04T000633.1:0.0,Solyc_TS80_04T000669.1:0.0,Solyc_TS9_04T000656.1:0.0,NRC7_XP_019068866:0.0,NRC7_XP_019068867:0.0):0.00055,(Sopim_TS15_04T000635.1:0.00265,Solyc_cer_TS39_04T000690.1:0.00263)0.000:0.00055)0.000:0.00054)1.000:0.09050,(St_PG6225_C00T052065.1:0.09536,(((St_PG6242_C00T035861.1:0.02349,((St_PG6059_C00T036046.1:0.0,St_PG6090_C00T072046.1:0.0):0.01317,((((St_PG4041_C00T036667.1:0.02420,((((((((St_PG3005_C00T029931.1:0.0,St_PG3005_C00T057361.1:0.0):0.00264,St_PG4005_C00T036155.1:0.00055)0.843:0.00267,((St2-St04G160170.1:0.00807,(St_E86-69_C04T000976.1:0.00055,XP_049354317.1:0.00213)0.907:0.01091)0.856:0.01004,((St_PG6243_C00T022317.1:0.0,St_PG6243_C00T057372.1:0.0):0.01090,((St_PG5076_C00T045172.1:0.0,St_PG6002_C00T073564.1:0.0):0.00055,(St_PG3022_C00T056656.1:0.00264,St_PG5076_C00T012934.1:0.00054)0.000:0.00054)0.886:0.00534)0.447:0.00520)0.892:0.00055)0.439:0.00276,((St_PG6029_C00T047744.1:0.00055,((St_PG5003_C00T020847.1:0.00258,(St_PG5062_C00T047413.1:0.00262,St_PG6246_C00T069685.1:0.00055)0.991:0.00054)0.313:0.00260,((He1-St04G170480.1:0.00273,(XP_049392106.1:0.0,XP_049392107.1:0.0):0.00055)0.000:0.00055,St_PG6243_C00T057359.1:0.00261)0.900:0.00519)0.753:0.00054)0.000:0.00054,(St_PG6055_C00T017042.1:0.0,St_PG6148_C00T049240.1:0.0,St_PG6163_C00T006020.1:0.0,St_PG6163_C00T056980.1:0.0):0.00524)0.881:0.00258)0.999:0.00054,St_PG5032_C00T018489.1:0.00263)0.451:0.00055,(St_PG4042_C00T008532.1:0.00531,St_PG4042_C00T008528.1:0.01581)0.478:0.00055)0.463:0.00055,St_PG4060_C00T049506.1:0.00263)0.449:0.00055,St_PG4042_C00T008541.1:0.00524)0.478:0.00055)0.000:0.00055,(St_PG5068_C00T067391.1:0.0,St_PG5068_C04T001047.1:0.0,St_PG6148_C00T010682.1:0.0):0.00521)0.045:0.00055,(St_PG3023_C00T001898.1:0.0,St_PG6225_C00T052069.1:0.0):0.00055)0.450:0.00055,(((St_A6-26_C04T000847.1:0.0,St_PG6359_C04T000814.1:0.0):0.00053,(St_PG6029_C00T020480.1:0.0,St_PG6090_C00T004330.1:0.0,St_PG6359_C00T035743.1:0.0):0.00268)0.852:0.00261,((St_E4-63_C04T000976.1:0.0,St_PG5062_C00T012069.1:0.0,St_PG5062_C00T026206.1:0.0,St_PG5062_C00T026460.1:0.0,St_PG6002_C00T016003.1:0.0,St_PG6169_C00T062366.1:0.0,St_PG6216_C00T021767.1:0.0,St_PG6216_C00T073876.1:0.0,St_PG6244_C00T025860.1:0.0,St_PG6244_C00T065217.1:0.0,St_PG6245_C00T018021.1:0.0,St_PG6245_C00T034328.1:0.0,St_PG6246_C00T031720.1:0.0,St_RH10-15_C04T000769.1:0.0,XP_006350238.1:0.0,XP_006350239.1:0.0,XP_015165431.1:0.0):0.00055,St_PG5003_C00T073553.1:0.00500)0.897:0.00055)0.816:0.00262)0.867:0.00055)0.868:0.00543)0.872:0.00701,(St_PG5018_C00T023269.1:0.01828,((C88_C04H1G008780.1:0.0,C88_C04H1G008780.4:0.0):0.01097,St_PG4049_C00T004834.1:0.03148)0.894:0.01179)0.942:0.01409)0.970:0.02287,((St_PG1011_C00T038330.1:0.04675,(St_PG4005_C00T036091.1:0.04220,((St_PG5018_C00T027777.1:0.00885,St_PG6059_C00T053297.1:0.00312)0.962:0.01642,((((St_A6-26_C04T000844.1:0.0,St_A6-26_C04T000844.2:0.0,St_PG6359_C04T000811.1:0.0,St_PG6359_C04T000811.2:0.0):0.02062,(St_PG5018_C00T060737.1:0.01291,(St_PG6243_C00T019479.1:0.0,St_PG6243_C00T057381.1:0.0):0.01318)0.880:0.01157)0.750:0.00569,St_PG3003_C00T058176.1:0.01657)0.966:0.00055,(C88_C04H2G042800.1:0.0,C88_C04H2G042800.2:0.0,C88_C04H2G042800.3:0.0,C88_C04H2G042800.4:0.0,C88_C04H2G042800.5:0.0,C88_C04H2G042800.6:0.0,He2-St04G173445.1:0.0,St_PG5003_C00T020825.1:0.0,St_PG5032_C00T018472.1:0.0,St_PG6148_C00T049246.1:0.0,St_PG6163_C00T056986.1:0.0):0.00545)0.852:0.00054)0.844:0.00986)0.597:0.01090)0.921:0.02341,((St_PG3003_C00T058160.1:0.0,St_PG3003_C00T058164.1:0.0):0.03440,((St_PG3023_C00T066988.1:0.0,St_PG4060_C00T026268.1:0.0,St_PG5018_C00T027775.1:0.0,St_PG6246_C00T069690.1:0.0,St_PG6246_C00T069694.1:0.0):0.00262,St_PG4005_C00T036080.1:0.00055)0.985:0.03115)0.998:0.04709)0.612:0.01415)0.564:0.01632)0.102:0.01938)0.589:0.01289)0.945:0.02982)0.161:0.00648)0.860:0.02011,St_PG3023_C00T001892.1:0.04670)1.000:0.16627)0.998:0.14218)0.980:0.10372)0.990:0.07743)0.903:0.04934,((((XP_016481875.1:0.0,XP_016481876.1:0.0):0.00055,(Nitab4.5_0003106g0010.1:0.0,mRNA_56050_cds:0.0,mRNA_56051_cds:0.0):0.00257)1.000:0.25064,((XP_019236382.1:0.02498,(((XP_009591235.1:0.0,XP_018623643.1:0.0):0.00055,Nitab4.5_0000280g0250.1:0.00055)0.972:0.01714,((XP_009763000.1:0.0,XP_009763001.1:0.0,XP_009763002.1:0.0):0.00278,(XP_016482278.1:0.0,XP_016482279.1:0.0,XP_016482280.1:0.0,Nitab4.5_0009260g0030.1:0.0):0.00055)0.961:0.01414)0.889:0.01708)1.000:0.22344,((XP_009620169.1:0.0,XP_016473834.1:0.0,Nitab4.5_0000280g0120.1:0.0,mRNA_53296_cds:0.0):0.13928,((XP_049389739.1:0.05467,(((((St_PG6216_C00T004815.1:0.00328,(St_PG6359_C04T000132.1:0.0,XP_006366075.1:0.0):0.00055)0.995:0.04576,(St_A6-26_C04T000126.1:0.00054,(St_PG6059_C00T010725.1:0.0,St_PG6163_C00T034536.1:0.0):0.00055)0.980:0.02335)0.999:0.04788,(((St_PG4017_C00T008909.1:0.01043,St_PG4017_C00T070695.1:0.00054)0.979:0.01545,((XP_049389736.1:0.0,XP_049389737.1:0.0):0.00055,(St_PG5076_C00T027246.1:0.00055,(St_PG4042_C00T006663.1:0.01083,St_PG5076_C00T045889.1:0.00858)0.700:0.00053)0.937:0.01185)0.507:0.00055)0.873:0.00971,((St_PG3005_C00T056714.1:0.01212,St_PG3023_C00T005269.1:0.00257)0.930:0.01288,St_PG3003_C00T013257.1:0.03464)0.952:0.01974)0.864:0.01113)0.941:0.01482,(((XP_010319429.1:0.0,Sopim_BGV006775_00T011484.1:0.0,Solyc_cer_BGV007989_00T011106.1:0.0,Solyc_Brandywine_00T011402.1:0.0,Solyc_EA00371_00T011246.1:0.0,Solyc_EA00990_00T011604.1:0.0,Solyc_Fla8924_00T011216.1:0.0,Sopim_LA2093_00T011844.1:0.0,Solyc_MM_04T000117.1:0.0,Solyc_TS117_04T000118.1:0.0,Solyc_TS12_04T000113.1:0.0,Solyc_TS166_04T000114.1:0.0,Solyc_TS204_04T000119.1:0.0,Sopim_TS222_04T000117.1:0.0,Solyc_cer_TS238_04T000115.1:0.0,Solyc_cer_TS280_04T000122.1:0.0,Solyc_cer_TS281_04T000118.1:0.0,Solyc_cer_TS39_04T000118.1:0.0,Sopim_TS421_04T000108.1:0.0,Sopim_TS439_04T000117.1:0.0,Solyc_cer_TS623_04T000115.1:0.0,Solyc_TS80_04T000116.1:0.0,Solyc_TS9_04T000119.1:0.0,NRC5_XP_010319429:0.0):0.00055,Solyc04T000123.1:0.00815)1.000:0.15672,(St_PG5062_C00T013325.1:0.02089,(St_PG4042_C00T073154.1:0.00251,St_PG5068_C00T056384.1:0.00846)0.929:0.01167)0.662:0.00714)0.956:0.01793)0.489:0.00882,((St_PG5068_C04T000274.1:0.03928,XP_049363382.1:0.08059)0.693:0.01953,(St_PG4060_C00T050271.1:0.05307,XP_049391773.1:0.09208)0.994:0.05411)0.926:0.01849)0.428:0.01061)0.998:0.11043,(sp2271chr11.30763.t1:0.13735,((sp1102chr11.30503.t1:0.0,SaSP2275_utg1245_g32497.1:0.0):0.00055,((sp2271chr11.30770.t1:0.0,sp2271chr11.nlr162.t1:0.0):0.00558,sp2273chr11_g00789.1:0.00055)0.819:0.00276)0.996:0.06298)0.281:0.03339)0.997:0.16030)0.999:0.18248)1.000:0.22366)0.966:0.07202,((((((St_PG3022_C00T055869.1:0.01152,((St_E4-63_C04T000132.1:0.0,St_PG6055_C00T069447.1:0.0,St_PG6148_C00T013536.1:0.0,St_PG6163_C00T075807.1:0.0,St_PG6225_C00T072190.1:0.0):0.00254,St_PG6059_C00T052571.1:0.02031)0.956:0.00054)0.999:0.08404,((XP_049389734.1:0.00055,XP_049389735.1:0.00055)1.000:0.10572,((St_A6-26_C04T000125.1:0.00055,(St_PG6059_C00T010724.1:0.0,St_PG6163_C00T034537.1:0.0,St_PG6359_C00T048476.1:0.0):0.00055)0.979:0.02291,(XP_049363381.1:0.00055,((C88_C04H3G071060.1:0.0,C88_C04H3G071060.3:0.0,C88_C04H3G071060.6:0.0,St_PG6029_C00T028427.1:0.0,St_PG6216_C00T004816.1:0.0,St_PG6225_C00T029567.1:0.0):0.00055,((C88_C04H3G071060.2:0.0,St_PG6245_C00T016223.1:0.0,St_RH10-15_C04T000117.1:0.0):0.00055,(C88_C04H3G071060.5:0.00055,(St_PG6246_C00T026603.1:0.00836,St_PG6359_C04T000131.1:0.00055)0.663:0.00055)0.721:0.00055)0.000:0.00055)0.905:0.00537)0.958:0.02143)0.346:0.01316)0.999:0.07507)0.990:0.07016,(St_PG3023_C00T066387.1:0.00903,St_PG4060_C00T050273.1:0.00479)1.000:0.19217)0.941:0.03741,((((St_PG3003_C00T013256.1:0.0,St_PG3003_C00T058811.1:0.0):0.05013,St_PG3023_C00T005270.1:0.03508)0.732:0.02207,((((St_PG4041_C00T037383.1:0.02595,((St_PG4017_C00T008908.1:0.0,St_PG4017_C00T070696.1:0.0):0.01413,St_PG5068_C04T000275.1:0.02321)0.923:0.01720)0.159:0.00550,((Sopim_PAS014479_00T011063.1:0.00270,Sopim_TS265_04T000116.1:0.00055)0.790:0.00393,((Sopim_LA2093_00T011843.1:0.0,Solyc_TS117_04T000117.1:0.0,Sopim_TS421_04T000107.1:0.0):0.00263,((XP_004236959.1:0.0,Sopim_BGV006775_00T011483.1:0.0,Solyc_cer_BGV006865_00T011023.1:0.0,Solyc_cer_BGV007931_00T011043.1:0.0,Solyc_cer_BGV007989_00T011105.1:0.0,Solyc_Brandywine_00T011401.1:0.0,Solyc_EA00371_00T011245.1:0.0,Solyc_EA00990_00T011603.1:0.0,Solyc_Fla8924_00T011215.1:0.0,Solyc_Floradade_00T010918.1:0.0,Solyc_LYC1410_00T010942.1:0.0,Solyc_MM_04T000116.1:0.0,Solyc_PI169588_00T010940.1:0.0,Solyc_PI303721_00T010912.1:0.0,Solyc04T000121.1:0.0,Solyc_TS112_04T000117.1:0.0,Solyc_cer_TS118_04T000115.1:0.0,Solyc_TS12_04T000112.1:0.0,Sopim_TS15_04T000092.1:0.0,Sopim_TS156_04T000120.1:0.0,Solyc_TS166_04T000113.1:0.0,Solyc_TS171_04T000117.1:0.0,Solyc_TS185_04T000116.1:0.0,Solyc_TS204_04T000118.1:0.0,Sopim_TS222_04T000116.1:0.0,Solyc_cer_TS238_04T000114.1:0.0,Solyc_cer_TS280_04T000121.1:0.0,Solyc_cer_TS281_04T000117.1:0.0,Solyc_TS3_04T000115.1:0.0,Solyc_TS331_04T000116.1:0.0,Solyc_cer_TS39_04T000117.1:0.0,Sopim_TS413_04T000117.1:0.0,Sopim_TS439_04T000116.1:0.0,Solyc_cer_TS545_04T000119.1:0.0,Solyc_TS60_04T000116.1:0.0,Solyc_TS629_04T000120.1:0.0,Solyc_TS692_04T000113.1:0.0,Solyc_TS80_04T000115.1:0.0,Solyc_TS9_04T000118.1:0.0,Solyc_cer_TS96_04T000113.1:0.0,NRC4c_XP_004236959:0.0):0.00541,(Sopim_PP_04T000109.1:0.0,Solyc_cer_TS623_04T000114.1:0.0):0.00055)0.800:0.00260)0.658:0.00149)1.000:0.22894)0.843:0.02112,(St_PG4049_C00T033676.1:0.02026,(St_PG5062_C00T013324.1:0.01057,(St_PG4042_C00T073155.1:0.05412,(St_PG5068_C00T056383.1:0.0,St_PG5068_C00T056383.2:0.0):0.00805)0.760:0.00270)0.903:0.01087)0.860:0.00936)0.999:0.05368,(St_PG3005_C00T056713.1:0.03319,(St_PG4042_C00T006664.1:0.05873,((St_PG5076_C00T027247.1:0.0,St_PG5076_C00T045890.1:0.0):0.02257,St_PG6002_C00T074321.1:0.00679)0.792:0.01802)0.993:0.04242)0.913:0.01558)0.215:0.02069)0.995:0.06556,(sp2271chr11.30762.t1:0.08267,(sp2273chr11_g00790.1:0.06576,((sp2271chr11.30769.t1:0.0,sp2271chr11.nlr80.t1:0.0):0.02802,((sp1102chr11_nlr_52.t1:0.0,sp1102chr11.30508.t1:0.0,SaSP2275_utg393_g28319.1:0.0):0.00053,SaSP2275_utg393_g28319.2:0.00055)1.000:0.05992)0.582:0.02230)0.978:0.04444)0.990:0.05018)0.967:0.04283)0.968:0.05360,((((Smechr1102053.1:0.09778,SMEL4.1_11g018170.1.01:0.16835)0.981:0.06163,((St_PG4032_C00T069933.1:0.06262,(St_PG4036_C00T018988.1:0.03439,((St_PG6243_C00T040047.1:0.00055,XP_049348816.1:0.00576)0.816:0.00613,(St_PG5076_C00T045851.1:0.01689,((St_A6-26_C04T000169.1:0.0,St_PG6163_C00T034493.1:0.0,St_PG6359_C04T000199.1:0.0):0.00055,St_PG6059_C00T021120.1:0.01204)0.896:0.00855)0.842:0.01019)0.996:0.05426)0.966:0.02915)0.999:0.06547,((sp2271chr11.nlr158.t1:0.01264,(sp2273chr11_g00785.1:0.00283,(sp1102chr11.30536.t1:0.00055,(sp1102chr11_nlr_106.t1:0.00055,(SaSP2275_utg1245_g32501.1:0.0,SaSP2275_utg1245_g32501.2:0.0):0.00055)0.827:0.00055)0.945:0.01149)0.920:0.01441)1.000:0.11257,(((sp2271chr11.30774.t1:0.0,sp2271chr11.nlr90.t1:0.0):0.00598,(sp1102chr11_nlr_51.t1:0.00277,(sp2273chr11_g00787.1:0.0,SaSP2275_utg1245_g32500.1:0.0,SaSP2275_utg1245_g32500.2:0.0):0.00055)0.832:0.00511)0.873:0.00549,(((sp1102chr11_nlr_105.t1:0.0,SaSP2275_utg1245_g32499.1:0.0):0.00055,sp2273chr11_g00788.1:0.00285)0.967:0.01696,((sp1102chr11_nlr_46.t1:0.0,sp1102chr11.30522.t1:0.0,sp2271chr11.30788.t1:0.0,sp2271chr11.nlr85.t1:0.0,SaSP2275_utg1245_g32506.1:0.0):0.00284,(sp2271chr11.30771.t1:0.0,sp2271chr11.nlr167.t1:0.0):0.01423)0.758:0.00417)0.879:0.00772)0.993:0.04518)0.240:0.01342)0.558:0.00636)0.772:0.00880,((St_PG1008_C00T047251.1:0.06607,((((((((XP_015073408.1:0.01217,(((Solyc_cer_BGV007989_00T011107.1:0.0,Solyc_Brandywine_00T011403.1:0.0,Solyc_EA00990_00T011605.1:0.0,Solyc_Fla8924_00T011217.1:0.0,Solyc_MM_04T000118.1:0.0,Solyc_TS12_04T000114.1:0.0,Sopim_TS15_04T000093.1:0.0,Solyc_TS166_04T000115.1:0.0,Solyc_TS204_04T000120.1:0.0,Sopim_TS222_04T000118.1:0.0,Solyc_cer_TS280_04T000123.1:0.0,Solyc_cer_TS281_04T000119.1:0.0,Sopim_TS439_04T000118.1:0.0,Solyc_cer_TS545_04T000120.1:0.0,Solyc_cer_TS623_04T000116.1:0.0,Solyc_TS692_04T000115.1:0.0,Solyc_TS80_04T000117.1:0.0,Solyc_TS9_04T000120.1:0.0):0.00054,(Sopim_LA2093_00T011845.1:0.00054,(Solyc_TS117_04T000119.1:0.0,Sopim_TS421_04T000109.1:0.0):0.00286)0.764:0.00633)0.885:0.00286,((XP_010319428.1:0.0,Sopim_BGV006775_00T011485.1:0.0,Solyc_EA00371_00T011247.1:0.0,Solyc04T000123.2:0.0,Solyc_cer_TS118_04T000117.1:0.0,Solyc_TS171_04T000119.1:0.0,Solyc_cer_TS238_04T000116.1:0.0,Solyc_cer_TS39_04T000119.1:0.0,NRC4b_XP_010319428:0.0):0.00055,NRC4b:0.00055)0.910:0.00054)0.903:0.01199)1.000:0.06806,(St_PG0009_C00T023263.1:0.00055,St_PG0019_C04T000453.1:0.00055)0.995:0.03481)0.991:0.03447,C88_C04H1G001310.1:0.01184)0.010:0.00382,(St_PG3022_C00T055871.1:0.00278,(St_PG5032_C00T028233.1:0.0,St_PG5032_C00T057819.1:0.0):0.00055)0.817:0.00443)0.908:0.01303,(St_PG1008_C00T047249.1:0.00527,(St_PG1008_C00T047248.1:0.01643,St_PG6241_C00T044387.1:0.01179)0.784:0.00302)0.964:0.01565)0.044:0.00282,((St_PG4036_C00T018952.1:0.02083,(((C88_C04H2G034600.1:0.00565,((St_PG4042_C00T006662.1:0.00276,St_PG4042_C00T073143.1:0.00553)0.946:0.01070,He1-St04G106325.1:0.00055)0.440:0.00271)0.857:0.00226,((((St_PG4032_C00T069941.1:0.00552,St_PG4060_C00T050269.1:0.02579)0.968:0.01696,(St_PG4017_C00T070693.1:0.00539,(St_PG4036_C00T055770.1:0.0,St_PG5076_C00T045879.1:0.0):0.00829)0.943:0.00054)0.915:0.00348,(C88_C04H3G071080.1:0.0,C88_C04H3G071080.2:0.0,C88_C04H3G071080.3:0.0,St_PG6359_C04T000133.1:0.0):0.01681)0.998:0.00055,(St_PG5076_C00T030741.1:0.0,St_PG5076_C00T045887.1:0.0):0.00245)0.579:0.00723)1.000:0.00055,((St_PG3003_C00T013259.1:0.0,St_PG3003_C00T058808.1:0.0):0.01652,((St_PG4036_C00T018950.1:0.00055,((XP_049389728.1:0.0,XP_049389729.1:0.0,XP_049389730.1:0.0):0.00055,(C88_C04H2G034630.1:0.00055,St_PG4036_C00T055740.1:0.05396)0.000:0.00055)0.343:0.00053)0.929:0.00864,((St_PG6216_C00T074586.1:0.0,St_PG6244_C00T065854.1:0.0):0.01444,(St_PG6090_C00T011924.1:0.00271,((St_PG5003_C00T010982.1:0.00055,(St_PG5003_C00T028816.1:0.0,St_PG5003_C00T051029.1:0.0):0.00274)1.000:0.00054,(St_PG5068_C04T000273.1:0.00055,St1-St04G104045.1:0.00055)0.913:0.00262)0.913:0.00247)0.991:0.02350)0.893:0.00933)0.759:0.00275)0.000:0.00054)0.997:0.04096)0.928:0.01418,(C88_C04H4G101550.1:0.00275,St_PG5068_C00T056385.1:0.00621)0.984:0.02629)0.739:0.00310)0.828:0.00773,((He2-St04G105725.1:0.0,St_PG6246_C00T069111.1:0.0):0.01814,St_PG5062_C00T047982.1:0.01345)0.965:0.01833)0.926:0.01621,((St_PG3023_C00T066389.1:0.02078,St_PG4060_C00T020731.1:0.02982)0.975:0.02210,(C88_C04H1G001320.1:0.02241,((((St_PG6059_C00T052574.1:0.0,St_PG6163_C00T075804.1:0.0,St_PG6225_C00T072187.1:0.0):0.00585,C88_C04H4G101530.1:0.05220)0.862:0.00560,(St_PG5062_C00T013326.1:0.01984,((St_PG4042_C00T073152.1:0.00054,St_PG4042_C00T073148.1:0.03964)0.910:0.00836,St_PG6216_C00T074588.1:0.01403)0.864:0.00054)0.788:0.00297)0.856:0.00552,(St_PG4060_C00T020732.1:0.00948,St_PG6242_C00T011734.1:0.05787)0.761:0.00314)0.863:0.00574)0.947:0.01773)0.946:0.01766)0.715:0.01935)0.994:0.06866,((St_PG1008_C00T047250.1:0.09924,St_PG4060_C00T020736.1:0.08677)0.871:0.01467,((St_PG6002_C00T074324.1:0.05859,((St_E4-63_C04T000148.1:0.0,St_PG6059_C00T052582.1:0.0,St_PG6163_C00T027035.1:0.0,St_PG6163_C00T075795.1:0.0,St_PG6225_C00T072179.1:0.0):0.08182,((St_PG4041_C00T037367.1:0.00779,St1-St04G105045.1:0.01127)0.996:0.03888,(St_PG6243_C00T040070.1:0.03414,St_PG4036_C00T055754.1:0.06786)0.939:0.02704)0.911:0.01731)0.990:0.04112)0.507:0.02190,((St_PG5003_C00T010974.1:0.05172,(St_PG6359_C04T000134.1:0.05655,((C88_C04H3G071090.1:0.0,St_PG6225_C00T029565.1:0.0):0.00054,St_PG5068_C04T000270.1:0.04062)0.748:0.01072)1.000:0.12563)0.892:0.02369,((St_PG4060_C00T050229.1:0.00197,St_PG6245_C00T016239.1:0.01745)1.000:0.13420,((St_A6-26_C04T000136.1:0.0,St_PG6059_C00T010732.1:0.0,St_PG6163_C00T034524.1:0.0,St_PG6359_C04T000170.1:0.0):0.00123,St_PG5062_C00T047981.1:0.02426)0.999:0.07823)0.273:0.02546)0.931:0.03473)0.853:0.01678)0.991:0.05977)0.907:0.03607)0.987:0.05045,((CaNRC4_XP_016574221_PARTIAL:0.19829,((Ppr-t_81054:0.10531,((((PHT61391.1:0.0,KAF3613433.1:0.0,CaNRC4_XP_016554892:0.0):0.00055,Capang00g002891:0.00549)1.000:0.00055,((KAF3613956.1:0.00274,(PHT33538.1:0.00270,PHU02078.1:0.01388)0.792:0.00280)0.000:0.00054,PHT59972.1:0.05047)0.811:0.00251)0.969:0.02671,((PHT33489.1:0.00527,(PHT67420.1:0.00833,PHU02073.1:0.00825)0.884:0.00055)0.804:0.00316,((CaNRC4_XP_016547338:0.00055,(Capang11g002063:0.00271,(KAF3613699.1:0.0,XP_047255397.1:0.0):0.00055)0.739:0.00055)0.742:0.00054,KAF3673688.1:0.07227)0.908:0.00775)0.979:0.02662)0.990:0.04260)0.913:0.02094,(XP_016443562.1:0.10872,((Nitab4.5_0000280g0230.1:0.02086,(XP_009761103.1:0.00277,(XP_016485826.1:0.0,Nitab4.5_0009384g0010.1:0.0,mRNA_142231_cds:0.0):0.00055)0.964:0.01288)0.533:0.00408,(XP_019236380.1:0.02538,(((XP_009594795.1:0.0,XP_016453337.1:0.0,XP_016453338.1:0.0,mRNA_45276_cds:0.0,mRNA_45278_cds:0.0):0.00334,(Nitab4.5_0000280g0220.1:0.00910,mRNA_45277_cds:0.01357)0.834:0.00638)0.790:0.00685,((XP_009793040.1:0.00054,Nitab4.5_0006226g0010.1:0.01545)0.884:0.00814,((Nbe.v1.s00200g14180:0.0,NbNRC4c:0.0):0.00252,((Nbe.v1.s00030g35280:0.0,NbNRC4a:0.0):0.00274,(Nbe.v1.s00030g35290:0.0,NbNRC4b:0.0):0.02207)1.000:0.00055)0.891:0.01338)0.984:0.02925)0.876:0.01689)0.899:0.02784)1.000:0.09441)0.990:0.05896)0.601:0.00575)0.861:0.01146,((((sp1102chr11_nlr_98.t1:0.0,sp2271chr11.30367.t1:0.0,sp2271chr11.nlr168.t1:0.0):0.00055,(SaSP2275_utg643_g30998.2:0.00055,SaSP2275_utg643_g30998.1:0.00054)0.827:0.00291)1.000:0.10429,(St_PG6244_C00T065853.1:0.17511,(St_PG4060_C00T020726.1:0.06494,(((St_PG3003_C00T058802.1:0.00815,((St_PG3003_C00T014228.1:0.0,St_PG3003_C00T058804.1:0.0):0.00269,St_PG3003_C00T014231.1:0.01789)0.764:0.00275)0.986:0.01939,((St_PG4005_C00T054539.1:0.00814,St_PG5003_C00T028818.1:0.01391)0.996:0.03732,(St_PG0009_C00T023261.1:0.0,St_PG0019_C04T000451.1:0.0):0.02759)0.756:0.00425)0.746:0.00288,((St_PG4041_C00T037365.1:0.01769,((((St_PG3022_C00T055873.1:0.0,St_PG5032_C00T057822.1:0.0,XP_049346817.1:0.0):0.00055,((St_PG4036_C00T018954.1:0.02564,(St_PG6243_C00T021967.1:0.0,St_PG6243_C00T040079.1:0.0):0.00055)0.788:0.00299,He1-St04G108415.1:0.00055)0.919:0.00601)0.760:0.00248,St_PG6216_C00T074583.1:0.02395)0.954:0.01279,(((((St_PG3023_C00T066393.1:0.01554,St_PG4041_C00T037372.1:0.01266)0.454:0.00825,((St_PG5068_C00T055576.1:0.00271,(St_A6-26_C04T000146.1:0.01417,(St_PG6059_C00T010740.1:0.0,St_PG6163_C00T034517.1:0.0):0.00055)0.785:0.00271)0.928:0.01180,(St_PG5003_C00T051025.1:0.00626,(C88_C04H3G071130.1:0.0,St_PG6002_C00T084875.1:0.0,St_PG6029_C00T028422.1:0.0):0.03319)0.814:0.01107)0.905:0.01483)0.743:0.00397,(C88_C04H2G034880.2:0.00271,St_PG6002_C00T074299.1:0.00551)0.987:0.01680)0.953:0.01106,((He1-St04G107525.1:0.03434,(St_PG4036_C00T018968.1:0.05736,(St_PG4036_C00T018964.1:0.0,St_PG4036_C00T018966.1:0.0):0.00838)0.763:0.00274)0.743:0.00275,((XP_015073410.1:0.00297,(Solyc_TS117_04T000120.1:0.00272,((XP_004236958.1:0.0,Sopim_BGV006775_00T011486.1:0.0,Solyc_cer_BGV006865_00T011026.1:0.0,Solyc_cer_BGV007931_00T011045.1:0.0,Solyc_EA00371_00T011248.1:0.0,Sopim_LA2093_00T011846.1:0.0,Solyc_LYC1410_00T010944.1:0.0,Solyc_PI169588_00T010942.1:0.0,Solyc04T000124.1:0.0,Solyc_TS112_04T000120.1:0.0,Solyc_cer_TS118_04T000118.1:0.0,Solyc_TS12_04T000115.1:0.0,Solyc_TS171_04T000120.1:0.0,Solyc_TS185_04T000118.1:0.0,Sopim_TS222_04T000119.1:0.0,Solyc_cer_TS238_04T000118.1:0.0,Solyc_cer_TS280_04T000124.1:0.0,Solyc_cer_TS281_04T000120.1:0.0,Solyc_TS3_04T000117.1:0.0,Solyc_cer_TS39_04T000120.1:0.0,Sopim_TS413_04T000119.1:0.0,Sopim_TS439_04T000120.1:0.0,Solyc_cer_TS545_04T000121.1:0.0,Solyc_TS60_04T000118.1:0.0,Solyc_TS629_04T000122.1:0.0,Solyc_TS692_04T000116.1:0.0,Solyc_cer_TS96_04T000115.1:0.0,NRC4a:0.0,NRC4a_XP_004236958:0.0):0.00055,(Solyc_cer_BGV007989_00T011108.1:0.0,Solyc_Brandywine_00T011404.1:0.0,Solyc_EA00990_00T011606.1:0.0,Solyc_Fla8924_00T011218.1:0.0,Solyc_Floradade_00T010920.1:0.0,Solyc_MM_04T000119.1:0.0,Sopim_PAS014479_00T011065.1:0.0,Solyc_PI303721_00T010914.1:0.0,Sopim_PP_04T000111.1:0.0,Sopim_TS15_04T000094.1:0.0,Sopim_TS156_04T000122.1:0.0,Solyc_TS166_04T000116.1:0.0,Solyc_TS204_04T000121.1:0.0,Sopim_TS265_04T000118.1:0.0,Solyc_TS331_04T000119.1:0.0,Sopim_TS421_04T000110.1:0.0,Solyc_cer_TS623_04T000117.1:0.0,Solyc_TS80_04T000118.1:0.0,Solyc_TS9_04T000121.1:0.0):0.00275)0.913:0.00055)0.897:0.00798)1.000:0.04949,(((C88_C04H3G071110.2:0.0,St_PG5068_C00T055578.1:0.0,St_PG6002_C00T084873.1:0.0,St_PG6029_C00T028424.1:0.0,St_PG6225_C00T029563.1:0.0,St_PG6359_C04T000136.1:0.0):0.00281,((St_A6-26_C04T000129.1:0.0,St_PG6059_C00T010728.1:0.0,St_PG6359_C04T000165.1:0.0):0.00055,St_PG6163_C00T034533.1:0.00053)0.000:0.00054)0.971:0.01786,((St_PG4017_C00T008915.1:0.0,St_PG4017_C00T070687.1:0.0):0.00303,St_PG6244_C00T005239.1:0.01058)0.983:0.02229)0.826:0.00604)0.877:0.00880)0.876:0.00575)0.887:0.00528,(St1-St04G104485.1:0.00552,(C88_C04H4G101600.1:0.00277,(St_PG4042_C00T073141.1:0.00269,(((St_PG5076_C00T030746.1:0.0,St_PG5076_C00T045873.1:0.0):0.00055,(St_PG6243_C00T040068.1:0.00890,St_PG6243_C00T022475.1:0.00055)0.552:0.00055)1.000:0.00055,(St_PG4042_C00T006660.1:0.00279,St_PG4042_C00T073126.1:0.00283)0.854:0.00270)0.147:0.00291)1.000:0.00055)0.814:0.00055)0.815:0.00590)0.945:0.00054)0.763:0.00476)0.365:0.01097,(((St_A6-26_C04T000138.1:0.0,St_PG6163_C00T034522.1:0.0):0.01263,(St_PG4060_C00T050246.1:0.04051,((St_PG6242_C00T002311.1:0.0,St_PG6242_C00T035247.1:0.0):0.00503,(St_PG4032_C00T069934.1:0.00338,C88_C04H1G001340.1:0.01392)0.331:0.00558)0.874:0.00752)0.872:0.00787)0.072:0.00377,((((St_A6-26_C04T000132.1:0.0,St_PG6059_C00T010730.1:0.0,St_PG6163_C00T034529.1:0.0,St_PG6359_C04T000166.1:0.0):0.02709,(He1-St04G111165.1:0.00595,(St_PG5076_C00T045876.1:0.00538,(XP_049389733.1:0.01083,(C88_C04H4G101620.1:0.00277,((C88_C04H2G034890.2:0.0,St_PG5032_C00T028238.1:0.0,St_PG5032_C00T057824.1:0.0):0.00055,St_PG5032_C00T057826.1:0.00558)0.000:0.00055)0.973:0.00053)0.577:0.00054)0.938:0.01785)0.645:0.01189)0.870:0.00577,(St_PG6244_C00T029697.1:0.03110,((St_PG6241_C00T044390.1:0.00849,(St_PG1008_C00T047245.1:0.01614,St_PG1013_C00T065798.1:0.00649)0.912:0.01032)0.913:0.00874,(((St_PG1011_C00T037800.1:0.01463,(St_PG3005_C00T056717.1:0.06684,St_PG5068_C00T056387.1:0.05780)0.994:0.11182)0.961:0.04778,(St_PG4060_C00T050236.1:0.03358,(((((St_E86-69_C04T000137.1:0.0,St_E86-69_C04T000144.1:0.0):0.00850,St_E86-69_C04T000153.1:0.00843)0.992:0.02606,((St_PG5068_C04T000265.1:0.00769,St_PG6002_C00T074306.1:0.00558)0.793:0.00791,(He2-St04G105885.1:0.01901,St_PG3023_C00T005262.1:0.00799)0.952:0.01325)0.740:0.00275)0.875:0.00570,((St_PG5068_C00T055571.1:0.0,St_PG5068_C04T000249.1:0.0):0.02967,XP_049402330.1:0.08860)0.834:0.00575)0.947:0.01326,((St_E4-63_C04T000153.1:0.0,St_PG6055_C00T069457.1:0.0,St_PG6163_C00T075792.1:0.0,St_PG6225_C00T072177.1:0.0):0.00552,(He2-St04G107830.1:0.0,St_PG6029_C00T070309.1:0.0):0.00295)0.847:0.00586)0.455:0.00549)0.949:0.01318)0.291:0.00297,(((XP_049389732.1:0.00275,((He2-St04G105910.1:0.0,St_PG6246_C00T069114.1:0.0):0.00055,St_PG4060_C00T050262.1:0.00895)0.867:0.00536)0.894:0.01131,(St_E4-63_C04T000144.1:0.0,St_PG6163_C00T075797.1:0.0):0.08454)0.932:0.02891,((St_PG4060_C00T050267.1:0.02376,((((C88_C04H2G034650.1:0.0,C88_C04H2G034650.2:0.0):0.00552,((St_PG6243_C00T019091.1:0.0,St_PG6243_C00T040078.1:0.0):0.01693,(St_PG5003_C00T028822.1:0.00917,(St_PG4036_C00T055733.1:0.01501,(C88_C04H2G034690.1:0.00273,C88_C04H2G034920.1:0.00054)0.864:0.00539)0.880:0.00692)0.158:0.00272)0.867:0.00630)0.889:0.00548,(C88_C04H4G101570.1:0.00532,((St_PG4060_C00T020738.1:0.0,St_PG4060_C00T050251.1:0.0):0.00270,(St_PG5076_C00T030743.1:0.0,St_PG5076_C00T045885.1:0.0):0.00267)0.000:0.00054)0.842:0.00255)0.033:0.00054,((St_E4-63_C04T000137.1:0.0,St_PG6163_C00T075801.1:0.0,St_PG6225_C00T072184.1:0.0):0.00800,St_PG5003_C00T051027.1:0.00054)0.942:0.00802)0.383:0.00320)0.069:0.00269,(He2-St04G107140.1:0.0,St_PG6246_C00T069117.1:0.0):0.01091)0.977:0.02340)0.864:0.00587)0.824:0.00618)0.891:0.00711)0.757:0.00358)0.931:0.00885,St_PG5076_C00T045875.1:0.02159)0.874:0.00980)0.743:0.00996)0.752:0.00880)0.921:0.01781)0.961:0.03933)0.999:0.08176)0.986:0.06147,(((sp1102chr11_nlr_97.t1:0.00055,(sp2271chr11.30368.t1:0.0,sp2271chr11.nlr166.t1:0.0):0.00055)0.988:0.02582,((sp1102chr11_nlr_47.t1:0.0,sp1102chr11.30502.t1:0.0,sp2273chr11_g00779.1:0.0):0.00847,(sp2271chr11.30784.t1:0.0,sp2271chr11.nlr82.t1:0.0):0.00055)0.957:0.01514)0.994:0.03996,((((St_PG3023_C00T066392.1:0.00559,(St_PG6242_C00T002310.1:0.0,St_PG6242_C00T011733.1:0.0,St_PG6242_C00T035246.1:0.0):0.00280)0.799:0.00279,((((((((((St_PG5003_C00T010972.1:0.0,St_PG5003_C00T010972.2:0.0,St_PG5003_C00T051028.1:0.0):0.00259,(St_PG5003_C00T028817.1:0.00277,(St_PG3023_C00T005266.1:0.00853,St_PG6090_C00T011922.1:0.00055)0.811:0.01091)0.984:0.00055)0.908:0.00273,St_PG5018_C00T060969.1:0.00055)0.891:0.00054,((St_PG4017_C00T008914.1:0.0,St_PG4017_C00T070688.1:0.0):0.00544,((C88_C04H4G101590.1:0.0,C88_C04H4G101590.2:0.0,C88_C04H4G101590.3:0.0,St_PG5068_C00T056389.1:0.0):0.00055,St_PG5062_C00T047980.1:0.00277)0.887:0.00055)0.445:0.00275)0.935:0.00268,(St_PG6059_C00T052577.1:0.0,St_PG6148_C00T013541.1:0.0,St_PG6163_C00T075802.1:0.0,St_PG6225_C00T072185.1:0.0):0.00277)1.000:0.00054,(((St_PG6148_C00T049843.1:0.00055,(St_PG6002_C00T084872.1:0.0,St_PG6029_C00T028425.1:0.0,St_PG6216_C00T004814.1:0.0,St_PG6225_C00T029564.1:0.0,St_PG6245_C00T016225.2:0.0,St_PG6359_C04T000135.1:0.0,St_RH10-15_C04T000119.1:0.0):0.00055)0.850:0.00274,C88_C04H3G071100.1:0.00055)0.841:0.00275,(St_PG4036_C00T018962.1:0.01104,(St_PG4036_C00T055739.1:0.00551,St1-St04G104255.1:0.00553)0.765:0.00274)0.000:0.00055)0.907:0.00261)0.448:0.00274,(((St_E86-69_C04T000150.1:0.00829,XP_049391752.1:0.00055)0.000:0.00055,(St_PG4041_C00T037371.1:0.00055,(St_PG4042_C00T073118.1:0.00554,(St_PG4042_C00T006652.1:0.0,St_PG4042_C00T006652.2:0.0):0.00055)0.905:0.00556)0.000:0.00055)0.751:0.00054,((((((C88_C04H2G034790.3:0.0,He1-St04G108410.1:0.0,St_PG6002_C00T074300.1:0.0,St_PG6243_C00T021966.1:0.0):0.00055,St_PG4042_C00T073127.1:0.00553)0.907:0.00262,XP_049389731.1:0.00055)0.445:0.00276,St_PG5032_C00T057821.1:0.00263)0.999:0.00055,C88_C04H2G034640.1:0.00055)0.887:0.00563,St_PG1011_C00T037799.1:0.04965)0.392:0.00275)0.907:0.00253)0.977:0.00055,(((((St_A6-26_C04T000137.1:0.0,St_PG6059_C00T010733.1:0.0,St_PG6163_C00T034523.1:0.0):0.01651,(C88_C04H3G071520.1:0.00272,((C88_C04H3G071170.1:0.0,C88_C04H3G071170.2:0.0,C88_C04H3G071170.3:0.0,C88_C04H3G071280.2:0.0,C88_C04H3G071280.3:0.0,C88_C04H3G071280.4:0.0,C88_C04H3G071380.1:0.0,C88_C04H3G071380.2:0.0,St_PG6002_C00T084878.1:0.0,St_PG6148_C00T049842.1:0.0,St_PG6225_C00T029559.1:0.0,St_PG6245_C00T016232.1:0.0,St_PG6359_C04T000144.1:0.0,St_RH10-15_C04T000123.1:0.0,XP_006367931.1:0.0):0.00055,(XP_006367930.1:0.00055,XP_015161267.1:0.00055)0.731:0.00055)0.000:0.00055)0.985:0.01655)0.839:0.00053,(St_PG6241_C00T044389.1:0.00837,(St_PG0009_C00T023262.1:0.00273,St_PG0019_C04T000452.1:0.00276)0.965:0.01110)0.787:0.00275)0.813:0.00272,(St_PG4032_C00T069935.1:0.00278,(St_PG4060_C00T050252.1:0.00555,St_PG4060_C00T020737.1:0.00054)0.799:0.00276)0.812:0.00276)0.800:0.00272,St_PG3023_C00T005264.1:0.00841)0.000:0.00055)0.923:0.00548,((He2-St04G107135.1:0.0,St_PG6029_C00T070306.1:0.0,St_PG6090_C00T071370.1:0.0,St_PG6245_C00T033591.1:0.0):0.00055,(St_PG5068_C04T000266.1:0.00279,((St_E4-63_C04T000150.1:0.0,St_PG6055_C00T031447.1:0.0,St_PG6055_C00T069455.1:0.0,St_PG6059_C00T052583.1:0.0,St_PG6148_C00T013545.1:0.0,St_PG6163_C00T027036.1:0.0,St_PG6163_C00T075794.1:0.0,St_PG6225_C00T072178.1:0.0):0.00561,(((He2-St04G107825.1:0.0,St_PG6029_C00T070307.1:0.0,St_PG6090_C00T071372.1:0.0):0.04120,St_PG6245_C00T033595.1:0.00052)0.813:0.01927,(St_PG5068_C00T055572.1:0.00277,St_PG5068_C04T000251.1:0.00055)0.810:0.00278)0.000:0.00053)0.000:0.00055)0.230:0.00055)0.847:0.00312)0.246:0.00054,(St_PG5062_C00T013333.1:0.00278,((St_PG6059_C00T010727.1:0.0,St_PG6163_C00T034534.1:0.0):0.00055,((St_PG4036_C00T055761.1:0.05730,(St_PG6243_C00T040069.1:0.04132,(St_PG4036_C00T018953.1:0.01009,St_PG5076_C00T045878.1:0.02468)0.810:0.01176)0.915:0.02273)0.808:0.01274,St_A6-26_C04T000128.1:0.04090)0.859:0.01433)0.823:0.00454)0.600:0.00055)0.815:0.00290)0.906:0.00575,(C88_C04H1G001330.1:0.0,St2-St04G107645.1:0.0):0.00054)0.893:0.00703,St_PG4005_C00T054538.1:0.00710)0.510:0.00053)1.000:0.09437)0.922:0.02250)0.950:0.02867)0.859:0.03517)1.000:0.18926,(((XP_009603761.1:0.0,XP_033512658.1:0.0):0.00054,(XP_016513750.1:0.0,Nitab4.5_0004179g0010.1:0.0,mRNA_106478_cds:0.0,mRNA_106479_cds:0.0):0.00252)1.000:0.28006,((XP_009626721.1:0.0,XP_009626722.1:0.0,Nitab4.5_0002605g0010.1:0.0):0.04519,(XP_009799403.1:0.0,XP_016452825.1:0.0,mRNA_142400_cds:0.0):0.09051)1.000:0.31435)0.655:0.03173)0.903:0.03564)0.699:0.03262)0.978:0.11352)0.949:0.12569)0.958:0.09618)1.000:0.39920)0.932:0.09613)0.624:0.09759,(((((((St_PG5068_C10T002531.1:0.0,St_PG6029_C00T073575.1:0.0):0.02052,(St_PG6242_C00T010098.1:0.00055,St_PG6242_C00T052281.1:0.00265)0.961:0.01839)1.000:0.06599,(St_PG6029_C00T032768.1:0.04435,((((St_PG3005_C00T060919.1:0.0,St_PG3023_C00T052069.1:0.0,St_PG4041_C00T015564.1:0.0):0.04406,(St_PG4036_C00T078461.1:0.05189,(St_PG4017_C00T001085.1:0.0,St_PG4017_C00T068683.1:0.0):0.05585)0.266:0.00861)0.970:0.01809,((St_PG5032_C00T003900.2:0.00269,St_PG5032_C00T074869.1:0.00538)1.000:0.06101,((C88_C10H1G026350.1:0.0,C88_C10H3G084280.1:0.0,St_PG6247_C00T055711.1:0.0):0.03804,St_PG5003_C00T008768.1:0.12453)0.190:0.02369)0.770:0.00055)0.988:0.02176,(XP_049342610.1:0.08468,(C88_C10H4G112980.1:0.02008,(St_PG3022_C00T039925.1:0.00800,(St_PG4042_C00T021280.1:0.0,St_PG4042_C00T047752.1:0.0):0.00054)0.998:0.04019)0.966:0.02186)0.940:0.01623)0.185:0.00306)0.844:0.00997)0.995:0.07214,((sp1102chr10_nlr_27.t1:0.0,sp1102chr10.28515.t1:0.0):0.16425,(sp2271chr10.28637.t1:0.0,sp2271chr10.nlr219.t1:0.0):0.14880)0.987:0.07395)1.000:0.36679,(((PHT37147.1:0.03249,(PHT64340.1:0.00235,XP_047253384.1:0.00054)0.981:0.02647)0.128:0.01443,(Capang10g002025:0.07935,PHU05951.1:0.02081)0.798:0.02187)1.000:0.22772,((sp1102chr10_nlr_26.t1:0.02003,sp2271chr10.nlr220.t1:0.00698)0.999:0.11608,(St_PG5068_C10T002525.1:0.06041,((St_PG3005_C00T018141.1:0.00055,St_PG4005_C00T057460.1:0.00255)1.000:0.06247,((XP_049397403.1:0.01006,(St_PG4036_C00T078451.1:0.06741,(St_PG5003_C00T008778.1:0.02579,XP_049342616.1:0.01845)1.000:0.07159)0.629:0.01769)0.979:0.02526,((St_PG5003_C00T008785.1:0.12370,(St_PG3022_C00T009067.1:0.00940,(St_PG6029_C00T021448.1:0.0,St_PG6029_C00T035066.1:0.0,St_PG6029_C00T035691.1:0.0,St_PG6029_C00T035863.1:0.0,St_PG6029_C00T073582.1:0.0):0.00403)0.995:0.04521)0.981:0.04108,(St_PG3022_C00T009058.1:0.06798,(St_PG5068_C10T002539.1:0.00268,St_PG6029_C00T073567.1:0.01353)0.887:0.00798)0.982:0.03116)0.747:0.01533)0.950:0.01914)0.507:0.00819)0.997:0.09150)1.000:0.21228)0.993:0.16951)0.968:0.11304,NtTPN1:0.48867)0.685:0.06792,((((Smechr1000055.1:0.0,SMEL4.1_10g000850.1.01:0.0):0.29549,(Nbe.v1.s00020g02710:0.01796,(XP_009788847.1:0.00532,(XP_019245563.1:0.02753,((((XP_009766276.1:0.01363,Nitab4.5_0004324g0010.1:0.00548)0.745:0.00271,XP_009587569.1:0.01362)0.745:0.00254,(Niben261Chr04g0231008.1:0.0,Nbe.v1.s00180g24780:0.0):0.01347)0.000:0.00055,Nitab4.5_0008184g0010.1:0.01360)0.870:0.00266)0.104:0.00055)0.782:0.01490)0.998:0.16960)1.000:0.31126,(((((((PHU02420.1:0.00259,(XP_047261457.1:0.00260,Capang11g001833:0.00264)0.000:0.00055)1.000:0.08687,(((St_PG6242_C00T059235.1:0.14415,((XP_027773169.1:0.02165,(Solyc_TS117_05T000759.1:0.02217,(((Sopim_BGV006775_00T015160.1:0.0,Sopim_TS413_05T000713.1:0.0):0.00752,(Sopim_LA2093_00T015578.1:0.00252,Sopim_TS421_05T000732.1:0.00055)0.881:0.00055)0.278:0.00254,((XP_004239469.1:0.0,XP_025886865.1:0.0,Solyc_cer_BGV006865_00T014568.1:0.0,Solyc_cer_BGV007989_00T014635.1:0.0,Solyc_Brandywine_00T015034.1:0.0,Solyc_EA00371_00T014820.1:0.0,Solyc_EA00990_00T015192.1:0.0,Solyc_Fla8924_00T014782.1:0.0,Solyc_MM_05T000719.1:0.0,Solyc05T000733.1:0.0,Solyc_TS12_05T000706.1:0.0,Sopim_TS15_05T000701.1:0.0,Solyc_TS171_05T000724.1:0.0,Solyc_TS185_05T000728.1:0.0,Solyc_TS204_05T000746.1:0.0,Sopim_TS222_05T000755.1:0.0,Solyc_cer_TS238_05T000734.1:0.0,Solyc_cer_TS280_05T000743.1:0.0,Solyc_cer_TS281_05T000703.1:0.0,Sopim_TS439_05T000761.1:0.0,Solyc_TS60_05T000715.1:0.0,Solyc_cer_TS623_05T000739.1:0.0,Solyc_TS692_05T000710.1:0.0,Solyc_TS80_05T000758.1:0.0,Solyc_TS9_05T000700.1:0.0):0.00055,Solyc_TS166_05T000739.1:0.02161)0.848:0.00485)0.810:0.00656)0.760:0.00427)1.000:0.07390,(((St_PG5062_C00T023054.1:0.01828,St_PG4042_C00T076639.1:0.07617)0.950:0.02209,(St_PG3023_C00T020180.2:0.0,St_PG3023_C00T065110.2:0.0):0.01371)0.364:0.00329,He2-St05G101605.1:0.02791)0.882:0.02278)0.711:0.01509)0.908:0.01763,(sp2273chr10_g01627.1:0.0,SaSP2275_utg21_g00247.1:0.0):0.10155)0.688:0.00899,((Ppr-t_70301:0.0,Ppr-t_70302:0.0):0.09944,(St_PG4036_C00T027361.1:0.02323,((St_PG4060_C00T044530.1:0.00781,(((C88_C05H2G035340.1:0.0,C88_C05H2G035350.1:0.0,C88_C05H2G035350.2:0.0):0.00516,St_PG4032_C00T028726.1:0.00512)0.889:0.00510,St_PG3005_C00T071476.1:0.01038)0.000:0.00052)0.898:0.00503,(((Sopim_BGV006775_00T014437.1:0.0,Solyc_cer_BGV006865_00T013909.1:0.0,Sopim_TS413_05T000034.1:0.0,Solyc_cer_TS96_05T000034.1:0.0):0.00255,((Solyc_TS692_05T000032.1:0.00252,((XP_010320570.2:0.0,Solyc_cer_BGV007931_00T013906.1:0.0,Solyc_cer_BGV007989_00T013923.1:0.0,Solyc_Brandywine_00T014311.1:0.0,Solyc_EA00371_00T014113.1:0.0,Solyc_EA00990_00T014503.1:0.0,Solyc_Fla8924_00T014069.1:0.0,Solyc_Floradade_00T013738.1:0.0,Sopim_LA2093_00T014898.1:0.0,Solyc_LYC1410_00T013718.1:0.0,Solyc_MM_05T000031.1:0.0,Sopim_PAS014479_00T013917.1:0.0,Solyc_PI169588_00T013727.1:0.0,Solyc_PI303721_00T013696.1:0.0,Solyc05T000030.1:0.0,Solyc_TS112_05T000030.1:0.0,Solyc_cer_TS118_05T000034.1:0.0,Solyc_TS12_05T000006.1:0.0,Sopim_TS15_05T000031.1:0.0,Sopim_TS156_05T000032.1:0.0,Solyc_TS171_05T000031.1:0.0,Solyc_TS185_05T000032.1:0.0,Solyc_TS204_05T000032.1:0.0,Solyc_cer_TS238_05T000030.1:0.0,Sopim_TS265_05T000033.1:0.0,Solyc_cer_TS280_05T000032.1:0.0,Solyc_cer_TS281_05T000035.1:0.0,Solyc_TS3_05T000032.1:0.0,Solyc_cer_TS39_05T000030.1:0.0,Sopim_TS421_05T000030.1:0.0,Sopim_TS439_05T000043.1:0.0,Solyc_cer_TS545_05T000032.1:0.0,Solyc_TS60_05T000031.1:0.0,Solyc_TS629_05T000032.1:0.0,Solyc_TS80_05T000031.1:0.0,Solyc_TS9_05T000031.1:0.0):0.00055,Solyc_TS166_05T000032.1:0.02420)0.000:0.00055)0.268:0.00055,Sopim_TS222_05T000030.1:0.00255)0.000:0.00055)1.000:0.02598,(St_PG6241_C00T049114.1:0.02099,(((C88_C05H1G009220.1:0.0,St_RH_C05T000888.1:0.0,St_RH10-15_C05T000785.1:0.0,St1-St05G150325.1:0.0):0.00256,((St_PG4042_C00T026496.1:0.0,St_PG4042_C00T057569.1:0.0):0.00055,St_PG5076_C00T047282.1:0.00256)0.911:0.00509)0.784:0.00253,(St_PG5032_C00T081909.1:0.00515,(St_PG6002_C00T081439.1:0.0,St_PG6059_C00T046349.1:0.0):0.00518)0.774:0.00258)0.891:0.00554)0.739:0.00223)0.952:0.00055)0.811:0.00274)1.000:0.07169)0.926:0.02052)0.490:0.00442)0.156:0.01208,((((St_PG4032_C00T058402.1:0.02497,(St_PG4041_C00T040300.1:0.02931,St_PG5076_C00T024141.1:0.01349)0.860:0.01936)0.025:0.00749,(St_PG4036_C00T013861.1:0.00055,St_PG4036_C00T055223.1:0.00055)0.990:0.02555)0.978:0.02823,((St_E4-63_C05T000634.1:0.0,St_E86-69_C00T042036.1:0.0):0.01469,((C88_C05H1G000320.1:0.0,C88_C05H1G000320.2:0.0,C88_C05H1G000320.4:0.0,C88_C05H2G027150.1:0.0,C88_C05H2G027150.2:0.0,C88_C05H4G079670.1:0.0,St_PG6247_C00T073607.1:0.0):0.03113,St_PG6243_C00T068260.1:0.03924)0.421:0.01467)0.952:0.02760)0.934:0.02696,((St_PG0009_C00T015866.1:0.0,St_PG0009_C00T037523.1:0.0,St_PG0019_C05T000026.1:0.0):0.09395,(St_PG1011_C00T000615.1:0.0,St_PG1011_C00T042825.1:0.0):0.08510)0.915:0.02355)0.963:0.04037)1.000:0.17809,((sp2273chr05_g00392.1:0.00251,(sp1102chr05_nlr_59.t1:0.00055,SaSP2275_utg307_g25187.1:0.00051)0.787:0.00259)1.000:0.20502,(((Niben261Chr02g0890028.1:0.0,Nbe.v1.s00080g23800:0.0):0.06788,(((XP_016448092.1:0.0,Nitab4.5_0000391g0020.1:0.0):0.02308,XP_033516741.1:0.05455)0.388:0.01028,(XP_009763714.1:0.03242,((XP_019266466.1:0.0,XP_019266467.1:0.0):0.04052,(Niben261Chr12g1349012.1:0.06044,Nitab4.5_0010766g0010.1:0.01254)0.869:0.00855)0.087:0.00445)0.752:0.00528)0.738:0.01018)0.999:0.10995,((sp1102chr05_nlr_5.t1:0.0,sp2271chr05.15372.t1:0.0,sp2271chr05.nlr479.t1:0.0):0.03187,(((XP_010320900.1:0.0,XP_010320901.1:0.0,Sopim_BGV006775_00T015174.1:0.0,Solyc_cer_BGV007989_00T014648.1:0.0,Solyc_Brandywine_00T015049.1:0.0,Solyc_EA00371_00T014838.1:0.0,Solyc_EA00990_00T015204.1:0.0,Solyc_Fla8924_00T014795.1:0.0,Sopim_LA2093_00T015592.1:0.0,Sopim_LA2093_00T015593.1:0.0,Solyc_MM_05T000730.1:0.0,Solyc_PI169588_00T014393.1:0.0,Sopim_PP_05T000688.1:0.0,Solyc05T000750.1:0.0,Solyc_TS112_05T000721.1:0.0,Solyc_TS117_05T000773.1:0.0,Solyc_cer_TS118_05T000715.1:0.0,Solyc_TS12_05T000723.1:0.0,Sopim_TS15_05T000719.1:0.0,Solyc_TS166_05T000754.1:0.0,Solyc_TS171_05T000734.1:0.0,Solyc_TS185_05T000745.1:0.0,Sopim_TS222_05T000770.1:0.0,Solyc_cer_TS280_05T000761.1:0.0,Solyc_cer_TS281_05T000719.1:0.0,Solyc_TS3_05T000713.1:0.0,Solyc_cer_TS39_05T000748.1:0.0,Sopim_TS421_05T000745.1:0.0,Sopim_TS439_05T000781.1:0.0,Solyc_TS60_05T000727.1:0.0,Solyc_cer_TS623_05T000753.1:0.0,Solyc_TS629_05T000726.1:0.0,Solyc_TS692_05T000724.1:0.0,Solyc_TS80_05T000777.1:0.0,Solyc_TS9_05T000711.1:0.0,Solyc_cer_TS96_05T000714.1:0.0):0.03655,(XP_027772752.1:0.01209,((Solyc_cer_TS39_05T000746.1:0.00269,(((NP_001333428.1:0.0,Sopim_BGV006775_00T015173.1:0.0,Solyc_cer_BGV007989_00T014647.1:0.0,Solyc_Brandywine_00T015048.1:0.0,Solyc_EA00371_00T014837.1:0.0,Solyc_EA00990_00T015203.1:0.0,Solyc_Fla8924_00T014794.1:0.0,Solyc_MM_05T000729.1:0.0,Solyc_PI169588_00T014392.1:0.0,Solyc_PI303721_00T014358.1:0.0,Solyc05T000749.2:0.0,Solyc_TS112_05T000720.1:0.0,Solyc_cer_TS118_05T000714.1:0.0,Solyc_TS12_05T000722.1:0.0,Sopim_TS15_05T000718.1:0.0,Solyc_TS166_05T000753.1:0.0,Solyc_TS171_05T000733.1:0.0,Solyc_TS185_05T000742.1:0.0,Sopim_TS222_05T000769.1:0.0,Solyc_cer_TS280_05T000760.1:0.0,Solyc_cer_TS281_05T000718.1:0.0,Solyc_TS3_05T000712.1:0.0,Sopim_TS421_05T000744.1:0.0,Sopim_TS439_05T000778.1:0.0,Solyc_TS60_05T000726.1:0.0,Solyc_cer_TS623_05T000752.1:0.0,Solyc_TS629_05T000725.1:0.0,Solyc_TS692_05T000723.1:0.0,Solyc_TS80_05T000776.1:0.0,Solyc_TS9_05T000710.1:0.0,Solyc_cer_TS96_05T000712.1:0.0):0.00055,((Solyc_cer_BGV006865_00T014587.1:0.0,Solyc_PI303721_00T014367.1:0.0,Solyc_cer_TS238_05T000751.1:0.0):0.00271,Solyc05T000749.1:0.00846)0.000:0.00054)0.981:0.01108,(Sopim_LA2093_00T015590.1:0.0,Sopim_PAS014479_00T014603.1:0.0,Solyc_TS117_05T000772.1:0.0):0.00055)0.000:0.00055)0.798:0.00497,Sopim_PP_05T000687.1:0.00055)0.972:0.01626)0.991:0.03176)0.937:0.01357,(((St_PG3003_C00T043095.1:0.00551,St_PG4060_C00T045193.1:0.00827)0.927:0.00821,(St_PG4032_C00T019871.1:0.02847,((St_PG4005_C00T026668.1:0.00271,(St_PG6242_C00T059243.1:0.01098,(St_PG3005_C00T029139.1:0.0,St_PG3005_C00T070787.1:0.0):0.00055)0.000:0.00055)0.925:0.00799,(((((((St_PG5032_C00T070030.1:0.00547,((C88_C05H1G000200.2:0.0,C88_C05H1G000200.3:0.0,C88_C05H2G027030.1:0.0,C88_C05H4G079560.1:0.0,C88_C05H4G079560.2:0.0,He1-St05G100845.1:0.0,St_PG6247_C00T073618.1:0.0):0.00545,He2-St05G100885.1:0.00272)0.970:0.01098)0.783:0.00271,((St_E4-63_C05T000644.1:0.0,St_PG4036_C00T055232.1:0.0,St_PG4042_C00T007911.1:0.0,St_PG4042_C00T076650.1:0.0,St_PG5032_C00T020657.1:0.0,St_PG5062_C00T064543.1:0.0,St_PG5076_C00T074803.1:0.0,XP_049365072.1:0.0,XP_049365073.1:0.0):0.00055,(St_PG5076_C00T024155.1:0.00819,((St_PG3022_C00T009767.1:0.0,St_PG3022_C00T069331.1:0.0):0.00547,(St_PG4036_C00T013869.1:0.00272,St_PG6243_C00T068270.1:0.00270)0.000:0.00055)0.000:0.00055)0.000:0.00055)0.000:0.00054)0.841:0.00274,((St_PG5003_C00T076655.1:0.00273,(((St_A6-26_C05T000020.1:0.0,St_E86-69_C00T056567.1:0.0,St_PG6029_C00T069542.1:0.0,St_PG6055_C00T024325.1:0.0,St_PG6055_C00T057253.1:0.0,St_PG6163_C00T011933.1:0.0,St_PG6169_C00T061204.1:0.0,St_PG6216_C00T015122.1:0.0,St_PG6225_C00T061168.1:0.0,St_PG6244_C00T009628.1:0.0,St_PG6245_C00T013452.1:0.0,St_PG6246_C00T072773.1:0.0,St_PG6359_C05T000018.1:0.0,St_RH_C00T070903.1:0.0,St_RH10-15_C05T000018.1:0.0,St2-St05G101725.1:0.0,XP_006348816.1:0.0):0.00272,St_PG5003_C00T020142.1:0.00055)0.851:0.00274,St_PG5018_C00T040898.1:0.00055)0.000:0.00055)0.862:0.00273,St_PG6029_C00T018410.1:0.00055)0.000:0.00055)0.000:0.00055,St_PG4041_C00T021337.1:0.00273)0.890:0.00543,((St_PG3023_C00T020188.1:0.0,St_PG3023_C00T065118.1:0.0):0.01389,(St_PG0009_C00T015873.1:0.0,St_PG0019_C05T000019.1:0.0):0.02864)0.909:0.00821)0.851:0.00552,St_PG4049_C00T055447.1:0.01373)0.958:0.01105,((St_PG6059_C00T083419.1:0.0,St_PG6090_C00T031549.1:0.0,St_PG6090_C00T064058.1:0.0,St_PG6148_C00T043171.1:0.0,St_PG6163_C00T075956.1:0.0,St_PG6359_C00T036967.1:0.0):0.00806,(St_PG6002_C00T080664.1:0.00544,((St_PG6002_C00T026308.1:0.0,St_PG6059_C00T018915.1:0.0,St_PG6148_C00T007597.1:0.0):0.00270,(St_PG5018_C00T012301.1:0.00055,(St_PG5068_C00T037362.1:0.0,St_PG5068_C05T000187.1:0.0):0.00546)0.803:0.00271)0.889:0.00547)0.877:0.00543)0.892:0.00543)0.754:0.00295)0.492:0.00531)0.938:0.01130)0.746:0.00296,(St_RH_C05T000021.1:0.02245,(St_PG4005_C00T026669.1:0.01665,(St_PG6241_C00T049758.1:0.00551,(St_PG1008_C00T041469.1:0.00276,(St_PG1013_C00T013608.1:0.0,St_PG1013_C00T055269.1:0.0):0.00548)0.894:0.00551)0.764:0.00278)0.927:0.01038)0.755:0.00338)0.749:0.00280)0.937:0.02028)1.000:0.13461)0.928:0.06614)0.972:0.07647)0.995:0.12773,(((((((((((St_PG6247_C00T006872.1:0.01037,(((St2-St05G131565.1:0.00256,St_PG5076_C00T008163.1:0.00055)0.000:0.00055,C88_C05H1G006330.1:0.00780)0.000:0.00055,(XP_049365953.1:0.00257,(St_PG4041_C00T004776.1:0.00256,St_PG4041_C00T040790.1:0.00256)0.811:0.00257)0.000:0.00055)0.800:0.00258)0.785:0.00261,(St_PG6216_C00T024122.1:0.0,St_PG6216_C00T067444.1:0.0,St_PG6244_C00T024161.1:0.0,St_PG6244_C00T069266.1:0.0,St_PG6245_C00T008932.1:0.0,St_PG6245_C00T040681.1:0.0,St_PG6246_C00T073252.1:0.0):0.00257)0.000:0.00055,(((St_PG3023_C00T064671.1:0.0,St_PG3023_C00T064671.2:0.0):0.00520,St_PG5003_C00T058379.1:0.00258)0.794:0.00260,(St_PG6241_C00T010157.1:0.01816,(St_PG6241_C00T049321.1:0.01309,(St_PG1013_C00T008089.1:0.00055,((St_PG1008_C00T014025.1:0.0,St_PG1008_C00T041925.1:0.0):0.00256,St_PG1013_C00T054821.1:0.00256)0.000:0.00055)0.834:0.00260)0.000:0.00054)0.966:0.01059)0.000:0.00055)0.000:0.00055,(St_PG3023_C00T009014.2:0.01298,(XP_015075185.1:0.00518,(((((XP_019069317.1:0.0,Solyc_cer_BGV007931_00T014091.1:0.0,Solyc_cer_BGV007989_00T014133.1:0.0,Solyc_Brandywine_00T014525.1:0.0,Solyc_EA00371_00T014323.1:0.0,Solyc_EA00990_00T014699.1:0.0,Solyc_Fla8924_00T014282.1:0.0,Solyc_Floradade_00T013929.1:0.0,Solyc_LYC1410_00T013907.1:0.0,Solyc_MM_05T000233.1:0.0,Solyc_PI169588_00T013916.1:0.0,Solyc_PI303721_00T013882.1:0.0,Solyc05T000233.1:0.0,Solyc_TS112_05T000225.1:0.0,Solyc_cer_TS118_05T000229.1:0.0,Solyc_TS12_05T000209.1:0.0,Sopim_TS15_05T000219.1:0.0,Sopim_TS156_05T000232.1:0.0,Solyc_TS171_05T000230.1:0.0,Solyc_TS185_05T000250.1:0.0,Solyc_TS204_05T000244.1:0.0,Sopim_TS222_05T000250.1:0.0,Solyc_cer_TS238_05T000253.1:0.0,Solyc_cer_TS280_05T000250.1:0.0,Solyc_cer_TS281_05T000236.1:0.0,Solyc_TS3_05T000225.1:0.0,Solyc_TS331_05T000232.1:0.0,Sopim_TS439_05T000266.1:0.0,Solyc_cer_TS545_05T000231.1:0.0,Solyc_TS60_05T000229.1:0.0,Solyc_TS629_05T000235.1:0.0,Solyc_TS692_05T000231.1:0.0,Solyc_TS80_05T000242.1:0.0,Solyc_TS9_05T000229.1:0.0,Solyc_cer_TS96_05T000220.1:0.0):0.00055,Solyc_TS166_05T000254.1:0.03320)0.000:0.00054,Sopim_BGV006775_00T014654.1:0.00250)0.463:0.00262,(Sopim_LA2093_00T015089.1:0.0,Sopim_TS265_05T000231.1:0.0,Solyc_cer_TS39_05T000246.1:0.0):0.00055)0.915:0.00224,(Solyc_cer_BGV006865_00T014101.1:0.0,Solyc_TS117_05T000241.1:0.0):0.00055)0.968:0.01056)0.942:0.01048)0.768:0.00259)0.000:0.00055,(((((St_PG4060_C00T005960.1:0.0,St_PG4060_C00T044744.1:0.0,St_PG6242_C00T058576.1:0.0):0.00055,St_PG6242_C00T026866.1:0.00259)0.983:0.01295,St_PG5018_C00T040450.1:0.00778)0.769:0.00258,C88_C05H3G059010.1:0.01033)0.788:0.00258,(St_E86-69_C05T000333.1:0.0,He2-St05G120485.1:0.0,St_PG6002_C00T013814.1:0.0,St_PG6029_C00T003124.1:0.0,St_PG6059_C00T009684.1:0.0,St_PG6148_C00T010323.1:0.0,St_PG6169_C00T061707.1:0.0):0.00055)0.000:0.00055)0.000:0.00054,(((St_PG4032_C00T058873.1:0.00074,(((St_PG4017_C00T015531.1:0.00256,St_PG4017_C00T065550.1:0.00055)0.788:0.00259,(St_PG6055_C00T056703.1:0.00517,(St_PG5003_C00T026295.1:0.00256,(St_A6-26_C05T000547.1:0.0,C88_C05H2G032930.1:0.0,C88_C05H4G085330.1:0.0,He1-St05G125085.1:0.0,St_PG5068_C00T070144.1:0.0,St_PG5068_C05T000634.1:0.0,St_PG6055_C00T000609.1:0.0,St_PG6090_C00T064538.1:0.0,St_PG6148_C00T042697.1:0.0,St_PG6163_C00T052549.1:0.0,St_PG6247_C00T073138.1:0.0,St_PG6359_C05T000501.1:0.0,St_RH_C00T035454.1:0.0,St_RH_C05T000605.1:0.0,XP_006363255.1:0.0):0.00055)0.000:0.00055)0.821:0.00259)0.792:0.00257,(((((St_PG4049_C00T014049.1:0.0,St_PG4049_C00T055004.1:0.0):0.00774,((St_PG4036_C00T030862.1:0.0,St_PG4036_C00T045727.1:0.0):0.00055,St_PG5032_C00T021745.1:0.00517)0.840:0.00259)0.000:0.00055,(St1-St05G129965.1:0.00516,St_PG5076_C00T047539.1:0.00055)0.000:0.00055)0.000:0.00055,(((St_PG3022_C00T012246.1:0.0,St_PG3022_C00T012246.2:0.0):0.00258,St_PG3022_C00T068788.2:0.00259)0.808:0.00260,((St_E4-63_C05T000811.1:0.0,St_E86-69_C00T056023.1:0.0):0.00514,(((XP_049405977.1:0.0,XP_049405978.1:0.0):0.00055,((St_PG4042_C00T021949.1:0.0,St_PG4042_C00T021949.2:0.0,St_PG4042_C00T065205.1:0.0,St_PG4042_C00T065205.2:0.0):0.00055,St_PG5032_C00T069479.1:0.00257)0.928:0.00515)0.850:0.00257,(St_PG6243_C00T008385.1:0.0,St_PG6243_C00T067774.1:0.0):0.00258)0.000:0.00055)0.000:0.00055)0.000:0.00055)0.856:0.00256,((St_PG4005_C00T013933.1:0.0,St_PG4005_C00T026221.1:0.0):0.00259,(St_PG3005_C00T023815.1:0.00257,St_PG3005_C00T071245.1:0.00055)0.909:0.00516)0.797:0.00256)0.000:0.00055)0.915:0.00214)0.915:0.00228,St_PG5062_C00T064067.1:0.00055)0.000:0.00055,St_PG5062_C00T003343.1:0.00254)0.880:0.00256)0.875:0.00514,St_PG0009_C00T007075.1:0.01553)0.983:0.01799,(sp1102chr05_nlr_8.t1:0.02607,((sp2271chr05.15477.t1:0.0,sp2271chr05.nlr477.t1:0.0):0.00519,((sp2273chr05_g00497.1:0.0,sp2273chr05_g00497.2:0.0,sp2273chr05_g00497.3:0.0):0.00257,(SaSP2275_utg183_g19651.1:0.0,SaSP2275_utg183_g19651.3:0.0):0.00055)0.883:0.00521)0.887:0.00550)0.972:0.01610)0.837:0.00526,(Smechr0101748.1:0.03351,((Capang11g001608:0.0,PHT67858.1:0.0,KAF3622676.1:0.0,KAF3623596.1:0.0,XP_016548636.2:0.0,XP_047254713.1:0.0):0.00256,PHT33898.1:0.00262)1.000:0.08258)0.257:0.00222)1.000:0.19043,((PHT36834.1:0.01104,(KAF3645277.1:0.00490,((Capang10g001765:0.0,KAF3653998.1:0.0,XP_016543537.1:0.0):0.00513,PHT71097.1:0.00055)0.789:0.00294)0.961:0.02726)1.000:0.24781,(((XP_009618209.1:0.0,XP_009618218.1:0.0,XP_009618224.1:0.0):0.00053,(XP_016481872.1:0.0,XP_016481873.1:0.0,Nitab4.5_0003106g0020.1:0.0,mRNA_56055_cds:0.0,mRNA_56056_cds:0.0,mRNA_56057_cds:0.0):0.00258)0.273:0.01723,(XP_019245982.1:0.02344,((XP_009766585.1:0.0,XP_009766586.1:0.0,XP_009766587.1:0.0):0.00258,(XP_016460043.1:0.0,Nitab4.5_0003823g0010.1:0.0,mRNA_48669_cds:0.0,mRNA_48670_cds:0.0):0.00055)0.968:0.01951)0.765:0.00697)1.000:0.32733)0.677:0.03827)0.452:0.01487,(((Nitab4.5_0001503g0010.1:0.28616,((((St_PG4032_C00T058825.1:0.03867,St_PG4041_C00T004849.1:0.02598)0.996:0.04439,(St_PG4042_C00T070469.1:0.06891,(((St_PG4036_C00T030893.1:0.00818,St1-St05G125165.1:0.00279)1.000:0.08413,((St_PG6241_C00T010188.1:0.04674,(St_PG6241_C00T049353.1:0.07273,((St_PG1011_C00T007236.1:0.0,St_PG1011_C00T042473.1:0.0):0.06695,St_PG1013_C00T054848.1:0.02327)0.945:0.02573)0.991:0.04007)0.951:0.02533,St_PG6241_C00T010189.1:0.04663)0.540:0.02069)0.807:0.00730,(St_PG4036_C00T045616.1:0.13592,(((St_E4-63_C05T000752.1:0.0,St_E86-69_C00T056077.1:0.0):0.07506,St_PG4042_C00T070464.1:0.13918)0.896:0.03595,((St_PG4005_C00T026262.1:0.0,St_PG4005_C00T026262.2:0.0):0.06994,St_PG4042_C00T022109.1:0.07982)0.886:0.01396)0.116:0.00707)0.869:0.01462)0.595:0.01331)0.954:0.02304)0.874:0.00818,((XP_015075169.1:0.08665,((St_PG6002_C00T081112.1:0.02370,(XP_049391550.1:0.0,XP_049405379.1:0.0):0.02415)0.998:0.03816,((St_PG5076_C00T047598.1:0.00515,(St_PG6055_C00T056781.1:0.0,St_PG6090_C00T001728.2:0.0):0.00259)1.000:0.05049,(St_PG5003_C00T001503.1:0.00522,((St_PG6002_C00T013855.1:0.0,XP_015167676.1:0.0):0.00055,((C88_C05H2G032220.1:0.0,C88_C05H4G084620.1:0.0):0.00111,(He1-St05G120130.1:0.0,He2-St05G118010.1:0.0,St_PG6029_C00T003155.1:0.0,St_PG6055_C00T000542.1:0.0,St_PG6059_C00T009732.1:0.0,St_PG6148_C00T042736.1:0.0,St_PG6163_C00T017938.1:0.0,St_PG6163_C00T052593.1:0.0,St_PG6247_C00T006835.1:0.0,St_PG6359_C00T062538.1:0.0,St_PG6359_C05T000445.1:0.0,St_RH_C00T035412.1:0.0,St_RH10-15_C05T000484.1:0.0):0.00055)1.000:0.00404)0.923:0.00759)0.978:0.01767)0.911:0.01272)0.997:0.03658)1.000:0.05724,((St_PG4060_C00T044782.1:0.09803,St_PG5032_C00T069540.1:0.06521)0.591:0.01479,((St_PG4005_C00T003406.1:0.02788,((St_PG3023_C00T009043.1:0.0,St_PG3023_C00T064719.1:0.0):0.00275,St_RH_C05T000530.1:0.00055)0.961:0.01639)1.000:0.07943,((Sopim_BGV006775_00T014688.1:0.00523,(Sopim_TS265_05T000262.1:0.03029,Sopim_TS421_05T000261.1:0.00071)0.999:0.00182)0.998:0.03895,((Sopim_BGV006775_00T014686.1:0.0,Sopim_BGV006775_00T014686.2:0.0,Solyc_cer_BGV006865_00T014127.1:0.0):0.00278,(XP_027773036.1:0.06453,((Sopim_TS413_05T000269.1:0.00278,((Sopim_TS265_05T000261.1:0.00270,Solyc_cer_TS623_05T000270.1:0.00055)0.000:0.00053,((Sopim_LA2093_00T015119.1:0.0,Sopim_PAS014479_00T014129.1:0.0,Sopim_TS421_05T000259.1:0.0,Sopim_TS421_05T000259.2:0.0):0.00543,(Solyc_TS166_05T000282.1:0.01148,((XP_004239389.1:0.0,XP_010320686.1:0.0,Solyc_cer_BGV007931_00T014116.1:0.0,Solyc_cer_BGV007989_00T014163.1:0.0,Solyc_Brandywine_00T014555.1:0.0,Solyc_Brandywine_00T014555.2:0.0,Solyc_EA00371_00T014351.1:0.0,Solyc_EA00990_00T014726.1:0.0,Solyc_Fla8924_00T014311.1:0.0,Solyc_Fla8924_00T014311.2:0.0,Solyc_Floradade_00T013954.1:0.0,Solyc_LYC1410_00T013933.1:0.0,Solyc_LYC1410_00T013933.2:0.0,Solyc_MM_05T000258.1:0.0,Solyc_PI169588_00T013941.1:0.0,Solyc_PI303721_00T013905.1:0.0,Solyc05T000261.1:0.0,Solyc_TS112_05T000251.1:0.0,Solyc_cer_TS118_05T000255.1:0.0,Solyc_TS12_05T000239.1:0.0,Sopim_TS15_05T000245.1:0.0,Sopim_TS156_05T000261.1:0.0,Solyc_TS171_05T000253.1:0.0,Solyc_TS185_05T000279.1:0.0,Solyc_TS204_05T000276.1:0.0,Solyc_cer_TS238_05T000283.1:0.0,Solyc_cer_TS280_05T000279.1:0.0,Solyc_cer_TS281_05T000264.1:0.0,Solyc_cer_TS281_05T000264.2:0.0,Solyc_TS3_05T000251.1:0.0,Solyc_TS331_05T000259.1:0.0,Solyc_cer_TS39_05T000279.1:0.0,Sopim_TS439_05T000294.1:0.0,Sopim_TS439_05T000294.2:0.0,Solyc_cer_TS545_05T000259.1:0.0,Solyc_cer_TS545_05T000259.2:0.0,Solyc_TS60_05T000257.1:0.0,Solyc_TS629_05T000263.1:0.0,Solyc_TS692_05T000258.1:0.0,Solyc_TS80_05T000273.1:0.0,Solyc_TS9_05T000253.1:0.0,Solyc_TS9_05T000253.2:0.0,Solyc_cer_TS96_05T000250.1:0.0):0.00055,Sopim_TS222_05T000275.1:0.00272)0.000:0.00055)0.776:0.00265)0.898:0.00541)0.975:0.01357)0.703:0.00252,(Sopim_PP_05T000241.1:0.00277,Solyc_TS117_05T000274.1:0.00055)1.000:0.00055)0.962:0.02160)0.943:0.04001)0.999:0.06256)0.988:0.04528)0.924:0.01665)0.966:0.03010)0.626:0.00379)0.857:0.01241,((sp1102chr05_nlr_46.t1:0.00775,(sp2271chr05.nlr448.t1:0.0,sp2273chr05_g00469.2:0.0):0.00055)1.000:0.10418,SaSP2275_utg183_g19679.1:0.16298)0.827:0.01805)1.000:0.14075)0.602:0.07276,((((St_PG5032_C00T027325.1:0.0,St_PG5032_C00T069544.1:0.0):0.04579,(((((C88_C05H1G005360.1:0.0,C88_C05H1G005360.2:0.0):0.00054,(C88_C05H1G005360.3:0.0,C88_C05H1G005360.4:0.0):0.00055)0.995:0.03172,(((((St_PG5018_C00T040490.1:0.09628,(St_PG4041_C00T040711.1:0.00267,(St_PG6055_C00T056788.1:0.0,St_PG6090_C00T001735.1:0.0,St_PG6225_C00T065658.1:0.0):0.00055)0.000:0.00055)0.813:0.00266,(St1-St05G125085.1:0.00534,St_PG4036_C00T030894.1:0.00539)0.771:0.00267)0.000:0.00055,(St_PG5076_C00T030949.1:0.0,St_PG5076_C00T047608.1:0.0):0.00266)0.907:0.00795,(St_PG5068_C05T000602.1:0.00265,(St_PG5003_C00T001504.1:0.00055,((St_A6-26_C05T000486.1:0.0,C88_C05H2G032200.1:0.0,C88_C05H2G032200.2:0.0,C88_C05H4G084600.1:0.0,He1-St05G120125.1:0.0,St_PG6002_C00T013856.1:0.0,St_PG6029_C00T003157.1:0.0,St_PG6055_C00T000539.1:0.0,St_PG6059_C00T009734.1:0.0,St_PG6148_C00T042738.1:0.0,St_PG6163_C00T017940.1:0.0,St_PG6163_C00T052595.1:0.0,St_PG6169_C00T061668.1:0.0,St_PG6247_C00T006833.1:0.0,St_PG6359_C05T000443.1:0.0,St_RH_C00T035410.1:0.0,St_RH10-15_C05T000481.1:0.0,XP_006355133.1:0.0,XP_006355134.1:0.0):0.00055,He2-St05G118005.1:0.00270)0.852:0.00266)0.000:0.00054)0.988:0.02240)0.975:0.01973,St_PG6090_C00T064496.1:0.06189)0.851:0.00914)0.525:0.01108,((Sopim_TS421_05T000260.1:0.0,Solyc_cer_TS623_05T000271.1:0.0):0.00805,(XP_015074731.1:0.01352,(Solyc_cer_TS39_05T000280.1:0.00541,(Solyc_TS117_05T000275.1:0.00539,((XP_004239390.2:0.0,Sopim_BGV006775_00T014687.1:0.0,Solyc_cer_BGV007989_00T014164.1:0.0,Solyc_Brandywine_00T014556.1:0.0,Solyc_EA00371_00T014352.1:0.0,Solyc_Fla8924_00T014312.1:0.0,Solyc_TS12_05T000240.1:0.0,Sopim_TS15_05T000246.1:0.0,Solyc_TS185_05T000280.1:0.0,Solyc_TS204_05T000277.1:0.0,Sopim_TS222_05T000276.1:0.0,Solyc_cer_TS238_05T000284.1:0.0,Solyc_cer_TS280_05T000280.1:0.0,Sopim_TS439_05T000295.1:0.0,Solyc_TS692_05T000259.1:0.0,Solyc_TS80_05T000274.1:0.0):0.00270,Sopim_LA2093_00T015120.1:0.00269)0.755:0.00269)0.779:0.00271)0.864:0.00536)0.739:0.00272)1.000:0.08664)0.959:0.02150,St_PG4036_C00T045614.1:0.11123)0.761:0.01367)0.782:0.01863,((PHT33856.1:0.00509,(PHU02543.1:0.00263,((PHT62347.1:0.0,KAF3624664.1:0.0,KAF3632135.1:0.0,XP_016547899.2:0.0,XP_047255569.1:0.0,XP_047255570.1:0.0,XP_047255571.1:0.0):0.00055,Capang11g001737:0.00533)0.000:0.00055)0.887:0.00553)0.999:0.07493,(SaSP2275_utg183_g19681.1:0.03867,((sp1102chr05_nlr_48.t1:0.0,sp1102chr05.15433.t1:0.0):0.00260,(sp2271chr05.15435.t1:0.0,sp2271chr05.nlr442.t1:0.0,sp2273chr05_g00468.1:0.0):0.00055)0.959:0.01796)0.999:0.07844)0.987:0.05116)0.841:0.03142,((St_PG5062_C00T005603.1:0.03360,(St_PG3005_C00T027871.1:0.10203,((Sopim_BGV006775_00T014689.1:0.0,Solyc_cer_BGV006865_00T014128.1:0.0,Sopim_TS421_05T000262.1:0.0):0.01266,Sopim_TS265_05T000263.1:0.01114)1.000:0.07681)0.952:0.04367)0.844:0.01299,(St_PG4032_C00T058824.1:0.08522,((((St_PG1013_C00T054849.1:0.07250,(((St_PG6241_C00T010196.1:0.02780,St_PG6241_C00T049354.1:0.02929)0.990:0.03446,(St_PG4049_C00T021178.1:0.07687,(St_E4-63_C05T000751.1:0.01727,(St_PG4017_C00T015490.1:0.00687,St_PG4042_C00T070463.1:0.00386)0.867:0.00561)0.846:0.00976)0.976:0.03112)0.969:0.02366,St_PG3003_C00T042678.1:0.07439)0.333:0.01819)0.923:0.02274,((St_PG6216_C00T067506.1:0.0,St_PG6244_C00T069217.1:0.0,St_PG6245_C00T040744.1:0.0):0.10645,(XP_049405642.1:0.00969,(St_PG6243_C00T067807.1:0.00053,(St_PG5062_C00T064098.1:0.01610,St_PG6002_C00T081110.1:0.13494)0.793:0.01575)0.996:0.04842)0.999:0.08251)0.965:0.05511)0.929:0.02684,(St_PG1008_C00T041889.1:0.05369,(St_PG1011_C00T007235.1:0.0,St_PG1011_C00T042474.1:0.0):0.02687)0.953:0.02987)0.952:0.02694,St_PG6242_C00T026906.1:0.02206)0.978:0.05076)0.836:0.03485)0.721:0.03634)1.000:0.30704)0.987:0.10522,((((St_PG0009_C00T004273.1:0.03133,(((((St_PG4041_C00T040746.1:0.03536,((St_PG1008_C00T014043.1:0.0,St_PG1008_C00T041910.1:0.0):0.02192,St_PG4041_C00T040753.1:0.02581)0.947:0.01306)0.679:0.00054,((St_PG4041_C00T004824.1:0.03518,((((((St_PG6242_C00T026885.1:0.03643,St_RH_C05T000577.1:0.02075)0.571:0.01187,(St_A6-26_C05T000511.1:0.00055,(St_PG6055_C00T000569.1:0.0,St_PG6148_C00T042716.1:0.0,St_PG6163_C00T052574.1:0.0,St_PG6247_C00T073161.1:0.0,St_PG6359_C05T000470.1:0.0,St_RH_C00T035428.1:0.0,St_RH10-15_C05T000503.1:0.0):0.00053)0.998:0.04215)0.862:0.00786,(C88_C05H1G006110.1:0.0,C88_C05H1G006110.10:0.0,C88_C05H1G006110.2:0.0,C88_C05H1G006110.3:0.0,C88_C05H1G006110.4:0.0,C88_C05H1G006110.5:0.0,C88_C05H1G006110.6:0.0,C88_C05H1G006110.7:0.0,C88_C05H1G006110.8:0.0,C88_C05H1G006110.9:0.0):0.01641)0.716:0.00253,St_PG4032_C00T058847.1:0.02156)0.749:0.00158,St_PG5032_C00T069512.1:0.00771)0.838:0.00054,((St_PG5032_C00T021720.1:0.0,St_PG5032_C00T069515.1:0.0):0.02075,(((((C88_C05H2G032570.1:0.0,C88_C05H2G032570.2:0.0,C88_C05H2G032570.3:0.0,C88_C05H4G084970.1:0.0,C88_C05H4G084970.2:0.0):0.00250,St_PG4041_C00T004813.1:0.00055)0.784:0.00248,(St_PG3022_C00T012270.1:0.02230,St_PG5062_C00T064075.1:0.00551)0.775:0.00248)0.793:0.00246,((C88_C05H1G005780.1:0.0,C88_C05H1G005780.2:0.0,St_E4-63_C05T000799.1:0.0,St_PG3022_C00T012279.1:0.0,St_PG5076_C00T008149.1:0.0):0.00055,St_PG4042_C00T022055.1:0.00250)0.977:0.01273)0.756:0.00253,St_PG4036_C00T030887.1:0.01012)0.890:0.00733)0.989:0.02384)0.980:0.01906)0.814:0.00424,(((St_PG4036_C00T045700.1:0.0,St2-St05G130445.1:0.0):0.00054,XP_049405937.1:0.00757)0.998:0.02683,St1-St05G127485.1:0.01646)0.768:0.00273)0.788:0.00251)0.000:0.00054,((((St_PG3022_C00T012264.1:0.0,XP_049356872.1:0.0):0.01751,St_PG4036_C00T045681.1:0.03709)0.758:0.00250,(St_PG4049_C00T055018.1:0.01487,((St_PG5068_C00T062407.1:0.0,St_PG6225_C00T020057.1:0.0):0.02235,((St_E86-69_C05T000319.1:0.0,St_PG6002_C00T013828.1:0.0,St_PG6148_C00T010313.1:0.0,St_PG6163_C00T021379.1:0.0,St_PG6169_C00T061692.1:0.0):0.00491,St_PG5003_C00T001479.1:0.00054)0.011:0.00235)0.722:0.00230)0.893:0.00472)0.897:0.00468,(((((((He1-St05G123005.1:0.0,St_PG6055_C00T000578.1:0.0,St_PG6163_C00T052562.1:0.0,St_PG6247_C00T073150.1:0.0):0.00247,((St_PG6359_C05T000474.1:0.0,St_RH10-15_C05T000508.1:0.0):0.03491,XP_015158818.1:0.00078)1.000:0.00175)1.000:0.04205,(C88_C05H1G006060.2:0.01632,(sp2271chr05.nlr461.t1:0.02873,sp2273chr05_g00489.2:0.01383)0.995:0.04031)0.301:0.00758)0.905:0.00913,((((((St_PG4032_C00T058845.1:0.00055,((C88_C05H3G058990.1:0.0,C88_C05H3G058990.2:0.0,C88_C05H3G058990.4:0.0,C88_C05H3G058990.6:0.0,R1:0.0):0.00760,(St_PG3003_C00T042654.1:0.0,St_PG3003_C00T042654.2:0.0):0.00510)0.999:0.02557)0.888:0.00498,(St_PG4032_C00T012699.1:0.01238,((((St_E86-69_C05T000313.1:0.0,St_E86-69_C05T000313.2:0.0,He2-St05G119725.1:0.0,St_PG6029_C00T003138.2:0.0,St_PG6059_C00T009711.1:0.0,St_PG6163_C00T021372.1:0.0,St_PG6169_C00T061689.1:0.0):0.00055,(St_PG6002_C00T013834.1:0.0,St_PG6002_C00T013834.2:0.0):0.00055)0.953:0.01268,((St_E4-63_C05T000795.1:0.0,St_E86-69_C00T056036.1:0.0):0.00510,St_PG4042_C00T070515.1:0.01543)0.953:0.01183)0.944:0.01124,(St_PG3023_C00T009026.1:0.00250,(St_PG6059_C00T046060.1:0.0,St_RH_C05T000581.1:0.0):0.00251)0.000:0.00055)0.977:0.00055)0.739:0.00055)0.757:0.00496,(St_PG5068_C05T000620.1:0.0,St_PG6055_C00T056752.1:0.0,St_PG6244_C00T069237.1:0.0,St_PG6246_C00T073224.1:0.0):0.01741)0.760:0.00260,(St_PG4041_C00T040755.1:0.06523,St_PG4032_C00T058854.1:0.01025)0.334:0.00244)0.938:0.00725,(((St_PG6002_C00T081139.1:0.0,St_PG6002_C00T081139.2:0.0):0.01289,(St_PG4036_C00T045679.1:0.00990,((C88_C05H1G005760.1:0.0,C88_C05H1G005760.2:0.0,C88_C05H1G005760.3:0.0,C88_C05H1G005760.4:0.0,C88_C05H1G005760.5:0.0):0.01563,C88_C05H1G005970.1:0.01519)0.380:0.00256)0.327:0.00053)0.988:0.01531,St2-St05G130250.1:0.05387)0.866:0.00054)0.874:0.00491,(St_PG4036_C00T045682.1:0.02261,(St_PG4036_C00T045690.1:0.03216,(St_PG3022_C00T068826.1:0.00055,St_PG4036_C00T045663.1:0.02012)0.871:0.00485)0.937:0.00996)0.886:0.00503)0.780:0.00242)0.786:0.00238,((He1-St05G121725.1:0.0,St_PG6055_C00T000568.1:0.0,St_PG6148_C00T042718.1:0.0,St_PG6163_C00T052575.1:0.0,St_PG6247_C00T073162.1:0.0,St_PG6359_C05T000469.1:0.0,St_RH10-15_C05T000502.1:0.0):0.00286,St_PG5076_C00T008144.1:0.00055)0.958:0.01015)0.516:0.00054,(St_PG4041_C00T040748.1:0.02328,(St_PG4042_C00T070509.1:0.00763,(St_PG4036_C00T045691.1:0.00508,St2-St05G129285.1:0.00506)0.740:0.00249)0.997:0.02910)0.218:0.00240)0.837:0.00464,((((((St_PG4042_C00T070496.1:0.01271,XP_006367614.2:0.02154)0.756:0.00313,((St_PG3022_C00T068843.1:0.00778,XP_049404848.1:0.00053)1.000:0.03673,(He1-St05G123205.1:0.00757,((St_PG6148_C00T042704.1:0.0,St_PG6163_C00T052556.1:0.0,St_PG6247_C00T073145.1:0.0,St_PG6359_C05T000482.1:0.0):0.00055,XP_006363248.1:0.00289)0.000:0.00055)0.930:0.00948)0.241:0.00287)0.774:0.00219,(St_PG4036_C00T045705.1:0.02056,XP_049405939.1:0.05004)0.844:0.00491)0.769:0.00235,(St_PG4042_C00T065235.1:0.01785,(St_PG4042_C00T065237.1:0.00506,St_PG4042_C00T070504.1:0.00055)0.997:0.02553)0.745:0.00255)0.868:0.00474,((C88_C05H1G005810.1:0.0,C88_C05H1G005810.2:0.0,C88_C05H1G005810.3:0.0,C88_C05H1G005810.4:0.0,C88_C05H1G005810.5:0.0,C88_C05H1G005810.6:0.0):0.00952,XP_049404834.1:0.02838)0.981:0.02247)0.910:0.00917,((((St_PG5032_C00T021717.1:0.0,St_PG5032_C00T069518.1:0.0):0.04993,St_PG4036_C00T045643.1:0.02175)0.760:0.00227,((((He2-St05G119845.1:0.00557,((St_A6-26_C05T000514.1:0.0,He1-St05G122245.1:0.0,St_PG6055_C00T000570.1:0.0,St_PG6148_C00T042714.1:0.0,St_PG6163_C00T052571.1:0.0,St_PG6247_C00T073158.1:0.0,St_PG6359_C05T000472.1:0.0,St_RH10-15_C05T000506.1:0.0):0.00291,((St_E86-69_C05T000315.1:0.0,St_PG6002_C00T013832.1:0.0,St_PG6029_C00T003137.1:0.0,St_PG6029_C00T003137.2:0.0,St_PG6059_C00T009708.1:0.0,St_PG6090_C00T001703.1:0.0,St_PG6169_C00T061690.1:0.0):0.00055,(St_PG6163_C00T021374.1:0.00055,St_PG6247_C00T006850.1:0.00486)0.889:0.00054)0.864:0.00465)0.791:0.00717)0.784:0.00381,((St_PG4005_C00T026236.1:0.00304,((C88_C05H2G032440.3:0.0,C88_C05H4G084840.3:0.0,St_PG3005_C00T027854.1:0.0,St_PG3005_C00T031333.1:0.0):0.00055,((C88_C05H2G032440.1:0.0,C88_C05H2G032440.2:0.0,C88_C05H2G032440.4:0.0,C88_C05H4G084840.1:0.0,C88_C05H4G084840.2:0.0,C88_C05H4G084840.4:0.0,St_PG3005_C00T028783.1:0.0):0.00055,St_PG6242_C00T058558.1:0.00255)0.730:0.00054)0.000:0.00055)0.954:0.01266,(St_PG3023_C00T064703.1:0.00275,St_PG4060_C00T044762.1:0.00055)0.919:0.00768)0.977:0.01559)0.939:0.01049,St_PG3022_C00T012267.1:0.03394)0.775:0.00955,(((St_PG5003_C00T061819.1:0.00471,St_PG5018_C00T034694.1:0.00243)0.997:0.02858,((C88_C05H1G005750.2:0.01987,(St_PG5068_C00T062405.1:0.00250,(St_PG5068_C05T000626.1:0.0,St_PG6216_C00T027861.1:0.0):0.00055)0.885:0.00612)0.826:0.00465,(St_PG3022_C00T015417.1:0.01270,((C88_C11H3G056130.2:0.0,C88_C11H3G056130.3:0.0):0.01527,(XP_049381105.1:0.0,XP_049381106.1:0.0,XP_049381107.1:0.0):0.00504)0.756:0.00253)0.892:0.00507)0.951:0.01115)0.824:0.00709,((St_PG6243_C00T067787.1:0.01632,((St_PG6029_C00T069991.1:0.0,St_PG6090_C00T001707.1:0.0):0.00648,St_PG6247_C00T006859.1:0.00630)0.939:0.01341)0.989:0.02749,((St1-St05G127805.1:0.04306,((St_PG6059_C00T046047.1:0.0,St_PG6059_C00T046055.1:0.0):0.01365,((XP_049404845.1:0.02371,((((St_E4-63_C05T000784.1:0.00253,(St_PG4042_C00T070494.1:0.02106,XP_049404844.1:0.00765)0.879:0.00507)0.923:0.00780,(((St_PG6029_C00T070000.1:0.02626,St_PG4032_C00T058851.1:0.03107)0.852:0.00683,St_PG4049_C00T055019.1:0.00621)0.964:0.01537,(C88_C05H3G058740.1:0.0,C88_C05H3G058740.2:0.0):0.01194)0.936:0.01358)0.489:0.00718,(St_PG5003_C00T058414.1:0.05082,St_PG5018_C00T018789.1:0.02535)0.500:0.01020)0.753:0.00321,(St_PG4005_C00T026243.1:0.01275,St_PG6242_C00T026876.1:0.00766)0.885:0.00505)0.867:0.00502)0.843:0.01293,St_PG3022_C00T068838.1:0.02606)0.349:0.00152)0.287:0.00488)0.381:0.00654,(XP_049405385.1:0.03784,St_PG5068_C00T062393.1:0.02776)0.894:0.00868)0.858:0.01068)0.430:0.00720)0.300:0.00411)0.924:0.00913)0.242:0.00881,(St_PG6245_C00T023597.1:0.03196,((((St_PG5062_C00T064080.1:0.01093,XP_049404833.1:0.02707)0.984:0.02128,(St_PG4005_C00T003374.1:0.02253,(XP_049397495.1:0.02095,(St_PG6243_C00T025039.1:0.0,St_PG6243_C00T025039.2:0.0):0.03103)0.557:0.01267)0.743:0.00311)0.822:0.00491,(((St_PG4036_C00T045635.1:0.01730,(((St_PG6216_C00T029537.1:0.00055,((St_PG5068_C00T062403.1:0.0,St_PG5068_C05T000625.1:0.0):0.00054,St_PG6247_C00T006851.1:0.00820)0.915:0.00526)0.000:0.00054,(St_PG6055_C00T056746.1:0.0,St_PG6216_C00T027862.1:0.0,St_PG6216_C00T067476.1:0.0,St_PG6244_C00T069238.1:0.0,St_PG6246_C00T073227.1:0.0):0.00055)0.997:0.02955,(St_PG6244_C00T021640.1:0.00054,St_PG6245_C00T023993.1:0.00055)0.918:0.00054)0.979:0.02403)0.457:0.00497,((C88_C05H2G032470.1:0.0,C88_C05H2G032470.2:0.0,C88_C05H2G032470.3:0.0,C88_C05H2G032470.4:0.0,C88_C05H4G084880.2:0.0,C88_C05H4G084880.3:0.0,C88_C05H4G084880.4:0.0):0.03153,((((St_PG5068_C00T062396.1:0.01822,(St_PG4042_C00T065242.1:0.00258,St_PG4042_C00T070501.1:0.00055)0.992:0.02599)0.912:0.00762,St_PG4005_C00T003427.1:0.01323)0.860:0.00514,(St_PG6002_C00T081131.1:0.02533,(St_PG3022_C00T068809.1:0.04080,St_PG4036_C00T045658.1:0.04237)0.211:0.00974)0.764:0.00335)0.540:0.00778,St_PG3003_C00T042659.1:0.02629)0.755:0.00265)0.758:0.00370)0.947:0.01080,(St_PG4032_C00T058843.1:0.01697,(St_PG5068_C00T062399.1:0.0,St_PG5068_C05T000621.1:0.0,St_PG6055_C00T056751.1:0.0,St_PG6216_C00T029533.1:0.0,St_PG6244_C00T000428.1:0.0,St_PG6245_C00T018912.1:0.0,St_PG6245_C00T023213.1:0.0,St_PG6246_C00T073225.1:0.0):0.02578)0.948:0.01484)0.772:0.00268)0.917:0.00751,((St_PG3005_C00T027904.1:0.02073,(XP_049404847.1:0.01858,(St_PG3023_C00T064689.1:0.02729,St_PG4005_C00T026235.1:0.02801)0.950:0.01786)0.280:0.01006)0.887:0.00054,(St_PG4042_C00T022080.1:0.03010,(St_PG6247_C00T006863.1:0.02322,(St_PG4042_C00T070492.1:0.00254,XP_049397492.1:0.00263)0.762:0.00298)0.856:0.01281)0.977:0.02043)0.865:0.00721)0.768:0.00240)0.851:0.00054)0.242:0.00228)0.935:0.01018)0.867:0.00478)0.467:0.00054)0.928:0.00795,(St_PG3022_C00T068813.1:0.02340,(((St_PG6055_C00T056728.1:0.0,St_PG6216_C00T003427.1:0.0,St_PG6216_C00T067468.1:0.0,St_PG6244_C00T020580.1:0.0,St_PG6244_C00T069246.1:0.0,St_PG6245_C00T012817.1:0.0,St_PG6245_C00T040709.1:0.0,St_PG6246_C00T073235.1:0.0):0.01535,(St_PG3022_C00T068820.1:0.00508,St_PG6002_C00T081156.1:0.00774)0.986:0.02210)0.834:0.01453,(C88_C05H2G032510.2:0.01853,((St_PG6055_C00T056732.1:0.0,St_PG6216_C00T067469.1:0.0,St_PG6244_C00T069245.1:0.0):0.00053,St_PG6245_C00T023197.1:0.00055)0.961:0.02048)0.945:0.02450)0.346:0.01119)0.402:0.00288)0.759:0.00242,(St_E4-63_C05T000779.2:0.00514,St_PG4036_C00T054750.1:0.00756)1.000:0.03734)0.915:0.01668)1.000:0.15610,(((XP_009778429.1:0.00055,Nitab4.5_0009597g0010.1:0.00055)1.000:0.08406,(((sp2273chr02_g01206.1:0.0,sp2273chr02_g01206.2:0.0):0.00243,(sp2271chr02.4743.t1:0.00248,(sp1102chr02_nlr_4.t1:0.0,SaSP2275_utg55_g07846.1:0.0):0.00497)0.297:0.00055)0.990:0.03869,(PHU26058.1:0.00253,((Capang02g001489:0.0,PHT90288.1:0.0,KAF3665558.1:0.0,KAF3675794.1:0.0,XP_016559604.2:0.0):0.00055,PHT55856.1:0.00253)0.000:0.00055)0.997:0.05273)0.981:0.04604)1.000:0.10770,((((Smechr1002093.1:0.13322,(PHT33884.1:0.00829,(PHU02564.1:0.01513,Capang05g001301:0.01319)0.739:0.00264)1.000:0.08466)0.999:0.09908,(((XP_009791054.1:0.0,XP_009791055.1:0.0,XP_016465454.1:0.0,Nitab4.5_0012885g0010.1:0.0):0.00055,XP_009791056.1:0.00055)1.000:0.13809,((XP_009592131.1:0.0,XP_009592132.1:0.0,XP_018623936.1:0.0,XP_016490753.1:0.0,XP_016490754.1:0.0,Nitab4.5_0007378g0020.1:0.0,mRNA_16770_cds:0.0,mRNA_16772_cds:0.0):0.03564,(XP_009765183.1:0.07655,(XP_016488044.1:0.00055,((XP_009760595.1:0.0,XP_009760596.1:0.0,XP_009760597.1:0.0,XP_009760600.1:0.0):0.00055,Nitab4.5_0006086g0020.1:0.00055)0.805:0.00270)0.988:0.03412)0.620:0.01274)1.000:0.11305)0.439:0.01384)0.437:0.00740,((XP_009782798.1:0.00054,Nitab4.5_0006086g0010.1:0.00829)1.000:0.10939,(XP_009779957.1:0.00055,XP_016493960.1:0.00261)1.000:0.09179)0.832:0.00908)0.489:0.01180,((((PHT66878.1:0.0,KAF3658276.1:0.0,KAF3660823.1:0.0):0.01506,PHT32814.1:0.02371)1.000:0.12723,((Niben261Chr17g0055012.1:0.0,Nbe.v1.s00020g40600:0.0):0.02476,((XP_009758685.1:0.0,XP_016458650.1:0.0):0.00519,((XP_018623127.1:0.0,XP_033509606.1:0.0,XP_033509619.1:0.0,XP_033509631.1:0.0,XP_033509647.1:0.0,XP_033509663.1:0.0,XP_033509686.1:0.0,XP_033509700.1:0.0,XP_033509716.1:0.0,XP_033509724.1:0.0,XP_033509753.1:0.0):0.00520,(mRNA_16756_cds:0.0,mRNA_16757_cds:0.0,mRNA_16758_cds:0.0,mRNA_16759_cds:0.0,mRNA_16760_cds:0.0,mRNA_16761_cds:0.0,mRNA_16762_cds:0.0,mRNA_16763_cds:0.0,mRNA_16765_cds:0.0,mRNA_16766_cds:0.0):0.00261)0.755:0.00259)0.788:0.00490)1.000:0.10283)0.788:0.01763,((Nbe.v1.s00060g03760:0.08362,((Nbe.v1.s00010g03160:0.05055,(XP_009787864.1:0.00055,Nitab4.5_0006086g0030.1:0.01451)0.996:0.03522)0.660:0.00581,((XP_009783244.1:0.0,XP_009783245.1:0.0,XP_009783246.1:0.0,XP_016484143.1:0.0,XP_016484144.1:0.0,XP_016484145.1:0.0,Nitab4.5_0013571g0010.1:0.0):0.03653,XP_019232007.1:0.04966)0.872:0.00977)0.850:0.01321)1.000:0.06651,((PHU01569.1:0.03920,(Capang12g000243:0.00055,(PHT32815.1:0.02174,(PHT66877.1:0.0,KAF3658277.1:0.0,KAF3660824.1:0.0,XP_016552121.1:0.0):0.00054)0.725:0.00261)0.901:0.01377)1.000:0.14406,(((PHT32400.1:0.00517,((Capang12g000684:0.0,PHT66394.1:0.0,KAF3621834.1:0.0,KAF3624009.1:0.0,XP_016550409.1:0.0,XP_016550410.1:0.0,XP_016550411.1:0.0,XP_016550413.1:0.0,XP_016550414.1:0.0,XP_047256929.1:0.0,XP_047256930.1:0.0):0.00259,PHU01129.1:0.00055)0.572:0.00055)1.000:0.07898,(Smechr0501899.1:0.04358,((((St_E4-63_C12T000165.1:0.01063,(St_PG4036_C00T031188.1:0.06461,((C88_C12H2G030800.1:0.0,C88_C12H4G087450.1:0.0,He1-St12G113680.1:0.0,St_RH_C12T000228.1:0.0,St_RH10-15_C12T000152.1:0.0):0.00055,St_PG6247_C00T027112.1:0.00055)0.993:0.03161)0.738:0.00300)0.986:0.02454,((((XP_015165266.1:0.01861,((St_PG6059_C00T007002.1:0.0,St_PG6059_C00T007002.2:0.0,St_PG6163_C00T018693.1:0.0,St_PG6163_C00T018693.2:0.0,St_PG6216_C00T057460.1:0.0,St_PG6225_C00T022757.1:0.0):0.00528,((St_PG4060_C00T055208.1:0.0,St_PG4060_C00T055208.2:0.0):0.01588,(((St_PG4005_C00T031039.1:0.01322,(St_PG5003_C00T049310.1:0.02404,(((St_PG6059_C00T007007.1:0.0,St_PG6163_C00T018698.1:0.0):0.00296,(St_PG6055_C00T011063.1:0.01145,St_PG6216_C00T057455.1:0.00055)0.994:0.01056)0.987:0.02139,(St_E86-69_C00T037838.1:0.0,St_RH_C00T041410.1:0.0):0.00795)0.774:0.00251)0.000:0.00055)0.419:0.00260,St_PG5018_C00T050009.1:0.01581)0.000:0.00054,((XP_049397979.1:0.0,XP_049397980.1:0.0,XP_049397981.1:0.0):0.01594,(((St_PG3022_C00T043741.1:0.0,St_PG3022_C00T043741.2:0.0):0.00263,((He1-St12G113240.1:0.0,St_RH_C12T000220.1:0.0):0.00259,St1-St12G110200.1:0.00525)0.776:0.00261)0.741:0.00297,(St_PG4042_C00T056916.1:0.00528,((C88_C12H2G030770.1:0.0,C88_C12H2G030770.2:0.0,C88_C12H4G087420.1:0.0,He1-St12G113480.1:0.0,St_PG6247_C00T027114.1:0.0,St_RH_C12T000226.1:0.0,St_RH10-15_C12T000151.1:0.0,St2-St12G114800.1:0.0):0.00794,St_PG4042_C00T056920.1:0.01054)0.885:0.00658)0.385:0.00393)0.947:0.01011)0.753:0.00261)0.726:0.00257)0.757:0.00261)0.886:0.00523)0.855:0.00515,((St_PG6243_C00T022476.1:0.0,St_PG6243_C00T068447.1:0.0):0.00260,XP_049363701.1:0.00524)0.932:0.00789)0.872:0.00695,St_PG4042_C00T056918.1:0.01131)0.861:0.01125,((C88_C12H1G002150.1:0.0,C88_C12H1G002150.2:0.0):0.00055,He2-St12G110560.1:0.00786)0.986:0.02348)0.080:0.00869)0.905:0.01146,(((St_PG6059_C00T007005.1:0.0,St_PG6163_C00T018696.1:0.0):0.00055,XP_006349899.2:0.00055)1.000:0.03775,((C88_C12H1G002140.1:0.0,He2-St12G110520.1:0.0):0.02369,((St_PG1008_C00T021521.1:0.01045,St_PG1008_C00T021523.1:0.00785)0.929:0.00794,(St_PG1008_C00T021526.1:0.01319,(St_PG6241_C00T035192.1:0.00534,(St_PG1008_C00T058346.1:0.01575,(St_PG1013_C00T060991.1:0.00263,(St_PG1013_C00T060994.1:0.0,St_PG1013_C00T060994.2:0.0):0.01587)0.808:0.00053)0.130:0.00264)0.889:0.00518)0.753:0.00246)0.971:0.01314)0.754:0.00263)0.754:0.00380)0.748:0.00382,St_PG5003_C00T049306.2:0.03822)0.977:0.02615)0.838:0.01869)0.954:0.03472,((XP_047261193.1:0.03959,((KAF3667066.1:0.0,KAF3626981.1:0.0):0.00055,(PHT26434.1:0.01617,((PHT66870.1:0.0,XP_016550581.2:0.0):0.00055,PHU01563.1:0.00261)0.510:0.00053)0.777:0.00265)0.999:0.05535)0.952:0.05671,((PHT32818.1:0.01551,(PHU01566.1:0.00539,(Capang00g001502:0.00513,(PHT66874.1:0.00055,KAF3660827.1:0.00055)0.975:0.01580)0.759:0.00258)0.940:0.01636)0.983:0.03463,(PHT32813.1:0.04031,((PHT32816.1:0.04449,(PHT66876.1:0.00260,(KAF3658278.1:0.0,KAF3660825.1:0.0,XP_047257265.1:0.0,XP_047257266.1:0.0):0.00055)0.992:0.03126)0.984:0.03031,(PHU01568.1:0.02218,PHU01570.1:0.00999)0.985:0.02555)0.862:0.01101)0.991:0.03437)0.956:0.03806)0.974:0.03695)0.974:0.03277)0.405:0.00697)0.761:0.01113)0.877:0.01852)0.990:0.04950)0.991:0.05820)0.494:0.02062,((XP_009596161.1:0.00220,Nitab4.5_0000703g0130.1:0.00291)1.000:0.07348,((XP_009794266.1:0.0,XP_009794270.1:0.0,XP_009794280.1:0.0):0.00248,((XP_016514913.1:0.0,mRNA_82187_cds:0.0,mRNA_82188_cds:0.0):0.00055,Nitab4.5_0015686g0010.1:0.00254)0.792:0.00256)0.978:0.03576)1.000:0.10148)0.752:0.05001,(XP_019227234.1:0.18032,(((sp1102chr05_nlr_43.t1:0.03540,(sp2271chr05.15466.t1:0.0,sp2271chr05.nlr451.t1:0.0):0.01456)1.000:0.14706,((XP_009608834.1:0.0,XP_033513728.1:0.0,XP_016437228.1:0.0,Nitab4.5_0000703g0170.1:0.0):0.01825,XP_009798058.1:0.01942)1.000:0.10581)0.834:0.03681,(((((XP_009608833.1:0.0,Nitab4.5_0000703g0150.1:0.0):0.00055,XP_016437229.1:0.00505)0.981:0.02781,(XP_009764259.1:0.00257,Nitab4.5_0008680g0020.1:0.00055)0.865:0.00870)1.000:0.12552,(XP_019234761.1:0.10266,((((mRNA_41565_cds:0.0,mRNA_41566_cds:0.0):0.00055,mRNA_41568_cds:0.00055)0.635:0.00055,((XP_016473976.1:0.0,Nitab4.5_0000703g0140.1:0.0):0.00055,(XP_033510770.1:0.00055,XP_033510771.1:0.00055)0.867:0.00256)0.834:0.00233)0.980:0.02651,(XP_009758684.1:0.00257,XP_016463992.1:0.00055)0.988:0.03258)0.999:0.05825)0.979:0.04184)0.986:0.05266,(((sp2271chr05.15423.t1:0.0,sp2271chr05.nlr494.t1:0.0):0.02099,(sp2271chr05.15443.t1:0.0,sp2271chr05.nlr449.t1:0.0):0.02621)1.000:0.10692,(((SaSP2275_utg46_g04886.1:0.0,SaSP2275_utg46_g04886.2:0.0):0.00253,(sp2271chr05.nlr466.t1:0.00518,(sp1102chr05_nlr_20.t1:0.0,sp2273chr05_g00898.1:0.0):0.00055)0.000:0.00054)0.897:0.01356,(SaSP2275_utg183_g19678.1:0.01286,(sp2273chr05_g00470.1:0.00782,(sp2271chr05.15451.t1:0.0,sp2271chr05.nlr450.t1:0.0):0.02127)0.720:0.00273)0.451:0.01678)1.000:0.18228)0.944:0.04762)0.838:0.01730)0.973:0.05476)0.984:0.05505)0.972:0.04852)0.442:0.01131)0.991:0.09095)0.944:0.06458,((XP_009608261.1:0.0,XP_016499574.1:0.0,Nitab4.5_0000280g0140.1:0.0,mRNA_53295_cds:0.0):0.18255,(((Niben261Chr04g1504017.1:0.00053,Nbe.v1.s00200g13630:0.00055)1.000:0.11768,(XP_009600479.1:0.00055,(XP_016495876.1:0.0,Nitab4.5_0002323g0040.1:0.0,mRNA_58139_cds:0.0):0.00273)0.977:0.04548)1.000:0.20469,(((Niben261Chr04g1504021.1:0.0,Nbe.v1.s00200g13600:0.0):0.01581,(XP_016512895.1:0.00264,Nitab4.5_0011478g0010.1:0.00054)0.936:0.01134)0.999:0.11079,((((sp2271chr11.nlr109.t1:0.00055,(sp1102chr11_nlr_33.t1:0.00055,(sp2273chr11_g00728.1:0.0,SaSP2275_utg139_g15285.1:0.0):0.00055)0.905:0.00533)0.991:0.02111,(St_PG0009_C00T023210.1:0.01383,(((((((XP_049348886.1:0.02410,((((St_PG6241_C00T044434.1:0.01611,(St_PG1008_C00T047197.1:0.00534,XP_049348885.1:0.00270)0.959:0.01076)0.937:0.00054,((St_PG4049_C00T002797.1:0.00804,(St_PG3022_C00T055935.1:0.00547,(St_PG4060_C00T050175.1:0.0,XP_049392217.1:0.0):0.00053)0.000:0.00054)0.901:0.00092,St_PG4041_C00T037323.1:0.00946)0.133:0.00171)0.833:0.00267,(St_PG3005_C00T003257.1:0.0,St_PG3005_C00T003257.2:0.0):0.00803)0.788:0.00271,((St_A6-26_C04T000204.1:0.0,St_PG6059_C00T021083.1:0.0,St_PG6090_C00T011865.1:0.0,St_PG6163_C00T034454.1:0.0,St_PG6359_C04T000232.1:0.0):0.00054,((St_PG3003_C00T058757.1:0.00527,(St_PG3003_C00T019483.1:0.01595,St_PG4060_C00T020798.1:0.01872)0.749:0.00260)0.801:0.00548,(St_PG6242_C00T002365.1:0.01246,St_PG3023_C00T005209.1:0.03133)0.876:0.01035)0.925:0.01049)0.818:0.00262)0.000:0.00055)0.000:0.00055,St_PG5076_C00T035464.1:0.00522)0.778:0.00260,(((St_PG4042_C00T006592.1:0.0,St_PG4042_C00T073064.1:0.0):0.00055,((C88_C04H2G035520.1:0.0,C88_C04H2G035520.2:0.0):0.00260,(St_PG6243_C00T002560.1:0.0,St_PG6243_C00T040019.1:0.0):0.00055)0.900:0.00533)0.871:0.00509,St_PG6002_C00T074256.1:0.00338)0.931:0.00781)0.781:0.00280,((((St_RH_C00T055528.1:0.0,St_RH_C00T055528.2:0.0):0.00055,((St_PG6244_C00T065809.1:0.0,St1-St04G108920.1:0.0):0.00055,St_PG6225_C00T072122.1:0.00055)0.000:0.00055)0.952:0.00787,(St_PG5068_C00T042007.1:0.00055,(St_PG5062_C00T047924.1:0.00055,(((St_PG6002_C00T028401.1:0.00054,St_PG6244_C00T006952.1:0.00055)0.838:0.00263,((St_PG6247_C00T029383.1:0.01053,(St_PG5018_C00T011156.1:0.00055,St_PG5018_C00T061009.1:0.00054)0.914:0.00777)0.933:0.00782,((C88_C04H4G102120.1:0.0,St_PG6059_C00T052641.1:0.0,St_PG6148_C00T017883.1:0.0,St_PG6163_C00T075738.1:0.0,St_PG6216_C00T016149.1:0.0,St_PG6216_C00T074540.1:0.0,St_PG6225_C00T012307.1:0.0,St_PG6245_C00T019932.1:0.0):0.00269,St_PG6245_C00T017068.1:0.00055)0.999:0.03410)0.000:0.00055)0.855:0.00262,St_PG5068_C04T000196.1:0.00055)0.000:0.00055)0.916:0.00259)0.000:0.00054)0.885:0.00524,((C88_C04H4G102110.1:0.0,C88_C04H4G102110.2:0.0,C88_C04H4G102110.3:0.0,C88_C04H4G102110.4:0.0,St_PG6059_C00T052640.1:0.0,St_PG6163_C00T075739.1:0.0,St_PG6216_C00T016150.1:0.0,St_PG6216_C00T074541.1:0.0,St_PG6225_C00T012306.1:0.0):0.00055,St_RH_C04T000227.1:0.00053)0.991:0.01841)0.763:0.00240)0.145:0.00262,St_PG4036_C00T019015.1:0.01898)0.204:0.00054,(((St_PG5003_C00T050968.1:0.01587,XP_006360433.2:0.02465)0.948:0.01301,((St_PG5018_C00T011153.1:0.03269,(((C88_C04H3G072040.1:0.0,St_PG6247_C00T067347.1:0.0):0.02118,St_PG6242_C00T035290.1:0.02493)0.804:0.00512,((St_A6-26_C04T000203.1:0.0,St_PG6059_C00T021084.1:0.0,St_PG6090_C00T011866.1:0.0,St_PG6163_C00T034455.1:0.0,St_PG6359_C04T000231.1:0.0):0.02539,((St_PG5076_C00T045810.1:0.00056,St_PG5076_C00T045811.1:0.01001)0.748:0.00911,(He1-St04G113680.1:0.02501,((C88_C04H1G001940.1:0.0,St_PG6029_C00T070355.1:0.0,St_PG6090_C00T071419.1:0.0,St2-St04G111880.1:0.0):0.01004,(St_PG6029_C00T070356.1:0.0,St_PG6029_C00T070356.2:0.0,St_PG6090_C00T071420.1:0.0,St_PG6090_C00T071421.1:0.0,St_PG6245_C00T033642.1:0.0,St_PG6245_C00T033643.1:0.0):0.02040)0.731:0.00691)0.920:0.01027)0.057:0.00514)0.856:0.00918)0.765:0.00611)0.952:0.01339,(St_PG4017_C00T008959.1:0.00055,St_PG4017_C00T070646.1:0.00266)0.979:0.01634)0.712:0.00246)0.400:0.00263,St_PG4032_C00T056639.1:0.01040)0.771:0.00535)0.851:0.00485,((Solyc_cer_TS96_04T000163.1:0.00053,(((Sopim_PP_04T000160.1:0.0,Sopim_TS265_04T000166.1:0.0):0.00275,((Sopim_PAS014479_00T011110.1:0.0,Sopim_TS421_04T000158.1:0.0):0.00245,((Sopim_LA2093_00T011894.1:0.0,Sopim_TS15_04T000143.1:0.0,Sopim_TS413_04T000164.1:0.0):0.00260,Solyc_TS117_04T000164.1:0.00055)1.000:0.00053)0.443:0.00259)0.953:0.00054,Solyc_cer_TS623_04T000158.1:0.00229)0.948:0.00782)0.780:0.00259,((XP_025886337.1:0.0,Sopim_BGV006775_00T011532.1:0.0,Solyc_cer_BGV006865_00T011071.1:0.0,Solyc_cer_BGV007931_00T011093.1:0.0,Solyc_cer_BGV007989_00T011153.1:0.0,Solyc_Brandywine_00T011453.1:0.0,Solyc_EA00371_00T011297.1:0.0,Solyc_EA00990_00T011654.1:0.0,Solyc_Fla8924_00T011265.1:0.0,Solyc_Floradade_00T010968.1:0.0,Solyc_MM_04T000167.1:0.0,Solyc_PI169588_00T010990.1:0.0,Solyc_PI303721_00T010961.1:0.0,PRAM_36910.1.p1:0.0,Solyc_TS112_04T000168.1:0.0,Solyc_cer_TS118_04T000168.1:0.0,Solyc_TS12_04T000162.1:0.0,Sopim_TS156_04T000171.1:0.0,Solyc_TS171_04T000167.1:0.0,Solyc_TS185_04T000164.1:0.0,Solyc_TS204_04T000171.1:0.0,Sopim_TS222_04T000163.1:0.0,Solyc_cer_TS238_04T000163.1:0.0,Solyc_cer_TS280_04T000168.1:0.0,Solyc_cer_TS281_04T000164.1:0.0,Solyc_TS3_04T000166.1:0.0,Solyc_TS331_04T000168.1:0.0,Solyc_cer_TS39_04T000165.1:0.0,Sopim_TS439_04T000165.1:0.0,Solyc_cer_TS545_04T000166.1:0.0,Solyc_TS60_04T000167.1:0.0,Solyc_TS629_04T000166.1:0.0,Solyc_TS692_04T000162.1:0.0,Solyc_TS80_04T000161.1:0.0,Solyc_TS9_04T000171.1:0.0):0.00054,Solyc_LYC1410_00T010992.1:0.00055)0.782:0.00260)0.958:0.01070)0.832:0.00518)0.992:0.02949)0.927:0.01283,(((sp1102chr11_nlr_31.t1:0.0,sp2273chr11_g00725.1:0.0,SaSP2275_utg139_g15288.1:0.0):0.00527,(sp2271chr11.30864.t1:0.0,sp2271chr11.nlr93.t1:0.0):0.00258)1.000:0.05679,(sp1102chr11_nlr_32.t1:0.00055,sp2273chr11_g00727.1:0.00261)0.975:0.01725)0.193:0.01265)0.161:0.01212,SMEL4.1_11g018850.1.01:0.04558)1.000:0.12830)0.951:0.06134)0.938:0.05660)1.000:0.25061)0.925:0.08392,(((Nitab4.5_0000338g0080.1:0.02384,Nitab4.5_0007021g0010.1:0.03197)1.000:0.09932,(((SaSP2275_utg351_g27321.1:0.0,SaSP2275_utg351_g27321.2:0.0,SaSP2275_utg351_g27321.3:0.0,SaSP2275_utg351_g27321.4:0.0,SaSP2275_utg351_g27321.5:0.0,SaSP2275_utg351_g27321.9:0.0):0.02208,(sp1102chr05_nlr_14.t1:0.00409,((sp2271chr05.15741.t1:0.0,sp2271chr05.nlr473.t1:0.0):0.00262,((sp1102chr05_nlr_12.t1:0.0,sp1102chr05.15740.t1:0.0):0.00265,sp2273chr05_g00730.1:0.00055)0.769:0.00261)0.875:0.00655)0.771:0.00990)0.955:0.02111,((St_PG1008_C00T017272.1:0.02688,(St_PG0009_C00T030822.1:0.06464,((St_PG4060_C00T033645.1:0.01936,((St_PG3023_C00T012674.1:0.0,St_PG3023_C00T064404.1:0.0):0.01104,(St_PG6242_C00T004220.1:0.0,St_PG6242_C00T058828.1:0.0):0.01112)0.058:0.00273)0.816:0.00055,St_PG3005_C00T071512.1:0.03967)0.439:0.00273)0.783:0.00278)0.420:0.00054,((St_PG6002_C00T053291.1:0.02531,(((St_PG5068_C05T000909.1:0.02018,(St_PG5032_C00T013663.1:0.00229,St_PG5032_C00T081880.1:0.00629)0.979:0.01644)0.938:0.01107,((St_PG4036_C00T029608.1:0.00055,(St_PG5076_C00T029622.1:0.0,St_PG5076_C00T033405.1:0.0,St_PG5076_C00T033418.1:0.0):0.00276)0.764:0.00274,((((St_PG3023_C00T012665.1:0.0,St_PG3023_C00T064394.1:0.0):0.00274,St_PG5018_C00T040213.1:0.01380)0.759:0.00270,((St_A6-26_C05T000831.1:0.0,St_PG6148_C00T042431.1:0.0,St_PG6359_C00T040104.1:0.0,St_PG6359_C00T040104.2:0.0):0.00275,(St_PG6055_C00T018369.1:0.0,St_PG6148_C00T010419.1:0.0,St_PG6247_C00T032260.1:0.0,St_PG6359_C05T000771.1:0.0,St_PG6359_C05T000771.2:0.0):0.00055)0.926:0.00842)0.798:0.00272,((He1-St05G143320.1:0.00273,(St_PG5003_C00T005811.1:0.0,St_PG5003_C00T058102.1:0.0):0.00055)0.828:0.00275,St_PG4042_C00T025763.1:0.01105)0.000:0.00054)0.891:0.00546)0.890:0.00549)0.761:0.00269,(St_PG6241_C00T007052.1:0.03080,(St_PG1011_C00T005996.1:0.0,St_PG1011_C00T042219.1:0.0):0.00819)0.000:0.00055)0.949:0.01086)0.763:0.00268,((St_PG4042_C00T026527.1:0.00542,(((((St_PG6002_C00T017067.1:0.0,St_PG6059_C00T046396.1:0.0):0.00272,(St_PG6169_C00T042798.1:0.00553,St_PG5062_C00T028166.1:0.00276)0.183:0.00055)0.736:0.00055,(St_PG5062_C00T063787.1:0.0,St_PG5076_C00T009088.1:0.0,St_PG5076_C00T033407.1:0.0,St_PG5076_C00T033420.1:0.0):0.00055)0.000:0.00054,(St_PG3022_C00T068492.1:0.01107,(St_E4-63_C05T001134.1:0.0,St_E86-69_C00T049120.1:0.0):0.00829)0.000:0.00055)0.820:0.00055,St_PG6244_C00T069523.1:0.00549)0.000:0.00054)0.923:0.00054,(St_PG6243_C00T004074.1:0.01155,St_PG3005_C00T016360.1:0.03541)0.531:0.01104)0.839:0.00798)0.805:0.00268)0.969:0.02516)0.985:0.04964)0.994:0.08701,(((St_E86-69_C05T000344.1:0.0,St_PG6055_C00T056692.1:0.0,St_PG6225_C00T065583.1:0.0,St_PG6245_C00T040670.1:0.0):0.01610,(St_PG6241_C00T010143.1:0.02354,St_PG6241_C00T049308.1:0.01241)0.987:0.03167)1.000:0.17143,((((NbPRFa:0.02016,NbPRFb:0.01664)0.894:0.02195,(St_A6-26_C05T000877.1:0.01889,Prf:0.01669)1.000:0.10214)1.000:0.07746,((mRNA_56060_cds:0.0,mRNA_56061_cds:0.0,mRNA_56062_cds:0.0,mRNA_56063_cds:0.0):0.09509,((C88_C05H1G009780.1:0.00256,St1-St05G156045.1:0.00055)1.000:0.05519,(((((St_PG6169_C00T005118.1:0.00716,St_PG5018_C00T040190.1:0.02527)0.765:0.00354,((C88_C05H3G062000.1:0.0,C88_C05H4G088320.1:0.0,St_PG6002_C00T053269.1:0.0,St_PG6029_C00T010972.1:0.0,St_PG6090_C00T064845.1:0.0):0.00055,St2-St05G158685.1:0.00055)0.950:0.01053)0.792:0.00538,St_PG1008_C00T042202.1:0.04109)0.769:0.00267,(St_PG6241_C00T049065.1:0.16074,St_PG5032_C00T013638.1:0.02102)0.683:0.00055)0.774:0.00382,((((St_PG6169_C00T042789.1:0.00528,St_PG6244_C00T069529.1:0.01351)0.992:0.02760,((St_PG6169_C00T042791.1:0.00798,St_PG6243_C00T008146.1:0.01645)0.983:0.01904,((St_PG6241_C00T049075.1:0.03178,St_PG6241_C00T049076.1:0.03044)0.872:0.01866,(St_PG6243_C00T008138.1:0.01875,St_PG6243_C00T008149.1:0.01927)0.780:0.00341)0.768:0.00432)0.942:0.01361)0.943:0.01069,(((sp1102chr05_nlr_38.t1:0.0,sp1102chr05.15742.t1:0.0):0.02436,((SaSP2275_utg351_g27337.3:0.0,SaSP2275_utg351_g27337.9:0.0):0.02436,(sp2273chr05_g00748.1:0.00051,SaSP2275_utg351_g27336.5:0.00268)0.973:0.01333)0.920:0.00055)0.989:0.01877,St_A6-26_C05T000856.1:0.02463)0.748:0.00253)0.781:0.00269,((St_PG0009_C00T030373.1:0.01119,(St_PG0009_C00T030386.1:0.02221,St_PG0019_C05T000657.1:0.00267)0.898:0.00802)0.994:0.01877,(St_PG6169_C00T042776.1:0.02105,St_PG6169_C00T042781.1:0.01128)0.983:0.02107)0.824:0.00055)0.816:0.00425)0.380:0.00573)1.000:0.11919)0.870:0.01708)0.730:0.01491,(((((((sp1102chr05_nlr_16.t1:0.00825,(sp2271chr05.15750.t1:0.0,sp2271chr05.nlr472.t1:0.0):0.00055)0.940:0.01111,(sp2273chr05_g00735.1:0.00055,SaSP2275_utg351_g27326.1:0.00276)0.965:0.01414)0.983:0.02116,((St_PG3022_C00T020182.1:0.00887,(St_PG6163_C00T006337.1:0.00054,St_PG6244_C00T069530.1:0.00055)0.994:0.01973)0.592:0.00055,(((St_PG6055_C00T056422.1:0.00800,(St_PG6247_C00T072857.1:0.08419,St_RH_C00T047803.1:0.00055)0.893:0.00527)0.036:0.00054,(St_PG6243_C00T008145.1:0.00054,(XP_049404978.1:0.00055,XP_049404979.1:0.00055)0.934:0.00797)0.425:0.00517)0.856:0.00262,St_PG6243_C00T067452.1:0.00055)0.000:0.00054)0.995:0.03284)0.997:0.04270,(St_PG6169_C00T005115.1:0.00551,((St_PG6002_C00T017048.1:0.0,St_PG6059_C00T046418.1:0.0):0.00273,(St_PG6243_C00T067439.1:0.00827,St_PG6243_C00T008122.1:0.00055)0.799:0.00272)0.742:0.00268)1.000:0.05348)0.977:0.02652,((Nitab4.5_0003292g0050.1:0.00055,(mRNA_140347_cds:0.0,mRNA_140348_cds:0.0,mRNA_140349_cds:0.0,mRNA_140350_cds:0.0):0.00270)1.000:0.07187,((St_PG1013_C00T020283.1:0.0,St_PG1013_C00T055104.1:0.0):0.07336,(sp2271chr05.15320.t1:0.06807,((sp1102chr05_nlr_61.t1:0.0,SaSP2275_utg307_g25340.1:0.0):0.03406,(sp2271chr05.14993.t1:0.0,sp2271chr05.nlr427.t1:0.0):0.02062)0.977:0.02980)0.939:0.02053)0.999:0.06451)0.833:0.01721)0.264:0.00173,(Capang04g002093:0.02498,XP_047266723.1:0.00544)1.000:0.06806)0.998:0.06959,(Capang11g002088:0.07038,(Ppr-t_60316:0.0,Ppr-t_60317:0.0,Ppr-t_60318:0.0,Ppr-t_60319:0.0,Ppr-t_60320:0.0,Ppr-t_60321:0.0,Ppr-t_60336:0.0,Ppr-t_60339:0.0,Ppr-t_60340:0.0,Ppr-t_60343:0.0,Ppr-t_60346:0.0,Ppr-t_60347:0.0,Ppr-t_60354:0.0,Ppr-t_60361:0.0):0.04881)1.000:0.14825)0.232:0.02628)0.850:0.05012)0.640:0.03824)1.000:0.27397)0.942:0.11693)0.939:0.10567,((((Smechr0900393.1:0.0,SMEL4.1_09g004020.1.01:0.0):0.05603,((PHT37920.1:0.01973,(Capang09g001489:0.00254,(KAF3667138.1:0.00055,(PHT72136.1:0.0,PHU06748.1:0.0,KAF3646824.1:0.0,XP_016542535.1:0.0,XP_016542536.1:0.0,XP_016542537.1:0.0,XP_047252092.1:0.0,XP_047252093.1:0.0):0.00055)0.000:0.00054)0.862:0.00971)1.000:0.09416,((St_PG6244_C00T000950.1:0.0,St_PG6244_C00T051063.1:0.0):0.06945,(St_PG0009_C00T028324.1:0.00247,St_PG0019_C09T000267.1:0.00250)0.983:0.03168)0.984:0.04037)0.240:0.03678)1.000:0.41757,(((XP_009614428.1:0.0,XP_009614429.1:0.0,XP_009614430.1:0.0,XP_016458309.1:0.0,XP_016458310.1:0.0,XP_016458311.1:0.0,Nitab4.5_0000551g0260.1:0.0,mRNA_62442_cds:0.0,mRNA_62443_cds:0.0,mRNA_62444_cds:0.0):0.02908,((XP_009770146.1:0.00055,(XP_016512472.1:0.0,Nitab4.5_0004539g0040.1:0.0,mRNA_137900_cds:0.0):0.00270)0.969:0.02031,(XP_019224626.1:0.00677,Nbe.v1.s00090g36900:0.02913)0.971:0.01617)0.331:0.00870)0.999:0.15451,(((PHT97272.1:0.01867,(PHT73825.1:0.00305,(PHT40287.1:0.00814,PHT40281.1:0.00055)0.825:0.00274)0.792:0.00069)0.997:0.04143,((St_PG5062_C00T053035.1:0.01375,(((C88_C01H1G001290.1:0.0,St_PG6247_C00T033689.1:0.0):0.02055,St_PG5076_C00T054984.1:0.01068)0.776:0.00453,((St_PG4041_C00T016499.1:0.0,St_PG4041_C00T050971.1:0.0):0.02047,St_PG6243_C00T060584.1:0.00274)0.846:0.00474)0.793:0.00239)0.869:0.00542,(((St_PG1011_C00T048851.1:0.01344,St_PG4017_C00T013865.1:0.02461)0.093:0.00055,((St_A6-26_C01T000096.1:0.0,C88_C01H2G048540.1:0.0,C88_C01H3G096190.1:0.0,St_E86-69_C00T041205.1:0.0,St_PG6002_C00T082340.1:0.0,St_PG6029_C00T058525.1:0.0,St_PG6055_C00T043924.1:0.0,St_PG6059_C00T076045.1:0.0,St_PG6090_C00T074727.1:0.0,St_PG6148_C00T013779.1:0.0,St_PG6163_C00T045114.1:0.0,St_PG6169_C00T059183.1:0.0,St_PG6216_C00T074839.1:0.0,St_PG6225_C00T026050.1:0.0,St_PG6225_C00T050606.1:0.0,St_PG6244_C00T068604.1:0.0,St_PG6245_C00T062118.1:0.0,St_PG6246_C00T038221.1:0.0,St_PG6359_C01T000085.1:0.0,St_RH_C01T000109.1:0.0,St_RH10-15_C01T000099.1:0.0):0.01427,St_PG4036_C00T053535.1:0.02022)0.770:0.00505)0.837:0.00054,(St_PG4049_C00T016266.1:0.02755,((St_PG0009_C00T032499.1:0.0,St_PG0019_C01T000075.1:0.0):0.01363,(St_PG4036_C00T001872.1:0.00539,(((C88_C01H4G142180.1:0.0,St2-St01G104605.1:0.0):0.01626,(((St_PG3022_C00T058429.1:0.00540,XP_049371046.1:0.00268)0.000:0.00055,St_PG5032_C00T067531.1:0.00541)0.000:0.00055,St_PG5032_C00T038541.1:0.00055)0.000:0.00054)0.834:0.00269,(((St_PG3023_C00T055371.1:0.00669,(St_PG4005_C00T042701.1:0.01491,St1-St01G104680.1:0.06265)0.411:0.00126)0.886:0.00055,((St_PG4060_C00T029756.1:0.00266,St_PG4060_C00T062212.1:0.00544)0.951:0.01269,St_PG3005_C00T029805.1:0.10307)0.743:0.00392)0.794:0.00054,(St_PG3003_C00T061522.1:0.0,St_PG3003_C00T061522.2:0.0):0.07075)0.819:0.00272)0.000:0.00055)0.841:0.00272)0.789:0.00054)0.891:0.00536)0.416:0.00281)0.945:0.02209)0.773:0.01361,(((St_PG3022_C00T058412.1:0.00271,(St_PG4017_C00T013869.1:0.0,St_PG4017_C00T044865.1:0.0):0.01379)0.778:0.00374,(St_PG4036_C00T001868.1:0.01898,(((St_A6-26_C01T000092.1:0.0,C88_C01H2G048510.1:0.0,C88_C01H3G096150.1:0.0,St_E86-69_C00T041201.1:0.0,St_PG5003_C00T004435.1:0.0,St_PG6002_C00T048622.1:0.0,St_PG6029_C00T058521.1:0.0,St_PG6055_C00T043920.1:0.0,St_PG6148_C00T013775.1:0.0,St_PG6163_C00T045110.1:0.0,St_PG6169_C00T059179.1:0.0,St_PG6216_C00T074835.1:0.0,St_PG6225_C00T050610.1:0.0,St_PG6244_C00T005661.1:0.0,St_PG6245_C00T062114.1:0.0,St_PG6246_C00T038225.1:0.0,St_PG6359_C01T000081.1:0.0,St_RH_C00T051779.1:0.0,St_RH_C01T000105.1:0.0,St_RH10-15_C00T039894.1:0.0,St_RH10-15_C01T000095.1:0.0):0.00055,St_PG5003_C00T062912.1:0.00271)0.000:0.00054,((St_PG5062_C00T053030.1:0.03185,St_PG6029_C00T001507.1:0.00055)0.000:0.00055,(St_PG4005_C00T042705.1:0.00541,(St_PG5076_C00T054980.1:0.0,St_PG5076_C00T054980.2:0.0):0.00542)0.966:0.01087)0.813:0.00272)0.770:0.00368)0.344:0.00360)0.943:0.01969,((sp1102chr01_nlr_1.t1:0.0,sp2271chr01.nlr565.t1:0.0,SaSP2275_utg591_g30422.1:0.0):0.10185,((St_PG6243_C00T060588.1:0.01004,((XP_049389619.1:0.0,XP_049389621.1:0.0):0.00831,(St_PG3022_C00T058416.1:0.00273,St_PG3022_C00T058420.1:0.00055)0.769:0.00054)0.951:0.01494)0.782:0.01166,((St_PG3022_C00T058422.1:0.01343,((St_PG6225_C00T009397.1:0.03714,St_PG6225_C00T009399.1:0.00552)0.987:0.02048,((St_PG3023_C00T030380.1:0.0,St_PG3023_C00T055367.1:0.0):0.02328,((St_PG3023_C00T030378.1:0.0,St_PG3023_C00T055365.1:0.0):0.00225,(St_PG6055_C00T020076.1:0.0,St_PG6148_C00T067987.1:0.0,St_PG6163_C00T007908.1:0.0,St_PG6244_C00T068600.1:0.0,St_PG6245_C00T000264.1:0.0):0.00328)0.913:0.00839)0.916:0.00830)0.782:0.00054)0.959:0.01553,((St_PG3022_C00T058404.1:0.02987,((St_PG5076_C00T021836.1:0.00054,(XP_015167141.1:0.01151,(St_PG6055_C00T020083.1:0.0,St_PG6059_C00T076039.1:0.0,St_PG6148_C00T067983.1:0.0,St_PG6163_C00T026380.1:0.0,St_PG6163_C00T026828.1:0.0,St_PG6163_C00T028488.1:0.0):0.00055)0.945:0.00832)1.000:0.06137,((((St_PG4036_C00T053531.1:0.01317,((St_PG6090_C00T005484.1:0.0,St_PG6243_C00T060590.1:0.0):0.00055,(St_PG4036_C00T001859.1:0.00845,St_PG6243_C00T010093.1:0.00557)0.774:0.00276)0.737:0.00176)0.897:0.00905,(St_PG6002_C00T082334.1:0.00697,(St_PG6002_C00T082332.1:0.01134,St_PG4042_C00T029466.1:0.02805)0.874:0.00694)0.791:0.00560)0.813:0.00891,((St_PG6055_C00T020081.1:0.0,St_PG6059_C00T076041.1:0.0,St_PG6148_C00T067984.1:0.0,St_PG6163_C00T007913.1:0.0,St_PG6163_C00T028490.1:0.0):0.00055,(XP_015167139.1:0.0,XP_015167140.1:0.0):0.01980)0.968:0.01400)0.112:0.00654,(St_PG6002_C00T082330.1:0.00558,(((((C88_C01H4G142140.1:0.0,C88_C01H4G142140.2:0.0,C88_C01H4G142140.3:0.0):0.00055,(St_PG4042_C00T029464.1:0.0,St_PG4042_C00T029468.1:0.0,St_PG4042_C00T076338.1:0.0,St_PG4042_C00T076340.1:0.0,St1-St01G104520.1:0.0):0.00278)0.000:0.00054,(((St_PG0009_C00T032503.1:0.00274,St_PG0019_C01T000071.1:0.00055)0.934:0.00828,((St_PG6241_C00T012593.1:0.01117,St_PG6241_C00T036749.1:0.00837)0.737:0.00263,((St_PG4036_C00T001855.1:0.00895,St_PG6243_C00T060592.1:0.00277)0.869:0.00553,(St_PG4005_C00T011836.1:0.01089,(((St_PG3005_C00T029809.1:0.0,St_PG3005_C00T062236.1:0.0,St_PG4005_C00T011837.1:0.0,St_PG4005_C00T042706.1:0.0):0.00055,(St_PG4060_C00T029752.1:0.0,St_PG4060_C00T062208.1:0.0):0.00545)0.000:0.00054,(St_PG6242_C00T068233.1:0.00537,St_PG6242_C00T068231.1:0.00055)0.871:0.00269)0.876:0.00546)0.950:0.01099)0.912:0.00840)0.924:0.01129)0.474:0.00055,((St_PG1011_C00T048855.1:0.01670,St_PG1013_C00T058579.1:0.00282)0.119:0.00274,(St_PG1008_C00T020041.1:0.00054,St_PG1008_C00T045399.1:0.00841)0.634:0.00054)0.897:0.00552)0.907:0.00545)0.828:0.00274,((St_PG4036_C00T001861.1:0.00275,St_PG5076_C00T021841.1:0.05671)0.978:0.01688,((C88_C01H1G001250.1:0.0,C88_C01H1G001250.2:0.0,C88_C01H1G001250.3:0.0,He1-St01G105360.1:0.0):0.00278,((St_PG3022_C00T058402.1:0.00055,St_PG4049_C00T016262.1:0.00280)0.000:0.00055,(St_PG5032_C00T067535.1:0.00055,(St_PG4049_C00T058086.1:0.00279,((St_PG6243_C00T060597.1:0.00837,((C88_C01H4G142110.1:0.0,St2-St01G104440.1:0.0):0.00276,He2-St01G105720.1:0.00275)0.000:0.00055)0.851:0.00278,(St_PG4036_C00T001864.1:0.00557,(St_PG4041_C00T016495.1:0.00279,St_PG6090_C00T074723.1:0.00558)0.000:0.00055)0.000:0.00055)0.000:0.00055)0.000:0.00055)0.000:0.00055)0.795:0.00277)0.823:0.00277)0.000:0.00055)0.127:0.00054,(St_E4-63_C01T000109.1:0.0,St_E86-69_C01T000109.1:0.0,St_PG6059_C00T007304.1:0.0):0.02539)0.437:0.00272)0.630:0.00055)0.779:0.00503)0.591:0.01395)0.874:0.01578,St_PG4036_C00T001867.1:0.02338)0.645:0.00701)0.970:0.01856)0.832:0.00900)0.436:0.03574)0.999:0.08167)0.982:0.10090)1.000:0.37007)0.842:0.07246,((((XP_009588613.1:0.0,XP_009588615.1:0.0,XP_009588616.1:0.0,XP_009588617.1:0.0,XP_009588618.1:0.0,XP_033509272.1:0.0,XP_016498060.1:0.0,XP_016498061.1:0.0,XP_016498062.1:0.0,XP_016498063.1:0.0,XP_016498065.1:0.0,XP_016498066.1:0.0,Nitab4.5_0000032g0080.1:0.0,mRNA_42586_cds:0.0,mRNA_42587_cds:0.0,mRNA_42588_cds:0.0,mRNA_42589_cds:0.0):0.03072,Nbe.v1.s00140g11040:0.03290)1.000:0.28994,(((((PHU12767.1:0.00275,(PHT28548.1:0.00798,(PHT76973.1:0.0,KAF3650263.1:0.0,KAF3660857.1:0.0,XP_047250120.1:0.0):0.00539)0.766:0.00253)1.000:0.11700,((C88_C09H1G029220.1:0.01171,(St1-St09G629140.1:0.02599,St_PG6225_C00T072829.1:0.01153)0.041:0.00253)1.000:0.12100,((KAF3682977.1:0.07543,((PHT63821.1:0.0,KAF3673459.1:0.0,XP_047260683.1:0.0):0.02334,XP_016566309.2:0.04405)0.986:0.03703)0.905:0.01948,(Capang03g003299:0.10319,St_PG4036_C00T044772.1:0.19608)0.863:0.02730)0.634:0.01827)0.988:0.05219)0.940:0.02513,((((((((sp1102chr11_nlr_35.t1:0.00319,sp2271chr11.nlr108.t1:0.01654)0.995:0.02955,((sp1102chr09_nlr_26.t1:0.00825,sp2271chr09.nlr289.t1:0.00559)1.000:0.04850,sp1102chr09_nlr_33.t1:0.03391)0.261:0.00358)0.958:0.01250,(((sp2271chr09.nlr278.t1:0.04827,(sp1102chr09_nlr_28.t1:0.01174,sp2271chr09.nlr286.t1:0.00378)0.954:0.01598)0.288:0.00525,(((sp2271chr08.nlr320.t1:0.03944,((sp2271chr10.nlr216.t1:0.00271,(sp1102chr10_nlr_41.t1:0.00595,sp2271chr10.nlr213.t1:0.00512)0.886:0.00054)1.000:0.08573,(sp1102chr08_nlr_53.t1:0.00055,sp2271chr08.nlr317.t1:0.00272)0.981:0.01675)0.364:0.00542)0.815:0.00054,(((St_PG1011_C00T006328.1:0.0,St_PG1011_C00T031722.1:0.0):0.05301,St_RH10-15_C07T000076.1:0.03316)0.992:0.03150,((sp1102chr05_nlr_24.t1:0.01267,(sp2271chr05.16019.t1:0.0,sp2271chr05.nlr465.t1:0.0):0.00055)0.996:0.02545,(sp1102chr09_nlr_53.t1:0.02554,(sp1102chr09_nlr_55.t1:0.01502,(sp1102chr09_nlr_2.t1:0.00648,sp2271chr09.nlr270.t1:0.00637)0.881:0.00638)0.580:0.00054)0.987:0.01942)0.820:0.00505)0.777:0.00280)0.909:0.00566,((sp2271chr09.nlr280.t1:0.06778,sp1102chr04_nlr_18.t1:0.02884)0.662:0.00543,(sp1102chr12_nlr_27.t1:0.02262,sp2271chr09.nlr284.t1:0.01812)0.955:0.01856)0.805:0.00482)1.000:0.00053)0.250:0.00256,(sp2271chr06.nlr418.t1:0.04024,(((sp1102chr09_nlr_31.t1:0.00266,sp2271chr09.nlr287.t1:0.01107)0.988:0.01995,(sp1102chr04_nlr_28.t1:0.03095,((sp2271chr09.25175.t1:0.00839,sp2271chr09.nlr569.t1:0.00054)0.982:0.01946,(sp1102chr12_nlr_26.t1:0.02756,sp2271chr12.nlr22.t1:0.00836)1.000:0.03115)0.783:0.00055)0.862:0.00772)0.942:0.01264,(sp1102chr09_nlr_27.t1:0.00661,sp2271chr09.nlr285.t1:0.01000)0.989:0.02532)0.756:0.00738)0.852:0.00706)0.901:0.00055)0.775:0.00286,(sp2271chr12.nlr18.t1:0.04537,sp2271chr09.nlr282.t1:0.01658)0.946:0.01373)0.724:0.00380,(sp1102chr09_nlr_32.t1:0.00882,sp2271chr09.nlr295.t1:0.00221)0.890:0.01325)1.000:0.08906,((((C88_C09H1G029940.1:0.03142,(((St1-St09G633565.1:0.00055,He2-St09G644925.1:0.00620)0.688:0.00110,St_PG6225_C00T072748.1:0.00055)0.100:0.00052,St_E4-63_C09T003182.1:0.01606)0.952:0.01736)1.000:0.07628,(((St_PG4005_C00T053259.1:0.01084,St_PG6242_C00T043128.1:0.03353)0.951:0.01465,(St_PG6090_C00T078920.1:0.01838,St2-St12G222200.1:0.00812)0.754:0.00248)0.847:0.00538,St_PG0009_C00T036910.1:0.01314)0.999:0.05502)0.827:0.01555,((St_PG4017_C00T052794.1:0.07742,(St_PG5018_C00T002774.1:0.00055,St_PG5018_C00T029024.1:0.00960)1.000:0.14227)0.997:0.06948,(((((((sp2271chr09.nlr300.t1:0.00504,(sp1102chr09_nlr_25.t1:0.00055,(sp1102chr09_nlr_19.t1:0.00055,sp1102chr09_nlr_22.t1:0.00265)0.919:0.00532)0.766:0.00295)0.992:0.03824,(sp1102chr09_nlr_17.t1:0.01977,(sp1102chr09_nlr_20.t1:0.0,sp1102chr09_nlr_23.t1:0.0):0.01570)0.997:0.06047)0.658:0.02007,((XP_049369941.1:0.03999,(St_PG4005_C00T006179.1:0.01712,(C88_C09H4G117870.1:0.00282,St_PG5018_C00T011768.1:0.01939)0.911:0.00784)0.913:0.01361)0.968:0.03696,((((((St_PG4032_C00T015378.1:0.0,St_PG4032_C00T052378.1:0.0):0.02201,(((St_PG3005_C00T027031.1:0.0,St_PG3005_C00T048125.1:0.0):0.04804,(St_PG3005_C00T027033.1:0.02226,(St_PG4042_C00T074666.1:0.00539,((He2-St09G645165.1:0.0,St_PG6059_C00T075469.1:0.0,St1-St09G633805.1:0.0):0.00542,(((C88_C09H1G029960.1:0.0,C88_C09H3G088900.3:0.0,C88_C09H3G088900.4:0.0,C88_C09H3G088900.6:0.0,St_E4-63_C09T003184.1:0.0,He1-St09G778445.1:0.0,St_RH10-15_C09T002869.1:0.0):0.00055,((He2-St09G645175.1:0.0,St_PG6059_C00T075471.1:0.0,St_PG6163_C00T018203.1:0.0,St1-St09G633815.1:0.0):0.00541,St2-St09G606325.1:0.00814)0.000:0.00051)0.817:0.00271,St_PG4005_C00T006186.1:0.00812)0.000:0.00055)0.791:0.00270)0.745:0.00276)0.851:0.00547)0.976:0.01863,((St_PG4032_C00T052376.1:0.01961,((He2-St09G645170.1:0.00055,(St_PG6225_C00T072746.1:0.00055,St1-St09G633810.1:0.00156)1.000:0.00387)0.985:0.01628,(XP_049387046.1:0.01096,R8:0.02529)0.748:0.00322)0.829:0.00492)0.695:0.00529,(St_PG4036_C00T044777.1:0.02828,St_PG6243_C00T043017.1:0.01651)0.758:0.00055)0.379:0.00299)0.831:0.00559)0.773:0.00212,(St_PG4042_C00T074680.1:0.04648,St_PG6245_C00T031115.1:0.06409)0.100:0.00685)0.132:0.00374,St_PG6029_C00T063386.1:0.02924)0.970:0.02374,(((((((C88_C09H2G060520.1:0.00780,(C88_C09H4G117820.1:0.00289,(St_PG4042_C00T074667.1:0.00268,XP_049396030.1:0.00538)0.914:0.00790)0.871:0.00540)0.778:0.00323,((C88_C09H4G117720.2:0.0,C88_C09H4G117720.3:0.0):0.03581,(St_PG3005_C00T027029.1:0.00533,(St_PG4060_C00T069238.1:0.00271,(St_PG5018_C00T011769.1:0.00271,St_PG3005_C00T048127.1:0.00985)0.000:0.00055)0.781:0.00327)0.949:0.01009)0.852:0.00054)0.947:0.01074,((((XP_049369942.1:0.00801,(C88_C09H4G117800.1:0.0,C88_C09H4G117800.2:0.0):0.05171)0.000:0.00055,((St_PG1013_C00T007234.1:0.00268,St_PG1013_C00T048117.1:0.00055)0.986:0.01357,(St_PG1008_C00T041406.1:0.01879,St_PG6241_C00T024476.1:0.00055)0.781:0.00260)0.782:0.00265)0.778:0.00264,(((St_PG4036_C00T032083.1:0.01062,St_PG4042_C00T074677.1:0.02159)0.878:0.00523,(St_PG4005_C00T006180.1:0.01600,(C88_C09H1G030000.2:0.00793,((He2-St09G645190.1:0.0,St_PG6163_C00T018199.1:0.0,St_PG6163_C00T018199.2:0.0,St1-St09G633830.1:0.0):0.01648,C88_C09H4G117880.1:0.00270)0.756:0.00269)0.907:0.00639)0.746:0.00159)0.827:0.00264,((St_PG6090_C00T016229.1:0.0,St_PG6225_C00T012781.1:0.0):0.00532,(((St_E4-63_C09T003183.1:0.0,He2-St09G644930.1:0.0,St_PG6163_C00T018205.1:0.0,St1-St09G633570.1:0.0):0.00055,St_PG6055_C00T020743.1:0.00263)0.796:0.00263,((C88_C09H3G088880.1:0.0,He1-St09G778250.1:0.0):0.00055,(C88_C09H1G029950.1:0.0,C88_C09H1G029950.2:0.0):0.00541)0.800:0.00262)0.830:0.00267)0.795:0.00263)0.793:0.00265)0.781:0.00265,(St_PG6243_C00T043013.1:0.01623,St_PG6225_C00T012784.1:0.00795)0.000:0.00055)0.932:0.00764)0.865:0.00054,(St_PG3022_C00T048192.1:0.03268,St_PG4042_C00T074670.1:0.01074)0.936:0.01073)0.745:0.00266,St_PG1011_C00T004746.1:0.01879)0.757:0.00271,(((((Solyc_cer_BGV007989_00T026797.1:0.0,Sopim_LA2093_00T028345.1:0.0,Solyc_TS117_09T002649.1:0.0,Sopim_TS15_09T002739.1:0.0,Sopim_TS413_09T002788.1:0.0,Solyc_cer_TS96_09T002652.1:0.0):0.00055,(Solyc_cer_BGV007931_00T026631.1:0.00270,(Solyc_TS185_09T002650.1:0.00267,(XP_004248043.1:0.0,Sopim_BGV006775_00T027566.1:0.0,Solyc_cer_BGV006865_00T026718.1:0.0,Solyc_Brandywine_00T027501.1:0.0,Solyc_EA00371_00T027162.1:0.0,Solyc_EA00990_00T027974.1:0.0,Solyc_Fla8924_00T027262.1:0.0,Solyc_Floradade_00T026560.1:0.0,Solyc_LYC1410_00T026459.1:0.0,Solyc_MM_09T002765.1:0.0,Solyc_PI169588_00T026571.1:0.0,Solyc_PI303721_00T026428.1:0.0,Sopim_PP_09T002647.1:0.0,Solyc09T002845.1:0.0,Solyc_TS112_09T002697.1:0.0,Solyc_cer_TS118_09T002698.1:0.0,Solyc_TS12_09T002556.1:0.0,Sopim_TS156_09T002744.1:0.0,Solyc_TS166_09T002549.1:0.0,Solyc_TS171_09T002776.1:0.0,Solyc_TS204_09T002615.1:0.0,Sopim_TS222_09T002665.1:0.0,Solyc_cer_TS238_09T002509.1:0.0,Sopim_TS265_06T000043.1:0.0,Solyc_cer_TS280_09T002568.1:0.0,Solyc_cer_TS281_09T002762.1:0.0,Solyc_TS3_09T002594.1:0.0,Solyc_TS331_09T002768.1:0.0,Solyc_cer_TS39_09T002605.1:0.0,Sopim_TS421_09T002808.1:0.0,Sopim_TS439_09T002606.1:0.0,Solyc_cer_TS545_09T002826.1:0.0,Solyc_TS60_09T002744.1:0.0,Solyc_cer_TS623_09T002677.1:0.0,Solyc_TS629_09T002667.1:0.0,Solyc_TS692_09T002756.1:0.0,Solyc_TS80_09T002613.1:0.0,Solyc_TS9_09T002757.1:0.0):0.00055)0.000:0.00055)0.835:0.00269)0.000:0.00055,Sopim_PAS014479_00T026802.1:0.00269)0.894:0.00829,(XP_015086707.1:0.00541,Sw5-b:0.00821)0.768:0.00260)0.999:0.02473,(St_PG3022_C00T048191.1:0.02784,((St_E4-63_C09T003185.1:0.0,St2-St09G606330.1:0.0):0.00263,(He1-St09G778450.1:0.0,St_RH10-15_C09T002870.1:0.0):0.00054)0.953:0.01079)0.420:0.00270)0.959:0.01082)0.786:0.00264,St_PG4032_C00T052379.1:0.03425)0.723:0.00337)0.916:0.01343,St_PG6225_C00T012782.1:0.05829)0.999:0.05773)0.286:0.01730)0.243:0.02115,(((((St_PG5068_C01T000695.1:0.00278,(St_PG6002_C00T073342.1:0.0,St_PG6245_C00T062592.1:0.0):0.00834)0.944:0.00844,((St_PG3022_C00T002032.1:0.0,St_PG6243_C00T004271.1:0.0):0.00269,(St_PG4049_C00T016511.1:0.00552,(St_PG4049_C00T061778.1:0.00814,St_PG6243_C00T060025.1:0.00625)0.967:0.00055)0.010:0.00054)0.912:0.00817)0.871:0.00558,((St_PG5068_C00T070238.1:0.00274,((C88_C01H1G007190.1:0.0,C88_C01H1G007190.2:0.0,C88_C01H1G007190.3:0.0,C88_C01H1G007190.4:0.0,C88_C01H1G007190.5:0.0,C88_C01H3G101970.1:0.0,C88_C01H4G147660.1:0.0,St_E4-63_C01T000661.1:0.0,He2-St01G143080.1:0.0,St_PG6225_C00T016998.1:0.0):0.00055,St_PG6002_C00T043284.1:0.00272)0.000:0.00055)0.970:0.01384,(St_PG1011_C00T039000.1:0.01104,(St_PG6241_C00T036321.1:0.01938,St_PG6241_C00T036320.1:0.00281)0.797:0.00276)0.865:0.00549)0.916:0.00826)1.000:0.08133,((St_PG4005_C00T007368.1:0.0,St_PG4005_C00T048819.1:0.0):0.06102,(((St_PG6225_C00T028752.1:0.00055,((St_PG6055_C00T003109.1:0.0,St_PG6245_C00T067388.1:0.0):0.00801,(St_PG4017_C00T000040.1:0.01061,(St_PG4041_C00T025230.1:0.01354,St_PG5018_C00T022228.1:0.01327)0.000:0.00055)0.000:0.00055)0.807:0.00054)0.920:0.01307,(((St_PG4060_C00T025728.1:0.00279,St_PG4060_C00T073095.1:0.01104)0.963:0.01115,(St_PG4005_C00T057568.1:0.00570,(St_PG3005_C00T035591.1:0.00833,St_PG4005_C00T008559.1:0.00552)0.768:0.00276)0.795:0.00275)0.891:0.00563,(St_PG5076_C00T019077.1:0.00824,(St_PG4042_C00T004813.1:0.01384,(St_PG3022_C00T059581.1:0.00885,St_PG6243_C00T057892.1:0.00826)0.890:0.00596)0.773:0.00290)0.925:0.00894)0.952:0.01519)1.000:0.06009,(sp1102chr06_nlr_37.t1:0.01197,(sp2271chr06.16184.t1:0.0,sp2271chr06.nlr406.t1:0.0):0.01731)1.000:0.05894)0.879:0.00869)0.823:0.01197)0.893:0.01555,(((St_PG3023_C00T008389.1:0.04176,((St_PG0009_C00T018110.1:0.0,St_PG0019_C06T001262.1:0.0):0.01873,(St_PG1011_C00T043646.1:0.02442,((((C88_C06H1G010500.1:0.0,St_PG5018_C00T036185.1:0.0):0.01618,(St_PG4036_C00T000487.1:0.01346,St_PG4036_C00T051264.1:0.00055)0.947:0.01083)0.863:0.00528,((((He1-St06G380925.1:0.0,St_PG6029_C00T031118.1:0.0,St_PG6169_C00T007502.1:0.0,St_PG6225_C00T049118.1:0.0,St_PG6245_C00T044422.1:0.0,St2-St06G361005.1:0.0):0.00253,St_PG6055_C00T041403.1:0.06220)1.000:0.00054,(St_E4-63_C06T001165.1:0.00267,(C88_C06H2G043970.1:0.0,St1-St06G379445.1:0.0):0.00272)0.823:0.00270)0.911:0.00559,(St_PG6002_C00T014337.1:0.00283,St_PG4017_C00T061702.1:0.03791)0.780:0.00266)0.000:0.00054)0.982:0.01335,(St_PG4005_C00T030601.1:0.00528,(St_PG6242_C00T053813.1:0.00795,(St_PG3005_C00T009279.1:0.00533,St_PG3005_C00T051012.1:0.00055)0.824:0.00262)0.000:0.00054)0.900:0.00532)0.749:0.00265)0.768:0.00269)0.794:0.00269)0.698:0.00240,St_PG1013_C00T037581.1:0.01996)1.000:0.08500,((St_PG3005_C00T035592.1:0.01064,St_PG3023_C00T020136.1:0.01346)0.537:0.00055,((St_PG5018_C00T022225.1:0.02690,St_PG6245_C00T066329.1:0.04738)0.876:0.01403,(St_PG3022_C00T059579.1:0.02268,St_PG6243_C00T057893.1:0.02734)0.767:0.00410)0.884:0.00980)1.000:0.07496)0.660:0.01347)0.922:0.01833)0.435:0.00562,(St_PG3022_C00T048202.1:0.03776,(((C88_C09H2G060250.1:0.0,C88_C09H2G060250.2:0.0):0.03004,St_PG4036_C00T032067.1:0.04481)0.980:0.02585,St_PG4041_C00T064802.1:0.03163)0.005:0.01255)1.000:0.07937)0.841:0.00693,(PHT39443.1:0.06062,PHT39475.1:0.09734)1.000:0.11016)0.842:0.00863,(((sp1102chr09_nlr_36.t1:0.05210,(sp1102chr04_nlr_23.t1:0.00054,sp2271chr04.nlr507.t1:0.01538)0.999:0.04249)0.976:0.02496,(((((St_PG3023_C00T051500.1:0.01118,St_PG6225_C00T012775.1:0.01939)1.000:0.06447,((St_PG1013_C00T048111.1:0.01153,(St_PG6243_C00T043000.1:0.01102,((St_E4-63_C09T003173.1:0.0,He2-St09G644525.1:0.0,St_PG6163_C00T018212.1:0.0,St_PG6225_C00T072758.1:0.0,St_PG6245_C00T016245.1:0.0,St_PG6245_C00T031125.1:0.0,St1-St09G633045.1:0.0):0.04201,(((C88_C09H3G088770.1:0.0,St_RH10-15_C09T002860.1:0.0,St2-St09G605450.1:0.0):0.00055,He2-St09G643650.1:0.00055)0.996:0.04212,(St_PG3023_C00T051501.1:0.07941,(St_PG5068_C09T002906.1:0.06705,St_PG6002_C00T023179.1:0.04990)0.015:0.01373)0.972:0.03530)0.768:0.01012)0.755:0.00273)0.993:0.03062)0.945:0.01986,(XP_049388203.1:0.07390,((((St_PG3022_C00T048215.1:0.01894,St_PG6002_C00T085628.1:0.01080)0.770:0.00055,St_PG4042_C00T074659.1:0.02747)0.898:0.00591,(St_PG4042_C00T074648.1:0.03579,((((C88_C09H2G060280.1:0.0,C88_C09H2G060280.2:0.0):0.00055,St_PG5032_C00T046364.1:0.02260)0.987:0.01928,C88_C09H2G060270.1:0.00272)0.805:0.00265,((St_PG6090_C00T016235.1:0.01384,((St_PG4032_C00T015386.1:0.00055,St_PG4032_C00T052385.1:0.00265)0.952:0.01078,St_PG4005_C00T052896.1:0.01362)0.866:0.00539)0.707:0.00267,C88_C09H1G029800.1:0.04533)0.000:0.00054)0.802:0.00266)0.763:0.00212)0.748:0.00264,((C88_C09H1G029820.1:0.0,C88_C09H3G088710.1:0.0,He1-St09G776965.1:0.0):0.04638,(C88_C09H1G029860.1:0.0,C88_C09H1G029860.2:0.0):0.02648)0.932:0.01537)0.907:0.00897)0.617:0.00975)0.971:0.02874)0.826:0.00969,((St_PG6225_C00T072755.1:0.0,St_PG6245_C00T016247.1:0.0,St_PG6245_C00T031123.1:0.0,St1-St09G633050.1:0.0):0.04898,sp2271chr09.nlr293.t1:0.06427)0.864:0.00956)0.910:0.01157,(((Sopim_BGV006775_00T027560.1:0.0,Solyc_cer_BGV007989_00T026791.1:0.0,Sopim_LA2093_00T028339.1:0.0,Solyc_TS185_09T002644.1:0.0,Solyc_cer_TS281_09T002756.1:0.0,Solyc_cer_TS39_09T002599.1:0.0,Sopim_TS421_09T002803.1:0.0,Solyc_TS692_09T002751.1:0.0):0.02701,Solyc_cer_TS623_09T002672.1:0.03500)0.999:0.04115,(((sp1102chr09_nlr_16.t1:0.04327,(sp1102chr05_nlr_41.t1:0.00054,sp2271chr05.nlr453.t1:0.00543)0.979:0.01906)0.965:0.02119,(St_PG1013_C00T048116.1:0.01497,(St_PG1008_C00T041405.1:0.04904,St_PG6055_C00T069076.1:0.05376)0.905:0.02027)0.998:0.05787)0.201:0.00614,(sp2271chr11.nlr161.t1:0.03100,(sp2271chr11.nlr92.t1:0.03197,(sp2271chr11.nlr163.t1:0.02975,(sp2271chr11.nlr99.t1:0.01942,(sp2271chr11.nlr159.t1:0.00378,(sp1102chr11_nlr_110.t1:0.00941,sp2271chr11.nlr172.t1:0.00907)0.902:0.00769)0.786:0.00388)0.898:0.00524)0.177:0.00287)0.351:0.00607)0.999:0.03304)0.928:0.01434)0.689:0.00350)0.751:0.00256,(((XP_049388627.1:0.04657,((St_E4-63_C09T003170.1:0.0,He2-St09G644205.1:0.0,St2-St09G605805.1:0.0):0.00055,(((C88_C09H3G088800.1:0.0,He1-St09G778045.1:0.0):0.00315,(C88_C09H2G060340.1:0.0,C88_C09H2G060340.2:0.0):0.00528)0.916:0.00052,St_PG6243_C00T043003.1:0.00550)0.000:0.00055)0.978:0.01672)0.894:0.00852,(St_PG6002_C00T023171.1:0.03296,((St_PG3005_C00T027043.1:0.01998,((C88_C09H1G029890.1:0.0,C88_C09H1G029890.2:0.0):0.01360,St_PG5018_C00T030486.1:0.00539)0.747:0.00294)0.995:0.03189,((C88_C09H4G117660.1:0.0,C88_C09H4G117660.2:0.0,St_PG6059_C00T000757.1:0.0,St_PG6148_C00T000021.1:0.0):0.01817,((St_E4-63_C09T003178.1:0.0,He2-St09G644805.1:0.0,St_PG6225_C00T072752.1:0.0,St_PG6245_C00T016250.1:0.0,St_PG6245_C00T031120.1:0.0,St1-St09G633405.1:0.0):0.00530,St_PG4036_C00T044767.1:0.00540)0.949:0.01335)0.944:0.01544)0.966:0.02286)0.852:0.00596)0.983:0.02116,((((St_PG4041_C00T035224.1:0.09891,(St_PG6029_C00T063393.1:0.05499,(St_PG4005_C00T006171.1:0.01615,(((St_PG4060_C00T069230.1:0.0,St_PG4060_C00T069230.2:0.0):0.01133,((St_PG4005_C00T052892.1:0.01137,St_PG6242_C00T060267.1:0.01992)0.387:0.00280,St_PG4005_C00T052891.1:0.05572)0.990:0.02330)0.758:0.00833,(St_PG6002_C00T023176.1:0.0,St_PG6055_C00T069068.1:0.0):0.01389)0.189:0.00561)0.911:0.01123)0.717:0.00538)0.765:0.00055,(St_PG5068_C00T066102.1:0.0,St_PG5068_C05T002022.1:0.0,St_PG6225_C00T056268.1:0.0):0.04536)0.905:0.00816,((C88_C09H1G029840.1:0.05679,St_PG5068_C09T002903.1:0.03038)0.951:0.01589,((C88_C09H3G088730.1:0.0,He1-St09G777245.1:0.0,St_RH_C09T003034.1:0.0):0.05700,((St_PG4005_C00T006169.1:0.03613,(St_PG3005_C00T048108.1:0.01933,((St_PG3023_C00T051497.1:0.00308,(St_PG4005_C00T052894.1:0.02174,St_PG6225_C00T019784.1:0.01137)0.512:0.00271)0.459:0.00054,(St_PG3005_C00T027042.1:0.02740,St_PG6242_C00T060265.1:0.01709)0.770:0.00814)0.730:0.00215)0.860:0.00053)0.163:0.00761,(St_PG4041_C00T020048.1:0.03956,((St_PG6169_C00T038062.1:0.0,St_PG6244_C00T053297.1:0.0):0.02216,XP_049369982.1:0.00820)0.948:0.01352)0.958:0.01395)0.921:0.01302)0.971:0.02010)0.775:0.00359)0.451:0.00463,((((((St_PG3003_C00T019189.1:0.01822,((St_PG3023_C00T018235.1:0.00575,((C88_C09H1G029870.1:0.00563,((C88_C09H2G060390.1:0.0,C88_C09H2G060390.2:0.0):0.00274,XP_049386254.1:0.00055)0.998:0.02527)0.977:0.01400,(((C88_C09H3G088760.1:0.0,He1-St09G777370.1:0.0,St_RH10-15_C09T002859.1:0.0):0.01439,C88_C09H1G029900.1:0.00927)0.879:0.00054,((C88_C09H3G088810.1:0.0,C88_C09H3G088810.2:0.0,C88_C09H3G088810.3:0.0,C88_C09H3G088810.4:0.0,C88_C09H3G088810.5:0.0,C88_C09H3G088810.6:0.0,C88_C09H3G088810.7:0.0,He1-St09G778050.1:0.0,St2-St09G605810.1:0.0):0.00565,(St_PG4036_C00T044768.1:0.00570,St_PG6243_C00T042998.1:0.00055)0.940:0.00861)0.923:0.00849)0.000:0.00055)0.781:0.00271)0.743:0.00276,St_PG6002_C00T023177.1:0.01145)0.980:0.01853)0.375:0.00273,St_PG6243_C00T043004.1:0.00899)0.988:0.02594,(St_PG3005_C00T048110.1:0.01404,St_PG4060_C00T069232.1:0.01104)1.000:0.04033)0.972:0.02000,(St_PG6002_C00T028484.1:0.00266,(St_PG5076_C00T065107.1:0.00055,((C88_C09H2G051340.1:0.0,C88_C09H2G051340.2:0.0,C88_C09H2G051340.3:0.0,St_PG3022_C00T049131.1:0.0):0.00279,St_PG4042_C00T073734.1:0.00555)0.150:0.00055)0.088:0.00055)1.000:0.06398)0.876:0.00906,((St_PG3003_C00T029672.1:0.00556,(St_PG3005_C00T052944.1:0.00282,((St_PG3005_C00T027768.1:0.00055,St_PG6242_C00T050173.1:0.00554)0.943:0.00833,St_PG4060_C00T001033.1:0.00055)0.000:0.00055)0.884:0.00555)0.881:0.00579,(C88_C09H2G050040.1:0.02257,St_PG5018_C00T008170.1:0.03158)0.892:0.00854)0.997:0.03952)0.769:0.00105,((((((Sopim_LA2093_00T028336.1:0.0,Sopim_TS15_09T002733.1:0.0):0.00055,(((Sopim_TS421_09T002800.1:0.00054,(Sopim_LA2093_00T028337.1:0.0,Sopim_TS421_09T002801.1:0.0):0.01721)0.591:0.00673,Solyc_cer_TS623_09T002669.1:0.00055)0.796:0.00323,(Sopim_BGV006775_00T027557.1:0.0,Solyc_cer_BGV007989_00T026788.1:0.0):0.00055)0.887:0.01023)0.887:0.00549,Solyc_TS117_09T002643.1:0.00054)0.781:0.00379,((Solyc_cer_BGV007931_00T026625.1:0.0,Solyc_TS185_09T002643.1:0.0,Solyc_cer_TS281_09T002755.1:0.0,Solyc_cer_TS39_09T002598.1:0.0,Solyc_TS692_09T002750.1:0.0,Solyc_TS9_09T002751.1:0.0):0.00526,Solyc_cer_BGV007989_00T026789.1:0.00578)0.547:0.00552)0.878:0.01179,(((XP_025888775.1:0.0,Solyc_cer_BGV006865_00T026713.1:0.0,Solyc09T002840.2:0.0,Solyc_TS166_09T002544.1:0.0,Sopim_TS222_09T002660.1:0.0):0.00055,(Sopim_LA2093_00T028340.1:0.00551,(Solyc_TS185_09T002645.1:0.0,Solyc_cer_TS281_09T002757.1:0.0,Solyc_cer_TS39_09
[truncated: 328,583 more chars]
