# Supplementary material for: A root-specific NLR network mediates immune signaling of resistance genes against plant parasitic nematodes
Source: Plant Cell. 2025 Jun 24;37(7):koaf145. doi: 10.1093/plcell/koaf145 (PMC12236159; doi:10.1093/plcell/koaf145)
Supplement: koaf145_Supplementary_Data [file koaf145_supplementary_data.zip › Supplementary Dataset 2/Supplementary Dataset 2/NRCH_NBARC.afa]

>Niben261Chr01g0490009.1
--------------------EDQSAKGVQ------E----------R---KPPV------
-------V----E----------------------EDD------VVGFEEEADKVI----
----NRL------------L--------G----------------G-SSGL-EVVPVVGM
PGLGKTTLANKIYKHPDIG----YQFFTRIWVYV---SQS-YRRRELFLNIISKF-T---
RNT-KQYHDMCEEDLADEIEDFLG-K---GGKYLIVLDDVWSPDA--WE-RIRIAFP-NN
N---K-SNRILLT--TRDSK-V-AKQCKQCIGIPHDLKFLTEDESWILLEKKVF-HKD-K
--CP-PE-LEL-SGKSIAKKCNGLPLAIVVIAGAL-IGKGKTSREW-KQVDESVGE---H
LINKDQPEN---CNKLV------QLSYDRLSYDLKACFLYCGAFPGGFEIPAWKLIRLWI
AEGFIQYKGH-LSL--ECKAEDNLNDLINRNLVMVMQRTSDG---------Q-----IKT
CRLHDMLHEFCRQEAMKEENL---
>Niben261Chr04g1430003.1
------------------TSYDNFNQGAQ------E----------R---KVPV------
-------V----E----------------------EDD------VVGFDDEAKTVI----
----DRL------------I--------G----------------G-SDY---VVPVVGM
PGLGKTTLAYKIFKDSTVE----YEFFNRIWVYV---SQS-FNRREIFLNIISKF-T---
RNT-KQYHDTPEEELANEIKELLG-K---GGKYLVVLDDVWTREA--WD-RIKIAFP-NN
N---K-RNRVLMT--TRQNN-V-AKSCND---KPHDLKFLTENESWELLEKRVF-HKE-K
--CP-FE-LEL-PGKSIAKKCRGLPLAIVVIAGAL-IGKGKTTREW-ELVADSVGE---H
LINRD-PEN---CKKLV------QMSYDRLPYDLKACFLYCGAFPGGSEISAQKLICLWI
AEGFIQYQGP-LTL--EDIAEDHLNDLVNRNLVMVMKRSSSG---------Q-----IKT
CRVHDMLHEFCRHEAMMEENL---
>Niben261Chr04g1483009.1
------------------------------------------------------------
------HL----E----------------------DAE------VVGFDKEAETVI----
----KRL------------V--------E----------------G-SDEL-EVIPVV--
----------------------------NIWVYV---GQN-YKLKEVLLSILKSF-T---
KQM-NIYQDKNENELYKIICDFVS-K---GGKCLIVLDDVWNPEV--VD-SVMKAYP-KN
K---K-GHRIMMT--TREGR-V-AKYANE---NPHNLKFLEHHESFELLEKRVF-GS---
RSCP-PD-LVA-HGNIIAEKCSGVPLAVVVIAGAL-RGR-TSEDEW-QIVEQNVGK---Y
LIDK-NNPR-SNCLKFV------EMSYSRLPEDMKACFLYCRAFPQGFEIPAWKLIRLWI
SEGLIISNLPGSTL--ENIAEYILNDLVNRNLLIILEEKADA---------K-----IKT
CRLHDMLHMFCKVKA-ADEGLF--
>Niben261Chr06g1063005.1
--------------------EDQSAKGVE------E----------R---KPPV------
-------V----E----------------------EDD------VVGFEEEADKVI----
----NRL------------L--------G----------------G-LSGL-EVVPVVGM
PGLGKTTLANKIYKHPDIG----YQFFTRIWVYV---SQS-YRRRELFLNIISKF-T---
RNT-KQYHDMCEEDLADEIQDFLG-K---GGKYLIVLDDVWSPDA--WE-HIKIAFP-NN
N---K-SNRILLT--TRDSK-V-AKQCKQCIGIPHDLKFLTEDESWILLEKKVF-HKD-K
--CP-PE-LEL-SGKSIAKKCNGLPLAIVVIAGAL-IGKGKTSREW-KQVDESVGE---H
LINKDQPEN---CNKLV------QLSYDRLSYDLKACFLYCGAFPGGFEIPAWKLIRLWI
AEGFIQYKGH-LSL--ECKAEDNLNDLINRNLVMVMQRTSDG---------Q-----IKT
CRLHDMLHEFCRQEAMKEENL---
>Niben261Chr11g1287013.1
------------------SSDHQPENVVQ------E------T---Q----GP-----S-
-------L----E----------------------NYE------VVGFDEEAKKVI----
----ERL------------V--------E----------------G-SECL-DVIPVVGM
PGLGKTTLARKIYNDPKIP----HEFFYCIWVFV---GQS-----DILFNILKGF-T---
KRI-EEFQDMNETEIAEEICDRVE-K---SG------------DI--VD-FVKTAFP-EN
N---R-GHRIMAT--TRYIH-V-ARAVNA---DPHNLKFLTQKESFQLLEKRAF-GKS-R
--CP-VE-LKE-YGEGIVEKCSGVPLTIVRC---------TNDSDW-SVVKENVGK---Y
LIEKDEHQ--R-CLKIV------GLSYNHLPQDRKACFLYFGAFPQGFDIPAWKLIRLWI
AVGLIMSNLPGSEI--EEIAECHLNDFANRNLVMVMEKRCNS---------Q-----IKT
CRVHDMLHEFCVKEA-TKLCLI--
>Niben261Chr12g1355010.1
-----------------------------------EDY----KQAFQ----------PTP
----VPHL----E----------------------DAE------VVGFDKEAETVI----
----KRL------------V--------E----------------G-SDEL-EVIPVVGM
AGLGKSTLAIKIYNDSKIS----YEFFSNIWVYV---DQN-YKLKEVLLSILKSF-T---
KQM-NIYQDKNENDLYKIICDFVS-K---GGKCLIVLDDVWNPEV--VD-SVMKVLP-KT
K---K-GHRIMMT--TREGR-V-AKYANE---NPHNLKFLEHDESFELLEKRVF-GS---
RSCP-PE-LVA-HGKIIAEKCSGVPLAVVVIAGAL-RGR-TSEGEW-QIVEQNVGK---Y
LIDK-NDPT-SNCLKFV------EMSYSRLPEDMKACFLYCSAFPQGFEFPAWKLIRLWI
SEGLIISNLPGSTL--ENIAEYILNDLVNRNLLIILEKKADG---------K-----IKT
CRLHDMLHMFCKVKA-TDEGLF--
>Niben261Chr17g0555011.1
---------------------------GQ------E----------R---KSPV------
-------V----E----------------------EDD------VVGFDEEVRMII----
----NRL------------F--------E----------------G-SDSL-EVIPIVGM
PGLGKTTLANHIYKHPEVG----YKFYTRIWVYV---SQT-YRRRELFLNIISKF-T---
RNT-KQYHDRPEEDLADEIREFLG-K---SGKYLIVLDDVWSGEA--WE-RIRIAFP-EN
N---K-GNRVLLT--TRDSK-V-AKYCSH---IPHDLKFLTMDESWILLQKKVF-NKD-K
--CP-VK-LEQ-PGKSIAEKCRGLPIAIVVIAGAL-IGKDKTTREW-EQVDKNLSE---H
IINVDSM-N---CKKLV------QMSYDSLPYDLKACFLYCAVFPGGLEIPSWKLIRLWI
AEGFIQHKSD-LSL--ECKAEENLNDLVNRNLVMVMQVASDG---------H-----IKT
CRVHDMLHEFCRQEAVKEENL---
>Niben261Chr17g0558012.1
------------------QFDDHQSVKDQ------ELI--------R---KVPL------
-------P----E----------------------EDD------VVGFDEEATEII----
----NRL------------C--------K----------------G-SDEI-EIIPIVGM
PGLGKTTLANKIFKDARVQ----YEFVSQIWVYV---AQS-YNRREVFLNIISKF-T---
RNV-KQFEYEAEEDLATAIREFLG-K---GGRYLIVLDDIWTLEA--LN-ELKIAFP-NN
H---K-GNKIMLT--TRNSS-L-AYRCNN---YPHKLKFLTESECWLLLKKKVF-RKD-K
--CP-LE-FEE-LGRGIAKKCMGLPLATVVIAGSL-IGR-CTERDW-HQVHQSVGE---H
IIYRD-YSI---PKKLV------QMSYDSLPFNLKVCFLYLGAFPRGSEIPVWKLVRLWI
AEGFIPEQRP-FTL--ESVAEEYLNELINKNLLMVMQRASNG---------Q-----TKT
CRVHDMLHEFCRLEA-SEENIF--
>Capang00g000242
--------------------EDLSARSVE------E----------R---KPPV------
-------V----E----------------------EDD------VVGFDEEADNVI----
----KRL------------L--------G----------------G-SDRL-EVVPVVGM
PGLGKTTLANKIFKHPTIG----YEFFTRIWVYV---SQS-YRRRELFLNIISKF-T---
RNT-KQYHVLCEEDLADVIQEFLG-K---GGKYLIVLDDVWSDEA--WE-RIKIAFP-NN
N---K-CNRILLT--TRDTK-V-AKQCTP---VPHDLKFLTEDESWILLEKKVF-HKD-K
--CP-PE-LEL-SGQSIAKKCNGLPLAIVVIAGAL-IGKGKTSREW-KQVDESVGE---H
LINRDQPEN---CNKLV------QMSYDRLPYDLKACFLYCGAFPGGFQIPAWKLIRLWI
AEGFIQYKGH-LSL--ECKGEDNLNDLVNRNLVMVMERTSDG---------Q-----IKT
CRLHDMLHEFCRQEAMKEENL---
>Capang00g000878
----------------------------P------QPI--------Q---IN-L------
-------S----D----------------------EDD------VVGLEEEANTVI----
----DRL------------I--------H----------------G-SEKL-EVVPIVSI
AGLGKSTLARKVYRDSRIT----FEFVSCIWVNV---SRS-YNKTKVLLNILKHL-R---
KQL-DM--NKSDEQMIKEIRTFLG-H---GRRCLIVVDDVWSTDI--IE-FIKHVFP-SN
K---K-GHRIMMT--SRFEE-V-GSCFNH---DCHKLTFLTDEESWFLLNLKVF-GKR-Y
--CP-SE-LEE-TGRNIAKKCNGLPLSVLVTAGVL-AGR-TTKREW-QLVYENMGD---C
LIYSNDPRT---YVGLI------KMSYDLLSYYQQACFLYCASFPQSFNIPAWKLIHLWI
AEGFIPIQKQ-FTL--EEQAEECLNDLTKKNLLMVIEQSLDG---------K-----IKT
CRLNDMFYEFCEKEA---------
>Capang00g002891
-----------------------PKKG-V------EP-----T---Q----GP-----S-
-------L----E----------------------DDE------VVGFDEEANKVI----
----TRL------------F--------E----------------GPTESL-DIVPVVGM
PGLGKTTLARKIYNDSKLS----YEFFSIIWVYV---GQS-YKIKDIFLNILKFF-T---
KRI-EDHLNDDVDTLANLISDYMS-K---GGRCLIVLDDVWEATV--ID-HVKKVFP-EN
K---K-GHRIMMT--TRDGY-L-ATYANP---DPHNLKFLNPKESFELLVKRVF-GKG-S
--CP-DD-LVK-LGEKIAGSCGGVPLAVVVIAGAL-RGR-PNKSDW-QRVQKNVAE---H
LYKNSQES----CLKFV------QMSYDRLPQEVQTCFLYCGVFPRGFDIPSWKLIRMWI
AEGLIKPQQT-YTL--EEIAELHLNDLVKRNLLILMQKRSDG---------Q-----IKA
CRLHDMLHEFCRKEA-THKWLF--
>Capang03g004066
----------------------------------------------Q----------DTL
-------L----E----------------------ENK------VVGFDEEAKVVI----
----KRL------------V--------K----------------G-TKDL-DVIPVVGL
PGLGKTTLAIKISKDPQVS----YDFFLTIWVNV---GPQ-SKLKGVFLSILKAF-K---
KQT-TEYQDMDVKELPKIICEFID-K---GGKCLIVLDDVWTTDV--VD-AVMNVFP-EK
S---K-GHRIMIT--TRDGR-I-GRYANA---NPHMLKFLKMEESFQLLVNRVF-GSN-I
RRCP-VE-LIE-HGESIAKQCFGVPLAVVVIAGAL-RGR-TSKSDW-KMVEDNV-K---H
LINKDDDPK-S-CLKFV------EMSYVYLPEEMKACFLYCGAFPQGFEIPAWKLIRLWI
SEGLINSNLTGSP---EDIAEYYLNDLINRNLVIVVQKRANG---------Q-----VKT
CRIHDMLHQFCKIEA-NNEGLF--
>Capang08g000438
--------------------DDLVNRGGE------E----------R---QPPV------
-------V----E----------------------EDD------VVGFDEEAQKVI----
----DRL------------L--------E----------------G-SDDL-EVVPVVGM
PGLGKTTLANKIFKHPKIE----YEFFTRLWLYV---SQS-YKVKELYLNIISKF-T---
GKT-KQYHDMSEKDLADVVRGILE-E---GGKYLIVLDDVWSREA--WD-RIKIAFP-KN
N---K-RNRVLLS--TRHHT-I-AKYCNE---RPHNLKFLTDEESWILLEKKAF-HKA-K
--CP-PE-LET-HGQSIARKCKGLPLAIVVIAGAL-IGKGKTTMEW-EQVDQSVGE---H
LISRDHANN---CNKLV------RMSYDDLPYDLKACFLYFGAFPRGFLIPAWKLIRLWT
AEGFIQYKGN-LSL--ECKAEHYLNDLVNRNLVMVMRRTSDG---------Q-----IKT
CRVHDMLYEFCWQEATTEENL---
>Capang11g002063
------------------------KKG-H------EL-----T---Q----GP-----S-
-------L----E----------------------DDE------VVGFDEEANKVI----
----KRL------------F--------E----------------GPAESL-DIVPVVGM
PGLGKTTLARKIYNDSKLS----YEFFSIIWVYI---GQS-YKIKDIFLNILKFF-T---
KRI-EDHLNDDVDTLANVISVYMS-K---GGRCFIVLDDVWEAIV--ID-YVKKVFP-EN
K---K-GHRIMMT--TRDVY-L-ATYANP---DPHDLKFLTPQESFELLVKRVF-GNG-S
--CP-DE-LVG-LGEKIAGSCDGVPLAVVVIAGAL-RGR-PNKSDW-QRVQKNVAE---H
LYKNSQES----CLKFV------QMSYDRLPQEVQTCFLYCGIFPRGFDIASWKLIRMWI
AEGLIKPQQT-YTL--EEIAELHLNDLVNRNLLILMQKRSDG---------Q-----IKA
CRLHDMLHEFCRKEA-TNKWLF--
>Capang11g002156
------------------------NRGDE------E----------R---KAPV------
-------V----E----------------------EDD------VVGFDEEAKTVI----
----DRL------------I--------G----------------G-SDDV-EVVPVVGM
PGLGKTTLAYKIYKDPKVE----YEFFTRVWVYV---SQR-FKRREIFLNIISKF-T---
RNT-KQYHDTTEEDLANEVKELLG-K---GGKYLIVLDDVWTMEA--WE-RIKVAFP-NN
G---K-RNRVLMT--TRQTN-V-AKRCND---EPHNLKFLTKDESWELLEKKVF-HKE-K
--CP-PE-LEW-PGKSIAEKCMGLPLAIVVIAGAL-IGKGKTTREW-EFVADSVGE---H
LINRD-PEN---CKKLV------QMSYDRLPYDLKACFLYCGAFLGGSQIPARKLIRLWI
AEGFIQYQGP-LTL--EDIAEDHLNDLVNRNLVMVMQRSYSG---------H-----IKI
CRVHDMLHEFCRHEAMTEENL---
>Capang11g002158
-------------------QLDNLSSTTP------QPR--------Q---VY-M------
-------S----Y----------------------EDD------VVGFEEEANTVI----
----DRL------------I--------N----------------G-SKSL-ESVPIVGM
PGLGKSTLARKVYKDSRIN----FEFFSCIWVNV---SRS-YNKTEVLLSILKNF-T---
KPL-D---NKSDEKITEEICSFLE-K---GGRCLIVLDDVWDGEV--MN-FIEKIFP-KG
D---K-GHRIMMT--SRQNN-V-ASAFNK---NIHRLNLLSDDNSWLLLKKKVF-RKE-S
--CS-SD-LEE-PGFSIAKKCNGLPLAIVVIAGAL-LG--KTKREW-EFVNRNIGE---H
LINPDSEDS---CSRFV------RMSYDLLSYDEKACFLYCATFPRGFDIPTWKLIRLWI
SEGFIPFDKN-LTP--EEKAEEYLNDLTKKNLVMVMNWTADD---------Q-----IKT
CRIHDMLYEFCKKEA-SEDDLF--
>Capang11g002162
-----------------------LSRTTP------QPI--------Q---VN-L------
-------S----D----------------------EDE------VVGFEEEAYTVI----
----GKL------------I--------D----------------G-SNNL-EVVPIVGM
SGLGKSTLARKVYKDSRIS----FEFFSSIWVHV---SRS-YNKTEVLLSILKRL-R---
KQL-D---DESDEQMVDEIRTRLG-Y---GGKCLIVLDDVWSTDI--ID-VIIDVFP-DN
N---K-GHRIMLT--TQLEE-V-ASCFNR---DFHKLTFLSDENSWRLFKLKIF-RKE-C
--CP-PE-LEE-IGRNIAKKCSGLPLAVVVIAGVL-LGR-TTKRDW-QFVYENLGA---H
LINRDQPNS---CFRFI------KMTYDLLSYYQQACFLYCASFPRGFDIPAWKLIRLWI
AEGLIPIQNH-LTL--EEQAEEYLNDLTKKNLLMVMEQSLDG---------Q-----IKT
CRIHDIFYEFCKTEA-MAEDIV--
>PHT61187.1
------------------------RRSPP-----------------L--KRVPI------
-------V----E----------------------EEN------VVGFDEEAKTMR----
----SLL------------T--------N----------------G-SEEL-QIISIVGM
GGLGKTTLAKKVYTDPSIE----YHFYNRAWIYV---SQQ-YSRKEVFLGILDSL-----
SLITDEMYKMNDEKLAIELSSHLR-----SKRYLVVIDDVWTMEA--WD-DLKMAFP-NT
A---S-GSRILLT--TRNRD-V-ASYANP-EGSPHHLRFLTNEESWELLSKKVF-RKG-S
--CP-LE-LED-IGLQIAKKCYGLPLAIVVVSGLL-LKK-EKTRDWWKKVANDVSS---Y
VARDPKQ-----CMDVL------ALSYKHLPDHLKVCFIYFGIFPEDFEIPVWKLLRLWT
GEGFIQQMGQ-ECL--EDTAEEYLEDLVDRNLVLVAKKRANG---------R-----IKT
CRIHDILRDLSVKMGSEEKFL---
>PHT61391.1
-----------------------PKKG-V------EP-----T---Q----GP-----S-
-------L----E----------------------DDE------VVGFDEEANKVI----
----TRL------------F--------E----------------GPAESL-DIVPVVGM
PGLGKTTLARKIYNDSKLS----YEFFSIIWVYV---GQS-YKIKDIFLNILKFF-T---
KRI-EDHLNDDVDTLANLISDYMS-K---GGRCLIVLDDVWEATV--ID-HVKKVFP-EN
K---K-GHRIMMT--TRDGY-L-ATYANP---DPHNLKFLNPKESFELLVKRVF-GKG-S
--CP-DD-LVK-LGEKIAGSCGGVPLAVVVIAGAL-RGR-PNKSDW-QRVQKNVAE---H
LYKNSQES----CLKFV------QMSYDRLPQEVQTCFLYCGVFPRGFDIPSWKLIRMWI
AEGLIKPQQT-YTL--EEIAELHLNDLVKRNLLILMQKRSDG---------Q-----IKA
CRLHDMLHEFCRKEA-TNKWLF--
>PHT67369.1
------------------------NRGDE------E----------R---KAPV------
-------V----E----------------------EDD------VVGFDEEAKTVI----
----DRL------------I--------G----------------G-SDDV-EVVPVVGM
PGLGKTTLAYKIYKDPKVE----YEFFTRVWVYV---SQR-FKRREIFLNIISKF-T---
RNT-KQYHDTTEEDLANEVKELLG-K---GGKYLIVLDDVWTMEA--WE-RIKVAFP-NN
G---K-RNRVLMT--TRQTN-V-AKRCND---EPHNLKFLTKDESWELLEKKVF-HKE-K
--CP-PE-LEW-PGKSIAEKCMGLPLAIVVIAGAL-IGKGKTTREW-EFVADSVGE---H
LINRD-PEN---CKKLV------QMSYDRLPYDLKACFLYCGAFLGGSQIPARKLIRLWI
AEGFIQYQGP-LTL--EDIAEDHLNDLVNRNLVMVMQRSYSG---------H-----IKI
CRVHDMLHEFCRHEAMTEENL---
>PHT67370.1
------------------------SSTTP------QPR--------Q---LT-L------
-------S----D----------------------EDD------VVGFEEEANTVI----
----DRL------------I--------N----------------G-SKSL-ESVPIVGM
PGLGKSTLARKVYKDSRIN----FEFFSCIWVNV---SRS-YNKTEVLLSILKNF-T---
KPL-D---NKSDEKITEEICSFLE-K---GGRCLIVLDDVWDGEV--MN-FIEKIFP-KG
D---K-GHRIMMT--SRQNN-V-ASAFNK---NIHRLNLLSDDNSWLLLKKKVF-RKE-S
--CS-SD-LEE-PGFSIAKKCNGLPLAIVVIAGAL-LG--KTKREW-EFVNRNIGE---H
LINPDSEDS---CSRFV------RMSYDLLSYDEKACFLYCATFPRGFDIPTWKLIRLWI
SEGFIPFDKN-LTP--EEKAEEYLNDLTKKNLVMVMNWTADD---------Q-----IKT
CRIHDMLYEFCKKEA-SEDDLF--
>PHT67374.1
-------------------------KTTH------QPE--------K---KNPS------
-------S----E----------------------EDD------SFGFEEEASTVI----
----NRL------------I--------G----------------G-PKNI-ETVPIIGM
LGIGKSTLARKVSKDPRIV----NEFPNCIWVDV---SQT-YNTKEILLKILGDL-K---
KEL-DS--TKTEGQLANEIRMSLD-N---G-RCLIILDDVWNQNI--VSFFFESIVP-RN
Y---N-SHRIMIT--TRDED-V-AT--HR---NVHKLNILDKDRSWLLLEKKVI-KKG-S
--CPRPD-FEE-PGRAIAEKCGGLPFSIEVIAEDL-AKK-KAKWEWDKVIQDNIGE---S
LIKRED------LLKSV------KKSYDMLSCRAKACFLYCATFPKDHDISAWKLIRLWI
AEGFVEHDKN-LTP--EKQAENYLNDLTKKNLVMIKARTCDG---------R-----IKK
CRIHNLLYEFCKKEA-SKEDLF--
>PHT67375.1
-------------------QLSTLSRTTP------QPI--------Q---VN-L------
-------S----D----------------------EDE------VVGFEEEAYTVI----
----GKL------------I--------D----------------G-SNNL-EVVPIVGM
SGLGKSTLARKVYKDSRIS----FEFFSSIWVNV---SRS-YNKTEVLLSILKRL-R---
KQL-D---DESDEQMVDEIRTRLG-Y---GGKCLIVLDDVWSTDI--ID-VIIDVFP-DN
N---K-GHRIMLT--TQLEE-V-ASCFNR---DFHKLTFLSEENSWRLFKLKIF-RKE-C
--CP-PE-LEE-IGRNIAKKCSGLPLAVVVIAGVL-LGR-TTKRDW-QFVYENMGA---H
LINRDQPNS---CFRFI------KMTYDLLSYYQQACFLYCASFPRGFDIPAWKLIRLWI
AEGLIPIQNH-LTL--EEQAEEYLNDLTKKNLLMVMEQSLDG---------Q-----IKT
CRIHDIFYEFCKTEA-MVEDIV--
>PHT67420.1
---------------------ELPKKG-H------EL-----T---Q-------------
-----------------------------------DDE------VVGFDEEANKVI----
----KRL------------F--------G----------------GPAESL-DIVPVVGM
PGLGKTTLARKIYNDYKLS----YEFFSIIWVYI---GQS-YKIKDIFLNILKVF-T---
KHI-EDHLNDDVDTLANVISVYMS-K---GGRCLIVLDDVWEAIV--ID-YVKKVFP-EN
K---K-GHRIMMT--TRDGY-L-ATYANP---DPHNLKFLTPQESFELLVKRVF-GNG-S
--CP-DE-LVG-LGEKIAGSCDGVPLAVVVIAGAL-RGR-PNKSDW-QRVQKNVAQ---H
LYKNSQES----CLKFV------QMSYDRLPQEVQTCFLYCGIFPRGFDIASWKLIRMWI
AEGLIKPQQT-YTL--EEIAELHLNDLVNRNLLILMQKRSDG---------Q-----IKA
CRLHDMLHEFCRKEA-TNKWLF--
>PHT67537.1
----------------------------P------QPI--------Q---IN-L------
-------S----D----------------------EDD------VVGLEEEANTVI----
----DRL------------I--------H----------------G-SEKL-EVVPIVSI
AGLGKSTLARKVYRDSRIT----FEFVSCIWVNV---SRS-YNKTKVLLNILKHL-R---
KQL-DM--NKSDEQMIKEIRTFLG-H---GRRCLIVVDDVWSTDI--IE-FIKHVFP-SN
K---K-GHRIMMT--SRFEE-V-GSCFNH---DCHKLTFLTDEESWFLLNLKVF-GKR-Y
--CP-SE-LEE-TGRNIAKKCNGLPLSVLVTAGVL-AGR-TTKREW-QLVYENMGD---C
LIYSNDPRT---YVGLI------KMSYDLLSYYQQACFLYCASFPQSFNIPAWKLIHLWI
AEGFIPIQKQ-FTL--EEQAEECLNDLTKKNLLMVIEQSLDG---------K-----IKT
CRLNDMFYEFCEKEA---------
>PHT71605.1
------------------------RRSPP-----------------L--KRVPI------
-------V----E----------------------EEN------VVGFDEEAKTMR----
----SLL------------T--------N----------------G-SEEL-QIISIVGM
GGLGKTTLAKKVYTDPSIE----YHFYNRAWIYV---SQQ-YSRKEVFLGILDSL-----
SLITDEMYKMNDEKLAIELSSHLR-----SKRYLVVIDDVWTMEA--WD-DLKMAFP-NT
A---S-GSRILLT--TRNRD-V-ASYANP-EGSPHHLRFLTNEESWELLSKKVF-RKG-S
--CP-LE-LED-IGLQIAKKCYGLPLAIVVVSGLL-LKK-EKTRDWWKKVANDVSS---Y
VARDPKQ-----CMDVL------ALSYKHLPDHLKVCFIYFGIFPEDFEIPVWKLLRLWT
GEGFIQQMGQ-ECL--EDTAEEYLEDLVDRNLVLVAKKRANG---------R-----IKT
CRIHDILRDLSVKMGSEEKFL---
>PHT71620.1
------------------------RRSPP-----------------L--KRVPI------
-------V----E----------------------EEN------VVGFDEEAKTMR----
----SLL------------T--------N----------------G-SEEL-QIISIVGM
GGLGKTTLAKKVYTDPSIE----YHFYNRAWIYV---SQQ-YSRKEVFLGILDSL-----
SLITDEMYKMNDEKLAIELSSHLR-----SKRYLVVIDDVWTMEA--WD-DLKMAFP-NT
A---S-GSRILLT--TRNRD-V-ASYANP-EGSPHHLRFLTNEESWELLSKKVF-RKG-S
--CP-LE-LED-IGLQIAKKCYGLPLAIVVVSGLL-LKK-EKTRDWWKKVANDVSS---Y
VARDPKQ-----CMDVL------ALSYKHLPDHLKVCFIYFGIFPEDFEIPVWKLLRLWT
GEGFIQQMGQ-ECL--EDTAEEYLEDLVDRNLVLVAKKRANG---------R-----IKT
CRIHDILRDLSVKMGSEEKFL---
>PHT85183.1
----------------------------------------------Q----------DTL
-------L----E----------------------ENK------VVGFDEEAKVVI----
----KRL------------V--------K----------------G-TKDL-DVIPVVGL
PGLGKTTLAIKISKDPQVS----YDFFLTIWVNV---GPQ-SKLKGVFLSILKAF-K---
KQT-TEYQDMDVKELPKIICEFID-K---GGKCLIVLDDVWTTDV--VD-AVMNVFP-EK
S---K-GHRIMIT--TRDGR-I-GRYANA---NPHMLKFLKMEESFQLLVNRVF-GSN-I
RRCP-VE-LIE-HGESIAKQCFGVPLAVVVIAGAL-RGR-TSKSDW-KMVEDNV-K---H
LINKDDDPK-S-CLKFV------EMSYVYLPEEMKACFLYCGAFPQGFEIPAWKLIRLWI
SEGLINSNLTGSP---EDIAEYYLNDLINRNLVIVVQKRANG---------Q-----VKT
CRIHDMLHQFCKIEA-NNEGLF--
>PHT92299.1
------------------------RRSPP-----------------L--KRVPI------
-------V----E----------------------EEN------VVGFDEEAKTMR----
----SLL------------T--------N----------------G-SEEL-QIISIVGM
GGLGKTTLAKKVYTDPSIE----YHFYNRAWIYV---SQQ-YSRKEVFLGILDSL-----
SLITDEMYKMNDEKLAIELSSHLR-----SKRYLVVIDDVWTMEA--WD-DLKMAFP-NT
A---S-GSRILLT--TRNRD-V-ASYANP-EGSPHHLRFLTNEESWELLSKKVF-RKG-S
--CP-LE-LED-IGLQIAKKFYGLLLAIVVVSGLL-LKK-EKTRDWWKKVANDVSS---Y
VARDPKQ-----CMDVL------ALSYKHLPDHLKVCFIYFGIFPEDFEIPVWKLLRLWT
GEGFIQQMGQ-ECL--EDTAEEYLEDLVDRNLVLVAKKRANG---------R-----INT
CRIHDILRDLSVKMDSEEKFL---
>PHT93678.1
--------------------DDLVNRGGE------E----------R---QPPV------
-------V----E----------------------EDD------VVGFDEEAQKVI----
----DRL------------L--------E----------------G-SDDL-EVVPVVGM
PGLGKTTLANKIFKHPKIE----YEFFTRLWLYV---SQS-YKVKELYLNIISKF-T---
GKT-KQYHDMSEKDLADVVRGILE-E---GGKYLIVLDDVWSREA--WD-RIKIAFP-KN
N---K-RNRVLLS--TRHHT-I-AKYCNE---RPHNLKFLTDEESWILLEKKAF-HKA-K
--CP-PE-LET-HGQSIARKCKGLPLAIVVIAGAL-IGKGKTTMEW-EQVDQSVGE---H
LISRDHANN---CNKLV------RMSYDDLPYDLKACFLYFGAFPRGFLIPAWKLIRLWT
AEGFIQYKGN-LSL--ECKAEHYLNDLVNRNLVMVMRRTSDG---------Q-----IKT
CRVHDMLYEFCWQEATTEENL---
>PHT95609.1
------------------------KPNIL------V----------P---SPPV------
-------V----E----------------------EDD------VVGFDEEADNVI----
----KRL------------L--------G----------------G-SDRL-EVVPVVGM
PGLGKTTLANKIFKHPTIG----YEFFTRIWVYV---SQS-YRRRELFLNIISKF-T---
RNT-KQYHVLCEEDLADVIQEFLG-K---GGKYLIVLDDVWSDEA--WE-RIKIAFP-NN
N---K-CNRILLT--TRDTK-V-AKQCTP---VPHDLKFLTEDESWILLEKKVF-HKD-K
--CP-PE-LEL-SGQSIAKKCNGLPLAIVVIAGAL-IGKGKTSREW-KQVDESVGE---H
LINRDQPEN---CNKLV------QMSYDRLPYDLKACFLYCGAFPGGFQIPAWKLIRLWI
AEGFIQYKGH-LSL--ECKGEDNLNDLVNRNLVMVMERTSDG---------Q-----IKT
CRLHDMLHEFCRQEAMKEENL---
>PHT26453.1
------------------------RRSPP-----------------L--KRVPI------
-------V----E----------------------EEN------VVGFDEEAMTMR----
----SLL------------T--------S----------------G-SEEL-QIISIVGM
GGLGKTTLAKKVYTDPSIE----YHFYNRAWIYV---SQQ-YSRKEVFLGILDSL-----
SLITDEMYKMNDEKLATELSSHLR-----SKRYLVVIDDVWTVGA--WD-DLKMAFP-NT
A---S-GSRILLT--TRNRD-V-ASYANP-EGSPHHLRFLTNEESWELLSKKVF-RKG-S
--CP-LE-LED-IGLQIAKKCYGLPLAIVVVSGLL-LKK-EKTRDWWKKVANDVSS---Y
VARDPKQ-----CMDVL------ALSYKHLPDHLKVCFIYFGIFPEDFEIPVWKLLRLWT
GEGFIQQMGQ-ECL--EDTAEEYLEDLVDRNLVLVAKKRANG---------R-----IKT
CRIHDILRDLSVKMGSEEKFL---
>PHT26520.1
------------------------RRSPP-----------------L--KRVPI------
-------V----E----------------------EEN------VVGFDEEAKTMR----
----SLL------------T--------N----------------G-SEEL-QIISIVGM
GGLGKTTLAKKVYTDPSIE----YHFYNRAWIYV---SQQ-YSRKEVFLGILDSL-----
SLITDEMYKMNDEKLAIELSSHLR-----SKRYLVVIDDVWTMEA--WD-DLKMAFP-NT
A---S-GSRILLT--TRNRD-V-ASYANP-EGSPHHLRFLTNEESWELLSKKVF-RKG-S
--CP-LE-LED-IGLQIAKKCYGLPLAIVVVSGLL-LKK-EKTRDWWKKVANDVSS---Y
VARDPKQ-----CMDVL------ALSYKHLPDHLKVCFIYFGIFPEDFEIPVWKLLRLWT
GEGFIQQMGQ-ECL--EDTAEEYLEDLVDRNLVLVAKKRANG---------R-----IKT
CRIHDILRDLSVKMGSEEKFL---
>PHT29760.1
-----------------------LSSTTP------QPR--------Q---LT-L------
-------S----D----------------------EDD------VVGFEEEANIVI----
----DRL------------I--------N----------------G-SKNL-ESVPIVGM
PGLGKSTLARKVYKDSRIT----FEFFSCIWVNV---SRS-YNKTEVLLSILKNF-T---
KPL-D---NKSDEKITEEIYSFLG-K---GGRCLIVLDDVWDVEV--MN-FIEKIFP-KG
D---K-GHRIMMT--SRQDN-V-ASAFNK---NIHRLNLLSHDNSWLLLKKKVF-RKE-S
--CS-SD-LEE-PGLSISKKCNGLPLAIVVIAGAL-LGC-KTKREW-EFVNRNIGE---H
LINPDSEDS---CSRFV------RMSYDLLSYDEKACFLYCATFPRGFDIPTWKLIRLWI
SEGFIPFDKN-LTP--EEKAEEYLNDLTKKNLVMVMNRTADD---------Q-----IKT
CRIHDMLYEFCKKEA-SEDDLF--
>PHT29761.1
-----------------------FNRGDE------E----------R---KAPV------
-------V----E----------------------EDD------VVGFDEEAKTVI----
----DRL------------I--------G----------------G-SDDV-EVVPVVGM
PGLGKTTLAYKIYKDPKVE----YEFFTRVWVYV---SQR-FKRREIFLNIISKF-T---
RNT-KQYHDATEEDLANEVKELLG-K---GGKYLIVLDDVWTMEA--WE-RIKVAFP-NN
G---K-RNRVLMT--TRQTN-V-AKRCND---EPHNLKFLTKDESWELLEKKVF-HKE-K
--CP-PE-LEW-PGKSIAEKCMGLPLAIVVIAGAL-IGKGKTTREW-ELVADSLGE---H
LINRD-PEN---CKKLV------QMSYDRLPYDLKACFLYCGAFLGGSQIPARKLIRLWI
AEGFIQYQGP-LTL--EDIAEDHLNDLVNRNLVMVMQRSYSG---------Q-----IKI
CRVHDMLHEFCRHEAMTEENL---
>PHT30354.1
--------------------EDLSARSVE------E----------R---KPPV------
-------V----E----------------------EDD------VVGFDEEADTVI----
----KRL------------L--------G----------------G-SDRL-EVVPVVGM
PGLGKTTLANKIFKHPTIG----YEFFTRIWVYV---SQS-YRRRELFLNIISKF-T---
RNT-KQYHVFCEEDLADVIQEFLG-K---GGKYLIVLDDVWSDEA--WE-RIKIAFP-NN
N---K-CNRILLT--TRDTK-V-AKQCTP---VPHDLKFLTEDESWILLEKKVF-HKD-K
--CP-PE-LEL-SGQSIAKKCNGLPLAIVVIAGAL-IGKGKTSREW-KQVDESVGE---H
LINRDQPEN---CNKLV------QMSYDRLPYDLKACFLYCGAFPGGFQIPAWKLIRLWI
AEGFIQYKGH-LSL--ECKGEDNLNDLVNRNLVMVMERTSDG---------Q-----IKT
CRLHDMLHEFCRQEAMKEENL---
>PHT33328.1
--------------------------TTH------QPE--------K---KNPS------
-------S----E----------------------EDD------SFGFEEEASTVI----
----NRL------------I--------G----------------G-PKNL-ETVPIIGM
LGIGKSTLARKVFKDPRIV----NEFPNCIWVDV---SQT-YNTKEILLKILGDL-K---
KEL-DS--TKTEGQLANEIRMSLD-N---G-RCLIVLDDVWNQNI--VS-FFESIVP-RK
Y---N-SHRIMIT--TRDED-V-AT--HR---NVHKLNILDKDRSWLLLEKKVI-KKG-S
--CPRPD-FEE-PGRAIAEKCGGLPFSIEVIAEDL-AKK-KAKWEWDKVIQDNIGE---S
LIKRED------MLKSV------KKSYDMLSCGAKACFLYCATFPKDHDISAWKLIRLWI
AEGFVEHDKN-LTP--EKKAENYLNDLTKKNLVMIKARTCDG---------R-----IKK
CRIHNLLYEFCKKEA-SKEDLF--
>PHT33329.1
----------------------TLSRTTP------QPI--------Q---VT-L------
-------S----D----------------------EDE------VVGFEEEAYTVI----
----GKL------------I--------D----------------G-SNNL-EVVPIVGM
SGLGKSTLARKVYKDSRIS----FEFFSSIWVNV---SRS-YNKTEVLLSILKHL-S---
KKL-D---DESDEQMVDEIRTRLG-Y---GGKCLIVLDDVWSTDI--ID-VIKDVFP-DN
N---I-GHRIMLT--TQLEE-V-ASSFSR---DFHKLTFLSEENSWRLFKLKVF-RKE-C
--CP-PE-LEE-IGRSIAKKCSGLPLAVVVIAGAL-LGR-TTKRDW-QFVYENMGA---H
LINRDQPNS---CFRFI------KMTYDLLSCYQQACFLYCASFPRGFDIPAWKLILLWI
AEGLIPIQNH-LTL--EEQAEEYLNDLTKKNLLMVMEQSLDG---------Q-----IKT
CRIHDIFYEFCKTEA-MVEDIV--
>PHT33489.1
--------------------------G-N------EL-----T---Q----GP-----S-
-------L----E----------------------DDE------VVGFDEEANKVI----
----KRL------------F--------E----------------GPAESL-DIVPVVGM
PGLGKTTLARKIYNDFKLS----YEFFSIIWVYI---GQS-YKIKDIFLNILKFF-T---
KRI-EDHLNDDVDTLANVISVYMS-K---GGRCLIVLDDVWEAIV--ID-YVKKVFP-EN
K---K-GHRIMMT--TRDGY-L-ATYANP---DPHNLKFLTPQESFELLVKRVF-GNG-S
--CP-DE-LVG-LGEKIAGSCDGVPLAVVVIAGAL-RGR-PNKSDW-QRVQKNVAQ---H
LYKNSQES----CLKFV------QMSYDRLPQEVQTCFLYCGIFPRGFDIASWKLIRMWI
AEGLIKPQQT-YTL--EEIAELHLNDLVNRNLLILMQKRSDG---------Q-----IKA
CRLHDMLHEFCRKEA-TNKWLF--
>PHT33538.1
-----------------------PKKG-V------EP-----T---Q----GP-----S-
-------L----E----------------------DDE------VVGFDEEANKVI----
----TRL------------F--------E----------------GPAESL-DIVPVVGM
PGLGKTTLARKIYNDSKLS----YEFFSIIWVYV---GQS-YKIKDIFLNILKFF-T---
KRI-EDHLNDDVDTLANLISDYMS-K---GGRCLIVLDDVWEATV--ID-HVKKVFP-EN
K---K-GHRIMMT--TRDGY-L-ATYANP---DPHNLKFLIPKESFELLVKRVF-GKG-S
--CP-DD-LVK-LGEKIAGSCGGVPLAVVVIAGAL-RGR-PNKSDW-QRVEKNVAE---H
LYKNSQES----CLKFV------QMSYDRLPQEVQTCFLYCGIFPRGFDIPSWKLIRMWI
AEGLIKPQQT-YTL--EEIAELHLNDLVKRNLLILMQKRSDG---------Q-----IKA
CRLHDMLHEFCRKEA-TNKWLF--
>PHT33682.1
------------------------------------PI--------Q---IN-L------
-------S----D----------------------EDD------VVGLEKEANTVI----
----DRL------------I--------H----------------G-SEKL-EVVPIVSM
AGLGKSTLARKVYRDSRIT----FEFVSCIWVNV---SRS-YNKTKVLLNILKHL-R---
KQL-DM--NKSDDQMIREIRTFLG-H---GRRCLIVVDDVWSTDI--IE-FIKHVFP-NN
K---K-GHRIMMT--SRFEE-V-GSCFNH---DCHKLTFLTDEESWFLLNLKVF-GKR-Y
--CP-SE-LEE-TGRNIAKKCNGLPLSVLVTAGVL-AGR-TTKREW-QLVYENMGD---C
LIYSNDPRT---YVGLI------KMSYDLLSYYQQACFLYCASFPQSFNIPAWKLIHLWI
AEGFIPIQKQ-FTL--EEQAEECLNDLTKKNLLMVIEQSLDG---------K-----IKT
CRLNDMFYEFCEKEA-IEEDIV--
>PHT37486.1
------------------------RRSPP-----------------L--KRVPI------
-------V----E----------------------EEN------VVGFDEEAKTMR----
----SLL------------T--------N----------------G-SEEL-QIISIVGM
GGLGKTTLAKKVYTDPSIE----YHFYNRAWIYV---SQQ-YSRKE--------------
--------------------SHLR-----SKRYLVVIDDVWTMET--WD-DLKMAFP-NT
A---S-GSRILLT--TRNRD-V-ASYANP-EGSPHHLRFLTNEESWELLSKKVF-RKG-S
--CP-LE-LED-IGLQIAKKCYGLPFAIVVVSGLL-LKK-EKTRDWWKKVANDVSS---Y
VARDPKQ-----CMDVL------ALSYKHLPDHLKVCFIYFGIFPEDFEIPVWKLLRLWT
GEGFIQQMGQ-ECL--EDTAEEYLEDLVDRNLVLVAKKRANG---------R-----IKT
CRIHDILRDLSVKMGSEEKFL---
>PHT37825.1
------------------------RRSPP-----------------L--KRVPI------
-------V----E----------------------EEN------VVGFDEEAKTMR----
----SLL------------T--------N----------------G-SEEL-QIISIVGM
GGLGKTTLAKKVYTDPSIE----YHFYNRAWIYV---SQQ-YSRKEVFLGILDSL-----
SLITDEMYKMNDEKLALELSSHLR-----SKRYLLVIDDVWTMEA--WD-DLKMAFP-NT
A---S-GSRILLT--ARNRD-V-ASYANP-E-----------------------------
------------------------------VSGLL-LKK-EKTRDWWKKVANDVSS---Y
VARDPKQ-----CMDVL------ALSYKHLPDHLKVCFIYFGIFPEDFEIPVWKLLRLWT
GEGFIQQMGQ-ECL--EDTAEEYLEDLVDRNLVLVVKKRANG---------R-----IKT
CRIHDILRDLSVKMGSEEKFL---
>PHT38427.1
------------------------RRSPP-----------------L--KRVPI------
-------V----E----------------------EEN------VVGFDEEAKTMR----
----SLL------------T--------N----------------G-SEEL-QIISIVGM
GGLGKTTLAKKVYTDPSIE----YHFYNRAWIYV---SQQ-YSRKEVFLGILDSL-----
SLITDEMYKMNDEKLAIELSSHLR-----SKRYLVVIDDVWTMEA--WD-DLKMAFP-NT
A---S-GSRILLT--TRNRD-V-ASYANP-EGSPHHLRFLTNEESWELLSKKVF-RKG-S
--CP-LE-LED-IGLQIAKKCYGLPLAIVVVSGLL-LKK-EKTRDWWKKVANDVSS---Y
VARDPKQ-----CMDVL------ALSYKHLPDHLKVCFIYFGIFPEDFEIPVWKLLRLWT
GEGFIQQMGQ-ECL--EDTAEEYLEDLVDRNLVLVAKKRANG---------R-----IKT
CRIHDILRDLSVKMGSEEKFL---
>PHT39462.1
----------------------------------------------Q----------DTL
-------L----E----------------------ENK------VVGFDEEAKVVI----
----KRL------------V--------K----------------G-TKDL-DVIPVVGL
PGLGKTTLAIKISKDPQVS----YDFFLTIWVSV---GPQ-SKLKGVFLSILKAF-K---
KQT-TEYQDMDVKELPKIICEFID-K---GGKCLIVLDDVWTTDV--VD-AVMNVFP-EK
S---K-GHRIMIT--TRDGR-I-GRYANA---NPHMLKFLEMEESFQLLVNRVF-GSN-I
RRCP-EE-LIE-HGESIAKQCFGVPLAVVVIAGAL-RGR-TSKSDW-KMVEDNV-K---H
LINKDDDPK-S-CLKFV------EMSYVYLPEEMKACFLYCGAFPQGFEIPAWKLIRLWI
SEGLINSNLTGSP---EDIAEYYLNDLINRNLVIVVQKRANG---------Q-----VKT
CRIHDMLHQFCKIEA-NNEGLF--
>PHT58798.1
--------------------DDLVNRGGE------E----------R---QPPV------
-------V----E----------------------EDD------VVGFDEEAQKVI----
----DRL------------L--------E----------------G-SDDL-EVVPVVGM
PGLGKTTLANKIFKHPKIE----YEFFTRLWLYV---SQS-YKVKELYLNIISKF-T---
GKT-KQYHDMSEKDLADVVRGILE-E---GGKYLIVLDDVWSREA--WD-RIKIAFP-KN
N---K-RNRVLLS--TRHHT-I-AKYCNE---RPHNLKFLTDEESWILLEKKAF-HKA-K
--CP-PE-LET-HGQSIARKCKGLPLAIVVIAGAL-IGKGKTTMEW-EQVDQSVGE---H
LISRDHPNN---CNKLV------RMSYDDLSYDLKACFLYFGAFPRGFLIPAWKLIRLWT
AEGFIPYKGN-LSL--ECKAEQHLNDLVNRNLVMVMRRTSDG---------Q-----IKT
CRVHDMLYEFCWQEATTEENL---
>PHT59972.1
------------------------------------------T---Q----GP-----S-
-------L----E----------------------VDE------VVGFDEEANKVI----
----TQL------------F--------E----------------GPAESL-DIVPVVGM
PGLGKTTLARKIYNDSKLS----YEFFSIIWVYV---GQS-YKIKDIFLNILKFF-T---
KRI-EDHLNDDVDTLANLISDYMS-K---GGRCLIVLDDVWEATV--ID-YVKKVFP-EN
K---M-GHRIMMT--TRDGY-L-ATFANP---DPHNLKFLNPKESFELLVKIVF-GKG-S
--CP-DD-LVK-LGEKIARSCGGVPLAVMVIAGAL-RGR-PNKSDW-QRVERNVAG---N
LFKNSHES----YLKFV------QMSYDRLPQEVQTCFLYCGVFPRGFDIPSWKLIRMWI
AEGLIKSQQT-YTL--EEIAELHLNDLVKRNLLILMQKRSDG---------Q-----IKA
SRLHDMLHEFCRKEV-TNKWLF--
>PHU02043.1
----------------------TLSRTTP------QPI--------Q---VN-L------
-------S----D----------------------EDE------VVGFEEEAYTVI----
----GKL------------I--------D----------------G-SNNL-EVVPIVGM
SGLGKSTLARKVYKDSRIS----FEFFSSIWVNV---SRS-YNKTEVLLSILKRL-R---
KRL-D---NESDEQMVDEIRTRLG-Y---GGKCLIVLDDVWSTDI--ID-VIIDVFP-DN
N---K-GHRIMLT--TQLEE-V-ASCFNR---DFHKLTFLSEENSWRLFKLKIF-RKE-C
--CP-PE-LEE-IGRNIAKKCSGLPLAVVVIAGVL-LGR-TTKRDW-QFVYENMGA---H
LINRDQPNS---CFRFI------KMTYDLLSYYQQACFLYCASFPRGFDIPAWKLIRLWI
AEGLIPIQNH-LTL--EEQAEEYLNDLTKKNLLMVMEQSLDG---------Q-----IKT
CRIHDICYEFCKTEA-MVEDIV--
>PHU02047.1
-------------------QLDNLSSTTP------QPR--------Q---LT-L------
-------S----D----------------------EDD------VVGFEEEANTVI----
----DRL------------I--------N----------------G-SKSL-ESVPIVGM
PGLGKSTLARKVYKDSRIN----FEFFSCIWVNV---SRS-YNKTEVLLSILKNF-T---
KPL-D---NKSDEKITEEICSFLE-K---GGRCLIVLDDVWDGEV--MN-FIEKIFP-KG
D---K-GHRIMMT--SRQNN-V-ASAFNK---NIHRLNLLSHDNSWLLLKKKVF-RKE-S
--CS-SD-LEE-PGLSIAKKCNGLPLAIVVIAGAL-LGC-KTKREW-EFVNRNIGE---H
LINPDSEDS---CSRFV------RMSYDLLSYDEKACFLYCATFPRGFDIPTWKLIRLWI
SEGFIPFDKN-LTP--EEKAEEYLNDLTKKNLVMVMNWTADD---------Q-----IKT
CRIHDMLYEFCKKEA-SEDDLF--
>PHU02049.1
------------------------NRGDE------E----------R---KAPV------
-------V----E----------------------EDD------VVGFDEEAKTVI----
----DRL------------I--------G----------------G-SDDV-EVVPVVGM
PGLGKTTLAYKIYKDPKVE----YEFFTRVWVYV---SQR-FKRREIFLNIISKF-T---
RNT-KQYHDTTEEDLANEVKELLG-K---GGKYLIVLDDVWTMEA--WE-RIKVAFP-NN
G---K-RNRVLMT--TRQTN-V-AKRCND---EPHNLKFLTKDESWELLEKKVF-HKE-K
--CP-PE-LEW-PGKSIAEKCMGLPLAIVVIAGAL-IGKGKTTREW-EFVADSVGE---H
LINRD-PEN---CKKLV------QMSYDRLPYDLKACFLYCGAFLGGSQIPARKLIRLWI
AEGFIQYQGP-LTL--EDIAEDHLNDLVNRNLVMVMQRSYSG---------H-----IKI
CRVHDMLHEFCRHEAMTEENL---
>PHU02073.1
-------------------------KG-H------EL-----T---Q----GP-----S-
-------L----E----------------------DDE------VVGFDEEANKVI----
----KRL------------F--------E----------------GPAESL-DIVPVVGM
PGLGKTTLARKIYNDYKLA----YEFFSIIWVYI---GQS-YKIKDIFLNILKFF-T---
ERI-EDHLNDDVDTLANAISVYMS-K---GGRCLIVLDDVWEAIV--ID-YVKKVFP-EN
K---K-GHRIMMT--TRDGY-L-ATYANP---DPHNLKFLTPQESFELLVKRVF-GNG-S
--CP-DE-LVG-LGEKIAGSCDGVPLAVVVIAGAL-RGR-PNKSDW-QRVQKNVAQ---H
LYKNSQES----CLKFV------QMSYDRLPQEVQTCFLYCGIFPRGFDIASWKLIRMWI
AEGLIKPQQT-YTL--EEIAELHLNDLVNRNLLILMQKRSDG---------Q-----IKA
CRLHDMLHEFCRKEA-TNKWLF--
>PHU02078.1
------------------------KKG-V------EP-----T---Q----EP-----F-
-------L----E----------------------DDE------VVGFDEEANKVI----
----TRL------------F--------E----------------GPAESL-DIVPVVGM
PGLGKTTLARKIYNDSKLS----YEFFSIIWIYV---GQS-YKIKDIFLNILKFF-T---
KRI-EDHLNDDVDTLANLISDYMS-K---GGRCLIVLDDVWEATV--ID-HVKKVFP-EN
K---K-SHRIMMT--TRDGY-L-ATYANP---DPHNLKFLIPKESFELLVKRVF-GKG-S
--CP-DD-LVK-LGEKIAGSCGGVPLAVVVIAGAL-RGR-PNKSDW-QRVEKNVAQ---H
LYKNSQES----CLKFV------QMSYDRLPQEVQTCFLYCGVFPRGFDIPSWKLIRMWI
AEGLIKPQQT-YTL--EEIAELHLNDLVKRNLLILMQKRSDG---------Q-----IKA
CRLHDMLHEFCRKEA-TNKWLF--
>PHU02189.1
----------------------------P------QPI--------Q---IN-L------
-------S----D----------------------EDD------VVGLEEEANTVI----
----DRL------------I--------H----------------G-SEKL-EVVPIVSM
GGLGKSTLARKVYRDSRIT----FEFVSCIWVNV---SRS-YNKTKVLLNILKHL-R---
KQL-DM--NKSDEQMIKEIRTFLG-H---GRRCLIVVDDVWSTDI--IE-FIKHVFP-SN
K---K-GHRIMMT--SRFEE-V-GSCFNH---DCHKLTFLTDEESWFLLNLKVF-GKR-Y
--CP-SE-LEE-TGRNIAKKCNGLPLSVLVTAGVL-AGR-TTKREW-QLVYENMGD---C
LIYSNDPRT---YVGLI------KMSYDLLSYYQQACFLYCASFPQSFNIPAWKLIHLWI
AEGFIPIQKQ-FTL--EEQAEECLNDLTKKNLLMVIEQSLDG---------K-----IKT
CRLNDMFYEFCEKEA---------
>PHU06281.1
------------------------RRSPP-----------------L--KRVPI------
-------V----E----------------------EEN------VVGFDEEAKTMR----
----SLL------------T--------N----------------G-SEEL-QIISIVGM
GGLGKTTLAKKVYTDPSIE----YHFYNRAWIYV---SQQ-YSRKEVFLGILDSL-----
SLITDEMYKMNDEKLAIELSSHLR-----SKRYLVVIDDVWTMEA--WD-DLKMAFP-NT
A---S-GSRILLT--TRNRD-V-ASYANP-EGSPHHLRFLTNEESWELLSKKVF-RKG-S
--CP-LE-LED-IGLQIAKKCYGLPLAIVVVSGLL-LKK-EKTRDWWKKVANDVSS---Y
VARDPKQ-----CMDVL------ALSYKHLPDHLKVCFIYFGIFPEDFEIPVWKLLRLWT
GEGFIQQMGQ-ECL--EDTAEEYLEDLVDRNLVLVAKKRANG---------R-----IKS
CRIHDILRDLSVKMGSEEKFL---
>PHU08974.1
--------------------EDLSARSVE------E----------R---KPPV------
-------V----E----------------------EDD------VVGFDEEAENVI----
----KRL------------L--------G----------------G-SDRL-EVVPVVGM
PGLGKTTLANKIFKHPTIG----YEFFTRIWVYV---SQS-YRRRELFLNIISKF-T---
RNT-KQYHVLCEEDLADVIQEFLG-K---GGKYLIVLDDVWSDEA--WE-RIKIAFP-NN
N---K-CNRILLT--TRDTK-V-AKQCTP---VPHDLKFLTEDESWILLEKKVF-HKD-K
--CP-PE-LEL-SGQSIAKKCNGLPLAIVVIAGAL-IGKGKTSREW-KQVDESVGE---H
LINRDQPEN---CNKLV------QLSYDRLPYDLKACFLYCGAFPGGFQIPAWKLIRLWI
AEGFIQYKGH-LSL--ECKGEDNLNDLVNRNLVMVMERTSDG---------Q-----IKT
CRLHDMLHEFCRQEAMKEENL---
>PHU21239.1
----------------------------------------------Q----------DTL
-------L----E----------------------ENK------VVGFDEEAKVVI----
----KRL------------V--------K----------------G-TKDL-DVIPVVGL
PGLGKTTLAIKISKDPQVS----YDFFLTIWVNV---GPQ-SKLKGVFLSILKAF-K---
KQT-TEYQDMDVKELPKIICEFID-K---GGKCLIVLDDVWTTDV--VD-AVMNVFP-EK
S---K-GHRIMIT--TRDGR-I-GRYANA---NPHMLKFLKMEESFQLLVNRVF-GSN-I
RRCP-VE-LIE-HGESIAKQCFGVPLAVVVIAGAL-RGR-TSKSDW-KMVEDNV-K---H
LINKDDDPK-S-CLKFV------EMSYVYLPEEMKACFLYCGAFPQGFEIPAWKLIRLWI
SEGLINSNLTGSP---EDIAEYYLNDLINRNLVIVVQKRANG---------Q-----VKT
CRIHDMLHQFCKIEA-NNEGLF--
>PHU29543.1
--------------------DDLVNRGGE------E----------R---QPPV------
-------V----E----------------------EDD------VVGFDEEAQKVI----
----DRL------------L--------E----------------G-SDDL-EVVPVVGM
PGLGKTTLANKIFKHPKIE----YEFFTRLWLYV---SQS-YKVKELYLNIISKF-T---
GKT-KQYHDMSEKDLADVVRGILE-E---GGKYLIVLDDVWSREA--WD-RIKIAFP-KN
N---K-RNRVLLS--TRHHT-I-AKYCNE---RPHNLKFLTDEESWILLEKKAF-HKA-K
--CP-PE-LET-HGQSIARKCKGLPLAIVVIAGAL-IGKGKTTMEW-EQVDQSVGE---H
LISRDHANN---CNKLV------RMSYDDLPYDLKACFLYFGAFPRGFLIPAWKLIRLWT
AEGFIQYKGN-LSL--ECKAEHYLNDLVNRNLVMVMRRTSDG---------Q-----IKT
CRVHDMLYEFCWQEATTEENL---
>KAF3613433.1
-----------------------PKKG-V------EP-----T---Q----GP-----S-
-------L----E----------------------DDE------VVGFDEEANKVI----
----TRL------------F--------E----------------GPAESL-DIVPVVGM
PGLGKTTLARKIYNDSKLS----YEFFSIIWVYV---GQS-YKIKDIFLNILKFF-T---
KRI-EDHLNDDVDTLANLISDYMS-K---GGRCLIVLDDVWEATV--ID-HVKKVFP-EN
K---K-GHRIMMT--TRDGY-L-ATYANP---DPHNLKFLNPKESFELLVKRVF-GKG-S
--CP-DD-LVK-LGEKIAGSCGGVPLAVVVIAGAL-RGR-PNKSDW-QRVQKNVAE---H
LYKNSQES----CLKFV------QMSYDRLPQEVQTCFLYCGVFPRGFDIPSWKLIRMWI
AEGLIKPQQT-YTL--EEIAELHLNDLVKRNLLILMQKRSDG---------Q-----IKA
CRLHDMLHEFCRKEA-TNKWLF--
>KAF3613699.1
------------------------KKG-H------EL-----T---Q----GP-----S-
-------L----E----------------------DDE------VVGFDEEANKVI----
----KRL------------F--------E----------------GPAESL-DIVPVVGM
PGLGKTTLARKIYNDSKLS----YEFFSIIWVYI---GQS-YKIKDIFLNILKFF-T---
KRI-EDHLNDDVDTLANVISVYMS-K---GGRCFIVLDDVWEAIV--ID-YVKKVFP-EN
K---K-GHRIMMT--TRDVY-L-ATYANP---DPHDLKFLTPQESFELLVKRVF-GNG-S
--CP-DE-LVG-LGEKIAGSCDGVPLAVVVIAGAL-RGR-PNKSDW-QRVQKNVAQ---H
LYKNSQES----CLKFV------QMSYDRLPQEVQTCFLYCGIFPRGFDIASWKLIRMWI
AEGLIKPQQT-YTL--EEIAELHLNDLVNRNLLILMQKRSDG---------Q-----IKA
CRLHDMLHEFCRKEA-TNKWLF--
>KAF3620102.1
----------------------------P------QPI--------Q---IN-L------
-------S----D----------------------EDD------VVGLEEEANTVI----
----DRL------------I--------H----------------G-SEKL-EVVPIVSI
AGLGKSTLARKVYRDSRIT----FEFVSCIWVNV---SRS-YNKTKVLLNILKHL-R---
KQL-DM--NKSDEQMIKEIRTFLG-H---GRRCLIVVDDVWSTDI--IE-FIKHVFP-SN
K---K-GHRIMMT--SRFEE-V-GSCFNH---DCHKLTFLTDEESWFLLNLKVF-GKR-Y
--CP-SE-LEE-TGRNIAKKCNGLPLSVLVTAGVL-AGR-TTKREW-QLVYENMGD---C
LIYSNDPRT---YVGLI------KMSYDLLSYYQQACFLYCASFPQSFNIPAWKLIHLWI
AEGFIPIQKQ-FTL--EEQAEECLNDLTKKNLLMVIEQSLDG---------K-----IKT
CRLNDMFYEFCEKEA---------
>KAF3632606.1
-------------------QLSTLSRTTP------QPI--------Q---VN-L------
-------S----D----------------------EDE------VVGFEEEAYTVI----
----GKL------------I--------D----------------G-SNNL-EVVPIVGM
SGLGKSTLARKVYKDSRIS----FEFFSSIWVNV---SRS-YNKTEVLLSILKRL-R---
KQL-D---DESDEQMVDEIRTRLG-Y---GGKCLIVLDDVWSTDI--ID-VIIDVFP-DN
N---K-GHRIMLT--TQLEE-V-ASCFNR---DFHKLTFLSEENSWRLFKLKIF-RKE-C
--CP-PE-LEE-IGRNIAKKCSGLPLAVVVIAGVL-LGR-TTKRDW-QFVYENMGA---H
LINRDQPNS---CFRFI------KMTYDLLSYYQQACFLYCASFPRGFDIPAWKLIRLWI
AEGLIPIQNH-LTL--EEQAEEYLNDLTKKNLLMVMEQSLDG---------Q-----IKT
CRIHDIFYEFCKTEA-MVEDIV--
>KAF3632761.1
--------------------DDLVNRGGE------E----------R---QPPV------
-------V----E----------------------EDD------VVGFDEEAQKVI----
----DRL------------L--------E----------------G-SDDL-EVVPVVGM
PGLGKTTLANKIFKHPKIE----YEFFTRLWLYV---SQS-YKVKELYLNIISKF-T---
GKT-KQYHDMSEKDLADVVRGILE-E---GGKYLIVLDDVWSREA--WD-RIKIAFP-KN
N---K-RNRVLLS--TRHHT-I-AKYCNE---RPHNLKFLTDEESWILLEKKAF-HKA-K
--CP-PE-LET-HGQSIARKCKGLPLAIVVIAGAL-IGKGKTTMEW-EQVDQSVGE---H
LISRDHANN---CNKLV------RMSYDDLPYDLKACFLYFGAFPRGFLIPAWKLIRLWT
AEGFIQYKGN-LSL--ECKAEHYLNDLVNRNLVMVMRRTSDG---------Q-----IKT
CRVHDMLYEFCWQEATTEENL---
>KAF3653796.1
---------------------------TP------QPR--------Q---LI-L------
-------S----D----------------------EDD------VVGFEEEANTVI----
----DRL------------I--------N----------------G-SKSL-ESVPIVGM
PGLGKSTLARKVYKDSRIN----FEFFSCIWVNV---SRS-YNKTEVLLSILKNF-T---
KPL-D---NKSDEKITEEICSFLE-K---GGRCLIVLDDVWDGEV--MN-FIEKIFP-KG
D---K-GHRIMMT--SRQNN-V-ASAFNK---NIHRLNLLSDDNSWLLLKKKVF-RKE-S
--CS-SD-LEE-PGFSIAKKCNGLPLAIVVIAGAL-LG--KTKREW-EFVNRNIGE---H
LINPDSEDS---CSRFV------RMSYDLLSYDEKACFLYCATFPRGFDIPTWKLIRLWI
SEGFIPFDKN-LTP--EEKAEEYLNDLTKKNLVMVMNWTADD---------Q-----IKT
CRIHDMLYEFCKKEA-SEDDLF--
>KAF3653798.1
------------------------NRGDE------E----------R---KAPV------
-------V----E----------------------EDD------VVGFDEEAKTVI----
----DRL------------I--------G----------------G-SDDV-EVVPVVGM
PGLGKTTLAYKIYKDPKVE----YEFFTRVWVYV---SQR-FKRREIFLNIISKF-T---
RNT-KQYHDTTEEDLANEVKELLG-K---GGKYLIVLDDVWTMEA--WE-RIKVAFP-NN
G---K-RNRVLMT--TRQTN-V-AKRCND---EPHNLKFLTKDESWELLEKKVF-HKE-K
--CP-PE-LEW-PGKSIAEKCMGLPLAIVVIAGAL-IGKGKTTREW-EFVADSVGE---H
LINRD-PEN---CKKLV------QMSYDRLPYDLKACFLYCGAFLGGSQIPARKLIRLWI
AEGFIQYQGP-LTL--EDIAEDHLNDLVNRNLVMVMQRSYSG---------H-----IKI
CRVHDMLHEFCRHEAMTEENL---
>KAF3681068.1
--------------------EDLSARSVE------E----------R---KPPV------
-------V----E----------------------EDD------VVGFDEEADNVI----
----KRL------------L--------G----------------G-SDRL-EVVPVVGM
PGLGKTTLANKIFKHPTIG----YEFFTRIWVYV---SQS-YRRRELFLNIISKF-T---
RNT-KQYHVLCEEDLADVIQEFLG-K---GGKYLIVLDDVWSDEA--WE-RIKIAFP-NN
N---K-CNRILLT--TRDTK-V-AKQCTP---VPHDLKFLTEDESWILLEKKVF-HKD-K
--CP-PE-LEL-SGQSIAKKCNGLPLAIVVIAGAL-IGKGKTSREW-KQVDESVGE---H
LINRDQPEN---CNKLV------QMSYDRLPYDLKACFLYCGAFPGGFQIPAWKLIRLWI
AEGFIQYKGH-LSL--ECKGEDNLNDLVNRNLVMVMERTSDG---------Q-----IKT
CRLHDMLHEFCRQEAMKEENL---
>KAF3682985.1
----------------------------------------------Q----------DTL
-------L----E----------------------ENK------VVGFDEEAKVVI----
----KRL------------V--------K----------------G-TKDL-DVIPVVGL
PGLGKTTLAIKISKDPQVS----YDFFLTIWVNV---GPQ-SKLKGVFLSILKAF-K---
KQT-TEYQDMDVKELPKIICEFID-K---GGKCLIVLDDVWTTDV--VD-AVMNVFP-EK
S---K-GHRIMIT--TRDGR-I-GRYANA---NPHMLKFLKMEESFQLLVNRVF-GSN-I
RRCP-VE-LIE-HGESIAKQCFGVPLAVVVIAGAL-RGR-TSKSDW-KMVEDNV-K---H
LINKDDDPK-S-CLKFV------EMSYVYLPEEMKACFLYCGAFPQGFEIPAWKLIRLWI
SEGLINSNLTGSP---EDIAEYYLNDLINRNLVIVVQKRANG---------Q-----VKT
CRIHDMLHQFCKIEA-NNEGLF--
>KAF3613956.1
-----------------------PKKG-V------EP-----T---Q----GP-----S-
-------L----E----------------------DDE------VVGFDEEANKVI----
----MRL------------F--------E----------------GPAESL-DIVPVVGM
PGLGKTTLARKIYNDSKLS----YEFFSIIWVYV---GQS-YKIKDIFLNILKFF-T---
KRI-EDHLNDDVDTLANLISDYMS-K---GGRCLIVLDDVWEATV--ID-HVKKVFP-EN
K---K-GHRIMMT--TRDGY-L-ATYANP---DPHNLKFLNPKESFELLVKRVF-GKG-S
--CP-DD-LVK-LGEKIAGSCGGVPLAVVVIAGAL-RGR-PNKSDW-QRVEKNVAE---H
LYKNSQES----CLKFV------QMSYDRLPQEVQTCFLYCGVFPRGFDIPSWKLIRMWI
AEGLIKPQQT-YTL--EEIAELHLNDLVKRNLLILMQKRSDG---------Q-----IKA
CRLHDMLHEFCRKEA-TNKWLF--
>KAF3635087.1
------------------------SSTTP------QPR--------Q---LT-L------
-------S----D----------------------EDD------VVGFEEEANTVI----
----DRL------------I--------N----------------G-SKSL-ESVPIVGM
PGLGKSTLARKVYKDSRIN----FEFFSCIWVNV---SRS-YNKTEVLLSILKNF-T---
KPL-D---NKSDEKITEEICSFLE-K---GGRCLIVLDDVWDGEV--MN-FIEKIFP-KG
D---K-GHRIMMT--SRQNN-V-ASAFNK---NIHRLNLLSDDNSWLLLKKKVF-RKE-S
--CS-SD-LEE-PGFSIAKKCNGLPLAIVVIAGAL-LG--KTKREW-EFVNRNIGE---H
LINPDSEDS---CSRFV------RMSYDLLSYDEKACFLYCATFPRGFDIPTWKLIRLWI
SEGFIPFDKN-LTP--EEKAEEYLNDLTKKNLVMVMNWTADD---------Q-----IKT
CRIHDMLYEFCKKEA-SEDDLF--
>KAF3635089.1
------------------------NRGDE------E----------R---KAPV------
-------V----E----------------------EDD------VVGFDEEAKTVI----
----DRL------------I--------G----------------G-SDDV-EVVPVVGM
PGLGKTTLAYKIYKDPKVE----YEFFTRVWVYV---SQR-FKRREIFLNIISKF-T---
RNT-KQYHDTTEEDLANEVKELLG-K---GGKYLIVLDDVWTMEA--WE-RIKVAFP-NN
G---K-RNRVLMT--TRQTN-V-AKRCND---EPHNLKFLTKDESWELLEKKVF-HKE-K
--CP-PE-LEW-PGKSIAEKCMGLPLAIVVIAGAL-IGKGKTTREW-EFVADSVGE---H
LINRD-PEN---CKKLV------QMSYDRLPYDLKACFLYCGAFLGGSQIPARKLIRLWI
AEGFIQYQGP-LTL--EDIAEDHLNDLVNRNLVMVMQRSYSG---------H-----IKI
CRVHDMLHEFCRHEAMTEENL---
>KAF3643406.1
--------------------------TTH------QPE--------K---KNPS------
-------S----E----------------------EDD------SFGFEEEASTVI----
----NRL------------I--------G----------------G-PKNL-ETVPIIGM
LGIGKSTLARKVFKDPRIV----NEFPNCIWVDV---SQT-YNTKEILLKILGDL-K---
KEL-DS--TKTEGQLASEIRMSLD-N---G-RCLIVLDDVWNQNI--VS-FLESIVS-LN
Y---N-SHRIMIT--TRDED-V-AT--HR---NVHKLNILDKDRSWLLLEKKVI-EKG-S
--CPRPD-FEE-PGRAIAEKCGGLPFSIEVIAEDL-AKK-KAKWEWDKVIQDNIGE---S
LIKRED------LLKSV------KKSYDMLSCGAKACFLYCATFPKDHDISAWKLIRLWI
AEGFVEHDKN-LTP--EKQAENYLNDLTKKNLVMIKARTCDG---------R-----IKK
CRIHNLLYEFCKKEA-SKEDLF--
>KAF3643408.1
----------------------TLSRTTP------QPI--------Q---VN-L------
-------S----D----------------------EDE------VVGFEEEAYRVI----
----GRL------------I--------D----------------G-SNNL-EVVPIVGM
SGLGKSTLARKVYKDSRIS----FEFFSSIWVHV---SRS-YNKTEVLLSILKRL-R---
KQL-D---DESDEQMVDEIRTRLG-Y---GGKCLIVLDDVWSTDI--ID-VIIDVFP-DN
N---K-GHRIMLT--TQLEE-V-ASCFNR---DFHKLTFLSDENSWRLFKLKIF-RKE-C
--CP-PE-LEE-IGRNIAKKCSGLPLAVVVIAGVL-LGR-TTKRDW-QFVYENMGA---H
LINRDQPNS---CFRFI------KMTYDLLSYYQQACFLYCASFPRGFDIPAWKLIRLWI
AEGLIPIQNH-LTL--EEQAEEYLNDLTKKNLLMVMEQSLDG---------Q-----IKT
CRIHDIFYEFCKTEA-MAEDIV--
>KAF3643992.1
----------------------------P------QPI--------Q---IN-L------
-------S----D----------------------EDD------VVGLEEEANTVI----
----DRL------------I--------H----------------G-SEKL-EVVPIVSI
AGLGKSTLARKVYRNSRIT----FEFVSCIWVNV---SRS-YNKTKVLLNILKHL-R---
KQL-DM--NKSNEQMIKEIRTFLG-H---GRRCLIVVDDVWSTDI--IE-FIKHVFP-SN
K---K-GHRIMMT--SRFEE-V-GSCFNH---DCHKLTFLTDEESWFLLNLKVF-GKR-Y
--CP-SE-LEE-TGRNIAKKCNGLPLSVLVTAGVL-AGR-TTKREW-QLVYENMGD---C
LIYSNDPRT---YVGLI------KMSYDLLSYYQQACFLYCASFPQSFNIPAWKLIHLWI
AEGFIPIQKQ-FTL--EEQAEECLNDLTKKNLLMVIEQSLDG---------K-----IKT
CRLNDMFYEFCEKEA---------
>KAF3657896.1
--------------------DDLVNRGGE------E----------R---QPPV------
-------V----E----------------------EDD------VVGFDEEAQKVI----
----DRL------------L--------E----------------G-SDDL-EVVPVVGM
PGLGKTTLANKIFKHPKIE----YEFFTRLWLYV---SQS-YKVKELYLNIISKF-T---
GKT-KQYHDMSEKDLADVVRGILE-E---GGKYLIVLDDVWSREA--WD-RIKIAFP-KN
N---K-RNRVLLS--TRHHT-I-AKYCNE---RPHNLKFLTDEESWILLEKKAF-HKA-K
--CP-PE-LET-HGQSIARKCKGLPLAIVVIAGAL-IGKGKTTMEW-EQVDQSVGE---H
LISRDHANN---CNKLV------RMSYDDLPYDLKACFLYFGAFPRGFLIPAWKLIRLWT
AEGFIQYKGN-LSL--ECKAEHYLNDLVNRNLVMVMRRTSDG---------Q-----IKT
CRVHDMLYEFCWQEATTEENL---
>KAF3673475.1
----------------------------------------------Q----------DTL
-------L----E----------------------ENK------VVGFDEEAKVVI----
----KRL------------V--------K----------------G-TKDL-DVIPVVGL
PGLGKTTLAIKISKDPQVS----YDFFLTIWVNV---GPQ-SKLKGVFLSILKAF-K---
KQT-TEYQDMDVKELPKIICEFID-K---GGKCLIVLDDVWTTDV--VD-AVMNVFP-EK
S---K-GHRIMIT--TRDGR-I-GRYANA---NPHMLKFLKMEESFQLLVNRVF-GSN-I
RRCP-VE-LIE-HGESIAKQCFGVPLAVVVIAGAL-RGR-TSKSDW-KMVEDNV-K---H
LINKDDDPK-S-CLKFV------EMSYVYLPEEMKACFLYCGAFPQGFEIPAWKLIRLWI
SEGLINSNLTGSP---EDIAEYYLNDLINRNLVIVVQKRANG---------Q-----VKT
CRIHDMLHQFCKIEA-NNEGLF--
>KAF3673688.1
------------------------KKG-H------EL-----T---Q----GL-----S-
-------L----E----------------------DDE------VVSFDEEANKLI----
----KRL------------F--------E----------------GPAESL-DIVPIVGM
PGLGKTTLARKIYNDSRLS----YEFFSIIWVYI---GQS-YKIKDIFLNILKFL-T---
NRI-EDHLNDDVDTLANVISVYMS-K---GGRCFIVLDDVWEAIV--ID-YVKKVFP-EN
K---K-GHRIMMT--TRDLY-L-ATYANP---DRHDLKFLTGPESFELLVKRVF-GNG-S
--CP-DE-LVE-LGEKIARSCDGVPLAVVLVAGAL-RGH-PNKSDW-QRVQKNVAQ---H
LHMYRLES----CLKFV------QMGYDCLPQEVQTCFLYCGIFPRGFDIASWKLIRMWI
AEGLIKPQQT-YTL--EEIAELHLNDLVNRNLLILMQRRSDG---------R-----IKA
CRLHDMLHEFCRKEA-TNKWLF--
>KAF3685052.1
--------------------EDLSARSVE------E----------R---KPPV------
-------V----E----------------------EDD------VVGFDEEADNVI----
----KRL------------L--------G----------------G-SDRL-EVVPVVGM
PGLGKTTLANKIFKHPTIG----YEFFTRIWVYV---SQS-YRRRELFLNIISKF-T---
RNT-KQYHVLCEEDLADVIQEFLG-K---GGKYLIVLDDVWSDEA--WE-RIKIAFP-NN
N---K-CNRILLT--TRDTK-V-AKQCTP---VPHDLKFLTEDESWILLEKKVF-HKD-K
--CP-PE-LEL-SGQSIAKKCNGLPLAIVVIAGAL-IGKGKTSREW-KQVDESVGE---H
LINRDQPEN---CNKLV------QMSYDRLPYDLKACFLYCGAFPGGFQIPAWKLIRLWI
AEGFIQYKGH-LSL--ECKGEDNLNDLVNRNLVMVMERTSDG---------Q-----IKT
CRLHDMLHEFCRQEAMKEENL---
>XP_016544830.1
--------------------DDLVNRGGE------E----------R---QPPV------
-------V----E----------------------EDD------VVGFDEEAQKVI----
----DRL------------L--------E----------------G-SDDL-EVVPVVGM
PGLGKTTLANKIFKHPKIE----YEFFTRLWLYV---SQS-YKVKELYLNIISKF-T---
GKT-KQYHDMSEKDLADVVRGILE-E---GGKYLIVLDDVWSREA--WD-RIKIAFP-KN
N---K-RNRVLLS--TRHHT-I-AKYCNE---RPHNLKFLTDEESWILLEKKAF-HKA-K
--CP-PE-LET-HGQSIARKCKGLPLAIVVIAGAL-IGKGKTTMEW-EQVDQSVGE---H
LISRDHANN---CNKLV------RMSYDDLPYDLKACFLYFGAFPRGFLIPAWKLIRLWT
AEGFIQYKGN-LSL--ECKAEHYLNDLVNRNLVMVMRRTSDG---------Q-----IKT
CRVHDMLYEFCWQEATTEENL---
>XP_016547145.2
----------------------------P------QPI--------Q---IN-L------
-------S----D----------------------EDD------VVGLEEEANTVI----
----DRL------------I--------H----------------G-SEKL-EVVPIVSI
AGLGKSTLARKVYRDSRIT----FEFVSCIWVNV---SRS-YNKTKVLLNILKHL-R---
KQL-DM--NKSDEQMIKEIRTFLG-H---GRRCLIVVDDVWSTDI--IE-FIKHVFP-SN
K---K-GHRIMMT--SRFEE-V-GSCFNH---DCHKLTFLTDEESWFLLNLKVF-GKR-Y
--CP-SE-LEE-TGRNIAKKCNGLPLSVLVTAGVL-AGR-TTKREW-QLVYENMGD---C
LIYSNDPRT---YVGLI------KMSYDLLSYYQQACFLYCASFPQSFNIPAWKLIHLWI
AEGFIPIQKQ-FTL--EEQAEECLNDLTKKNLLMVIEQSLDG---------K-----IKT
CRLNDMFYEFCEKEA---------
>XP_016547146.2
----------------------------P------QPI--------Q---IN-L------
-------S----D----------------------EDD------VVGLEEEANTVI----
----DRL------------I--------H----------------G-SEKL-EVVPIVSI
AGLGKSTLARKVYRDSRIT----FEFVSCIWVNV---SRS-YNKTKVLLNILKHL-R---
KQL-DM--NKSDEQMIKEIRTFLG-H---GRRCLIVVDDVWSTDI--IE-FIKHVFP-SN
K---K-GHRIMMT--SRFEE-V-GSCFNH---DCHKLTFLTDEESWFLLNLKVF-GKR-Y
--CP-SE-LEE-TGRNIAKKCNGLPLSVLVTAGVL-AGR-TTKREW-QLVYENMGD---C
LIYSNDPRT---YVGLI------KMSYDLLSYYQQACFLYCASFPQSFNIPAWKLIHLWI
AEGFIPIQKQ-FTL--EEQAEECLNDLTKKNLLMVIEQSLDG---------K-----IKT
CRLNDMFYEFCEKEA---------
>XP_016547147.2
----------------------------P------QPI--------Q---IN-L------
-------S----D----------------------EDD------VVGLEEEANTVI----
----DRL------------I--------H----------------G-SEKL-EVVPIVSI
AGLGKSTLARKVYRDSRIT----FEFVSCIWVNV---SRS-YNKTKVLLNILKHL-R---
KQL-DM--NKSDEQMIKEIRTFLG-H---GRRCLIVVDDVWSTDI--IE-FIKHVFP-SN
K---K-GHRIMMT--SRFEE-V-GSCFNH---DCHKLTFLTDEESWFLLNLKVF-GKR-Y
--CP-SE-LEE-TGRNIAKKCNGLPLSVLVTAGVL-AGR-TTKREW-QLVYENMGD---C
LIYSNDPRT---YVGLI------KMSYDLLSYYQQACFLYCASFPQSFNIPAWKLIHLWI
AEGFIPIQKQ-FTL--EEQAEECLNDLTKKNLLMVIEQSLDG---------K-----IKT
CRLNDMFYEFCEKEA---------
>XP_016547148.2
----------------------------P------QPI--------Q---IN-L------
-------S----D----------------------EDD------VVGLEEEANTVI----
----DRL------------I--------H----------------G-SEKL-EVVPIVSI
AGLGKSTLARKVYRDSRIT----FEFVSCIWVNV---SRS-YNKTKVLLNILKHL-R---
KQL-DM--NKSDEQMIKEIRTFLG-H---GRRCLIVVDDVWSTDI--IE-FIKHVFP-SN
K---K-GHRIMMT--SRFEE-V-GSCFNH---DCHKLTFLTDEESWFLLNLKVF-GKR-Y
--CP-SE-LEE-TGRNIAKKCNGLPLSVLVTAGVL-AGR-TTKREW-QLVYENMGD---C
LIYSNDPRT---YVGLI------KMSYDLLSYYQQACFLYCASFPQSFNIPAWKLIHLWI
AEGFIPIQKQ-FTL--EEQAEECLNDLTKKNLLMVIEQSLDG---------K-----IKT
CRLNDMFYEFCEKEA---------
>XP_016547149.2
----------------------------P------QPI--------Q---IN-L------
-------S----D----------------------EDD------VVGLEEEANTVI----
----DRL------------I--------H----------------G-SEKL-EVVPIVSI
AGLGKSTLARKVYRDSRIT----FEFVSCIWVNV---SRS-YNKTKVLLNILKHL-R---
KQL-DM--NKSDEQMIKEIRTFLG-H---GRRCLIVVDDVWSTDI--IE-FIKHVFP-SN
K---K-GHRIMMT--SRFEE-V-GSCFNH---DCHKLTFLTDEESWFLLNLKVF-GKR-Y
--CP-SE-LEE-TGRNIAKKCNGLPLSVLVTAGVL-AGR-TTKREW-QLVYENMGD---C
LIYSNDPRT---YVGLI------KMSYDLLSYYQQACFLYCASFPQSFNIPAWKLIHLWI
AEGFIPIQKQ-FTL--EEQAEECLNDLTKKNLLMVIEQSLDG---------K-----IKT
CRLNDMFYEFCEKEA---------
>XP_016547303.1
-------------------QLSTLSRTTP------QPI--------Q---VN-L------
-------S----D----------------------EDE------VVGFEEEAYTVI----
----GKL------------I--------D----------------G-SNNL-EVVPIVGM
SGLGKSTLARKVYKDSRIS----FEFFSSIWVNV---SRS-YNKTEVLLSILKRL-R---
KQL-D---DESDEQMVDEIRTRLG-Y---GGKCLIVLDDVWSTDI--ID-VIIDVFP-DN
N---K-GHRIMLT--TQLEE-V-ASCFNR---DFHKLTFLSEENSWRLFKLKIF-RKE-C
--CP-PE-LEE-IGRNIAKKCSGLPLAVVVIAGVL-LGR-TTKRDW-QFVYENMGA---H
LINRDQPNS---CFRFI------KMTYDLLSYYQQACFLYCASFPRGFDIPAWKLIRLWI
AEGLIPIQNH-LTL--EEQAEEYLNDLTKKNLLMVMEQSLDG---------Q-----IKT
CRIHDIFYEFCKTEA-MVEDIV--
>XP_016547431.1
-------------------------KTTH------QPE--------K---KNPS------
-------S----E----------------------EDD------SFGFEEEASTVI----
----NRL------------I--------G----------------G-PKNI-ETVPIIGM
LGIGKSTLARKVSKDPRIV----NEFPNCIWVDV---SQT-YNTKEILLKILGDL-K---
KEL-DS--TKTEGQLANEIRMSLD-N---G-RCLIILDDVWNQNI--VSFFFESIVP-RN
Y---N-SHRIMIT--TRDED-V-AT--HR---NVHKLNILDKDRSWLLLEKKVI-KKG-S
--CPRPD-FEE-PGRAIAEKCGGLPFSIEVIAEDL-AKK-KAKWEWDKVIQDNIGE---S
LIKRED------LLKSV------KKSYDMLSCRAKACFLYCATFPKDHDISAWKLIRLWI
AEGFVEHDKN-LTP--EKQAENYLNDLTKKNLVMIKARTCDG---------R-----IKK
CRIHNLLYEFCKKEA-SKEDLF--
>XP_016547658.2
---------------------------TP------QPR--------Q---LI-L------
-------S----D----------------------EDD------VVGFEEEANTVI----
----DRL------------I--------N----------------G-SKSL-ESVPIVGM
PGLGKSTLARKVYKDSRIN----FEFFSCIWVNV---SRS-YNKTEVLLSILKNF-T---
KPL-D---NKSDEKITEEICSFLE-K---GGRCLIVLDDVWDGEV--MN-FIEKIFP-KG
D---K-GHRIMMT--SRQNN-V-ASAFNK---NIHRLNLLSDDNSWLLLKKKVF-RKE-S
--CS-SD-LEE-PGFSIAKKCNGLPLAIVVIAGAL-LG--KTKREW-EFVNRNIGE---H
LINPDSEDS---CSRFV------RMSYDLLSYDEKACFLYCATFPRGFDIPTWKLIRLWI
SEGFIPFDKN-LTP--EEKAEEYLNDLTKKNLVMVMNWTADD---------Q-----IKT
CRIHDMLYEFCKKEA-SEDDLF--
>XP_016547675.2
------------------------NRGDE------E----------R---KAPV------
-------V----E----------------------EDD------VVGFDEEAKTVI----
----DRL------------I--------G----------------G-SDDV-EVVPVVGM
PGLGKTTLAYKIYKDPKVE----YEFFTRVWVYV---SQR-FKRREIFLNIISKF-T---
RNT-KQYHDTTEEDLANEVKELLG-K---GGKYLIVLDDVWTMEA--WE-RIKVAFP-NN
G---K-RNRVLMT--TRQTN-V-AKRCND---EPHNLKFLTKDESWELLEKKVF-HKE-K
--CP-PE-LEW-PGKSIAEKCMGLPLAIVVIAGAL-IGKGKTTREW-EFVADSVGE---H
LINRD-PEN---CKKLV------QMSYDRLPYDLKACFLYCGAFLGGSQIPARKLIRLWI
AEGFIQYQGP-LTL--EDIAEDHLNDLVNRNLVMVMQRSYSG---------H-----IKI
CRVHDMLHEFCRHEAMTEENL---
>XP_016566298.1
----------------------------------------------Q----------DTL
-------L----E----------------------ENK------VVGFDEEAKVVI----
----KRL------------V--------K----------------G-TKDL-DVIPVVGL
PGLGKTTLAIKISKDPQVS----YDFFLTIWVNV---GPQ-SKLKGVFLSILKAF-K---
KQT-TEYQDMDVKELPKIICEFID-K---GGKCLIVLDDVWTTDV--VD-AVMNVFP-EK
S---K-GHRIMIT--TRDGR-I-GRYANA---NPHMLKFLKMEESFQLLVNRVF-GSN-I
RRCP-VE-LIE-HGESIAKQCFGVPLAVVVIAGAL-RGR-TSKSDW-KMVEDNV-K---H
LINKDDDPK-S-CLKFV------EMSYVYLPEEMKACFLYCGAFPQGFEIPAWKLIRLWI
SEGLINSNLTGSP---EDIAEYYLNDLINRNLVIVVQKRANG---------Q-----VKT
CRIHDMLHQFCKIEA-NNEGLF--
>XP_016566299.1
----------------------------------------------Q----------DTL
-------L----E----------------------ENK------VVGFDEEAKVVI----
----KRL------------V--------K----------------G-TKDL-DVIPVVGL
PGLGKTTLAIKISKDPQVS----YDFFLTIWVNV---GPQ-SKLKGVFLSILKAF-K---
KQT-TEYQDMDVKELPKIICEFID-K---GGKCLIVLDDVWTTDV--VD-AVMNVFP-EK
S---K-GHRIMIT--TRDGR-I-GRYANA---NPHMLKFLKMEESFQLLVNRVF-GSN-I
RRCP-VE-LIE-HGESIAKQCFGVPLAVVVIAGAL-RGR-TSKSDW-KMVEDNV-K---H
LINKDDDPK-S-CLKFV------EMSYVYLPEEMKACFLYCGAFPQGFEIPAWKLIRLWI
SEGLINSNLTGSP---EDIAEYYLNDLINRNLVIVVQKRANG---------Q-----VKT
CRIHDMLHQFCKIEA-NNEGLF--
>XP_016566300.1
----------------------------------------------Q----------DTL
-------L----E----------------------ENK------VVGFDEEAKVVI----
----KRL------------V--------K----------------G-TKDL-DVIPVVGL
PGLGKTTLAIKISKDPQVS----YDFFLTIWVNV---GPQ-SKLKGVFLSILKAF-K---
KQT-TEYQDMDVKELPKIICEFID-K---GGKCLIVLDDVWTTDV--VD-AVMNVFP-EK
S---K-GHRIMIT--TRDGR-I-GRYANA---NPHMLKFLKMEESFQLLVNRVF-GSN-I
RRCP-VE-LIE-HGESIAKQCFGVPLAVVVIAGAL-RGR-TSKSDW-KMVEDNV-K---H
LINKDDDPK-S-CLKFV------EMSYVYLPEEMKACFLYCGAFPQGFEIPAWKLIRLWI
SEGLINSNLTGSP---EDIAEYYLNDLINRNLVIVVQKRANG---------Q-----VKT
CRIHDMLHQFCKIEA-NNEGLF--
>XP_047255313.1
-------------------------KTTH------QPE--------K---KNPS------
-------S----E----------------------EDD------SFGFEEEASTVI----
----NRL------------I--------G----------------G-PKNI-ETVPIIGM
LGIGKSTLARKVSKDPRIV----NEFPNCIWVDV---SQT-YNTKEILLKILGDL-K---
KEL-DS--TKTEGQLANEIRMSLD-N---G-RCLIILDDVWNQNI--VSFFFESIVP-RN
Y---N-SHRIMIT--TRDED-V-AT--HR---NVHKLNILDKDRSWLLLEKKVI-KKG-S
--CPRPD-FEE-PGRAIAEKCGGLPFSIEVIAEDL-AKK-KAKWEWDKVIQDNIGE---S
LIKRED------LLKSV------KKSYDMLSCRAKACFLYCATFPKDHDISAWKLIRLWI
AEGFVEHDKN-LTP--EKQAENYLNDLTKKNLVMIKARTCDG---------R-----IKK
CRIHNLLYEFCKKEA-SKEDLF--
>XP_047255397.1
------------------------KKG-H------EL-----T---Q----GP-----S-
-------L----E----------------------DDE------VVGFDEEANKVI----
----KRL------------F--------E----------------GPAESL-DIVPVVGM
PGLGKTTLARKIYNDSKLS----YEFFSIIWVYI---GQS-YKIKDIFLNILKFF-T---
KRI-EDHLNDDVDTLANVISVYMS-K---GGRCFIVLDDVWEAIV--ID-YVKKVFP-EN
K---K-GHRIMMT--TRDVY-L-ATYANP---DPHDLKFLTPQESFELLVKRVF-GNG-S
--CP-DE-LVG-LGEKIAGSCDGVPLAVVVIAGAL-RGR-PNKSDW-QRVQKNVAQ---H
LYKNSQES----CLKFV------QMSYDRLPQEVQTCFLYCGIFPRGFDIASWKLIRMWI
AEGLIKPQQT-YTL--EEIAELHLNDLVNRNLLILMQKRSDG---------Q-----IKA
CRLHDMLHEFCRKEA-TNKWLF--
>XP_047265049.1
--------------------EDLSARSVE------E----------R---KPPV------
-------V----E----------------------EDD------VVGFDEEADNVI----
----KRL------------L--------G----------------G-SDRL-EVVPVVGM
PGLGKTTLANKIFKHPTIG----YEFFTRIWVYV---SQS-YRRRELFLNIISKF-T---
RNT-KQYHVLCEEDLADVIQEFLG-K---GGKYLIVLDDVWSDEA--WE-RIKIAFP-NN
N---K-CNRILLT--TRDTK-V-AKQCTP---VPHDLKFLTEDESWILLEKKVF-HKD-K
--CP-PE-LEL-SGQSIAKKCNGLPLAIVVIAGAL-IGKGKTSREW-KQVDESVGE---H
LINRDQPEN---CNKLV------QMSYDRLPYDLKACFLYCGAFPGGFQIPAWKLIRLWI
AEGFIQYKGH-LSL--ECKGEDNLNDLVNRNLVMVMERTSDG---------Q-----IKT
CRLHDMLHEFCRQEAMKEENL---
>XP_047265051.1
--------------------EDLSARSVE------E----------R---KPPV------
-------V----E----------------------EDD------VVGFDEEADNVI----
----KRL------------L--------G----------------G-SDRL-EVVPVVGM
PGLGKTTLANKIFKHPTIG----YEFFTRIWVYV---SQS-YRRRELFLNIISKF-T---
RNT-KQYHVLCEEDLADVIQEFLG-K---GGKYLIVLDDVWSDEA--WE-RIKIAFP-NN
N---K-CNRILLT--TRDTK-V-AKQCTP---VPHDLKFLTEDESWILLEKKVF-HKD-K
--CP-PE-LEL-SGQSIAKKCNGLPLAIVVIAGAL-IGKGKTSREW-KQVDESVGE---H
LINRDQPEN---CNKLV------QMSYDRLPYDLKACFLYCGAFPGGFQIPAWKLIRLWI
AEGFIQYKGH-LSL--ECKGEDNLNDLVNRNLVMVMERTSDG---------Q-----IKT
CRLHDMLHEFCRQEAMKEENL---
>St_A6-26_C01T002839.1
-------------------HDDSINRGVE------E----------R---QPPV------
-------V----E----------------------EDD------VVGFDNAAQTVI----
----DRL------------L--------E----------------R-SGDL-EVIPVVGM
PGLGKTTLATKIFKHPKIE----YEFFTRLWLYV---SQS-YKTRELYLNIISKF-T---
GNT-KHCRDMSEMDLALEVREILE-E---GGKYLIVLDDVWSTDA--WD-RIKIAFP-KN
D---K-GNRVLLT--TRDHN-V-ARYCNR---SPYDLKFLTDEESWILLEKRAL-HKA-K
--CP-PE-LET-NGKSIARKCKGLPLAIVVIAGAL-IGKGKTIQEW-EQVDQSVGE---H
FINRDQP------NKLV------RMSYDVLPDDWKACFLYFGIFPRGYLIPARKLIRLWI
AEGFIQYRGN-LSL--ECKAENYLNELVNRNLVMVMQRTLDG---------Q-----IKT
CRVHDMLYEFCWQKATTEENL---
>St_A6-26_C04T000125.1
---------------------DIPKKA-H------QV-----T---Q----GP-------
-------L----E----------------------DDE------VVGFDEDANEVM----
----NRL------------V--------E----------------GVSESV-DIIPVVGM
AGLGKTTLARKICNDSKLS----FEFFRIIWVNV---GLE-YKIKDIYLTILNFF-T---
KHI-EDHFNEDVDALAKTICGFMSEE---GGRCLIVLDDVWVAEV--VD-AVKKVFP-RN
K---K-GHRIMLT--TRDGY-L-ATYANP---DPHNLKLLTPSNSFELLEKRAF-GNG-N
--FP-VE-LVE-LGKNIAQRCWGVPLATVLIAGLL-RGL-RNKSDW-VRVENNVSK---C
LHNKDYD-----FALFI------EMSYNRLPQEMQTCFLYCGIFPRGFDIPAWKLIRLWI
AEGLIKPQQP-YTL--EDIAELHLNDLVHRNLVILLQKTADG---------R-----IKT
CRLHDLLHEFCRTKA-ANKWLF--
>St_A6-26_C04T000126.1
---------------------VKVIRQ-E------NS---------Q----------DTF
-------L----E----------------------VRN------IVGFTTESNEVM----
----ERL------------V--------E----------------G-TEEV-ECIPIVGM
TGLGKTTLARKVWSEPLIT----AEFSKNIWVSV---GQS-NELKNIFFVILKSS-T---
GPN-QEFRCTGENELAEVIASFGT-E---QHRCLIVLDDVWASEL--VD-FFKNVLP-EN
K---K-GHRILMT--TRRRD-L-ASCASE---RPYHLKFLTGEDSFRLLEKRVF-DNG-R
--CR-ND-LVE-LGKSIASKCGGLPLALVVIARAL-KVN-QTVYEW-KRIENNFWQ---Y
VVKENDTAT---CWKIV------EASYESLSSEMKACFLYCLAFPKGYDIPVQMLIRLWM
AEGLIESSPINFSS-SEDKADNYLMEFENLDLVIVSREITGS---------------IKR
VKCNEMFYEFYKME----------
>St_A6-26_C04T000128.1
------------------------DKV-K------KL-----R---E---N---------
-----------------------------------NQQ------AFQPRPEASKVI----
----KRL------------V--------E----------------GPVESL-DIIPVVGM
PGLGKTTLARKIYNDPKLS----YEFFSIPWVYV---GQE-YKIKDIYLRILKCF-K---
KSI-EDHLNDDVDTLAKVISDFIN-K---GGRCLIVLDDVWVAEV--ID-DVKKVFA-EN
K---K-GHRIMMT--TRDRY-L-ATYANT---EPHDLKFLNGKESFELLEKRVF-GKG-S
--CP-DE-LVE-LGKKIAGNCGGVPLAVVVIAGAL-RGR-PNTNDW-LRVQKNVAE---H
LYKNTQAG----CLKFV------EMSYNRLPQEVQTCFLYCGVFPRGFDIPSWKLIRLWI
AEGLIKPQQT-YTP--EEIAEFYLNDLVNRNLVILMRKKSDG---------Q-----IKI
CRLHDMLHEFCRTEA-SNKWLF--
>St_A6-26_C04T000129.1
----------------------------G------EV-----T---Q----GP-----S-
-------L----E----------------------NDA------VVGFDDEANKVI----
----KRL------------V--------E----------------GPMDSV-DIIPVVGM
PGLGKTTLARKIYNDSKLT----YEFYSIVWVYV---GQE-CKAKDIYLRILKFF-K---
KNI-EDHLNDDVDTLAKAIGGYIK-K---GGRCLIVLDDVWEDEV--ID-HARKVFA-EN
K---K-GHRIMMT--TRDLR-L-AKFANR---EPHELKFLEKEESFELLVMRVF-GKG-S
--CP-NE-LVV-IGKKIAKKCGGVPLVVVVIAGAL-RGR-LDKKDW-ERVDRNVVQ---H
LGEHTEDS----CLKFV------KMSYDHLPREVQMCFLYCGVFPRGFDIPCWKLIRLWI
AEGLIKPQPE-STL--EEIAEFYLTDLLNRNLVIIMQKRSDG---------Q-----IKT
CRLHDMLYQFCKKEA-SNKWLF--
>St_A6-26_C04T000132.1
---------------------EHQKK--E------EV-----T---Q----GP-----S-
-------L----E----------------------NDA------VVGFDDEANKVI----
----KRL------------V--------E----------------GPMDSV-NIIPVVGM
PGLGKTTLARKICNDSKLT----YEFYSIVWVYV---GKE-CKAKDIYLRILKFF-R---
KNI-EDHLNDDVDTLAKAIGGYIK-K---GGRCLIVLDDVWEDEV--ID-HVMKVFA-EN
K---K-GHRIMMT--TRDLR-L-AKFANP---EPHALKFLETEESFKLLVMRVF-GKG-S
--CP-NE-LVV-IGKEIAEKCGGVPLVVVVIAGAL-RGR-LDKKDW-ERVDRNVVQ---H
FGDHTEDS----CLKYV------KMSYDHLPGEVQMCFLYCGVFPRGFDIPCWKLIRLWI
AEGLIKPQPN-FTL--EEIAEFCLTDLLNRNLVIIMQKRSDG---------Q-----IKT
CRLHDMLYQFCKKEA-SNRCFF--
>St_A6-26_C04T000136.1
--------------------------G-H------EI-----T---Q----G-P----S-
-------L----E----------------------EDE------VVGFDEEAYNLI----
----KRL------------V--------E----------------GPEESL-DIIPVVGM
PGLGKTVLARKIYNDPKLS----YEFLSILWVYV---GQE-YKIKDIYLRILKFF-T---
KRV-EDHLNDDEDTLAKVISDFMS-K---RGRCLIVLDDVWDAEV--VD-YVKKVFA-EN
K---R-GHRIVIT--TRDGY-L-AYYINP---DPHSLKFLTKAESFELLVRRVF-GKE-T
--CP-DE-LLQ-FGKRIAERCCGVPIVVMVIAGAL-RGR-STTNDW-LRVERNMAQ---H
LYSNYNRD----SGVFL------EMSYDCLPQEVQTCFSYCGIFPRDFDIPAWKLIRMWI
AEGLIKPQQS-YTL--EEIAEHHLNDLVNRNLVILLQKRSDG---------Q-----IKT
CRLHGMLHEFCRRKA-ANKWLF--
>St_A6-26_C04T000137.1
-----------------------ELPK-K------GV-----Q---E---QGP-----S-
-------L----E----------------------NDE------VVGFDDEASKVI----
----KRL------------V--------E----------------GPAESL-DIIPVVGM
PGLGKTTLARKIYNDPKLS----YEFFSIPWVYV---GQE-YKIKDIYLRILKCF-K---
KSI-EDHLNDDVDTLAKVISDFIN-K---GRRCLIVLDDVWVAEV--ID-DVKKVFA-EN
K---K-GHRIMMT--TRDRY-L-ATYANT---EPHDLKFLNGKESFELLEKSVF-GKG-G
--CP-DE-LVE-LGKKIAGNCGGVPLAVVVIAGAL-RGR-PNTNDW-LRVQKNVAE---H
FYKSTQKG----CLKFV------EMSYNRLPQEVQTCFLYCGVFPRGFDIPSWKLIRLWI
AEGLIKPQQT-YTP--EEIAEFYLKDLVDRNLVILMRKKSDG---------Q-----IKI
CRLHDMLHEFCRTEA-SNKWLF--
>St_A6-26_C04T000138.1
---------------------EHHKK--E------EV-----T---Q----GP-----S-
-------L----E----------------------NDA------VVGFDDEAKKVI----
----KRL------------V--------E----------------GPMDSV-DIIPVVGM
PGLGKTTLARKIYNDSKLT----YEFYSIVWVYV---GQE-CKAKDIYLRILKFF-K---
KNI-EDHLNDDVDTLAKAIGGYIK-K---GGRCLIVLDDVWEDEV--ID-HVKKVFA-EN
K---K-GHRIMMT--TRDLR-L-AKFANE---EPHELKFLEKDESFELLVMRVF-GKG-S
--CP-NE-LVV-IGKKIAKKCGGVPLVVVVIAGAL-RGR-SDKKDW-ERVDRNVVQ---H
FGEHTEDS----CLKFV------KMSYDHLPQEVQMCFLYCGVFPRGFDIPCWKLIRLWI
AEGLIKPQPE-FTL--EEIAEFYLTDLLNRNLVIIMQKRSDG---------Q-----IKT
CRLHDMLYQFCKKEA-SNKWLF--
>St_A6-26_C04T000146.1
----------------------------S------LL-----I---K----GP-----S-
-------L----E----------------------NDA------VVGFDKEANTVI----
----QRL------------V--------E----------------GPMDSV-DIIPVVGM
LGLGKTTLARKIYNDSKLT----YEFYSIVWVYV---GKE-CKAKDIYLRILKFF-K---
KNI-EDYLNDDVDTLAKAIGGYIK-K---GGRCLIVLDDVWEDEV--ID-HVMKVFA-EN
K---K-GHRIMMT--TRDSC-V-AKFANP---EPHELKFLKKEETFELLVMRVF-GKG-S
--CP-ND-LVR-TGKKIAEKCGGVPLVVVVIAGAL-RGR-SDKKEW-ERVDKNVVQ---H
YGEHTEDS----CLKFV------KMSYDHLPREVQMCFLFCGVFPRGFDIPCWKLIRLWI
AEGLIKPQPE-STLEVEEIAEFYLTDLLNRNLVIIMQKRSDG---------Q-----IKT
CRLHDMLYQFCKKEA-SNKWLF--
>St_A6-26_C04T000169.1
-----------------------------------PV-----T---Q----GP-----P-
-------L----G----------------------NDE------VVGFDKEANIVI----
----KRL------------V--------E----------------GPADSL-DIIPVMGM
PGLGKTTLARKVCNDSKVS----YGFFKTVWVYV---GQE-YKIKDIHLRILQLF-T---
TRI-EEYLNEDEARLAEVIRGYMS-K---GGRCLIVLDDVWEKNV--ID-HVKKVFP-EN
K---K-GHRIMMT--TRDEY-V-AAYANP---EPHKLKFLTEEESFELLVRRVF-GKG-S
--CP-DE-LKE-NGQKIAGSCGGLPLAVVVIAGAL-GGR-STTNDW-ERIERNVAQ---H
LFKNNQES----CLKFV------EMSYDRLPQEVQMCFLYSGIFPRGFDIPAWKLIRLWI
AEGLIKPEQS-STL--EQIAELYLNDLVHRNLVILLQKRSDG---------Q-----IKT
CRLHDMLHEFCRTKA-A-------
>St_A6-26_C04T000323.1
------------------MIDHHAEKVVQ------E------E---Q----GS-----S-
-------L----E----------------------NHE------VVGFDEEVTKVI----
----NRL------------V--------E----------------G-AECL-DVIPVVGM
PGLGKTTLARKIYNDPKIS----REFFSYIWVFI---GQSTCVKRDILFNILKKF-T---
NSV-DEFKNRNEADITQEIRKRVA-N---GGKCLIVLDDVWDPNV--VD-FVKTVFP-DN
K---K-AHRIMMT--TRHED-I-ARSVNK---YPHNLKFLDGDESFQLLEKRAF-GIS-R
--CP-VE-LVE-HGEAIVAKCSGVPLTIVVIAGAL-RGR-TSEIDW-KVVRENVGK---H
LL-EDKRQ--R-CLNVV------RLSYNHLPQEKKACFLYFGAFPQGFDIPAWKLIRLWI
AEGLIMSKLSGIEI--EDISEYYLNDFANRNLVMVTGKRSNG---------R-----IKT
FRVHDMLHEFCVEEG-TRLTLF--
>St_A6-26_C04T000333.1
----------------NPMIDHHAEK-------------------------GS-----S-
-------L----E----------------------NHE------VVGFDEEVTKVI----
----NRL------------V--------E----------------G-AECL-DVIPVVGM
PGLGKTTLARKIYNDPKIS----REFFSYIWVFI---GQSTCVKRDILFNILKKF-T---
NSV-DEFKNRNEADITQEIRKRVA-N---GGKCLIVLDDVWDPNV--VD-FVKTVFP-DN
K---K-AHRIMMT--TRHED-I-ARSVNK---YPHNLKFLDGDESFQLLEKRAF-GIS-R
--CP-VE-LVE-HGEAIVAKCSGVPLTIVVIAGAL-RGR-TSEIDW-KVVRENVGK---H
LL-EDKRQ--R-CLNVV------RLSYNHLPQEKKACFLYFGAFPQGFDIPAWKLIRLWI
AEGLIMSKLSGIEI--EDISEYYLNDFANRNLVMVTGKRSNG---------R-----IKT
FRVHDMLHEFCVEEG-TRLTLF--
>St_A6-26_C04T000340.1
--------------------DRQAETVVQ------E------E---Q----GS-----S-
-------L----E----------------------NHE------VVGFDKEATKVI----
----NRL------------V--------E----------------G-AECL-DVIPVVGM
PGLGKTTLARKIYNDPKIS----REFFSYIWVFI---GQSTCVKRDILFNILKGF-T---
NSV-DEFKNRNEADITEEIRKRVA-N---GGKCLIVLDDVWDSNV--VD-FVKTVFP-DN
K---K-AHRIMMT--TRHED-I-ARSVNK---YPHNLKFLDGDESFQLLEKRAF-GVS-H
--CP-VE-LVE-HGEAIVAKCSGVPLTIVVIAGAL-RGR-TSEIDW-KVVRENVGK---H
LIQEDKLQ--R-CVNVV------RLSYNHLPHEKKACFLYFGAFPQGFDIPAWKLIRLWI
AEGLIMSKLSGNEI--EEIAEYYLNDFANRNLVMVMGKTSND---------R-----IKT
CRVHDMLHEFCVEEA-TRLTLF--
>St_A6-26_C04T000844.1
---------------------------MC------Y------A---T----GS-----A-
-------E----E----------------------DIE------VVGFDKPAKDVI----
----KRL------------C--------E----------------G-SKDL-DVIPIVGM
PGLGKTTLSRKVYHDSYLD----FHFYKRMWIYV---GTS-KKPKDILVEIVKEV-A-PS
NSE-ELIKDKDEDQLAHIIREFLV-E---RGKYLIVLDDVWDTKV--VD-FVKKAFP-NN
ESQPR-GDRIMLT--TRQRR-V-AEAVSA---HPHNLEKLSKGDSFKLLEQRVF-GKT-S
E-CP-IK-LRG-YGNEIVDKCCGVPLAIVVIAGAL-RGC-LGESEW-KLVKDNVGK---H
LINKDDNK--S-CLKFV------ETSYNHLPQQRKAAFLYFGVFPQGFDIPAWKLILLWV
AEGLIKSDLQGSEI--EEVAETYLSDFAGRNLVMVMQKRSNG---------Q-----IKT
CRIHDMLHEFCIIEA-ERISLF--
>St_A6-26_C04T000844.2
---------------------------MC------Y------A---T----GS-----A-
-------E----E----------------------DIE------VVGFDKPAKDVI----
----KRL------------C--------E----------------G-SKDL-DVIPIVGM
PGLGKTTLSRKVYHDSYLD----FHFYKRMWIYV---GTS-KKPKDILVEIVKEV-A-PS
NSE-ELIKDKDEDQLAHIIREFLV-E---RGKYLIVLDDVWDTKV--VD-FVKKAFP-NN
ESQPR-GDRIMLT--TRQRR-V-AEAVSA---HPHNLEKLSKGDSFKLLEQRVF-GKT-S
E-CP-IK-LRG-YGNEIVDKCCGVPLAIVVIAGAL-RGC-LGESEW-KLVKDNVGK---H
LINKDDNK--S-CLKFV------ETSYNHLPQQRKAAFLYFGVFPQGFDIPAWKLILLWV
AEGLIKSDLQGSEI--EEVAETYLSDFAGRNLVMVMQKRSNG---------Q-----IKT
CRIHDMLHEFCIIEA-ERISLF--
>St_A6-26_C04T000847.1
--------------------------KST------G------T---Q----GP-----A-
-------E----E----------------------DIE------VVGFDKPAEDVI----
----KRL------------G--------E----------------G-SKDL-DVIPIVGM
PGLGKTTLSRKVYNDSSLD----FHFYKRMWIYV---GTS-KKPKDILVEIVNEV-A-PS
NSK-ELIKDKDEDQLAHIIRDFLV-E---RGKYLIVLDDVWDTQV--VD-FVKKAFP-NN
KSQPR-GDRIMLT--TRQQR-V-AEAVSA---RPHNLEKLSKGDSFKLLEQRVF-GKT-R
E-CP-IN-LRG-YGEEIVDKCCGVPLAIVVISGAL-KGC-MDESEW-IVVKENVGK---I
FINKDDDK--S-CLKYV------ETSYTHLPQQKKAAFLYFGVFPQGFDIPAWKLIRLWV
AEGLIKSDLQGSEI--EKVAETYLSDFAGRNLVMVMQKRSNG---------Q-----IKT
CRLHDMLHEFCIIEA-KRISLF--
>St_A6-26_C05T000233.1
-----------------------FNRGDE------E----------R---KAPV------
-------V----E----------------------EDD------VVGFDDEAKIVI----
----DRL------------I--------G----------------G-SDYV-EVVPVVGM
PGLGKTTLAYKIYKDPKVE----YEFFTRVWVYV---SQT-FKRREIFLNIISKF-T---
RNT-KQYHDTPEDDLANEVKELLG-K---GGKYLIVLDDVWTMEA--WD-RIKIAFP-NN
G---K-RNRVLMT--TRESN-V-AKRCND---KPHDLKFLTEDESWELLEKKVF-HKE-K
--CP-PE-LEL-PGKSIAEKCMGLPLAIVVIAGAL-IGKGKTTREW-ELVAASVRE---H
LINRD-PEN---CKKLV------QMSYDRLPYDLKACFLYCGAFPGGSQIPAKKLIRLWI
AEGFIQYQGP-LAL--EDVAEDHLNDLVNRNLVMVMQRSCSG---------Q-----IKI
CRVHDMLHEFCRHEAMTEEDL---
>St_A6-26_C10T001253.1
-------------------------RGFE------E----------R---KPPV------
-------V----E----------------------EDD------VVGFDEEADNVI----
----KRL------------L--------G----------------E-SNRL-EVVPVVGM
PGLGKTTLANKIYKHPKIG----YEFFTRIWVYV---SQS-YRRRELFLNIISKF-T---
RNT-KQYHGMCEEDLADEIQEFLG-K---GGKYLVVLDDVWSDEA--WE-RIKIAFP-NN
N---K-PNRVLLT--TRDSK-V-AKQCTP---IPHDLKFLSEDESWILLEKKVF-HKD-K
--CP-PE-LVVPSGKSIAKKCKGLPLAIVVIAGAL-IGKGKTPREW-KQVDDSVSE---H
LINRDQPEN---CNKLV------QMSYDRLPYDLKACFLYCSAFPGGFQIPAWKLIRLWI
AEGFIQYKGH-LSL--ECKGEDNLNDLINRNLVMVMERTSDG---------Q-----IKT
CRLHDMLHEFCRQEAMKEENL---
>C88_C01H1G028030.1
------------------------LNSGE------E----------R---QPPV------
-------V----E----------------------EDD------VVGFDDEAQTVI----
----DRL------------L--------E----------------G-SGDL-EVIPVVGM
PGLGKTTLATKIFKHLKIE----YEFFTRLWLYV---SQS-YKTRELYLNIISKF-T---
GNT-KNCRDMSETDLAHKVREILD-E---GGKYLIVLDDVWSTDA--WD-RIKIAFP-RN
G---K-GNRVLLT--TRDNN-V-ARYCNR---SPHYLKFLTDEESWILLEKRAL-HKA-K
--CP-PE-LET-NGKSIARKCKGLPLAIVVIAGAL-IGKGKTIREW-EQVDQSVGE---H
FINRDQP------NKLV------RMSYDVLPYDWKACFLYFGTFPRGYLIPARKLIRLWI
AEGFIQYRGN-LSL--ECKAENYLNELVNRNLVMVMQRTLDG---------Q-----IKT
CRVHDMLYEFCWQEATTEENL---
>C88_C01H1G028040.1
----------------------SLN-SGE------E----------R---QPPV------
-------V----E----------------------EDD------VVGFDDEAQTVI----
----DHL------------L--------E----------------G-SGDL-EVIPVVGM
PGLGKTTLATKIFKHPKIE----YEFFTRLWLYV---SQS-YKTRELYLNIISKF-T---
GNT-KHCRDMSETDLAHKVREILD-E---GGKYLIVLDDVWSTDA--WD-RIKIAFP-KN
D---K-GNRVLLT--TRDHK-V-AKHCNR---NPHDLKFLTDEESWILLEKRAF-HKA-K
--CP-PE-LET-NGKSIARKCKGLPLAIVVIAGAL-IGKGKTIKEW-EQVDQSVGE---Y
FINRDQPNN---CNKLV------RMSYDVLPYDWKACFLYFGTFPRGYLIPARKLIRLWI
AEGFIQYEGK-LSL--ECKAEEYLNELVNRNLVMVMQRTLDR---------Q-----IKT
CRVHDMLYEFCWQEATTEENL---
>C88_C01H3G122590.1
---------------------DSISRGGE------E----------R---QLPV------
-------V----E----------------------EDD------VVGFDDEAQTVI----
----DRL------------L--------E----------------G-SGDL-EVIPVVGM
TGLGKTTLAFKIFKHPKIE----YEFFTRLWLYV---SQS-YKTRELYLNIISKF-T---
GNT-KHCRDMSEMDLALKVRDILE-E---GGKYLIVLDDVWSTDA--WD-RIKIAFP-KN
D---K-GNRVLLT--TQDHN-V-ARYCNR---SPHDLKFLTDEESWILLEKRAF-HKA-K
--CP-PE-LET-NGKSIARKCKGLPLAIVVIAGAL-IGKGKTIREW-EQVDQSVGK---H
FINRDQPNN---CNKFV------RMSYDVLPYDWKACFLYFGTFPRGYLIPARKLIHLWI
AEGFIQYRGN-VSL--ECKAENYLNELVNRNLVMVMQRTLDG---------Q-----IKT
CRVHDMLYEFCWQEATTEENL---
>C88_C01H3G122590.2
---------------------DSISRGGE------E----------R---QLPV------
-------V----E----------------------EDD------VVGFDDEAQTVI----
----DRL------------L--------E----------------G-SGDL-EVIPVVGM
TGLGKTTLAFKIFKHPKIE----YEFFTRLWLYV---SQS-YKTRELYLNIISKF-T---
GNT-KHCRDMSEMDLALKVRDILE-E---GGKYLIVLDDVWSTDA--WD-RIKIAFP-KN
D---K-GNRVLLT--TQDHN-V-ARYCNR---SPHDLKFLTDEESWILLEKRAF-HKA-K
--CP-PE-LET-NGKSIARKCKGLPLAIVVIAGAL-IGKGKTIREW-EQVDQSVGK---H
FINRDQPNN---CNKFV------RMSYDVLPYDWKACFLYFGTFPRGYLIPARKLIHLWI
AEGFIQYRGN-VSL--ECKAENYLNELVNRNLVMVMQRTLDG---------Q-----IKT
CRVHDMLYEFCWQEATTEENL---
>C88_C01H3G122590.3
---------------------DSISRGGE------E----------R---QLPV------
-------V----E----------------------EDD------VVGFDDEAQTVI----
----DRL------------L--------E----------------G-SGDL-EVIPVVGM
TGLGKTTLAFKIFKHPKIE----YEFFTRLWLYV---SQS-YKTRELYLNIISKF-T---
GNT-KHCRDMSEMDLALKVRDILE-E---GGKYLIVLDDVWSTDA--WD-RIKIAFP-KN
D---K-GNRVLLT--TQDHN-V-ARYCNR---SPHDLKFLTDEESWILLEKRAF-HKA-K
--CP-PE-LET-NGKSIARKCKGLPLAIVVIAGAL-IGKGKTIREW-EQVDQSVGK---H
FINRDQPNN---CNKFV------RMSYDVLPYDWKACFLYFGTFPRGYLIPARKLIHLWI
AEGFIQYRGN-VSL--ECKAENYLNELVNRNLVMVMQRTLDG---------Q-----IKT
CRVHDMLYEFCWQEATTEENL---
>C88_C01H3G122590.4
---------------------DSISRGGE------E----------R---QLPV------
-------V----E----------------------EDD------VVGFDDEAQTVI----
----DRL------------L--------E----------------G-SGDL-EVIPVVGM
TGLGKTTLAFKIFKHPKIE----YEFFTRLWLYV---SQS-YKTRELYLNIISKF-T---
GNT-KHCRDMSEMDLALKVRDILE-E---GGKYLIVLDDVWSTDA--WD-RIKIAFP-KN
D---K-GNRVLLT--TQDHN-V-ARYCNR---SPHDLKFLTDEESWILLEKRAF-HKA-K
--CP-PE-LET-NGKSIARKCKGLPLAIVVIAGAL-IGKGKTIREW-EQVDQSVGK---H
FINRDQPNN---CNKFV------RMSYDVLPYDWKACFLYFGTFPRGYLIPARKLIHLWI
AEGFIQYRGN-VSL--ECKAENYLNELVNRNLVMVMQRTLDG---------Q-----IKT
CRVHDMLYEFCWQEATTEENL---
>C88_C01H3G122600.1
----------------------SINRGGE------E----------R---QPPV------
-------V----E----------------------EDD------VVGFDDEAQTVI----
----NRL------------L--------E----------------G-SGDL-EVIPVVGM
PGLGKTTLATKIFKHPKIE----YEFFTRLWLYV---SQS-YKTRELYLNIISKF-T---
GNT-KHCRDMSETELAHKVREILD-E---GGKYLIVLDDVWSTDA--WD-RIKIAFP-KN
D---K-GNRVLLT--TRDHK-V-AKHCNR---SPHDLKFLTDEESWILLEKRAF-HKA-K
--CP-LE-LET-NGKSIARKCKGLPLAIVVIAGAL-IGKGKTIKEW-EQVDQSVGE---Y
FINRDQPNN---CNKLV------RMSYDVLPYDWKACFLYFGTFPRGYLIPARKLIRLWI
AEGFIQYEGN-LSL--ECKAEEYLNELVNRNLVMVMQRTLDR---------Q-----IKT
CRVHDMLYEFCWQEATTEENL---
>C88_C01H4G169840.1
-------------------------NSGE------E----------R---QPPV------
-------V----E----------------------EDD------VVGFDDEAQKVI----
----DRL------------L--------E----------------G-SGDL-EVIPVVGM
PGLGKTTLATKIFKHLKIE----YEFFTRLWLYV---SQS-YKTRELYLNIISKF-T---
GNT-KHCRDMSETDLAQKVREILD-E---GGKYLIVLDDVWSTDA--WD-RIKIAFP-RN
G---K-GNRVLLT--TRDNN-V-ARYCNR---SPHYLKFLTDEESWILLEKRAL-HKA-K
--CP-PE-LET-NGKSIARKCKGLPLAIVVIAGAL-IGKGKTIREW-EQVDQSVGE---H
FINRDQP------NKLV------RMSYDVLPYDWKACFLYFGTFPRGYLIPARKLIRLWI
AEGFIQYRGN-LSL--ECKAENYLNELVNRNLVMVMQRTLDG---------Q-----IKT
CRVHDMLYEFCWQEATTEENL---
>C88_C01H4G169840.2
-------------------------NSGE------E----------R---QPPV------
-------V----E----------------------EDD------VVGFDDEAQKVI----
----DRL------------L--------E----------------G-SGDL-EVIPVVGM
PGLGKTTLATKIFKHLKIE----YEFFTRLWLYV---SQS-YKTRELYLNIISKF-T---
GNT-KHCRDMSETDLAQKVREILD-E---GGKYLIVLDDVWSTDA--WD-RIKIAFP-RN
G---K-GNRVLLT--TRDNN-V-ARYCNR---SPHYLKFLTDEESWILLEKRAL-HKA-K
--CP-PE-LET-NGKSIARKCKGLPLAIVVIAGAL-IGKGKTIREW-EQVDQSVGE---H
FINRDQP------NKLV------RMSYDVLPYDWKACFLYFGTFPRGYLIPARKLIRLWI
AEGFIQYRGN-LSL--ECKAENYLNELVNRNLVMVMQRTLDG---------Q-----IKT
CRVHDMLYEFCWQEATTEENL---
>C88_C03H2G035790.1
--------------------DSKSKQTAH------QL---------K---RAPV------
-------V----E----------------------EDE------VVGFDEEADEII----
----NRL------------L--------G----------------G-SDDV-EFIPIVGM
PGLGKTTLANKVFKSSTVG----YAFHNRIWVYV---SQS-YTRRDLFLNIINQF-T---
RNT-EQYRYVTEEALAEVICKHLS-P----GKYLIVLDDVWTWEP--LD-DVKIALP-NK
M---R-GSKVLFT--TRDVK-L-GKFCCD---EPHHLKFLTDDECWELLQKKVF-HKD-K
--CP-LD-LKE-LGKRIAKKCMGLPLAALVIAGAL-TGRGKTKSEW-EIVHQYVSE---H
IISSD-IMM---TKKLV------QMSCDSLPVNLKACFLYCGAFPKGSEIPAWKIVRLWI
AEGFIRETRE-SIV--ETVAEGYLNELVSKSLLMVTQRTSNG---------Q-----IKT
FRVHDMLHEFCTLEA-SEENLF--
>C88_C03H2G035790.2
--------------------DSKSKQTAH------QL---------K---RAPV------
-------V----E----------------------EDE------VVGFDEEADEII----
----NRL------------L--------G----------------G-SDDV-EFIPIVGM
PGLGKTTLANKVFKSSTVG----YAFHNRIWVYV---SQS-YTRRDLFLNIINQF-T---
RNT-EQYRYVTEEALAEVICKHLS-P----GKYLIVLDDVWTWEP--LD-DVKIALP-NK
M---R-GSKVLFT--TRDVK-L-GKFCCD---EPHHLKFLTDDECWELLQKKVF-HKD-K
--CP-LD-LKE-LGKRIAKKCMGLPLAALVIAGAL-TGRGKTKSEW-EIVHQYVSE---H
IISSD-IMM---TKKLV------QMSCDSLPVNLKACFLYCGAFPKGSEIPAWKIVRLWI
AEGFIRETRE-SIV--ETVAEGYLNELVSKSLLMVTQRTSNG---------Q-----IKT
FRVHDMLHEFCTLEA-SEENLF--
>C88_C03H3G070440.1
-------------------DDSKSKQTAH------QL---------K---RAPI------
-------V----E----------------------EDE------IVGFDEEADEII----
----NRL------------L--------G----------------G-SDDV-EFIPIVGM
PGLGKTTLANKVFKSSTVG----YTFDNRIWVYV---SQS-YTRRDLFLNIINQF-T---
RNT-EQYRYVTEEALAEVIREHLL-P----GKYLIVLDDVWTWEP--LD-DVKIALP-NK
M---R------------------------------------DNECWELLQKKVF-HKD-K
--CP-AD-LEE-LGERIAKKCMGLPLAALVIAGAL-TGRSKTKSEW-EIVHQYVSE---H
IISSD-IMM---TKKLV------QMSCDSLSVNLKACFLYCGAFPKGSEIPAWKIVRLWI
AEGFIRETMQ-STV--EIVAEGYLNELVSKSLLMVAQRTSNG---------Q-----IKT
FRVHDMLHEFCTLEA-SEENLF--
>C88_C03H3G070440.2
-------------------DDSKSKQTAH------QL---------K---RAPI------
-------V----E----------------------EDE------IVGFDEEADEII----
----NRL------------L--------G----------------G-SDDV-EFIPIVGM
PGLGKTTLANKVFKSSTVG----YTFDNRIWVYV---SQS-YTRRDLFLNIINQF-T---
RNT-EQYRYVTEEALAEVIREHLL-P----GKYLIVLDDVWTWEP--LD-DVKIALP-NK
M---R-GSKVLFT--TRDDK-L-GKFCCN---EPHHLKFLTDNECWELLQKKVF-HKD-K
--CP-AD-LEE-LGERIAKKCMGLPLAALVIAGAL-TGRSKTKS----------------
-----------------------------------------------SEIPAWKIVRLWI
AEGFIRETMQ-STV--EIVAEGYLNELVSKSLLMVAQRTSNG---------Q-----IKT
FRVHDMLHEFCTLEA-SEENLF--
>C88_C03H3G070440.3
-------------------DDSKSKQTAH------QL---------K---RAPI------
-------V----E----------------------EDE------IVGFDEEADEII----
----NRL------------L--------G----------------G-SDDV-EFIPIVGM
PGLGKTTLANKVFKSSTVG----YTFDNRIWVYV---SQS-YTRRDLFLNIINQF-T---
RNT-EQYRYVTEEALAEVIREHLL-P----GKYLIVLDDVWTWEP--LD-DVKIALP-NK
M---R-GSKVLFT--TRDDK-L-GKFCCN---EPHHLKFLTDNECWELLQKKVF-HKD-K
--CP-AD-LEE-LGERIAKKCMGLPLAALVIAGAL-TGRSKTKSEW-EIVHQYVSE---H
IISSD-IMM---TKKLV------QMSCDSLSVNLKACFLYCGAFPKGSEIPAWKIVRLWI
AEGFIRETMQ-STV--EIVAEGYLNELVSKSLLMVAQRTSNG---------Q-----IKT
FRVHDMLHEFCTLEA-SEENLF--
>C88_C03H3G070440.4
-------------------DDSKSKQTAH------QL---------K---RAPI------
-------V----E----------------------EDE------IVGFDEEADEII----
----NRL------------L--------G----------------G-SDDV-EFIPIVGM
PGLGKTTLANKVFKSSTVG----YTFDNRIWVYV---SQS-YTRRDLFLNIINQF-T---
RNT-EQYRYVTEEALAEVIREHLL-P----GKYLIVLDDVWTWEP--LD-DVKIALP-NK
M---R-GSKVLFT--TRDDK-L-GKFCCN---EPHHLKFLTDNECWELLQKKVF-HKD-K
--CP-AD-LEE-LGERIAKKCMGLPLAALVIAGAL-TGRSKTKSEW-EIVHQYVSE---H
IISSD-IMM---TKKLV------QMSCDSLSVNLKACFLYCGAFPKGSEIPAWKIVRLWI
AEGFIRETMQ-STV--EIVAEGYLNELVSKSLLMVAQRTSNG---------Q-----IKT
FRVHDMLHEFCTLEA-SEENLF--
>C88_C04H1G001310.1
-------------------------KC-H------EV-----T---Q----GP-----S-
-------L----D----------------------DDE------VVGFDEEAKKVI----
----KRL------------V--------E----------------GPAESL-NIIPVVGM
PGLGKTTLARKIYNDSTLS----FEFFSVIWVYV---GQE-YKIKDIYLRILKHF-K---
NSI-DEYLNEDEGTLAKVISGFMS-K---GGKCLIVLDDVWEANV--ID-HVKKVFP-EN
K---K-GHRIMMS--TRDGY-L-AAYANP---DPHNLKFLTAKECFELLEKRVF-GKG-S
--CP-DE-LKE-VGKRIAGNCGGVPLVVVVIAGAL-AGR-SNTTEW-EVVERNVAQ---H
AFSVNKD-----CGVFV------EMSYDRLSQEMQTCFLYSGIFPRGFDIPAWKLIRLWI
AEGLIKPQQS-STL--EEIAERHLNDLVHRNLVILLQKRSDG---------Q-----IKT
CRLHDMLHEFCRTKA-ANKWLF--
>C88_C04H1G001320.1
----------------------VPKKV-H------EV-----T---Q----GP-----S-
-------L----D----------------------DDE------VVGFDDEVNKVI----
----KRL------------V--------E----------------GPAESL-AIIPVVGM
PGLGKTTLARKIYNDSTLS----FEFFSILWVYV---GQE-YKIKDIYLRILKHF-K---
NSL-DEYLNEDEGTLAKVISGFMS-K---GGRCLIVLDDVWEENV--ID-HVKKVFP-EN
K---K-GHRIMMT--TRELP-V-AAYVNP---DPHNLKFLTPKESFELLVKRVF-GEG-S
--CP-DK-LKD-VGKRIAGNCGGVPLVVVVIAGAL-AGR-SNTTEW-EVVERNVAQ---L
AFSVNKD-----CGVFV------EMSYDRLSQEMQTCFLYCGIFPRDFDIPAWKLIRTWI
AEGLIKPQQS-YTL--EEIAEHHLNDLVNRNLVIMLQKRSDG---------Q-----IKT
CRLHGMLHEFCRRKA-ANKWLF--
>C88_C04H1G001330.1
-----------------------ELPK-K------GV-----Q---E---QGP-----S-
-------L----E----------------------NDE------VVGFDEEANKVI----
----KRL------------V--------E----------------GPAESL-DIIPVVGM
PGLGKTTLARKIYNDPKLS----YEFFSIPWVYV---GQE-YKIKDIYLRILKFF-K---
KSI-EDHLNDDVDTLAKVISDFIN-K---GGRCLIVLDDVWVAEV--ID-DVKKVFA-EN
K---K-GHRIMMT--TRDRY-L-ATYANT---EPHDLKFLNGKESFELLEKRVF-GKG-S
--CP-DE-LVE-LGKKIAGNCGGVPLAVVVIAGAL-RGR-PNTNDW-LRVQKNVAE---H
LYKNTQAG----CLKFV------EMSYNRLPQEVQTCFLYCGVFPRGFDIPSWKLIRLWI
AEGLIKPQQT-YTP--EEIAEFYLNDLVNRNLVILMRKKSDG---------Q-----IKI
CRLHDMLHEFCRKEA-SNKWLF--
>C88_C04H1G001340.1
-------------------------K--G------EV-----T---Q----GP-----S-
-------L----E----------------------NDA------VVGFDDEAKKVI----
----KRL------------V--------E----------------GPMESV-DIIPVVGM
PGLGKTTLARKIYNDPKLT----YEFYSIVWVYI---GQE-CKAKDIYLRILKFF-K---
KSI-EDHLNDDVDTLAKAIGGYIK-K---GGRCLIVLDDVWEDEV--ID-HVKKVFA-EN
K---K-GHRIMMT--TRDLR-L-AKFANP---DPHELKFLKKEESFELLVMRVF-GKG-S
--CP-NE-LVG-TGNKIAEKCGGVPLVVVVIAGAL-RGR-SDKKDW-ERVDRNVVQ---H
FGEHTEDS----CLKFV------KMSYDHLPGEVQMCFLYCGVFPRGFDIPCWKLIRLWI
AEGLIKPQSE-FTL--EEIAEFYLTDLLNRNLVIIMQKRSDG---------Q-----IKT
CRLHDMLYQFCKKEA-SNKWLF--
>C88_C04H1G003020.1
------------------MIDHHAEKVVQ------E------E---Q----GS-----S-
-------L----E----------------------NHE------VVGFDEEATRVI----
----NRL------------V--------E----------------G-AECL-DVIPVVGM
PGLGKTTLARKIYNDPKIS----REFFSYIWVFI---GQSTCVKRDILFNILKKF-T---
NSV-DEFKNRNEADITEEIRKRVA-N---GGKCLIVLDDVWDSNV--VD-FVKTVFP-DN
K---K-AHRIMMT--TRHED-I-ARSVNK---YPHNLKFLDGDESFQLLEKRAF-GVS-H
--CP-VE-LVE-HGEAIVAKCSGVPLTIVVIAGAL-RGR-TSEIDW-RVVRENVGK---H
LIQEDKLQ--R-CVNVV------RLSYNHLPQEKKACFLYFGAFPQGFDIPAWKLIRLWI
AEGLIMSRLSGNEI--EEIAEYYLNDFANRNLVMVMGKTSND---------R-----IKT
CRVHDMLHEFCVEEA-TRLALF--
>C88_C04H1G008780.1
--------------------------KST------G------T---Q----GS-----A-
-------E----E----------------------DIE------VVGFDKPAKDVI----
----ERL------------C--------K----------------G-SKDL-DVIPIVGM
PGLGKTTLSRKVYHDSNIT----SHFYKRMWVYV---GTS-KKPKDILVEIVKEV-A-PS
SSE-ELIKDKDEDQLAHIIRDFLV-E---RGKYLIVLDDVWDTQV--VD-FVKKAFP-NN
KSQPR-GDRIMLT--TRQQR-V-AEAVSA---RPHNLEKLSKGDSFKLLEQRVF-GKT-R
E-CP-IN-LRG-YGEEIVDKCCGVPLAIVVISGAL-KGC-MDESEW-IVVKENVGR---I
FINKDDDK--S-CLKYV------ETSYNHLPQQKKAAFLYFGVFPRGFDIPAWKLIRLWV
AEGLIKSDLQGSEI--EKVAETYLSDFAGRNLVMVMQTRSNG---------Q-----IKT
CRLHDMLHEFCIIEA-ERICLF--
>C88_C04H1G008780.4
--------------------------KST------G------T---Q----GS-----A-
-------E----E----------------------DIE------VVGFDKPAKDVI----
----ERL------------C--------K----------------G-SKDL-DVIPIVGM
PGLGKTTLSRKVYHDSNIT----SHFYKRMWVYV---GTS-KKPKDILVEIVKEV-A-PS
SSE-ELIKDKDEDQLAHIIRDFLV-E---RGKYLIVLDDVWDTQV--VD-FVKKAFP-NN
KSQPR-GDRIMLT--TRQQR-V-AEAVSA---RPHNLEKLSKGDSFKLLEQRVF-GKT-R
E-CP-IN-LRG-YGEEIVDKCCGVPLAIVVISGAL-KGC-MDESEW-IVVKENVGR---I
FINKDDDK--S-CLKYV------ETSYNHLPQQKKAAFLYFGVFPRGFDIPAWKLIRLWV
AEGLIKSDLQGSEI--EKVAETYLSDFAGRNLVMVMQTRSNG---------Q-----IKT
CRLHDMLHEFCIIEA-ERICLF--
>C88_C04H2G034600.1
--------------------------G-H------EV-----T---Q----GP-----S-
-------L----D----------------------DDE------VVGFDVEAEKVI----
----KRL------------V--------E----------------GPAESL-NIIPVVGM
PGLGKTTLARKIYNDSTLS----FEFFSIFWVYV---GRE-YKIKDIYLRILKHF-K---
NSI-DEYLNEDEDRLAKVISGFMS-K---GGRCLIVLDDVWEANV--ID-HVKKVFP-EN
K---K-GHRIMMT--TRDGL-L-AAYANL---DPHNLKFLTTEESFELLVKRVF-GKG-S
--CP-DE-LKE-VGKRIAGNCSGVPLVVVVTAGAL-AGR-SNTTEW-KVVERNVIQ---Y
AFNVNKD-----CGVFV------EMSYDRLSQELQTCLLYSGVFPRGFDIPAWKLIRLWI
AEGLIKPQQS-STL--EEIAELHLNDLVHRNLVILLQKRSDG---------Q-----IKT
CRLHDMLHEFCRTKA-ADKWLF--
>C88_C04H2G034630.1
----------------------------H------EV-----T---Q----GP-----S-
-------L----D----------------------DDE------VVGFDVEAEKVI----
----KLL------------V--------E----------------GPAESL-NIIPVVGM
PGLGKTTLARKIYNDSTLS----FEFFSILWVYV---GRE-YKIKDIYLRILKHF-K---
NSI-DEYLNEDEDRLAKVISGFMS-K---GGRCLIVLDDVWEANV--ID-HIKKVFP-EN
K---K-GHRIMMT--TRDRL-L-AAYANP---EPHNLKFLTTEESFELLVKRVF-GKG-S
--CP-DE-LKE-VGKRIAGNCSGVPLVVVVTAGAL-AGR-SNTTEW-KVVERNVIQ---Y
AFNVNKD-----CGVFV------EMSYDRLSQELQTCLLYSGIFPRGFDIPAWKLIRLWI
AEGLIKPQQS-STL--EEIAELHLNDLVHRNLVILLQKRSDG---------Q-----IKT
CRLHDMLHEFCRTKA-ADKWLF--
>C88_C04H2G034640.1
------------------------LPK-K------GV-----Q---E---QGP-----S-
-------L----E----------------------NDE------VVGFDDEASKVI----
----KRL------------V--------E----------------GPAESL-DIIPVVGM
PGLGKTTLARKIYNDPKLS----YEFFSIPWVYV---GQE-YKIKDIYLRILKCF-K---
KSI-EDHLNDDVDTLAKVISDFIN-K---GGRCLIVLDDVWEPNV--ID-DVKKVFA-EN
K---K-GHRIMMT--TRDRY-L-ATYANT---EPHDLKFLNGKESFELLEKRVF-GKG-S
--CP-DE-LVE-LGKKIAGNCGGVPLAVVVIAGAL-RGR-PNTNDW-VRVQKNVAE---H
FYKNTQAG----CLKFV------EMSYNRLPQEVQTCFLYCGVFPRGFDIPSWKLIRLWI
AEGLIKPQQT-YTP--EEIAEFYLNDLVNRNLVILMRKKSDG---------Q-----IKI
CRLHDMLHEFCRTEA-SNKWLF--
>C88_C04H2G034650.1
------------------------KK--E------EV-----T---Q----GP-----S-
-------L----E----------------------NDA------VVGFDKEANTVI----
----QRL------------V--------E----------------GPMDSV-DIIPVVGM
PGLGKTTLARKIYNDSKLT----YEFYSIVWVYV---GKE-CKAKDIYLRILKFF-K---
KNI-EDHLNDDVDTLAKAIGGYIK-K---GGRCLIVLDDVWEDEV--ID-HVRKVFA-EN
K---K-GHRIMMT--TRDSC-V-AKFANP---KPHELKFLEKEESFELLVTRVF-GKG-S
--CP-NE-LVR-TGKKIAEKCGGVPLVVVVIAGAL-RGR-LDKKDW-ERVDRNVVQ---H
MGVHTEDS----CLKYV------KMSYDHLPGEVQMCFLYCGVFPRGFDIPCWKLIRLWI
AEGLIKPQPK-FTL--EEIAEFCLTDLLNRNLVIIMQKRSDG---------Q-----IKT
CRLHDMLYQFCKMEA-SNRCLF--
>C88_C04H2G034650.2
------------------------KK--E------EV-----T---Q----GP-----S-
-------L----E----------------------NDA------VVGFDKEANTVI----
----QRL------------V--------E----------------GPMDSV-DIIPVVGM
PGLGKTTLARKIYNDSKLT----YEFYSIVWVYV---GKE-CKAKDIYLRILKFF-K---
KNI-EDHLNDDVDTLAKAIGGYIK-K---GGRCLIVLDDVWEDEV--ID-HVRKVFA-EN
K---K-GHRIMMT--TRDSC-V-AKFANP---KPHELKFLEKEESFELLVTRVF-GKG-S
--CP-NE-LVR-TGKKIAEKCGGVPLVVVVIAGAL-RGR-LDKKDW-ERVDRNVVQ---H
MGVHTEDS----CLKYV------KMSYDHLPGEVQMCFLYCGVFPRGFDIPCWKLIRLWI
AEGLIKPQPK-FTL--EEIAEFCLTDLLNRNLVIIMQKRSDG---------Q-----IKT
CRLHDMLYQFCKMEA-SNRCLF--
>C88_C04H2G034690.1
-------------------------K--G------EV-----T---Q----GP-----S-
-------L----E----------------------NDA------VVGFDKEANTVI----
----QRL------------V--------E----------------GPMDSV-DIIPVVGM
LGLGKTTLARKICNDSKLT----YEFYSIVWVYV---GKE-CKAKDIYLRILKFF-K---
KNI-EDHLNDDVDSLSKAIGGYIK-K---GGRCLIVLDDVWEDEV--ID-HVRKVFA-EN
K---K-GHRIMMT--TRYSC-V-AKFANP---KPHELKFLEKEESFELLVTRVF-GKG-S
--CP-NE-LVR-TGKKIAEKCGGVPLVVVVIAGAL-RGR-LDKKDW-ERVDRNVVQ---H
MGVHTEDS----CLKFV------KMSYDHLPQEVQMCFLYCGVFPRGFDIPCWKLIRLWI
AEGLIKPQPK-FTL--EEIAEFCLTDLLNRNLVIIMQKRSDG---------Q-----IKT
CRLHDMLYQFCKMEA-SNRCLF--
>C88_C04H2G034790.3
------------------------LPK-K------GV-----Q---E---QGP-----S-
-------L----E----------------------NDE------VVGFDDEASKVI----
----KRL------------V--------E----------------GPAESL-DIIPVVGM
PGLGKTTLARKIYNDPKLS----YEFFSIPWVYV---GQE-YKIKDIYLRILKCF-K---
KSI-EDHLNDDVDTLAKVISDFIN-K---GGRCLIVLDDVWEPNV--ID-HVKKVFA-EN
K---K-GHRIMMT--TRDRY-L-ATYANT---EPHDLKFLNGKESFELLEKRVF-GKG-S
--CP-DE-LVE-LGKKIAGNCGGVPLAVVVIAGAL-RGR-PNTNDW-IRVQKNVAE---H
FYKNTQAG----CLKFV------EMSYNRLPQEVQTCFLYCGVFPRGFDIPSWKLIRLWI
AEGLIKPQQT-YTP--EEIAEFYLNDLVNRNLVILMRKKSDG---------Q-----IKI
CRLHDMLHEFCRTEA-SNKWLF--
>C88_C04H2G034880.2
-------------------------K--G------EV-----T---Q----DP-----S-
-------L----E----------------------NDA------VVGFDDEANKVI----
----KRL------------V--------E----------------GPMDSV-DIIPVVGM
PGLGKTTLARKIYNDSKLT----YEFYSIVWVYV---GQE-CKAKDMYLRILKFF-K---
KNI-EDHLNDDVDTLAKAIGGYIK-K---GGRCLIVLDDVWEDEV--ID-HVMKVFA-EN
K---K-GHRIMMT--TRDSR-V-AKFANK---EPHELKFLKKEESFELLVMRVF-GKG-S
--CP-NE-LVV-IGNKIAEKCGGVPLVVVVIAGAL-RGR-SDKKEW-ERVDKNVVQ---H
YGEHTEDS----CLKFV------KMSYDHLPGEVQMCFLYCGVFPRGFDIPCWKLIRLWI
AEGLIKPPPE-STLEVEEIAEFYLTDLLNRNLVIIMQKRSDG---------Q-----IKT
CRLHDMLYQFCKKEA-SNKWLF--
>C88_C04H2G034890.2
-------------------------K--G------EV-----T---Q----GP-----S-
-------L----E----------------------NDA------VVGFDDQANQVI----
----KRL------------V--------E----------------GPMDSV-DTIPVVGM
PGLGKTTLARKIYNDSKLT----YEFYSIVWVYV---GKE-CKAKDIYLRILKFF-K---
KNI-EDHLNDDVDTLAKAIGGYIK-K---GGRCLIVLDDVWEDEV--ID-HVMKVFA-EN
K---K-GHRIMMT--TRDLR-L-AKFANP---EPHELKFLETEESFELLVMRVF-GKG-S
--CP-NE-LVV-IGKEIAEKCGGVPLVVVVIAGAL-RGR-LDKKEW-ERVNKNVVQ---H
LGKHTEDS----CLKYV------KMSYDHLPGEVQMCFLYCGVFPRGFDIPCWKLIRLWI
AEGLIKPQPN-FTL--EEIAEFCLTDLLNRNLVIIMQKRSDG---------Q-----IKT
CRLHDMLYQFCKKEA-SNRWLF--
>C88_C04H2G034920.1
-------------------------K--G------EV-----T---Q----GP-----S-
-------L----E----------------------NDA------VVGFDKEANTVI----
----QRL------------V--------E----------------GPMDSV-DIIPVVGM
LGLGKTTLARKICNDSKLT----YEFYSIVWVYV---GKE-CKAKDIYLRILKFF-K---
KNI-EDHLNDDVDSLSKAIGGYIK-K---GGRCLIVLDDVWEDEV--ID-HVRKVFA-EN
K---K-GHRIMMT--TRYSC-V-AKFANP---KPHELKFLEKEESFELLVTRVF-GKG-S
--CP-NE-LVR-TGKKIAEKCGGVPLVVVVIAGAL-RGR-LDKKDW-ERVDRNVVQ---H
MGVHTEDS----CLKFV------KMSYDHLPQEVQMCFLYCGVFPRGFDIPCWKLIRLWI
AEGLIKPQPN-FTL--EEIAEFCLTDLLNRNLVIIMQKRSDG---------Q-----IKT
CRLHDMLYQFCKMEA-SNRCLF--
>C88_C04H2G036950.1
-----------------PTIVHQAETVVQ------E------E---Q----GS-----S-
-------L----E----------------------NHE------VVGFDEEATKVI----
----NRL------------V--------E----------------G-AECL-DVIPVVGM
PGLGKTTLARKIYNDPKIS----REFFSYIWVFI---GQSSCVKRDILFNILKGF-T---
NSF-DEFKNRNEADITQEIRKRVA-N---GGKCLIVLDDVWDPNV--VD-FVKTVFP-DN
K---K-AHRIMMT--TRHED-I-ARSVNK---YPHNLKFLDGDESFQLLEKRAF-GVS-R
--CP-VE-LVE-HGEAIVAKCSGVPLTIVVIAGAL-RGR-TSEIDW-KVVRENVGK---H
LL-EDKRQ--R-CLNVV------RLSYNHLPQEKKACFLYFGAFPQGFDIPAWKLIRLWI
AEGLIMSKLSGIEI--EDIAEYYLNDFANRNLVMVTGKRSNG---------R-----IKT
FRVHDMLHEFCVEEG-TRLTLF--
>C88_C04H2G042800.1
--------------------------KTT------G------T---Q----GP-----A-
-------E----E----------------------DIE------VVGFDKPAKDVI----
----KRL------------C--------E----------------G-SKDL-DVIPIVGM
PGLGKTTLSRKVYHDSYLD----FHFYKRMWIYV---GTS-KKPKDILVEIVKEV-A-PS
NSE-ELIKDKDEDQLAHSIREFLV-E---RGKYLIVLDDVWDTKV--VD-FVKKAFP-NN
ESQPR-GDRIMLT--TRQRR-V-AEAVSA---HPHNLEKLSKGDSFKLLEQRVF-GKT-R
E-CP-IK-LRG-YGNEIVDKCCGVPLAIVVIAGAL-RGC-LGESEW-KLVKDNVGK---H
LINKDDNK--S-CLKFV------ETSYNHLPQQRKAAFLYFGVFPQGFDIPAWKLILLWV
AEGLIKSDLQGSEI--EEVADTYLSDFAGRNLVMVMQKRSNG---------Q-----IKT
CRLHDMLHEFCIIEA-ERISLF--
>C88_C04H2G042800.2
--------------------------KTT------G------T---Q----GP-----A-
-------E----E----------------------DIE------VVGFDKPAKDVI----
----KRL------------C--------E----------------G-SKDL-DVIPIVGM
PGLGKTTLSRKVYHDSYLD----FHFYKRMWIYV---GTS-KKPKDILVEIVKEV-A-PS
NSE-ELIKDKDEDQLAHSIREFLV-E---RGKYLIVLDDVWDTKV--VD-FVKKAFP-NN
ESQPR-GDRIMLT--TRQRR-V-AEAVSA---HPHNLEKLSKGDSFKLLEQRVF-GKT-R
E-CP-IK-LRG-YGNEIVDKCCGVPLAIVVIAGAL-RGC-LGESEW-KLVKDNVGK---H
LINKDDNK--S-CLKFV------ETSYNHLPQQRKAAFLYFGVFPQGFDIPAWKLILLWV
AEGLIKSDLQGSEI--EEVADTYLSDFAGRNLVMVMQKRSNG---------Q-----IKT
CRLHDMLHEFCIIEA-ERISLF--
>C88_C04H2G042800.3
--------------------------KTT------G------T---Q----GP-----A-
-------E----E----------------------DIE------VVGFDKPAKDVI----
----KRL------------C--------E----------------G-SKDL-DVIPIVGM
PGLGKTTLSRKVYHDSYLD----FHFYKRMWIYV---GTS-KKPKDILVEIVKEV-A-PS
NSE-ELIKDKDEDQLAHSIREFLV-E---RGKYLIVLDDVWDTKV--VD-FVKKAFP-NN
ESQPR-GDRIMLT--TRQRR-V-AEAVSA---HPHNLEKLSKGDSFKLLEQRVF-GKT-R
E-CP-IK-LRG-YGNEIVDKCCGVPLAIVVIAGAL-RGC-LGESEW-KLVKDNVGK---H
LINKDDNK--S-CLKFV------ETSYNHLPQQRKAAFLYFGVFPQGFDIPAWKLILLWV
AEGLIKSDLQGSEI--EEVADTYLSDFAGRNLVMVMQKRSNG---------Q-----IKT
CRLHDMLHEFCIIEA-ERISLF--
>C88_C04H2G042800.4
--------------------------KTT------G------T---Q----GP-----A-
-------E----E----------------------DIE------VVGFDKPAKDVI----
----KRL------------C--------E----------------G-SKDL-DVIPIVGM
PGLGKTTLSRKVYHDSYLD----FHFYKRMWIYV---GTS-KKPKDILVEIVKEV-A-PS
NSE-ELIKDKDEDQLAHSIREFLV-E---RGKYLIVLDDVWDTKV--VD-FVKKAFP-NN
ESQPR-GDRIMLT--TRQRR-V-AEAVSA---HPHNLEKLSKGDSFKLLEQRVF-GKT-R
E-CP-IK-LRG-YGNEIVDKCCGVPLAIVVIAGAL-RGC-LGESEW-KLVKDNVGK---H
LINKDDNK--S-CLKFV------ETSYNHLPQQRKAAFLYFGVFPQGFDIPAWKLILLWV
AEGLIKSDLQGSEI--EEVADTYLSDFAGRNLVMVMQKRSNG---------Q-----IKT
CRLHDMLHEFCIIEA-ERISLF--
>C88_C04H2G042800.5
--------------------------KTT------G------T---Q----GP-----A-
-------E----E----------------------DIE------VVGFDKPAKDVI----
----KRL------------C--------E----------------G-SKDL-DVIPIVGM
PGLGKTTLSRKVYHDSYLD----FHFYKRMWIYV---GTS-KKPKDILVEIVKEV-A-PS
NSE-ELIKDKDEDQLAHSIREFLV-E---RGKYLIVLDDVWDTKV--VD-FVKKAFP-NN
ESQPR-GDRIMLT--TRQRR-V-AEAVSA---HPHNLEKLSKGDSFKLLEQRVF-GKT-R
E-CP-IK-LRG-YGNEIVDKCCGVPLAIVVIAGAL-RGC-LGESEW-KLVKDNVGK---H
LINKDDNK--S-CLKFV------ETSYNHLPQQRKAAFLYFGVFPQGFDIPAWKLILLWV
AEGLIKSDLQGSEI--EEVADTYLSDFAGRNLVMVMQKRSNG---------Q-----IKT
CRLHDMLHEFCIIEA-ERISLF--
>C88_C04H2G042800.6
--------------------------KTT------G------T---Q----GP-----A-
-------E----E----------------------DIE------VVGFDKPAKDVI----
----KRL------------C--------E----------------G-SKDL-DVIPIVGM
PGLGKTTLSRKVYHDSYLD----FHFYKRMWIYV---GTS-KKPKDILVEIVKEV-A-PS
NSE-ELIKDKDEDQLAHSIREFLV-E---RGKYLIVLDDVWDTKV--VD-FVKKAFP-NN
ESQPR-GDRIMLT--TRQRR-V-AEAVSA---HPHNLEKLSKGDSFKLLEQRVF-GKT-R
E-CP-IK-LRG-YGNEIVDKCCGVPLAIVVIAGAL-RGC-LGESEW-KLVKDNVGK---H
LINKDDNK--S-CLKFV------ETSYNHLPQQRKAAFLYFGVFPQGFDIPAWKLILLWV
AEGLIKSDLQGSEI--EEVADTYLSDFAGRNLVMVMQKRSNG---------Q-----IKT
CRLHDMLHEFCIIEA-ERISLF--
>C88_C04H3G071060.1
----------------------IPEKA-H------QV-----T---Q---KGP-------
-------L----E----------------------DDE------VVGFDEEANEVM----
----KRL------------V--------E----------------GVSESV-DIIPVVGM
AGLGKTTLARKICNDSKLS----FEFFRIIWVNV---GLE-YKIKDIYLTILNFF-T---
KHI-EDHFNEDVDALAKTICGFMSEE---GGRCLIVLDDVWVAEV--VD-AVKKVFP-RN
K---K-GHRIMLT--TRDGY-L-ATYTNP---DPHNLKRLTPSNSFELLEKRAF-GNG-N
--FP-VE-LVE-LGKNIAQRCWGVPLATVLIAGLL-RGL-RNKSDW-VRVESNVSQ---R
LHNKDYD-----FALFI------EMSYDRLPQEMQRCFLYCGIFPRGFDIPAWKLIRLWI
AEGLIKPQQS-STL--EEIAERHLNDLVHRNLVILLQKRSDG---------Q-----IKT
CRLHDMLHEFCRTKA-ANKWLF--
>C88_C04H3G071060.2
---------------------DIPEKA-H------QV-----T---Q----GP-------
-------L----E----------------------DDE------VVGFDEEANEVM----
----KRL------------V--------E----------------GVSESV-DIIPVVGM
AGLGKTTLARKICNDSKLS----FEFFRIIWVNV---GLE-YKIKDIYLTILNFF-T---
KHI-EDHFNEDVDALAKTICGFMSEE---GGRCLIVLDDVWVAEV--VD-AVKKVFP-RN
K---K-GHRIMLT--TRDGY-L-ATYTNP---DPHNLKRLTPSNSFELLEKRAF-GNG-N
--FP-VE-LVE-LGKNIAQRCWGVPLATVLIAGLL-RGL-RNKSDW-VRVESNVSQ---R
LHNKDYD-----FALFI------EMSYDRLPQEMQRCFLYCGIFPRGFDIPAWKLIRLWI
AEGLIKPQQS-STL--EEIAERHLNDLVHRNLVILLQKRSDG---------Q-----IKT
CRLHDMLHEFCRTKA-ANKWLF--
>C88_C04H3G071060.3
----------------------IPEKA-H------QV-----T---Q---KGP-------
-------L----E----------------------DDE------VVGFDEEANEVM----
----KRL------------V--------E----------------GVSESV-DIIPVVGM
AGLGKTTLARKICNDSKLS----FEFFRIIWVNV---GLE-YKIKDIYLTILNFF-T---
KHI-EDHFNEDVDALAKTICGFMSEE---GGRCLIVLDDVWVAEV--VD-AVKKVFP-RN
K---K-GHRIMLT--TRDGY-L-ATYTNP---DPHNLKRLTPSNSFELLEKRAF-GNG-N
--FP-VE-LVE-LGKNIAQRCWGVPLATVLIAGLL-RGL-RNKSDW-VRVESNVSQ---R
LHNKDYD-----FALFI------EMSYDRLPQEMQRCFLYCGIFPRGFDIPAWKLIRLWI
AEGLIKPQQS-STL--EEIAERHLNDLVHRNLVILLQKRSDG---------Q-----IKT
CRLHDMLHEFCRTKA-ANKWLF--
>C88_C04H3G071060.5
--------------------LDIPEKA-H------QV-----T---Q----GP-------
-------L----E----------------------DDE------VVGFDEEANEVM----
----KRL------------V--------E----------------GVSESV-DIIPVVGM
AGLGKTTLARKICNDSKLS----FEFFRIIWVNV---GLE-YKIKDIYLTILNFF-T---
KHI-EDHFNEDVDALAKTICGFMSEE---GGRCLIVLDDVWVAEV--VD-AVKKVFP-RN
K---K-GHRIMLT--TRDGY-L-ATYTNP---DPHNLKRLTPSNSFELLEKRAF-GNG-N
--FP-VE-LVE-LGKNIAQRCWGVPLATVLIAGLL-RGL-RNKSDW-VRVESNVSQ---R
LHNKDYD-----FALFI------EMSYDRLPQEMQRCFLYCGIFPRGFDIPAWKLIRLWI
AEGLIKPQQS-STL--EEIAERHLNDLVHRNLVILLQKRSDG---------Q-----IKT
CRLHDMLHEFCRTKA-ANKWLF--
>C88_C04H3G071060.6
----------------------IPEKA-H------QV-----T---Q---KGP-------
-------L----E----------------------DDE------VVGFDEEANEVM----
----KRL------------V--------E----------------GVSESV-DIIPVVGM
AGLGKTTLARKICNDSKLS----FEFFRIIWVNV---GLE-YKIKDIYLTILNFF-T---
KHI-EDHFNEDVDALAKTICGFMSEE---GGRCLIVLDDVWVAEV--VD-AVKKVFP-RN
K---K-GHRIMLT--TRDGY-L-ATYTNP---DPHNLKRLTPSNSFELLEKRAF-GNG-N
--FP-VE-LVE-LGKNIAQRCWGVPLATVLIAGLL-RGL-RNKSDW-VRVESNVSQ---R
LHNKDYD-----FALFI------EMSYDRLPQEMQRCFLYCGIFPRGFDIPAWKLIRLWI
AEGLIKPQQS-STL--EEIAERHLNDLVHRNLVILLQKRSDG---------Q-----IKT
CRLHDMLHEFCRTKA-ANKWLF--
>C88_C04H3G071080.1
----------------------------H------EV-----T---Q----GP-----S-
-------L----D----------------------DDE------VVGFDVEAEKVI----
----KRL------------V--------E----------------GPAESL-NIIPVVGM
PGLGKTTLARKIYNDSTLS----FEFFSILWVYV---GRE-YKIKDIYLRILKHF-K---
NSI-DEYLNEDEDRLAKVISGFMS-K---GGRCLIVLDDVWEANA--ID-HVKKVFP-EN
K---K-GHRIMMT--TRDGL-L-ASYTNP---DPHNLKFLTTEESFELLVKRVF-GKG-S
--CP-DE-LKE-NGQKIAGSCGGVPLVVVVTAGAL-AGR-SNTTEW-KVVERNVIQ---Y
AFNVNKD-----CGVFV------EMSYDRLSQELQTCLLYSGIFPRGFDIPAWKLIRLWI
AEGLIKPQQS-STL--EEIAELHLNDLVHRNLVILLQKRSDG---------Q-----IKT
CRLHDMLHEFCRTKA-ADKWLF--
>C88_C04H3G071080.2
----------------------------H------EV-----T---Q----GP-----S-
-------L----D----------------------DDE------VVGFDVEAEKVI----
----KRL------------V--------E----------------GPAESL-NIIPVVGM
PGLGKTTLARKIYNDSTLS----FEFFSILWVYV---GRE-YKIKDIYLRILKHF-K---
NSI-DEYLNEDEDRLAKVISGFMS-K---GGRCLIVLDDVWEANA--ID-HVKKVFP-EN
K---K-GHRIMMT--TRDGL-L-ASYTNP---DPHNLKFLTTEESFELLVKRVF-GKG-S
--CP-DE-LKE-NGQKIAGSCGGVPLVVVVTAGAL-AGR-SNTTEW-KVVERNVIQ---Y
AFNVNKD-----CGVFV------EMSYDRLSQELQTCLLYSGIFPRGFDIPAWKLIRLWI
AEGLIKPQQS-STL--EEIAELHLNDLVHRNLVILLQKRSDG---------Q-----IKT
CRLHDMLHEFCRTKA-ADKWLF--
>C88_C04H3G071080.3
----------------------------H------EV-----T---Q----GP-----S-
-------L----D----------------------DDE------VVGFDVEAEKVI----
----KRL------------V--------E----------------GPAESL-NIIPVVGM
PGLGKTTLARKIYNDSTLS----FEFFSILWVYV---GRE-YKIKDIYLRILKHF-K---
NSI-DEYLNEDEDRLAKVISGFMS-K---GGRCLIVLDDVWEANA--ID-HVKKVFP-EN
K---K-GHRIMMT--TRDGL-L-ASYTNP---DPHNLKFLTTEESFELLVKRVF-GKG-S
--CP-DE-LKE-NGQKIAGSCGGVPLVVVVTAGAL-AGR-SNTTEW-KVVERNVIQ---Y
AFNVNKD-----CGVFV------EMSYDRLSQELQTCLLYSGIFPRGFDIPAWKLIRLWI
AEGLIKPQQS-STL--EEIAELHLNDLVHRNLVILLQKRSDG---------Q-----IKT
CRLHDMLHEFCRTKA-ADKWLF--
>C88_C04H3G071090.1
----SLW---------------------D------EL--------------RPP------
-------L----E----------------------NDE------VVGFDVEANNMI----
----KRL------------V--------E----------------GPEESL-DIIPVVGM
PGLGKTILARKIYNDPKLS----YEFPSILWVNV---GRE-YKIKDIYLRILKFF-T---
KRI-EDNLNDDEDTLAKVISGLMS-N---RGRCLIILDDVWEAEV--ID-YVMKVFP-EN
K---K-GHRIVMT--TRKGY-V-TSYLNP---EAHHLKFLSMKESFELL--REV------
------------------------------IAGAL-AGR-SNRTEW-EVVHRNVA----H
AYSVNNN-----CA-FV------EVSYDHLPQEVQMCFLYCGIFPRDFDIPAWKLIRMWI
AEGLIKPQQS-YTI--EEIAEHHLNDLVNRNLVILLQKKSDG---------K-----IKT
CRLHGMLHEFCRTKA-A-------
>C88_C04H3G071100.1
------------------------LPK-K------GV-----Q---E---QGP-----S-
-------L----E----------------------NDE------VVGFDDEASKVI----
----KRL------------V--------E----------------GPVESL-DIIPVVGM
PGLGKTTLARKIYNDPKLS----YEFFSIPWVYV---GQE-YKIKDIYLRILKFF-K---
KSI-EDHLNDDVDTLAKVISDFIN-K---GGRCLIVLDDVWVAEV--ID-DVKKVFA-EN
K---K-GHRIMMT--TRDRY-L-ATYANT---EPHDLKFLNGKESFELLEKRVF-GKG-S
--CP-DE-LVE-LGKKIAGNCGGVPLAVVVIAGAL-RGR-PNTNDW-VRVQKNVAE---H
FYKNTQAG----CLKFV------EMSYNRLPQEVQTCFLYCGVFPRGFDIPSWKLIRLWI
AEGLIKPQQT-YTP--EEIAEFYLNDLVNRNLVILMRKKSDG---------Q-----IKI
CRLHDMLHEFCRTEA-SNKWLF--
>C88_C04H3G071110.2
----------------------------G------EV-----T---Q----GP-----S-
-------L----E----------------------NDA------VVGFDDEANKVI----
----KRL------------V--------E----------------GPMDSV-DIIPVVGM
PGLGKTTLARKIYNDSKLT----YEFYSIVWVYV---GQE-CKAKDIYLRILKFF-K---
KNI-EDHLNDDVDTLAKAIGGYIK-K---GGRCLIVLDDVWEDEV--ID-HARKVFA-EN
K---K-GHRIMMT--TRDLR-V-AKFANR---EPHELKFLEKEESFELLVMRVF-GKG-S
--CP-NE-LVV-IGKKIAKKCGGVPLVVVVIAGAL-RGR-LDKKDW-ERVDRNVVQ---H
LGEHTEDS----CLKFV------KMSYDHLPREVQMCFLYCGVFPRGFDIPCWKLIRLWI
AEGLIKPQPE-STL--EEIAEFYLTDLLNRNLVIIMQKRSDG---------Q-----IKT
CRLHDMLYQFCKKEA-SNKWLF--
>C88_C04H3G071130.1
-------------------------K--G------EV-----T---Q----GP-----S-
-------L----E----------------------NDA------VVGFDEEANTVI----
----KRL------------V--------E----------------GSMESV-DIIPVVGM
PGLGKTTLARKICNDSKLT----YEFYSIVWVYV---GQE-CKAKDIYLRILKFF-K---
KNI-EDHLNDDVDTLAKAIGGYIK-K---GGRCLIVLDDVWEDEV--ID-HVMKVFA-EN
K---K-GHRIMMT--TRDSR-V-AKFANP---EPHELKFLKKEETFELLVMRVF-GKG-S
--CP-ND-LVR-TGKKIAEKCGGVPLVVVVIAGAL-RGR-SDKKEW-ERVEKNVVQ---F
MGEHTEDS----CLKYV------KTSYDHLPQEMQMCFLYCGVFPRGFDIPCWKLIRLWI
AEGLIKPQPN-FTL--EEIAEFCLTDLLNRNLVIIMQKRSDG---------Q-----IKT
CRLHDMLYQFCKKEA-SNRWLF--
>C88_C04H3G071170.1
-----------------------ELPK-K------GV-----Q---E---QGP-----S-
-------L----E----------------------NDE------VVGFDDEASKVI----
----KRL------------V--------E----------------GPAESL-DIIPVAGM
PGLGKTTLARKIYNDPKLS----YEFFSIPWVYV---GQE-YKIKDIYLRILKCF-K---
KSI-EDHLNDDVDTLAKVISDFIN-K---GERCLIVLDDVWVAEV--ID-DVKKVFA-EN
K---K-GHRIMMT--TRDRY-L-ATYANT---EPHDLKFLNGKESFELLEKRVF-GKG-G
--CP-DE-LVE-LGKEIAGKCGGVPLALVVIAGAL-RGR-PNTNDW-LRVQKNVAE---H
FYKNTQEG----CLKFV------EMSYNRLPQEVQTCFLYCGVFPRGFDIPSWKLIRLWI
AEGLIKPQQT-YTP--EEIAEFYLNDLVNRNLVILMRKKSDG---------Q-----IKI
CRLHDMLHEFCRKEA-SNKWLF--
>C88_C04H3G071170.2
-----------------------ELPK-K------GV-----Q---E---QGP-----S-
-------L----E----------------------NDE------VVGFDDEASKVI----
----KRL------------V--------E----------------GPAESL-DIIPVAGM
PGLGKTTLARKIYNDPKLS----YEFFSIPWVYV---GQE-YKIKDIYLRILKCF-K---
KSI-EDHLNDDVDTLAKVISDFIN-K---GERCLIVLDDVWVAEV--ID-DVKKVFA-EN
K---K-GHRIMMT--TRDRY-L-ATYANT---EPHDLKFLNGKESFELLEKRVF-GKG-G
--CP-DE-LVE-LGKEIAGKCGGVPLALVVIAGAL-RGR-PNTNDW-LRVQKNVAE---H
FYKNTQEG----CLKFV------EMSYNRLPQEVQTCFLYCGVFPRGFDIPSWKLIRLWI
AEGLIKPQQT-YTP--EEIAEFYLNDLVNRNLVILMRKKSDG---------Q-----IKI
CRLHDMLHEFCRKEA-SNKWLF--
>C88_C04H3G071170.3
-----------------------ELPK-K------GV-----Q---E---QGP-----S-
-------L----E----------------------NDE------VVGFDDEASKVI----
----KRL------------V--------E----------------GPAESL-DIIPVAGM
PGLGKTTLARKIYNDPKLS----YEFFSIPWVYV---GQE-YKIKDIYLRILKCF-K---
KSI-EDHLNDDVDTLAKVISDFIN-K---GERCLIVLDDVWVAEV--ID-DVKKVFA-EN
K---K-GHRIMMT--TRDRY-L-ATYANT---EPHDLKFLNGKESFELLEKRVF-GKG-G
--CP-DE-LVE-LGKEIAGKCGGVPLALVVIAGAL-RGR-PNTNDW-LRVQKNVAE---H
FYKNTQEG----CLKFV------EMSYNRLPQEVQTCFLYCGVFPRGFDIPSWKLIRLWI
AEGLIKPQQT-YTP--EEIAEFYLNDLVNRNLVILMRKKSDG---------Q-----IKI
CRLHDMLHEFCRKEA-SNKWLF--
>C88_C04H3G071280.2
-----------------------ELPK-K------GV-----Q---E---QGP-----S-
-------L----E----------------------NDE------VVGFDDEASKVI----
----KRL------------V--------E----------------GPAESL-DIIPVAGM
PGLGKTTLARKIYNDPKLS----YEFFSIPWVYV---GQE-YKIKDIYLRILKCF-K---
KSI-EDHLNDDVDTLAKVISDFIN-K---GERCLIVLDDVWVAEV--ID-DVKKVFA-EN
K---K-GHRIMMT--TRDRY-L-ATYANT---EPHDLKFLNGKESFELLEKRVF-GKG-G
--CP-DE-LVE-LGKEIAGKCGGVPLALVVIAGAL-RGR-PNTNDW-LRVQKNVAE---H
FYKNTQEG----CLKFV------EMSYNRLPQEVQTCFLYCGVFPRGFDIPSWKLIRLWI
AEGLIKPQQT-YTP--EEIAEFYLNDLVNRNLVILMRKKSDG---------Q-----IKI
CRLHDMLHEFCRKEA-SNKWLF--
>C88_C04H3G071280.3
-----------------------ELPK-K------GV-----Q---E---QGP-----S-
-------L----E----------------------NDE------VVGFDDEASKVI----
----KRL------------V--------E----------------GPAESL-DIIPVAGM
PGLGKTTLARKIYNDPKLS----YEFFSIPWVYV---GQE-YKIKDIYLRILKCF-K---
KSI-EDHLNDDVDTLAKVISDFIN-K---GERCLIVLDDVWVAEV--ID-DVKKVFA-EN
K---K-GHRIMMT--TRDRY-L-ATYANT---EPHDLKFLNGKESFELLEKRVF-GKG-G
--CP-DE-LVE-LGKEIAGKCGGVPLALVVIAGAL-RGR-PNTNDW-LRVQKNVAE---H
FYKNTQEG----CLKFV------EMSYNRLPQEVQTCFLYCGVFPRGFDIPSWKLIRLWI
AEGLIKPQQT-YTP--EEIAEFYLNDLVNRNLVILMRKKSDG---------Q-----IKI
CRLHDMLHEFCRKEA-SNKWLF--
>C88_C04H3G071280.4
-----------------------ELPK-K------GV-----Q---E---QGP-----S-
-------L----E----------------------NDE------VVGFDDEASKVI----
----KRL------------V--------E----------------GPAESL-DIIPVAGM
PGLGKTTLARKIYNDPKLS----YEFFSIPWVYV---GQE-YKIKDIYLRILKCF-K---
KSI-EDHLNDDVDTLAKVISDFIN-K---GERCLIVLDDVWVAEV--ID-DVKKVFA-EN
K---K-GHRIMMT--TRDRY-L-ATYANT---EPHDLKFLNGKESFELLEKRVF-GKG-G
--CP-DE-LVE-LGKEIAGKCGGVPLALVVIAGAL-RGR-PNTNDW-LRVQKNVAE---H
FYKNTQEG----CLKFV------EMSYNRLPQEVQTCFLYCGVFPRGFDIPSWKLIRLWI
AEGLIKPQQT-YTP--EEIAEFYLNDLVNRNLVILMRKKSDG---------Q-----IKI
CRLHDMLHEFCRKEA-SNKWLF--
>C88_C04H3G071380.1
-----------------------ELPK-K------GV-----Q---E---QGP-----S-
-------L----E----------------------NDE------VVGFDDEASKVI----
----KRL------------V--------E----------------GPAESL-DIIPVAGM
PGLGKTTLARKIYNDPKLS----YEFFSIPWVYV---GQE-YKIKDIYLRILKCF-K---
KSI-EDHLNDDVDTLAKVISDFIN-K---GERCLIVLDDVWVAEV--ID-DVKKVFA-EN
K---K-GHRIMMT--TRDRY-L-ATYANT---EPHDLKFLNGKESFELLEKRVF-GKG-G
--CP-DE-LVE-LGKEIAGKCGGVPLALVVIAGAL-RGR-PNTNDW-LRVQKNVAE---H
FYKNTQEG----CLKFV------EMSYNRLPQEVQTCFLYCGVFPRGFDIPSWKLIRLWI
AEGLIKPQQT-YTP--EEIAEFYLNDLVNRNLVILMRKKSDG---------Q-----IKI
CRLHDMLHEFCRKEA-SNKWLF--
>C88_C04H3G071380.2
-----------------------ELPK-K------GV-----Q---E---QGP-----S-
-------L----E----------------------NDE------VVGFDDEASKVI----
----KRL------------V--------E----------------GPAESL-DIIPVAGM
PGLGKTTLARKIYNDPKLS----YEFFSIPWVYV---GQE-YKIKDIYLRILKCF-K---
KSI-EDHLNDDVDTLAKVISDFIN-K---GERCLIVLDDVWVAEV--ID-DVKKVFA-EN
K---K-GHRIMMT--TRDRY-L-ATYANT---EPHDLKFLNGKESFELLEKRVF-GKG-G
--CP-DE-LVE-LGKEIAGKCGGVPLALVVIAGAL-RGR-PNTNDW-LRVQKNVAE---H
FYKNTQEG----CLKFV------EMSYNRLPQEVQTCFLYCGVFPRGFDIPSWKLIRLWI
AEGLIKPQQT-YTP--EEIAEFYLNDLVNRNLVILMRKKSDG---------Q-----IKI
CRLHDMLHEFCRKEA-SNKWLF--
>C88_C04H3G071520.1
----------------------LELPK-K------SV-----Q---E---QGP-----S-
-------L----E----------------------NDE------VVGFDDEASKVI----
----KRL------------V--------E----------------GPAESL-DIIPVAGM
PGLGKTTLARKIYNDPKLS----YEFFSIPWVYV---GQE-YKIKDIYLRILKCF-K---
KSI-EDHLNDDVDTLAKVISDFIN-K---GERCLIVLDDVWVAEV--ID-DVKKVFA-EN
K---K-GHRIMMT--TRDRY-L-ATYANT---EPHDLKFLNGKESFELLEKRVF-GKG-G
--CP-DE-LVE-LGKEIAGKCGGVPLALVVIAGAL-RGR-PNTNDW-LRVQKNVAE---H
FYKNTQEG----CLKFV------EMSYNRLPQEVQTCFLYCGVFPRGFDIPSWKLIRLWI
AEGLIKPQQT-YTP--EEIAEFYLNDLVNRNLVILMRKKSDG---------Q-----IKI
CRLHDMLHEFCRKEA-SNKWLF--
>C88_C04H3G073220.1
------------------MIDHHAEKVVQ------E------E---Q----GS-----S-
-------L----E----------------------NHE------VVGFDEEAAKVI----
----NRL------------V--------E----------------G-AECL-DVIPVVGM
PGLGKTTLARKIYNDPKIS----REFFSYIWVFI---GQSTCVKRDILFNILKKF-T---
NSV-DEFKNRNEADITQEILKRVA-N---GGKCLIVLDDVWDPNV--VD-FVKTVFP-DN
K---K-AHRIMMT--TRHED-I-ARSVNK---YPHNLKFLDGDESFQLLEKRAF-GVS-R
--CP-VE-LVE-HGEAIVAKCSGVPLTIVVIAGAL-RGR-TSEIDW-KVVRENVGK---H
LL-EDKRQ--R-CLNVV------RLSYNHLPQEKKACFLYFGAFPQGFDIPAWKLIRLWI
AEGLIMSKLSGIEI--EDIAEYYLNDFANRNLVMVTGKRSNG---------R-----IKT
FRVHDMLHEFCVEEG-TRLTLF--
>C88_C04H4G101530.1
-------------------------KV-H------EV-----T---Q----DP-----S-
-------L----D----------------------DDE------VVGFDEEAKKVI----
----KRL------------V--------E----------------GPAESL-AIIPVVGM
PGLGKTTLARKIYNDSTLS----FEFFIILWVYV---GQE-YKIKDIYLRILKHF-K---
NSI-DEYLNEDEGTLAKVISGFMS-R---GGRCLIVLDDVWEENV--ID-HVKKVFP-EN
K---K-GHRIVMT--TRELS-V-AAYANP---DPHNLKFLTKEESFELLVKRVF-GKG-S
--CP-DE-LVD-LGERIAKSCDGVPLVVVVIAGAL-AGR-SNTTEW-EVVERNVAQ---H
AFSVNKD-----CGVFV------ETSYDRLSQEMQTCFLYCGIFPQGFDIPAWKLIRMWI
AEGLIKPQQP-YTL--EEIAEHHLNDLVNRNLVIMLQKRSDG---------Q-----IKT
CRLHGMFHEFCRRRA-A-------
>C88_C04H4G101550.1
--------------------------G-H------EV-----T---Q----GP-----S-
-------L----D----------------------DDE------VVGFDEEAKKVI----
----KRL------------V--------E----------------GPAESL-AIIPVVGM
PGLGKTTLARKIYNDSTLS----FEFFSILWVYV---GQE-YKIKDIYLRILKHF-K---
NSI-DEYLNEDEGTLAKVISGFMS-K---GGKCLIVLDDVWEANV--ID-HVKKVFP-EN
K---K-GHRIMMS--TRDGF-L-AAYANP---DPHNLKFLTKEESFELLVKRVF-GKG-S
--CP-DE-LVD-LGERIAKSCDGVPLVVVVIAGAL-AGR-SNTTEW-QVVERNVAQ---H
AFSVNKD-----CGVFV------EMSYDRLSQELQTCFLYSGIFPRGFDIPAWKLIRLWI
AEGLIMPQQS-STL--EEIAERHLNDLVHRNLVILLQKRSDG---------Q-----IKT
CRLHDMLHEFCRTKA-ANKWLF--
>C88_C04H4G101570.1
--------------------VEHHKK--E------EV-----T---Q----GP-----S-
-------L----E----------------------NDA------VVGFDKEANTVI----
----QRL------------V--------E----------------GPMDSV-DIIPVVGM
PGLGKTTLARKIYNDSKLT----YEFYSIVWVYV---GKE-CKAKDIYLRILKFF-K---
KNI-EDHLNDDVDTLAKAIGGYIK-K---GGRCLIVLDDVWEDEV--ID-HVRKVFA-EN
K---K-GHRIMMT--TRNSC-V-AKFANP---KPHELKFLEKEESFELLVTRVF-GKG-S
--CP-NE-LVR-TGKKIAEKCGGVPLVVVVIAGAL-RGR-LDKKDW-ERVDRNVVQ---H
FGDHTEDS----CLKFV------KMSYDHLPQEVQMCFLYCGVFPRGFDIPCWKLIRLWI
AEGLIKPQPN-FTL--EEIAEFCLTDLLNRNLVIIMQKRSDG---------Q-----IKT
CRLHDMLYQFCKMEA-SNRCLF--
>C88_C04H4G101590.1
------------------------LPK-K------GV-----Q---E---QGP-----S-
-------L----E----------------------NDE------VVGFDDEASKVI----
----KRL------------V--------E----------------GPAESL-DIIPVVGM
PGLGKTTLARKIYNDPKLS----YEFFSIPWVYV---GQE-YKIKDIYLRILKFF-K---
KSI-EDHLNDDVDTLAKVISDFIN-K---GGRCLIVLDDVWVAEV--ID-DVKKVFA-EN
K---K-GHRIMMT--TRDRY-L-ATYAST---EPHDLKFLNGKESFELLEKRVF-GKG-S
--CP-DE-LVE-LGKKIAGNCGGVPLAVVVIAGAL-RGR-PNTNDW-LRVQKNVAE---H
FYKNTQKG----CLKFV------EMSYNRLPQEVQTCFLYCGVFPRGFDIPSWKLIRLWI
AEGLIKPQQT-YTP--EEIAEFYLNDLVNRNLVILMRKKSDG---------Q-----IKI
CRLHDMLHEFCRTEA-SNKWLF--
>C88_C04H4G101590.2
------------------------LPK-K------GV-----Q---E---QGP-----S-
-------L----E----------------------NDE------VVGFDDEASKVI----
----KRL------------V--------E----------------GPAESL-DIIPVVGM
PGLGKTTLARKIYNDPKLS----YEFFSIPWVYV---GQE-YKIKDIYLRILKFF-K---
KSI-EDHLNDDVDTLAKVISDFIN-K---GGRCLIVLDDVWVAEV--ID-DVKKVFA-EN
K---K-GHRIMMT--TRDRY-L-ATYAST---EPHDLKFLNGKESFELLEKRVF-GKG-S
--CP-DE-LVE-LGKKIAGNCGGVPLAVVVIAGAL-RGR-PNTNDW-LRVQKNVAE---H
FYKNTQKG----CLKFV------EMSYNRLPQEVQTCFLYCGVFPRGFDIPSWKLIRLWI
AEGLIKPQQT-YTP--EEIAEFYLNDLVNRNLVILMRKKSDG---------Q-----IKI
CRLHDMLHEFCRTEA-SNKWLF--
>C88_C04H4G101590.3
------------------------LPK-K------GV-----Q---E---QGP-----S-
-------L----E----------------------NDE------VVGFDDEASKVI----
----KRL------------V--------E----------------GPAESL-DIIPVVGM
PGLGKTTLARKIYNDPKLS----YEFFSIPWVYV---GQE-YKIKDIYLRILKFF-K---
KSI-EDHLNDDVDTLAKVISDFIN-K---GGRCLIVLDDVWVAEV--ID-DVKKVFA-EN
K---K-GHRIMMT--TRDRY-L-ATYAST---EPHDLKFLNGKESFELLEKRVF-GKG-S
--CP-DE-LVE-LGKKIAGNCGGVPLAVVVIAGAL-RGR-PNTNDW-LRVQKNVAE---H
FYKNTQKG----CLKFV------EMSYNRLPQEVQTCFLYCGVFPRGFDIPSWKLIRLWI
AEGLIKPQQT-YTP--EEIAEFYLNDLVNRNLVILMRKKSDG---------Q-----IKI
CRLHDMLHEFCRTEA-SNKWLF--
>C88_C04H4G101600.1
-------------------------K--G------EV-----T---Q----GP-----S-
-------L----E----------------------NDA------VVGFDDEANKVI----
----KRL------------V--------E----------------GSMESV-DIIPVVGM
PGLGKTTLARKIYNDSKLT----YEFYSIVWVYV---GQE-CKAKDIYLRILKFF-K---
KNI-EDHLNDEVDTLAKAIGGYIK-K---GGRCLIVLDDVWEDEV--ID-HVMKVFA-EN
K---K-GHRIMMT--TRDLR-V-AKFANP---EPHELKFLKTEESFELLVMRVF-GKG-S
--CP-NE-LVG-TGKKIAEKCGGVPLVVVVIAGAL-RGR-SDKKDW-ERVDKNVVQ---H
FGEHTEDS----CLKFV------KMSYDHLPQEVQMCFLYCGVFPRGFDIPCWKLIRLWI
AEGLIKPQPE-FTL--EEIAEFYLTDLLNRNLVIIMQKRSDG---------Q-----IKT
CRLHDMLYQFCKKEA-SNKWLF--
>C88_C04H4G101620.1
-------------------------K--G------EV-----T---Q----GP-----S-
-------L----E----------------------NDA------VVGFDDQANQVI----
----KRL------------V--------E----------------GPMDSV-NTIPVVGM
PGLGKTTLARKIYNDSKLT----YEFYSIVWVYV---GKE-CKAKDIYLRILKFF-K---
KNI-EDHLNDDVDTLAKAIGGYIK-K---GGRCLIVLDDVWEDEV--ID-HVMKVFA-EN
K---K-GHRIMMT--TRDLR-L-AKFANP---EPHELKFLETEESFELLVMRVF-GKG-S
--CP-NE-LVV-IGKEIAEKCGGVPLVVVVIAGAL-RGR-LDKKEW-ERVNKNVVQ---H
LGKHTEDS----CLKYV------KMSYDHLPGEVQMCFLYCGVFPRGFDIPCWKLIRLWI
AEGLIKPQPN-FTL--EEIAEFCLTDLLNRNLVIIMQKRSDG---------Q-----IKT
CRLHDMLYQFCKKEA-SNRWLF--
>C88_C04H4G103410.1
------------------MIDHHAEKVVQ------E------E---Q----GS-----S-
-------L----E----------------------NHE------VVGFDEEAAKVI----
----NRL------------V--------E----------------G-VECL-DVIPVVGM
PGLGKTTLARKIYNDPKIS----REFFSYIWVFI---GQSTCVKRDILFNILKKF-T---
NSV-DEFKNRNEADITQEIRKRVA-N---GGKCLIVLDDVWDPNV--VD-FVKTVFP-DN
K---K-AHRIMMT--TRHED-I-ARSVNK---YPHNLKFLDGDESFQLLEKRAF-GVS-R
--CP-VE-LVE-HGEAIVAKCSGVPLTIVVIAGAL-RGR-TSEIDW-KVVRENVGK---H
LL-EDKRQ--R-CLNVV------RLSYNHLPQEKKACFLYFGAFPQGFDIPAWKLIRLWI
AEGLIMSKLSGIEI--EDIAEYYLNDFANRNLVMVTGKRSNG---------R-----IKT
FRVHDMLHEFCVEEG-TRLTLF--
>C88_C04H4G103410.2
------------------MIDHHAEKVVQ------E------E---Q----GS-----S-
-------L----E----------------------NHE------VVGFDEEAAKVI----
----NRL------------V--------E----------------G-VECL-DVIPVVGM
PGLGKTTLARKIYNDPKIS----REFFSYIWVFI---GQSTCVKRDILFNILKKF-T---
NSV-DEFKNRNEADITQEIRKRVA-N---GGKCLIVLDDVWDPNV--VD-FVKTVFP-DN
K---K-AHRIMMT--TRHED-I-ARSVNK---YPHNLKFLDGDESFQLLEKRAF-GVS-R
--CP-VE-LVE-HGEAIVAKCSGVPLTIVVIAGAL-RGR-TSEIDW-KVVRENVGK---H
LL-EDKRQ--R-CLNVV------RLSYNHLPQEKKACFLYFGAFPQGFDIPAWKLIRLWI
AEGLIMSKLSGIEI--EDIAEYYLNDFANRNLVMVTGKRSNG---------R-----IKT
FRVHDMLHEFCVEEG-TRLTLF--
>C88_C04H4G103470.1
------------------MIDHHAEKVVQ------E------E---Q----GS-----S-
-------L----E----------------------NHE------VVGFDEEAAKVI----
----NRL------------V--------E----------------G-AECL-DVIPVVGM
PGLGKTTLARKIYNDPKIS----REFFSYIWVFI---GQSTCVKRDILFNILKKF-T---
NSV-DEFKNRNEADITQEIRKRVA-N---GGKCLIVLDDVWDPNV--VD-FVKTVFP-DN
K---K-AHRIMMT--TRHED-I-ARSVNK---YPHNLKFLDGDESFQLLEKRAF-GVS-R
--CP-VE-LVE-HGEAIVAKCSGVPLTIVVIAGAL-RGR-TSEIDW-KVVRENVGK---H
LL-EDKRQ--R-CLNVV------RLSYNHLPQEKKACFLYFGAFPQGFDIPAWKLIRLWI
AEGLIMSKLSGIEI--EDIAEYYLNDFANRNLVMVTGKRSNG---------R-----IKT
FRVHDMLHEFCVEEG-TRLTLF--
>C88_C05H1G002900.1
----------------------NFNRGDE------E----------R---KAPV------
-------V----E----------------------EDD------VVGFDDEAKIVI----
----DRL------------I--------G----------------G-SDFV-EVVPVVGM
PGLGKTTLAYKIYKDPKVE----YEFFTRVWVYV---SQT-FKRREIFLNIISKF-T---
RNT-KQYHDTPEDDLANEVKELLG-K---GGKYLIVLDDVWTMDA--WD-RIKIAFP-NN
G---K-RNRVLMT--TRESN-V-ARCCND---KPHNLKFLTKDESWELLEKKVF-HKE-K
--CP-PE-LEL-PGESIAEKCMGLPLAIVVIAGAL-IGKGKTTREW-ELVAASVGE---H
LINRD-PEN---CKKLV------QMSYDRLPYDLKACFLYCGAFPGGSQIPAKKLIRLWI
AEGFIQYQGP-LAL--EDVAEDHLNDLVNRNLVMVMQRSCSG---------Q-----IKI
CRVHDMLHEFCRHEAMTEENL---
>C88_C05H1G002900.2
----------------------NFNRGDE------E----------R---KAPV------
-------V----E----------------------EDD------VVGFDDEAKIVI----
----DRL------------I--------G----------------G-SDFV-EVVPVVGM
PGLGKTTLAYKIYKDPKVE----YEFFTRVWVYV---SQT-FKRREIFLNIISKF-T---
RNT-KQYHDTPEDDLANEVKELLG-K---GGKYLIVLDDVWTMDA--WD-RIKIAFP-NN
G---K-RNRVLMT--TRESN-V-ARCCND---KPHNLKFLTKDESWELLEKKVF-HKE-K
--CP-PE-LEL-PGESIAEKCMGLPLAIVVIAGAL-IGKGKTTREW-ELVAASVGE---H
LINRD-PEN---CKKLV------QMSYDRLPYDLKACFLYCGAFPGGSQIPAKKLIRLWI
AEGFIQYQGP-LAL--EDVAEDHLNDLVNRNLVMVMQRSCSG---------Q-----IKI
CRVHDMLHEFCRHEAMTEENL---
>C88_C05H2G029720.1
----------------------NFNRGDE------E----------R---KAPV------
-------V----E----------------------EDD------VVGFDDEAKIVI----
----DRL------------I--------G----------------G-SDFV-EVVPVVGM
PGLGKTTLAYKIYKDPKVE----YEFFTRVWVYV---SQT-FKRREIFLNIISKF-T---
RNT-KQYHDTPEDDLANEVKELLG-K---GGKYLIVLDDVWTMDA--WD-RIKIAFP-NN
G---K-RNRVLMT--TRESN-V-ARCCND---KPHNLKFLTKDESWELLEKKVF-HKE-K
--CP-PE-LEL-PGESIAEKCMGLPLAIVVIAGAL-IGKGKTTREW-ELVAASVGE---H
LINRD-PEN---CKKLV------QMSYDRLPYDLKACFLYCGAFPGGSQIPAKKLIRLWI
AEGFIQYQGP-LAL--EDVAEDHLNDLVNRNLVMVMQRSCSG---------Q-----IKI
CRVHDMLHEFCRHEAMTEENL---
>C88_C05H2G029720.2
----------------------NFNRGDE------E----------R---KAPV------
-------V----E----------------------EDD------VVGFDDEAKIVI----
----DRL------------I--------G----------------G-SDFV-EVVPVVGM
PGLGKTTLAYKIYKDPKVE----YEFFTRVWVYV---SQT-FKRREIFLNIISKF-T---
RNT-KQYHDTPEDDLANEVKELLG-K---GGKYLIVLDDVWTMDA--WD-RIKIAFP-NN
G---K-RNRVLMT--TRESN-V-ARCCND---KPHNLKFLTKDESWELLEKKVF-HKE-K
--CP-PE-LEL-PGESIAEKCMGLPLAIVVIAGAL-IGKGKTTREW-ELVAASVGE---H
LINRD-PEN---CKKLV------QMSYDRLPYDLKACFLYCGAFPGGSQIPAKKLIRLWI
AEGFIQYQGP-LAL--EDVAEDHLNDLVNRNLVMVMQRSCSG---------Q-----IKI
CRVHDMLHEFCRHEAMTEENL---
>C88_C05H3G056060.1
-----------------------FNRGDE------E----------R---KAPV------
-------V----E----------------------EDD------VVGFDDEAKIVI----
----DRL------------I--------G----------------G-SDYV-EVVPVVGM
PGLGKTTLAYKIYKDPKVE----YEFFTRVWVYV---SQT-FKRREIFLNIISKF-T---
RNT-KQYHDTPEDDLANEVKELLG-K---GGKYLIVLDDVWTMEA--WD-RIKIAFP-NN
G---K-RNRVLMT--TRQSH-V-AKHCND---KPHDLKFLTKDESWELLEKKVF-HKE-K
--CP-PE-LEL-PGKSIAEKCRGLPLAIVVIAGAL-IGKGKTTREW-ELVAASVGE---H
LINRD-PEN---CKKLV------QMSYDRLPYDLKACFLYCGAFPGGSQIPAKKLIRLWI
AEGFIQYQGP-LAL--EDVAEDHLNDLVNRNLVMVMQRSCSG---------Q-----IKI
CRVHDMLHEFCRHEAMTEENL---
>C88_C05H3G056060.2
-------------------FLKQAAKSRR------E----------N---EAPV------
-------V----E----------------------EDD------VVGFDDEAKIVI----
----DRL------------I--------G----------------G-SDYV-EVVPVVGM
PGLGKTTLAYKIYKDPKVE----YEFFTRVWVYV---SQT-FKRREIFLNIISKF-T---
RNT-KQYHDTPEDDLANEVKELLG-K---GGKYLIVLDDVWTMEA--WD-RIKIAFP-NN
G---K-RNRVLMT--TRQSH-V-AKHCND---KPHDLKFLTKDESWELLEKKVF-HKE-K
--CP-PE-LEL-PGKSIAEKCRGLPLAIVVIAGAL-IGKGKTTREW-ELVAASVGE---H
LINRD-PEN---CKKLV------QMSYDRLPYDLKACFLYCGAFPGGSQIPAKKLIRLWI
AEGFIQYQGP-LAL--EDVAEDHLNDLVNRNLVMVMQRSCSG---------Q-----IKI
CRVHDMLHEFCRHEAMTEENL---
>C88_C05H3G056060.3
-----------------------FNRGDE------E----------R---KAPV------
-------V----E----------------------EDD------VVGFDDEAKIVI----
----DRL------------I--------G----------------G-SDYV-EVVPVVGM
PGLGKTTLAYKIYKDPKVE----YEFFTRVWVYV---SQT-FKRREIFLNIISKF-T---
RNT-KQYHDTPEDDLANEVKELLG-K---GGKYLIVLDDVWTMEA--WD-RIKIAFP-NN
G---K-RNRVLMT--TRQSH-V-AKHCND---KPHDLKFLTKDESWELLEKKVF-HKE-K
--CP-PE-LEL-PGKSIAEKCRGLPLAIVVIAGAL-IGKGKTTREW-ELVAASVGE---H
LINRD-PEN---CKKLV------QMSYDRLPYDLKACFLYCGAFPGGSQIPAKKLIRLWI
AEGFIQYQGP-LAL--EDVAEDHLNDLVNRNLVMVMQRSCSG---------Q-----IKI
CRVHDMLHEFCRHEAMTEENL---
>C88_C05H3G056060.4
-----------------------FNRGDE------E----------R---KAPV------
-------V----E----------------------EDD------VVGFDDEAKIVI----
----DRL------------I--------G----------------G-SDYV-EVVPVVGM
PGLGKTTLAYKIYKDPKVE----YEFFTRVWVYV---SQT-FKRREIFLNIISKF-T---
RNT-KQYHDTPEDDLANEVKELLG-K---GGKYLIVLDDVWTMEA--WD-RIKIAFP-NN
G---K-RNRVLMT--TRQSH-V-AKHCND---KPHDLKFLTKDESWELLEKKVF-HKE-K
--CP-PE-LEL-PGKSIAEKCRGLPLAIVVIAGAL-IGKGKTTREW-ELVAASVGE---H
LINRD-PEN---CKKLV------QMSYDRLPYDLKACFLYCGAFPGGSQIPAKKLIRLWI
AEGFIQYQGP-LAL--EDVAEDHLNDLVNRNLVMVMQRSCSG---------Q-----IKI
CRVHDMLHEFCRHEAMTEENL---
>C88_C05H4G082160.2
-------------------LDDNFNRGHE------E----------R---KAPV------
-------V----E----------------------EDD------VVGFDDEAKIVI----
----DRL------------I--------G----------------G-SDYV-EVVPVVGM
PGLGKTTLAYKIYKDPKVE----YEFFTRVWVYV---SQT-FKRREIFLNIISKF-T---
RNT-KQYHDTPEDDLANEVKELLG-K---GGKYLIVLDDVWTMEA--WD-RIKIAFP-NN
G---K-RNRVLMT--TRESN-V-AKRCND---KPHDLKFLTEDESWELLEKKVF-HKE-K
--CP-PE-LEL-PGKSIAEKCMGLPLAIVVIAGAL-IGKGKTTREW-ELVAASVRE---H
LINQD-PEN---CKKLV------QMSYDRLPYDLKACFLYCGAFPGGSQIPAKKLIRLWI
AEGFIQYQGP-LAL--EDVAEDHLNDLVNRNLVMVMQRSCSG---------Q-----IKI
CRVHDMLHEFCRHEAMTEEDL---
>C88_C05H4G082160.3
-------------------LDDNFNRGHE------E----------R---KAPV------
-------V----E----------------------EDD------VVGFDDEAKIVI----
----DRL------------I--------G----------------G-SDYV-EVVPVVGM
PGLGKTTLAYKIYKDPKVE----YEFFTRVWVYV---SQT-FKRREIFLNIISKF-T---
RNT-KQYHDTPEDDLANEVKELLG-K---GGKYLIVLDDVWTMEA--WD-RIKIAFP-NN
G---K-RNRVLMT--TRESN-V-AKRCND---KPHDLKFLTEDESWELLEKKVF-HKE-K
--CP-PE-LEL-PGKSIAEKCMGLPLAIVVIAGAL-IGKGKTTREW-ELVAASVRE---H
LINQD-PEN---CKKLV------QMSYDRLPYDLKACFLYCGAFPGGSQIPAKKLIRLWI
AEGFIQYQGP-LAL--EDVAEDHLNDLVNRNLVMVMQRSCSG---------Q-----IKI
CRVHDMLHEFCRHEAMTEEDL---
>C88_C10H1G003680.1
----------------------SSRRSPP-----------------Q--KRVPM------
-------V----E----------------------EEN------VVGFDDEAMKIS----
----SRL------------T--------N----------------G-SEEL-EIISIVGM
GGLGKTTLAKKVYTDPSVE----FHFYNRAWIYV---SQL-YSRKEVFLGILDSL-----
GLITDEMYKMNDEKLAGELFSHLR-----SKRYLVVIDDVWTMEA--WD-DLQMAFP-KT
A---S-GSRILLT--TRNTE-V-ALHANP-EGLPHHLRFLTHEESWELLSKKVF-RKG-S
--CP-LE-LED-IGLQIAKKCYGLPLAIVVVSGLL-LKK-EKTRDWWKKVANDVSS---Y
VARDPKQ-----CMDVL------ALSYKHLPDHLKVCFIYFGVFPEDFEIPVWKLLRLWT
SEGFIQQMGQ-ECL--EDTAEEYLEDLVDRNLVLVAKKRANG---------R-----IKS
CRVHDMLRDLSVKMGSEEKFL---
>C88_C10H1G003680.2
----------------------SSRRSPP-----------------Q--KRVPM------
-------V----E----------------------EEN------VVGFDDEAMKIS----
----SRL------------T--------N----------------G-SEEL-EIISIVGM
GGLGKTTLAKKVYTDPSVE----FHFYNRAWIYV---SQL-YSRKEVFLGILDSL-----
GLITDEMYKMNDEKLAGELFSHLR-----SKRYLVVIDDVWTMEA--WD-DLQMAFP-KT
A---S-GSRILLT--TRNTE-V-ALHANP-EGLPHHLRFLTHEESWELLSKKVF-RKG-S
--CP-LE-LED-IGLQIAKKCYGLPLAIVVVSGLL-LKK-EKTRDWWKKVANDVSS---Y
VARDPKQ-----CMDVL------ALSYKHLPDHLKVCFIYFGVFPEDFEIPVWKLLRLWT
SEGFIQQMGQ-ECL--EDTAEEYLEDLVDRNLVLVAKKRANG---------R-----IKS
CRVHDMLRDLSVKMGSEEKFL---
>C88_C10H1G003680.3
----------------------SSRRSPP-----------------Q--KRVPM------
-------V----E----------------------EEN------VVGFDDEAMKIS----
----SRL------------T--------N----------------G-SEEL-EIISIVGM
GGLGKTTLAKKVYTDPSVE----FHFYNRAWIYV---SQL-YSRKEVFLGILDSL-----
GLITDEMYKMNDEKLAGELFSHLR-----SKRYLVVIDDVWTMEA--WD-DLQMAFP-KT
A---S-GSRILLT--TRNTE-V-ALHANP-EGLPHHLRFLTHEESWELLSKKVF-RKG-S
--CP-LE-LED-IGLQIAKKCYGLPLAIVVVSGLL-LKK-EKTRDWWKKVANDVSS---Y
VARDPKQ-----CMDVL------ALSYKHLPDHLKVCFIYFGVFPEDFEIPVWKLLRLWT
SEGFIQQMGQ-ECL--EDTAEEYLEDLVDRNLVLVAKKRANG---------R-----IKS
CRVHDMLRDLSVKMGSEEKFL---
>C88_C10H1G011860.2
-------------------------RGFE------E----------R---KPPV------
-------V----E----------------------EDD------VVGFDEEADIVI----
----KRL------------L--------G----------------E-SNRL-EVVPVVGM
PGLGKTTLANKIYKHPKIG----YEFFTRIWVYV---SQS-YRRRELFLNIISKF-T---
RNT-KQYHGMCEEDLADEIQEFLG-K---GGKYLVVLDDVWSDEA--WE-RIKIAFP-NN
N---K-PNRVLLT--TRDSK-V-AKQCTP---IPHDLKFLSEDESWILLEKKVF-HKD-K
--CP-PE-LVVPSGKSIAKKCKGLPLAIVVIAGAL-IGKGKTPREW-KQVDDSVSE---H
LINRDHPEN---CNKLV------QMSYDRLPYDLKACFLYCSAFPGGFQIPAWKLIRLWI
AEGFIQYKGH-LSL--ECKGEDNLNDLINRNLVMVMERTSDG---------Q-----IKT
CRLHDMLHEFCRQEAMKEENL---
>C88_C10H1G011860.3
-------------------------RGFE------E----------R---KPPV------
-------V----E----------------------EDD------VVGFDEEADIVI----
----KRL------------L--------G----------------E-SNRL-EVVPVVGM
PGLGKTTLANKIYKHPKIG----YEFFTRIWVYV---SQS-YRRRELFLNIISKF-T---
RNT-KQYHGMCEEDLADEIQEFLG-K---GGKYLVVLDDVWSDEA--WE-RIKIAFP-NN
N---K-PNRVLLT--TRDSK-V-AKQCTP---IPHDLKFLSEDESWILLEKKVF-HKD-K
--CP-PE-LVVPSGKSIAKKCKGLPLAIVVIAGAL-IGKGKTPREW-KQVDDSVSE---H
LINRDHPEN---CNKLV------QMSYDRLPYDLKACFLYCSAFPGGFQIPAWKLIRLWI
AEGFIQYKGH-LSL--ECKGEDNLNDLINRNLVMVMERTSDG---------Q-----IKT
CRLHDMLHEFCRQEAMKEENL---
>C88_C10H2G032260.1
------------------------RRSPP-----------------Q--KRVPM------
-------V----E----------------------EEN------VVGFDDEARKIS----
----SRL------------T--------N----------------G-SEEL-EIISIVGM
GGLGKTTLAKKVYTDPSVE----FHFYNRAWIYV---SQQ-YSRKEVFLGILDSL-----
GFITDEMYKMNDEKLAGELFSHLR-----SKRYLVVIDDVWTMEA--WD-DLQMAFP-KT
A---S-GSRILLT--TRNTE-V-ALHANP-EGLPHHLRFLTHEESWELLSKKVF-RKG-S
--CP-LE-LED-IGLQIAKKCYGLPLAIVVVSGLL-LKK-EKTRDWWKKVANDVSS---Y
VARDPKQ-----CMDVL------ALSYKHLPDHLKVCFIYFGVFPEDFEIPVWKLLRLWT
SEGFIQQMGQ-ECL--EDTAEEYLEDLVDRNLVLVAKKRANG---------R-----IKT
CRIHDMLRDLSVKMGSEEKFL---
>C88_C10H2G032260.2
----------------------SSRRSPP-----------------Q--KRVPM------
-------V----E----------------------EEN------VVGFDDEARKIS----
----SRL------------T--------N----------------G-SEEL-EIISIVGM
GGLGKTTLAKKVYTDPSVE----FHFYNRAWIYV---SQQ-YSRKEVFLGILDSL-----
GFITDEMYKMNDEKLAGELFSHLR-----SKRYLVVIDDVWTMEA--WD-DLQMAFP-KT
A---S-GSRILLT--TRNTE-V-ALHANP-EGLPHHLRFLTHEESWELLSKKVF-RKG-S
--CP-LE-LED-IGLQIAKKCYGLPLAIVVVSGLL-LKK-EKTRDWWKKVANDVSS---Y
VARDPKQ-----CMDVL------ALSYKHLPDHLKVCFIYFGVFPEDFEIPVWKLLRLWT
SEGFIQQMGQ-ECL--EDTAEEYLEDLVDRNLVLVAKKRANG---------R-----IKT
CRIHDMLRDLSVKMGSEEKFL---
>C88_C10H2G032260.3
----------------------SSRRSPP-----------------Q--KRVPM------
-------V----E----------------------EEN------VVGFDDEARKIS----
----SRL------------T--------N----------------G-SEEL-EIISIVGM
GGLGKTTLAKKVYTDPSVE----FHFYNRAWIYV---SQQ-YSRKEVFLGILDSL-----
GFITDEMYKMNDEKLAGELFSHLR-----SKRYLVVIDDVWTMEA--WD-DLQMAFP-KT
A---S-GSRILLT--TRNTE-V-ALHANP-EGLPHHLRFLTHEESWELLSKKVF-RKG-S
--CP-LE-LED-IGLQIAKKCYGLPLAIVVVSGLL-LKK-EKTRDWWKKVANDVSS---Y
VARDPKQ-----CMDVL------ALSYKHLPDHLKVCFIYFGVFPEDFEIPVWKLLRLWT
SEGFIQQMGQ-ECL--EDTAEEYLEDLVDRNLVLVAKKRANG---------R-----IKT
CRIHDMLRDLSVKMGSEEKFL---
>C88_C10H2G040730.1
-------------------------RGFE------E----------R---KPPV------
-------V----E----------------------EDD------VVGFDEEADIVI----
----KRL------------L--------G----------------E-SNRL-EVVPVVGM
PGLGKTTLANKIYKHPKIG----YEFFTRIWVYV---SQS-YRRRELFLNIISKF-T---
RNT-KQYHGMCEEDLADEIQEFLG-K---GGKYLVVLDDVWSDEA--WE-RIKIAFP-NN
N---K-PNRVLLT--TRDSK-V-AKQCTP---IPHDLKFLSEDESWILLEKKVF-HKD-K
--CP-PE-LVVPSGKSIAKKCKGLPLAIVVIAGAL-IGKGKTPREW-KQVDDSVSE---H
LINRDHPEN---CNKLV------QMSYDRLPYDLKACFLYCSAFPGGFQIPAWKLIRLWI
AEGFIQYKGH-LSL--ECKGEDNLNDLINRNLVMVMERTSDG---------Q-----IKT
CRLHDMLHEFCRQEAMKEENL---
>C88_C10H2G040730.2
-------------------------RGFE------E----------R---KPPV------
-------V----E----------------------EDD------VVGFDEEADIVI----
----KRL------------L--------G----------------E-SNRL-EVVPVVGM
PGLGKTTLANKIYKHPKIG----YEFFTRIWVYV---SQS-YRRRELFLNIISKF-T---
RNT-KQYHGMCEEDLADEIQEFLG-K---GGKYLVVLDDVWSDEA--WE-RIKIAFP-NN
N---K-PNRVLLT--TRDSK-V-AKQCTP---IPHDLKFLSEDESWILLEKKVF-HKD-K
--CP-PE-LVVPSGKSIAKKCKGLPLAIVVIAGAL-IGKGKTPREW-KQVDDSVSE---H
LINRDHPEN---CNKLV------QMSYDRLPYDLKACFLYCSAFPGGFQIPAWKLIRLWI
AEGFIQYKGH-LSL--ECKGEDNLNDLINRNLVMVMERTSDG---------Q-----IKT
CRLHDMLHEFCRQEAMKEENL---
>C88_C10H3G069980.1
-------------------------RGFE------E----------R---KPPV------
-------V----E----------------------EDD------VVGFDEEADIVI----
----KRL------------L--------G----------------E-SNRL-EVVPVVGM
PGLGKTTLANKIYKHPKIG----YEFFTRIWVYV---SQS-YRRRELFLNIISKF-T---
RNT-KQYHGMCEEDLADEIQEFLG-K---GGKYLVVLDDVWSDEA--WE-RIKIAFP-NN
N---K-PNRVLLT--TRDSK-V-AKQCTP---IPHDLKFLSEDESWILLEKKVF-HKD-K
--CP-PE-LVVPSGKSIAKKCKGLPLAIVVIAGAL-IGKGKTPREW-KQVDDSVSE---H
LINRDHPEN---CNKLV------QMSYDRLPYDLKACFLYCSAFPGGFQIPAWKLIRLWI
AEGFIQYKGH-LSL--ECKGEDNLNDLINRNLVMVMERTSDG---------Q-----IKT
CRLHDMLHEFCRQEAMKEENL---
>C88_C10H3G069980.2
-------------------------RGFE------E----------R---KPPV------
-------V----E----------------------EDD------VVGFDEEADIVI----
----KRL------------L--------G----------------E-SNRL-EVVPVVGM
PGLGKTTLANKIYKHPKIG----YEFFTRIWVYV---SQS-YRRRELFLNIISKF-T---
RNT-KQYHGMCEEDLADEIQEFLG-K---GGKYLVVLDDVWSDEA--WE-RIKIAFP-NN
N---K-PNRVLLT--TRDSK-V-AKQCTP---IPHDLKFLSEDESWILLEKKVF-HKD-K
--CP-PE-LVVPSGKSIAKKCKGLPLAIVVIAGAL-IGKGKTPREW-KQVDDSVSE---H
LINRDHPEN---CNKLV------QMSYDRLPYDLKACFLYCSAFPGGFQIPAWKLIRLWI
AEGFIQYKGH-LSL--ECKGEDNLNDLINRNLVMVMERTSDG---------Q-----IKT
CRLHDMLHEFCRQEAMKEENL---
>C88_C10H4G090520.1
----------------------SSRRSPP-----------------Q--KRVPM------
-------V----E----------------------EEN------VVGFDDEARKIS----
----SRL------------T--------N----------------G-SEEL-EIISIVGM
GGLGKTTLAKKVYTDPSVE----FHFYNRAWIYV---SQL-YSRKEVFLGILDSL-----
GLITDEMYKMNDEKLAGELFSHLR-----SKRYLVVIDDVWTMEA--WD-DLQMAFP-KT
A---S-GSRILLT--TRNTE-V-ALHANP-EGLPHHLGFLTHEESWELLSKKVF-RKG-S
--CP-LE-LED-IGLQIAKKCYGLPLAIVVVSGLL-LKK-EKTRDWWKKVANDVSS---Y
VARDPKQ-----CMDVL------ALSYKHLPDHLKVCFIYFGVFPEDFEIPVWKLLRLWT
SEGFIQQMGQ-ECL--EDTAEEYLEDLVDRNLVLVAKKRANG---------R-----IKS
CRIHDMLRDLSVKMGSEEKFL---
>C88_C10H4G090560.1
----------------------SSRRSPP-----------------Q--KRVPM------
-------V----E----------------------EEN------VVGFDDEARKIS----
----SRL------------T--------N----------------G-SEEL-EIISIVGM
GGLGKTTLAKKVYTDPSVE----FHFYNRAWIYV---SQL-YSRKEVFLGILDSL-----
GLITDEMYKMNDEKLAGELFSHLR-----SKRYLVVIDDVWTMEA--WD-DLQMAFP-KT
A---S-GSRILLT--TRNTE-V-ALHANP-EGLPHHLGFLTHEESWELLSKKVF-RKG-S
--CP-LE-LED-IGLQIAKKCYGLPLAIVVVSGLL-LKK-EKTRDWWKKVANDVSS---Y
VARDPKQ-----CMDVL------ALSYKHLPDHLKVCFIYFGVFPEDFEIPVWKLLRLWT
SEGFIQQMGQ-ECL--EDTAEEYLEDLVDRNLVLVAKKRANG---------R-----IKS
CRIHDMLRDLSVKMGSEEKFL---
>C88_C10H4G098750.1
-------------------------RGFE------E----------R---KPPV------
-------V----E----------------------EDD------VVGFDEEADIVI----
----KRL------------L--------G----------------E-SNRL-EVVPVVGM
PGLGKTTLANKIYKHPKIG----YEFFTRIWVYV---SQS-YRRRELFLNIISKF-T---
RNT-KQYHGMCEEDLADEIQEFLG-K---GGKYLVVLDDVWSDEA--WE-RIKIAFP-NN
N---K-PNRVLLT--TRDSK-V-AKQCTP---IPHDLKFLSEDESWILLEKKVF-HKD-K
--CP-PE-LVVPSGKSIAKKCKGLPLAIVVIAGAL-IGKGKTPREW-KQVDDSVSE---H
LINRDHPEN---CNKLV------QMSYDRLPYDLKACFLYCSAFPGGFQIPAWKLIRLWI
AEGFIQYKGH-LSL--ECKGEDNLNDLINRNLVMVMERTSDG---------Q-----IKT
CRLHDMLHEFCRQEAMKEENL---
>St_E4-63_C00T039310.1
----------------------SSRRSPP-----------------Q--KRVPM------
-------V----E----------------------EEN------VVGFDDEAMKIS----
----SRL------------T--------N----------------G-SEEL-EIISIVGM
GGLGKTTLAKKVYTDPSVE----FHFYNRAWIYV---SQL-YSRKEVFLGILDSL-----
GLITDEMYKMNDEKLAGELFSHLR-----SKRYLVVIDDVWTMEA--WD-DLQMAFP-KT
A---S-GSRILLT--TRNTE-V-ALHANP-EGLPHHLRFLTHEESWELLSKKVF-RKG-S
--CP-LE-LED-IGLQIAKKCYGLPLAIVVVSGLL-LKK-EKTRDWWKKVANDVSS---Y
VARDPKQ-----CMDVL------ALSYKHLPDHLK-------------------------
------QMGQ-ECL--EDTAEEYLEDLVDRNLVLVAKKRANG---------R-----IKS
CRVHDMLRDLSVKMGSEEKFL---
>St_E4-63_C03T000073.1
--------------------DSKSKQTAH------QL---------K---RAPV------
-------V----E----------------------EDE------IVGFDEEADEII----
----NRL------------L--------G----------------G-SDDV-EFIPIVGM
PGLGKTTLANKVFKSSTVG----YAFDNRIWVYV---SQS-YTRRDLFLNIINQF-T---
RNT-EQYRYVTEEALAEVIREHLL-P----GKYLIVLDDVWTWEP--LD-DVKIALP-NK
M---R-GSKVLFT--TRDDK-L-GKFCCN---EPHHLKFLTDNECWELIQKKVF-HKD-K
--CP-LD-LEE-LGERIAKKCMGLPLAALVIAGAL-TGRGKTKSEW-EIVHQYVSE---H
IISSD-IMM---TKKLV------QMSCDSLPVNLKACFLYCGAFPKGSEIPAWKIVRLWI
AEGFIRETMQ-STV--ESVAEGYLNELVSKSLLMVTQRTSNG---------Q-----IKT
FRMHDMLHEFCTLEA-SEENLF--
>St_E4-63_C04T000132.1
------------------------KKG-H------EL-----T---Q---GPP-------
-------L----E----------------------EDE------VVGFDEEANKVI----
----KRL------------V--------E----------------GPAESV-DIIPVVGM
PGLGKTTLAKKICNDPRVS----YEFFSIIWVYV---GQE-YKIKDIYLRILKFF-K---
KSI-EDHLNEDVDTLAKVISDLIR-K---GGRCLIVLDDVWEAEV--VD-VVKRVFP-RN
K---K-GHQIIMT--VRNRY-L-ATYANP---EPHDLKVLTKSHSFQLLEKRAF-GNG-N
--FP-VE-LLE-LGKNIAKRCWGVPLATVLIAGVL-RGL-RNKSDW-VRVENNVSQ---R
LHNKDYD-----FGLFI------EMSYDRLPEEMQTCFLYCGIFPRGFDIPAWKLIRLWI
AEGLIKPQQS-YTL--EEIAELHLNDLVHKNLVILLQKKADG---------R-----IKT
CRLHDLLHEFCRRKA-ANKWLF--
>St_E4-63_C04T000137.1
--------------------VERHKK--E------EV-----T---Q----GP-----S-
-------L----E----------------------NDA------VVGFDKEANTVI----
----QRL------------V--------E----------------GPMDSV-DIIPVVGM
PGLGKTTLARKIYNDSKLT----YEFYSIVWVYV---GQK-CKAKDIYLRILKFF-K---
KNI-EDHLNDDVDTLAKAIGGYIK-K---GGRCLIVLDDVWEDEV--ID-HVRKVFA-EN
K---K-GHRIMMT--TRDSC-V-AKFANP---KPHELKFLETEESFELLVTRVF-GKG-S
--CP-NE-LVR-TGKKIAEKCGGVPLVVVVIAGAL-RGR-LDKKDW-ERVDRNVVQ---H
LGEDTEDS----CLKFV------KMSYDHLPQEVQMCFLYCGVFPRGFDIPCWKLIRLWI
AEGLIKPQPK-FTL--EEIAEFCLTDLLNRNLVIIMQKRSDG---------Q-----IKT
CRLHDMLYQFCKMEA-SNRCLF--
>St_E4-63_C04T000144.1
----------------------HHKK--G------EV-----T---Q----GP-----S-
-------L----E----------------------NDA------VVGFDEEANEVI----
----KRL------------V--------K----------------DPVESL-DIIPLVGM
PGLGKTTLARKIYNDPKLT----YEFYSIVWVYV---GQE-CKAKDIYLRILKFF-K---
KNI-EDHLNDDVDTLAKAIGGYIK-K---GGRCLIVLDDVWEDKV--ID-HVKKVFA-EN
K---K-GHRIMMT--TRDSC-L-AKFANP---EPHVLKLLKTEVSFELLVTRVF-GKG-S
--CP-IE-LVR-TGKKIAEKCGGVPLVVVVIAGAL-RGR-LDKKEW-ERVDKNVVQ---H
LSDDTKDIC---CLKFV------KMSYDHLPQEAQMCFLYCGVFPRGFDIPCWKLIRLWI
AEGLIKPQPE-STL--EEIAEDCLTDLLNRNLVIIVQKRSYG---------Q-----IKT
CRLHDMLYQFCKKEA-SNRCLF--
>St_E4-63_C04T000148.1
----------------------VPKIG-H------EV-----T---Q----G-L----L-
-------L----D----------------------NDE------VVGFDTEAKKVI----
----KRL------------V--------K----------------GREESLDIIIPVVGM
PGLGKSILARKIYNDPKLS----YEFVSILWVNI---GRE-YKIKDIYLRILKFF-T---
KRI-EDHLNGDEDTLAIVISSFIS-N---RGRCLIILDDVWEANV--ID-HVKKVFA-EN
K---M-GHRILMT--TRDGC-L-ATYANS---EAHNLKFLTSKESFELLVRRVF-GMG-S
--CP-DE-LKD-IGKRIAGNCSGVPLFVMLIAGAL-RGR-LTPNDW-QIVERNVAQ---Y
AFS-VNKD----CGVFV------EMSYNLLPQEMQMCFLYCGIFPRDFDIPAWKLIRMWI
AEGLIKPQQS-YTL--EEIAEHHLNVLVDKNLVIMLQKRSDG---------Q-----IKT
CRLHGMLHEFCRTKA-A-------
>St_E4-63_C04T000150.1
--------------------------K-K------GM-----Q---E---QGP-----S-
-------L----E----------------------NDE------VVGFDEEASKVI----
----KRL------------V--------K----------------GPAESL-DIIPVVGM
PGLGKTTLARKIYNDPKLS----YEFFSIPWVYV---GQE-YKIKDIYLRILKCF-K---
KSI-EDHLNDDVDTLAKVISDFIN-K---GGRCLIVLDDVWVAEV--ID-DVKKVFA-EN
K---K-GHRIMMT--TRDRY-L-ATYANT---EPHDLKFLNGKESFELLEKRVF-GKG-S
--CP-DE-LVE-LGKKIAGNCGGVPLAVVVIAGAL-RGR-PNTNDW-LRVQKNVAE---H
LYKNTQAG----CLKFV------EMSYNRLPQEVQTCFLYCGVFPRGFDIPSWKLIRLWI
AEGLIKPQQT-YTP--EEIAEFYLNDLVNRNLVILMRKKSDG---------Q-----IKI
CRLHDMLHEFCRAEA-SNKWLF--
>St_E4-63_C04T000153.1
---------------------EHHKK--E------EV-----T---Q----GP-----S-
-------L----E----------------------NDA------VVGFDDEANTVI----
----QRL------------V--------E----------------GPMDSV-DIIPVVGM
PGLGKTTLARKIYNDSKLT----YEFYSIVWVYV---GKE-CKAKDIYLRILKFF-K---
KNI-EDHLNDDVDTLAKAIGGYIK-K---GGRCLIILDDVWEDEV--ID-HVMKVFA-EN
K---K-GHRIMMT--TRDLR-L-AKFANP---EPHALKFLETEESFELLVMRVF-GKG-S
--CP-NE-LVV-IGKKIAKKCGGVPLVVVVIAGAL-RGR-SDKKDW-ERVDRNVVQ---H
LGEDTEDS----CLKFV------KMSYDHLPQEVQMCFLYCGVFPRGFDIPCWKLIRLWI
AEGLIKPQPK-FTL--EERAEFCLTDLLNRNLVIIMQKRSDG---------Q-----IKT
CRLHDMLYQFCKMEA-SNRCLF--
>St_E4-63_C04T000368.1
------------------MIDHHAEKVVQ------E------E---Q----GS-----S-
-------L----E----------------------NHE------VVGFDEEVTKVI----
----NRL------------V--------E----------------G-AECL-DVIPVVGM
PGLGKTTLARKIYNDPKIS----REFFSYIWVFI---GQSTCVKRDILFNILKKF-T---
NSV-DEFKNRNEADITQEIRKRVA-N---GGKCLIVLDDVWDPNV--VD-FVKTVFP-DN
K---K-AHRIMMT--TRHED-I-ARSVNK---YPHNLKFLDGDESFQLLEKRAF-GIS-R
--CP-VE-LVE-HGEAIVAKCSGVPLTIVVIAGAL-RGR-TSEIDW-KVVRENVGK---H
LL-EDKRQ--R-CLNVV------RLSYNHLPQEKKACFLYFGAFPQGFDIPAWKLIRLWI
AEGLIMSKLSGIEI--EDISEYYLNDFANRNLVMVTGKRSNG---------R-----IKT
FHVHDMLHEFCVEEG-TRLTLF--
>St_E4-63_C04T000976.1
-----------------------------------G------T---Q----GP-----A-
-------E----E----------------------DIE------VVGFDKPAEDVI----
----KRL------------G--------E----------------G-SKDL-DVIPIVGM
PGLGKTTLSRKVYNDSSLD----FHFYKRMWIYV---GTS-KKPKDILVEIVNEV-A-PS
NSK-ELIKDKDEDQLAHIIRDFLV-E---RGKYLIVLDDVWDTQV--VD-FVKKAFP-NN
KSQPR-GDRIMLT--TRQQR-V-AEAVSA---RPHNLEKLSKGDSFKLLEQRVF-GKT-R
E-CP-IN-LRG-YGEEIVDKCCGVPLAIVVISGAL-KGC-MDESEW-IVVKENVGK---I
FINKDDDK--S-CLKYV------ETSYNHLPQQKKAAFLYFGVFPQGFDIPAWKLIRLWV
AEGLIKSDLQGSEI--EKVAETYLSDFAGRNLVMVMQKRSNG---------Q-----IKT
CRLHDMLHEFCIIEA-KRISLF--
>St_E4-63_C05T000051.1
-------------------LDDNFNRGHE------E----------R---KAPV------
-------V----E----------------------EDD------VVGFDDEAKIVI----
----DRL------------I--------G----------------G-SDYV-EVVPVVGM
PGLGKTTLAYKIYKDPKVE----YEFFTRVWVYV---SQT-FKRREIFLNIISKF-T---
RNT-KQYHDTPEDDLANEVKELLG-K---GGKYLIVLDDVWTMEA--WD-RIKIAFP-NN
G---K-RNRVLMT--TRESN-V-AKRCND---KPHDLKFLTEDESWELLEKKVF-HKE-K
--CP-LE-LEL-PGKSIAEKCMGLPLAIVVIAGAL-IGKGKTTREW-ELVAASVGE---H
LINRD-PEN---CKKLV------QMSYDRLPYDLKACFLYCGAFPGGSQIPAKKLIRLWI
AEGFIQYQGP-LAL--EDVAEDHLNDLVNRNLVMVMQRSCSG---------Q-----IKI
CRVHDMLHEFCRHEAMTEENL---
>St_E4-63_C05T000385.1
------------------------NRGDE------E----------R---KAPV------
-------V----E----------------------EDD------VVGFDDEAKIVI----
----DRL------------I--------G----------------G-SDYV-EVVPVVGM
PGLGKTTLAYKIYKDPKVE----YEFFTRVWVYV---SQT-FKRREIFLNIISKF-T---
RNT-KQYHDTPEDDLANEVKELLG-K---GGKYLIVLDDVWTMEA--WD-RIKIAFP-NN
G---K-RNRVLMT--TRQSH-V-AKHCND---KPHDLKFLTKDESWELLEKKVF-HKE-K
--CP-PE-LEL-PGKSIAEKCMGLPLAIVVIAGAL-IGKGKTTREW-ELVAASVGE---H
LINRD-PEN---CKKLV------QMSYDRLPYDLKACFLYCGAFPGGSQIPAKKLIRLWI
AEGFIQYQGP-LAL--EDVAEDHLNDLVNRNLVMVMQRSCSG---------Q-----IKI
CRVHDMLHEFCRHEAMTEENL---
>St_E4-63_C10T000368.1
----------------------SSRRSPP-----------------Q--KRVPM------
-------V----E----------------------EEN------VVGFDDEARKIS----
----SRL------------T--------N----------------G-SEEL-EIISIVGM
GGLGKTTLAKKVYTDPSVE----FHFYNRAWIYV---SQL-YSRKEVFLGILDSL-----
GLITDEMYKMNDEKLAGELFSHLR-----SKRYLVVIDDVWTMEA--WD-DLQMAFP-KK
A---S-GSRILLT--TRNTE-V-ALHANP-EGLPHHLRFLNHEESWELLSKKVF-RKG-S
--CP-LE-LED-IGLQIAKKCYGLPLAIVVVSGLL-LKK-EKTRDWWKKVANDVSS---Y
VARDPKQ-----CMDVL------ALSYKHLPDHLKVCFIYFGVFPEDFEIPVWKLLRLWT
SEGFIQQMGQ-ECL--EDTAEEYLEDLVDRNLVLVAKKRANG---------R-----IKS
CRIHDMLRDLSVKMGSEEKFL---
>St_E4-63_C10T001188.1
-------------------------RGFE------E----------R---KPPV------
-------V----E----------------------EDD------VVGFDEEADIVI----
----KRL------------L--------G----------------E-SNRL-EVVPVVGM
PGLGKTTLANKIYKHPKIG----YEFFTRIWVYV---SQS-YRRRELFLNIISKF-T---
RNT-KQYHGMCEEDLADEIQDFLG-K---GGKYLVVLDDVWSDEA--WE-RIKIAFP-NN
N---K-PNRVLLT--TRDSK-V-AKQCTP---IPHDLKFLSEDESWILLEKKVF-HKD-K
--CP-PE-LVVPSGKSIAKKCKGLPLAIVVIAGAL-IGKGKTPREW-KQVDDSVSE---H
LINRDQPEN---CNKLV------QMSYDRLPYDLKACFLYCSAFPGGFQIPAWKLIRLWI
AEGFIQYKGH-LSL--ECKGEDNLNDLINRNLVMVMERTSDG---------Q-----IKT
CRLHDMLHEFCRQEAMKEENL---
>St_E86-69_C00T033843.1
---------------------ESSRRSPP-----------------Q--KRVPM------
-------V----E----------------------EEN------VVGFDDEARKIS----
----SRL------------T--------N----------------G-SEEL-EIISIVGM
GGLGKTTLAKKVYTDPSVE----FHFYNRAWIYV---SQQ-YSRKEVFLGILDSL-----
GFITDEMYKMNDEKLAGELFSHLR-----SKRYLVVIDDVWTMEA--WD-DLQMAFP-KT
A---S-GSRILLT--TRNTE-V-ALHANP-EGLPHHLRFLTHEESWELLSKKVF-RKG-S
--CP-LE-LED-IGLQIAKKCYGLPLAIVVVSGLL-LKK-EKTRDWWKKVANDVSS---Y
VARDPKQ-----CMDVL------ALSYKHLPDHLKVCFIYFGVFPEDFEIPVWKLLRLWT
SEGFIQQMGQ-ECL--EDTAEEYLEDLVDRNLVLVAKKRANG---------R-----IKT
CRIHDMLRDLSVKMGSEEKFL---
>St_E86-69_C00T033845.1
----------------------SSRRSPP-----------------Q--KRVPM------
-------V----E----------------------EEN------VVGFDDEARKIS----
----SRL------------T--------N----------------G-SEEL-EIISIVGM
GGLGKTTLAKKVYTDPSVE----FHFYNRAWIYV---SQL-YSRKEVFLGILDSL-----
GLITDEMYKMNDEKLAGELFSHLR-----SKRYLVVIDDVWTMEA--WD-DLQMAFP-KK
A---S-GSRILLT--TRNTE-V-ALHANP-EGLPHHLRFLNHEESWELLSKKVF-RKG-S
--CP-LE-LED-IGLQIAKKCYGLPLAIVVVSGLL-LKK-EKTRDWWKKVANDVSS---Y
VARDPKQ-----CMDVL------ALSYKHLPDHLKVCFIYFGVFPEDFEIPVWKLLRLWT
SEGFIQQMGQ-ECL--EDTAEEYLEDLVDRNLVLVAKKRANG---------R-----IKS
CRIHDMLRDLSVKMGSEEKFL---
>St_E86-69_C04T000137.1
----------------------------G------EV-----T---Q----GP-----S-
-------L----E----------------------NDA------VVGFDDQANQMI----
----KRL------------V--------E----------------GPMDSV-DTIPVVGM
PGLGKTTLARKIYNDSKLT----YEFYSIVWVYV---GQE-CKAKDIYLRILKFF-K---
KNI-EDHLNDDVDTLAKAIGGYIK-K---GGRCLTVSDDVWEDEV--ID-HVMKVFA-EN
K---K-GHRIMMT--TRDLR-L-AKFANP---EPHVLKFLETEESFELLVMRVF-GKG-S
--CP-NE-LVV-IGKTIAKKCGGVPLVVVVIAGAL-RGR-SDKKEW-KRVDKNVVQ---H
SGDHTEDS----CLKYV------KMSYDHLPQEVQMCFLYCGVFPRGFDIPCWKLIRLWI
AEGLIKPQPK-STL--EERAEFCLTDLVNRNLVIIMQKRSDG---------Q-----IKT
CRLHNMLXQFCKMEA---------
>St_E86-69_C04T000144.1
----------------------------G------EV-----T---Q----GP-----S-
-------L----E----------------------NDA------VVGFDDQANQMI----
----KRL------------V--------E----------------GPMDSV-DTIPVVGM
PGLGKTTLARKIYNDSKLT----YEFYSIVWVYV---GQE-CKAKDIYLRILKFF-K---
KNI-EDHLNDDVDTLAKAIGGYIK-K---GGRCLTVSDDVWEDEV--ID-HVMKVFA-EN
K---K-GHRIMMT--TRDLR-L-AKFANP---EPHVLKFLETEESFELLVMRVF-GKG-S
--CP-NE-LVV-IGKTIAKKCGGVPLVVVVIAGAL-RGR-SDKKEW-KRVDKNVVQ---H
SGDHTEDS----CLKYV------KMSYDHLPQEVQMCFLYCGVFPRGFDIPCWKLIRLWI
AEGLIKPQPK-STL--EERAEFCLTDLVNRNLVIIMQKRSDG---------Q-----IKT
CRLHNMLXQFCKMEA---------
>St_E86-69_C04T000150.1
------------------------LPK-K------GV-----Q---E---QGP-----S-
-------L----E----------------------NDE------VVGFDDEASKVI----
----KRL------------V--------E----------------GPAESL-DIIPVVGM
PGLGKTTLARKIYNDPKLS----YEFFSIPWVYV---GQE-YKIKDIYLRILKCF-K---
KSI-EDHLNDDVDTLAKAISDFIN-K---GGRCLIVLDDVWVAEV--ID-DVKKVFA-EN
K---K-GHRIMMT--TRDRY-L-ATYANT---EPHDLKFLNGKESFELLEKRVF-GKG-S
--CP-DE-LVE-LGKRIAGNCGGVPLAVVVIAGAL-RGR-PNTNDW-VRVQKNVAE---H
LYKNTQAG----CLKFV------EMSYNRLPQEVQTCFLYCGVFPRGFDIPSWKLIRLWI
AEGLIKPQQT-YTP--EEIAEFYLNDLVNRNLVILMRKKSDG---------Q-----IKI
CRLHDMLHEFCRTEA-SNKWLF--
>St_E86-69_C04T000153.1
----------------------------G------EV-----T---Q----GP-----S-
-------L----E----------------------NDA------VVGFDDEANKVI----
----KRL------------V--------E----------------GSMESV-DIIPVVGM
PGLGKTTLARKIYNDSKLT----YEFYSIVWVYV---GQE-CKAKDIYLRILKFF-K---
KNI-EDHLNDDVDTLAKAIGGYIK-K---GGRCLTVSDDVWEDEV--ID-HVMKVFA-EN
K---K-GHRIMMT--TRDLR-L-AKFANP---EPHVLKFLETEESFELLVMRVF-GKG-S
--CP-NE-LVV-IGKTIAKKCGGVPLVVVVIAGAL-RGR-SDKKEW-KRVDKNVVQ---H
SGDHTEDS----CLKYV------KMSYDHLPQEVQMCFLYCGVFPRGFDIPCWKLIRLWI
AEGLIKPQPK-STL--EERAEFCLTDLVNRNLVIIMQKRSDG---------Q-----IKT
CRLHNMLXQFCKMEA---------
>St_E86-69_C04T000976.1
--------------------------KST------G------T---Q----GS-----A-
-------E----E----------------------DIE------VVGFDKPAGDVI----
----KRL------------S--------E----------------G-SKDL-DVIPIVGM
PGLGKTTLSRKVYNDSSLD----FHFYKRMWIYV---GTS-KKPKDILVEIVNEV-A-PS
NSK-ELIKDKDEDQLAHIIRDFLV-E---RGKYLIVLDDVWDTQV--VD-FVKKAFP-NN
KSQPR-GDRIMLT--TRQQR-V-AEAVSA---RPHNLENLSKGDSFKLLEQRVF-GKT-R
E-CP-IN-LRG-YGEEIVDKCCGVPLAIVVISGAL-KGC-MDESEW-IVVKENVGK---I
CTNKDDDK--S-CLKYV------ETSYNHLPQQKKAAFLYFGVFPQGFDIPAWKLIRLWV
AEGLIKSDLQGSEI--EKVAETYLSDFAGRNLVMVMQKRSNG---------Q-----IKT
CRLHDMLHEFCIIEA-KRISLF--
>He1-St04G106325.1
----------------------------H------EV-----T---Q----GP-----S-
-------L----D----------------------DDE------VVGFDVEAEKVI----
----KRL------------V--------E----------------GPAESL-NIIPVVGM
PGLGKTTLARKIYNDSTLS----FEFFSIFWVYV---GRE-YKIKDIYLRILKHF-K---
NSI-DEYLNEDEDRLAKVISGFMS-K---GGRCLIVLDDVWEANV--ID-HVKKVFP-EN
K---K-GHRIMMT--TRDGL-L-AAYANP---DPHNLKFLTTEESFELLVKRVF-GKG-S
--CP-DE-LKE-VGKGIAGNCSGVPLVVVVTAGAL-AGR-SNTTEW-KVVERNVIQ---Y
AFNVNKD-----CGVFV------EMSYDRLSQELQTCLLYSGIFPRGFDIPAWKLIRLWI
AEGLIKPQQS-STL--EEIAELHLNDLVHRNLVILLQKRSDG---------Q-----IKT
CRLHDMLHEFCRTKA-ADKWLF--
>He1-St04G107525.1
-----------------------------------EV-----T---Q----GP-----S-
-------L----E----------------------NDA------VVGFDDEANKVI----
----KRL------------V--------E----------------GPMDSV-DIIPVVGM
PGLGKTTLARKIYNDSKLT----YEFYSIVWVKV---GQE-CKAKDIYLRILKFF-K---
QNI-EDHLNDDVDTLAKAIGGYIK-K---GRRCLIVLDDVWEDEV--ID-HVMKVFT-EN
R---K-GHRIMMT--TRNLR-L-AKFANP---EPHELKFLETEESFELLVMRVF-GKG-N
--CP-NE-LVR-TGKKIAEKCGGVPLVVVVIAGAL-RGR-SDKKDW-ERVDKNVVQ---H
FGEHTEDS----CLKYV------KMSYDHLPQDVQMCFLYCGVFPRGFDIPCWKLIRLWI
AEGLIKPQPE-FTL--EDIAEFYLTDLLNRNLVIIMQKRSDG---------Q-----IKT
CRLHDMLYQFCKKEA-SNRWLF--
>He1-St04G108410.1
------------------------LPK-K------GV-----Q---E---QGP-----S-
-------L----E----------------------NDE------VVGFDDEASKVI----
----KRL------------V--------E----------------GPAESL-DIIPVVGM
PGLGKTTLARKIYNDPKLS----YEFFSIPWVYV---GQE-YKIKDIYLRILKCF-K---
KSI-EDHLNDDVDTLAKVISDFIN-K---GGRCLIVLDDVWEPNV--ID-HVKKVFA-EN
K---K-GHRIMMT--TRDRY-L-ATYANT---EPHDLKFLNGKESFELLEKRVF-GKG-S
--CP-DE-LVE-LGKKIAGNCGGVPLAVVVIAGAL-RGR-PNTNDW-IRVQKNVAE---H
FYKNTQAG----CLKFV------EMSYNRLPQEVQTCFLYCGVFPRGFDIPSWKLIRLWI
AEGLIKPQQT-YTP--EEIAEFYLNDLVNRNLVILMRKKSDG---------Q-----IKI
CRLHDMLHEFCRTEA-SNKWLF--
>He1-St04G108415.1
----------------------------G------EI-----T---Q----DP-----S-
-------L----E----------------------NDA------VVGFDDEANKVI----
----KRL------------V--------E----------------GPMESV-DIIPVVGM
PGLGKTTLARKIYNDSKLT----YEFYSIVWVYV---GQE-CKAKDIYLRILKFF-K---
KNI-EDHLNDDVDTLAKAIGGYIK-K---GGRCLIVLDDVWEDEV--ID-HVRKVFA-EN
K---K-GHRIMMT--TRDLR-V-AKFANS---EPHVLKFLKTEESFELLVMRVF-GKG-S
--CP-NE-LVV-TGKKIAEKCGGVPLVVVVIAGAL-RGR-SDKKDW-ERVDKNVVQ---H
FGEHTEDS----CLKFV------KMSYDHLPGEVQMCFLYCGVFPRGFDIPCWKLIRLWI
AEGLIKPQPE-FTL--EEIAEFYLTDLLNRNLVIIMKKRSDG---------Q-----IKT
CRLHDMLYQFCKKEA-SNKWLF--
>He1-St04G111165.1
-------------------------K--G------EV-----T---Q----GP-----S-
-------L----E----------------------NDA------VVGFDDQANQVI----
----KRL------------V--------E----------------GPMDSV-DTIPVVGM
PGLGKTTLARKIYNDSKLT----YEFYSIVWVYV---GKE-CKAKDIYLRILKFF-K---
KNI-EDHLNDDVDTLAKAIGGYIK-K---GGRCLIVLDDVWEDEV--ID-HVMKVFA-EN
K---K-GHRIMMT--TRDLR-L-AKFANP---EPHELKFLETEESFELLVMRVF-GKG-S
--CP-NE-LVV-IGKEIAEKCGGVPLVVVVIAGAL-RGR-LDKKYC-ERVDRNVVQ---H
FGDHTEDS----CLKFV------KMSYDHLPQEVQMCFLYCGVFPRGFDIPCWKLIRLWI
AEGLIKPQPN-FTL--EEIAEFCLTDLLNRNLVIIMQKRSDG---------Q-----IKT
CRLHDMLYQFCKKEA-SNRWLF--
>He1-St04G120685.1
-----------------PTIVHQAETVVQ------E------E---Q----GS-----S-
-------L----E----------------------NHE------VVGFDEEATKVI----
----NRL------------V--------E----------------G-AECL-DVIPVVGM
PGLGKTTLARKIYNDPKIS----REFFSYIWVFI---GQSTCVKRDILFNILKGF-T---
NSF-DEFKNRNEADITQEIRKRVA-N---GGKCLIVLDDVWDPNV--VD-FVKTVFP-DN
K---K-AHRIMMT--TRHED-I-ARSVNK---YPHNLKFLDGDESFQLLEKRAF-GVS-R
--CP-VE-LVE-HGEAIVAKCSGVPLTIVVIAGAL-RGR-MSEIDW-KVVRENVGK---H
LIQEDKLQ--R-CVNVV------RLSYNHLPQEKKACFLYFGAFPQGFDIPAWKLIRLWI
AEGLIMSKLSGNEI--EEIAEYYLNDFANRNLVMVMGKRSNC---------R-----IKT
CRVHDMLHEFCVEEA-TRLTLF--
>He1-St04G170480.1
--------------------------KNT------G------T---Q----GP-----A-
-------E----E----------------------DIE------VVGFDKPAEDVI----
----KRL------------S--------E----------------G-SKDL-DVIPIVGM
PGLGKTTLSRKVYNDSSLD----FHFYKRMWIYV---GTS-KKPKDILVEIVNEV-A-PS
NSK-ELIKDKDEDQLAHIIRDFLV-E---RGKYLIVLDDVWDTQV--VD-FVKKAFP-NN
KSQPR-GDRIMLT--TRQQR-V-AEAVSA---RPHNLEKLSEGDSFKLLEQRVF-GKT-R
E-CP-IN-LRG-YGEEIVDKCCGVPLAIVVISGAL-KGC-MDESEW-IVVKENVGK---I
FINKDDDK--S-CLKYV------ETS---------------------FDIPAWKLIRLWV
AEGLIKSDLQGSEI--EKVAETYLSDFAGRNLVMVMQKRSNG---------Q-----IKT
CRLHDMLHEFCIIEA-KRISLF--
>He1-St05G109445.1
----------------------NFNRGDE------E----------R---KAPV------
-------V----E----------------------EDD------VVGFDDEAKIVI----
----DRL------------I--------G----------------G-SDFV-EVVPVVGM
PGLGKTTLAYKIYKDPKVE----YEFFTRVWVYV---SQT-FKRREIFLNIISKF-T---
RNT-KQYHDTPEDDLANEVKELLG-K---GGKYLIVLDDVWTMDA--WD-RIKIAFP-NN
G---K-RNRVLMT--TRESN-V-ARCCND---KPHNLKFLTKDESWELLEKKVF-HKE-K
--CP-PE-LEL-PGESIAEKCMGLPLAIVVIAGAL-IGKGKTTREW-ELVAASVGE---H
LINRD-PEN---CKKLV------QMSYDRLPYDLKACFLYCGAFPGGSQIPAKKLIRLWI
AEGFIQYQGP-LAL--EDVAEDHLNDLVNRNLVMVMQRSCSG---------Q-----IKI
CRVHDMLHEFCRHEAMTEENL---
>He1-St05G695360.1
-------------------------NSGE------E----------R---QPPV------
-------V----E----------------------EDD------VVGFDDEAQKVI----
----DRL------------L--------E----------------G-SGDL-EVIPVVGM
PGLGKTTLATKIFKHLKIE----YEFFTRLWLYV---SQS-YKTRELYLNIISKF-T---
GNT-KHCRDMSETDLAQKVREILD-E---GGKYLIVLDDVWSTDA--WD-RIKIAFP-RN
G---K-GNRVLLT--TRDNN-V-ARYCNR---SPHYLKFLTDEESWILLEKRAL-HKA-K
--CP-PE-LET-NGKSIARKCKGLPLAIVVIAGAL-IGKGKTIREW-EQVDQSVGE---H
FINRDQP------NKLV------RMSYDVLPYDWKACFLYFGTFPRGYLIPARKLIRLWI
AEGFIQYRGN-LSL--ECKAENYLNELVNRNLVMVMQRTLDG---------Q-----IKT
CRVHDMLYEFCWQEATTEENL---
>He1-St10G114200.1
----------------------SSRRSPP-----------------Q--KRVPM------
-------V----E----------------------EEN------VVGFDDEAMKIS----
----SRL------------T--------N----------------G-SEEL-EIISIVGM
GGLGKTTLAKKVYTDPSVE----FHFYNRAWIYV---SQL-YSRKEVFLGILDSL-----
GLITDEMYKMNDEKLAGELFSHLR-----SKRYLVVIDDVWTMEA--WD-DLQMAFP-KT
A---S-GSRILLT--TRNTE-V-ALHANP-EGLPHHLRFLTHEESWELLSKKVF-RKG-S
--CP-LE-LED-IGLQIAKKCYGLPLAIVVVSGLL-LKK-EKTRDWWKKVANDVSS---Y
VARDPKQ-----CMDVL------ALSYKHLPDHLKVCFIYFGVFPEDFEIPVWKLLRLWT
SEGFIQQMGQ-ECL--EDTAEEYLEDLVDRNLVLVAKKRANG---------R-----IKS
CRVHDMLRDLSVKMGSEEKFL---
>He1-St10G302880.1
-------------------------RGFE------E----------R---KPPV------
-------V----E----------------------EDD------VVGFDEEADIVI----
----KRL------------L--------G----------------E-SNRL-EVVPVVGM
PGLGKTTLANKIYKHPKIG----YEFFTRIWVYV---SQS-YRRRELFLNIISKF-T---
RNT-KQYHGMCEEDLADEIQEFLG-K---GGKYLVVLDDVWSDEA--WE-RIKIAFP-NN
N---K-PNRVLLT--TRDSK-V-AKQCTP---IPHDLKFLSEDESWILLEKKVF-HKD-K
--CP-PE-LVVPSGKSIAKKCKGLPLAIVVIAGAL-IGKGKTPREW-KQVDDSVSE---H
LINRDHPEN---CNKLV------QMSYDRLPYDLKACFLYCSAFPGGFQIPAWKLIRLWI
AEGFIQYKGH-LSL--ECKGEDNLNDLINRNLVMVMERTSDG---------Q-----IKT
CRLHDMLHEFCRQEAMKEENL---
>He2-St04G105725.1
--------------------------G-H------EV-----T---Q----GP-----S-
-------L----D----------------------DDE------VVGFDEEAEKVI----
----KRL------------V--------E----------------GPAESL-NIISVVGM
PGLGKTTLARKIYNDSTLS----FEFFSILWVYV---GRE-YKIKDIYLRILKHF-K---
NSI-DEYLNEDEDRLAKVISGFMS-K---GGRCLIVLDDVWEANV--ID-HVKKVFP-EN
K---K-GHRIMMS--TRDGY-L-AAYANP---DPHNLKFLTPEESFELLVKRIF-DKG-S
--CP-DE-LKD-VGKRIAGNCGGVPLVVVVIAGAL-AGR-SNTTEW-EVVERNVAQ---H
AFSENKN-----CGVFV------EMSYDRLSQEMQTCFLYCGIFPRGFDIPAWKLIRLWI
AEGLIKPQQS-STL--EEIAERHLNDLVHRNLVILLQKRSDG---------Q-----IKT
CRLHDMLHEFCRKEA-AKKWLF--
>He2-St04G105885.1
--------------------VEHHKK--E------EV-----T---Q----GP-----S-
-------L----E----------------------NDA------VVGFDKEANTVI----
----QRL------------V--------E----------------GPMDSV-DIIPVVGM
PGLGKTTLARKIYNDSNLT----YEFYSIVWVYV---GKE-CKAKDIYLRILKFF-K---
KNI-EDHLNDDVDTLAKTIGGYIK-K---GGRCLIVLDDVWEDEV--ID-HVMKVFA-EN
K---K-GHRIMMT--TRDLR-L-AKFANP---EPHALKFLETEESFELLVMRVF-GKG-S
--CP-NE-LVV-IGKTIAKKCGGVPLVVVVIAGAL-RGR-SDKKEW-ERVDKNVVQ---F
MGENTEDS----CLKFV------KMSYDHLPQEVQMCFLYCGVFPRGFDIPCWKLIRLWI
AEGLIKTQPE-STL--EERAEFCLTDLVNRSLVIIMQKRSDG---------Q-----IKT
CRLHDMLYQFCKKEA-SNRCLF--
>He2-St04G105910.1
-------------------------K--G------EV-----T---Q----GP-----S-
-------L----E----------------------NEA------VVGFDKEANTVI----
----QRL------------V--------E----------------GPMDSV-DIIPVVGM
PGLGKTTLARKIYNDSKLT----YEFYSIVWVYV---GKE-CKAKDIYLRILKFF-K---
KNI-EDHLNDDVDTLAKAIGGYIK-K---GGRCLIVLDDVWEDEV--ID-HVRKVFA-EN
K---K-GHRIMMT--TRDLR-V-AKFANE---EPHELKFLETEESFELLVMRVF-GKG-S
--CP-NE-LVV-IGKKIAKKCGGVPLVVVVIAGAL-RGR-LDKKEW-ERVDKNVVQ---Y
LGDDTKDSC---CLRFV------KMSYDHLPQEAQMCFLYCGVFPRGFDIPCWKLIRLWI
AEGLIKPQPE-STL--EEIAEDCLTDLLNRNLVIIMQKRSDG---------Q-----IKT
CRLHDMLYQFCKTEA-SNRCLF--
>He2-St04G107135.1
--------------------------K-K------GV-----Q---E---QGP-----S-
-------L----E----------------------NDE------VVGFDEEASKVI----
----KRL------------V--------E----------------GPAESL-DIIPVVGM
PGLGKTTLARKIYNDPKLS----YEFFSIPWVYV---GQE-YKIKDIYLRILKCF-K---
KSI-EDHLNDDVDTLAKVISDFIN-K---GGRCLIVLDDVWVAEV--ID-DVKKVFA-EN
K---K-GHRIMMT--TRDRY-L-ATYANT---EPHDLKFLNGKESFELLEKRVF-GKG-S
--CP-DE-LVE-LGKKIAGNCGGVPLAVVVIAGAL-RGR-PNTNDW-LRVQKNVAE---H
LYKNTQAG----CLKFV------EMSYNRLPQEVQTCFLYCGVFPRGFDIPSWKLIRLWI
AEGLIKPQQT-YTP--EEIAEFYLNDLVNRNLVILMRKKSDG---------Q-----IKI
CRLHDMLHEFCRAEA-SNKWLF--
>He2-St04G107140.1
---------------------ERHKK--E------EV-----I---Q----GP-----S-
-------L----E----------------------NDA------VVGFDKEANTVI----
----QRL------------V--------E----------------GPMDSV-DIIPVVGM
PGLGKTTLARKIYNDSKLT----YEFYSIVWVYV---GKE-CKAKDIYLRILKFF-K---
KNI-EDHLNDDVDTLAKAIGGYIK-K---GGRCLIVLDDVWEDEV--ID-HVRKVFA-EN
K---K-GHRIMMT--TRDSR-V-AKYANP---KPHELKFLEKEESFELLVMRVF-GMG-S
--CP-NE-LVR-TGKKIAEKCGGVPLVVVVIAGAL-RGR-LDKKDW-ERVDRNVVQ---H
FGEHTEDS----CLKFV------KMSYDHLPQEVQMCFLYCGVFPRGFDIPCWKLIRLWI
AEGLIKPQPK-FTL--EEIAEFCLTDLLNRNLVIIMQKRSDG---------Q-----IKT
CRLHDMLYQFCKMEA-SNRCLF--
>He2-St04G107825.1
--------------------------K-K------GV-----Q---E---QGP-----S-
-------L----E----------------------NDE------VVGFDEEASKVI----
----KRL------------V--------E----------------GPAESL-DIIPVVGM
PGLGKTTLARKIYNDPKLS----YEFFSIPWVYV---GQE-YKIKDIYLRILKCF-K---
KSI-EDHLNDDVDTLAKVISDFIN-K---GGRCLIVLDDVWVAEV--ID-DVKKVFA-EN
K---K-GHRIMMT--TRDRY-L-ATYANT---EPHDLKFLNGKESFELLEKRVF-GKG-S
--CP-DE-LVE-LGKKIAGNCGGVPLAVVVIAGAL-RGR-PNTNDW-LRVQKNVAE---H
LYKNTQAG----CLKFV------EMSYNRLPQEVQTCFLYCGVFPRGFDIPSWKLIRLWI
VEGLIKPQQT-YTP--EEIAEFYLNDLVNRNLVILMRKKSDA---------NASDQAIPS
IQDKDTCRRLC-------------
>He2-St04G107830.1
---------------------EHHKK--E------EV-----T---Q----GP-----S-
-------L----E----------------------NDA------VVGFDDEANTVI----
----QRL------------V--------E----------------GPMDSV-DIIPVVGM
PGLGKTTLARKIYNDSKLT----YEFYSIVWVYV---GKE-CKAKDIYLRILKFF-K---
KNI-EDHLNDDVDTLAKAIGGYIK-K---GGRCLIVLDDVWEDEV--ID-HVMKVFA-EN
K---K-GHRIMMT--TRDLR-L-AKFANP---EPHALKFLETEER---------------
---------------------------------AL-RGR-SDKKDW-ERVDRNVVQ---H
LGEDTEDS----CLKFV------KMSYDHLPQEVQMCFLYCGVFPRGFDIPCWKLIRLWI
AEGLIKPQPK-FTL--EERAEFCLTDLVNRNLVIIMQKRSDG---------Q-----IKT
CRLHDMLYQFCKMEA-SNRCLF--
>He2-St04G173445.1
--------------------------KTT------G------T---Q----GP-----A-
-------E----E----------------------DIE------VVGFDKPAKDVI----
----KRL------------C--------E----------------G-SKDL-DVIPIVGM
PGLGKTTLSRKVYHDSYLD----FHFYKRMWIYV---GTS-KKPKDILVEIVKEV-A-PS
NSE-ELIKDKDEDQLAHSIREFLV-E---RGKYLIVLDDVWDTKV--VD-FVKKAFP-NN
ESQPR-GDRIMLT--TRQRR-V-AEAVSA---HPHNLEKLSKGDSFKLLEQRVF-GKT-R
E-CP-IK-LRG-YGNEIVDKCCGVPLAIVVIAGAL-RGC-LGESEW-KLVKDNVGK---H
LINKDDNK--S-CLKFV------ETSYNHLPQQRKAAFLYFGVFPQGFDIPAWKLILLWV
AEGLIKSDLQGSEI--EEVADTYLSDFAGRNLVMVMQKRSNG---------Q-----IKT
CRLHDMLHEFCIIEA-ERISLF--
>He2-St05G105285.1
----------------------NFNRGDE------E----------R---KAPV------
-------V----E----------------------EDD------VVGFDDEAKIVI----
----DRL------------I--------G----------------G-SDYV-EVVPVVGM
PGLGKTTLAYKIYKDPKVE----YEFFTRVWVYV---SQT-FKRREIFLNIISKF-T---
RNT-KQYHDTPEDDLANEVKELLG-K---GGKYLIVLDDVWTMEA--WD-RIKIAFP-NN
G---K-RNRVLMT--TRQSH-V-AKHCND---KPHDLKFLTNDESWELLEKKVF-HKE-K
--CP-PE-LEL-PGKSIAEKCMGLPLAIVVIAGAL-IGKGKTTREW-ELVAASVGE---H
LINRD-PEN---CKKLV------QMSYDRLPYDLKACFLYCGAFPGGSQIPAKKLIRLWI
AEGFIQYQGP-LAL--EDVAEDHLNDLVNRNLVMVMQRSCSG---------Q-----IKI
CRVHDMLHEFCRHEAMTEENL---
>He2-St05G623120.1
-------------------------NSGE------E----------R---QPPV------
-------V----E----------------------EDD------VVGFDDEAQKVI----
----DRL------------L--------E----------------G-SGDL-EVIPVVGM
PGLGKTTLATKIFKHLKIE----YEFFTRLWLYV---SQS-YKTRELYLNIISKF-T---
GNT-KHCRDMSETDLAQKVREILD-E---GGKYLIVLDDVWSTDA--WD-RIKIAFP-RN
G---K-GNRVLLT--TRDNN-V-ARYCNR---SPHYLKFLTDEESWILLEKRAL-HKA-K
--CP-PE-LET-NGKSIARKCKGLPLAIVVIAGAL-IGKGKTIREW-EQVDQSVGE---H
FINRDQP------NKLV------RMSYDVLPYDWKACFLYFGTFPRGYLIPARKLIRLWI
AEGFIQYRGN-LSL--ECKAENYLNELVNRNLVMVMQRTLDG---------Q-----IKT
CRVHDMLYEFCWQEATTEENL---
>He2-St10G119560.1
----------------------SSRRSPP-----------------Q--KRVPM------
-------V----E----------------------EEN------VVGFDDEARTIS----
----SRL------------T--------N----------------G-SEEL-EIISIVGM
GGLGKTTLAKKVYTDPSVE----FHFYNRAWIYV---SQQ-YSRKEVFLGILDSL-----
GLITDEMYKMNDEKLAGELFSHLR-----SKRYLVVIDDVWTLEA--WD-DLQMAFP-KT
A---S-GSRILLT--TRNTE-V-ALHANP-EGLPHHLRFLTREESWELLSKKVF-RKG-S
--CP-LE-LED-IGLQISKKCYGLPLAIVVVSGLL-LKK-EKTRDWWKKVANDVSS---Y
VARDPKQ-----CMDVL------ALSYKHLPDHLKVCFIYFGVFPEDFEIPVWKLLRLWT
SEGFIQQMGQ-ECL--EDTAEEYLEDLVDRNLVLVAKKRANG---------R-----IKT
CRIHDMLRDLSVKMGSEEKFL---
>He2-St10G293280.1
-------------------------RGFE------E----------R---KPPV------
-------V----E----------------------EDD------VVGFDEEADIVI----
----KRL------------L--------G----------------E-SNRL-EVVPVVGM
PGLGKTTLANKIYKHPKIG----YEFFTRIWVYV---SQS-YRRRELFLNIISKF-T---
RNT-KQYHGMCEEDLADEIQEFLG-K---GGKYLVVLDDVWSDEA--WE-RIKIAFP-NN
N---K-PNRVLLT--TRDSK-V-AKQCTP---IPHDLKFLSEDESWILLEKKVF-HKD-K
--CP-PE-LVVPSGKSIAKKCKGLPLAIVVIAGAL-IGKGKTPREW-KQVDDSVSE---H
LINRDHPEN---CNKLV------QMSYDRLPYDLKACFLYCSAFPGGFQIPAWKLIRLWI
AEGFIQYKGH-LSL--ECKGEDNLNDLINRNLVMVMERTSDG---------Q-----IKT
CRLHDMLHEFCRQEAMKEENL---
>St_PG0009_C00T000275.1
-----------------------INRGGE------E----------R---QPPV------
-------V----E----------------------EDD------VVGFDDEAQTVI----
----DRL------------L--------E----------------G-SGDL-EVIPVVGM
PGLGKTTLATKIFKHPKIE----YEFFTRLWLYV---SQS-YKTKELYLNIISKF-T---
GNT-KHCRDMSEMDLALKVREILE-E---GGKYLIVLDDVWSTDA--WD-RIKIAFP-KN
E---K-GNRVLLT--TRDHN-V-ARYCNR---SPHDLKFLTDEESWILLEKRAF-HKA-K
--CP-PE-LET-NGKSIARKCKGLPLAIVVIAGAL-IGKSKTIKEW-EQVNQSVGE---H
FINRDQPNN---CNKLV------RMSYDVLPYDWKACFLYFGTFPRGYLIPARKLIRLWI
AEGFIQYRGN-LSL--ECKAEDYLNELVNRNLVMVMQRTLDG---------Q-----IKT
CRVHDMLYEFCWQEATTEENL---
>St_PG0009_C00T000741.1
-------------------------RGFE------E----------R---KPPV------
-------V----E----------------------EDD------VVGFDEEADIVI----
----KRL------------L--------G----------------E-SNHL-EVVPVVGM
PGLGKTTLANKIYKHPKIG----YEFFTRIWVYV---SQS-YRRRELFLNIISKF-T---
RNT-KQYHGMCEEDLADEIQEFLG-K---GGKYLVVLDDVWSDEA--WE-RIKIAFP-NN
N---K-PNRVLLT--TRDSK-V-AKQCTP---IPHDLKFLTEDESWILLEKKVF-HKD-K
--CP-PE-LVAPSGKSIAKKCKGLPLAIVVIAGAL-IGKGKTPREW-KQVDDSVSE---H
LINRDHPEN---CNKLV------QMSYDRLPYDLKACFLYCSAFPGGFQIPAWKLIRLWI
AEGFIQYKGH-LSL--ECKGEDNLNDLINRNLVMVMERTSDG---------Q-----IKT
CRLHDMLHEFCRQEAMKEENL---
>St_PG0009_C00T006845.1
------------------------NRGDE------E----------R---KAPV------
-------V----E----------------------EDD------VVGFDDEAKTVI----
----DRL------------I--------G----------------G-SDYV-EVVPVVGM
PGLGKTTLAYKIYKDQKVE----YEFFTRVWVYV---SQT-FKRREIFLNIISKF-T---
RNT-KQYHDTPEDDLANEVKELLG-K---GGKYLIVLDDVWTMEA--WE-RIKIAFP-NN
G---K-RNRVLMT--TRQSN-V-AKRCND---KPHDLKFLTKDEGWELLEKKVF-HKE-K
--CP-PE-LEL-PGKSIAEKCMGLPLAIVVIAGAL-IGKGKTTREW-ELVAASVGE---H
LINRD-PEN---CKKLV------QMSYDRLPYDLKACFLYCGAFPGGSQIPAKKLIRLWI
AEGFIQYQGP-LAL--EDVAEDHLNDLVNRNLVMVMQRSCSG---------Q-----IKI
CRVHDMLHEFCRHEAMTEENL---
>St_PG0009_C00T009438.1
---------------------DDSKQTAH------QL---------K---RAPV------
-------V----E----------------------EDE------VVGFDEEADKII----
----NRL------------L--------G----------------G-SDDV-EFIPIVGM
PGLGKTTLANKVFKS--VG----YEFYNRIWVYV---SQS-YTRRDLFLNIINQF-T---
RNT-EQYRYVTEEALAEVIRKHLL-P----GKYLIVLDDVWTWEP--LD-DVKIALP-NK
M---R-GSKVLFT--TRDGK-L-GKFCCN---DPHHLKFLTDDECWELLQKKVF-HKD-K
--CP-LD-LEE-LGESIAKKCMGLPLAALVIAGAL-IGRGKTKSEW-EIVHQCVSE---H
IISSD-IMM---TKKLV------QMSCDSLPVNLKACFLYCGAFPKGSEIPAWKIVRLWI
AEGFIRETMQ-STV--ETVAEAYLNELVSKSLLMVTQRTSNG---------Q-----IKT
FRVHDMLHEFCTLEA-SEENLF--
>St_PG0009_C00T021149.1
-----------------------INRGGE------E----------R---QPPV------
-------V----E----------------------EDD------VVGFDDEAQTVI----
----DRL------------L--------E----------------G-SGDL-EVIPVVGM
PGLGKTTLATKIFKHPKIE----YEFFTRLWLYV---SQS-YKTKELYLNIISKF-T---
GNT-KHCRDMSEMDLALKVREILE-E---GGKYLIVLDDVWSTDA--WD-RIKIAFP-KN
E---K-GNRVLLT--TRDHN-V-ARYCNR---SPHDLKFLTDEESWILLEKRAF-HKA-K
--CP-PE-LET-NGKSIARKCKGLPLAIVVIAGAL-IGKSKTIKEW-EQVNQSVGE---H
FINRDQPNN---CNKLV------RMSYDVLPYDWKACFLYFGTFPRGYLIPARKLIRLWI
AEGFIQYRGN-LSL--ECKAEDYLNELVNRNLVMVMQRTLDG---------Q-----IKT
CRVHDMLYEFCWQEATTEENL---
>St_PG0009_C00T023261.1
-------------------------K--G------EV-----A---Q----DP-----S-
-------L----E----------------------NDE------VVGFDAEANKVI----
----KRL------------L--------E----------------GPAESV-DIIPVVGM
PGLGKTTLARKIYNDPKLT----YEFYSIVWVYV---GQE-CKTKDIYLRILKFF-K---
KNI-QDHLNDDVDTLAKAIGGHIK-K---GGRCLIVLDDVWEDEV--ID-HVKKVFA-EN
K---K-GHRIMMT--TRDSR-V-AKFANP---EPHELKFLKKEESFELLVLRVF-GKG-S
--CP-NE-LVV-IGNKIAEKCGGVPLVVVVIAGAL-RGR-SDKKDW-ERVDRNVVQ---H
FGEHTEDS----CLKFV------KMSYDHLPQEVQMCFLYCGVFPRGFDIPCWKLIRLWI
AEGLIKPQPE-FTL--EEIAEFYLTDLLNRNLVIIMQKRSDG---------Q-----IKT
CRLHDMLYQFCKKEA-SNKWLF--
>St_PG0009_C00T023262.1
-----------------------ELPK-K------GV-----Q---E---QGP-----S-
-------L----E----------------------NDE------VVGFDEEANKVI----
----KRL------------V--------E----------------GPAESL-DIIPVVGM
PGLGKTTLARKIYNDPKLS----YEFFSIPWVYV---GQE-YKIKDIYLRILKCF-K---
KSI-EDHLNDDVDTLAKVISDFMN-K---GGRCLIVLDDVWVAEV--ID-DVKKVFA-EN
K---K-GHRIMMT--TRDRY-L-ATYANT---EPHDLKFLNGKESFELLEKRVF-GKG-G
--CP-DE-LVE-LGKKIAGNCGGVPLAVVVIAGAL-RGR-SNTNDW-LRIQKNVAE---H
FYKNTQEG----CLKFV------EMSYNRLPQEVQTCFLYCGVFPRGFDIPSWKLIHLWI
AEGLIKPQQT-YTP--EEIAEFYLNDLVNRNLVILMRKKSDG---------Q-----IKI
CRLHDMLHEFCRTEA-SNKWLF--
>St_PG0009_C00T023263.1
-------------------------KG-H------EV-----T---Q----GP-----S-
-------L----D----------------------DDE------VVGFDDEAKKVI----
----KRL------------V--------E----------------GPAESL-AIIPVVGM
PGLGKTTLARKIYNDTTLS----FEFFSTIWIYV---GQE-YKIKDIYHRILKYF-K---
KNI-HEHLNEDEDTLAKVISGFMS-K---GGRCLIVLDDVWEANV--ID-HVKKVFP-EN
K---K-GHRIMMS--TREGY-V-AAYANA---EPHNLKFLTAEECFELLEKRVF-GKG-S
--CP-DE-LKE-VGKKIAGNCGGVPLVVVVIAGAL-AGR-SNTTDW-QVVERNVAQ---H
VFSVNKD-----CDVFV------EMSFDRLSQELQTCFLYSGVFPRGFDIPAWKLIRLWI
AEGLIKPQQS-STL--EEIAELHLNDLVHRNLVILLQKRSDG---------Q-----IKT
CRLHDMLHEFCRTKA-ANKWLF--
>St_PG0009_C00T023423.1
--------------------------KSM------G------T---Q----GP-----A-
-------E----E----------------------DIE------VVGFDKPAEDVI----
----KRL------------C--------E----------------G-SKDL-HVIPIVGM
PGLGKTTLSRKVYHDSNIT----YHFYKKMWVSV---GTS-RKPKDILVEIVKEV-A-PS
NSE-ELIKDKDEDQLAQIIRDFLF-E---RGKYLIVLDDVWDTQV--VD-FVQKAFP-NN
KSQPR-GDRIMLT--TRLQR-V-AEAVSS---HPHNLENLSKGDSFKLLEQRVF-GKT-R
E-CP-IK-LRG-YGNEIVDKCCGVPLAIVVISGAL-RGC-MDESEW-RVVKENVGK---H
LINKDDDK--S-CLKFV------ETSYNHLPQEKKAAFLYFGVFPQGFDIPAWNLIRLWV
AEGLIKSGHKDSEI--EKVAETYLSDFASRNLVMVMQKRSNG---------Q-----IKT
CRLHDMLHEFCIIEA-ARISLF--
>St_PG0019_C04T000451.1
-------------------------K--G------EV-----A---Q----DP-----S-
-------L----E----------------------NDE------VVGFDAEANKVI----
----KRL------------L--------E----------------GPAESV-DIIPVVGM
PGLGKTTLARKIYNDPKLT----YEFYSIVWVYV---GQE-CKTKDIYLRILKFF-K---
KNI-QDHLNDDVDTLAKAIGGHIK-K---GGRCLIVLDDVWEDEV--ID-HVKKVFA-EN
K---K-GHRIMMT--TRDSR-V-AKFANP---EPHELKFLKKEESFELLVLRVF-GKG-S
--CP-NE-LVV-IGNKIAEKCGGVPLVVVVIAGAL-RGR-SDKKDW-ERVDRNVVQ---H
FGEHTEDS----CLKFV------KMSYDHLPQEVQMCFLYCGVFPRGFDIPCWKLIRLWI
AEGLIKPQPE-FTL--EEIAEFYLTDLLNRNLVIIMQKRSDG---------Q-----IKT
CRLHDMLYQFCKKEA-SNKWLF--
>St_PG0019_C04T000452.1
-----------------------ELPK-K------GV-----Q---E---QGP-----S-
-------L----E----------------------NDE------VVGFDEEANKVI----
----KRL------------V--------E----------------GPAESL-DIIPVVGM
PGLGKTTLARKIYNDPKLS----YEFFSIPWVYV---GQE-YKIKDIYLRILKCF-K---
KSI-EDHLNDDVDTLAKVISDFMN-K---GGRCLIVLDDVWVAEV--ID-DVKKVFA-EN
K---K-GHRIMMT--TRDRY-L-ATYANT---EPHDLKFLNGKESFELLEKRVF-GKG-G
--CP-DE-LVE-LGKKIAGNCGGVPLAVVVIAGAL-RGR-SNTNDW-LRIQKNVAE---H
FYKNTQEG----CLKFV------EMSYHRLPQEVQTCFLYCGVFPRGFDIPSWKLIRLWI
AEGLIKPQQT-YTP--EEIAEFYLNDLVNRNLVILMRKKSDG---------Q-----IKI
CRLHDMLHEFCRTEA-SNKWLF--
>St_PG0019_C04T000453.1
----------------------------H------EV-----T---Q----GP-----S-
-------L----D----------------------DDE------VVGFDDEAKKVI----
----KRL------------V--------E----------------GPAESL-AIIPVVGM
PGLGKTTLARKIYNDTTLS----FEFFSTIWIYV---GQE-YKIKDIYHRILKYF-K---
KNI-HEHLNEDEDTLAKVISGFMS-K---GGRCLIVLDDVWEANV--ID-HVKKVFP-EN
K---K-GHRIMMS--TREGY-V-AAYANA---EPHNLKFLTAEECFELLEKRVF-GKG-S
--CP-DE-LKE-VGKKIAGNCGGVPLVVVVIAGAL-AGR-SNTTDW-QVVERNVAQ---H
VFSVNKD-----CDVFV------EMSFDRLSQELQTCFLYSGVFPRGFDIPAWKLIRLWI
AEGLIKPQQS-STL--EEIAELHLNDLVHRNLVILLQKRSDG---------Q-----IKT
CRLHDMLHEFCRTKA-ANKWLF--
>St_PG0019_C04T000606.1
--------------------------KSM------G------T---Q----GP-----A-
-------E----E----------------------DIE------VVGFDKPAEDVI----
----KRL------------C--------E----------------G-SKDL-HVIPIVGM
PGLGKTTLSRKVYHDSNIT----YHFYKKMWVSV---GTS-RKPKDILVEIVKEV-A-PS
NSE-ELIKDKDEDQLAQIIRDFLF-E---RGKYLIVLDDVWDTQV--VD-FVQKAFP-NN
KSQPR-GDRIMLT--TRLQR-V-AEAVSS---HPHNLENLSKGDSFKLLEQRVF-GKT-R
E-CP-IK-LRG-YGNEIVDKCCGVPLAIVVISGAL-RGC-MDESEW-RVVKENVGK---H
LINKDDDK--S-CLKFV------ETSYNHLPQEKKAAFLYFGVFPQGFDIPAWNLIRLWV
AEGLIKSGHKDSEI--EKVAETYLSDFASRNLVMVMQKRSNG---------Q-----IKT
CRLHDMLHEFCIIEA-ARISLF--
>St_PG0019_C10T001236.1
-------------------------RGFE------E----------R---KPPV------
-------V----E----------------------EDD------VVGFDEEADIVI----
----KRL------------L--------G----------------E-SNHL-EVVPVVGM
PGLGKTTLANKIYKHPKIG----YEFFTRIWVYV---SQS-YRRRELFLNIISKF-T---
RNT-KQYHGMCEEDLADEIQEFLG-K---GGKYLVVLDDVWSDEA--WE-RIKIAFP-NN
N---K-PNRVLLT--TRDSK-V-AKQCTP---IPHDLKFLTEDESWILLEKKVF-HKD-K
--CP-PE-LVAPSGKSIAKKCKGLPLAIVVIAGAL-IGKGKTPREW-KQVDDSVSE---H
LINRDHPEN---CNKLV------QMSYDRLPYDLKACFLYCSAFPGGFQIPAWKLIRLWI
AEGFIQYKGH-LSL--ECKGEDNLNDLINRNLVMVMERTSDG---------Q-----IKT
CRLHDMLHEFCRQEAMKEENL---
>St_PG1008_C00T000792.1
-------------------------RGFE------E----------R---KPPV------
-------V----E----------------------EDD------VVGFDEEADIVI----
----KRL------------L--------A----------------E-SNRL-EVVPVVGM
PGLGKTTLANKIYKHPKIG----YEFFTRIWVYV---SQS-YRRRELFLNIISKF-T---
RNT-KQYHGMCEEDLADEIQEFLG-K---GGKYLVVLDDVWSDEA--WE-RIKIAFP-NN
N---K-PNRVLLT--TRDSK-V-AKQCTP---IPHDLKFLSEDESWILLEKKVF-HKD-K
--CP-PE-LVVPSGKSIAKKCKGLPLAIVVIAGAL-IGKGKTPREW-KQVDDSVSE---H
LINRDHPEN---CNKLV------QMSYDRLPYDLKACFLYCSAFPGGFQIPAWKLIRLWI
AEGFIQYKGH-LSL--ECKGEDNLNDLINRNLVMVMERTSDG---------Q-----IKT
CRLHDMLHEFCRQEAMKEENL---
>St_PG1008_C00T009572.1
------------------------NRGDE------E----------R---KAPV------
-------V----E----------------------EDD------VVGFDDEAKIVI----
----DRL------------I--------G----------------G-SDYV-EVVPVVGM
PGLGKTTLAYKIYKDPKVE----YEFFTRVWVYV---SQT-FKRREIFLNIISKF-T---
RNT-KQYHDTPEDDLANEVKELLG-K---GGKYLIVLDDVWTVEA--WD-RIKIAFP-NN
G---K-RNRVLMT--TRQSN-V-AKRCND---KPHDLKFLTKDESWELLEKKVF-HKE-K
--CP-PE-LEL-PGKSIAEKCMGLPLAIVVIAGAL-IGKGKTTREW-ELVAASVGE---H
LINRD-PEN---CKKLV------QMSYDRLPYDLKACFLYCGAFPGGSQIPAKKLIRLWI
AEGFIQYQGP-LAL--EDVAEDHLNDLVNRNLVMVMQRSCSG---------Q-----IKI
CRVHDMLHEFCRHEAMTEENL---
>St_PG1008_C00T012181.1
---------------------SKSQQTAH------QP---------K---SAPV------
-------V----E----------------------EDE------IVGFDEEADEII----
----NRL------------L--------G----------------G-SDNV-EFIPIVGM
PGLGKTTLANKVFKSNTVG----YAFVNRIWVYV---SQS-YTRRDLFLNIINQF-T---
RNT-EQYQYETEAALAAVIREHLL-R----GKYLIVLDDVWTWEP--LD-DVKIALP-NK
M---R-GSKVLFT--TRDDK-L-GKFCCN---KPHHLKFLTDDECWELLQKKVF-HKD-K
--CP-RD-LEE-LGERIAKKCMGLPLAALVIAGAL-TGRGKTKSEW-EIVHQYVSE---H
IISSD-IMM---TKKLV------QMSCDSLPVNLKACFLYCGAFPKGSEIPAWKIVRLWI
AEGFIRETMQ-STV--ETVAEEYLNELVSKSLLMVTQRTSNG---------Q-----IKT
FRVHDMLHEFCTLEA-SEENLF--
>St_PG1008_C00T037358.1
-----------------------SLNSGE------E----------R---QPPV------
-------V----E----------------------EDD------VVGFDDEAQTVI----
----DRL------------L--------E----------------G-SGDL-EVIPVVGM
PGLGKTTLATKIFKHPKIE----YEFFTRLWLYV---SQS-YKTRDLYLNIISKF-T---
GNT-KHCRDMSEMDLALKVREILE-E---GGKYLIVLDDVWSTDA--WD-RIKIALP-KN
D---K-GNRVLLT--TRDHN-V-ARSCNR---SPHDLKFLTDEESWILLEKRAL-HKA-K
--CP-PE-LET-NGKSIARKCKGLPLAIVVIAGAL-IGKGKTIREW-EQVDQSVGE---H
FINRDQPNN---CNKLV------RMSYDVLPYDWKACFLYFGTFPRGYLIPARKLIRLWI
AEGFIQYRGN-LSL--ECKAEDYLNELVNRNLVMVMQRTLDG---------Q-----IKT
CRVHDMLYEFCWQEATTEENL---
>St_PG1008_C00T041683.1
-------------------LDDNFNRGAE------E----------R---KAPV------
-------V----E----------------------EDD------VVGFDDEAKIVI----
----DRL------------I--------G----------------G-SDYV-EVVPVVGM
PGLGKTTLAYKIYKDPKVE----YEFFTRVWVYV---SQT-FKRREIFLNIISKF-T---
RNT-KQYHDTPEDDLANEVKELLG-K---GGKYLIVLDDVWTVEA--WD-RIKIAFP-NN
G---K-RNRVLMT--TRQSN-V-AKRCND---KPHDLKFLTKDESWELLEKKVF-HKE-K
--CP-PE-LEL-PGKSIAEKCMGLPLAIVVIAGAL-IGKGKTTREW-ELVAASVGE---H
LINRD-PEN---CKKLV------QMSYDRLPYDLKACFLYCGAFPGGSQIPAKKLIRLWI
AEGFIQYQGP-LAL--EDVAEDHLNDLVNRNLVMVMQRSCSG---------Q-----IKI
CRVHDMLHEFCRHEAMTEENL---
>St_PG1008_C00T047103.1
------------------MIDHHAEKVVQ------E------E---Q----GS-----S-
-------L----E----------------------NHE------VVGFDEEATRVI----
----NRL------------V--------E----------------G-AECL-DVIPVVGM
PGLGKTTLARKIYNDPKIS----REFFSYIWVFI---GQSTCVKRDILFNILKEF-T---
KSI-DEFKNRNEADITEEIRKRVA-N---GGKCLIVLDDVWDSNV--VD-IVKTVFP-DN
K---K-AHRIMMT--TRHED-I-ARSVNK---YPHNLKFLDGDESFQLLEKRAF-GVS-R
--CP-VE-LVE-HGEAIVAKCSGVPLTIVVIAGAL-RGR-TSEIDW-KVVRENVGK---H
LIQEDKLQ--R-CVNVV------RLSYNHLPQEKKACFLYFGAFPQGFDIPAWKLIRLWI
AEGLIMSKLSGNEI--EEIAEYYLNDFTNRNLVMVMGKRSNG---------R-----IKT
CRVHDMLHEFCVEEA-TRLTLF--
>St_PG1008_C00T047245.1
-----------------------HRR--E------EV-----T---Q----GP-----S-
-------L----E----------------------NDA------VVGFDDEANKVI----
----KRL------------V--------E----------------GPAESV-DIIPVVGM
PGLGKTTLARKIYNDSKLT----YEFYSIVWVYV---GRE-CKAKDIYLRILKFF-K---
KNI-EDHLNDDVDTLVKAIGGYIK-K---GGRCLIVLDDVWEDEV--ID-HVMKIFA-EN
K---K-GHRIMMT--TRDSR-V-AKFANP---EPHVLKFLEKEESFELLVMRVF-GKG-S
--CP-NE-LVA-IGKKIAKKCGGVPLVVVVIAGAL-RGR-LDKKDW-ERVDRNVVQ---H
LGDHTEDS----CLKFV------KMSYDHLPQEVQMCFLYCGVFPRGFDIPCWKLIRLWI
AEGLIKPQPK-FTL--EEIAEFCLTDLLNRNLVIIMQKRSDG---------Q-----IKT
CRLHDMLYQFCKKEA-SNRCLF--
>St_PG1008_C00T047248.1
-------------------------KG-H------EV-----T---Q----GP-----S-
-------L----D----------------------DDE------VVGFDEEAAKVI----
----KRL------------L--------E----------------GPAESL-NIIPVVGM
PGLGKTTLARKIYNDSTLS----FEFFSILWVYV---GQE-YKIKDIYLRILKHF-K---
NSI-DEYLKEDEGTLAKVISGFMS-K---GGRCLIVLDDVWEANV--ID-HVKKVFP-EN
K---K-GHRIMMS--TRDGY-L-AAYANP---DPHNLKFLTREESFELLEKRVF-GKG-S
--CP-DE-LKD-VGKRIAGNCSGVPLVVVVIAGAL-AGR-SNTTDW-EIVERNVAQ---H
AFNVNKD-----CGVFV------EMSYDRLSQELQMCFLYSGIFPRGFDIPAWKLIRLWI
AEGLIKPQQS-STL--EELAERHLNDLVHRNLVILLQKRSDG---------Q-----IKT
CRLHDMLHEFCRTKA-ANKWLF--
>St_PG1008_C00T047249.1
-------------------------KG-H------EV-----T---Q----GP-----S-
-------L----D----------------------DDE------VVGFDEEAEKVI----
----KRL------------V--------E----------------GPAESL-NIIPVVGM
PGLGKTTLARKIYNDSTLS----FEFFSILWVYV---GQE-YKIKDIYLRILKHF-K---
NSI-DEYLNEDEGTLAKVISGFMS-K---GGRCLIVLDDVWEANV--ID-HVKKVFP-EN
K---K-GHRIMMS--TRDGY-L-AAYANP---DPHNLKFLTTEESFELLEKRVF-GKG-S
--CP-DE-LKD-VGKRIAGNCGGVPLVVVVIAGAL-AGR-SNTTDW-EIVERNVAQ---H
AFNVNKD-----CGVFV------EMSYDRLSQELQTCFLYSGIFPRGFDIPAWKLIRLWI
AEGLIKPQQS-STL--EEIAELHLNDLVHRNLVILLQKRSDG---------Q-----IKT
CRLHDMLHEFCRTKA-ANKWLF--
>St_PG1008_C00T047250.1
-----------------------------------EV-----T---Q----G-L----L-
-------L----D-----------------------NE------VVGYNEEANNVM----
----KRL------------V--------K----------------GREESL-DIIPVVGM
PGLGKTVLARKIYNDPRLS----YEFHSIVWVYV---GQE-YKIKDIYRRILKFF-T---
KRI-EDHLNDDEDALAKVISGFMS-I---RGRCLIILDDVWDAKV--VD-YVKKVFP-EN
K---K-GHRIMMT--TRDGY-L-AAYANP---DPHNLKFLTTEESFELLVRTVF-GKE-S
--CP-DE-LVH-FGVKIAESCCGVPLVVMVIAGTL-KGS-STTNDW-LRVERNMAHNRAH
LYSN---D----CGVFV------EMSYDRLPQEVQMCFLYCGIFPRGFDIPAWKLIRLWI
AEGLIKPQQS-YTL--EEIAELHLNDLVHRNLVILLQKRSDG---------Q-----IKT
CRLHNMLHEFCRTKA-A-------
>St_PG1008_C00T047251.1
-------------------------KG-H------EV-----T---Q----GP-----S-
-------L----D----------------------DDE------VVGFDEEAEKVM----
----KRL------------V--------E----------------GREESL-DIIPVVGM
PGLGKTTLARKIYNDSTLS----FEFFSILWVYV---GQE-YKIKDIYLRILKHF-K---
NSI-DEYLNEDEGTLAKVISGFMS-N---GGRCLIVLDDVWEANV--ID-HVKKVFP-EN
K---K-GHRIMMS--TRDGY-L-AAYANP---DPHNLKFLTTEESFELLEKRVF-GKG-S
--CP-DE-LKD-VGKRIAGNCGGVPLAVVVIAGAL-ADR-SNTTDW-EIVERNMAH---L
YSNYNRD-----LCVFV------EMSYDRLPQEVQTCFLYCGIFPQDFDIPAWKLIRLWI
AEGLIKPQQS-YTL--EEIAEHHLNDLVNRNLVILLQKRSDG---------Q-----IKT
CRLHDMMHKFCRRKA-ANKWLF--
>St_PG1008_C00T059440.1
---------------------SKSQQTAH------QP---------K---SAPV------
-------V----E----------------------EDE------IVGFDEEADEII----
----NRL------------L--------G----------------G-SDNV-EFIPIVGM
PGLGKTTLANKVFKSNTVG----YAFVNRIWVYV---SQS-YTRRDLFLNIINQF-T---
RNT-EQYQYETEAALAAVIREHLL-R----GKYLIVLDDVWTWEP--LD-DVKIALP-NK
M---R-GSKVLFT--TRDDK-L-GKFCCN---KPHHLKFLTDDECWELLQKKVF-HKD-K
--CP-RD-LEE-LGERIAKKCMGLPLAALVIAGAL-TGRGKTKSEW-EIVHQYVSE---H
IISSD-IMM---TKKLV------QMSCDSLPVNLKACFLYCGAFPKGSEIPAWKIVRLWI
AEGFIRETMQ-STV--ETVAEEYLNELVSKSLLMVTQRTSNG---------Q-----IKT
FRVHDMLHEFCTLEA-SEENLF--
>St_PG1008_C00T069815.1
-------------------------RGFE------E----------R---KPPV------
-------V----E----------------------EDD------VVGFDEEADIVI----
----KRL------------L--------A----------------E-SNRL-EVVPVVGM
PGLGKTTLANKIYKHPKIG----YEFFTRIWVYV---SQS-YRRRELFLNIISKF-T---
RNT-KQYHGMCEEDLADEIQEFLG-K---GGKYLVVLDDVWSDEA--WE-RIKIAFP-NN
N---K-PNRVLLT--TRDSK-V-AKQCTP---IPHDLKFLSEDESWILLEKKVF-HKD-K
--CP-PE-LVVPSGKSIAKKCKGLPLAIVVIAGAL-IGKGKTPREW-KQVDDSVSE---H
LINRDHPEN---CNKLV------QMSYDRLPYDLKACFLYCSAFPGGFQIPAWKLIRLWI
AEGFIQYKGH-LSL--ECKGEDNLNDLINRNLVMVMERTSDG---------Q-----IKT
CRLHDMLHEFCRQEAMKEENL---
>St_PG1011_C00T001692.1
------------------------LNSGE------E----------R---QPPV------
-------V----E----------------------EDD------VVGFDDEAQTVI----
----DRL------------L--------E----------------G-SGDL-EVIPVVGM
PGLGKTTLATKIFKHPKIE----YEFFTRLWLYV---SQS-YKTRELYLNIISKF-T---
GNT-KHCRDMSEMDLALKVREILE-E---GGKYLIVLDDVWSTDA--WN-RIQIAFP-KN
D---K-GNRILLT--TRDHN-V-ARYCNR---SPHDLKFLTDEESWILLEKRAL-HKA-K
--CP-PE-LET-NGKSIARKCKGLPLAIVVIAGAL-IGKGKTIREW-EQVDQSVGE---H
FINRDQPNN---CNKLV------RMSYDVLPYDWKACFLYFGTFPRGYLIPARKLIRLWI
AEGFIQYRGN-LSL--ECKAADYLNELVNRNLVMVIQRTLDG---------Q-----IKT
CRVHDMLYEFCWQEATTEENL---
>St_PG1011_C00T004983.1
----------------------NFKRGDE------E----------R---KAPV------
-------V----E----------------------EDD------VVGFDDEAKIVI----
----DRL------------I--------G----------------G-SDYV-EVVPVVGM
PGLGKTTLAYKIYKDSKVE----YEFFTRVWVYV---SQT-FKRREIFLNIISKF-T---
RNT-IQYHDTPEDDLANEVKDLLG-K---GGKYLIVLDDVWTMEA--WD-RIKIAFP-NN
G---K-RNRVLMT--TRQSN-V-AKCCND---KPHDLKFLTKDESWELLEKKVF-HKE-K
--CP-PE-LEL-PGKSIAEKCMGLPLAIVVIAGAL-IGKGKTTREW-ELVAASVGE---H
LINRD-PEN---CKKLV------QMSYDRLPYDLKACFLYCGAFPGGSQIPAKKLIRLWI
AEGFIQYQGP-LAL--EDVAEDHLNDLVNRNLVMVMQRSCSG---------Q-----IKI
CRVHDMLHEFCRHEAMTEENL---
>St_PG1011_C00T032944.1
------------------------LNSGE------E----------R---QPPV------
-------V----E----------------------EDD------VVGFDDEAQTVI----
----DRL------------L--------Q----------------G-SGDL-EVIPVVGM
PGLGKTTLATKIFKHPKIE----YEFFTRLWLYV---SQS-YKTRELYLNIISKF-T---
GNT-KHCRDMSEMDLALKVREILE-E---GGKYLIVLDDVWSTDA--WN-RIQIAFP-KN
D---K-GNRILLT--TRDHN-V-ARYCNR---SPHDLKFLTDEESWILLEKRAL-HKA-K
--CP-PE-LET-NGKSIARKCKGLPLAIVVIAGAL-IGKGKTIREW-EQVDQSVGE---H
FINRDQPNN---CNKLV------RMSYDVLPYDWKACFLYFGTFPRGYLIPARKLIRLWI
AEGFIQYRGN-LSL--ECKAADYLNELVNRNLVMVIQRTLDG---------Q-----IKT
CRVHDMLYEFCWQEATTEENL---
>St_PG1011_C00T033787.1
-------------------------RGFE------E----------R---KPPV------
-------V----E----------------------EDD------VVGFDEEADIVI----
----KRL------------L--------A----------------E-SNRL-EVVPVVGM
PGLGKTTLANKIYKHPKIG----YEFFTRIWVYV---SQS-YRRRELFLNIISKF-T---
RNT-KQYHGMCEEDLADEIQEFLG-K---GGKYLVVLDDVWSDEA--WE-RIKIAFP-NN
N---K-PNRVLLT--TRDSK-V-AKQCTP---IPHDLKFLNEDESWILLEKKVF-HKD-K
--CP-PE-LVVPSGKSIAKKCKGLPLAIVVIAGAL-IGKGKTPREW-KQVDDSVSE---H
LINRDHPEN---CNKLV------QMSYDRLPYDLKACFLYCSAFPGGFQIPAWKLIRLWI
AEGFIQYKGH-LSL--ECKGEDNLNDLINRNLVMVMERTSDG---------Q-----IKT
CRLHDMLHEFCRQEAMKEENL---
>St_PG1011_C00T037799.1
-----------------------ELPK-K------GV-----Q---E---Q---------
------------------------------------------------------------
-----RL------------V--------E----------------GPAKSL-DIIPVVGM
PGLGKTTLARKIYNDPKLS----YEFSSIHWVYV---GQE-YKIKDIYLRILKWFKK---
KSI-EDHLNDDVDALAKVISDFIN-K---GGRYLIVLDDVWEAEV--ID-DVKKVFA-EN
K---M-GHRIMMT--TRDRY-L-ATYVNT---EPHDLKFLDGKESFELLEKRVF-GKG-G
--YP-DE-LVE-LGKKIAGNCGGVPLAVVVIAGAL-RGR-LNTNDW-LRVQKNVAE---H
FYKNTQVG----CLKFV------EMSYNRLPQEVQMCFLYCGVFPRGFDIPSWKLIRLWI
AEGLIKPQQT-DTP--EEIAEFYLNDLVNRNLVILMRKKSDG---------Q-----IKI
CRLHDMLHEFCRTEA-SNKWLF--
>St_PG1011_C00T037800.1
------------------------------------------F---D----WP-----RN
----LIKV----R----------------------NLAA----EIKGIND----------
----QRL------------V--------E----------------GPTESV-DIIPVVGM
PGLGKTTLARKIYNDSKLT----YEFYSIVWVYV---GQE-CKAKDIYLRILKFF-K---
KNI-EDHLNDDVDTLAKAIGGYIK-K---GGRCLIVLDDVWEDEV--ID-HVMKVFA-EN
K---K-GHRIMMT--TRDLR-V-AKFANP---EPHELKFLEKEESFDLLVMRVF-GKG-S
--CP-NE-LAV-IGKKIAKKCGGVPLVVVVIAGAL-RGR-LDKKDW-ERVDRNVVQ---H
MGDHTEDS----CLKFV------KMSYDHLPQEVQMCFLYCGVFPRGFDIPCWKLIRLWI
AEGLIKPQPK-FTL--EERAEFCLTDLLNRNLVIIMQKRSDG---------Q-----IKT
CRLHDMLYQFCKKEA-SNRCLF--
>St_PG1011_C00T037916.1
-----------------------AAKVVQ------E------E---Q----GS-----S-
-------L----E----------------------NHE------VVGFDEEATRVI----
----NRL------------V--------E----------------G-AECL-DVIPVVGM
PGLGKTTLARKIYNDPKIS----RQFFSYIWVFI---GQSTCVKRDILFNILKGF-T---
NSV-DEFKNRNEADITEEIRKRVA-N---GGKCLIVLDDVWDSNV--VD-IIKTVFP-DN
R---K-AHRIMMT--TRHED-I-ARSVNK---YPHNLKFLDVDESFQLLEKRAF-SVS-R
--CP-VE-LVE-HGEAIVEKCQGVPLTIVVIAGAL-RGR-TSEIDW-KVVRENVGK---H
LIQEDKLQ--R-CVNVV------RLSYNHLPQEKKACFLYFGAFPQGFHIPAWKLIRLWI
AEGLIMSKLSGNEI--EEIAEYYLNDFTNRNLVMVMGKRSNG---------R-----IKT
CRVHDMLHEFCVEEA-TRLTLF--
>St_PG1011_C00T038330.1
---------------------------ST------G------T---Q----GP-----A-
-------E----E----------------------DIE------VVGFDKPAKDVI----
----ERL------------C--------K----------------G-SKDL-DVVPIVGM
PGLGKTTLSRKVYHDSYLD----FRFYKRMWVYV---GQS-KKPKDILVEIVKEV-A-PS
NSE-ELIKDKDEDQLARIIRDFLV-E---RGKYLIVLDDVWDTQV--VD-FVKKSFP-ND
KSQSR-GDRIMLT--TRLTR-V-AEAVSA---HPHNLENLSKGDSFKLLEQRVF-GKT-R
E-CP-IK-LRG-YGNEIVDKCCGVPLAIVVIAGAL-RGC-LGESEW-KLVKDNVGK---H
LINKDDSK--S-CLKFV------ETSYNHLPQQRKAAFLYFGVFPQGFDIPAWKLIRLWV
AEGIIKSHLQGSDI--EEVAETYLSDFAGRNLVMVMQKRSNG---------Q-----IKT
CRLHDMLHEFCIIEA-KRISLF--
>St_PG1011_C00T042652.1
----------------------NFKRGDE------E----------R---KAPV------
-------V----E----------------------EDD------VVGFDDEAKIVI----
----DRL------------I--------G----------------G-SDYV-EVVPVVGM
PGLGKTTLAYKIYKDSKVE----YEFFTRVWVYV---SQT-FKRREIFLNIISKF-T---
RNT-IQYHDTPEDDLANEVKDLLG-K---GGKYLIVLDDVWTMEA--WD-RIKIAFP-NN
G---K-RNRVLMT--TRQSN-V-AKCCND---KPHDLKFLTKDESWELLEKKVF-HKE-K
--CP-PE-LEL-PGKSIAEKCMGLPLAIVVIAGAL-IGKGKTTREW-ELVAASVGE---H
LINRD-PEN---CKKLV------QMSYDRLPYDLKACFLYCGAFPGGSQIPAKKLIRLWI
AEGFIQYQGP-LAL--EDVAEDHLNDLVNRNLVMVMQRSCSG---------Q-----IKI
CRVHDMLHEFCRHEAMTEENL---
>St_PG1013_C00T014939.1
--------------------DSKSQQTAQ------QL---------K---SAPL------
-------V----E----------------------EDE------IVGFDEEADEII----
----NRL------------L--------G----------------G-SDDV-EFIPIVGM
PGLGKTTLANKVFKSSTVG----YAFDNRIWVYV---SQS-YTRRDLFLNIINQF-T---
RNT-EQYRYVTEEALAEVIREHLL-P----GKYLIVLDDVWRWEP--LD-DVKIALP-NK
M---R-GSRVLFT--TRDDK-L-GKFCCN---KPHHLKFLTDDECWELLQKKVF-HKD-K
--CP-LD-LEE-LGERIAKKCMGLPLAALVIAGAL-TGRGKTKSEW-EIVHQYVSE---H
IISSD-IMM---TKKLV------QMSCDSLPVNLKACFLYCGAFPKGSEIPAWKIVRLWI
AEGFIRETMQ-STV--ETVAEGYLNELVSKSLLMVTQRTSNG---------Q-----IKT
FRVHDMLHEFCTLEA-SEENLF--
>St_PG1013_C00T034003.1
------------------------LNSGE------E----------R---QPPV------
-------V----E----------------------EDD------VVGFDDEAQTVI----
----DRL------------L--------E----------------G-SGDL-EVIPVVGM
PGLGKTTLATKIFKHPKIE----YEFFTRLWLYV---SQS-YKTRELYLNIISKF-T---
GNT-KHCRDMSEMDLALKVREILE-E---GGKYLIVLDDVWSTDA--WD-RIKIALP-KN
D---K-GNRVLLT--TRDHN-V-ARSCNR---SPHDLKFLTDEESWILLEKRAL-HKA-K
--CP-PE-LET-NGKSIARKCKGLPLAIVVIAGAL-IGKGKTIREW-EQVDQSVGE---H
FINRDQPNN---CNKLV------RMSYDVLPYDWKACFLYFGTFPRGYLIPARKLIRLWI
AEGFIQYRGN-LSL--ECKAEDYLNELVNRNLVMVMQRTLDG---------Q-----IKT
CRVHDMLYEFCWQEATTEENL---
>St_PG1013_C00T043431.1
-------------------------AGFE------E----------R---KPPV------
-------V----E----------------------EDD------VVGFDEEADIVI----
----KRL------------L--------A----------------E-SNRL-EVVPVVGM
PGLGKTTLANKIYKHPKIG----YEFFTRIWVYV---SQS-YRRRELFLNIISKF-T---
RNT-KQYHGMCEEDLADEIQEFLG-K---GGKYLVVLDDVWSDEA--WE-RIKIAFP-NN
N---K-PNRVLLT--TRDSK-V-AKQCTP---IPHDLKFLSEDESWILLEKKVF-HKD-K
--CP-PE-LVVPSGKSIAKKCKGLPLAIVVIAGAL-IGKGKTPREW-KQVDDSVSE---H
LINRDHPEN---CNKLV------QMSYDRLPYDLKACFLYCSAFPGGFQIPAWKLIRLWI
AEGFIQYKGH-LSL--ECKGEDNLNDLINRNLVMVMERTSDG---------Q-----IKT
CRLHDMLHEFCRQEAMKEENL---
>St_PG1013_C00T055046.1
------------------------NRGDE------E----------R---KAPV------
-------V----E----------------------EDD------VVGFDDEAKIVI----
----DRL------------I--------G----------------G-SDYV-EVVPVVGM
PGLGKTTLAYKIYKDPKVE----YEFFTRVWVYV---SQT-FKRREIFLNIISKF-T---
RNT-KQYHDTPEDDLANEVKELLG-K---GGKYLIVLDDVWTVEA--WD-RIKIAFP-NN
G---K-RNRVLMT--TRQSN-V-AKRCND---KPHDLKFLTKDESWELLEKKVF-HKE-K
--CP-PE-LEL-PGKSIAEKCMGLPLAIVVIAGAL-IGKGKTTREW-ELVAASVGE---H
LINRD-PEN---CKKLV------QMSYDRLPYDLKACFLYCGAFPGGSQIPAKKLIRLWI
AEGFIQYQGP-LAL--EDVAEDHLNDLVNRNLVMVMQRSCSG---------Q-----IKI
CRVHDMLHEFCRHEAMTEENL---
>St_PG1013_C00T057525.1
--------------------DSKSQQTAQ------QL---------K---SAPL------
-------V----E----------------------EDE------IVGFDEEADEII----
----NRL------------L--------G----------------G-SDDV-EFIPIVGM
PGLGKTTLANKVFKSSTVG----YAFDNRIWVYV---SQS-YTRRDLFLNIINQF-T---
RNT-EQYRYVTEEALAEVIREHLL-P----GKYLIVLDDVWRWEP--LD-DVKIALP-NK
M---R-GSRVLFT--TRDDK-L-GKFCCN---KPHHLKFLTDDECWELLQKKVF-HKD-K
--CP-LD-LEE-LGERIAKKCMGLPLAALVIAGAL-TGRGKTKSEW-EIVHQYVSE---H
IISSD-IMM---TKKLV------QMSCDSLPVNLKACFLYCGAFPKGSEIPAWKIVRLWI
AEGFIRETMQ-STV--ETVAEGYLNELVSKSLLMVTQRTSNG---------Q-----IKT
FRVHDMLHEFCTLEA-SEENLF--
>St_PG1013_C00T065798.1
----------------------HHRR--E------EV-----T---Q----GP-----S-
-------L----E----------------------NDA------VVGFDDEANKVI----
----KRL------------V--------E----------------GPAESV-DIIPVVGM
PGLGKTTLARKIYNDSKLT----YEFYSIVWVYV---GQE-CKAKDIYVRILKFF-K---
KNI-EDHLNDDVDTLVKAIGGYIK-K---GGRCLIVLDDVWEDEV--ID-HVMKVFA-EN
K---K-GHRIMMT--TRDLR-V-AKFANP---EPHELKFLEEEESFELLVMRVF-GKG-S
--CP-NE-LVA-IGKKIAEKCGGVPLVVVVIAGAL-RGR-LDKKDW-ERVDRNVVQ---H
FGDHTEDS----CLKFV------KMSYDHLPQEVQMCFLYCGVFPRGFDIPCWKLIRLWI
AEGLIKPQPK-FTL--EEIAEFCLTDLLNRNLVIIMQKRSDG---------Q-----IKT
CRLHDMLYQFCKKEA-SNRCLF--
>St_PG3003_C00T013256.1
------------------------KIS-Q------QV-----T---Q----GP-------
-------L----E----------------------DDE------VVGFDEEAEKVI----
----KRL------------V--------E----------------GPQESI-DIIPVVGI
AGLGKTTLARKIYYDSTVS----FEFFSTIWIYV---GQE-YKIKDIYLRILKFF-T---
KRI-EDHLNDDEDTLAKVISGFMN-R---GGKCLIVLDDVWEAEV--VD-VVKRVFP-GN
K---K-GHRIIMT--THDRY-L-ASYANP---VPHDLKFLNEEESFELLVKRVF-GKG-N
--CP-VE-LVD-LGHSIARKCEGIPLEIVLIAGLL-RGR-LNKSDW-ARAENNVSE---Y
LYNQNKD-----YGVFV------EMSYNRLPQDVQTCFLYCGVFPQGFDIPCWKLIRLWI
AEGLIKPQQS-CTL--EEIAEFYLNDLVQRNLVILWQKRSDG---------Q-----IKT
CRLHNMLHEFCRKEA-SNKWLF--
>St_PG3003_C00T013257.1
-------------------------IKDI------RE---------K----------DTF
-------L----E----------------------VKN------MVGFTKEANEVM----
----ERL------------V--------G----------------G-TEEV-ECIPIVGM
TGLGKTTLARKVWSDSQIT----AEFSYNIWVSV---GQS-NELKNIFFVILKSS-T---
GPN-QEFRCNGENELAKVIASFVT-E--QQHRCLIVLDDVWASEL--VD-YFKNVLP-EN
K---K-GHRILMT--TRRRD-L-ASCASE---RPYHLKFLTGEESYQFLEKRVF-DNG-K
--YR-ND-LVE-LGKSIASKCGGLPLALVVIARAL-KVN-QTVYDW-ERIENNFWQ---Y
VVKENDTTS---CWKIV------EASYESLSSEMKACFLYCLAFPKGYDIPFQVLIRLWM
AEGLIESSPKKISS-SKDTAENYLMEFENLDLVIVSRAITGS---------------IKR
IKCNDIFYEFYKM-----------
>St_PG3003_C00T013259.1
------------------------KKG-H------EV-----T---K----GP-----S-
-------L----D----------------------DDE------VVGFDVEAEKVI----
----KRL------------V--------E----------------GPAESL-NIIPVVGM
PGLGKTTLARKIYNDSKLS----FEFFCILWVYV---GRE-YKIKDIYLRILKHF-K---
NSI-DEYLNEDEDRLAKVISGFMS-K---GGRCFIVLDDVWEANV--ID-HVKKVFP-EN
K---K-GHRIMMT--TRDGL-L-AAYANP---DPHNLKFLTTEESFELLVKRVF-GKG-S
--CP-DE-LKE-VGKRIAGNCSGVPLVVVVTAGAL-AGR-SNTTEW-KVVERNVIQ---Y
AFNVNKD-----CGVFV------EMSYDRLSQELQTCLLYSGIFPRGFDIPAWKLIRLWI
AEGLVKPQQS-STL--EEIAELHLNDLVHRNLVILVQKRSDG---------Q-----IKT
CRLHDMLHEFCRTKA-ADKWLF--
>St_PG3003_C00T014228.1
---------------------EHHKK--E------EV-----T---Q----GP-----S-
-------L----E----------------------NDE------VVGFDEEANTVI----
----KRL------------V--------E----------------GPTESV-DIIPVVGM
PGLGKTTLARKIYNDSTLT----YEFYSIVWVYV---GQE-CKAKDIYLRILKFF-K---
KNI-EDHLNDDVDTLAKTIGGYIK-K---GGRCLIVLDDVWEDEV--ID-HVMKIFA-EN
K---K-GHRIMMT--TRDLR-V-AKFVNP---EPHVLKFLKKEESFELLVMRVF-GKG-S
--CP-NE-LVV-IGNKIAEKCGGVPLVVVVIAGAL-RGR-SDKKDW-ERVDRNVVQ---H
FGEHTEDS----CLKFV------KMSYDHLPQEVQMCFLYCGVFPRGFDIPCWKLIRLWI
AEGLIKPQLE-FTL--EEIAEFYLTDLLNRNLVIIMQKRSDG---------Q-----IKT
CRLHDMLYQFCKKEA-SNKWLF--
>St_PG3003_C00T014231.1
-----------------------HKK--G------EV-----T---Q----GP-----S-
-------L----E----------------------NDE------VVGFDEEANTVI----
----KRL------------V--------E----------------GPTESV-DIIPVVGM
PGLGKTTLARKIYNDSTLT----YEFYSIVWVYV---GQE-CKAKDIYLRILKFF-K---
KNI-EDHLNDDVDTLAKTIGGYIK-K---GGRCLIVLDDVWEDEV--ID-HVMKIFA-EN
K---K-GHRIMMT--TRDLR-V-AKFVNP---EPHVLKFLKKEESFEL------------
-------------------KMWWSTTVVVVIAGAL-RGR-SDKKDW-ERVDRNVVQ---H
FGEHTEDS----CLKFV------KMSYDHLPQEVQMCFLYCGVFPRGFDIPCWKLIRLWI
AEGLIKPQLE-FTL--EEIAEFYLTDLLNRNLVIIMQKRSDG---------Q-----IKT
CRLHDMLYQFCKKEA-SNKWLF--
>St_PG3003_C00T042879.1
------------------------NRGDE------E----------R---KAPV------
-------V----E----------------------EDD------VVGFDDEAKIVI----
----DRL------------I--------G----------------G-SDYV-EVVPVVGM
PGLGKTTLAYKIYKDPKVE----YEFFTRVWVYV---SQT-FKRREIFLNIISKF-T---
RNT-NQYHDTPEDDLANEVKELLG-K---GGKYLIVLDDVWTMEA--WD-RIKIAFP-NN
G---K-RNRVLMT--TRQSN-V-AKCCND---KPHDLKFLTKDESWELLEKKVF-HKE-K
--CS-PE-LEL-PGKSIAEKCMGLPLAIVVIAGAL-IGKGKTTREW-ELVAASVGE---H
LINRD-PEN---CKKLV------QMSYDRLPYDLKACFLYCGAFPGGSPIPAKKLIRLWI
AEGFIQYQGP-LAL--EDVAEDHLNDLVNRNLVMVMQRSCSG---------Q-----IKI
CRVHDMLHEFCRHEAMTEENL---
>St_PG3003_C00T043951.1
-------------------------RGFE------E----------R---KPPV------
-------V----E----------------------EDD------VVGFDEEADIVI----
----KRL------------L--------A----------------E-SNRL-EVVPVVGM
PGLGKTTLANKIYKHPKIG----YEFFTRIWVYV---SQS-YRRRELFLNIISKF-T---
RNT-KQYHGMCEEDLADEIQEFLG-K---GGKYLVVLDDVWSDEA--WE-RIKIAFP-NN
N---K-PNRVLLT--TRDSK-V-AKQCTP---IPHDLKFLTEDESWILLEKKIF-HKD-K
--CP-PE-LVVPSGKSIAKKCKGLPLAIVVIAGAL-IGKGKTPREW-KQVDDSVSE---H
LINRDHPEN---CNKLV------QMSYDRLPYDLKACFLYCSAFPGGFQIPAWKLIRLWI
AEGFIQYKGH-LSL--ECKGEDNLNDLINRNLVMVMERTSDG---------Q-----IKT
CRLHDMLHEFCRQEAMKEENL---
>St_PG3003_C00T046025.1
-------------------------RGGE------E----------R---QPPV------
-------V----E----------------------EDD------VVGFDDEAQTVI----
----DRL------------L--------E----------------G-SGDL-EVIPVVGM
PGLGKTTLATKIFKHPKIE----YEFFTRLWLYV---SQS-YKTRELYLNIISKF-T---
GNT-KHCRDMSEMDLALKVREILE-E---GGKYLIVLDDVWSTDA--WD-RIKIAFP-KN
D---K-GNRVLLT--TRDHN-V-ARYCNR---SPHDLKFLTDEESWILLEKRAF-HKA-K
--CP-PE-LET-NGKSIAKKCKGLPLAIVVIAGAL-IGKGKTIREW-EQVDQSVGE---H
FINRDQPNN---CNKLV------RMSYDVLPYDWKACFLYFGIFPRGYLIPARKLIRLWI
AEGFIQYRGN-LSL--ECKAEDYLNELVNRNLVMVMQRTLDG---------Q-----IKT
CRVHDMLYEFCWQEATTEENL---
>St_PG3003_C00T054004.1
----------------------SSRRSPP-----------------Q--KRVPM------
-------V----E----------------------EEN------VVGFDDEARKIS----
----SRL------------T--------N----------------G-SEEL-EIISIVGM
GGLGKTTLAKKVYTDPSVE----FHFYNRAWIYV---SQQ-YSRKEVFLGILDSL-----
GLITDEMYKMNDEKLAGELFSHLR-----SKRYLVVIDDVWTMEA--WD-DLQMAFP-KT
A---S-GSRILLT--TRNTE-V-ALHANP-EGLPHHLRFLTHEESWELLSKKVF-RKG-S
--CP-LE-LED-IGLQIAKKCYGLPLAIVVVSGLL-LKK-EKTRDWWKKVANDVSS---Y
VARDPKQ-----CMDVL------ALSYKHLPDHLKVCFIYFGVFPEDFEIPVWKLLRLWT
SEGFIQQMGQ-ECL--EDTAEEYLEDLVDRNLVLVAKKRANG---------R-----IKT
CRIHDMLRDLSVKMGSEEKFL---
>St_PG3003_C00T058160.1
-------------------------GRSM------A------T---Q----GP-----A-
-------E----E----------------------DIE------VVGFDNPAKDVI----
----NRL------------S--------E----------------G-SKDL-DVIPIVGM
PGLGKTTLSRKVYHDSNIT----GHFYKRMWVYV---GTS-KKPKDILVEIVKEV-A-PS
NSE-ELIKDKDEDQLAHIIRDFLV-E---RGKYLIVLDDVWDTQV--VD-FVKKAFP-ND
KSQPR-GDRIMLT--TRQQR-V-AEAVSA---RPHNLEKLSKGDSFKLLEQRVF-GKT-R
E-CP-IN-LRG-YGEEIIDKCCGVPLAIVVIAGAL-RGY-LDEGKW-KVVRDNVGK---H
LTNKVDEE--S-CLKLV------EMSYNHLPQESKAAFLYCGVFPQGFDIPAWKLIRLWV
AEGLIKSDLRGSEI--EEVAETYLSDFADRNLVMVMQKRSNG---------Q-----IKT
CQLHDMLHEFCIIEA-ERISLF--
>St_PG3003_C00T058164.1
-------------------------GRSM------A------T---Q----GP-----A-
-------E----E----------------------DIE------VVGFDNPAKDVI----
----NRL------------S--------E----------------G-SKDL-DVIPIVGM
PGLGKTTLSRKVYHDSNIT----GHFYKRMWVYV---GTS-KKPKDILVEIVKEV-A-PS
NSE-ELIKDKDEDQLAHIIRDFLV-E---RGKYLIVLDDVWDTQV--VD-FVKKAFP-ND
KSQPR-GDRIMLT--TRQQR-V-AEAVSA---RPHNLEKLSKGDSFKLLEQRVF-GKT-R
E-CP-IN-LRG-YGEEIIDKCCGVPLAIVVIAGAL-RGY-LDEGKW-KVVRDNVGK---H
LTNKVDEE--S-CLKLV------EMSYNHLPQESKAAFLYCGVFPQGFDIPAWKLIRLWV
AEGLIKSDLRGSEI--EEVAETYLSDFADRNLVMVMQKRSNG---------Q-----IKT
CQLHDMLHEFCIIEA-ERISLF--
>St_PG3003_C00T058176.1
-----------------------------------G------T---Q----GP-----A-
-------E----E----------------------DIE------VVGFDKPAKDVI----
----KRL------------C--------E----------------G-SKDL-DVIPIVGM
PGLGKTTLSRKVYHDSYLD----FHFYKRMWIYV---GTS-KKPKDILVEIVKEV-A-SS
NSE-ELIKDKDEDQLAHIIREFLV-E---RGKYLIVLDDVWDTKV--VD-FVKKAFP-NN
ESHPR-GDRIMLT--TRQRR-V-AEAVSA---HPHNLEKLSKGDSFKLLEQRVF-GKI-R
E-CP-IK-LRG-YGNEIVDKCCGVPLAIVVIAGTL-RGC-LGESEW-KLVKDNVGK---H
LINKDDSK--S-CLKFV------ETSYNHLPQQRKAAFLYFGVFPQGFDIPAWKLILLWV
AEGLIKSNLQGSEI--EEVAETYLSDFAGRNLVMVMQKRSNG---------Q-----IKT
CRLHDMLHEFCIIEA-ERISLF--
>St_PG3003_C00T058647.1
--------------------DHHAEKVVQ------E------E---Q----GS-----S-
-------L----E----------------------NHE------VVGFDEEATKVI----
----NRL------------V--------E----------------G-AECL-DVIPVVGM
PGLGKTTLARKIYNDPKIS----REFFSYIWVFI---GQSTCVKRDILFNILKGF-T---
NSV-DEFKNRNEADITEEIRKRVA-N---GGKCLIVLDDVWDSNV--VD-FVKTVFP-DN
K---K-AHRIMMT--TRHED-I-ARSVNK---YPHNLKFLDGDESFQLLEKRAF-GVS-R
--CP-VE-LVE-HGEAIVAKCSGVPLTIVVIAGAL-RGR-TSEIDW-RVVRENVGK---H
LIQEDKLQ--R-CVNVV------RLSYNHLPQEKKACFLYFGAFPQGFDIPAWKLIRLWI
AEGLIMSRLSGNEI--EEIAEYYLNDFANRNLVIVMGKTSND---------R-----IKT
CRVHDMLHEFCVEEA-TRLALF--
>St_PG3003_C00T058655.1
---------------------HQAEKVVQ------E------E---Q----GS-----S-
-------L----E----------------------NHE------VVGFDEEATKVI----
----NRL------------V--------E----------------G-AECL-DVIPVVGM
PGLGKTTLARKIYNDPKIL----REFFSYIWVFI---GQSTCVKRDILFNILKGF-T---
NSF-DEFKNRNETDITQEIRKRVA-N---GGKCLIVLDDVWDSNV--VD-FVKTVFP-DN
K---K-AHRIMMT--TRHED-I-ARSVNK---YPHNLKFLDGDESFQLLEKRAF-GVS-R
--CP-VE-LVE-HGEAIVAKCSGVPLTIVVIAGAL-RGR-TSEIDW-RVVRENVGK---H
LIQEDKLQ--R-CVNVV------RLSYNHLPQEKKACFLYFGAFPQGFDIPAWKLIRLWI
AEGLITSRLSGNEI--EEIAEYYLNDFANRNLVMVMGKTSND---------R-----IKT
CRVHDMLHEFCVEEA-TKLALF--
>St_PG3003_C00T058802.1
-----------------------HKK--G------EV-----T---Q----GP-----S-
-------L----E----------------------NDE------VVGFDEEANIVI----
----KRL------------V--------E----------------GPTESV-DIIPVVGM
PGLGKTTLARKIYNDSTLT----YEFYSIVWAYV---GQE-CKAKDIYLRILKFF-K---
KNI-EDHLNDDVDTLAKTIGGYIK-K---GGRCLIVLDDVWEDEV--ID-HVMKVFA-EN
K---K-GHRIMMT--TRDLR-V-AKFVNP---EPHVLKFLKKEESFELLVMRVF-GKG-S
--CP-NE-LVV-IGNKIAEKCGGVPLVVVVIAGAL-RGR-SDKKDW-ERVDRNVVQ---H
FGEHTEDS----CLKFV------KMSYDHLPQEVQMCFLYCGVFPRGFDIPCWKLIRLWI
AEGLIKPQLE-FTL--EEIAEFYLTDLLNRNLVIIMQKRSDG---------Q-----IKT
CRLHDMLYQFCKKEA-SNRWLF--
>St_PG3003_C00T058804.1
---------------------EHHKK--E------EV-----T---Q----GP-----S-
-------L----E----------------------NDE------VVGFDEEANTVI----
----KRL------------V--------E----------------GPTESV-DIIPVVGM
PGLGKTTLARKIYNDSTLT----YEFYSIVWVYV---GQE-CKAKDIYLRILKFF-K---
KNI-EDHLNDDVDTLAKTIGGYIK-K---GGRCLIVLDDVWEDEV--ID-HVMKIFA-EN
K---K-GHRIMMT--TRDLR-V-AKFVNP---EPHVLKFLKKEESFELLVMRVF-GKG-S
--CP-NE-LVV-IGNKIAEKCGGVPLVVVVIAGAL-RGR-SDKKDW-ERVDRNVVQ---H
FGEHTEDS----CLKFV------KMSYDHLPQEVQMCFLYCGVFPRGFDIPCWKLIRLWI
AEGLIKPQLE-FTL--EEIAEFYLTDLLNRNLVIIMQKRSDG---------Q-----IKT
CRLHDMLYQFCKKEA-SNKWLF--
>St_PG3003_C00T058808.1
------------------------KKG-H------EV-----T---K----GP-----S-
-------L----D----------------------DDE------VVGFDVEAEKVI----
----KRL------------V--------E----------------GPAESL-NIIPVVGM
PGLGKTTLARKIYNDSKLS----FEFFCILWVYV---GRE-YKIKDIYLRILKHF-K---
NSI-DEYLNEDEDRLAKVISGFMS-K---GGRCFIVLDDVWEANV--ID-HVKKVFP-EN
K---K-GHRIMMT--TRDGL-L-AAYANP---DPHNLKFLTTEESFELLVKRVF-GKG-S
--CP-DE-LKE-VGKRIAGNCSGVPLVVVVTAGAL-AGR-SNTTEW-KVVERNVIQ---Y
AFNVNKD-----CGVFV------EMSYDRLSQELQTCLLYSGIFPRGFDIPAWKLIRLWI
AEGLVKPQQS-STL--EEIAELHLNDLVHRNLVILVQKRSDG---------Q-----IKT
CRLHDMLHEFCRTKA-ADKWLF--
>St_PG3003_C00T058811.1
------------------------KIS-Q------QV-----T---Q----GP-------
-------L----E----------------------DDE------VVGFDEEAEKVI----
----KRL------------V--------E----------------GPQESI-DIIPVVGI
AGLGKTTLARKIYYDSTVS----FEFFSTIWIYV---GQE-YKIKDIYLRILKFF-T---
KRI-EDHLNDDEDTLAKVISGFMN-R---GGKCLIVLDDVWEAEV--VD-VVKRVFP-GN
K---K-GHRIIMT--THDRY-L-ASYANP---VPHDLKFLNEEESFELLVKRVF-GKG-N
--CP-VE-LVD-LGHSIARKCEGIPLEIVLIAGLL-RGR-LNKSDW-ARAENNVSE---Y
LYNQNKD-----YGVFV------EMSYNRLPQDVQTCFLYCGVFPQGFDIPCWKLIRLWI
AEGLIKPQQS-CTL--EEIAEFYLNDLVQRNLVILWQKRSDG---------Q-----IKT
CRLHNMLHEFCRKEA-SNKWLF--
>St_PG3005_C00T010104.1
---------------------------GE------E----------R---QPPV------
-------V----E----------------------EDD------VVGFDDEAQTVI----
----DRL------------L--------E----------------G-SGDL-EVIPVVGM
PGLGKTTLATKIFKHPKIE----YEFFTRLWLYV---SQS-YKTRELYLNIISKF-T---
GNT-KHCRDMSEMDLALKVREILE-E---GGKYLIVLDDIWSRDA--WD-RIKIAFP-KN
D---K-GNRVLLT--TRDHN-V-ARHCNR---SPHDLKFLTDEESWILLEKRAF-HKA-K
--CP-PE-LET-NGKSIAKKCKGLPLAIVVIAGAL-IGKGKTIREW-EQVDQSVGE---H
FINRDQPNN---CNKLV------RMSYDVLPYDWKACFLYFGTFPRGYLIPTRKLIRLWI
AEGFIQYRGD-LPL--ECKAEDYLNDLVNRNLVMVMQRTLDG---------K-----IKT
CRVHDMLYEFCWQEATTEENL---
>St_PG3005_C00T016254.1
------------------------NRGDE------E----------R---KAPV------
-------V----E----------------------EDD------VVGFDDEAKIVI----
----DRL------------I--------G----------------G-SDYV-EVVPVVGM
PGLGKTTLAYKIYKDPKVE----YEFFTRVWVYV---SQT-FKRREIFLNIISKF-T---
RNT-KQYHDTPEDDLANEVKELLG-K---GGKYLIVLDDVWTMEA--WD-RIKIAFP-NN
G---K-RNRVLMT--TRQSN-V-AKCCND---KPHDLKFLTKDESWELLEKKVF-HKE-K
--CP-PE-LEL-PGKSIAEKCMGLPLAIVVIAGAL-IGKGKTTREW-ELVAASVGE---H
LINRD-PEN---CKKLV------QMSYDRLPYDLKACFLYCGAFPGGSQIPAKKLIRLWI
AEGFIQYQGP-LAL--EDVAEDHLNDLVNRNLVMVMQRSCSG---------Q-----IKI
CRVHDMLHEFCRHEAMTEENL---
>St_PG3005_C00T023159.1
--------------------DSKSKQTAH------QL---------K---RAPV------
-------V----E----------------------EDE------VVGFDEEADKII----
----NRL------------L--------G----------------G-SDDV-EFIPIVGM
PGLGKTTLANKVFKSSTVG----YAFDNRIWVYV---SQS-YTRRDLFLNIINQF-T---
KNN-EQYRYVTEEALAEVIRKHLS-P----GKYLIVLDDVWTWEP--LD-DVKIALP-NK
M---R-GSKVLFT--TRDDK-L-GKFCCN---EPHHLKFLTDDECWELLQKKVF-HKD-K
--CP-LD-LKE-LGKRIAKKCMGLPLAALVIAGAL-TGRGKTKSEW-EIVYQYVSE---H
IISSD-IMM---TKKLV------QMSCNSLPVNLKACFLYCGTFPKGSEIPAWKIVRLWI
AEGFIRETRE-SIV--ETVAEGYLNELVSKSLLMLTQRTSNG---------Q-----IKT
FRVHDMLHEYCTLEA-SEENLF--
>St_PG3005_C00T023495.1
------------------MIDHHAEQVVQ------E------E---Q----GS-----S-
-------L----E----------------------NHE------VVGFDEEAAKVI----
----NRL------------V--------E----------------G-AECL-DVIPVVGM
PGLGKTTLARKIYNDPKIS----REFFSYIWVFI---GQSTCVKRDILFNILKKF-T---
NSV-DEFKNRNEADITQEIRKRVA-N---GGKCLIVLDDVWDPNV--VD-FVKTVFP-DN
K---K-AHRIMMT--TRHED-I-ARSVNK---YPHNLKFLDGDESFQLLEKRAF-GVS-R
--CP-VE-LVE-HGEAIVAKCSGVPLTIVVIAGAL-RGR-TSEIDW-KVVRENVGK---H
LL-EDKRQ--R-CLNVV------RLSYNHLPQEKKACFLYFGAFPQGFDIPAWKLIRLWI
AEGLIMSKLSGIEI--EDIAEYYLNDFANRNLVMVTGKRSNG---------R-----IKT
FRVHDMLHEFCVEEG-TRLTLF--
>St_PG3005_C00T023499.1
----------------------AAEIVVQ------E------E---Q----GS-----S-
-------L----E----------------------NHE------VVGFGEEATKVI----
----NRL------------V--------E----------------G-AECL-DVIPVVGM
PGLGKTTLARKIYNDPTIS----REFFSYIWVFI---GQSTCVKRDILFNILKGF-T---
NSF-DEFKNKNEADLTEEIRKRVA-N---GGKCLIVLDDVWDPNV--VD-FVKTVFP-DN
K---K-AHRIMMT--TRHED-I-ARSVNK---YPHNLKFLDGDESFQLLEMRAF-GVS-R
--CP-VE-LVE-HGEAIVAKCSGVPLTIVVIAGAL-RGR-TSEIDW-RVVRENVGK---H
LIQEDKLQ--R-CVNVV------RLSYNHLPQEKKACFLYFGAFPQGFDIPAWKLIRLWI
AEGLIMSRLSGNEI--EEIAEYYLNDFANRNLVMVMGKTSND---------R-----IKT
FTTCYM--SFA-------------
>St_PG3005_C00T028544.1
-------------------------RGFE------E----------R---KPPV------
-------V----E----------------------EDD------VVGFDEEADIVI----
----KRL------------L--------A----------------E-SNRL-EVVPVVGM
PGLGKTTLANKIYKHPKIG----YEFFTRIWVYV---SQS-YRRRELFLNIISKF-T---
RNT-KQYHGMCEEDLADEIQEFLG-K---GGKYLVVLDDVWSDEA--WD-RIKIAFP-NN
N---K-PNRVLLT--TRDSK-V-AKQCTP---IPHDLKFLTEDESWILLEKKVF-HKD-K
--CP-PE-LVIPSGKSIAKKCKGLPLAIVVIAGAL-IGKGKTPREW-KQVDDSVSE---H
LINRDQLEN---CNKLV------QMSYDRLPYDLKACFLYCSAFPGGFQIPAWKLIRLWI
AEGFIQYKGH-LSL--ECKGEDNLNDLINRNLVMVMERTSDG---------Q-----IKT
CRLHDMLHEFCRQEAMKEENL---
>St_PG3005_C00T029931.1
--------------------------KST------G------T---Q----GP-----A-
-------E----E----------------------DIE------VVGFDKPAEDVI----
----KRL------------G--------E----------------G-SKDL-DVIPIVGM
PGLGKTTLSRKVYNDSSLD----FHFYKRMWIYV---GTS-KKPKDILVEIVNEV-A-PS
NSK-ELIKDKDEDQLAHIIRDFLV-E---RGKYLIVLDDVWDTQV--VD-FVKKAFP-NN
KSQPR-GDRIMLT--TRQQR-V-AEAVSA---RPHNLEKLSKGDSFKLLEQRVF-GKT-R
E-CP-IN-LRG-YGEEIVDKCCGVPLAIVVISGAL-KGC-MDESEW-IVVKENVGK---I
FINKDDDK--S-CLKYV------ETSYNHLPQQKKAAFLYFGVFPQGFDIPAWKLIRLWV
AEGLIKYDLQGSEI--EKVAETYLSDFAGRNLVMVMQKRSNG---------Q-----IKT
CRLHDMLHEFCIIEA-KRICLF--
>St_PG3005_C00T045770.1
---------------------------GE------E----------R---QPPV------
-------V----E----------------------EDD------VVGFDDEAQTVI----
----DRL------------L--------E----------------G-SGDL-EVIPVVGM
PGLGKTTLATKIFKHPKIE----YEFFTRLWLYV---SQS-YKTRELYLNIISKF-T---
GNT-KHCRDMSEMDLALKVREILE-E---GGKYLIVLDDIWSRDA--WD-RIKIAFP-KN
D---K-GNRVLLT--TRDHN-V-ARHCNR---SPHDLKFLTDEESWILLEKRAF-HKA-K
--CP-PE-LET-NGKSIAKKCKGLPLAIVVIAGAL-IGKGKTIREW-EQVDQSVGE---H
FINRDQPNN---CNKLV------RMSYDVLPYDWKACFLYFGTFPRGYLIPTRKLIRLWI
AEGFIQYRGD-LPL--ECKAEDYLNELVNRNLVMVMQRTLDG---------K-----IKT
CRVHDMLYEFCWQEATTEENL---
>St_PG3005_C00T056713.1
-------------------------IR-Q------QV-----I---Q----GP-----S-
-------L----E----------------------NDE------VVGFDEEAKQVI----
----KRL------------V--------E----------------GPQESV-DIIPVVGI
AGLGKTTLARKIYNDSELS----YEFFSILWVYV---GQD-YKIKDIYLAILKFF-Q---
KSI-EDYVNEDVDTLAKVISGFMN-R---GGKCLIVLDDVWEAEV--VD-VVKRVFP-GD
K---K-GHRIIMT--THDRY-L-ASYANP---VPHNLKFLNEEESFELLVKRVF-GKG-N
--CP-VE-LVD-LGHSIARKCEGIPLEIVLIAGLL-IGR-TDKRDW-EMVDKNVSE---Y
LYNQNKD-----YGVFV------EMSYNRLPQEVQTCFLYCGVFPQGFDIPTWKLIRLWI
AEGLIKPQQS-CTL--EEIAEFYLNDLVQRNLVIIMQKRSDG---------Q-----IKT
CRLHNMLYEFCRKEA-SNKWLF--
>St_PG3005_C00T056714.1
------------------------------------V---------T----------DTF
-------L----E----------------------VKN------IVGFTKEANEVM----
----ERL------------V--------G----------------G-TEEV-ECIPIVGM
TGLGKTTLARKVWSDSQIT----AEFSNNIWVSV---GQS-NELKNIFFVILKSS-----
--N-QEFRCNGENELAKVIASFVT-E-QQQ------------------------------
----------------QHRD-L-AICASE---RPYHLKFLTGEDSFRLLEKRVF-DNG-R
--CR-ND-LVE-LGKSIASKCGGLPLALLVIARAL-KVN-QTVYDW-ERIKNNFWQ---Y
VVKENDTTS---CWKIV------EASYESLSSEMKACFLYCLAFPKGYDIPFQMLIRLWM
AEGLIESSPKKISS-SKDRAENYLIEFENLDLVIVSREITGS---------------IKR
IKCNDIFYEFYKM-----------
>St_PG3005_C00T056717.1
-------------------KLHQDKKTVK------RI-----F---D----WP-----SH
----QVKV----M----------------------NLAA----EIKGINDQVKELR----
---------------------------------------------SSNQAL-QATPFI--
----------EHHKKEEVT-------------------QE-CKAKDIYLRILKFF-K---
KNI-EDHLNDDVDTLAKAIGGYIK-K---GGRCLIVLDDVWEDEV--ID-HVKKVFA-EN
K---K-GHRIMMT--TRDLR-L-AKFANP---EPHALKFLETEESFELLVMRVF-GKG-C
--CP-NE-LVV-IGNKIAEKCGGVPLVVVVIAGAL-RGR-SDKKEW-ERVDKNVVQ---H
MGVHTEDS----CLKYV------KMSYDHLPGEVQMCFLYCGVFPRGFDIPCWKLIRLWI
AEGLIKPQPE-FTL--EEIAEFYLTDLLNRNLVIIMQKRSDG---------Q-----IKT
CRLHDMLYQFCKKEA-SNKWLF--
>St_PG3005_C00T057361.1
--------------------------KST------G------T---Q----GP-----A-
-------E----E----------------------DIE------VVGFDKPAEDVI----
----KRL------------G--------E----------------G-SKDL-DVIPIVGM
PGLGKTTLSRKVYNDSSLD----FHFYKRMWIYV---GTS-KKPKDILVEIVNEV-A-PS
NSK-ELIKDKDEDQLAHIIRDFLV-E---RGKYLIVLDDVWDTQV--VD-FVKKAFP-NN
KSQPR-GDRIMLT--TRQQR-V-AEAVSA---RPHNLEKLSKGDSFKLLEQRVF-GKT-R
E-CP-IN-LRG-YGEEIVDKCCGVPLAIVVISGAL-KGC-MDESEW-IVVKENVGK---I
FINKDDDK--S-CLKYV------ETSYNHLPQQKKAAFLYFGVFPQGFDIPAWKLIRLWV
AEGLIKYDLQGSEI--EKVAETYLSDFAGRNLVMVMQKRSNG---------Q-----IKT
CRLHDMLHEFCIIEA-KRICLF--
>St_PG3005_C00T070977.1
------------------------NRGDE------E----------R---KAPV------
-------V----E----------------------EDD------VVGFDDEAKIVI----
----DRL------------I--------G----------------G-SDYV-EVVPVVGM
PGLGKTTLAYKIYKDPKVE----YEFFTRVWVYV---SQT-FKRREIFLNIISKF-T---
RNT-KQYHDTPEDDLANEVKELLG-K---GGKYLIVLDDVWTMEA--WD-RIKIAFP-NN
G---K-RNRVLMT--TRQSN-V-AKCCND---KPHDLKFLTKDESWELLEKKVF-HKE-K
--CP-PE-LEL-PGKSIAEKCMGLPLAIVVIAGAL-IGKGKTTREW-ELVAASVGE---H
LINRD-PEN---CKKLV------QMSYDRLPYDLKACFLYCGAFPGGSQIPAKKLIRLWI
AEGFIQYQGP-LAL--EDVAEDHLNDLVNRNLVMVMQRSCSG---------Q-----IKI
CRVHDMLHEFCRHEAMTEENL---
>St_PG3005_C00T077154.1
--------------------DSKSKQTAH------QL---------K---RAPV------
-------V----E----------------------EDE------VVGFDEEADKII----
----NRL------------L--------G----------------G-SDDV-EFIPIVGM
PGLGKTTLANKVFKSSTVG----YAFDNRIWVYV---SQS-YTRRDLFLNIINQF-T---
KNN-EQYRYVTEEALAEVIRKHLS-P----GKYLIVLDDVWTWEP--LD-DVKIALP-NK
M---R-GSKVLFT--TRDDK-L-GKFCCN---EPHHLKFLTDDECWELLQKKVF-HKD-K
--CP-LD-LKE-LGKRIAKKCMGLPLAALVIAGAL-TGRGKTKSEW-EIVYQYVSE---H
IISSD-IMM---TKKLV------QMSCNSLPVNLKACFLYCGTFPKGSEIPAWKIVRLWI
AEGFIRETRE-SIV--ETVAEGYLNELVSKSLLMLTQRTSNG---------Q-----IKT
FRVHDMLHEYCTLEA-SEENLF--
>St_PG3022_C00T028847.1
-------------------------RGGE------E----------R---QPPV------
-------V----E----------------------EDD------VVGFDDEAQTVI----
----DRL------------L--------E----------------G-SGDL-EVIPVVGM
PGLGKTTLATKIFKHPKIE----YEFFTRLWLYV---SQS-YKTRELYLNIISKF-T---
GNT-KHCRDMSERDLALKVREILE-E---GGKYLIVLDDVWSTDA--WD-RIKIAFP-KN
D---K-GNRVLLT--TRDHN-V-ARYCNR---SPHDLKFLTDEESWILLEKRAL-HKA-K
--CP-PE-LET-NGKSIARKCKGLPLAIVVIAGAL-IGKGKTIQEW-EQVDQSVGE---H
FINRDQP------NKLV------RMSYDVLPYDWKACFLYFGTFPRGYLIPARKLIRLWI
AEGFIQYRGN-LSL--ECKAENYLNELVNRNLVMVMQRTLDG---------Q-----IKT
CRVHDMLYEFCWQEATTEENL---
>St_PG3022_C00T028849.1
-------------------------RGGE------E----------R---QPPV------
-------V----E----------------------EDD------VVGFDDAAQMVI----
----DRL------------L--------E----------------G-SGDL-EVIPVVGM
PGLGKTTLATKIFKHPKIE----YEFFTRLWLYV---SQS-YKTRELYLNIISKF-T---
GNT-KHCRDMSATDLALKVREILE-E---GGKYLIVLDDVWSTDA--WD-RIKIAFP-KN
D---K-GNRVLLT--TRDHN-V-ARYCNR---SPHDLKFLTDEESWILLEKRAL-HKA-K
--CP-PE-LET-NGKSIARKCKGLPLAIVVIAGAL-IGKGKTIQEW-EQVDQSVGE---H
FINRDQP------NKLV------RMSYDVLPYDWKACFLYFSIFPRGYLIPARKLILLWI
AEGFIQYRGN-LSL--ECKAENYLNELVNRNLVMVMQRTLDG---------Q-----IKT
CRVHDMLYEFCWQKATTKENL---
>St_PG3022_C00T041326.1
-------------------------RGFE------E----------R---KPPV------
-------V----E----------------------EDD------VVGFDEEADIVI----
----KRL------------L--------G----------------E-SNRL-EVVPVVGM
PGLGKTTLANKIYKHPKIG----YEFFTRIWVYV---SQS-YRRRELFLNIISKF-T---
RNM-KQYHGMCEEDLADEIQEFLG-K---GGKYLVVLDDVWSDEA--WE-RIKIAFP-NN
N---K-PNRVLLT--TRDSK-V-AKQCTP---IPHDLKFLSEDESWILLEKKVF-HKD-K
--CP-PE-LVVPSGKSIAKKCKGLPLAIVVIAGAL-IGKGKTPREW-KQVDDSVSE---H
LINRDHPEN---CNKLV------QMSYDRLPYDLKACFLYCSAFPGGFQIPAWKLIRLWI
AEGFIQYKGH-LSL--ECKGEDNLNDLINRNLVMVMERTSDG---------Q-----IKT
CRLHDMLHEFCRQEAMKEENL---
>St_PG3022_C00T042108.1
----------------------SSRRSPP-----------------Q--KRVPM------
-------V----E----------------------EEN------VVGFDDEARKIS----
----SRL------------T--------N----------------G-SEEL-EIISIVGM
GGLGKTTLAKKVYTDPSVE----FHFYNRAWIYV---SQQ-YSRKEVFLGILDSL-----
GLITDEMYKMNDEKLAGELFSHLR-----SKRYLVVIDDVWTMEA--WD-DLQMAFP-KT
A---S-GSRILLT--TRNTE-V-ALHANP-EGLPHHLRFLTREESWELLSKKVF-RKG-S
--CP-LE-LED-IGLQIAKKCYGLPLAIVVVSGLL-LKK-EKTRDWWKKVANDVSS---Y
VARDPKQ-----CMDVL------ALSYKHLPDHLKVCFIYFGVFPEDFEIPVWKLLRLWT
SEGFIQQMGQ-ECL--EDTAEEYLEDLVDRNLVLVAKKRANG---------R-----IKT
CRIHDMLRDLSVKMGSEEKFL---
>St_PG3022_C00T042109.1
----------------------SSRRSPP-----------------Q--KRVPM------
-------V----E----------------------EEN------VVGFDDEARKIS----
----SRL------------T--------N----------------G-SEEL-EIISIVGM
GGLGKTTLAKKVYTDPSVE----FHFYNRAWIYV---SQL-YSRKEVFLGILDSL-----
GLITDEMYKMNDEKLAGELFSHLR-----SKRYLVVIDDVWTMEA--WD-DLQMAFP-KT
A---S-GSRILLT--TRNTE-V-ALHANP-EGLPHHLGFLTREESWELLSKKVF-RKG-S
--CP-LE-LED-IGLQIAKKCYGLPLAIVVVSGLL-LKK-EKTRDWWKKVANDVSS---Y
VARDPKQ-----CMDVL------ALSYKHLPDHLKVCFIYFGVFPEDFEIPVWKLLRLWT
SEGFIQQMGQ-ECL--EDTAEEYLEDLVDRNLVLVAKKRANG---------R-----IKS
CRIHDMLRDLSVKMGSEEKFL---
>St_PG3022_C00T055869.1
------------------------KKG-H------EV-----T---K---DPP-------
-------L----E----------------------EDE------VVGFDEEANKVI----
----KRL------------V--------E----------------GPAESV-DIIPVVGM
PGLGKTTLAKKICNDPRVS----YAFFSIIWVYV---GQE-YKIKDIYLRILKFF-K---
KSI-EDHLNEDVDTLAKVISDLIR-K---GGRCLIVLDDVWEAEV--VD-VVKRVFP-RN
K---K-GHQIIMT--VRNRY-L-ATYANP---EPHDLKVLTKSHSFQLLEKRAF-GNG-N
--FP-VE-LLE-LGKNIAKRCWGVPLATVLIAGVL-RGL-RNKSDW-VRVENNVSQ---R
LHNKDYD-----FGLFI------EMSYDRLPEEMQTCFLYCGIFPRGFDIPAWKLIRLWI
AEGLIKPQQS-YTL--EEIAELHLNDLVHKNLVIMLQKKADG---------R-----IKT
CRLHDLLHEFCRRKA-ANKWLF--
>St_PG3022_C00T055871.1
--------------------------G-H------EV-----T---Q----GP-----S-
-------L----D----------------------DDE------VVGFDEEAKKVI----
----KRL------------V--------E----------------GPVESL-AIIPVVGM
PGLGKTTLARKIYNDTTLS----FEFFSILWVYV---GQE-YKIKDIYLRILKHF-K---
NSI-DEYLNEDEGTLAKVISGFMS-K---GGKCLIVLDDVWEANV--ID-HVKKVFP-EN
K---K-GHRIMMS--TRDGY-L-AAYANP---DPHNLKFLTAEECFELLEKRVF-GKG-G
--CP-DE-LKE-VGKRIAGNCGGVPLVVVVIAGAL-AGR-SNTTEW-EVVERNVAQ---H
AFSVNKD-----CGVFV------EMSYDRLSQEMQTCFLYSGIFPRGFDIPAWKLIRLWI
AEGLIKPQQS-STL--EEIAERHLNDLVHRNLVILLQKRSDG---------Q-----IKT
CRLHDMLHEFCRTKA-ANKWLF--
>St_PG3022_C00T055873.1
-------------------------K--G------EI-----T---Q----GP-----S-
-------L----E----------------------NDA------VVGFDDEANKVI----
----KRL------------V--------E----------------GPMESV-DIIPVVGM
PGLGKTTLARKIYNDSKLT----YEFYSIVWVYV---GQE-CKAKDIYLRILKFF-K---
KNI-EDHLNDDVDTLAKAIGGYIK-K---GGRCLIVLDDVWEDEV--ID-HVRKVFA-EN
K---K-GHRIMMT--TRDLR-V-AKFANS---EPHVLKFLKTEESFELLVMRVF-GKG-S
--CP-NE-LVV-TGKKIAEKCGGVPLVVVVIAGAL-RGR-SDKKDW-ERVDKNVVQ---H
FGEHTEDS----CLKFV------KMSYDHLPGEVQMCFLYCGVFPRGFDIPCWKLIRLWI
AEGLIKPQPE-FTL--EEIAEFYLTDLLNRNLVIIMQKRSDG---------Q-----IKT
CRLHDMLYQFCKKEA-SNKWLF--
>St_PG3022_C00T056094.1
------------------MIDHHAEKVIQ------E------E---Q----GS-----S-
-------L----E----------------------NHE------VVGFDEEATKVI----
----NRL------------V--------E----------------G-AECL-DVIPVVGM
PGLGKTTLARKIYNDPKIS----REFFSYIWVFI---GQSTCVKRDILFNILKGF-T---
NSV-DEFKNRNEADITQEIRKRVA-N---GGKCLIVLDDVWDPNV--VD-FVKTVFP-DN
K---K-AHRIMMT--TRHED-I-ARSVNK---YPHNLKFLDGDESFQLLEKRAF-GVS-R
--CP-VE-LVE-HGEAIVAKCSGVPLTIVVIAGAL-RGR-TSEIDW-KVVRENVGK---H
LIQEDKLK--R-CVNVV------RLSYNHLPQEKKACFLYFGAFPQGFDIPAWKLIRLWI
AEGLIMSKLSGNEI--EEIAEYYLNDFANRNLVMVMGKRSNG---------R-----IKT
CRVHDMLHEFCVEEA-TRLTLF--
>St_PG3022_C00T056656.1
--------------------------KST------G------T---Q----GP-----A-
-------E----E----------------------DIE------VVGFDKPAEDVI----
----KRL------------G--------E----------------G-SKDL-DVIPIVGM
PGLGKTTLSRKVYNDSSLD----FHFYKRMWVYV---GTS-KKPKDILVEIVNEV-A-PS
NSK-ELIKDKDEDQLAHIIRDFLV-E---RGKYLIVLDDVWDTQV--VD-FVKKAFP-NN
KSQPR-GDRIMLT--TRQQR-V-AEAVSA---RPHNLEKLSKGDSFKLLEQRVF-GKT-R
K-CP-IN-LRG-YGEEIVDKCCGVPLAIVVISGAL-KGC-MDESEW-IVVKENVGK---I
FINKDDDK--S-CLKYV------ETSYNHLPQQKKAAFLYFGVFPQGFDIPAWKLIRLWV
AEGLIKSNLQGSEI--EKVAETYLSDFAGRNLVMVMQTRSNG---------Q-----IKT
CRLHDMLHEFCINEA-ERICLF--
>St_PG3022_C00T067596.1
-------------------------RGGE------E----------R---QPPV------
-------V----E----------------------EDD------VVGFDDEAQTVI----
----DRL------------L--------E----------------G-SGDL-EVIPVVGM
PGLGKTTLATKIFKHPKIE----YEFFTRLWLYV---SQS-YKTRELYLNIISKF-T---
GNT-KHCRDMSERDLALKVREILE-E---GGKYLIVLDDVWSTDA--WD-RIKIAFP-KN
D---K-GNRVLLT--TRDHN-V-ARYCNR---SPHDLKFLTDEESWILLEKRAL-HKA-K
--CP-PE-LET-NGKSIARKCKGLPLAIVVIAGAL-IGKGKTIQEW-EQVDQSVGE---H
FINRDQP------NKLV------RMSYDVLPYDWKACFLYFGTFPRGYLIPARKLIRLWI
AEGFIQYRGN-LSL--ECKAENYLNELVNRNLVMVMQRTLDG---------Q-----IKT
CRVHDMLYEFCWQEATTEENL---
>St_PG3022_C00T067598.1
-------------------------RGGE------E----------R---QPPV------
-------V----E----------------------EDD------VVGFDDAAQMVI----
----DRL------------L--------E----------------G-SGDL-EVIPVVGM
PGLGKTTLATKIFKHPKIE----YEFFTRLWLYV---SQS-YKTRELYLNIISKF-T---
GNT-KHCRDMSATDLALKVREILE-E---GGKYLIVLDDVWSTDA--WD-RIKIAFP-KN
D---K-GNRVLLT--TRDHN-V-ARYCNR---SPHDLKFLTDEESWILLEKRAL-HKA-K
--CP-PE-LET-NGKSIARKCKGLPLAIVVIAGAL-IGKGKTIQEW-EQVDQSVGE---H
FINRDQP------NKLV------RMSYDVLPYDWKACFLYFSIFPRGYLIPARKLILLWI
AEGFIQYRGN-LSL--ECKAENYLNELVNRNLVMVMQRTLDG---------Q-----IKT
CRVHDMLYEFCWQKATTKENL---
>St_PG3023_C00T001892.1
----------------------------Q------Q------T---QQ---GP-----A-
-------E----E----------------------DIE------VVGFNKPAEDVK----
----KRL------------C--------E----------------G-SKDL-DVIPIVGM
PGLGKTTLSRKVYHDSNIT----HHFHKKMWVFV---GRS-KKPKDILVEIVNEV-A-PS
NSE-ELIKDKDEDQLAHIIREIVV-E---RGRYLIALDDVWNTEV--VD-FVKKAFP-NN
KSQPR-GDRIMLT--TRLRR-V-ADAVSA---HPHNLKKLSEEDSFRLLEDRVF-GKT-R
R-CP-IE-LKG-YGDKIVDKCCGVPLAIVVISGAL-RGC-MDESEW-RVVEENVGK---H
LINKDDPK--S-CLKFV------ETSYIHLPQEKKAAFLYFGVFPRGFDIPAWKLIRLWV
AEGLIKSSRKDSEI--EKVAETYLSDFAARNLVMVMQKRSNG---------Q-----IKT
CRLHDMLHEFCIIEA-ERISLF--
>St_PG3023_C00T001898.1
--------------------------KST------G------T---Q----GP-----A-
-------E----E----------------------DIE------VVGFDKPAEDVI----
----KRL------------G--------E----------------G-SKDL-DVIPIVGM
PGLGKTTLSRKVYNDSSLD----FHFYKRMWVYV---GTS-KKPKDILVEIVNEV-A-PS
NSK-ELIKDKDEDQLAHIIRDFLV-E---RGKYLIVLDDVWDTQV--VD-FVKKAFP-NN
KSQPR-GDRIMLT--TRQQR-V-AEAVSA---RPHNLEKLSKGDSFKLLEQRVF-GKT-R
E-CP-IN-LRG-YGEEIVDKCCGVPLAIVVISGAL-KGC-MDESEW-IVVKENVGK---I
FINKDDDK--S-CLKYV------ETSYNHLPQQKKAAFLYFGVFPQGFDIPAWKLIRLWV
AEGLIKSDLQGSEI--EKVAETYLSDFAGRNLVMVMQKRSNG---------Q-----IKT
CRLHDMLHEFCIIEA-KRISLF--
>St_PG3023_C00T005262.1
---------------------EHHKK--E------EV-----T---Q----GP-----S-
-------L----E----------------------NDA------VVGFDDQANQVI----
----KRL------------V--------E----------------GPMDSV-DTIPVVGM
PGLGKTTLARKICNDSKLT----YEFYSIVWVYV---GKE-CKAKDIYLRILKFF-K---
KNI-EDHLNDDVDTLAKAIGGYIK-K---GGRCLIVLDDVWEDEV--ID-HVMKVFA-EN
K---K-GHRIMMT--TRDLR-L-AKFANP---EPHALKFLETEESFELLVMRVF-GKG-S
--CP-NE-LVV-IGKTIAKKCGGVPLVVVVIAGAL-RGR-SDKKEW-ERVDKNVVQ---F
MGEHTEDS----CLKYV------KMSYDHLPQEVQMCFLYCGVFPRGFDIPCWKLIRLWI
AEGLIKTQPE-STL--EERAEFCLTDLVNRSLVIIMQKRSDG---------Q-----IKT
CRLHDMLYQFCKKEA-SNRCLF--
>St_PG3023_C00T005264.1
--------------------------K-K------GV-----Q---E---QGP-----S-
-------L----E----------------------NDE------VVGFDDEASKVI----
----KRL------------V--------E----------------GPEESL-DIIPVVGM
PGLGKTTLARKIYNDPKLS----YEFFSIPWVYV---GQE-YKIKDIYLRILKCF-K---
KSI-EDHLNDDVDTLAKVISDFIN-K---GGRCLIVLDDVWVAEV--ID-DVKKVFA-EN
K---K-GHRIMMT--TRDRY-L-ATYANT---EPHDLKFLNGKESFELLEKRVF-GKG-S
--CP-DE-LVE-LGKKFAGNCGGVPLAVVVIAGAL-RGR-LNTNDW-LRVQKNVAE---H
FYKNTQAG----CLKFV------EMSYNRLPQEVQTCFLYCGVFPRGFDIPSWKLIRLWI
AEGLIKPQQT-YTP--EEIAEFYLNDLVNRNLVILMRKKSDG---------Q-----IKI
CRLHDMLHEFCRTEA-SNKWLF--
>St_PG3023_C00T005266.1
------------------------------------------L---D---KGP-----S-
-------L----E----------------------NDE------VVGFDDEASKVI----
----KRL------------V--------E----------------GPAESL-DIIPVVGM
PGLGKTTLARKIYNDPKLS----YEFFSIPWVYV---GQE-YKIKDIYLRILKSF-K---
KSI-EDHLNDDVDTLAKVISDFIN-K---GGRCLIVLDDVWVAEV--ID-DVKKVFA-EN
K---K-GHRIMMT--TRDRY-L-ATYANT---EPHDLKFLNGKESFELLEKRVF-GKG-S
--CP-DE-LVE-LGKKIAGNCGGVPLAVVVIAGAL-RGR-PNTNDW-LRVQKNVAE---H
FYKNTQAG----CLKFV------EMSYNRLPQEVQTCFLYCGVFPRGFDIPSWKLIRLWI
AEGLIKPQQT-YTP--EEIAEFYLNDLVNRNLVILMRKKSDG---------Q-----IKI
CRLHDMLHEFCRTEA-SNKWLF--
>St_PG3023_C00T005269.1
---------------------------DI------RE---------K----------DTF
-------L----E----------------------VKN------IVGFTKEANEVM----
----ERL------------V--------G----------------G-TEEV-ECIPIVGM
TGLGKTTLARKVWSDSQIT----AEFSNNIWVSV---GQS-NELKNIFFVILKSS-----
--N-QEFRCNGENELAKVIASFVT-E-QQQHRCLIVLDDVWASEL--VD-FFKNVLP-EN
K---K-GHRILMT--TRRRD-L-AICASE---RPYHLKFLTGEDSFRLLEKRVF-DNG-R
--CR-ND-LIE-LGKSIASKCGGLPLALLVIARAL-KVN-QTVYDW-ERIKNNFWQ---Y
VVKENDTTS---CWKIV------EASYESLSSEMKACFLYCLAFPKGYDIPFQMLIRLWM
AEGLIESSPKKISS-SKDRAENYLIEFENLDLVIVSREITGS---------------IKR
IKCNDIFYEFYKM-----------
>St_PG3023_C00T005270.1
------------------------KIR-Q------QV-----T---Q----GP-----S-
-------L----D----------------------DDE------VVGFDEEAKRVI----
----KRL------------V--------E----------------GPQE-V-DIIPVVGI
AGLGKTTLARKIYNDSTLS----FEFFSILWVYV---GQD-YKIKDIFLMILKFF-K---
KSI-EDYVNEDVDTLAKVISGFMS-K---GGRCLIVLDDVWEAEV--VD-VVKRVFP-GN
K---K-GHRIMMT--THDGY-L-ASYANP---VPHDLKFLNEEESFELLVKRVF-GKG-N
--CP-VE-LVD-LGHSIARKCEGIPLEIVLIAGLL-RGR-LNKSDW-VRAENNMSE---Y
LYNQNKD-----YGVFV------EMSYNRLPQDVQTCFLYCGVFPQGFDIPTWKLIRLWI
AEGLIKPQQS-CTL--EEIAEFYLNDLVQRNLVIIMQKRSDG---------Q-----IKT
CRLHNMLYEFCRKEA-SNKWLF--
>St_PG3023_C00T006908.1
----------------------SSRRSPP-----------------Q--KRVPM------
-------V----E----------------------EEN------VVGFDDEARKIS----
----SRL------------T--------N----------------G-SEEL-EIISIVGM
GGLGKTTLAKKVYTDPSVE----FHFYNRAWIYV---SQQ-YSRKEVFLGILDSL-----
GLITDEMYKMNDEKLAGELFSHLR-----SKRYLVVIDDVWTMEA--WD-DLQMAFP-KT
A---S-GSRILLT--TRNTE-V-ALHANP-EGLPHHLRFLTDEESWELLSKKVF-RKG-R
--CP-LE-LED-IGLQIAKKCYGLPLAIVVVSGLL-LKK-EKTRDWWKKVANDVSS---Y
VARDPKQ-----CMDVL------ALSYKHLPDHLKVCFIYFGVFPEDFEIPVWKLLRLWT
SEGFIQQMGQ-ECL--EDTAEEYLEDLVDRNLVLVAKKRANG---------R-----IKT
CRIHDMLRDLSVKMGSEEKFL---
>St_PG3023_C00T009216.1
-------------------------RGGE------E----------R---QPPV------
-------V----E----------------------EDD------VVGFDDEAQTVI----
----DLL------------L--------E----------------G-SGDL-EVIPVVGM
PGLGKTTLATKIFKHPKIE----YEFFTRLWLYV---SQS-YKTRELYLNIISKF-T---
GNT-KHCRDMSEMDLALKVREILE-E---GGKYLIVLDDVWSTEA--WD-RIKIAFP-KN
D---K-GNRVLLT--TRDHN-V-ARYCNR---SPHDLKFLTDEESWILLEKRAL-HKA-K
--CP-PE-LET-NGKSIARKCKGLPLAIVVIAGAL-IGKGKTIREW-EQVDQSVGE---H
FINRDQPNN---CNKLV------RMSYDVLPYDWKACFLYFGTFPRGYLIPARKLIRLWI
AEGFIQYRGN-LSL--ECKAEDYLNELVNRNLVMVMQRTLDG---------Q-----IKT
CRVHDMLYEFCWQEATTEENL---
>St_PG3023_C00T013344.1
-------------------------RGFE------E----------R---KPPV------
-------V----E----------------------EDD------VVGFDEEADIVI----
----KRL------------L--------A----------------E-SNRL-EVVPVVGM
PGLGKTTLANKIYKHPKIG----YEFFTRIWVYV---SQS-YRRRELFLNIISKF-T---
RNT-KQYHGMCEEDLADEIQEFLG-K---GGKYLVVLDDVWSDEA--WE-RIKIAFP-NN
N---K-PNRVLLT--TRDSK-V-AKQCTP---IPHDLKFLTEDESWILLEKKVF-HKD-K
--CP-PE-LVVPSGKSIAKKCKGLPLAIVVIAGAL-IGKGKTPREW-KQVDDSVSE---H
LINRDQPEN---CNKLV------QMSYDRLPYDLKACFLYCSAFPGGFQIPAWKLIRLWI
AEGFIQYKGH-LSL--ECKGEDNLNDLINRNLVMVMERTSDG---------Q-----IKT
CRLHDMLHEFCRQEAMKEENL---
>St_PG3023_C00T025249.1
-----------------------FNRGDE------E----------R---KAPV------
-------V----E----------------------EDD------VVGFDDEAKIVI----
----DRL------------I--------G----------------G-SDYV-EVVPVVGM
PGLGKTTLAYKIYKDPKVE----YEFFTRVWVYV---SQT-FKRREIFLNIISKF-T---
RNT-KQYHDTPEDDLANEVKELLG-K---GGKYLIVLDDVWTMEA--WD-RIKIAFP-NN
G---K-RNRVLMT--TRQSN-V-AKCCND---MPHDLKFLTKDESWELLEKKVF-HKE-K
--CP-PE-LEL-PGKSIAEKCMGLPLAIVVIAGAL-IGKGKTTREW-ELVAASVGE---H
LINRD-PEN---CKKLV------QMSYDRLPYDLKACFLYCGAFPGGSQIPAKKLIRLWI
AEGFIQYQGP-LAL--EDVAEDHLNDLVNRNLVMVMQRSCSG---------Q-----IKI
CRVHDMLHEFCRHEAMTEENL---
>St_PG3023_C00T028050.1
--------------------DHQAETLIQ------E------E---Q----GS-----S-
-------L----E----------------------NHE------VVGFDEEATKVI----
----NRL------------V--------E----------------G-AECL-DVIPVVGM
PGLGKTTLARKIYNDPKIS----REFFSYIWVFI---GQSTCVKRDILFNILKKF-T---
NSV-DEFKNRNEADITEEIRKRVA-N---GGKCLIVLDDVWDSNV--VD-FVKTVFP-DN
K---K-AHRIMMT--TRHED-I-ARSVNK---YPHNLKVLDGDESFQLLEKRAF-GVS-R
--CP-VE-LVE-HGEAIVAKCSGVPLTIVVIAGAL-RGR-TSEIDW-RVVRENVGK---H
LIQEDKLQ--R-CVNVV------RLSYNHLPQEKKACFLYFGAFPQGFDIPAWKLIRLWI
AEGLIMSRLSGNEI--EEIAEYFLNDFANRNLVMVMGKTSND---------Q-----IKT
CRVHDMLHEFCVEEA-TRLALF--
>St_PG3023_C00T044085.1
-------------------------RGGE------E----------R---QPPV------
-------V----E----------------------EDD------VVGFDDEAQTVI----
----DLL------------L--------E----------------G-SGDL-EVIPVVGM
PGLGKTTLATKIFKHPKIE----YEFFTRLWLYV---SQS-YKTRELYLNIISKF-T---
GNT-KHCRDMSEMDLALKVREILE-E---GGKYLIVLDDVWSTEA--WD-RIKIAFP-KN
D---K-GNRVLLT--TRDHN-V-ARYCNR---SPHDLKFLTDEESWILLEKRAL-HKA-K
--CP-PE-LET-NGKSIARKCKGLPLAIVVIAGAL-IGKGKTIREW-EQVDQSVGE---H
FINRDQPNN---CNKLV------RMSYDVLPYDWKACFLYFGTFPRGYLIPARKLIRLWI
AEGFIQYRGN-LSL--ECKAEDYLNELVNRNLVMVMQRTLDG---------Q-----IKT
CRVHDMLYEFCWQEATTEENL---
>St_PG3023_C00T061291.2
----------------------SSRRSPP-----------------Q--KRVPM------
-------V----E----------------------EEN------VVGFDDEARKIS----
----SRL------------T--------N----------------G-SEEL-EIISIVGM
GGLGKTTLAKKVYTDPSVE----FHFYNRAWIYV---SQQ-YSRKEVFLGILDSL-----
GLITDEMYKMNDEKLAGELFSHLR-----SKRYLVVIDDVWTMEA--WD-DLQMAFP-KT
A---S-GSRILLT--TRNTE-V-ALHANP-EGLPHHLRFLTDEESWELLSKKVF-RKG-R
--CP-LE-LED-IGLQIAKKCYGLPLAIVVVSGLL-LKK-EKTRDWWKKVANDVSS---Y
VARDPKQ-----CMDVL------ALSYKHLPDHLKVCFIYFGVFPEDFEIPVWKLLRLWT
SEGFIQQMGQ-ECL--EDTAEEYLEDLVDRNLVLVAKKRANG---------R-----IKT
CRIHDMLRDLSVKMGSEEKFL---
>St_PG3023_C00T063119.1
--------------------DSKSKQTAH------QL---------K---RAPV------
-------V----E----------------------EDE------VVGFDKEADKII----
----NRL------------L--------G----------------K-SDDV-EFIPIVGM
PGLGKTTLANKVFKSSA-G----YVFDNRIWVYV---SQS-YTRRDLFLNIINQF-T---
RNT-EQYRYVTEEALAEVIRKHLL-S----GKYLIVLDDVWTWEP--LD-DVKIALP-NK
M---S-DSKVLFT--TRDDK-L-GKFCCN---EPHHLKFLTDDECWELLQKKVF-HKD-K
--CP-LD-LKE-LGKRIAKKCMGLPLAALVIAGAL-TGRGKTKSEW-EIVHQYVSE---H
IISSD-IMM---TKKLV------QMSCDSLPVNLKACFLYCGAFPKGSEIPAWKIVRLWI
AEGFIRETRE-SIV--ETVAEGYLNELVSKSLLMVTQRTSNG---------Q-----IKT
FRVHDMLHEFCTLEA-SEENLF--
>St_PG3023_C00T064928.1
------------------------NRGDE------E----------R---KAPV------
-------V----E----------------------EDD------VVGFDDEAKIVI----
----DRL------------I--------G----------------G-SDYV-EVVPVVGM
PGLGKTTLAYKIYKDPKVE----YEFFTRVWVYV---SQT-FKRREIFLNIISKF-T---
RNT-KQYHDTPEDDLANEVKELLG-K---GGKYLIVLDDVWTMEA--WD-RIKIAFP-NN
G---K-RNRVLMT--TRQSN-V-AKCCND---MPHDLKFLTKDESWELLEKKVF-HKE-K
--CP-PE-LEL-PGKSIAEKCMGLPLAIVVIAGAL-IGKGKTTREW-ELVAASVGE---H
LINRD-PEN---CKKLV------QMSYDRLPYDLKACFLYCGAFPGGSQIPAKKLIRLWI
AEGFIQYQGP-LAL--EDVAEDHLNDLVNRNLVMVMQRSCSG---------Q-----IKI
CRVHDMLHEFCRHEAMTEENL---
>St_PG3023_C00T065309.1
-------------------------RGFE------E----------R---KPPV------
-------V----E----------------------EDD------VVGFDEEADIVI----
----KRL------------L--------A----------------E-SNRL-EVVPVVGM
PGLGKTTLANKIYKHPKIG----YEFFTRIWVYV---SQS-YRRRELFLNIISKF-T---
RNT-KQYHGMCEEDLADEIQEFLG-K---GGKYLVVLDDVWSDEA--WE-RIKIAFP-NN
N---K-PNRVLLT--TRDSK-V-AKQCTP---IPHDLKFLTEDESWILLEKKVF-HKD-K
--CP-PE-LVVPSGKSIAKKCKGLPLAIVVIAGAL-IGKGKTPREW-KQVDDSVSE---H
LINRDQPEN---CNKLV------QMSYDRLPYDLKACFLYCSAFPGGFQIPAWKLIRLWI
AEGFIQYKGH-LSL--ECKGEDNLNDLINRNLVMVMERTSDG---------Q-----IKT
CRLHDMLHEFCRQEAMKEENL---
>St_PG3023_C00T066387.1
-------------------------KR-H------EV-----T---Q----GPYL-----
-------L----E----------------------DDE------VVGFDEEANIVI----
----KRL------------V--------E----------------GPAE-L-DIIPVVGV
PGLGKTTLARKIYNDSNIS----SKFFSIIWVYV---GQE-YELKDIHLRILKCF-T---
TRI-EDHLNDDVDALAKTIGGFMS-----HGRCLIVLDDVWVAEV--VD-QVWKVFP-IN
K---N-GHRIMVT--TRNKF-L-AAYANP---VPHNLKLLTISHSFELLEKRVF-GNR-N
--FP-VE-LVE-IGKNIAKTCHGLPLATVLIAGVL-RGL-PDKSDW-LRIEKNMLQ---H
L--SNKD-----YGVFL------EMSYHHLPPEVQVCFLYCGVFPRGFDIPSWKLICLWI
AEGLIKRQPM-FTL--EEIAEFYLKDLVNKNLVMLLQKRSDG---------R-----IKT
CRLHDMLHEFCRKEA-SEKWLF--
>St_PG3023_C00T066389.1
------------------------KKG-H------EV-----T---Q----GP-----S-
-------L----D----------------------DDE------VVGFDEEVKKVI----
----KRL------------V--------E----------------GPAESL-AIIPVVSM
PGLGKTTLARKIYNDSTLS----FEFFSILWVYV---SRD-YKIKDIYLRILKHF-K---
NSI-DEYLNEDEGTLAKVISGFMS-K---GGRCLIVLDDVWDAKV--ID-YVKKVFP-EN
K---K-GHRIMMT--TRDGY-V-AAYANP---EPHDLKFLTSEESFELLVKMVF-GKG-S
--CP-DK-LKD-VGKRIAGNCGGVPLVVVVIAGAL-AGR-SNTTDW-EVVERNVAQ---L
AFSVNKD-----CGVFV------EMSYDRLSQEMQTCFLYCGIFPRDFDIPAWKLIRMWI
AEGLIKPQQP-YTL--EEIAEHHLNDLVNMNLVIMLQKRSDG---------Q-----IKT
CRLHGMLHEFCRRKA-ANKWLF--
>St_PG3023_C00T066392.1
--------------------------K-K------GV-----Q---E---QGP-----S-
-------L----E----------------------NDE------VVGFDEEANKVI----
----KRL------------V--------E----------------GPAESL-DIIPVVGM
PGLGKTTLARKIYNDPKLS----YEFFSIPWVYV---GQE-YKIKDIYLRILKCF-K---
KNI-EDHLNDDVDTLAKVISDFIN-K---GGRCLIVLDDVWVAEV--ID-DVKKVFA-EN
K---K-GHRIMMT--TRDRY-L-ATYANT---EPHDLKFLNGKESFELLEKRVF-GKG-S
--CP-DE-LVE-LGKKIAGNCGGVPLAVVVIAGAL-RGR-PNTNDW-LRVQKNVAE---H
FYKNTQAG----CLKFV------EMSYNRLPQEVQTCFLYCGVFPRGFDIPSWKLIRLWI
AEGLIKPQQT-YTP--EEVAEFYLNDLVNRNLVILMRKKSDG---------Q-----IKI
CRLHDMLHEFCRTEA-SNKWLF--
>St_PG3023_C00T066393.1
-------------------------K--G------EV-----T---Q----GP-----S-
-------L----E----------------------NDA------VVGFDDEANKVI----
----KRL------------V--------E----------------GPAESV-DIIPVVGM
PGLGKTTLARKIYNDPKLT----YEFYSIVWVYV---GQE-CKAKDIYLRILKFF-K---
KNI-EDYLNDDVDTLAKAIGGYIK-K---GGRCLIVLDDVWEDEV--ID-HVMKVFA-EN
K---K-GHRIMMT--TRDSR-A-AKFANP---EPHELKFLKKEETFELLVMRVF-GKG-S
--CP-ND-LVR-TGKKIAEKCGGVPLVVVVIAGAL-RGR-SDKKEW-ERVDKNVVQ---H
YGEHTEDS----CLKFV------KMSYDHLPREVQMCFLFCGVFPRGFDIPCWKLIRLWI
AEGLIKPQPE-STLEVEEIAEFYLTDLLNRNLVIIMQKRSDG---------Q-----IKT
CRLHDMLYQFCKKEA-SNKWLF--
>St_PG3023_C00T066544.1
--------------------DHQAETLIQ------E------E---Q----GS-----S-
-------L----E----------------------NHE------VVGFDEEATKVI----
----NRL------------V--------E----------------G-AECL-DVIPVVGM
PGLGKTTLARKIYNDPKIS----REFFSYIWVFI---GQSTCVKRDILFNILKKF-T---
NSV-DEFKNRNEADITEEIRKRVA-N---GGKCLIVLDDVWDSNV--VD-FVKTVFP-DN
K---K-AHRIMMT--TRHED-I-ARSVNK---YPHNLKVLDGDESFQLLEKRAF-GVS-R
--CP-VE-LVE-HGEAIVAKCSGVPLTIVVIAGAL-RGR-TSEIDW-RVVRENVGK---H
LIQEDKLQ--R-CVNVV------RLSYNHLPQEKKACFLYFGAFPQGFDIPAWKLIRLWI
AEGLIMSRLSGNEI--EEIAEYFLNDFANRNLVMVMGKTSND---------Q-----IKT
CRVHDMLHEFCVEEA-TRLALF--
>St_PG3023_C00T066562.1
--------------------DHQAETIVQ------E------E---Q----GS-----S-
-------L----E----------------------NHE------VVGFGEEATKVI----
----NRL------------V--------E----------------G-AECL-DVIPVVGM
PGLGKTTLARKIYNDPTIS----REFFSYIWVFI---GQSTCVKRDILFNILKGF-T---
NSV-DEFKNRNEAEITQEIRKRVA-N---GGKCLIVLDDVWDPNV--VD-FVKTVFP-DN
K---K-AHRIMMT--TRHED-I-ARSVNK---YPHNLKFLDGVESFQLLEKRAF-GVS-R
--CP-VE-LVE-HGEAIVAKCSGVPLTIVVIAGAL-RGR-TSEIDW-RVVRENVGK---H
LIQEDKLQ--R-CVNVV------RLSYNHLPQEKKACFLYFGAFPQGFDIPAWKLIRLWI
AEGLIMSKLSGNEI--EEIAEYYLNDFANRNLVMVMGKTSND---------R-----IKT
CRVHDMLHEFCVEEA-TRLTLF--
>St_PG3023_C00T066592.1
------------------MIDHHAEKVVQ------E------E---Q----GS-----S-
-------L----E----------------------NHE------VVGFDEEATKVI----
----NRL------------V--------E----------------G-AECL-DVIPVVGM
PGLGKTTLARKIYNDPKIS----REFFSYIWVFI---GQSTCVKRDILFNILKKF-T---
NSV-DEFKNRNEADITEEIRKCVA-N---GGKCLIVLDDVWDSNV--VD-FVKTVFP-DN
K---K-AHRIMMT--TRHED-I-ARSVNK---YPHNLKFLDGVESFQLLEKRAF-GVG-R
--CP-VE-LVE-HGEAIVAKCSGVPLTIVVIAGAL-RGR-TCEIDW-RVVRENVGK---H
LIQEDKLQ--R-CVNVV------RLSYNHLPHEKKACFLYFGAFPQGFDFPAWKLIRLWI
AEGLIMSRLSGNEI--EEIAEYYLNDFANRNLVMVMGKTSND---------R-----IKT
CHVHDMLHEFCVEEA-TKLALF--
>St_PG3023_C00T066988.1
-------------------------GRSM------A------T---Q----GP-----A-
-------E----E----------------------DIE------VVGFDKPAEDVI----
----KRL------------G--------E----------------G-SKDL-DVIPIVGM
PGLGKTTLSRKVYNDSSLD----FHFYKRMWVYV---GTS-KKPKDILVEIVKEV-D-PS
NSE-EQIKDKDEDQLAHIIRDFLV-E---RGKYLIVLDDVWDTQV--VD-FVKKAFP-NN
KSQPR-GDRIMLT--TRQQR-V-AEAVSA---HPHNLEKLSKGDSFKLLEQRVF-GKT-R
E-CP-ID-LEG-YGREIVDKCCGVPLAIVVIAGGL-RGY-LDEGKW-KLVRDNVGK---H
LTNKVDEK--S-CLKLV------EMSYNHLPQESKAAFLYFGVFPQGFDIPAWKLIRLWV
AEGLIKSDLRGSEI--EEVAETYLSDFADRNLVMVMQKRSNG---------Q-----IKT
CCLHDMLLEFCIIEG-ERISLF--
>St_PG4005_C00T003966.1
-------------------------RGGE------E----------R---QPPV------
-------V----E----------------------EDD------VVGFDDEAQTVI----
----DRL------------L--------E----------------G-SGDL-EVIPVVGM
PGLGKTTLATKIFKHPKIE----YEFFTRLWLYV---SQS-YKTRELYLNIISKF-T---
GNT-KHCRDMSEMDLALKVREILE-E---GGKYLIVLDDIWSTDA--WD-RIKIAFP-KN
D---K-GNRVLLT--TRDHN-V-ARHCNR---SPHDLKFLTDEESWILLEKRAF-HKA-K
--CP-PE-LET-NGKSIAKKCKGLPLAIVVIAGAL-IGKGKTIREW-EQVDQSVGE---H
FINRDQPNN---CNKLV------RMSYDVLPYDWKACFLYFGTFPRGYLIPTRKLILLWI
AEGFIQYRGN-LSL--ECKAEDYLNELVNRNLVMVMQRTLDG---------Q-----IKT
CRVHDMLYEFCWQEATTEENL---
>St_PG4005_C00T009721.1
-------------------------RGFE------E----------R---KPPV------
-------V----E----------------------EDD------VVGFDEEADIVI----
----KRL------------L--------A----------------E-SNRL-EVVPVVGM
PGLGKTTLANKIYKHPKIG----YEFFTRIWVYV---SQS-YRRRELFLNIISKF-T---
RNT-KQYHGMCEEDLADEIQEFLG-K---GGKYLVVLDDVWSDEA--WD-RIKIAFP-NN
N---K-PNRVLLT--TRDSK-V-AKQCTP---IPHDLKFLTEDESWILLEKKVF-HKD-K
--CP-PE-LVIPSGKSIAKKCKGLPLAIVVIAGAL-IGKGKTPREW-KQVDDSVSE---H
LINRDQLEN---CNKLV------QMSYDRLPYDLKACFLYCSAFPGGFQIPAWKLIRLWI
AEGFIQYKGH-LSL--ECKGEDNLNDLINRNLVMVMERTSDG---------Q-----IKT
CRLHDMLHEFCRQEAMKEENL---
>St_PG4005_C00T011955.1
-------------------------RGDE------E----------R---KAPV------
-------V----E----------------------EDD------VVGFDDEAKIVI----
----DRL------------I--------G----------------G-SDYV-EVVPVVGM
PGLGKTTLAYKIYKDPKVE----YEFFTRVWVYV---SQT-FKRREIFLNIISKF-T---
RNT-KQYHDTPEDDLANEVKELLG-K---GGKYLIVLDDVWTMEA--WD-RIKIAFP-NN
G---K-RNRVLMT--TRQSN-V-AKCCND---KPHDLKFLTKDESWELLEKKIF-HKE-K
--CP-PE-LEL-PGKSIAEKCMGLPLAIVVIAGAL-IGKGKTTREW-ELVAASVSE---H
LINRD-PEN---CKKLV------QMSYDRLPYDLKACFLYCGAFPGGSQIPAKKLIRLWI
AEGFIQYQGP-LAL--EDVAEDHLNDLVNRNLVMVMQRSCSG---------Q-----IKL
CRVHDMLHEFCRHEAMTEENL---
>St_PG4005_C00T026469.1
-------------------------RGDE------E----------R---KAPV------
-------V----E----------------------EDD------VVGFDDEAKIVI----
----DRL------------I--------G----------------G-SDYV-EVVPVVGM
PGLGKTTLAYKIYKDPKVE----YEFFTRVWVYV---SQT-FKRREIFLNIISKF-T---
RNT-KQYHDTPEDDLANEVKELLG-K---GGKYLIVLDDVWTMEA--WD-RIKIAFP-NN
G---K-RNRVLMT--TRQSN-V-AKCCND---KPHDLKFLTKDESWELLEKKIF-HKE-K
--CP-PE-LEL-PGKSIAEKCMGLPLAIVVIAGAL-IGKGKTTREW-ELVAASVSE---H
LINRD-PEN---CKKLV------QMSYDRLPYDLKACFLYCGAFPGGSQIPAKKLIRLWI
AEGFIQYQGP-LAL--EDVAEDHLNDLVNRNLVMVMQRSCSG---------Q-----IKL
CRVHDMLHEFCRHEAMTEENL---
>St_PG4005_C00T036080.1
-------------------------GRSM------A------T---Q----GP-----A-
-------E----E----------------------DIE------VVGFDKPAEDVI----
----KRL------------G--------E----------------G-SKDL-DVIPIVGM
PGLGKTTLSRKVYHDSSLD----FHFYKRMWVYV---GTS-KKPKDILVEIVKEV-D-PS
NSE-EQIKDKDEDQLAHIIRDFLV-E---RGKYLIVLDDVWDTQV--VD-FVKKAFP-NN
KSQPR-GDRIMLT--TRQQR-V-AEAVSA---HPHNLEKLSKGDSFKLLEQRVF-GKT-R
E-CP-ID-LEG-YGREIVDKCCGVPLAIVVIAGGL-RGY-LDEGKW-KLVRDNVGK---H
LTNKVDEK--S-CLKLV------EMSYNHLPQESKAAFLYFGVFPQGFDIPAWKLIRLWV
AEGLIKSDLRGSEI--EEVAETYLSDFADRNLVMVMQKRSNG---------Q-----IKT
CCLHDMLLEFCIIEG-ERISLF--
>St_PG4005_C00T036091.1
------------------------------------------T---Q----DP-----T-
-------E----E----------------------GIE------VVGFDTPAKDVI----
----KRL------------C--------E----------------G-SKDL-DVIPIVGM
PGLGKTTLSRKVYHDSNIT----YHFHKRMWVYV---GTS-KKPKDILVEIVKEV-A-PS
NSE-ELIKDKDEDQLAHIIREVVV-E---RGRYLIVLDDVWDTEV--VD-FVKKAFP-NN
ESQLR-GDRIMLT--TRQRR-V-AEAVSA---HPHNLEKLSKGDSFKLLEQRVF-GKT-R
E-CP-IK-LRG-YGNEIVDKCCGVPLAIVVIAGAL-RGC-LGESEW-KLVKDNVGK---H
LINKDDNK--S-CLKFV------ETSYNHLPQQRKAAFLYFGVFPQGFDIPAWKLIRLWV
AEGLIKSDLQGSEI--EEVAETYLSDFAGRNLVMVMQKRSNG---------Q-----IKT
CRLHDMLHEFCIMEA-ERISLF--
>St_PG4005_C00T036155.1
---------------------------ST------G------T---Q----GP-----A-
-------E----E----------------------DIE------VVGFDKPAEDVI----
----KRL------------G--------E----------------G-SKDL-DVIPIVGM
PGLGKTTLSRKVYNDSSLD----FHFYKRMWVYV---GTS-KKPKDILVEIVNEV-A-PS
NSK-ELIKDKDEDQLAHIIRDFLV-E---RGKYLIVLDDVWDTQV--VD-FVKKAFP-NN
KSQPR-GDRIMLT--TRQQR-V-AEAVSA---RPHNLEKLSKGDSFKLLEQRVF-GKT-R
E-CP-IN-LRG-YGEEIVDKCCGVPLAIVVISGAL-KGC-MDESEW-IVVKENVGK---I
FINKDDDK--S-CLKYV------ETSYNHLPQQKKAAFLYFGVFPQGFDIPAWKLIRLWV
AEGLIKYDLQGSEI--EKVAETYLSDFAGRNLVMVMQKRSNG---------Q-----IKT
CRLHDMLHEFCIIEA-KRICLF--
>St_PG4005_C00T042404.1
--------------------DSKSKQTAH------QL---------K---RAPV------
-------V----E----------------------EDE------VVGFDEEADKIT----
----NRL------------L--------G----------------G-SDDV-EFIPIVGM
PGLGKTTLANKVFKSSTVG----YAFDNRIWVYV---SQL-YTRRDLFLNIINQF-T---
RNT-EQYRYVTEEALAEVIRKQLL-S----GKYLIVLDDVWTWEP--LD-DVKIALP-NK
M---S-GSKVLFT--TRDDK-L-GKFCCN---EPHHLKFLTDDECWELLQKKVF-HSD-K
--CP-LD-LKE-LGKRIAKKCMGLPLAALVIAGAL-TGRGKTKSEW-EIVHQYVSE---H
IISSD-IMM---TKKLV------QMSCDSLPVNLKACFLYCGAFPKGSEIPAWKIVRLWI
AEGFIRETRE-SIV--ETVAEGYLNELVSKSLLMVTQRTSNG---------Q-----IKT
FRVHDMLHEFCTLEA-SEENLF--
>St_PG4005_C00T054538.1
-----------------------ELPK-K------GV-----Q---E---QGP-----S-
-------L----E----------------------NDE------VVGFDEEANKVI----
----KRL------------V--------E----------------GPAESL-DIIPVVGM
PGLGKTTLARKIYNDPKLS----YEFFSIPWVYV---GQE-YKIKDIYLRILKFF-K---
KSI-EDHLNDDVDTLAKVISDFIN-K---GGRCLIVLDDVWVAEV--IN-DVKKVFA-EN
K---K-SHRIMMT--TRDRY-L-ATYANT---EPHDLKFLNGKESFELLEKRVF-GKG-S
--CP-DE-LVE-LGKKIAGNCGGVPLAVVVIAGAL-RGR-PNTNDW-LRVQKNVAE---H
FYKNTQEG----CLKFV------EMSYNRLPQEVQTCFLYCGVFPRGFDIPSWKLIRLWI
AEGLIKPQQT-YTL--EEIAEFYLNDLVNRNLVILMRKKSDG---------Q-----IKI
CRLHDMLHEFCRKEA-SNKWLF--
>St_PG4005_C00T054539.1
---------------------EHHKK--G------EV-----T---Q----GP-----S-
-------L----G----------------------NDE------VVGFDKEANEVI----
----DRL------------F--------EK---------------GPAESV-NIIPLVGM
PGLGKTTLARKIYNDPKLT----YEFYSIVWVYV---GQE-CKAKDIYLRILKFF-K---
KNI-EDHLNDDVDTLAKTIGGYIK-K---GGRCLIVLDDVWEDEV--ID-HVMKVFA-EN
K---K-DHRIMMT--TRDLR-L-AKFANP---EPHELKLLKTEVSFELLVTRVF-GKG-S
--CP-NE-LVV-IGNKIAEKCGGVPLVVVVIAGAL-RGR-SDKKDW-ERVDRNVVQ---H
FGEHTEDS----CLKLV------KMSYDHLPGEVQMCFLYCGVFPRGFDIPCWKLIRLWI
AEGLIKPQPE-FTL--EEIAEFYLTDLLNRNLVIIMQKRSDG---------Q-----IKT
CRLHDMLYQFCKKEA-SNKWLF--
>St_PG4005_C00T054695.1
-------------------NDHQDEKVVQ------E------E---Q----GS-----S-
-------L----E----------------------NHD------VVGFDEEAREVI----
----TRL------------V--------E----------------G-AECL-DVIPVVGM
PGLGKTTLARKIYNDPKIS----REFFSYIWIFI---GQSTCVKRDILFNILKEF-T---
NRL-DEFENKNEEDITEEIRKRVA-N---GGKCLIVLDDVWDSDV--VD-FVKTVFP-KN
N---R-GHRIMMT--TRNGN-I-ARSANE---DPHNLKFLDPKESFELLEKRAF-GNS-R
--CP-VQ-LKD-YGEDIVKKCSGVPLTIVVIAGVL-RGD-PSDIYW-NLVKENVGK---H
LIQEDKLL--R-CVNAV------GLSYKHLPQEKKACFLYFGAFPQGFDIPAWKLIRLWI
AEGLIMSKLSGIEI--EDIAEYYLNDFANRNLVMVRGKRSNG---------R-----IKT
CRVHDMLHEFCIEEA-TRLTLF--
>St_PG4005_C00T054717.1
--------------------DHQDEKVVQ------E------E---Q----GS-----S-
-------L----E----------------------NHD------VVGFDEEAREVI----
----KRL------------V--------K----------------G-AECL-DVIPVVGM
PGLGKTTLARKIYNDPTIS----REFFSYIWIFI---GQSTCVKRDILFNILKEF-T---
NRL-DEFENKKEEDITEEIRKRVA-N---GGKCLIVLDDVWDSDV--VD-FVKTVFP-KN
N---R-GHRIMMT--TRNGN-I-ARSANE---DPHNLKFLDPKESFQLLEKRAF-GNS-R
--CP-VQ-LKD-YGEDIVKKCSGVPLTIVVIAGVL-RGD-PSDIYW-NLVKENVGK---H
LIQEDKLL--R-CVNAV------GLSYKHLPQEKKACFLYFGAFPQGFDIPAWKLIRLWI
AEGLIMSKLSGIEI--EDIAEYYLNDFANRNLVMVRGKRSNG---------R-----IKT
CRVHDMLHEFCIEEA-TRLTLF--
>St_PG4005_C00T054718.1
----------------------QAETIVQ------E------E---Q----GS-----S-
-------L----E----------------------NHE------VVGFGEEATKVI----
----NRL------------V--------E----------------G-AECL-DVIPVVGM
PGLGKTTLARKIYNDPTIS----REFFSYIWVFI---GQSTCVKRDILFNILKGF-T---
NSF-DEFKNKNEADLTEEIRKRVA-N---GGKCLIVLDDVWDPNV--VD-FVKTVFP-DN
K---K-AHRIMMT--TRHED-I-ARSVNK---YPHNLKFLDGVESFQLLEKRAF-GVS-R
--CP-VE-LVE-HGEAIVAKCSGVPLTIVVIAGAL-RGR-TSEIDW-KVVRENVGK---H
LILEDKLQ--R-CVNVV------RLSYNHLPHEKKACFLYFGAFPQGFDIPAWKLIRLWI
AEGLIMSRLSGNEI--EEIAEYYLNDFANRNLVMVMGKTSND---------R-----IKT
CRVHDMLHEFCVEEA-TRLTLF--
>St_PG4005_C00T055306.1
-------------------------RGGE------E----------R---QPPV------
-------V----E----------------------EDD------VVGFDDEAQTVI----
----DRL------------L--------E----------------G-SGDL-EVIPVVGM
PGLGKTTLATKIFKHPKIE----YEFFTRLWLYV---SQS-YKTRELYLNIISKF-T---
GNT-KHCRDMSEMDLALKVREILE-E---GGKYLIVLDDIWSTDA--WD-RIKIAFP-KN
D---K-GNRVLLT--TRDHN-V-ARHCNR---SPHDLKFLTDEESWILLEKRAF-HKA-K
--CP-PE-LET-NGKSIAKKCKGLPLAIVVIAGAL-IGKGKTIREW-EQVDQSVGE---H
FINRDQPNN---CNKLV------RMSYDVLPYDWKACFLYFGTFPRGYLIPTRKLILLWI
AEGFIQYRGN-LSL--ECKAEDYLNELVNRNLVMVMQRTLDG---------Q-----IKT
CRVHDMLYEFCWQEATTEENL---
>St_PG4005_C00T055531.1
-------------------------RGFE------E----------R---KPPV------
-------V----E----------------------EDD------VVGFDEEADIVI----
----KRL------------L--------A----------------E-SNRL-EVVPVVGM
PGLGKTTLANKIYKHPKIG----YEFFTRIWVYV---SQS-YRRRELFLNIISKF-T---
RNT-KQYHGMCEEDLADEIQEFLG-K---GGKYLVVLDDVWSDEA--WD-RIKIAFP-NN
N---K-PNRVLLT--TRDSK-V-AKQCTP---IPHDLKFLTEDESWILLEKKVF-HKD-K
--CP-PE-LVIPSGKSIAKKCKGLPLAIVVIAGAL-IGKGKTPREW-KQVDDSVSE---H
LINRDQLEN---CNKLV------QMSYDRLPYDLKACFLYCSAFPGGFQIPAWKLIRLWI
AEGFIQYKGH-LSL--ECKGEDNLNDLINRNLVMVMERTSDG---------Q-----IKT
CRLHDMLHEFCRQEAMKEENL---
>St_PG4017_C00T008908.1
--------------------VHIPKIR-Q------QV-----T---Q-------------
--------------------------------------------------EAKQVI----
----KRL------------V--------E----------------GPQESL-DIIPVVGI
AGLGKTTLARKICNDSKLS----YEFFSIVWVYV---GQE-YKIKDIYLRILKFF-K---
KSI-EDHVNGDVDTLAKVISDLIR-K---GGRCLIVLDDVWEAEV--VD-VVKRVFP-RN
K---M-GHRIMMT--THDMY-L-ASYANP---YPHHLKYLNGEESFKLLVKRVF-GKG-N
P-CP-VE-FVI-LGQTIAQKCEGIPLEIVLIAGIL-IGR-TDKRDW-ERVNKNVSQ---Y
LYEENKD-----CGVFV------EMSYNRLPQQVQTCFLYCGVFPQGFDIPCWKLIRLWI
AEGLIKPQQS-FTL--EEIAEFYLNDLVQRNLVILMQKRSDG---------Q-----IKT
CRLHNMLHEFCIKEA-SNKWLF--
>St_PG4017_C00T008909.1
----------------------EIHQNN--------A---------Q----------DIF
-------L----E----------------------VKN------IVGFTKEANEVM----
----ERL------------V--------G----------------E-TEEV-ECIPIVGM
TGLGKTTLARKVWSNSQIT----AKFSNNIWVSV---GQS-NELKNIFFVILKSY-T---
GPN-QEFRCNGENELAKVIASFVT-E-QQQHRCLIVLDDVWASEL--VD-FFKNVLP-EN
K---K-GHKILMT--TRRRD-L-ASCASE---RPYHLKFLTGEDSFRLLEKRVF-DNG-R
--CR-ND-LVE-IGKSIASKCGGLPLALVVIARAL-KVN-QTVYEW-KRIENNFWQ---Y
VVKENDTTS---CWKIV------EASYESLSSEMKACFLYCLAFPKGYDIPFQMLVRLWM
AEGLIESSPKKFSS-SKDKAENYLMEFENLDLVIVSREITGS---------------IKR
IKCNDIFYEFYKME----------
>St_PG4017_C00T008914.1
------------------------LPK-K------GV-----Q---E---QGP-----S-
-------L----E----------------------NDE------VVGFDDEASKVI----
----KRL------------V--------E----------------GPAESL-DIIPVVGM
PGLGKTTLARKIYNDPKLS----YEFFSIPWVYV---GQE-YKIKDIYLRILKFF-K---
KSI-EDHLNDDVDTLAKVISDFIN-K---GGRCLIVLDDVWVAEV--ID-DVKKVFA-EN
K---K-GHRIMMT--TRDRY-L-ATYANT---EPHDLKFLNGKESFELLEKRVF-GKG-S
--CP-DE-LVE-LGKKIAGNCGGVPLAVVVIAGAL-RGR-PNTNDW-LRVQKNVAE---H
FYKNTQKG----CLKFV------EMSYNRLPQEVQTCFLYCGVFPRGFDIPSWKLIRLWI
AEGLIKPQQT-YTP--EEIAEFYLNDLVNRNLVILMRKKSDG---------Q-----IKI
CRLHDMLHEFCRTEA-SNKWIF--
>St_PG4017_C00T008915.1
-------------------VIELPKK--G------EV-----T---Q-------------
-----------------------------------NDA------VVGFDDEANKVI----
----KRL------------V--------E----------------GPMDSV-DIIPVVGM
PGLGKTTLARKIYNDSKLT----YEFYSIVWVYI---GQE-CKAKDIYLRILKFF-K---
KNI-EDHLNDDVDTLAKAIGGYIK-K---GGRCLIVLDDVWEDVV--ID-HVRKVFA-EN
K---K-GHRIMMT--TRDLR-L-ARFANE---EPHELKFLETEESFELLVMRVF-GKG-S
--CP-NE-LVV-IGKKIAEKCGGVPLVVVVIAGAL-RGR-SDKKEW-ETVGKNVVQ---H
LGVHTEDS----CLKFV------KMSYDHLPGEVQMCFLYCGVFPRGFDIPCWKLIRLWI
AEGLIKPQPE-STLEVEEIAEFYLTDLLNRNLVIIMQKRSDG---------Q-----IKT
CRLHDMLYQFCKKEA-SNKWLF--
>St_PG4017_C00T009060.1
-----------------PTIDHQAEKVVQ------E------E---Q----GS-----S-
-------L----E----------------------NHE------VVGFDEEATKVI----
----NRL------------V--------E----------------G-TECL-DVIPVVGM
PGLGKTTLARKIYNDPKIS----REFFSYIWVFI---GQSTCVKRDILFNILKKF-T---
NSV-DEFKNRNEADITEEIRKRVA-N---GGKCLIVLDDVWDSNV--VD-FVKTVFP-DN
K---K-AHRIMMT--TRHED-I-ARSVNK---YPHNLKFLDGDESFQLLEKRAF-GVS-R
--CP-VE-LVE-HGEAIVAKCSGVPLTIVVIAGAL-RGR-TSEIDW-RVVRENVGK---H
LIQEDKLQ--R-CVNVV------RLSYNHLPQEKKACFLYFGAFPQGFDIPAWKLIRLWI
AEGLIMSRLSGNEI--EEIAEYYLNDFANRNLVMVMGKTSND---------R-----IKT
CRVHDMLHEFCVEEA-TRLALF--
>St_PG4017_C00T014421.1
-----------------------FNRGDE------E----------R---KAPV------
-------V----E----------------------EDD------VVGFDDEAKIVI----
----DRL------------I--------G----------------G-SDYV-EVVPVVGM
PGLGKTTLAYKIYKDPKVE----YEFFTRVWVYV---SQT-FKRREIFLNIISKF-T---
RNT-KQYHDTPEDDLANEVKELLG-K---GGKYLIVLDDVWTMEA--WD-RIKIAFP-NN
G---K-RNRVLMT--TRESN-V-AKRCND---KPHDLKFLTEDESWELLEKKVF-HKE-K
--CP-PE-LEL-PGKSIAEKCMGLPLAIVVIAGAL-IGKGKTTREW-ELVAASVGE---H
LINRD-PEN---CKKLV------QMSYDRLPYDLKACFLYCGAFPGGSQIPAKKLIRLWI
AEGFIQYQGP-LAL--EDVAEDHLNDLVNRNLVMVMQRSCSG---------Q-----IKV
CRVHDMLHEFCRHEAMTEENL---
>St_PG4017_C00T019375.1
-------------------------RGFE------E----------R---KPPV------
-------V----E----------------------EDD------VVGFDEEADIVI----
----KRL------------L--------G----------------E-SNRL-EVVPVVGM
PGLGKTTLANKIYKHPKIG----YEFFTRIWVYV---SQS-YRRRELFLNIISKF-T---
RNM-KQYHGMCEEDLADEIQEFLG-K---GGKYLVVLDDVWSDEA--WE-RIKIAFP-NN
N---K-PNRVLLT--TRDSK-V-AKQCTP---IPHDLKFLTEEESWILLEKKVF-HKD-K
--CP-PE-LVVPSGKSIAKKCKGLPLAIVVIAGAL-IGKGKTPREW-KQVDDSVSE---H
LINRDQPET---CNKLV------QMSYDRLPYDLKACFLYCSAFPGGFQIPAWKLIRLWI
AEGFIQYKGH-LSL--ECKGEDNLNDLINRNLVMVMERTSDG---------Q-----IKT
CRLHDMLHEFCRQEAMKEENL---
>St_PG4017_C00T024976.1
----------------------SSRRSPP-----------------Q--KRVPM------
-------V----E----------------------EEN------VVGFDDEARKIS----
----SRL------------T--------N----------------G-SEEL-DIISIVGM
GGLGKTTLAKKVYTDPSVE----FHFYNRAWIYV---SQQ-YSRKEVFLGILDSL-----
GFITDEMYKMNDEKLAGELFSHLR-----SKRYLVVIDDVWTMEA--WD-DLQMAFP-KT
A---S-GSRILLT--TRNTE-V-ALHANP-EGLPHHLRFLTHEESWELLSKKVF-RKG-S
--CP-LE-LED-IGLQIAKKCYGLPLAIVVVSGLL-LKK-EKTRDWWKKVANDVSS---Y
VARDPKQ-----CMDVL------ALSYKHLPDHLKVCFIYFGVFPEDFEIPVWKLLRLWT
SEGFIQKMGQ-ECL--EDTAEEYLEDLVDRNLVLVAKKRANG---------R-----IKT
CRIHDMLRDLSVKMGSEEKFL---
>St_PG4017_C00T065788.1
-----------------------FNRGDE------E----------R---KAPV------
-------V----E----------------------EDD------VVGFDDEAKIVI----
----DRL------------I--------G----------------G-SDYV-EVVPVVGM
PGLGKTTLAYKIYKDPKVE----YEFFTRVWVYV---SQT-FKRREIFLNIISKF-T---
RNT-KQYHDTPEDDLANEVKELLG-K---GGKYLIVLDDVWTMEA--WD-RIKIAFP-NN
G---K-RNRVLMT--TRESN-V-AKRCND---KPHDLKFLTEDESWELLEKKVF-HKE-K
--CP-PE-LEL-PGKSIAEKCMGLPLAIVVIAGAL-IGKGKTTREW-ELVAASVGE---H
LINRD-PEN---CKKLV------QMSYDRLPYDLKACFLYCGAFPGGSQIPAKKLIRLWI
AEGFIQYQGP-LAL--EDVAEDHLNDLVNRNLVMVMQRSCSG---------Q-----IKV
CRVHDMLHEFCRHEAMTEENL---
>St_PG4017_C00T068961.1
-------------------------RGFE------E----------R---KPPV------
-------V----E----------------------EDD------VVGFDEEADIVI----
----KRL------------L--------G----------------E-SNRL-EVVPVVGM
PGLGKTTLANKIYKHPKIG----YEFFTRIWVYV---SQS-YRRRELFLNIISKF-T---
RNM-KQYHGMCEEDLADEIQEFLG-K---GGKYLVVLDDVWSDEA--WE-RIKIAFP-NN
N---K-PNRVLLT--TRDSK-V-AKQCTP---IPHDLKFLTEEESWILLEKKVF-HKD-K
--CP-PE-LVVPSGKSIAKKCKGLPLAIVVIAGAL-IGKGKTPREW-KQVDDSVSE---H
LINRDQPET---CNKLV------QMSYDRLPYDLKACFLYCSAFPGGFQIPAWKLIRLWI
AEGFIQYKGH-LSL--ECKGEDNLNDLINRNLVMVMERTSDG---------Q-----IKT
CRLHDMLHEFCRQEAMKEENL---
>St_PG4017_C00T070546.1
---------------------HQAETVIQ------E------E---Q----GS-----S-
-------L----E----------------------NHE------VVGFDEEATKVI----
----KRL------------V--------E----------------G-AECL-DVIPVVGM
PGLGKTTLARKIYNDPKIS----REFFSYIWVFI---GQSTCVKRDILFNILKGF-T---
NSF-DEFKNRNEADITQEIRKRVA-N---GGKCLIVLDDVWDPNV--VD-FVKTVFP-DN
K---K-AHRIMMT--TRHED-I-ARSVNK---YPHNLKFLDGDESFQLLEKRAF-GVS-R
--CP-VE-LVE-HGEAIVAKCSGVPLTIVVIAGAL-RGR-TSEIDW-RVVRENVGK---H
LIQEDKLQ--R-CVNVV------RLSYNHLPQEKKACFLYFGAFPQGFDIPAWKLIRLWI
AEGLIMSKLSGNEI--EEIAEYYLNDFANRNLVMVMGKTSND---------Q-----IKT
CRVHDMLHEFCVEEA-TKLALF--
>St_PG4017_C00T070551.1
--------------------DRQAETVVQ------E------E---Q----GS-----S-
-------L----E----------------------NHE------VVGFDKEATKVI----
----NRL------------V--------E----------------G-AECL-DVIPVVGM
PGLGKTTLARKIYNDPKIS----REFFSYIWVFI---GQSTCVKRDILFNILKGF-T---
NSV-DEFKNRNEADITEEIH------------------------------FVKTVFP-DN
K---K-AHRIMMT--TRHED-I-ARSVNK---YPHNLKFLDGDESFQLLEKRAF-GVS-R
--CP-VE-LVE-HGEAIVAKCSGVPLTIVVIAGAL-RGR-TCEIDW-RVVRENVGK---H
LIQEDKLQ--R-CVNVV------RLSYNHLPQEKKACFLYFGAFPQGFDIPAWKLIRLWI
AEGLIMSRLSGNEI--EEIAEYYLNDFANRNLVMVMGKTSND---------R-----IKT
CRVHDMLHEFCVEEA-TRLALF--
>St_PG4017_C00T070687.1
-------------------VIELPKK--G------EV-----T---Q-------------
-----------------------------------NDA------VVGFDDEANKVI----
----KRL------------V--------E----------------GPMDSV-DIIPVVGM
PGLGKTTLARKIYNDSKLT----YEFYSIVWVYI---GQE-CKAKDIYLRILKFF-K---
KNI-EDHLNDDVDTLAKAIGGYIK-K---GGRCLIVLDDVWEDVV--ID-HVRKVFA-EN
K---K-GHRIMMT--TRDLR-L-ARFANE---EPHELKFLETEESFELLVMRVF-GKG-S
--CP-NE-LVV-IGKKIAEKCGGVPLVVVVIAGAL-RGR-SDKKEW-ETVGKNVVQ---H
LGVHTEDS----CLKFV------KMSYDHLPGEVQMCFLYCGVFPRGFDIPCWKLIRLWI
AEGLIKPQPE-STLEVEEIAEFYLTDLLNRNLVIIMQKRSDG---------Q-----IKT
CRLHDMLYQFCKKEA-SNKWLF--
>St_PG4017_C00T070688.1
------------------------LPK-K------GV-----Q---E---QGP-----S-
-------L----E----------------------NDE------VVGFDDEASKVI----
----KRL------------V--------E----------------GPAESL-DIIPVVGM
PGLGKTTLARKIYNDPKLS----YEFFSIPWVYV---GQE-YKIKDIYLRILKFF-K---
KSI-EDHLNDDVDTLAKVISDFIN-K---GGRCLIVLDDVWVAEV--ID-DVKKVFA-EN
K---K-GHRIMMT--TRDRY-L-ATYANT---EPHDLKFLNGKESFELLEKRVF-GKG-S
--CP-DE-LVE-LGKKIAGNCGGVPLAVVVIAGAL-RGR-PNTNDW-LRVQKNVAE---H
FYKNTQKG----CLKFV------EMSYNRLPQEVQTCFLYCGVFPRGFDIPSWKLIRLWI
AEGLIKPQQT-YTP--EEIAEFYLNDLVNRNLVILMRKKSDG---------Q-----IKI
CRLHDMLHEFCRTEA-SNKWIF--
>St_PG4017_C00T070693.1
------------------------KKV-H------EV-----T---Q----GP-----S-
-------L----D----------------------DDE------VVGFDVEAEKVI----
----KRL------------V--------E----------------GPAESL-NIIPVVGM
PGLGKTTLARKIYNDSTLS----FEFFSILWVYV---GRE-YKIKDIYLRILKHF-K---
NSI-EEYLNEDEDRLAKVISGFMS-K---GGRCLIVLDDVWEANV--ID-HVKKVFP-EN
K---K-GHRIMMT--TRDGL-L-ASYTNP---DPHNLKFLTTEESFELLVKRVF-GKG-S
--CP-DE-LKE-VGNRIAGNCSGVPLVVVVTAGAL-AGR-SNTTEW-KVVERNVIQ---Y
AFNVNKD-----CGVFV------EMSYDRLSQELQTCLLYSGIFPRGFDIPAWKLIRLWI
AEGLIKPQQS-STL--EEIAELHLNDLVHRNLVILLQKRSDG---------Q-----IKT
CRLHDMLHEFCRTKA-ANKWLF--
>St_PG4017_C00T070695.1
----------------------EIRQNN--------A---------Q----------DIF
-------L----E----------------------VKN------IVGFTKEANEVM----
----ERL------------V--------G----------------E-TEEV-ECIPIVGM
TGLGKTTLARKVWSDSQIT----AKFSNNIWVSV---GQS-NELKNIFFVILKSS-T---
GPN-QEFRCNGENELAKVIASFVT-E-QQQHRCLIVLDDVWASEL--VD-FFKNVLP-EN
K---K-GHKILMT--TRRRD-L-ASCASE---RPYHLKFLTGEDSFRLLEKRVF-DNG-R
--CR-ND-LVE-LGKSIASKCGGLPLALVVIARAL-KVN-QTVYEW-KRIENNFWQ---Y
VVKENDTTS---CWKIV------EASYESLSSEMKACFLYCLAFPKGYDIPFQMLVRLWM
AEGLIESSPKKFSS-SKDKAENYLMEFENLDLVIVSREITGS---------------IKR
IKCNDIFYEFYKME----------
>St_PG4017_C00T070696.1
--------------------VHIPKIR-Q------QV-----T---Q-------------
--------------------------------------------------EAKQVI----
----KRL------------V--------E----------------GPQESL-DIIPVVGI
AGLGKTTLARKICNDSKLS----YEFFSIVWVYV---GQE-YKIKDIYLRILKFF-K---
KSI-EDHVNGDVDTLAKVISDLIR-K---GGRCLIVLDDVWEAEV--VD-VVKRVFP-RN
K---M-GHRIMMT--THDMY-L-ASYANP---YPHHLKYLNGEESFKLLVKRVF-GKG-N
P-CP-VE-FVI-LGQTIAQKCEGIPLEIVLIAGIL-IGR-TDKRDW-ERVNKNVSQ---Y
LYEENKD-----CGVFV------EMSYNRLPQQVQTCFLYCGVFPQGFDIPCWKLIRLWI
AEGLIKPQQS-FTL--EEIAEFYLNDLVQRNLVILMQKRSDG---------Q-----IKT
CRLHNMLHEFCIKEA-SNKWLF--
>St_PG4032_C00T001451.1
-------------------------RGFE------E----------R---KPPV------
-------V----E----------------------EDD------VVGFDEEADIVI----
----KRL------------L--------G----------------E-SNRL-EVVPVVGM
PGLGKTTLANKIYKHPKIG----YEFFTRIWVYV---SQS-YRRRELFLNIISKF-T---
RNT-KQYHGMCEEDLADEIQEFLG-K---GGKYLVVLDDVWSDEA--WE-RIKIAFP-NN
N---K-PNRVLLT--TRDSK-V-AKQCTP---IPHDLKFLSEDESWILLEKKVF-HKD-K
--CP-PE-LVVPSGKSIAKKCKGLPLAIVVIAGAL-IGKGKTPREW-KQVDDSVSE---H
LINRDHPEN---CNKLV------QMSYDRLPYDLKACFLYCSAFPGGFQIPAWKLIRLWI
AEGFIQYKGH-LSL--ECKGEDNLNDLINRNLVMVMERTSDG---------Q-----IKT
CRLHDMLHEFCRQEAMKEENL---
>St_PG4032_C00T018433.1
--------------------DSKSKQTAH------QL---------K---RAPV------
-------V----E----------------------EDE------VVGFDEEADEII----
----NRL------------L--------G----------------G-SDDV-EFIPIVGM
PGLGKTTLANKVFKSSTVG----YAFDNRIWVYV---SQS-YTRRDLFLNIINQF-T---
KNT-EQYRYVTEEALAEVIREHLL-P----GKYLIVLDDVWTWEP--LD-DVKIALP-NK
M---R-GSKVLFT--TRDDK-L-GKFCCN---EPHHLKFLTDDECWELLQKKVF-HKD-K
--CP-PD-LEE-LGECIAKKCMGLPLAALVIAGAL-TRRGKTKSEW-EIVHQYVSE---H
IISSD-IMM---TKKLV------QMSCDSLPVNLKACFLYCGAFPKGSEIPAWKIVRLWI
AEGFIRETMQ-STV--ESVAEGYLNELVSKSLLMVTQRTSNG---------Q-----IKT
FRVHDMLHEFCTLEA-SEENLF--
>St_PG4032_C00T018943.1
------------------------NRGDE------E----------R---KAPV------
-------V----E----------------------EDD------VVGFDDEAKIVI----
----DRL------------I--------G----------------G-SDYV-EVVPVVGM
PGLGKTTLAYKIYKDPKVE----YEFFTRVWVYV---SQT-FKRREIFLNIISKF-T---
RNT-KQYHDTPEDDLANEVKELLG-K---GGKYLIVLDDVWTMEA--WD-RIKIAFP-NN
G---K-RNRVLMT--TRESN-V-AKRCND---KPHDLKFLTKDESWELLEKKVF-HKE-K
--CP-PE-LEL-PGKSIAEKCMGLPLAIVVIAGAL-IGKGKTTREW-ELVAASVGE---H
LIYRD-PEN---CKKLV------QMSYDRLPYDLKACFLYCGVFPGGSQIPAKKLIRLWI
AEGFIQYQGP-LAL--EDVAEDHLNDLVNRNLVMVMQRSCSG---------Q-----IKI
CRVHDMLHEFCRHEAMTEENL---
>St_PG4032_C00T040963.1
-----------------------ISRGGE------E----------R---QPPV------
-------V----E----------------------EDD------VVGFDDEAQTVI----
----DRL------------L--------E----------------G-SGDL-EVIPVVGM
PGLGKTTLATKIFKHPKIE----YEFFTRLWLYV---SQS-YKTRELYLNIISKF-T---
GNT-KHWRDMSEMDLALKVREILE-G---GGKYLIVLDDVWATDA--WD-RIKIAFP-KN
D---K-GNKVLLT--TRDHN-V-ARYCNR---SPHDLKFLTDEESWILLEKRAF-HKA-K
--CP-PE-LET-NGKSIAKKCKGLPLAIVVIAGAL-IGKGKTIREW-EQVDQSVGE---H
FINRDQPNN---CNKLV------RMSYDVLPYDWKACFLYFGTFPRGYLIPARKLIRLWI
AEGFIQYRGN-LSL--ECKAEDYLNELVNRNLVMVMQRTLDG---------Q-----IKT
CRVHDMLYEFCWQEATTEENL---
>St_PG4032_C00T051115.1
--------------------DSKSKQTAH------QL---------K---RAPV------
-------V----E----------------------EDE------VVGFDEEADEII----
----NSL------------L--------G----------------G-SDDV-EFIPIVGM
PGLGKTTLANKVFKSSTVG----YAFDNRIWVYV---SQS-YTRRDLFLNIINQF-T---
RNT-EQYRYVTEEALAEVIRKHLS-P----GKYLIVLDDVWTWEP--LD-DVKIALP-NK
M---R-GSKVLFT--TRDDK-L-GKFCCN---EPHHLKFLTDDECWELLQKKVF-HKD-K
--CP-LD-LEE-LGERIAKKCMGLPLAALVIAGAL-TGRGKTKS----------------
-----------------------------------------------SEIPAWKIVRLWI
AEGFIRETMQ-STV--ESVAEGYLNELVSKSLLMVTQRTSNG---------Q-----IKT
FCVHDMLHEFCTLEA-SEENLF--
>St_PG4032_C00T057976.1
----------------------SSRRSPP-----------------Q--KRVPM------
-------V----E----------------------EEN------VVGFDDEARKIS----
----SRL------------T--------N----------------G-SEEL-EIISIVGM
GGLGKTTLAKKVYTDPSVE----FHFYNRAWIYV---SQQ-YSRKEVFLGILDSL-----
GLITDEMYKMNDEKLAGELFSHLR-----SKRYLVVIDDVWTMEA--WD-DLQMAFP-KT
A---S-GSRILLT--TRNTE-V-ALHANP-EGLPHHLRFLTHEESWELLSKKVF-RKG-S
--CP-LE-LED-IGLQIAKKCYGLPLAIVVVSGLL-LKK-EKTRDWWKKVANDVSS---Y
VARDPKQ-----CMDVL------ALSYKHLPDHLKVCFIYFGVFPEDFEIPVWKLLRLWT
SEGFIQQMGQ-ECL--EDTAEEYLEDLVDRNLVLVAKKRANG---------R-----IKT
CSIHDMLRDLSVKMGSEEKFL---
>St_PG4032_C00T058601.1
------------------------NRGDE------E----------R---KAPV------
-------V----E----------------------EDD------VVGFDDEAKIVI----
----DRL------------I--------G----------------G-SDYV-EVVPVVGM
PGLGKTTLAYKIYKDPKVE----YEFFTRVWVYV---SQT-FKRREIFLNIISKF-T---
RNT-KQYHDTPEDDLANEVKELLG-K---GGKYLIVLDDVWTMEA--WD-RIKIAFP-NN
G---K-RNRVLMT--TRESN-V-AKRCND---KPHDLKFLTKDESWELLEKKVF-HKE-K
--CP-PE-LEL-PGKSIAEKCMGLPLAIVVIAGAL-IGKGKTTREW-ELVAASVGE---H
LINRD-PEN---CKKLV------QMSYDRLPYDLKACFLYCGAFPGGSQIPAKKLIRLWI
AEGFIQYQGP-LAL--EDVAEDHLNDLVNRNLVMVMQRSCSG---------Q-----IKI
CRVHDMLHEFCRHEAMTEENL---
>St_PG4032_C00T060902.1
-------------------------RGFE------E----------R---KPPV------
-------V----E----------------------EDD------VVGFDEEADIVI----
----KRL------------L--------G----------------E-SNRL-EVVPVVGM
PGLGKTTLANKIYKHPKIG----YEFFTRIWVYV---SQS-YRRRELFLNIISKF-T---
RNT-KQYHGMCEEDLADEIQEFLG-K---GGKYLVVLDDVWSDEA--WE-RIKIAFP-NN
N---K-PNRVLLT--TRDSK-V-AKQCTP---IPHDLKFLSEDESWILLEKKVF-HKD-K
--CP-PE-LVVPSGKSIAKKCKGLPLAIVVIAGAL-IGKGKTPREW-KQVDDSVSE---H
LINRDHPEN---CNKLV------QMSYDRLPYDLKACFLYCSAFPGGFQIPAWKLIRLWI
AEGFIQYKGH-LSL--ECKGEDNLNDLINRNLVMVMERTSDG---------Q-----IKT
CRLHDMLHEFCRQEAMKEENL---
>St_PG4032_C00T069933.1
------------------------------------V-----T---Q----GP-----S-
-------L----D----------------------DDE------VVGFDEEANIVI----
----KRL------------V--------E----------------EPMDSL-EIIPVVGM
PGLGKTTLARKIYNDSKVS----YEFFKIVWVYV---GQE-HKIKDIFLRILKFF-T---
KRI-EEYLNEDEDRLTKVIRDYMS-K---GGRYLIVLDDVWEKKV--VD-DVKKVFP-EN
K---E-GHRIMMT--TRDGY-V-AAYANP---EPHKLKFLTSEESFELLVKRVF-GKG-S
--CP-DE-LKE-NGQNIAGSCGGVPLAVVVIAGAL-GGR-STTNDW-ERIERNVPK---H
FFKNNQES----CWKIV------EMSYDRLPQEVQMCFLYSGIFPRGFDIPAWKLIRMWI
AEGLIKPQQS-YTL--EEMAEYHLNDLVHRNLVILLQKRSDG---------Q-----IKT
CRLHDMLHEFCRTKA-ATKWLF--
>St_PG4032_C00T069934.1
-------------------------K--G------EV-----T---Q----GP-----S-
-------L----E----------------------NDA------VVGFDDEAKQVI----
----KRL------------V--------E----------------GPMESV-DIIPVVGM
PGLGKTTLARKIYNDPKLT----YEFYSIVWVYV---GQE-CKAKDIYLRILKFF-K---
KSI-EDHLNDDVDTLAKAIGGYIK-K---GGRCLIVLDDVWEDEV--ID-HVKKVFA-EN
K---K-GHRIMMT--TRDLR-L-AKFANP---DPHELKFLKKEESFELLVMRVF-GKG-S
--CP-NE-LVV-IGNKIAEKCGGVPLVVVVIAGAL-RGR-SDKKDW-ERVDRNVVQ---H
FGEHTEDS----CLKFV------KMSYDHLPQEVQMCFLYCGVFPRGFDIPCWKLIRLWI
AEGLIKPQPE-FTL--EEIAEFYLTDLLNRNLVIIMQKRSDG---------Q-----IKT
CRLHDMLYQFCKKEA-SNKWLF--
>St_PG4032_C00T069935.1
------------------------LPK-K------GV-----Q---E---QGP-----S-
-------L----E----------------------NDE------VVGFDDEASKVI----
----KRL------------V--------E----------------GPAESL-DIIPVVGM
PGLGKTTLARKIYNDPKLS----YEFFSIPWVYV---GQE-YKIKDIYLRILKCF-K---
KNI-EDHLNDDVDTLAKVISDFIN-K---GGRCLIVLDDVWVAEV--ID-DVKKVFA-EN
K---K-GHRIMMT--TRDRY-L-ATYANT---EPHDLKFLNGKESFELLEKRVF-GKG-S
--CP-DE-LVE-LGKKIAGNCGGVPLAVVVIAGAL-RGR-PNTNDW-VRVQKNVAE---H
FYKNTQEG----CLKFV------EMSYNRLPQEVQTCFLYCGVFPRGFDIPSWKLIRLWI
AEGLIKPQQT-YTP--EEIAEFYLNDLVNRNLVILMRKKSDG---------Q-----IKI
CRLHDMLHEFCRTEA-SNKWLF--
>St_PG4032_C00T069941.1
----------------------------H------EV-----T---Q----GP-----S-
-------L----D----------------------DDD------VVGFDEEADKVI----
----KRL------------V--------E----------------GPAESL-NIIPVVGM
PGLGKTTLARKIYNDSTLS----FEFFSILWVYV---GRE-YKIKDIYLRILKHF-K---
NSI-DEYLNEDEDRLAKVISGFMS-K---GGRCLIVLDDVWEANV--ID-HIKKVFP-EN
K---K-GHRIMMT--TRDGL-L-ASYTNP---DPHNLKFLTTEESFELLVKRVF-GKG-S
--CP-DE-LKK-VGKGIAGNCSGVPLVVVVTAGAL-AGR-SNTTEW-EVVERNVIQ---Y
AFNVNKD-----CGVFV------EMSYDRLSQELQTCLLYSGIFPRGFDIPAWKLIRLWI
AEGLIKPQQS-STL--EEIAELHLNDLVHRNLVILLEKRSDG---------Q-----IKT
CRLHDMLHEFCRTKA-ANKWLF--
>St_PG4036_C00T002623.1
-----------------PTIVHQAETVVQ------E------E---Q----GS-----S-
-------L----E----------------------NHE------VVGFDEEATKVI----
----NRL------------V--------E----------------G-AECL-DVIPVVGM
PGLGKTTLARKIYNDPKIS----REFFSYIWVFI---GQSTCVKRDILFNILKKF-T---
NSV-DEFKNRNEADITEEIRKRVA-N---GGKCLIVLDDVWDPNV--VD-FVKTVFP-DN
K---K-AHRIMMT--TRHED-I-ARSVNK---YPHNLKFLDGDESFQLLEKRAF-GVS-R
--CP-VE-LVE-HGEAIVAKCSGVPLTIVVIAGAL-RGR-TSEIDW-KVVRENVGK---H
LIQEDKLQ--R-CVNVV------RLSYNHLPQEKKACFLYFGAFPQGFDIPAWKLIRLWI
AEGLIMSKLSGNEI--EEIAEYYLNDFANRNLVMVMGKRSNG---------R-----IKT
CRVHDMLHEFCVEEA-TRLTLF--
>St_PG4036_C00T003390.1
---------------------DSISRGGE------E----------R---QPPV------
-------V----E----------------------EDD------VVGFDDEAQTVI----
----DRL------------L--------E----------------G-SGDL-EVIPVVGM
PGLGKTTIATKIFKHPKIE----YEFFTRLWLYV---SQS-YKTRELYLNIISKF-T---
GNT-KHCRDMSERDLALKVREIL--E---GGKYLIVLDDVWSTDA--WD-RIKIAFP-KN
D---K-GNRVLLT--TRDHN-V-ARYCNR---SPYDLKFLTDEESWILLEKRAL-HKA-K
--CP-PE-LET-NGKSIARKCKGLPLAIVVIAGAL-IGKGKTIQEW-EQVDQSVGE---H
FINRDQP------NKLV------RMSYDVLPFDWKACFLYFGIFPRGYLIPARKLIRLWI
AEGFIQYRGN-LSL--ECKAENYLNELVNRNLVMVMQRTLDG---------Q-----IKT
CRVHDMLYEFCWQEATTEENL---
>St_PG4036_C00T007743.1
----------------------NFNRGDE------E----------R---KAPV------
-------V----E----------------------EDD------VVGFDDEAKIVI----
----DRL------------I--------G----------------G-SDYV-EVVPVVGM
PGLGKTTLAYKIYKDPKVE----YEFFTRVWVYV---SQT-FKRREIFLNIISKF-T---
RNT-KQYHDTPEDDLANEVKELLG-K---GGKYLIVLDDVWTMEA--WD-RIKIAFP-NN
G---K-RNRVLMT--TRESN-V-AKHCNK---KPHNLKFLTKDESWELLEKKVF-HKE-K
--CP-PE-LEF-PGKSIAEKCMGLPLAIVVIVGAL-IGKGKTTREW-ELVAASVGE---H
LINRD-PEN---CKKLV------QMSYDRLPYDLKACFLYCGAFPGGSQIPAKKLIRLWI
AEGFIQYQGP-LAL--EDVAEDHLNDLVNRNLVMVMQRSCSG---------Q-----IKI
CRVHDMLHEFCRHEAMTEENL---
>St_PG4036_C00T015296.1
-------------------------RGFE------E----------R---KPPV------
-------V----E----------------------EDD------VVGFDEEADIVI----
----KRL------------L--------G----------------E-SNRL-EVVPVVGM
PGLGKTTLANKIYKHPKIG----YEFFTRIWVYV---SQS-YRRRELFLNIISKF-T---
RNM-KQYHGMCEEDLADEIQEFLG-K---GGKYLVVLDDVWSDEA--WE-RIKIAFP-NN
N---K-PNRVLLT--TRDSK-V-AKQCTP---IPHDLKFLSEDESWILLEKKVF-HKD-K
--CP-PE-LVVPSGKSIAKKCKGLPLAIVVIAGAL-IGKGKTPREW-KQVDDSVSE---H
LINRDHPEN---CNKLV------QMSYDRLPYDLKACFLYCSAFPGGFQIPAWKLIRLWI
AEGFIQYKGH-LSL--ECKGEDNLNDLINRNLVMVMERTSDG---------Q-----IKT
CRLHDMLHEFCRQEAMKEENL---
>St_PG4036_C00T018950.1
-------------------------KG-H------EV-----T---Q----GP-----S-
-------L----D----------------------DDE------VVGFDVEAEKVI----
----KLL------------V--------E----------------GPAESL-NIIPVVGM
PGLGKTTLARKIYNDSTLS----FEFFSILWVYV---GRE-YKIKDIYLRILKHF-K---
NSI-DEYLNEDEDRLAKVISGFMS-K---GGRCLIVLDDVWEANV--ID-HIKKVFP-EN
K---K-GHRIMMT--TRDRL-L-AAYANP---EPHNLKFLTTEESFELLVKRVF-GKG-S
--CP-DE-LKE-VGKRIAGNCSGVPLVVVVTAGAL-AGR-SNTTEW-KVVERNVIQ---Y
AFNVNKD-----CGVFV------EMSYDRLSQELQTCLLYSGIFPRGFDIPAWKLIRLWI
AEGLIKPQQS-STL--EEIAELHLNDLVHRNLVILLQKRSDG---------Q-----IKT
CRLHDMLHEFCRTKA-ADKWLF--
>St_PG4036_C00T018952.1
--------------------------G-H------EV-----T---Q----GP-----S-
-------L----D----------------------DDE------VVGFDDEAKKVI----
----KRL------------V--------E----------------GPAENL-AIIPVVGM
PGLGKTTLARKIYNDSTLS----FEFFSILWVYV---GQE-YKIKDIYLRILKHF-K---
NSI-DEYLNEDEDRLAKVISGFMI-K---GGRCLIVLDDVWEANV--ID-HVKKVFP-EN
K---K-GHRIMMT--TRDGY-L-AAHANP---DPHNLKFLTEEESFELLVKRVF-DK---
--------------------------------GAL-AGR-SNTTEW-KVVERNVAQ---H
AFSVNKD-----CGVFV------EMSYDRLSQELQTCFLYSGIFPRGFDIPAWKLVRLWI
AEGLIKPQQS-STL--EEIAERHLNDLVHRNLVILLQKRSDG---------Q-----IKT
CRLHDMLHEFCRTKA-ANKWLF--
>St_PG4036_C00T018953.1
------------------------TEI-K------GI-----H---D---K---------
-----------------------------------NDE------VVGFDDEASKVI----
----KRL------------V--------E----------------GPAESL-DIIPVVGM
PGLGKTTLARKIYNDPKLS----YEFFSIPWVYV---GQE-YKIKDIYLRILKCF-K---
KSI-EDHLNDDVDTLAKVISDFIN-K---GGRCLIVLDDVWEPNV--ID-HVKKVFA-EN
K---K-GHRIMMT--TRDRY-L-ATYANT---EPHDLKFLNGKESFELLEKRVF-GKG-S
--CP-DE-LVE-LGKKIAGNCGGVPLAVVVIAGAL-RGR-PNTNDW-IRVQKNVAE---H
FYKNTQAG----CLKFV------EMSYNRLPQEVQTCFLYCGVFPRGFDIPSWKLIRLWI
AEGLIKPQQT-YTP--EEIAEFYLNDLVNRNLVILMRKKSDG---------Q-----IKI
CRLHDMLHEFCRTEA-SNKWLF--
>St_PG4036_C00T018954.1
------------------------TM--G------RI-----F---D----WP-----RN
------LI----K----------------------NDA------VVGFDDEANKVI----
----KRL------------V--------E----------------GPMESV-DIIPVVGM
PGLGKTTLARKIYNDSKLT----YEFYSIVWVYV---GQE-CKAKDIYLRILKFF-K---
KNI-EDHLNDDVDTLAKAIGGYIK-K---GGRCLIVLDDVWEDEV--ID-HVRKVFA-EN
K---K-GHRIMMT--TRDLR-V-AKFANP---EPHVLKFLKTEESFELLVMRVF-GKG-S
--CP-NE-LVV-TGKKIAEKCGGVPLVVVVIAGAL-RGR-SDKKDW-ERVDKNVVQ---H
FGEHTEDS----CLKFV------KMSYDHLPGEVQMCFLYCGVFPRGFDIPCWKLIRLWI
AEGLIKPQPE-FTL--EEIAEFYLTDLLNRNLVIIMKKRSDG---------Q-----IKT
CRLHDMLYQFCKKEA-SNKWLF--
>St_PG4036_C00T018962.1
------------------------LPK-K------GV-----Q---E---QGP-----S-
-------L----E----------------------NDE------VVGFDDEASKVI----
----KRL------------V--------E----------------GPAESL-DIIPVVGM
PGLGKTTLARKIYNDPKLS----YEFFSIPWVYV---GQE-YKIKDIYLRILKFF-K---
KSI-DDHLNDDVDTLAKVISDFIN-K---GGRCLIVLDDVWVAEV--ID-DVKKVFA-EN
K---K-GHRIMMT--TRDRY-L-ATYANS---EPHDLKFLNGKESFELLEKRVF-GKG-S
--CP-DE-LVE-LGKKIAGNCGGVPLAVVVIAGAL-RGH-PNTNDW-VRVQKNVAE---H
FYKNTQAG----CLKFV------EMSYNRLPQEVQTCFLYCGVFPRGFDIPCWKLIRLWI
AEGLIKPQQT-YTP--EEIAEFYLNDLVNRNLVILMRKKSDG---------Q-----IKI
CRLHDMLHEFCRTEA-SNKWLF--
>St_PG4036_C00T018964.1
-----------------------------------EV-----T---Q----GP-----S-
-------L----E----------------------NDA------VVGFDDEANKVI----
----KRL------------V--------E----------------GPMDSV-DIIPVVGM
PGLGKTTLARKIYNDSNLT----YEFYIIVWVYV---GQE-CKAKDIYLRILTFF-K---
KNI-EDHLNDDVDTLAKAIGGYIK-K---GGRCLIVLDDVWEDEV--ID-HVMKVFA-EN
K---K-GHRIMMT--TRDLR-L-AKFANP---EPHELKFLETEESFELLVMRVF-GKG-S
--CP-NE-LVR-TGKKIAEKCGGVPLVVVVIAGAL-RGR-SDKKDW-ERVDKNVVQ---H
FGEHTEDS----CLKFV------KMSYDHLPQEVQMCFLYCGVFPRGFDIPCWKLIRLWI
AEGLIKPQPE-SNLEVEEIAEFYLTDLLNRNLVIIMQKRSDG---------Q-----IKT
CRLHDMLYQFCKKEA-SNKWLF--
>St_PG4036_C00T018966.1
-----------------------------------EV-----T---Q----GP-----S-
-------L----E----------------------NDA------VVGFDDEANKVI----
----KRL------------V--------E----------------GPMDSV-DIIPVVGM
PGLGKTTLARKIYNDSNLT----YEFYIIVWVYV---GQE-CKAKDIYLRILTFF-K---
KNI-EDHLNDDVDTLAKAIGGYIK-K---GGRCLIVLDDVWEDEV--ID-HVMKVFA-EN
K---K-GHRIMMT--TRDLR-L-AKFANP---EPHELKFLETEESFELLVMRVF-GKG-S
--CP-NE-LVR-TGKKIAEKCGGVPLVVVVIAGAL-RGR-SDKKDW-ERVDKNVVQ---H
FGEHTEDS----CLKFV------KMSYDHLPQEVQMCFLYCGVFPRGFDIPCWKLIRLWI
AEGLIKPQPE-SNLEVEEIAEFYLTDLLNRNLVIIMQKRSDG---------Q-----IKT
CRLHDMLYQFCKKEA-SNKWLF--
>St_PG4036_C00T018968.1
-----------------------PKK--G------EV-----T---Q----GP-----S-
-------L----E----------------------NDA------VVGFDDEANKVI----
----ERL------------V--------K----------------GPMDSV-DIIPVVGM
PGLGKTTLARKICNDSKLT----SKFYIIVWVYV---GQE-CKTKDIYLRILKFF-K---
KNI-EDHLNDDVDTLAKAIGGYIK-K---GGRCLIVLDDVWEDQV--IK-HVKKVFA-EN
K---E-GHRIMMT--TRDLR-L-AKFANP---EPHELKFLETEESFELLVMRVF-GKG-S
--CP-NE-LVG-TGKKIAEKCDGVPLAVVLIAGAL-RGR-LDKKEW-ERVEKNVVQ---H
FGEHTEDS----CLKFV------KMSYDHLPGEVQMCFLYCGVFPRGFDIPCWKLIRLWI
AEGLIKPQPE-STLEVEEIAEFYLTDLLNRNFVIIMQKRSDG---------Q-----IKT
CRLHDMLYQFCKKEA-SNRWLF--
>St_PG4036_C00T018988.1
-------------------------NV-H------RV-----T---Q----GP-----S-
-------L----D----------------------DDE------VVGFDEEANIVI----
----KRL------------V--------E----------------GPADSL-DIIPVMGM
PGLGKTTLARKIYNDSKVT----YGFFIIPWIYV---GQE-YKIKDIFLRILKFF-T---
KRI-EEYLNEDENGLAKVISGYMS-K---GGRCLIVLDDVWENKV--VD-HVKKVFA-EN
K---N-GHRIMMT--TRDGY-V-AAYANP---EPHNLKFLTEEESFELLVKRVF-GKG-S
--CP-DE-LKE-TGQKIARSCGGVPLAIVVIAGAL-GGR-STTNDW-ERIERNVAQ---H
LFKNNQES----CLKFV------EMSYDRLPQEVQMCFLYSGIFPRGFDIPAWKLIRLWI
AEGLIKPEQS-STL--EQIAELYLNDLVHRNLVILLQKRSDG---------Q-----IKT
CRLHDMLHEFCRTKA-A-------
>St_PG4036_C00T021180.1
----------------------SSRRSPP-----------------Q--KRVPM------
-------V----E----------------------EEN------VVGFDDEARKIS----
----SRL------------T--------N----------------G-SEEL-EIISIVGM
GGLGKTTLAKKVYTDPSVE----FHFYNRAWIYV---SQQ-YSRKEVFLGILDSL-----
GFITDEMYKMNDEKLAGELFSHLR-----SKRYLVVIDDVWTMEA--WD-DLQMAFP-KT
A---S-GSRILLT--TRNTE-V-ALHANP-EGLPHHLRFLTHEESWELLSKKVF-RKG-S
--CP-LE-LED-IGLQIAKKCYGLPLAIVVVSGLL-LKK-EKTRDWWKKVANDVSS---Y
VARDPKQ-----CMDVL------ALSYKHLPDHLKVCFIYFGVFPEDFEIPVWKLLRLWT
SEGFIQQMGQ-ECL--EDTAEEYLEDLVDRNLVLVAKKRANG---------R-----IKT
CRIHDMLRDLSVKMGSEEKFL---
>St_PG4036_C00T021181.1
----------------------SSRRSPP-----------------Q--KRVPM------
-------V----E----------------------EEN------VVGFDDEARKIS----
----SRL------------T--------N----------------G-SEEL-EIISIVGM
GGLGKTTLAKKVYTDPSVE----FHFYNRAWIYV---SQL-YSRKEVFLGILDSL-----
GLITDEMYKMNDEKLAGELFSHLR-----SKRYLVVIDDVWTMEA--WD-DLQMAFP-KT
A---S-GSRILLT--TRNTE-V-ALHANP-EGLPHHLRFLNHEESWELLSKKVF-RKG-S
--CP-LE-LED-IGLQIAKKCYGLPLAIVVVSGLL-LKK-EKTRDWWKKVANDVSS---Y
VARDPKQ-----CMDVL------ALSYKHLPDHLKVCFIYFGVFPEDFEIPVWKLLRLWT
SEGFIQQMGQ-ECL--EDTAEEYLEDLVDRNLVLVAKKRANG---------R-----IKS
CRIHDMLRDLSVKMGSEEKFL---
>St_PG4036_C00T046799.1
----------------------SSRRSPP-----------------Q--KRVPM------
-------V----E----------------------EEN------VVGFDDEARKIS----
----SRL------------T--------N----------------G-SEEL-EIISIVGM
GGLGKTTLAKKVYTDPSVE----FHFYNRAWIYV---SQQ-YSRKEVFLGILDSL-----
GFITDEMYKMNDEKLAGELFSHLR-----SKRYLVVIDDVWTMEA--WD-DLQMAFP-KT
A---S-GSRILLT--TRNTE-V-ALHANP-EGLPHHLRFLTHEESWELLSKKVF-RKG-S
--CP-LE-LED-IGLQIAKKCYGLPLAIVVVSGLL-LKK-EKTRDWWKKVANDVSS---Y
VARDPKQ-----CMDVL------ALSYKHLPDHLKVCFIYFGVFPEDFEIPVWKLLRLWT
SEGFIQQMGQ-ECL--EDTAEEYLEDLVDRNLVLVTKKRANG---------R-----IKT
CRIHDMLRDLSVKMGSEEKFL---
>St_PG4036_C00T046801.1
------------------------RRSPP-----------------Q--KRVPM------
-------V----E----------------------EEN------VVGFDDEARKIS----
----SRL------------T--------N----------------G-SEEL-EIISIVGM
GGLGKTTLAKKVYTDPSVE----FHFYNRAWIYV---SQL-YSRKEVFLGILDSL-----
GLITDEMYKMNDEKLAGELFSHLR-----SKRYLVVIDDVWTMEA--WD-DLQMAFP-KT
A---S-GSRILLT--TRNTE-V-ALHANP-EGLPHHLRFLNHEESWELLSKKVF-RKG-S
--CP-LE-LED-IGLQIAKKCYGLPLAIVVVSGLL-LKK-EKTRDWWKKVANDVSS---Y
VARDPKQ-----CMDVL------ALSYKHLPDHLKVCFIYFGVFPEDFEIPVWKLLRLWT
SEGFIQQMGQ-ECL--EDTAEEYLEDLVDRNLVLVAKKRANG---------R-----IKS
CRIHDMLRDLSVKMGSEEKFL---
>St_PG4036_C00T047612.1
-------------------------RGFE------E----------R---KPPV------
-------V----E----------------------EDD------VVGFDEEADIVI----
----KRL------------L--------G----------------E-SNRL-EVVPVVGM
PGLGKTTLANKIYKHPKIG----YEFFTRIWVYV---SQS-YRRRELFLNIISKF-T---
RNM-KQYHGMCEEDLADEIQEFLG-K---GGKYLVVLDDVWSDEA--WE-RIKIAFP-NN
N---K-PNRVLLT--TRDSK-V-AKQCTP---IPHDLKFLSEDESWILLEKKVF-HKD-K
--CP-PE-LVVPSGKSIAKKCKGLPLAIVVIAGAL-IGKGKTPREW-KQVDDSVSE---H
LINRDHPEN---CNKLV------QMSYDRLPYDLKACFLYCSAFPGGFQIPAWKLIRLWI
AEGFIQYKGH-LSL--ECKGEDNLNDLINRNLVMVMERTSDG---------Q-----IKT
CRLHDMLHEFCRQEAMKEENL---
>St_PG4036_C00T054961.1
----------------------NFNRGDE------E----------R---KAPV------
-------V----E----------------------EDD------VVGFDDEAKIVI----
----DRL------------I--------G----------------G-SDYV-EVVPVVGM
PGLGKTTLAYKIYKDPKVE----YEFFTRVWVYV---SQT-FKRREIFLNIISKF-T---
RNT-KQYHDTPEDDLANEVKELLG-K---GGKYLIVLDDVWTMEA--WD-RIKIAFP-NN
G---K-RNRVLMT--TRESN-V-AKHCNK---KPHNLKFLTKDESWELLEKKVF-HKE-K
--CP-PE-LEF-PGKSIAEKCMGLPLAIVVIVGAL-IGKGKTTREW-ELVAASVGE---H
LINRD-PEN---CKKLV------QMSYDRLPYDLKACFLYCGAFPGGSQIPAKKLIRLWI
AEGFIQYQGP-LAL--EDVAEDHLNDLVNRNLVMVMQRSCSG---------Q-----IKI
CRVHDMLHEFCRHEAMTEENL---
>St_PG4036_C00T055558.1
-----------------PTIVHQAETVVQ------E------E---Q----GS-----S-
-------L----E----------------------NHE------VVGFDEEATKVI----
----NRL------------V--------E----------------G-AECL-DVIPVVGM
PGLGKTTLARKIYNDPKIS----REFFSYIWVFI---GQSTCVKRDILFNILKKF-T---
NSV-DEFKNRNEADITEEIRKRVA-N---GGKCLIVLDDVWDPNV--VD-FVKTVFP-DN
K---K-AHRIMMT--TRHED-I-ARSVNK---YPHNLKFLDGDESFQLLEKRAF-GVS-R
--CP-VE-LVE-HGEAIVAKCSGVPLTIVVIAGAL-RGR-TSEIDW-KVVRENVGK---H
LIQEDKLQ--R-CVNVV------RLSYNHLPQEKKACFLYFGAFPQGFDIPAWKLIRLWI
AEGLIMSKLSGNEI--EEIAEYYLNDFANRNLVMVMGKRSNG---------R-----IKT
CRVHDMLHEFCVEEA-TRLTLF--
>St_PG4036_C00T055562.1
------------------TIVHQAETVVQ------E------E---Q----GS-----S-
-------L----E----------------------NHE------VVGFDEEATKVI----
----NRL------------V--------E----------------G-AECL-DVIAVVGM
PGLGKTTLARKIYNDPKIS----REFFSYIWVFI---GQSKCVKRDILFNILKKF-T---
NSV-DEFKNRNETDITQEIRKRVA-N---GGKCLIVLDDVWDPNV--VD-FVKTVFP-DN
K---K-AHRIMIT--TRHED-I-ARSVNK---YPHNLKFLDGDESFQLLEKRAF-GVS-R
--CP-VE-LVE-HGEAIVAKCSGVPLTIVVIAGAL-RGR-TSEIDW-KVVRENVGK---H
LL-EDKRQ--R-CLNVV------RLSYNHLPQEKKACFLYFGAFPQGFDIPAWKLIRLWI
AEGLIMSKLSGIEI--EDIAEYYLNDFANRNLVMVTGKRSNG---------R-----IKT
FRVHDMLHEFCVEEG-TRLTLF--
>St_PG4036_C00T055733.1
-----------------------------------YL-----V---K----GP-----S-
-------L----E----------------------NDA------VVGFDKEANTVI----
----QRL------------V--------E----------------RPMDSV-DIIPVVGM
LGLGKTTLARKICNDSKLT----YEFYSIVWVYV---GKE-CKAKDIYLRILKFF-K---
KNI-EDHLNDDVDSLAKAIGGYIK-K---GGRCLIVLDDVWEDEV--ID-HVRKVFA-EN
K---K-GHRIMMT--TRNSC-V-AKFANP---KPHELKFLEKEESFELLVTRVF-GKG-S
--CP-NE-LVR-TGKKIAEKCGGVPLVVVVIAGAL-RGR-LDKKDW-ERVDRNVVQ---H
MGVHTEDS----CLKFV------KMSYDHLPQEVQMCFLYCGVFPRGFDIPCWKLIRLWI
AEGLIKPQPN-FTL--EEIAEFCLTDLLNRNLVIIMQKRSDG---------Q-----IKT
CRLHDMLYQFCKMEA-SNRCLF--
>St_PG4036_C00T055739.1
------------------------LPK-K------GV-----Q---E---QGP-----S-
-------L----E----------------------NDE------VVGFDDEASKVI----
----KRL------------V--------E----------------GPAESL-DIIPVVGM
PGLGKTTLARKIYNDPKLS----YEFFSIPWVYV---GQE-YKIKDIYLRILKFF-K---
KSI-EDHLNDDVDTLAKVISDFIN-K---GGRCLIVLDDVWVAEV--ID-DVKKVFA-EN
K---K-GHRIMMT--TRDRY-L-ATYANT---EPHDLKFLNGKESFELLEKRVF-GKG-S
--CP-DE-LVE-LGKKIAGNCGGVPLAVVVIAGAL-RGR-PNTNDW-VRVQKNVAE---H
FYKNTQAG----CLNFV------EMSYNRLPQEVQTCFLYCGVFPRGFDIPSWKLIRLWI
AEGLIKPQQT-YTP--EEIAEFYLNDLVNRNLVILMRKESDG---------Q-----IKI
CRLHDMLHEFCRTEA-SNKWIF--
>St_PG4036_C00T055740.1
-----------------------------------DA-----A---KFHS-ES-----S-
-------L----W----------------------DQL------V----KEIQKMVHKSE
DVIDKFL------------I--------QSKQHRDKNKVGRFFDLGPAESL-NIIPVVGM
PGLGKTTLARKIYNDSTLS----FEFFSILWVYV---GRE-YKIKDIYLRILKHF-K---
NSI-DEYLNEDEDRLAKVISGFMS-K---GGRCLIVLDDVWEANV--ID-HIKKVFP-EN
K---K-GHRIMMT--TRDRL-L-AAYANP---EPHNLKFLTTEESFELLVKRVF-GKG-S
--CP-DE-LKE-VGKRIAGNCSGVPLVVVVTAGAL-AGR-SNTTEW-KVVERNVIQ---Y
AFNVNKD-----CGVFV------EMSYDRLSQELQTCLLYSGIFPRGFDIPAWKLIRLWI
AEGLIKPQQS-STL--EEIAELHLNDLVHRNLVILLQKRSDG---------Q-----IKT
CRLHDMLHEFCRTKA-ADKWLF--
>St_PG4036_C00T055754.1
--------------------------G-H------EV-----T---Q----G-L----H-
-------L----D----------------------NDE------VVGFDEDAEKVI----
----NQL------------V--------E----------------GPQESL-VIIPVVGM
PGLGKTIMARKIYNDPKLS----YEFVSILWVNV---GQE-YKIKDIYLRILKFF-T---
KRI-EDHLNDDEDTLANVISAFIS-N---RGRCLIILDDVWEANV--ID-HVKKVFA-EN
K---K-RHRIVMT--TRDGY-L-AAYANP---EPHNLKFLTPEESFELLVRRVF-GKG-S
--CP-DE-LKD-VGKRIVGSCGGVPLDVVVIAGVL-AGC-SNTTEW-KVVERNVAQ---H
AFR-MNRD----RGVFV------EMSYDRLPQEVQMCFLYCGIFPQGFDIPAWKLIRMWI
AEGLIKPQQS-YTL--EEIAEHHLNVLVDRNLVILLQKRSDG---------Q-----IKT
CRLRDMLYWFCRRKA-A-------
>St_PG4036_C00T055761.1
-----------------------DQLV-K------DI-----Q---K---TGP-----S-
-------L----E----------------------NDE------VVGFDDESSKVI----
----KRL------------V--------E----------------GPVESL-DIIPVVGM
PGLGKTTLARKIYNDPKLS----YEFFSIPWVYV---GQE-YKIKDIYLRILKCF-K---
KSI-EDHLNDDVDTLAKVISDFIN-K---GGRCLIVLDDVWVAEV--ID-DVKKVFA-EN
K---K-GHRIMMT--TRDRY-L-ATYANT---EPHDLKFLNGKESFELLEKRVF-GKG-S
--CL-DE-LVE-LGKKIAGNCGGVPLAVVVIAGAL-RGR-PNTNDW-VRVQKNVAE---H
FYKNTQAG----CLKFV------EMSYNRLPQEVQTCFLYCGVFPRGFDIPSWKLIRLWI
AEWLIKPQQT-YTP--EEIAEFYLNDLVDRNLVILMRKKSDD---------K--DTCRRL
CIQPSILNQ---------------
>St_PG4036_C00T055770.1
------------------------KKV-H------EV-----T---Q----GP-----S-
-------L----D----------------------DDE------VVGFDVEAEKVI----
----RRL------------V--------E----------------GPAESL-NIIPVVGM
PGLGKTTLARKIYNDSTLS----FEFFSILWVYV---GRE-YKIKDIYLRILKHF-K---
NSI-DEYLNEDEDRLAKVISGFMS-K---GGRCLIVLDDVWEANV--ID-HVKKVFP-EN
K---K-GHRIMMT--TRDGL-L-ASYTNP---DPHNLKFLTPEESFELLVKRVF-GKG-S
--CP-DE-LKE-VGKRIAVNCSGVPLVVVVTAGAL-AGR-SNTTEW-KVVERNVIQ---Y
AFNVNKD-----CGVFV------EMSYDRLSQELQTCLLYSGIFPRGFDIPAWKLIRLWI
AEGLIKPQQS-STL--EEIAELHLNDLVHRNLVILLQKRSDG---------Q-----IKT
CRLHDMLHEFCRTKA-ANKWLF--
>St_PG4041_C00T002223.1
-------------------LDDNFNRGHE------E----------R---KAPV------
-------V----E----------------------EDD------VVGFDDEAKIVI----
----DRL------------I--------G----------------G-SDYV-EVVPVVGM
PGLGKTTLAYKIYKDPKVE----YEFFTRVWVYV---SQT-FKRREIFLNIISKF-T---
RNT-KQYHDTPEDDLANEVKELLG-K---GGKYLIVLDDVWTMEA--WD-RIKIAFP-NN
G---K-RNRVLMT--TRESN-V-AKRCND---KPHDLKFLTEDESWELLEKKVF-HKE-K
--CP-SE-LEL-PGKSIAEKCMGLPLAIVVIAGAL-IGKGKTTREW-ELVAASVRE---H
LINRD-PEN---CKKLV------QMSYDRLPYDLKACFLYCGAFPGGSQIPAKKLIRLWI
AEGFIQYQGP-LAL--EDVAEDHLNDLVNRNLVMVMQRSCSG---------Q-----IKI
CRVHDMLHEFCRHEAMTEEDL---
>St_PG4041_C00T010980.1
-------------------DDSKSKQTAH------QL---------K---RAPI------
-------V----E----------------------EDE------VVGFDEEADKII----
----NRL------------L--------G----------------G-SDDV-EFIPIVGM
PGLGKTTLANKVFKSSA-G----YAFYNRIWVYV---SQS-YTRRDLFLNIISQF-T---
RNT-EQYRYVTEEALAEVIREHLL-P----GKYLIVLDDVWTWEP--LD-DVKIALP-NK
M---R-GSKVLFT--TRDDK-L-GKFCCN---EPHHLKFLTDNECWELLQKKVF-HKD-K
--CP-LD-LEE-LGERIAKKCMGLPLAALVIAGAL-TGRGKTKSEW-DIVHQYVSE---H
IISSD-IMM---TKKLV------QMSCDSLPVNLKACFLYCGAFPKGSEIPAWKIVRLWI
AEGFIRETIQ-STV--ESVAEGYLNELVSKSLLMVTQSTSNG---------Q-----IKT
FRVHDMLHEFCTLEA-SEENLF--
>St_PG4041_C00T012320.1
--------------------DDSISRVGE------E----------R---QPPV------
-------V----E----------------------EDD------VVGFDDEAQTVI----
----DRL------------L--------E----------------G-SGDL-EVIPVVGM
PGLGKTTLATKIFKHLKIE----YEFFTRLWLYV---SQS-YKTRELYLNIISKF-T---
GNT-KNCRDMSETDLAHKVREILD-E---GGKYLIVLDDVWSTDA--WD-RIKIAFP-RN
G---K-GNRVLLT--TRDNN-V-ARYCNR---SPHYLKFLTDEESWILLEKRAL-HKA-K
--CP-PE-LET-NGKSIARKCKGLPLAIVVIAGAL-IGKGKTIREW-EQVDQSVGE---H
FINRDQP------NKLV------RMSYDVLPYDWKACFLYFGTFPRGYLIPARKLIRLWI
AEGFIQYRGN-LSL--ECKAENYLNELVNRNLVMVMQRTLDG---------Q-----IKT
CRVHDMLYEFCWQEATTEENL---
>St_PG4041_C00T036667.1
--------------------------KST------G------T---Q----GP-----A-
-------E----E----------------------DIE------VVGFDKPAEDVI----
----KRL------------G--------E----------------G-SKDL-DVIPIVGM
PGLGKTTLSRKVYNDSSLD----FHFYKRMWVYV---GTS-KKPKDILVEIVNEV-A-PS
NSK-ELIKDKDEDQLAHTIRDFLV-E---RGKYLIVLDDVWDTQV--VD-FVKKAFP-NN
KSQPR-GDRIMLT--TRQQR-V-AEAVSA---HPHNLEKLSKGDSFKLLEQRVF-GKT-R
E-CP-IN-LRG-YGEEIVDKCCGVPLAIVVISGAL-KGC-MDESEW-IVVKENVGK---I
LMDKKDDK--S-CLKFV------ETSYNHLPQQKKAAFLYFGVFPQGFDIPAWKLIRLWV
AEGLIKSDLQGSEI--EKVAETYLSDFAGRNLVMVMQKRSNG---------Q-----IKT
CRLHDMLHEFCIFEA-ERISLF--
>St_PG4041_C00T036714.1
----------------------------Q------Q------T---QQ---GP-----A-
-------E----E----------------------DIE------VVGFDNPAKDVI----
----ERL------------C--------K----------------G-SKDL-DVVPIVGM
PGLGKTTLSRKVYHDSNIT----YHFYQRMWVYV---GTS-KKPKDILVEIVKEV-A-LS
NSE-ELIKDKDEDQLAHIIREFLD-E---RGKYLIVLDDVWDTQV--VD-FVKKAFP-NN
KSQSR-GDRII-----------------A---HPHNLEKLSKGDSFKLLEQRVF-GKT-R
R-CP-SE-FKG-YGDGIVVKCCGVPLAIVVISGAL-RGC-MDESEW-RVVEENVGK---H
LINKDDDK--S-CLKFL------QS----FAAREKGAFLYFGVFPRDFDIPAWKLIRLWV
AEGLIKSGHKDSEI--EKVVETYLSDFAARNLVMVMQKRSNS---------R-----IKA
CRLHDMLHEFCIIEA-ERISLF--
>St_PG4041_C00T037203.1
-----------------PMIDHHVEKVVQ------E------E---Q----GS-----S-
-------L----E----------------------NHE------VVGFDEEATKVI----
----NRL------------V--------E----------------G-AECL-DVIPVVGM
PGLGKTTLARKIYNDPKIS----REFFSYIWVFI---GQSTCVKRDILFNILKKF-T---
NSV-DEFKNRNEADITQEIRKRVA-N---GGKCLIVLDDVWDPNV--VD-FVKTVFP-DN
K---K-AHRIMMT--TRHED-I-ARSVNK---YPHNLKFLDGDESFQLLEKRAF-GVS-R
--CP-VE-LVE-HGEAIVAKCSGVPLTIVVIAGAL-RGR-TSEIDW-KVVRENVGK---H
LL-EDKRQ--R-CLNVV------RLSYNHLPQEKKACFLYFGAFPQGFDIPAWKLIRLWI
AEGLIMSKLSGIEI--EDIAEYYLNDFANRNLVMVTGKRSNG---------R-----IKT
FRVHDMLHEFCVEEG-ARLTLF--
>St_PG4041_C00T037365.1
-------------------------K--G------EV-----T---Q----GP-----S-
-------L----E----------------------NDA------VVGFDEEANKVI----
----KRL------------V--------E----------------GPMESV-NIIPVVGM
PGLGKTTLARKIYNDSKLT----YEFYSIVWVYV---GQE-CKAKDIYLRILKFF-K---
KNI-EDHLNDDVDTLAKAIGGYIK-K---GGRCLIVLDDVWEDEV--ID-HVMKVFA-EN
K---K-GHRIMMT--TRDLR-V-AKFANP---EPHELKFLKTEESFELLVMRVF-GKG-S
--CP-NE-LVV-VGKKIAEKCGGVPLVVVVIAGAL-RGR-SEKKDW-ERVDKNVVQ---H
LGEHTEDS----CLKFV------KMSYDHLPQEVQMCFLYCGVFPRGFDIPCWKLIRLWI
AEGLIKPQHK-FTL--EEIAEFYLTDLLNRNLVIIMQKRSDG---------Q-----IKT
CRLHDMLYQFCKKEA-SNKWLF--
>St_PG4041_C00T037367.1
------------------------NKG-H------EV-----T---Q----G-L----L-
-------L----D----------------------NDE------VVGFDTEAKKVI----
----KRL------------V--------K----------------GREESLDIIIPVVGM
PGLGKTILARKIYNDPKLS----YEFHSIVWVYV---GME-YKIKDIYLRILKFF-T---
KRI-EDHLNDDEDTLANVISAFIS-N---RGRCLIILDDVWEANV--ID-HVKKVFA-AN
K---K-RHRIVMT--TRDGF-L-AAYASP---EPHNLKFLTREESFELLVRRVF-GKG-S
--CP-DE-LKD-VGKRIAGNCNGVPLILMVIAGAL-RGH-STTNDW-QIVERNVAQ---H
AFS-VNID----YGVFV------EMSYDRLPQEVQMCFLYCGIFPQGFDIPAWKLIRMWI
AEGLIKSQQS-YTL--EEIAEHHLNVLVDRNLVILLQKRSDG---------Q-----IKT
CRLRGMLHEFCRTKA-A-------
>St_PG4041_C00T037371.1
--------------------------K-K------GV-----Q---E---QGP-----S-
-------L----E----------------------NDE------VVGFDDEASKVI----
----KRL------------V--------E----------------GPAESL-DIIPVVGM
PGLGKTTLARKIYNDPKLS----YEFFSIPWVYV---GQE-YKIKDIYLRILKCF-K---
KSI-EDHLNDDVDTLAKVISDFIN-K---GGRCLIVLDDVWVAEV--ID-DVKKVFA-EN
K---K-GHRIMMT--TRDRY-L-ATYANT---EPHDLKFLNGKESFELLEKRVF-GKG-S
--CP-DE-LVE-LGKKIAGNCGGVPLAVVVIAGAL-RGR-PNTNDW-VRVQKNVAE---H
FYKNTQAG----CLKFV------EMSYNRLPQEVQTCFLYCGVFPRGFDIPSWKLIRLWI
AEGLIKPQQT-YTP--EEIAEFYLNDLVNRNLVILMRKKSDG---------Q-----IKI
CRLHDMLHEFCRTEA-SNKWLF--
>St_PG4041_C00T037372.1
----------------ATAVLELPKK--G------EV-----T---Q-------------
-----------------------------------NDA------VVGFDDEANKVI----
----KRL------------V--------E----------------GPAESV-DIIPVVGM
PGLGKTTLARKIYNDPKLT----YEFYSIVWVYV---GQE-CKAKDIYLRILKFF-K---
KNI-EDHLNDDVDTLAKAIGGYIK-K---GGRCLIVLDDVWEDEV--ID-HVMKVFA-EN
K---K-GHRIMMT--TRDSR-V-AKFANP---EPHELKFLKKEESFELLVMRVF-GKG-S
--CP-NE-LVR-TGKKIAEKCGGVPLVVVVIAGAL-RGR-SAKKEW-ERVDKNVVQ---H
MGDHTEDS----CLKFV------KMSYDHLPQEVQMCFLYCGVFPRGFDIPCWKLIRLWI
AEGLIRPQPE-STLEVEEIAEFYLTDLLNRNLVIIMQKRSDG---------Q-----IKT
CRLHDMLYQFCKKEA-SNKWLF--
>St_PG4041_C00T037383.1
-----------------------PKRR-Q------QV-----T---Q----GP-----S-
-------L----E----------------------DDE------VVGFDEEAKKVI----
----KRL------------V--------E----------------GPQESL-DIIPVVGI
AGLGKTTLARKIYNDSKLS----YEFFSIVWVYV---GQE-YKIKDIYLRILKLF-K---
ISI-EDHVNGDVDTLAKVISDLIR-K---GGRCLIVLDDVWEAEV--VD-VVKRVFP-RN
K---K-GHRIMMT--THDMY-L-ASYANP---YPHHLKYLDVEEGFKLLVKRVF-GNG-N
S-CP-VE-LVE-LGQTIARKCEGIPLEIVLIAGIL-IGR-TDKRDW-ERVDKNVSQ---Y
LYEENKD-----CGVFV------EMSYNRLPQEVQTCFLYCGVFPQGFDIPAWKLIRLWI
AEGLIKPQQS-FTL--EEIAEFYLNDLVQRNLVILMQKRSDG---------Q-----IKT
FRLHNMLHEFCRKEA-SNKWLF--
>St_PG4041_C00T040497.1
-------------------LDDNFNRGHE------E----------R---KAPV------
-------V----E----------------------EDD------VVGFDDEAKIVI----
----DRL------------I--------G----------------G-SDYV-EVVPVVGM
PGLGKTTLAYKIYKDPKVE----YEFFTRVWVYV---SQS-FKRREIFLNIISKF-T---
RNT-KQYHDTPEDDLANEVKELLG-K---GGKYLIVLDDVWTMEA--WD-RIKIAFP-NN
G---K-RNRVLMT--TRESN-V-AKCCND---KPHDLKFLTKDESWELLEKKVF-HKE-K
--CP-PE-LEL-PGQSIAEKCMGLPLAIVVIAGAL-IGKGKTTREW-ELVAASVGE---H
LINRD-PEN---CKKLV------QMSYDRLPYDLKACFLYCGAFPGGSQIPAKKLIRLWI
AEGFIQYQGP-LAL--EDVAEDHLNDLVNRNLVMVMQRSCSG---------Q-----IKI
CRVHDMLHEFCRHEAMTEENL---
>St_PG4041_C00T047878.1
--------------------DDSISRVGE------E----------R---QPPV------
-------V----E----------------------EDD------VVGFDDEAQTVI----
----DRL------------L--------E----------------G-SGDL-EVIPVVGM
PGLGKTTLATKIFKHLKIE----YEFFTRLWLYV---SQS-YKTRELYLNIISKF-T---
GNT-KNCRDMSETDLAHKVREILD-E---GGKYLIVLDDVWSTDA--WD-RIKIAFP-RN
G---K-GNRVLLT--TRDNN-V-ARYCNR---SPHYLKFLTDEESWILLEKRAL-HKA-K
--CP-PE-LET-NGKSIARKCKGLPLAIVVIAGAL-IGKGKTIREW-EQVDQSVGE---H
FINRDQP------NKLV------RMSYDVLPYDWKACFLYFGTFPRGYLIPARKLIRLWI
AEGFIQYRGN-LSL--ECKAENYLNELVNRNLVMVMQRTLDG---------Q-----IKT
CRVHDMLYEFCWQEATTEENL---
>St_PG4041_C00T049918.1
-------------------DDSKSKQTAH------QL---------K---RAPI------
-------V----E----------------------EDE------VVGFDEEADKII----
----NRL------------L--------G----------------G-SDDV-EFIPIVGM
PGLGKTTLANKVFKSSA-G----YAFYNRIWVYV---SQS-YTRRDLFLNIISQF-T---
RNT-EQYRYVTEEALAEVIREHLL-P----GKYLIVLDDVWTWEP--LD-DVKIALP-NK
M---R-GSKVLFT--TRDDK-L-GKFCCN---EPHHLKFLTDNECWELLQKKVF-HKD-K
--CP-LD-LEE-LGERIAKKCMGLPLAALVIAGAL-TGRGKTKSEW-DIVHQYVSE---H
IISSD-IMM---TKKLV------QMSCDSLPVNLKACFLYCGAFPKGSEIPAWKIVRLWI
AEGFIRETIQ-STV--ESVAEGYLNELVSKSLLMVTQSTSNG---------Q-----IKT
FRVHDMLHEFCTLEA-SEENLF--
>St_PG4041_C00T061238.1
-------------------------RGFE------E----------R---KPPV------
-------V----E----------------------EDD------VVGFDEEADIVI----
----KRL------------L--------G----------------E-SNRL-EVVPVVGM
PGLGKTTLANKIYKHPKIG----YEFFTRIWVYV---SQS-YRRRELFLNIISKF-T---
RNT-KQYHGMCEEDLADEIQEFLG-K---GGKYLVVLDDVWSDEA--WE-RIKIAFP-NN
N---K-PNRVLLT--TRDSK-V-AKQCTP---IPHDLKFLTEDESWILLEKKVF-HKD-K
--CP-PE-LVVPSGKSIAKKCKGLPLAIVVIAGAL-IGKGKTPREW-KQVDDSVSE---H
LINRDHPEN---CNKLV------QMSYDRLPYDLKACFLYCSAFPGGFQIPAWKLIRLWI
AEGFIQYKGH-LSL--ECKGEDNLNDLINRNLVMVMERTSDG---------Q-----IKT
CRLHDMLHEFCRQEAMKEENL---
>St_PG4042_C00T006652.1
--------------------------K-K------GV-----Q---E---QGP-----S-
-------L----E----------------------NNE------VVGFDDEASKVI----
----KRL------------V--------E----------------GPAESL-DIIPVVGM
PGLGKTTLARKIYNDPKLS----YEFFSIPWVYV---GQE-YKIKDIYLRILKCF-K---
KSI-EDHLNDDVDTLAKVISDFIN-K---GGRCLIVLDDVWVAEV--ID-DVKKVFA-EN
K---K-GHRIMMT--TRDRY-L-ATYANT---EPHDLKFLNGKESFELLEKRVF-GKG-S
--CP-DE-LVE-LGKKIAGNCGGVPLAVVVIAGAL-RGR-PNTNDW-VRVQKNVAE---H
FYKNTQAG----CLKFV------EMSYNRLPQEVQTCFLYCGVFPRGFDIPSWKLIRLWI
AEGLIKPQQT-YTP--EEIAEFYLNDLVNRNLVILMQKKSDG---------Q-----IKI
CRLHDMLHEFCRTEA-SNKWLF--
>St_PG4042_C00T006652.2
--------------------------K-K------GV-----Q---E---QGP-----S-
-------L----E----------------------NNE------VVGFDDEASKVI----
----KRL------------V--------E----------------GPAESL-DIIPVVGM
PGLGKTTLARKIYNDPKLS----YEFFSIPWVYV---GQE-YKIKDIYLRILKCF-K---
KSI-EDHLNDDVDTLAKVISDFIN-K---GGRCLIVLDDVWVAEV--ID-DVKKVFA-EN
K---K-GHRIMMT--TRDRY-L-ATYANT---EPHDLKFLNGKESFELLEKRVF-GKG-S
--CP-DE-LVE-LGKKIAGNCGGVPLAVVVIAGAL-RGR-PNTNDW-VRVQKNVAE---H
FYKNTQAG----CLKFV------EMSYNRLPQEVQTCFLYCGVFPRGFDIPSWKLIRLWI
AEGLIKPQQT-YTP--EEIAEFYLNDLVNRNLVILMQKKSDG---------Q-----IKI
CRLHDMLHEFCRTEA-SNKWLF--
>St_PG4042_C00T006660.1
----------------------------G------EV-----T---Q----GP-----S-
-------L----E----------------------NDA------VVGFDDEANKVI----
----KRL------------V--------E----------------GSMESV-DIIPVVGM
PGLGKTTLARKIYNDSKLS----YEFYSIVWVYV---GQE-CKAKDIYLRILKFF-K---
KNI-EDHLNDDVDTLAKAIGGYIK-K---GGRCLIVLDDVWEDEV--ID-HVMKIFA-EN
K---K-GHRIMMT--TRDLR-V-AKFANP---EPHELKFLKTEESFELLVMRVF-GKG-S
--CP-NE-LVG-TGKKIAEKCGGVPLVVVVIAGAL-RGR-SDKKDW-ERVDKNVVQ---H
FGDHTEDS----CLKFV------KMSYDHLPQEVQMCFLYCGVFPRGFDIPCWKLIRLWI
AEGLIKPQPE-FTL--EEIAEFYLTDLLNRNLVIIMQKRSDG---------Q-----IKT
CRLHDMLYQFCKKEA-SNKWLF--
>St_PG4042_C00T006662.1
---------------------DVPKKV-H------EV-----T---Q----GP-----S-
-------L----D----------------------DDE------VVGFDVEAEKVI----
----KRL------------V--------E----------------GPAESL-NIIPVVGM
PGLGKTTLARKIYNDSTLS----FEFFSILWVYV---GRE-YKIKDIYLRILKHF-K---
NSI-DEYLNEDEDRLPKVISGFMS-K---GGRCLIVLDDVWEANV--ID-HVKKVFP-EN
K---K-GHRIMMT--TRDGL-L-ASYVNP---DPHNLKFLTTEESFELLVKRVF-GKG-S
--CP-DE-LKE-VGKGIAGNCSGVPLVVVVTAGAL-AGR-SNTTEW-KVVERNVIQ---Y
AFNVNKD-----CGVFV------EMSYDRLSQELQTCLLYSGIFPRGFDIPAWKLIRLWI
AEGLIKPQQS-STL--EEIAELHLNDLVHRNLVILLQKRSDG---------Q-----IKT
CRLHDMLHEFCRTKA-ADKWLF--
>St_PG4042_C00T006663.1
-------------------------E----------P---------Q----------DIF
-------L----E----------------------VKN------IVGFTKEANEVM----
----ERL------------V--------G----------------G-REEV-ECIPIVGM
TGLGKTTLARKVWSDSQIT----AKFSNNIWFSV---GQS-NELKNIFFVILKSS-T---
GPN-QEFRCNGENELAKVIASFVT-E-QQQHRCLIVLDDVWASEL--VD-FFKNVLP-EN
K---K-GHRILMT--TRRRD-L-ASCASE---RPYHLKFLTGEDSFRLLEKRVF-DNG-R
--CR-ND-LVE-LGKSIASKCGGLPLALVVIARAL-KVN-QTVYEW-ERIEKNFWQ---Y
VVKENDTTS---CWKIV------EASYESLSSEMKACFLYCLAFPKGYDIPFQMLVRLWM
AEGQIESSPKKFSS-SKDKAENYLMEFENLDLVIVSREITGS---------------IKR
IKCNDIFYEFYKME----------
>St_PG4042_C00T006664.1
-----------------------PKIR-Q------QVS----T---Q----GS-----Y-
-------L----E----------------------DDE------VVGFDEEARTVI----
----KRL------------V--------E----------------GRAESV-DIIPVVGM
PGLGKTTLARKIYNDPNLS----YEFFSIIWVYV---GQD-YKIKDIYLTILKFF-K---
KSI-DDYANEDVDTLAKVISGFMN-R---GGKCLIVLDDVWEAEV--VD-VVKRVFP-GN
K---M-GHRIMMT--TNDGY-L-ASYANP---VPHDLKFLDKNESFDLLVKRVF-GKG-I
--CP-VE-LVD-LGRSIARKCEGVPLEIVLIAGVL-IGR-TDKRDW-EMVDKNMSQ---Y
LFNQNKD-----YGVFV------EMSYNRLPQEVQTCFLYCGVFPLGFDIPCWKLIRLWI
AEGLIKPQQT-YTP--EEIAEIYLKDLVQRNLVILLQKRSDG---------Q-----IKT
CRLHNMLHEFCRKEA-SNKWLF--
>St_PG4042_C00T008528.1
--------------------------KST------G------T---Q----GP-----A-
-------E----E----------------------DIE------VVGFDKPAEDVI----
----KRL------------G--------E----------------G-SKDL-DVIPIVGM
PGLGKTTLSRKVYNDSSLD----FHFHKRMWVYV---GTS-KKPKDILVEIVNEV-A-PS
NSK-ELIKDNDEDQLAHIIRDFLV-E---RGKYLIVLDDVWDTQV--VD-FVKKAFP-NN
KSQPR-GDRIMLT--TRQQR-V-AEAVSA---RPHNVEKLSKGDSFKLLEQRVF-GKT-R
E-CP-IN-LRG-YGEEIVDKCCGVPLAIIVISGAW-KGC-MDESDW-IVVKENVGK---I
FINKDDDK--S-CLKYV------ETSYNHLPQQKKAAFLYFGVFPQGFDIPAWKLIRLWV
AEGLIKSDLQGSEI--EKVAETYLSDFAGRNLVMVMQKRSNG---------Q-----IKT
CRLHDMLHEFCIIEA-KRISLF--
>St_PG4042_C00T008532.1
--------------------------KST------G------T---Q----GP-----A-
-------E----E----------------------DIE------VVGFDKPAEDVI----
----KRL------------G--------E----------------G-SKDL-DVVPIVGM
PGLGKTTLLRKVYNDSSLD----FHFYKRMWVYV---GTS-KKPKDILVEIVNEV-A-PS
NSK-ELIKDKDEDQLAHIIRDFLV-E---RGKYLIVLDDVWDTQV--VD-FVKKAFP-NN
KSQPR-GDRIMLT--TRQQR-V-AEAVSA---RPHNLEKLSKGDSFKLLEQRVF-GKT-R
E-CP-IN-LRG-YGEEIVDKCCGVPLAIVVISGAL-KGC-MDESEW-IVVKENVGK---I
FINKDDDK--S-CLKYV------ETSYNHLPQQKKAAFLYFGVFPQGFDIPAWKLIRLWV
AEGLIKSDLQGSEI--EKVAETYLSDFAGRNLVMVMQKRSNG---------Q-----IKT
CRLHDMLHEFCIIEA-KRISLF--
>St_PG4042_C00T008541.1
--------------------------KST------G------T---Q----GP-----A-
-------E----E----------------------DIE------VVGFDKPAEDVI----
----KRL------------G--------E----------------G-SKDL-DVIPIVGM
PGLGKTTLSRKVYNDSSLD----FHFYKRMWVYV---GTS-KKPKDILVEIVNEV-A-PS
NSK-ELIKDKDEDQLAHIIRDFLV-E---RGKYLIVLDDVWDTQV--VD-FVKKAFP-NN
KSQPR-GDRIMLT--TRQQR-V-AEAVSA---RPHNLEKLSKGDSFKLLEQRVF-GKT-R
E-CP-IN-LRG-YGDEIVDKCCGVPLAIVVISGAL-KGC-MDESEW-IVVKENVGK---I
FINKDDDK--S-CLKYV------ETSYNHLPQQKKAAFLYFGVFPQGFDIPAWKLIRVWV
AEGLIKSDLQGSEI--EKVAETYLSDFAGRNLVMVMQKRSNG---------Q-----IKT
CRLHDMLHEFCIIEA-KRISLF--
>St_PG4042_C00T010059.1
--------------------DHQAETVVQ------E------E---Q----GS-----S-
-------L----E----------------------NHE------VVGFDEEATKVI----
----NRL------------V--------E----------------G-AECL-DVIPVVGM
PGLGKTTLARKIYNDPKIS----REFFSYIWVFI---GQSTCVKRDILFNILKKF-T---
NSV-DEFKNRNEADITEEIRKRVA-N---GGKCLIVLDDVWDSNV--VD-FVKTVFP-DN
K---K-AHRIMMT--TRHED-I-ARSVNK---YPHNLKFLDGDESFQLLEKRAF-GVS-R
--CP-VE-LVE-HGEAIVAKCSGVPLTIVVIAGAL-RGR-TSEIDW-RVVRENVGK---H
LIQEDKLQ--R-CVNVV------RLSYNHLPQEKKACFLYFGAFPQGFDIPAWKLIRLWI
AEGLIMSRLSGNEI--EEIAEYYLNDFANRNLVMVMGKTSND---------R-----IKT
CRVHDMLHEFCVEEA-TKLALF--
>St_PG4042_C00T010093.1
------------------TIDHQAETVVQ------E------E---R----GS-----S-
-------L----E----------------------NHE------VVGFDEEATKVI----
----NRL------------V--------E----------------G-AECL-DVIPVVGM
PGLGKTTLARKIYNDPKIS----REFFSYIWVFI---GQSTCVKRDILFNILKGF-T---
NSF-DELKNRNEADITEEIRKRVA-N---GGKCLIVLDDVWDPNV--VD-FVKTVFP-DN
K---K-AHRIMMT--TRHED-I-ARSVNK---YPHNLKFLDGDESFQLLEKRAF-GVS-R
--CP-VE-LVE-HGEAIVAKCSGVPLTIVVIAGAL-RGR-TSEIDW-KVVRENVGK---H
LIQEDKLQ--I-CVNVV------RLSYNHLPHEKKACFLYFGAFPQGFDIPAWKLIRLWI
AEGLIMSRLSGNEI--EEIAEYYLNDFANRNLVMVMGKTSND---------R-----IKA
CRVHDMLHEFCVEEA-TKLALF--
>St_PG4042_C00T010101.1
--------------------DHQAETVVQ------E------E---Q----GS-----S-
-------L----E----------------------NHE------VVGFDEEATKVI----
----NRL------------V--------E----------------G-AECL-DVIPVVGM
PGLGKTTLARKIYNDPKIS----REFFSYIWVFI---GQSTCVKRDILFNILKKF-T---
NSV-DEFKNRNEADITEEIRKRVA-N---GGKCLIVLDDVWDSNV--VD-FVKTVFP-DN
K---K-AHRIMMT--TRHED-I-ARSVNK---YPHNLKFLDGDESFQLLEKRAF-GVS-R
--CP-VE-LVE-HGEAIVAKCSGVPLTIVVIAGAL-RGR-TSEIDW-RVVRENVGK---H
LIQEDKLQ--R-CVNVV------RLSYNHLPQEKKACFLYFGAFPQGFDIPAWKLIRLWI
AEGLIMSRLSGNEI--EEIAEYYLNDFANRNLVMVMGKTSND---------R-----IKT
CRVHDMLHEFCVEEA-TKLALF--
>St_PG4042_C00T010817.1
--------------------------GGE------E----------R---QPPI------
-------V----E----------------------EDD------VVGFDDEAQTVI----
----DRL------------L--------E----------------G-SGDL-EVIPVVGM
PGLGKTTLATKIFKHPKIE----YEFFTRLWLYV---SQS-YKTRELYLNIISKF-T---
GNT-KHCRDMSERDLALKVREILE-E---GGKYLIVLDDVWSTDA--WD-RIKIAFP-KN
D---K-GNRVLLT--TRDHN-V-ARYCNR---SPHDLKFLTDEESWILLEKRAL-HKA-K
--CP-PE-LET-NGKSIARKCKGLPLAIVVIAGAL-IGKGKTIQEW-EQVDQSVGE---H
FINRDQP------NKLV------RMSYDVLPYDWKACFLYFGTFPRGYLIPARKLIRLWI
AEGFIQYRGN-LSL--ECKAENYLNELVNRNLVMVMQRTLDG---------Q-----IKT
CRVHDMLYEFCWQEATTEENL---
>St_PG4042_C00T010818.1
---------------------DSINRGGE------E----------R---QPPV------
-------V----E----------------------EDD------VVGFDDEAQMVI----
----DRL------------L--------E----------------G-SGDL-EVIPVVGM
PGLGKTTLATKIFKHPKIE----YEFFTRLWLYV---SQS-YKTRELYLNIISKF-T---
GNT-KHCRDMSERDLALKVREILE-E---GGKYLIVLDDVWSTDA--WD-RIKIAFP-KN
D---K-GNRVLLT--TRDHN-V-ARYCNR---SPHDLKFLTDEESWILLDNRAL-HKA-K
--CP-PE-LET-NGKSIARKCKGLPLAIVVIAGAL-IGKGKTIQEW-EQVDQSVGE---H
FINRGQP------NKLV------RMSYDVLPYDWKACFLYFSIFPRGYLIPARKLIRLWI
AEGFIQYRGN-LSL--ECKAENYLNELVNRNLVMVMQRTLDG---------Q-----IKT
CRVHDMLYEFCWQEATTEENL---
>St_PG4042_C00T019585.1
-----------------------FNRGDE------E----------R---KAPV------
-------V----E----------------------EDD------VVGFDDEAKIVI----
----DRL------------I--------G----------------G-SDYV-EVVPVVGM
PGLGKTTLAYKIYKDPKVE----YEFFTRVWVYV---SQT-FKRREIFLNIISKF-T---
RNT-KQYHDTPEDDLANEVKELLG-K---GGKYLIVLDDVWTMEA--WD-RIKIAFP-NN
G---K-RNRVLMT--TRQSH-V-ANYCND---KPHDLKFLTKDESWELLEKKVF-HKE-K
--CP-PE-LEL-PGKSIAEKCMGLPLAIVVIAGAL-IGKGKTTREW-ELVAASVGE---H
LINRD-PEN---CKKLV------QMSYDRLPYDLKACFLYCGAFPGGSQIPAKKLIRLWI
AEGFIQYQGP-LAL--EDVAEDHLNDLVNRNLVMVMQRSCSG---------Q-----IKI
CRVHDMLHEFCRHEAMTEENL---
>St_PG4042_C00T019940.1
----------------------SSRRSPP-----------------Q--KRVPM------
-------V----E----------------------EEN------VVGFDDEARKIS----
----SRL------------T--------N----------------G-SEEL-EIISIVGM
GGLGKTTLAKKVYTDPSVE----FHFYNRAWIYV---SQQ-YSRKEVFLGILDSL-----
GFITEEMYKMNDEKLAGELFSHLR-----SKRYLVVIDDVWTMEA--WD-DLQMAFP-KT
A---S-GSRILLT--TRNTE-V-ALHANP-EGLPHHLRFLTHEESWELLSKKVF-RKG-S
--CP-LE-LED-IGLQIAKKCYGLPLAIVVVSGLL-LKK-DKTRDWWKKVANDVSS---Y
VARDPKQ-----CMDVL------ALSYKHLPDHLKVCFIYFGVFPEDFEIPVWKLLRLWT
SEGFIQQMGQ-ECL--EETAEEYLEDLVDRNLVLVAKKRANG---------R-----IKT
CRIHDMLRDLSVKMGSEEKFL---
>St_PG4042_C00T021855.1
-------------------IDHQAEKVVQ------E------E---Q----GS-----S-
-------L----E----------------------NHE------VVGFDEEATKVI----
----NRL------------V--------E----------------G-AECL-DVIPVVGM
PGLGKTTLARKIYNDPKIS----REFFSYIWVFI---GQSTFVKRDILFNILKEF-T---
NSV-DEFKNRNEADITEEIRKRVA-N---GGKCLIVLDDVWDSNV--VD-FVKTVFP-DN
K---K-AHRIMMT--TRHED-I-ARSVNK---YPHNLKFLDGDESFQLLEKRAF-GVS-R
--CP-VE-LVE-HGEAIVAKCSGVPLTIVVIAGAL-RGR-TSEIDW-RVVRENVGK---H
LIQEDKLQ--R-CVNVV------RLSYNHLPQEKKACFLYFGAFPQGFDIPAWKLIRLWI
AEGLIMSRLSGNEI--EEIAEYYLNDFANRNLVMVMGKTSND---------R-----IKT
CRVHDMLHEFCVEEA-TKLALF--
>St_PG4042_C00T024846.1
-------------------DDSKSKQTAH------QL---------K---RAPI------
-------V----E----------------------EDE------IVGFDEEADEII----
----NRL------------L--------G----------------G-SDDI-EFIPIVGM
PGLGKTTLANKVFKSSTVG----YAFDNRIWVYV---SQS-YTRRDLFLNIINQF-T---
RNT-EQYRYVTEEALAEVIREHLL-P----GKYLIVLDDVWTWEP--LD-DVRIALP-NK
M---R-GSKVLFT--TRDDK-L-GKFCCN---EPHHLKFLTDNECWELLQKKVF-HKD-K
--CP-LD-LEE-LGERIAKKCMGLPLAALVIAGAL-TGRGKTKSEW-EIVHQYVSE---H
IISSD-IMM---TKKLV------QMSCDSLPVNLKACFIYCGAFPKGSEIPAWKIVRLWI
AEGFIRETMQ-STV--ETVAEGYLNELVSKSLLMVTQRTTNG---------Q-----IKT
FRVHGMLHEFCTLEA-SEENLF--
>St_PG4042_C00T035026.1
--------------------DNQAETVVQ------E------E---Q----GS-----S-
-------L----E----------------------NHE------VVGFDKEATEVI----
----NRL------------V--------E----------------G-AECL-DVIPVVGM
PGLGKTTLARKIYNDPKIS----REFFSCIWVFI---GQSTCVKRDILFNILKGF-T---
NSF-DEFKNINEADITQEIRKRVA-N---GGKCLIVLDDVWDSNV--VD-FVKTVFP-DN
K---K-AHRIMMT--TRHED-I-ARSVNK---YPHNLKFLDGVESFQLLEKRAF-GVS-R
--CP-VE-LVE-HGEAIVAKCSGVPLTIV-------------------------------
----------R-CVNVV------RLSYNHLPHEKKACFLYFGAFPQGFDIPAWKLIRLWI
AEGLIMSKLSGNEI--EEIAEYYLNDFANRNLVMVMGKTSND---------R-----IKT
CRVHDMLHEFCVEEA-TRLALF--
>St_PG4042_C00T035041.1
--------------------DHQAETVVQ------E------E---Q----GS-----S-
-------L----E----------------------NHE------VVGFDEEATKVI----
----NRL------------V--------E----------------G-AECL-DVIPVVGM
PGLGKTTLARKIYNDPKIS----REFFSYIWVFI---GQSTCVKRDILFNILKKF-T---
NSV-DEFKNRNEADITEEIRKRVA-N---GGKCLIVLDDVWDSNV--VD-FVKTVFP-DN
K---K-AHRIMMT--TRHED-I-ARSVNK---YPHNLKFLDGDESFQLLEKRAF-GVS-R
--CP-VE-LVE-HGEAIVAKCSGVPLTIVVIAGAL-RGR-TSEIDW-RVVRENVGK---H
LIQEDKLQ--R-CVNVV------RLSYNHLPQEKKACFLYFGAFPQGFDIPAWKLIRLWI
AEGLIMSRLSGNEI--EEIAEYYLNDFANRNLVMVMGKTSND---------R-----IKT
CRVHDMLHEFCVEEA-TKLALF--
>St_PG4042_C00T035056.1
----------------------------------------------------------S-
-------L----E----------------------NHE------VVGFDEEATEVI----
----NRL------------V--------E----------------G-AECL-DVIPVVGM
PGL-----------------------------------------------VTFGF-TFRE
NSV-DEFKNRNEADITQEIRKRVA-N---GGKCLIVLDDVWDPNV--VD-FVKTVFP-DN
K---K-AHRIMMT--TRHED-I-ARSVNK---YPHNLKFLDGDESFQLLEKRAF-GVS-R
--CP-VE-LVE-HGEAIVAKCSGVPLTIVVIAGAL-RGR-TSEIDW-KVVRENVGK---H
LIQEDKLQ--R-CVNVV------RLSYNHLPQEKKACFLYFGAFPQGFDIPAWKLIRLWI
AEGLIMSKLSGNEI--EEIAEYYLNDFANRNLVMVMGKRSNG---------R-----IKT
CHVHDMLHEFCVEEA-TRLTLF--
>St_PG4042_C00T055670.1
-------------------DDSKSKQTAH------QL---------K---RAPI------
-------V----E----------------------EDE------IVGFDEEADEII----
----NRL------------L--------G----------------G-SDDV-EFIPIVGM
PGLGKTTLANKVFKSSTVG----YTFDNRIWVYV---SQS-YTRRDLFLNIINQF-T---
RNT-EQYRYVTEEALAEVIREHLL-P----GKYLIVLDDVWTWEP--LD-DVKIALP-NK
M---R-GSKVLFT--TRDDK-L-GKFCCN---EPHHLKFLTDNECWELLQKKVF-HKD-K
--CP-AD-LEE-LGERIAKKCMGLPLAALVIAGAL-TGRSKTKSEW-EIVHQYVSE---H
IISSD-IMM---TKKLV------QMSCDSLSVNLKACFLYCGAFPKGSEIPAWKIVRLWI
AEGFIRETMQ-STV--EIVAEGYLNELVSKSLLMVAQRTSNG---------Q-----IKT
FRVHDMLHEFCTLEA-SEENLF--
>St_PG4042_C00T068253.1
-----------------------ISRGGE------E----------R---QAPV------
-------V----E----------------------EDD------VVGFDDEAQTVI----
----DRL------------L--------E----------------G-SGDL-EVIPVVGM
PGLGKTTLATKIFKHPKIE----YEFFTRLWLYV---SQS-YKTRELYLNIISKF-T---
GNT-NHCHDMSERDLALKVREILE-E---GGKYLIVLDDVWSTDA--WD-RIKIAFP-KN
D---K-GNRVLLT--TRDHN-V-ARYCNR---SPHDLKFLTDEESWILLEKRAL-HKA-K
--CP-PE-LET-NGKSIARKCKGLPLAIVVIAGAL-IGKGKTIREW-EQVDQSVGE---H
FINRDQPNN---CNKLV------RMSYDVLPYDWKACFLYFGTFPRGYLIPARKLIRLWI
AEGFIQYRGN-LSL--ECKAEDYLNELVNRNLVMVMQRTLDG---------Q-----IKT
CRVHDMLYEFCWQEATTEENL---
>St_PG4042_C00T068255.1
---------------------DSINRGGE------E----------R---QAPV------
-------V----E----------------------EDD------VVGFDDEAQTVI----
----DRL------------L--------E----------------G-SGDL-EAIPVVGM
PGLGKTTLATKIFKHPKIE----YEFFTRLWLYV---SQS-YKTRELYLNIISKF-T---
GNT-NHCHDMSERDLALKVREILE-E---GGKYLIVLDDVWSTDA--WD-RIKIAFP-KN
E---K-GNRVLLT--TRDHN-V-ARYCNR---SPHDLKFLTDEESWILLEKRAL-HKA-K
--CP-PE-LET-NGKSIARKCKGLPLATVVIAGAL-IGKGKTIREW-EQVDQSVGE---H
FINRDQPNN---CNKLV------RMSYDVLPYDWKACFLYFGTFPRGYLIPARKLIRLWI
AEGFIQYRGN-LSL--ECKAEDYLNELVNRNLVMVMQRTLDG---------Q-----IKT
CRVHDMLYEFCWQEATTEENL---
>St_PG4042_C00T068256.1
-------------------------RGGE------E----------R---QPPV------
-------V----E----------------------EDD------VVGFDNEAQTVI----
----DRL------------L--------E----------------G-SGDL-EVIPVVGM
PGLGKTTLATKIFKHPKIE----YEFFTRLWLYV---SQS-YKTRELYLNIISKF-T---
GNT-KHCRDMSEMDLALKVREILE-E---GGKYLIVLDDVWSTDA--WD-RIKIAFP-KN
D---K-GNRVLLT--TRDHN-V-ARYCNR---SPHDLKFLTDEESWILLEKRAL-HKA-K
--CP-PE-LET-NGKSIARKCKGLPLAIVVIAGAL-IGKGKTIQEW-EQVDQSVGE---H
FINRDQPNN---CNKLV------RMSYDVLPYDWKACFLYFGTFPRGYLIPARKLIRLWI
AEGFIQYRGT-LSL--ECKAENYLNELVNRNLVMVMQRTLDG---------Q-----IKT
CRVHDMLYEFCWQEATTEENL---
>St_PG4042_C00T070247.1
-----------------------FNRGDE------E----------R---KAPV------
-------V----E----------------------EDD------VVGFDDEAKIVI----
----DRL------------I--------G----------------G-SDYV-EVVPVVGM
PGLGKTTLAYKIYKDPKVE----YEFFTRVWVYV---SQT-FKRREIFLNIISKF-T---
RNT-KQYHDTPEDDLANEVKELLG-K---GGKYLIVLDDVWTMEA--WD-RIKIAFP-NN
G---K-RNRVLMT--TRQSH-V-ANYCND---KPHDLKFLTKDESWELLEKKVF-HKE-K
--CP-PE-LEL-PGKSIAEKCMGLPLAIVVIAGAL-IGKGKTTREW-ELVAASVGE---H
LINRD-PEN---CKKLV------QMSYDRLPYDLKACFLYCGAFPGGSQIPAKKLIRLWI
AEGFIQYQGP-LAL--EDVAEDHLNDLVNRNLVMVMQRSCSG---------Q-----IKI
CRVHDMLHEFCRHEAMTEENL---
>St_PG4042_C00T072940.1
-------------------------KVVQ------E------E---Q----GS-----S-
-------L----E----------------------NHE------VVGFDEEATKVI----
----NRL------------V--------E----------------G-AECL-DVIPVVGM
PGLGKTTLARKIYNDPKIS----REFFSYIWVFI---GQSTCVKRDILFNILKKF-T---
NSV-DEFKNRNEADITEEIRKRVA-N---GGKCLIVLDDVWDSNV--VD-FVKTVFP-DN
K---K-AHRIMMT--TRHED-I-ARSVNK---YPHNLKFLDGVESFQLLEKRAF-GFS-R
--CP-VE-LVE-HGEAIVAKCSGVPLTIVVIAGAL-RGR-TSEIDW-KVVRENVGK---H
LIQEDKLQ--R-CVNVV------RLSYNHLPQEKKACFLYFGAFPQGFDIPAWKLIRLWI
AEGLIMSKLWGNEI--EEIAEYYLNDFANRNLVMVMGKTSND---------R-----IKT
CRVHDMLHEFCVEEA-TRLALF--
>St_PG4042_C00T072954.1
-------------------------KVVQ------E------E---Q----GS-----S-
-------L----E----------------------NHE------VVGFDEEATKVI----
----NRL------------V--------E----------------G-AECL-DVIPVVGM
PGLGKTTLARKIYNDPKIS----REFFSYIWVFI---GQSTCVKRDILFNILKKF-T---
NSV-DEFKNRNEADITEEIRKRVA-N---GGKCLIVLDDVWDSNV--VD-FVKTVFP-DN
K---K-AHRIMMT--TRHED-I-ARSVNK---YPHNLKFLDGVESFQLLEKRAF-GFS-R
--CP-VE-LVE-HGEAIVAKCSGVPLTIVVIAGAL-RGR-TSEIDW-KVVRENVGK---H
LIQEDKLQ--R-CVNVV------RLSYNHLPQEKKACFLYFGAFPQGFDIPAWKLIRLWI
AEGLIMSKLWGNEI--EEIAEYYLNDFANRNLVMVMGKTSND---------R-----IKT
CRVHDMLHEFCVEEA-TRLALF--
>St_PG4042_C00T073118.1
--------------------------K-K------GV-----Q---E---QGP-----S-
-------L----E----------------------NNE------VVGFDDEASKVI----
----KRL------------V--------E----------------GPVESL-DIIPVVGM
PGLGKTTLARKIYNDPKLS----YEFFSIPWVYV---GQE-YKIKDIYLRILKCF-K---
KSI-EDHLNDDVDTLAKVISDFIN-K---GGRCLIVLDDVWVAEV--ID-DVKKVFA-EN
K---K-GHRIMMT--TRDRY-L-ATYANT---EPHDLKFLNGKESFELLEKRVF-GKG-S
--CP-DE-LVE-LGKKIAGNCGGVPLAVVVIAGAL-RGR-PNTNDW-VRVQKNVAE---H
FYKNTQAG----CLKFV------EMSYNRLPQEVQTCFLYCGVFPRGFDIPSWKLIRLWI
AEGLIKPQQT-YTL--EEIAEFYLNDLVNRNLVILMQKKSDG---------Q-----IKI
CRLHDMLHEFCRTEA-SNKWLF--
>St_PG4042_C00T073126.1
----------------------------G------EV-----T---Q----GP-----S-
-------L----E----------------------NDA------VVGFDDEANKVI----
----KRL------------V--------E----------------GLMESV-DIIPVVGM
PGLGKTTLARKIYNDSKLS----YEFYSIVWVYV---GQE-CKAKDIYLRILKFF-K---
KNI-EDHLNDDVDTLAKAIGGYIK-K---GGRCLIVLDDVWEDEV--ID-HVMKVFA-EN
K---K-GHRIMMT--TRDLR-V-AKFANP---EPHELKFLKTEESFELLVMRVF-GKG-S
--CP-NE-LVG-TGKKIAEKCGGVPLVVVVIAGAL-RGR-SDKKDW-ERVDKNVVQ---H
FGDHTEDS----CLKFV------KMSYDHLPQEVQMCFLYCGVFPRGFDIPCWKLIRLWI
AEGLIKPQPE-FTL--EEIAEFYLTDLLNRNLVIIMQKRSDG---------Q-----IKT
CRLHDMLYQFCKKEA-SNKWLF--
>St_PG4042_C00T073127.1
------------------------LPK-K------GV-----Q---E---QGP-----S-
-------L----E----------------------NDE------VVGFDDEASKVI----
----KRL------------V--------E----------------GPAESL-DIIPVVGM
PGLGKTTLARKIYNDPKLS----YEFFSIPWVYV---GQE-YKIKDIYLRILKCF-K---
KSI-EDHLNDDVDTLAKAISDFIN-K---GGRCLIVLDDVWEPNV--ID-HVKKVFT-EN
K---K-GHRIMMT--TRDRY-L-ATYANT---EPHDLKFLNGKESFELLEKRVF-GKG-S
--CP-DE-LVE-LGKKIAGNCGGVPLAVVVIAGAL-RGR-PNTNDW-IRVQKNVAE---H
FYKNTQAG----CLKFV------EMSYNRLPQEVQTCFLYCGVFPRGFDIPSWKLIRLWI
AEGLIKPQQT-YTP--EEIAEFYLNDLVNRNLVILMRKKSDG---------Q-----IKI
CRLHDMLHEFCRTEA-SNKWLF--
>St_PG4042_C00T073141.1
----------------------------G------EV-----T---Q----GP-----S-
-------L----E----------------------NDA------VVGFDDEANKVI----
----KRL------------V--------E----------------GSMESV-DIIPVVGM
PGLGKTTLARKIYNDSKLS----YEFYSIVWVYV---GQE-CKAKDIYLRILKFF-K---
KNI-EDHLNDDVDTLAKAIGGYIK-K---GGRCLIVLDDVWEDEV--ID-HVMKVFA-EN
K---K-GHRIMMT--TRDLR-V-AKFANP---EPHELKFLKTEESFELLVMRVF-GKG-S
--CP-NE-LVG-TGKKIAEKCGGVPLVVVVIAGAL-RGR-SDKKDW-ERVDKNVVQ---H
FGEHTEDS----CLKFV------KMSYDHLPQEVQMCFLYCGVFPRGFDIPCWKLIRLWI
AEGLIKPQPE-FTL--EEIAEFYLTDLLNRNLVIIMQKRSDG---------Q-----IKT
CRLHDMLYQFCKKEA-SNKWLF--
>St_PG4042_C00T073143.1
--------------------------G-H------EV-----T---Q----GP-----S-
-------L----D----------------------DDE------VVGFDVEAEKVI----
----KRL------------V--------E----------------GPTESL-NIIPVVGM
PGLGKTTLARKIYNDSTLS----FEFFSILWVYV---GRE-YKIKDIYLRILKHF-K---
SSI-DEYLNEDEDRLPKVISGFMS-K---GGRCLIVLDDVWEANV--ID-HVKKVFP-EN
K---K-GHRIMMT--TRDGL-L-ASYVNP---DPHNLKFLTTEESFELLVKRVF-GKG-S
--CP-DE-LKE-VGKGIAGNCSGVPLVVVVTAGAL-AGR-SNTTEW-KVVERNVIQ---Y
AFNVNKD-----CGVFV------EMSYDRLSQELQTCLLYSGIFPRGFDIPAWKLIRLWI
AEGLIKPQQS-STL--EEIAELHLNDLVHRNLVILLQKRSDG---------Q-----IKT
CRLHDMLHEFCRTKA-ADKWLF--
>St_PG4042_C00T073148.1
----------------------------H------EV-----T---QYVKKGP-----S-
-------L----D----------------------DDE------VVGFDEEVKKVI----
----KRL------------V--------E----------------GPAESL-AIIPVVGM
PGLGKTTLARKIYNDSTLS----FEFFSILWVYV---GQE-YKIKDIYLRILKHF-K---
NSI-DEYLNEDEGTLAKVISGFMS-K---GGRCLIVLDDVWERNV--ID-HVKKVFA-EN
K---K-GHRIVMT--TRELS-V-AAYVNP---DPHYLKFLTPEESFELLVKRVF-GKG-S
--CP-DK-LKE-VGKRIAGNCGGVPLVVVVIARAL-AGC-SNTTEW-EVVERNVAQ---H
AFSVNKA-----CGVFV------EMSYNRLSQEMQTCFLYCGIFPRGFDIPAWKLIRMWI
AEGLIKPQQS-YTL--EEIAEHHLNDLVNRNLVIMLQKSS--------------------
-----MLNDVLYMNK-T-------
>St_PG4042_C00T073152.1
----------------------------H------EV-----T---Q----GP-----S-
-------L----D----------------------DDE------VVGFDEEVKKVI----
----KRL------------V--------E----------------GPAESL-AIIPVVGM
PGLGKTTLARKIYNDSTLS----FEFFSILWVYV---GQE-YKIKDIYLRILKHF-K---
NSI-DEYLNEDEGTLAKVISGFMS-K---GGRCLIVLDDVWERNV--ID-HVKKVFA-EN
K---K-GHRIVMT--TRELS-V-AAYVNP---DPHYLKFLTPEESFELLVKRVF-GKG-S
--CP-DK-LKE-VGKRIAGNCGGVPLVVVVIAGAL-AGR-SNTTEW-EVVERNVAQ---H
AFSVNKA-----CGVFV------EMSYDRLSQEMQTCFLYCGIFPRGFDIPAWKLIRMWI
AEGLIKPQQS-YTL--EEIAEHHLNDLVNRNLVIMLQKRSDG---------Q-----IKT
CRLHSMLHEFCRRKA-ANKWLF--
>St_PG4042_C00T073154.1
----------------------------------------------Q----------DTF
-------L----E----------------------VKN------IVGFTKEANEVM----
----ERL------------V--------G----------------G-TEEV-ECIPIVGM
TGLGKTTLARKVWSDSQIT----TEFSNIIWVSV---GQS-NELKNIFFVILKSS-T---
GPN-QEFLCNGENELAKLIASFVT-E---QHRCLIVLDNVCASGL--VD-FFKNVLP-EN
K---K-GHRILMT--TRRRD-V-ASCASK---KPYHLKFLNGEDSFRLLEKRVF-DNG-R
--CQ-NDQLVE-LGKSIASKCGGLPLALVVIARAL-KVN-QTLYEW-KRIENNFWQ---Y
VVKENDTTS---CWKIV------EASYESLSSEMKACFLYCLAFPKGYDIPFQMLIRLWM
AEGLIESSPKKFSS-SKDKAENYLMEFENLDLVIVSREITGS---------------IKR
IKCNDIFYDF--------------
>St_PG4042_C00T073155.1
------------------------HKA-E------DL-----T---D----KF-----L-
-------V----Q----------------------AKL------LVGFDEEAKQVI----
----KRL------------V--------E----------------GPQESL-DIIPVVGI
AGLGKTTLARKIYNDSKLS----YEFFSIIWVYV---GEE-YKIKDIYLRILKFF-K---
RSI-EDHVNDDVDTLAKVISDMIR-K---GGRCLIVLDDVWEAEV--VD-VVKRVFP-RN
K---M-GHRIMMT--THDRY-L-ASYANP---DPHSLKFLNENESFELLVKRVF-GNG-N
S-CP-VE-FVE-LGQTIARKCEGIPLEIVLIAGIL-IGR-TDKRDW-ERVDKNVSE---Y
LYKENKD-----CGVFV------KMSYNRLPQEVQTCFLYCGVFPQGIDIPCWKLIRLWI
AEGLIKPQQS-FTL--EEIAEFYLNDLVQRNLVILLQKRSDG---------Q-----IKT
CRLHNMLHEFCRKEA-SNKWLF--
>St_PG4042_C00T078827.1
----------------------SSRRSPP-----------------Q--KRVPM------
-------V----E----------------------EEN------VVGFDDEARKIS----
----SRL------------T--------N----------------G-SEEL-EIISIVGM
GGLGKTTLAKKVYTDPSVE----FHFYNRAWIYV---SQL-YSRKEVFLGILDSL-----
GLITDEMYKMNDEKLAGELFSHLR-----SKRYLVVIDDVWTMEA--WD-DLQMAFP-KT
A---S-GSRILLT--TRNTE-V-ALHANP-EGLPHHLRFLNHEESWELLSKKVF-RKG-S
--CP-LE-LED-IGLQIAKKCYGLPLAIVVVSGLL-LKK-EKTRDWWKKVANDVSS---Y
IARDPKQ-----CMDVL------ALSYKHLPDHLKVCFIYFGVFPEDFEIPVWKLLRLWT
SEGFIQQMGQ-ECL--EDTAEEYLEDLVDRNLVLVAKKRANG---------R-----IKS
CRIHDMLRDLSVKMGSEEKFL---
>St_PG4049_C00T002690.1
--------------------DHQAETVVQ------E------E---Q----GS-----S-
-------L----E----------------------NHE------VVGFDEEATKVI----
----NRL------------I--------E----------------G-AECL-DVIPVVGM
PGLGKTTLARKIYNDPKIS----REFFSYIWVFV---GQSTCVKRDILFNILKKF-T---
NSV-DEFKNRNEADITQEIRKRVA-N---GGKCLIVLDDVWDPNV--VD-FVKTVFP-DN
K---K-AHRIMMT--TRHED-I-ARSVNK---YPHNLKFLDGDESFQLLEKRAF-GIS-R
--CP-VE-LVE-HGESIVAKCSGVPLTIVVIAGAL-RGR-TSELDW-KVVRENVGK---H
LIQEDKLQ--R-CVNVV------RLSYNHSPQEKKACFLYFGAFPQGFDIPAWKLVRLWI
AEGLIMSKLSGNEI--EEIAEYYLNDFANRNLVMVMGKRSNG---------R-----IKT
CRVHDMLHEFCVEEA-TRLTLF--
>St_PG4049_C00T004834.1
--------------------------KST------G------T---Q----GS-----A-
-------E----E----------------------DIE------VVGFDKPAKDVI----
----DRL------------C--------K----------------G-SKDL-DVIPIVGM
PGLGKTTLSRKIYHDSNIT----SHFYKRMWVYV---GTS-KKPKDILVEIVKEV-A-PS
SSE-ELIKDKDENQLAHIIRDFLV-E---RGKYLIVLDDVWDTQV--VD-FVKKAFP-NN
KSQPR-GDRIMLT--TRQQR-V-AEAVSD---RPHNLEKLSKGDSFKLLEQRVF-GKT-R
E-CP-IN-LRG-YGKEIVDKCCGVPLAIVVISGAL-KGC-MDESEW-IVVKENVGK---I
LINKEDDE--N-CLKFV------ETSYNHLPQQKKAAFLYFGVFPQGFDIPAWKLIRLWV
AEGLIKSDLQGSEI--EKVAETYLSDFAGRNLVMVMQKRSNG---------Q-----IKT
CHLHDMLHEFCIIEA-KRISLF--
>St_PG4049_C00T007164.1
------------------------LNSGE------E----------R---QPPV------
-------V----E----------------------EDD------VVGFDDEAQTVI----
----DRL------------L--------E----------------G-SGDL-EVIPVVGM
PGLGKTTLATKIFKHLKIE----YEFFTRLWLYV---SQS-YKTRELYLNIISKF-T---
GNT-KHCRDMSEMDLAHKVREILD-E---GGKYLIVLDDVWSTDA--WD-RIKIAFP-RN
G---K-GNRVLLT--TRDNN-V-ARYCNR---SPHYLKFLIDEESWILLEKRAL-HKA-K
--CP-PE-LET-NGKSIARKCKGLPLAIVVIAGAL-IGKGKTIREW-EQVDQSVGE---H
FINRDQP------NKLV------RMSYDVLPYDWKACFLYFGTFPRCYLIPARKLIRLWI
AEGFIQYRGN-LSL--ECKAENYLNELVNRNLVMVMQRTLDG---------Q-----IKT
CRVHDMLYEFCWQEATTEENL---
>St_PG4049_C00T007166.1
-----------------------SLNSGE------E----------R---QPPV------
-------V----E----------------------EDD------VVGFDDEAQTVI----
----DRL------------L--------E----------------G-SGDL-EVIPVVGM
PGLGKTTLATKIFKHLKIE----YEFFTRLWLYV---SQS-YKTRELYLNIISKF-T---
GNT-KHCRDMSEMDLAHKVREILD-E---GGKYLIVLDDVWSTDA--WD-RIKIAFP-RN
G---K-GNRVLLT--TRDNN-V-ARYCNR---SPHYLKFLTDEESWILLEKRAL-HKA-K
--CP-PE-LET-NGKSIARKCKGLPLAIVVIAGAL-IGKGKTIREW-EQVDQSVGE---H
FINRDQP------NKLV------RMSYDVLPYDWKSCFLYFGTFPRGYLIPARKLIRLWI
AEGFIQYRGN-LSL--ECKADNYLNELVNRNLVMVMQRTLDG---------Q-----IKT
CRVHDMLYEFCWQEATTEENL---
>St_PG4049_C00T010235.1
------------------TIDHQAETVVQ------E------E---Q----GS-----S-
-------L----E----------------------NHE------VVGFDKEATEVI----
----SRL------------V--------E----------------G-AECL-DVIPVVGM
PGLGKTTLARKIYNDPKIS----REFFSCIWVFI---GQSTCVKRDILFNILKKF-T---
NSV-DEFKNRNEADITEEIRKRVA-N---GGKCLIVLDDVWDPNV--VD-FVKTVFP-DN
K---K-AHRIMMT--IRHED-I-ARSVNK---YPHNLKFLDGVESFQLLEKRAF-GVS-R
--CP-VE-LVE-HGEAIVAKCSGVPLTIVVIAGAL-RGR-TSEIDW-RVVRENVGK---H
LIQEDKLQ--R-CVNVV------RLSYNHLPHEKKACFLYFGAFPQGFDIPAWKLIRLWI
AEGLIMSKLSGNEI--EEIAEYYLNDFANRNLVMVMGKTSND---------R-----IKH
VVFMTCYMSFALK-----------
>St_PG4049_C00T010597.1
----------------------SSRRSPP-----------------Q--KRVPM------
-------V----E----------------------EEN------VVGFDDEARKIS----
----SRL------------T--------N----------------G-SEEL-EIISIVGM
GGLGKTTLAKKVYTNPSVE----FHFYNRAWIYV---SQQ-YSRKEVFLGILDSL-----
GFITDEMYKMSDEKLAGELFSHLR-----SKRYLVVIDDVWTMEA--WD-DLQMAFP-KT
A---S-GSRILLT--TRNTE-V-ALHANP-EGLPHHLRFLTHEESWELLSKKVF-RKG-S
--CP-LE-LED-IGLQIAKKCYGLPLAIVVVSGLL-LKK-EKTRDWWKKVANDVSS---Y
VARDPKQ-----CMDVL------ALSYKHLPDHLKVCFIYFGVFPEDFEIPVWKLLRLWT
SEGFIQQMGQ-ECL--EDTAEEYLEDLVDRNLVLVAKKRANG---------R-----IKT
CRIHDMLRDLSVKMGSEEKFL---
>St_PG4049_C00T016833.1
-------------------------RGFE------E----------R---KPPV------
-------V----E----------------------EDD------VVGFDEEADIVI----
----KRL------------L--------G----------------E-SNRL-EVVPVVGM
PGLGKTTLANKIYKHPKIG----YEFFTRIWVYV---SQS-YRRRELFLNIISKF-T---
RNT-KQYHGMCEEDLADEIQEFLG-K---GGKYLVVLDDVWSDEA--WE-RIKIAFP-NN
N---K-PNRVLLT--TRDSK-V-AKQCTP---IPHDLKFLSEDESWILLEKKVF-HKD-K
--CP-PE-LVVPSGKSIAKKCKGLPLAIVVIAGAL-IGKGKTPREW-KQVDDSVSE---H
LINRDHPEN---CNKLV------QMSYDRLPYDLKACFLYCSAFPGGFQIPAWKLIRLWI
AEGFIQYKGH-LSL--ECKGEDNLNDLINRNLVMVMERTSDG---------Q-----IKT
CRLHDMLHEFCRQEAMKEENL---
>St_PG4049_C00T017645.1
--------------------DSKSKQTAH------QL---------K---RAPV------
-------V----E----------------------EDE------VVGFDEEADKII----
----NRL------------L--------G----------------G-SDDV-EFIPIVGM
PGLGKTTLANKVFKSSA-G----YAFDNRIWVYV---SQS-YTRRDLFLNIINQF-T---
RNT-EQYRYITEEALAEVIREHLL-S----GKYLIVLDDVWTWEP--LD-DVKIALP-NK
M---R-GSKVLFT--TRDDK-L-GKFCCN---EPHHLKFLTDDECWELLQKKVF-HKD-K
--CP-LD-LEE-LGERIAKKCMGLPLAALVIAGAL-TGRGKIKSEW-EIVHQYVSE---H
IISSD-IMM---TKKLV------QMSCDSLPVNLKACFLYCGAFPKGSEIPAWKIVRLWI
AEGFIRETMQ-STV--ETAAEGYLNELVSKSLLMVTQRTSNG---------Q-----IKT
FRVHDMLHEFCTLEA-SEENLF--
>St_PG4049_C00T033676.1
--------------------VHIPKIR-Q------QV-----T---Q----GP-----S-
-------L----E----------------------DDE------VVGFDEEAKQVI----
----KRL------------V--------E----------------GPQESL-DIIPVVGI
AGLGKTTLARKIYNDSTLS----FEFFSILWVYV---GQE-YNIKDIYLRILKYF-K---
KSI-DDHVNDDVDTLAKVISDMIR-K---GGRCLIVLDDVWEAEV--VD-VVKRVFP-RN
K---K-GHRIMMT--THDRY-L-ASYANP---DPHNLKFLNENESFELLVKRVF-GNG-N
S-CP-VE-FVE-LGQTIARKCEGIPLEIVLIAGIL-IGR-TDKRDW-ERVDKNVSQ---Y
LYKENKD-----CGVFV------EMSYNRLPQEVQTCFLYCGVFPQGCDIPCWKLIRLWI
AEGLIKPQQS-FTL--EEIAEFYLNDLVQRNLVILLQKRFDG---------Q-----IKT
CRLHNMLHEFCRKEA-SNKWLF--
>St_PG4049_C00T033842.1
-----------------PTIVHQAETVVQ------E------E---Q----GS-----S-
-------L----E----------------------NHE------VVGFDEEATKVI----
----NRL------------V--------E----------------G-AECL-DVIPVVGM
PGLGKTTLARKIYNDPKIS----REFFSYIWVFI---GQSTCVKRDILFNILKKF-T---
NSV-DEFKNRNEADITQEIRKRVA-N---GGKCLIVLDDVWDPNV--VD-FVKTVFP-DN
K---K-AHRIMMT--TRHED-I-ARSVNK---YPHNLKFLDGDESFQLLEKRAF-GVS-R
--CP-VE-LVE-HGEAIVAKCSGVPLTIVVIAGAL-RGR-TSEIDW-KVVRENVGK---H
LL-EDKRQ--R-CLNVV------RLSYNHLPQEKKACFLYFGAFPQGFDIPAWKLIRLWI
AEGLIMSKLSGIEI--EDIAEYYLNDFANRNLVMVTGKRSNG---------R-----IKT
FRVHDMLHEFCVEEG-TRLTLF--
>St_PG4049_C00T033856.1
-----------------PTIVHQAETVVQ------E------E---Q----GS-----S-
-------L----E----------------------NHE------VVGFDEEATKVI----
----NRL------------V--------E----------------G-AECL-DVIPVVGM
PGLGKTTLARKIYNDPKIS----REFFSYIWVFI---GQSTCVKRDILFNILKKF-T---
NSV-DEFKNRNEADITQEIRKRVA-N---GGKCLIVLDDVWDPNV--VD-FVKTVFP-DN
K---K-AHRIMMT--TRHED-I-ARSVNK---YPHNLKFLDGDESFQLLEKRAF-GVS-R
--CP-VE-LVE-HGEAIVAKCSGVPLTIVVIAGAL-RGR-TSEIDW-KVVRENVGK---H
LL-EDKRQ--R-CLNVV------RLSYNHLPQEKKACFLYFGAFPQGFDIPAWKLIRLWI
AEGLIMSKLSGIEI--EDIAEYYLNDFANRNLVMVTGKRSNG---------R-----IKT
FRVHDMLHEFCVEEG-TRLTLF--
>St_PG4049_C00T033865.1
-------------------IDHQAETVVQ------E------E---Q----GS-----S-
-------L----E----------------------NHE------VVGFDKEATEVI----
----SRL------------V--------E----------------G-AECL-DVIPVVGM
PGLGKTTLARKIYNYPKIS----REFFSCIWVFI---GQSTCVKRDILFNILKKF-T---
NSV-DEFKNRNEADITEEIRKRVA-N---GGKCLIVLDDVWDPNV--VD-FVKTVFP-DN
K---K-AHRIMMT--TRHED-I-ARSVNK---YPHNLKFLDGVESFQLLEKRAF-GVS-R
--CP-VE-LVE-HGEAIVAKCSGVPLTIVVIAGAL-RGR-TSEIDW-RVVRENVGK---H
LIQEDKLQ--R-CVNVV------RLSYNHLPHEKKACFLYFGAFPQGFDIPAWKLIRLWI
AEGLIMSKLSGNEI--EEIAEYYLNDFANRNLVMVMGKTSND---------R-----IKT
CRVHDMLHEFCVEEG-TRLALF--
>St_PG4049_C00T036902.1
----------------------SSRRSPP-----------------Q--KRVPM------
-------V----E----------------------EEN------VVGFDDEARKIS----
----SRL------------T--------N----------------G-SEEL-EIISIVGM
GGLGKTTLAKKVYTNPSVE----FHFYNRAWIYV---SQQ-YSRKEVFLGILDSL-----
GFITDEMYKMSDEKLAGELFSHLR-----SKRYLVVIDDVWTMEA--WD-DLQMAFP-KT
A---S-GSRILLT--TRNTE-V-ALHANP-EGLPHHLRFLTHEESWELLSKKVF-RKG-S
--CP-LE-LED-IGLQIAKKCYGLPLAIVVVSGLL-LKK-EKTRDWWKKVANDVSS---Y
VARDPKQ-----CMDVL------ALSYKHLPDHLKVCFIYFGVFPEDFEIPVWKLLRLWT
SEGFIQQMGQ-ECL--EDTAEEYLEDLVDRNLVLVAKKRANG---------R-----IKT
CRIHDMLRDLSVKMGSEEKFL---
>St_PG4049_C00T037653.1
-------------------------RGFE------E----------R---KPPV------
-------V----E----------------------EDD------VVGFDEEADIVI----
----KRL------------L--------G----------------E-SNRL-EVVPVVGM
PGLGKTTLANKIYKHPKIG----YEFFTRIWVYV---SQS-YRRRELFLNIISKF-T---
RNT-KQYHGMCEEDLADEIQEFLG-K---GGKYLVVLDDVWSDEA--WE-RIKIAFP-NN
N---K-PNRVLLT--TRDSK-V-AKQCTP---IPHDLKFLSEDESWILLEKKVF-HKD-K
--CP-PE-LVVPSGKSIAKKCKGLPLAIVVIAGAL-IGKGKTPREW-KQVDDSVSE---H
LINRDHPEN---CNKLV------QMSYDRLPYDLKACFLYCSAFPGGFQIPAWKLIRLWI
AEGFIQYKGH-LSL--ECKGEDNLNDLINRNLVMVMERTSDG---------Q-----IKT
CRLHDMLHEFCRQEAMKEENL---
>St_PG4049_C00T051737.1
-------------------------RGGE------E----------R---QPPV------
-------V----E----------------------EDD------VVGFDDEAQTVI----
----DRL------------L--------E----------------G-SGDL-EVIPVVGM
PGLGKTTLATKIFKHPKIE----YEFFTRLWLYV---SQS-YKTRELYLNIISKF-T---
GNT-KHCRDMSEMDLAHKVRKILE-E---GGKYLIVLDDVWSTDA--WD-RIKIAFP-KN
D---K-GNRVLLT--TRDHN-V-ARYCNR---SPHDLKFLTDEESWILLEKRAL-HKA-K
--CP-PE-LET-NGKSIARKCKGLPLAIVVIAGAL-IGKGKTIREW-EQVDQSVGE---H
FINRDQPNN---CNKLV------RMSYDVLPYDWKACFLYFGTFPRGYLIPARKLIRLWI
AEGFIQYRGN-LSL--ECKAEDYLNELVNRNLVMVMQRTLDG---------Q-----IKT
CRVHDMLYEFCWQEATTEENL---
>St_PG4049_C00T051738.1
------------------------LNSGE------E----------R---QPPV------
-------V----E----------------------EDD------VVGFDDEAQTVI----
----DRL------------L--------E----------------G-SGDL-EVIPVVGM
PGLGKTTLATKIFKHLKIE----YEFFTRLWLYV---SQS-YKTRELYLNIISKF-T---
GNT-KHCRDMSEMDLAHKVREILD-E---GGKYLIVLDDVWSTDA--WD-RIKIAFP-RN
G---K-GNRVLLT--TRDNN-V-ARYCNR---SPHYLKFLIDEESWILLEKRAL-HKA-K
--CP-PE-LET-NGKSIARKCKGLPLAIVVIAGAL-IGKGKTIREW-EQVDQSVGE---H
FINRDQP------NKLV------RMSYDVLPYDWKACFLYFGTFPRCYLIPARKLIRLWI
AEGFIQYRGN-LSL--ECKAENYLNELVNRNLVMVMQRTLDG---------Q-----IKT
CRVHDMLYEFCWQEATTEENL---
>St_PG4049_C00T055251.1
------------------------NRGDE------E----------R---KAPV------
-------V----E----------------------EDD------VVGFDDEAKIVI----
----DRL------------I--------G----------------G-SDYV-EVVPVVGM
PGLGKTTLAYKIYKDPKVE----YEFFTRVWVYV---SQT-FKRREIFLNIISKF-T---
RNT-KQYHDTPEDDLANEVKELLG-K---GGKYLIVLDDVWTMEA--WD-RIKIAFP-NN
G---K-RNRVLMT--TRQSH-V-AKRCND---KPHDLKFLTKDESWELLEKKAF-HKE-K
--CP-PE-LEL-PGKSIAEKCMGLPLAIVVIAGAL-IGKGKTTREW-ELVAASVGE---H
LINRD-PEN---CKKLV------QMSYDRLPYDLKACFLYCGAFPGGSQIPAKKLIRLWI
AEGFIQYQGP-LAL--EDVAEDHLNDLVNRNLVMVMQRSCSG---------Q-----IKI
CRVHDMLHEFCRHEAMMEENL---
>St_PG4049_C00T065044.1
--------------------DSKSKQTAH------QL---------K---RAPV------
-------V----E----------------------EDE------VVGFDEEADKII----
----NRL------------L--------G----------------G-SDDV-EFIPIVGM
PGLGKTTLANKVFKSSA-G----YAFDNRIWVYV---SQS-YTRRDLFLNIINQF-T---
RNT-EQYRYITEEALAEVIREHLL-S----GKYLIVLDDVWTWEP--LD-DVKIALP-NK
M---R-GSKVLFT--TRDDK-L-GKFCCN---EPHHLKFLTDDECWELLQKKVF-HKD-K
--CP-LD-LEE-LGEHIAKKCMGLPLAALVIAGAL-TGRGKIKSEW-EIVHQYVSE---H
IISSD-IMM---TKKLV------QMSCDSLPVNLKACFLYCGAFPKGSEIPAWKIVRLWI
AEGFIRETMQ-STV--ETAAEGYLNELVSKSLLMVTQRTSNG---------Q-----IKT
FRVHDMLHEFCTLEA-SEENLF--
>St_PG4060_C00T015595.1
-------------------------RGFE------E----------R---KPPV------
-------V----E----------------------EDD------VVGFDEEADIVI----
----KRL------------L--------A----------------E-SNRL-EVVPVVGM
PGLGKTTLANKIYKHPKIG----YEFFTRIWVYV---SQS-YRRRELFLNIISKF-T---
RNT-KQYHGMCEEDLADEIQEFLG-K---GGKYLVVLDDVWSDEA--WE-RIKIAFP-NN
N---K-PNRVLLT--TRDSK-V-AKQCTP---IPHDLKFLTEDESWILLEKKVF-HKD-K
--CP-PE-LVVPSGKSIAKKCKGLPLAIVVIAGAL-IGKGKTPREW-KQVDDSVSE---H
LINRDQPEN---CNKLV------QMSYDRLPYDLKACFLYCSAFPGGFQIPAWKLIRLWI
AEGFIQYKGH-LSL--ECKGEDNLNDLINRNLVMVMERTSDG---------Q-----IKT
CRLHDMLHEFCRQEAMKEENL---
>St_PG4060_C00T016705.1
----------------------AAEIVVQ------E------E---Q----GS-----S-
-------L----E----------------------NHE------VVGFDKEATKVI----
----NRL------------V--------E----------------G-AECL-DVIPVVGM
PGLGKTTLARKIYNDPKIS----REFFSYIWVFI---GQSTCVKRDILFNILKGF-T---
NSF-DEFKNRNETDITEEIRKRVA-N---GGKCLIVLDDVWDPNV--VD-FVKTVFP-DN
K---K-AHRIMMT--TRHED-I-ARSVNK---YPHNLKFLDGVESFQLLEKRAF-GVS-R
--CP-VE-LVE-HGEAIVAKCSGVPLTIVVIAGAL-RGR-TSKIDW-KVVRENVGK---H
LILEDKLQ--R-CVNVV------RLSYNHLPHEKKACFLYFGAFPQGFDIPAWKLIRLWI
AEGLIMSRLSGNEI--EEIAEYYLNDFANRNLVMVMGKTSND---------R-----IKT
CRVHDMLHEFCVEEA-TRLALF--
>St_PG4060_C00T016707.1
-------------------------IVVQ------E------E---Q----GS-----S-
-------L----E----------------------NHE------VVGFGEEATKVI----
----NRL------------V--------E----------------G-AECL-DVIPVVGM
PGLGKTTLARKIYNDPTIS----REFFSCIWVFI---GQSTCVKRDILFNILKGF-T---
NSF-DEFKNRNDADITQEILKRMA-N---GGKCLIVLDGVWDSNV--VD-FVKTVFP-DN
K---K-AHRIMMT--TRHED-I-ARSVNK---YPHNLKFLDGVESFQLLEMRAF-GVS-R
--CP-VE-LVE-HGEAIVAKCSGVPLTIVVIAGAL-RGR-TREIDW-TVVRENVGK---H
LIQEDKFQ--R-CVNVV------RLSYNHLPQEKKACFLYFGAFPQGFDIPAWKLILLWI
AEGLIMSKLSGNEI--EEIAEYYLNDFANRNLVMVMGKTSND---------R-----IKT
CRVYDMLHEFCVEEA-TRLTLF--
>St_PG4060_C00T016729.1
-------------------IDHQAETIVQ------E------E---Q----GS-----S-
-------L----E----------------------NHE------VVGFGEEATKVI----
----NRL------------V--------E----------------G-AECL-DVIPVVGM
PGLGKTTLARKIYNDPTIS----REFFSYIWVFI---GQSTCVKRDILFNILKGF-T---
NSF-DEFKNKNEADLTEEIRKRVA-N---GGKCLIVLDDVWDPNV--VD-FVKTVFP-DN
K---K-AHRIMMT--TRHED-I-ARSVNK---YPHNLKFLDGVESFQLLEKRAF-GVS-R
--CP-VE-LVE-HGEAIVAKCSGVPLTIVVIAGAL-RGR-TSEIDW-KVVRENVGK---H
LILEDKLQ--R-CVNVV------RLSYNHLPHEKKACFLYFGAFPQGFDIPAWKLIRLWI
AEGLIMSRLSGNEI--EEIAEYYLNDFANRNLVMVMGKTSND---------R-----IKT
CRVHDMLHEFCVEEA-TRLALF--
>St_PG4060_C00T016748.1
--------------------DHQAETIVQ------E------E---Q----GS-----S-
-------L----E----------------------NHE------VVGFGEEATKVI----
----NRL------------V--------E----------------G-AECL-DVIPVVGM
PGLGKTTLARKIYNDPTIS----REFFSYIWVFI---GQSTCVKRDILFNILKGF-T---
NSF-DEFKNKNEADLTEEIRKRVA-N---GGKCLIVLDDVWDPNV--VD-FVKTVFP-DN
K---K-AHRIMMT--TRHED-I-ARSVNK---YPHNLKFLDGVESFQLLEKRAF-GIS-R
--CP-VE-LVE-HGEAIVAKCSGVPLTIVVIAGAL-RGR-TSEIDW-KVVRENVGK---H
LILEDKLQ--R-CVNVV------RLSYNHLPHEKKACFLYFGAFPQGFDIPAWKLIRLWI
AEGLIMSRLSGNEI--EEIAEYYLNDFANRNLVMVMGKTSND---------R-----IKT
CHVHDMLHEFCVEEA-TRLTLF--
>St_PG4060_C00T020726.1
------------------------KG--H------EV-----T---Q----GT-----Y-
-------L----D----------------------DDE------VVGFDEEANIVI----
----KRL------------V--------E----------------GPADSL-DIIPVVGM
PGLGKTTLARKIYNDSKVS----YEFYSIVWVYV---GKE-CKAKDIYLRILKFF-K---
KNI-EDHLNDDVDTLAKAIGGYIK-K---GGRCLIVLDDVWEDEV--ID-HVRKVFA-EN
K---K-GHRIMMT--TRDLR-L-AKFANP---DPHEQKFLKKEESFELLVMRVF-GKG-S
--CP-NE-LVV-IGKTIAEKCGGVPLVVVVIAGAL-RGR-LDKKEW-ERVDKNVMQ---H
FGDHIEDS----CLEYV------KMSYDHLPQEVQMCFLYCGVFPRGFDIPCWKLIRLWI
AEGLIKPQPK-FTL--EEIAEFCLTDLLNRNLVIIMQKRSDG---------Q-----IKT
CRLHDMLYQFCKKEA-SNKWLF--
>St_PG4060_C00T020731.1
------------------------KNA-H------EV-----T---Q----GP-----S-
-------L----D----------------------DDV------VVGFDEEVKKVI----
----KRL------------V--------E----------------GPAESL-AIIPVVGM
PGLGKTTLARKIYNDSTLS----FEFFSILWVYV---GRE-YKIKDIYLRILKHF-K---
NSI-DEHLNEDEGTLAKVITGFMS-K---GGRCLIVLDDVWDAKV--ID-YVKKVFP-EN
K---K-GHRIMMT--TRDGY-L-AAYANP---EPHDLKFLTSEESFELLVKMVF-GKG-N
--CP-DK-LKD-VGKRIAGNCGGVPLVVVVIAGAL-VGR-SNTTEW-EVVERNVAQ---H
AFSVNKA-----CGVFV------EMSYDRLSQEMQTCFLYCGIFPRDFDIPAWKLIRMWI
AEGLIKPQQS-STL--EEIAEYHLNDLVNRNLVIMLQKRSDG---------Q-----IKT
CRLHGMLHEFCRRKA-A-------
>St_PG4060_C00T020732.1
----------------------VPKKA-H------EV-----T---Q----GP-----S-
-------L----D----------------------DDE------VVGFDEEVKKVI----
----KRL------------V--------E----------------GPAESL-AIIPVVGM
PGLGKTTLARKIYNDSTLS----FEFFSILWVYV---GQE-YKIKDIYLRILKHF-K---
NSI-DEYLNEDEGTLAKVISGFMS-K---GGRCLMVLDDVWEENA--ID-HVKKVFP-EN
K---M-GHRIVMT--TRELS-V-AAYVNP---DPHNLKFLTPEESFELLVKRVF-GKG-S
--CP-DK-LKD-VGKRIAGNCGGVPLVVVVIAGAL-AGR-SNTTEW-EVVERNVAQ---H
AFSVNKA-----CGVFV------EMSYDRLSQEMQTCFLYCGIFPRDFDIPAWKLIRMWI
AEGLIKPQQS-YTL--EEIAEHHLNDLVNRNLVIILQKRSDG---------Q-----IKT
CRLHGMLHEFCRRKA-ANKWLF--
>St_PG4060_C00T020736.1
------------------------KKG-H------EV-----N---Q----GDL----L-
-------L----D----------------------DDE------VVGFNEEANYVI----
----KRL------------V--------E----------------GPEESL-DIIPVVGM
PGLGKTILARKIYNDPKLS----YEFHSIVWVYV---GME-YKIKDIYLRILKFF-T---
KRI-EDHLNDDEDTLAKVISGLMS-N---QGRCIIILDDVWEANV--ID-HVKKVFP-EN
K---K-GHRIMMS--TRDRY-L-AAYANA---EPHNLKFLTAEECFELLEEIVF-GKG-S
--YP-DE-LKE-VGKRIAGNCGGIPLVLMVIAGEL-RGS-STTNDW-LRVERTMA----H
LYSNYNRD----YDVFV------EMSYDRLPQQVQMCFLYCGIFPRGFDIPAWKLIRMWI
AEGLIKPQQS-YTL--EEIAEHHLNDLVNRNLVILLQKKSDG---------K-----IKT
CRLHDMMHKFCRRKA-ANKWLF--
>St_PG4060_C00T020737.1
--------------------------K-K------GV-----Q---E---QGP-----S-
-------L----E----------------------NDE------VVGFDDEASKVI----
----KRL------------V--------E----------------GPAESL-DIIPVVGM
PGLGKTTLARKIYNDPKLS----YEFFSIPWVYV---GQE-YKIKDIYLRILKCF-K---
KNI-EDHLNDDVDTLAKVISDFIN-K---GGRCLIVLDDVWVAEV--ID-DVKKVFA-EN
K---K-GHRIMMT--TRDRY-L-ATYANT---EPHDLKFLNGKESFELLEKRVF-GKG-S
--CP-DE-LVE-LGKKIAGNCGGVPLAVVVIAGAL-RGR-PNTNDW-LRVQKNVAE---H
FYKNSQEG----CLKFV------EMSYNRLPQEVQTCFLYCGVFPRGFDIPSWKLIRLWI
AEGLIKPQQT-YTP--EEIAEFYLNDLVNRNLVILMRKKSDG---------Q-----IKI
CRLHDMLHEFCRTEA-SNKWLF--
>St_PG4060_C00T020738.1
---------------------EHHKK--E------EV-----T---Q----GP-----S-
-------L----E----------------------NDA------VVGFDKEANTVI----
----QRL------------V--------E----------------GPMDSV-DIIPVVGM
PGLGKTTLARKIYNDSKLT----YEFYSIVWVYV---GKE-CKAKDIYLRILKFF-K---
KNI-EDHLNDDVDTLAKAIGGYIK-K---GGRCLIVLDDVWEDEV--ID-HVRKVFA-EN
K---K-GHRIMMT--TRDSC-V-AKFANP---KPHELKFLEKEESFELLVTRVF-GKG-S
--CP-NE-LVR-TGKKIAEKCGGVPLVVVVIAGAL-RGR-LDKKDW-ERVDRNVVQ---H
FGDHTEDS----CLKFV------KMSYDHLPQEVQMCFLYCGVFPRGFDIPCWKLIRLWI
AEGLIKPQPK-FTL--EERAEFCLTDLLNRNLVIIMQKRSDG---------Q-----IKT
CRLHDMLYQFCKMEA-SNRCLF--
>St_PG4060_C00T024252.1
------------------------NRGDE------E----------R---KAPV------
-------V----E----------------------EDD------VVGFDDEAKIVI----
----DRL------------I--------G----------------G-SDYV-EVVPVVGM
PGLGKTTLAYKIYKDPKVE----YEFFTRVWVYV---SQT-FKRREIFLNIISKF-T---
RNT-KQYHDTPEDDLANEVKELLG-K---GGKYLIVLDDVWTMEA--WD-RIKIAFP-NN
G---K-RNRVLMT--TRQSN-V-AKRCND---KPHDLKFLTKDESWELLEKKVF-HKE-K
--CP-PE-LEL-PGKSIAEKCMGLPLAIVVIAGAL-IGKGKTTREW-ELVAASVGE---H
LINRD-PEN---CKKLV------QMSYDRLTYDLKACFLYCGAFPGGSQIPAKKLIRLWI
AEGFIQYQGP-LAL--EDVAEDHLNDLVNRNLVMVMQRSCSG---------Q-----IKI
CRVHDMLHEFCRHEAMTEENL---
>St_PG4060_C00T026268.1
-------------------------GRSM------A------T---Q----GP-----A-
-------E----E----------------------DIE------VVGFDKPAEDVI----
----KRL------------G--------E----------------G-SKDL-DVIPIVGM
PGLGKTTLSRKVYNDSSLD----FHFYKRMWVYV---GTS-KKPKDILVEIVKEV-D-PS
NSE-EQIKDKDEDQLAHIIRDFLV-E---RGKYLIVLDDVWDTQV--VD-FVKKAFP-NN
KSQPR-GDRIMLT--TRQQR-V-AEAVSA---HPHNLEKLSKGDSFKLLEQRVF-GKT-R
E-CP-ID-LEG-YGREIVDKCCGVPLAIVVIAGGL-RGY-LDEGKW-KLVRDNVGK---H
LTNKVDEK--S-CLKLV------EMSYNHLPQESKAAFLYFGVFPQGFDIPAWKLIRLWV
AEGLIKSDLRGSEI--EEVAETYLSDFADRNLVMVMQKRSNG---------Q-----IKT
CCLHDMLLEFCIIEG-ERISLF--
>St_PG4060_C00T044987.1
-----------------------FNRGDE------E----------R---KAPV------
-------V----E----------------------EDD------VVGFDDEAKIVI----
----DRL------------I--------G----------------G-SDYV-EVVPVVGM
PGLGKTTLAYKIYKDPMVE----YEFFTRVWVYV---SQT-FKRREIFLNIISKF-T---
RNT-KQYHDTPEDDLANEVKELLG-K---GGKYLIVLDDVWTMEA--WD-RIKIAFP-NN
G---K-RNRVLMT--TRQSN-V-AKCCND---KPHDLKFLTKDESWELLEKKVF-HKE-K
--CP-PE-LEL-PGKSIAEKCMGLPLAIVVIAGAL-IGKGKTTREW-ELVAASV------
---------------------------------------------GGSQIPAKKLIRLWI
AEGFIQYQGP-LAL--EDVAEDHLNDLVNRNLVMVMQRSCSG---------Q-----IKI
CRVHDMLHEFCRHEAMTEENL---
>St_PG4060_C00T049506.1
--------------------------KST------G------T---Q----GP-----A-
-------E----E----------------------DIE------VVGFDKPAEDVI----
----KRL------------G--------E----------------G-SKDL-DVIPIVGM
PGLGKTTLSRKVYNDSSLD----FHFYKRMWVYV---GTS-KKPKDILVEIVNEV-A-PS
NSK-ELIKDKDEDQLAHIIRDFLV-E---RGKYLIVLDDVWDTQV--VD-FVKKAFP-NN
KSQPR-GDRIMLT--TRQQR-V-AEAVSA---RPHNLEKLSKGDSFKLLEQRVF-GKT-R
E-CP-IN-LRG-YGEEIVDKCCGVPLAIVVISGAL-KGC-MDESEW-IVVKENVGK---I
FINKDDDK--S-CLKYV------ETSYNHLPQQKKVAFLYFGVFPQGFDIPAWKLIRLWV
AEGLIKSDLQGSEI--EKVAETYLSDFAGRNLVMVMQKRSNG---------Q-----IKT
CRLHDMLHEFCIIEA-KRISLF--
>St_PG4060_C00T049975.1
--IAKIFIQKYK----NRNFTEEINEILE------EVRKILEE---N----QH-----L-
-------F----E----------------------ANP------MI--DHHAEKVV----
----QE----------------------E----------------Q-EQCL-DVIPVVGM
PGLGKTTLARKIYNDPKIS----REFFSYSWVFI---GQSTCVKRDILFNILKGF-T---
NSF-DEFKNKNETDITEEIRKRVA-N---GGKCLIVLDDVWDSNV--VD-FVKTVFP-DN
K---K-AHRIMMT--TRHED-I-ARSVNK---YPHNLKFLDGDESFQLLEKRAF-GVS-R
--CP-VE-LVE-HGEAIVAKCSGVPLTIVVIAGAL-RGR-TSEIDW-KVVRENVGK---H
LTQEDKLQ--R-CVSVV------RLSYNHLPQEKKACFLYFGAFPQGFDIPAWKLIRLWI
AEGLIMSRLSGNEI--EEIAEYYLNDFANRNLVMVMGKTSND---------R-----IKT
CRVHDMLHEFCVEEA-TRLALF--
>St_PG4060_C00T049980.1
--------------------DRQAETVVQ------E------E---Q----GS-----S-
-------L----E----------------------NHE------VVGFDKEATKVI----
----NRL------------V--------E----------------G-AECL-DVIPVVGM
PGLGKTTLARKIYNDPTIS----REFFSYIWVFI---GQSTCVKRDILFNILKKF-T---
NSV-DEFKNRNEADITEEIRKRVA-N---GGKCLIVLDDVWDSNV--VD-FVKTVFP-DN
K---K-AHRIMMT--TRHED-I-ARSVNK---YPHNLKFLDGDESFQLLEKRAF-GVS-R
--CP-VE-LVE-HGEAIVAKCSGVPLTIVVIAGAL-RGR-TSEIDW-RVVRENVGK---H
LIQEDKLQ--R-CVNVV------RLSYNHLPQEKKACFLYFGAFPQGFDIPAWKLIRLWI
AEGLIMSRLSGNEI--EEIAEYYLNDFANRNLVMVMGKTSND---------R-----IKT
CRVHDMLHEFCVEEA-TRLSLF--
>St_PG4060_C00T050003.1
-----------------PTIDHQAEKVVQ------E------E---Q----GS-----S-
-------L----E----------------------NHE------VVGFDEEATKVI----
----NRL------------V--------E----------------G-AECL-DVIPVVGM
PGLGKTTLARKIYNDPKIS----REFFSYIWVFI---GQSTCVKRDILFNILKGF-T---
NSF-DEFKNRNEADITEEIRKRVA-N---GGKCLIVLDDVWDPNV--VD-FVKTVFP-DN
K---K-AHRIMMT--TRHED-I-ARSVNK---YPHNLKFLDGDESFQLLEKRAF-GVS-R
--CP-VE-LVE-HGEAIVAKCSGVPLTIVVIAGAL-RGR-TSEIDW-KVVRENVGK---H
LL-EDKRQ--R-CLNVV------RLSYNHLPQEKKACFLYFGAFPQGFDIPAWKLIRLWI
AEGLIMSKLSGIEI--EDIAEYYLNDFANRNLVMVTGKRSNG---------R-----IKT
FRVHDMLHEFCVEEG-TRLTLF--
>St_PG4060_C00T050020.1
------------------TIDRQAETVVQ------E------E---Q----GS-----S-
-------L----E----------------------NHE------VVGFDKEATKVI----
----NRL------------V--------E----------------G-AECL-DVIPVVGM
PGLGKTTLARKIYNDPTIS----REFFSYIWVFI---GQSTFVKRDILFNILKGF-T---
NSV-EEFKNRNEADITEEIRKRVA-N---GGKCLIVLDDVWDSNV--VD-FVKTVFP-DN
K---K-AHRIMMT--TRHED-I-ARSVNK---YPHNLKFLDGDKSFQLLEKRAF-GVS-H
--CP-VE-LVE-HGEAIVAKCSGVPLTIVVIAGAL-RGR-TSEIDW-KVVRENVGK---H
LIQEDKLQ--R-CVNVV------RLSYNHLPQEKKACFLYFGAFPQGFDIPAWKLIRLWI
AEGLIMSRLSGNEI--EEIAEYYLNDFANRNLVMVMGKTSND---------R-----IKI
CRVHDMLHEFCVEEA-TRLALF--
>St_PG4060_C00T050029.1
-------------------------IVVQ------E------E---Q----GS-----S-
-------L----E----------------------NHE------VVGFGEEATKVI----
----NRL------------V--------E----------------G-AECL-DVIPVVGM
PGLGKTTLARKIYNDPTIS----REFFSCIWVFI---GQSTCVKRDILFNILKGF-T---
NSF-DEFKNRNDADITQEILRRMA-N---GGKCLIVLDGVWDSNV--VD-FVKTVFP-DN
K---K-AHRIMMT--TRHED-I-ARSVNK---YPHNLKFLDGVESFQLLEMRAF-GVS-R
--CP-VE-LVE-HGEAIVAKCSGVPLTIVVIAGAL-RGR-TREIDW-TVVRENVGK---H
LIQEDKFQ--R-CVNVV------RLSYNHLPQEKKACFLYFGAFPQGFDIPAWKLILLWI
AEGLIMSKLSGNEI--EEIAEYYLNDFANRNLVMVMGKTSND---------R-----IKT
CRVYDMLHEFCVEEA-TRLTLF--
>St_PG4060_C00T050031.1
----------------------AAEIVVQ------E------E---Q----GS-----S-
-------L----E----------------------NHE------VVGFDKEATKVI----
----NRL------------V--------E----------------G-AECL-DVIPVVGM
PGLGKTTLARKIYNDPKIS----REFFSYIWVFI---GQSTCVKRDILFNILKGF-T---
NSF-DEFKNRNETDITEEIRKRVA-N---GGKCLIVLDDVWDPNV--VD-FVKTVFP-DN
K---K-AHRIMMT--TRHED-I-ARSVNK---YPHNLKFLDGVESFQLLEKRAF-GVS-R
--CP-VE-LVE-HGEAIVAKCSGVPLTIVVIAGAL-RGR-TSEIDW-KVVRENVGK---H
LILEDKLQ--R-CVNVV------RLSYNHLPHEKKACFLYFGAFPQGFDIPAWKLIRLWI
AEGLIMSRLSGNEI--EEIAEYYLNDFANRNLVMVMGKTSND---------R-----IKT
CRVHDMLHEFCVEEA-TRLALF--
>St_PG4060_C00T050229.1
-----------------------------------ET-----I---R----S-L----A-
------------------------------------DE------IKGISDKVKEFR----
----E-----------------------E----------------RREESL-DIIPVVGM
PGLGKTTLARKIYNDPKLS----YEFHSIVWVNV---GME-YKIKDIYLRILKFF-T---
KRI-EDHLNDDEDTLANMISAFIS-N---RGRCLIILDDVWEENV--ID-HVKKVFA-EN
K---M-GHRIVIT--TRDRY-L-AAYVNP---EAHHLKFLTQEESFELLVRRVF-GKE-S
--CP-VE-LVH-FGKKIAVHCGGVPLVVMVIAGAL-RGR-STTNDW-LRVERNMAQ---H
LYSNYNRD----SGVFL------EMSYDCLPQEVQTCFLYCGIFPRDFDIPAWKLIRMWI
AEGLMKPEQS-STL--EEIAEHHLNDLVNRNLVILLQKRSDG---------Q-----IKT
CRLHGMLHEFCRRKA-ANKWLF--
>St_PG4060_C00T050236.1
-------------------------G--H------EV-----T---Q----GP-----S-
-------L----E----------------------NDA------VVGFDKEANTVI----
----QRL------------V--------K----------------GPMDSV-DIIPVVGM
PGLGKTTLARKIYNDSKLT----YQFYSIVWVYV---GKE-CKAKDIYLRILKFF-K---
KNI-EDHLNDDVDTLAKAIGGYIK-K---GGRCLIVLDDVWEDEV--ID-HVMKVFA-EN
K---K-GHRIMMT--TRDLR-L-AKFSNP---EPHALKFLETEESFELLVMRVF-GKG-S
--CP-ND-IVV-IGKKIAEKCGGVPLVVVVIAGAL-RGR-LDKKDW-ERVDRNVVQ---H
FGDHTEDS----CLKYV------KMSYDHLPQEVQMCFLYCGVFPRGFDIPCWKLIRLWI
AEGLIKPQSK-STL--EERAEFCLTDLVNRNLVIIMQKRSDG---------Q-----IKT
CRLHDMLYQFCKMEA-SNRCLF--
>St_PG4060_C00T050246.1
---------------------EHHKK--E------EV-----T---Q----GP-----S-
-------L----E----------------------NDA------VVGFDKEANTVI----
----QRL------------V--------E----------------GPMDSV-DIIPVVGM
PGLGKTTLARKIYNDSKLT----YEFYSIVWVYV---GKE-CKAKDIYLRILKFF-K---
KSI-EDHLNDDVDTLAKAIGGYIK-K---GGRCLIVLDDVWEDEV--ID-HVKKVFA-EN
K---T-GHRIMMT--TRDLR-L-AKFANP---YPHELKFLKKEESFELLVMRVF-GKG-S
--CP-NE-LVV-IGNKIAEKCGGVPLVVVVIAGAL-RGR-SDKKDW-ERVDRNVVQ---H
FGEHTEDS----CLKFV------KMSYDHLPQEVQMCFLYCGVFPRGFDIPCWKLIRLWI
AEGLIKPQPE-FTL--EEIAEFYLTDLLNRNLVIIMQKRSDG---------Q-----IKT
CRLHDMLYQFCKRRL-VTDGFF--
>St_PG4060_C00T050251.1
---------------------EHHKK--E------EV-----T---Q----GP-----S-
-------L----E----------------------NDA------VVGFDKEANTVI----
----QRL------------V--------E----------------GPMDSV-DIIPVVGM
PGLGKTTLARKIYNDSKLT----YEFYSIVWVYV---GKE-CKAKDIYLRILKFF-K---
KNI-EDHLNDDVDTLAKAIGGYIK-K---GGRCLIVLDDVWEDEV--ID-HVRKVFA-EN
K---K-GHRIMMT--TRDSC-V-AKFANP---KPHELKFLEKEESFELLVTRVF-GKG-S
--CP-NE-LVR-TGKKIAEKCGGVPLVVVVIAGAL-RGR-LDKKDW-ERVDRNVVQ---H
FGDHTEDS----CLKFV------KMSYDHLPQEVQMCFLYCGVFPRGFDIPCWKLIRLWI
AEGLIKPQPK-FTL--EERAEFCLTDLLNRNLVIIMQKRSDG---------Q-----IKT
CRLHDMLYQFCKMEA-SNRCLF--
>St_PG4060_C00T050252.1
------------------------LPK-K------GV-----Q---E---QGP-----S-
-------L----E----------------------NDE------VVGFDDEASKVI----
----KRL------------V--------E----------------GPAESL-DIIPVVGM
PGLGKTTLARKIYNDPKLS----YEFFSIPWVYV---GQE-YKIKDIYLRILKCF-K---
KNI-EDHLNDDVDTLAKVISDFIN-K---GGRCLIVLDDVWVAEV--ID-DVKKVFA-EN
K---K-GHRIMMT--TRDRY-L-ATYANT---EPHDLKFLNGNESFELLEKRVF-GKG-G
--CP-DE-LVE-LGKKIAGNCGGVPLAVVVIAGAL-RGR-PNTNDW-LRVQKNVAE---H
FYKNSQEG----CLKFV------EMSYNRLPQEVQTCFLYCGVFPRGFDIPSWKLIRLWI
AEGLIKPQQT-YTP--EEIAEFYLNDLVNRNLVILMRKKSDG---------Q-----IKI
CRLHDMLHEFCRTEA-SNKWLF--
>St_PG4060_C00T050262.1
----------------------HHKK--G------EV-----T---Q----GP-----S-
-------L----E----------------------NEA------VVGFDKEAKTVI----
----QRL------------V--------E----------------GPMDSV-DIIPVVGM
PGLGKTTLARKIYNDSKLT----YEFYSIVWVYV---GKE-CKAKDIYLRILKFF-K---
KNI-EDHLNDDVDTLAKAIGGYIK-K---GGRCLIVLDDVWEDEV--ID-HVRKVFA-EN
K---K-GHRIMMT--TRDLR-V-AKFANE---EPHELKFLETEESFELLVMRVF------
--------------------------------GAL-RGR-LDKKEW-ERVDKNVVQ---Y
LGDDTKDSC---CLRFV------KMSYDHLPQEAQMCFLYCGVFPRGFDIPCWKLIRLWI
AEGLIKPQPE-STL--EEIAEDCLTDLVNRNLVIIMQKRSDG---------Q-----IKT
CRLHDMLYQFCKTEA-INRCLF--
>St_PG4060_C00T050267.1
--------------------IEHHKK--E------EV-----T---Q----GP-----S-
-------L----E----------------------NEA------VVGFDKEANTVI----
----QRL------------V--------E----------------GPMDSV-DIIPVVGM
PGLGKTTLARKIYNDSKLT----YEFYSIVWVYV---GKE-CKAKDIYLRILKFF-K---
KNI-EDHLNDDVDTLAKAIGGYIK-K---GGRCLIVLDDVWEDEV--ID-HARKVFA-EN
K---K-GHRIMMT--TRDSR-V-AKFANP---KPHELKFLEKEESFELLVTRVF-GKG-S
--CP-NE-LVR-TGKKIAEKCGGVPLVVVVIAGAL-RGR-LDKKDW-ERVDRNVVQ---H
LGEDTEDS----CLKYV------KMSYDHLPQEVQMCFLYCGVFPRGFDIPCWKLIRLWI
AEGLIKQQPK-FTL--EEIAEFCLTDLVNRNLVIIMQKRSDG---------Q-----IKT
CRLHDMLYQFCKKEA-SNRCLF--
>St_PG4060_C00T050269.1
----------------------------H------EV-----T---Q----GP-----S-
-------L----D----------------------DDD------VVGFDEEADKVI----
----KLL------------V--------E----------------GPAESL-AIIPVVGM
PGLGKTTLARKIYNDSTLS----FEFFSILWVYV---GRE-YKIKDIYLRMLKHF-K---
NSI-DEHLNEDEDRLAKVISGFMS-K---GGKCLIVLDDVWEANV--ID-HVKKVFP-EN
K---K-GHRIMMT--TRDGL-L-ASYTNP---DPHNLKFLTKEESFELLVKRVF-GKG-S
--CP-DE-LKE-VGRGIAGNCSGVPLVVVVTAGAL-AGR-SNTTEW-EVVERNVIQ---Y
AFNVNKD-----CGVFV------EMSYDRLSQELQTCLLYSGIFPRGFDIPAWKLIRLWI
AEGLIKPQQS-STL--EETAELHLNDLVHRNLVILLEKRSDG---------Q-----IKT
CRLHDMLHEFCRTKA-ADKWLF--
>St_PG4060_C00T050271.1
-------------------------RLPR------DP---------Q----------DTF
-------L----E----------------------VNN------IVGFNKEANEVM----
----ERL------------V--------G----------------G-TKEV-ECIPIVGM
TGLGKTTLARKVWSDSQIT----AEFPNNIWVSV---GQS-NELKDMFFVILKSS-T---
GSN-QEFRRDGVNELGKLITSFVT-E---QHRYLIVLDDVWASEL--VV-RSKNFLP-VN
K---K-GHRILIT--TRRRD-VAASCGSK---KPYHLKFLNGEDSFQLLEKGVF-DNG-G
--CQ-DNLLVE-LGKSIASKCGGLPLALVVIAKAL-KVN-QTEYDW-KRIENNFWQ---Y
A------EE---ALKIV------EASYESLSSEMKACFLYCLAFPKGRDIPFQMLIRLWT
AEGLIESNPINFSS-SKDKAENYLMEFENLNLVIVSREITGS---------------IKR
IKCNDIFYEFYKMQV---------
>St_PG4060_C00T050273.1
-------------------------KR-H------EV-----T---Q----GPYL-----
-------L----E----------------------DDE------VVGFDEEANIVI----
----KRL------------V--------E----------------GPAE-L-DIIPVVGM
PGLGKTTLARKIYNDSNIS----SKFFSILWVYV---GQE-YELKDIHLRILKCF-T---
TRI-EDHLNDDVDALAKTIGGFVS-----HGRCLIVLDDVWVAEV--VD-QVRKVFP-IN
K---N-GHRIMVT--TRNKF-L-AAYANP---VPHNLKFLTISHSFELLEKRVF-GNR-N
--FP-VE-LVE-IGKNIAKTCHGLPLATVLIAGVL-RGL-PDKSDW-LRIEKNMLQ---H
L--SNKD-----YGVFL------EMSYHHLPPEVQVCFLYCGVFPRGFDIPSWKLICLWI
AEGLIKRQPM-FTL--EEIAEFYLKDLVNKNLVMLLQKRSDG---------R-----IKT
CRLHDMLHEFCRKEA-SEKWLF--
>St_PG4060_C00T053544.1
-------------------------RGFE------E----------R---KPPV------
-------V----E----------------------EDD------VVGFDEEADIVI----
----KRL------------L--------A----------------E-SNRL-EVVPVVGM
PGLGKTTLANKIYKHPKIG----YEFFTRIWVYV---SQS-YRRRELFLNIISKF-T---
RNT-KQYHGMCEEDLADEIQEFLG-K---GGKYLVVLDDVWSDEA--WE-RIKIAFP-NN
N---K-PNRVLLT--TRDSK-V-AKQCTP---IPHDLKFLTEDESWILLEKKVF-HKD-K
--CP-PE-LVVPSGKSIAKKCKGLPLAIVVIAGAL-IGKGKTPREW-KQVDDSVSE---H
LINRDQPEN---CNKLV------QMSYDRLPYDLKACFLYCSAFPGGFQIPAWKLIRLWI
AEGFIQYKGH-LSL--ECKGEDNLNDLINRNLVMVMERTSDG---------Q-----IKT
CRLHDMLHEFCRQEAMKEENL---
>St_PG4060_C00T071212.1
------------------------SRGGE------E----------R---QPPV------
-------V----E----------------------EDD------VVGFDVEAQTVI----
----DRL------------L--------E----------------G-SGDL-EVIPVVGM
PGLGKTTLATKIFKHPKIE----YEFFTRLWLYV---SQS-YKTRELYLNIISKF-T---
GNT-KQCRDMSEIDLALKVREILE-E---GGKYLIVLDDVWSTDA--WD-RIKIAFP-KN
D---K-GNRVLLT--TRDHN-V-ARYCNR---SPHDLKFLTDEESWILLEKRAF-HKA-K
--CP-PE-LET-NGKSIAKKCKGLPLAIVVIAGAL-IGKGKTIRQW-EQVDQSVGE---H
FINRDQPNN---CNKLV------RMSYDVLPYDWKACFLYFGTFPRGYLIPARKLIRLWI
AEGFIQYRGN-LSL--ECKAEDYLNELVNRNLVMVMQRTLDG---------Q-----IKT
CRVHDMLYEFCWQEATTEENL---
>St_PG4060_C00T075144.1
----------------------SSRRSPP-----------------Q--KRVPM------
-------V----E----------------------EEN------VVGFDDEARKIS----
----SRL------------T--------N----------------G-SEEL-EIISIVGM
GGLGKTTLAKKVYTDPSVE----FHFYNRAWIYV---SQQ-YSRKEVFLGILDSL-----
GLITDEMYKMNDEKLAGELFSHLR-----SKRYLVVIDDVWTMEA--WD-DLQMAFP-KT
A---S-GSRILLT--TRNTE-V-ALHANP-EGLPHLLRFLTHEESWELLSKKVF-RKG-S
--CP-LE-LED-IGLQIAKKCYGLPLAIVVVSGLL-LKK-EKTRDWWKKVANDVSS---Y
VARDPKQ-----CMDVL------ALSYKHLPDHLKVCFIYFGVFPEDFEIPVWKLLRLWT
SEGFIQQMGQ-ECL--EDTAEEYLEDLVDRNLVLVAKKRANG---------R-----IKT
CRIHDMLRDLSVKMGSEEKFL---
>St_PG5003_C00T002171.1
-------------------------NSGE------E----------R---QPPV------
-------V----E----------------------EDD------VVGFDDEAQKVI----
----DRL------------L--------E----------------G-SGDL-EVIPVVGM
PGLGKTTLATKIFKHLKIE----YEFFTRLWLYV---SQS-YKTRELYLNIISKF-T---
GNT-KHCRDMSETDLAQKVREILD-E---GGKYLIVLDDVWSTDA--WD-RIKIAFP-RN
G---K-GNRVLLT--TRDNN-V-ARYCNR---SPHYLKFLTDEESWILLEKRAL-HKA-K
--CP-PE-LET-NGKSIARKCKGLPLAIVVIAGAL-IGKGKTIREW-EQVDQSVGE---H
FINRDQP------NKLV------RMSYDVLPYDWKACFLYFGTFPRGYLIPARKLIRLWI
AEGFIQYRGN-LSL--ECKAENYLNELVNRNLVMVMQRTLDG---------Q-----IKT
CRVHDMLYEFCWQEATTEENL---
>St_PG5003_C00T010972.1
------------------------LPK-K------GV-----Q---E---QGP-----S-
-------L----E----------------------NDE------VVGFDDEASKVI----
----KRL------------V--------E----------------GPAESL-DIIPVVGM
PGLGKTTLARKIYNDPKLS----YEFFSIPWVYV---GQE-YKIKDIYLRILKSF-K---
KSI-EDHLNDDVDTLAKVISDFIN-K---GGRCLIVLDDVWVAEV--ID-DVKKVFA-EN
K---K-GHRIMMT--TRDRY-L-ATYAST---EPHDLKFLNGKESFELLEKRVF-GKG-S
--CP-DE-LVE-LGKKIAGNCGGVPLAVVVIAGAL-RGR-PNTNDW-LRVQKNVAE---H
FYKNTQAG----CLKFV------EMSYNRLPQEVQTCFLYCGVFPRGFDIPSWKLIRLWI
AEGLIKPQQT-YTP--EEIAEFYLNDLVNRNLVILMRKKSDG---------Q-----IKI
CRLHDMLHEFCRTEA-SNKWLF--
>St_PG5003_C00T010972.2
------------------------LPK-K------GV-----Q---E---QGP-----S-
-------L----E----------------------NDE------VVGFDDEASKVI----
----KRL------------V--------E----------------GPAESL-DIIPVVGM
PGLGKTTLARKIYNDPKLS----YEFFSIPWVYV---GQE-YKIKDIYLRILKSF-K---
KSI-EDHLNDDVDTLAKVISDFIN-K---GGRCLIVLDDVWVAEV--ID-DVKKVFA-EN
K---K-GHRIMMT--TRDRY-L-ATYAST---EPHDLKFLNGKESFELLEKRVF-GKG-S
--CP-DE-LVE-LGKKIAGNCGGVPLAVVVIAGAL-RGR-PNTNDW-LRVQKNVAE---H
FYKNTQAG----CLKFV------EMSYNRLPQEVQTCFLYCGVFPRGFDIPSWKLIRLWI
AEGLIKPQQT-YTP--EEIAEFYLNDLVNRNLVILMRKKSDG---------Q-----IKI
CRLHDMLHEFCRTEA-SNKWLF--
>St_PG5003_C00T010974.1
----------------------------H------EI-----T---Q----G-P----P-
-------L----E----------------------NDE------VVGFDVEANNVI----
----KRL------------V--------E----------------GPEESL-DIIPVMGM
PGLGKTILARKIFNDPKLS----YEFPSILWVNV---GQK-YKIKDIYLRILKFF-T---
KRI-EDHLSDDEDTLAKVISGFMS-N---RGRCLIILDDVWEAEV--ID-DVKKVFA-EN
K---K-GHRIVMT--TRDSR-V-AVYANP---EAHHLKFLTPKESFELLIRRVF-GKE-S
--CP-DE-LVL-FGKRIAASCFGVPLVVMVIAGTL-RGR-STTNDW-LRVERNMAQ---H
LYGNYNID----CSVFL------EMSYDCLPQEVQICFLYCGIFPRDFDIPAWKLIRMWI
AEGLIKPQQS-YTL--EEIAEHHLNNLVNRNLVILLQKRSDG---------Q-----IKT
CRLHGMLHEFCRTKA-A-------
>St_PG5003_C00T010982.1
-------------------------KG-H------EV-----T---Q----GP-----S-
-------L----D----------------------DDE------VVGFDEEAEKVI----
----KRL------------V--------E----------------GPAESL-NIISVVGM
PGLGKTTLARKIYNDSTLS----FEFFSILWVYV---GRE-YKIKDIYLRILKHF-K---
NSI-DEYLNEDEDRLAKVISGFMS-K---GGRCLIVLDDVWETNV--ID-HVKKVFP-EN
K---K-GHRIMMT--TRDGI-V-AAYKNA---ETHNLKFLTAEECFELLVKRVF-GKG-S
--CP-DE-LKE-VGKRIAGNCGGVPLVVVVTAGAL-AGR-SNTTEW-KVVERNVIQ---Y
AFNVNKD-----CGVFV------EMSYDRLSQELQTCLLYSGIFPRGFDIPAWKLIRLWI
AEGLIKPQQS-STL--EETAELHLNDLVHRNLVILLQKRSDG---------Q-----IKT
CRLHDMLHEFCRTKA-ADKWLF--
>St_PG5003_C00T013138.1
----------------------SSRRSPP-----------------Q--KRVPM------
-------V----E----------------------EEN------VVGFDDEAMKIS----
----SRL------------T--------N----------------G-SEEL-EIISIVGM
GGLGKTTLAKKVYTDPSVE----FHFYNRAWIYV---SQL-YSRKEVFLGILDSL-----
GLITDEMYKMNDEKLAGELFSHLR-----SKRYLVVIDDVWTMEA--WD-DLQMAFP-KT
A---S-GSRILLT--TRNTE-V-ALHANP-EGLPHHLRFLTHEESWELLSKKVF-RKG-S
--CP-LE-LED-IGLQIAKKCYGLPLAIVVVSGLL-LKK-EKTRDWWKKVANDVSS---Y
VARDPKQ-----CMDVL------ALSYKHLPDHLKVCFIYFGVFPEDFEIPVWKLLRLWT
SEGFIQQMGQ-ECL--EDTAEEYLEDLVDRNLVLVAKKRANG---------R-----IKS
CRVHDMLRDLSVKMGSEEKFL---
>St_PG5003_C00T014639.1
-----------------------FNRGDE------E----------R---KAPV------
-------V----E----------------------EDD------VVGFDDEAKIVI----
----DRL------------I--------G----------------G-SDYV-EVVPVVGM
PGLGKTTLAYKIYKDPKVE----YEFFTRVWVYV---SQT-FKRREIFLNIISKF-T---
RNT-KQYHDTPEDDLANEVKELLG-K---GGKYLIVLDDVWTMEA--WD-RIKIAFP-NN
G---K-RNRVLMT--TRESN-V-AKRCND---KPHDLKFLTEDESWELLEKKVF-HKE-K
--CP-PE-LEL-PGKSIAEKCMGLPLAIVVIAGAL-IGKGKTTREW-ELVAASVRE---H
LINRD-PEN---CKKLV------QMSYDRLPYDLKACFLYCGAFPGGSQIPAKKLIRLWI
AEGFLQYQGP-LAL--EDVAEDHLNDLVNRNLVMVMQRSCSG---------Q-----IKI
CRVHDMLHEFCRHEAMTEEDL---
>St_PG5003_C00T020825.1
--------------------------KTT------G------T---Q----GP-----A-
-------E----E----------------------DIE------VVGFDKPAKDVI----
----KRL------------C--------E----------------G-SKDL-DVIPIVGM
PGLGKTTLSRKVYHDSYLD----FHFYKRMWIYV---GTS-KKPKDILVEIVKEV-A-PS
NSE-ELIKDKDEDQLAHSIREFLV-E---RGKYLIVLDDVWDTKV--VD-FVKKAFP-NN
ESQPR-GDRIMLT--TRQRR-V-AEAVSA---HPHNLEKLSKGDSFKLLEQRVF-GKT-R
E-CP-IK-LRG-YGNEIVDKCCGVPLAIVVIAGAL-RGC-LGESEW-KLVKDNVGK---H
LINKDDNK--S-CLKFV------ETSYNHLPQQRKAAFLYFGVFPQGFDIPAWKLILLWV
AEGLIKSDLQGSEI--EEVADTYLSDFAGRNLVMVMQKRSNG---------Q-----IKT
CRLHDMLHEFCIIEA-ERISLF--
>St_PG5003_C00T020847.1
--------------------------KST------G------T---Q----GP-----A-
-------E----E----------------------DIE------VVGFDKPAEDVI----
----KRL------------S--------E----------------G-SKDL-DVIPIVGM
PGLGKTTLSRKVYNDSSLD----FHFYKRMWVYV---GTS-KKPKDILVEIVNEV-A-PS
NSK-ELIKDKDEDQLAHIIRDFLV-E---RGKYLIVLDDVWDTQV--VD-FVKKAFP-NN
KSQPR-GDRIMLT--TRQQR-V-AEAVSA---RPHNLEKLSEGDSFKLLERRVF-GKT-R
E-CP-IN-LRG-YGEEIVDKCCGVPLAIVVISGAL-KGC-MDESEW-IVVKENVGK---I
FINKDDDK--S-CLKYV------ETSYNHLPQQKKAAFLYFGVFPQGFDIPAWKLIRLWV
AEGLIKSDLQGSEI--EKVAETYLSDFAGRNLVMVMQKRSNG---------Q-----IKT
CRLHDMLHEFCIIEA-KRISLF--
>St_PG5003_C00T028793.1
--------------------DRQAETVVQ------E------E---Q----GS-----S-
-------L----E----------------------NHE------VVGFDKEATKVI----
----NRL------------V--------E----------------G-AECL-DVIPVVGM
PGLGKTTLARKIYNDPKIS----REFFSYIWVFI---GQSTCVKRDILFNILKGF-T---
NSV-DEFKNRNEADITEEIRKRVA-N---GGKCLIVLDDVWDSNV--VD-FVKTVFP-DN
K---K-AHRIMMT--TRHED-I-ARSVNK---YPHNLKFLDGDESFQLLEKRAF-GVS-H
--CP-VE-LVE-HGEAIVAKCSGVPLTIVVIAGAL-RGR-TCEIDW-RVVRENVGK---H
LIQEDKLQ--R-CVNVV------RLSYNHLPQEKKACFLYFGAFPQGFDIPAWKLIRLWI
AEGLIMSRLSGNEI--EEIAEYYLNDFANRNLVMVMGKTSND---------R-----IKT
CRVHDMLHEFCVEEA-TRLALF--
>St_PG5003_C00T028816.1
--------------------------G-H------EV-----T---Q----GP-----S-
-------L----D----------------------DDE------VVGFDEEAEKVI----
----KRL------------V--------E----------------GPAESL-NIISVVGM
PGLGKTTLARKIYNDSTLS----FEFFSILWVYV---GRE-YKIKDIYLRILKHF-K---
NSI-DEYLNEDEDRLAKVISGFMS-K---GGRCLIVLDDVWETNV--ID-HVKKVFP-EN
K---K-GHRIMMT--TRDGI-V-AAYKNA---ETHNLKFLTAEECFELLVKRVF-GKG-S
--CP-DE-LKE-VGKRIAGNCGGVPLVVVVTAGAL-AGR-SNTTEW-KVIERNVIQ---Y
AFNVNKD-----CGVFV------EMSYDRLSQELQTCLLYSGIFPRGFDIPAWKLIRLWI
AEGLIKPQQS-STL--EETAELHLNDLVHRNLVILLQKRSDG---------Q-----IKT
CRLHDMLHEFCRTKA-ADKWLF--
>St_PG5003_C00T028817.1
------------------------LPK-K------GV-----Q---E---QGP-----S-
-------L----E----------------------NDE------VVGFDDEASKVI----
----KRL------------V--------E----------------GPAESL-DIIPVVGM
PGLGKTTLARKIYNDPKLS----YEFFSIPWVYV---GQE-YKIKDIYLRILKCF-K---
KSI-EDHLNDDVDTLAKVISDFIN-K---GGRCLIVLDDVWVAEV--ID-DVKKVFA-EN
K---K-GHRIMMT--TRDRY-L-ATYAST---EPHDLKFLNGKESFELLEKRVF-GKG-S
--CP-DE-LVE-LGKKIAGNCGGVPLAVVVIAGAL-RGR-PNTNDW-LRVQKNVAE---H
FYKNTQAG----CLNFV------EMSYNRLPQEVQTCFLYCGVFPRGFDIPSWKLIRLWI
AEGLIKPQQT-YTP--EEIAEFYLNDLVNRNLVILMRKKSDG---------Q-----IKI
CRLHDMLHEFCRTEA-SNKWLF--
>St_PG5003_C00T028818.1
--------------------IEHHKK--E------EV-----T---Q----GP-----S-
-------L----G----------------------NDE------VVGFDKEANEVI----
----DRL------------F--------EK---------------GPAESV-NIIPLVGM
PGLGKTTLARKIYNDPKLT----YEFYSIVWVYV---GQE-CKAKDIYLRILKFF-K---
KNI-EDHLNDDVDTLAKAIGGYIK-K---GGRCLIVLDDVWEDEV--ID-HVMKVFA-EN
K---K-DHRIMMT--TRDLR-V-AKFANP---EPHVLKLLKTEVSFELLVTRVF-GKG-S
--CP-NE-LVV-VGNQIAEKCGGVPLVVVVIAGAL-RGR-SDKKDW-ERVDRNVVQ---H
FGEHTEDS----CLKFV------KMSYDHLPGEMQMCFLYCGVFPRGFDIPCWKLIRLWI
AEGLIKPQPE-FTL--EEIAEFYLTDLLNRNLVIIMQKRSDG---------Q-----IKT
CRLHDMLYQFCKKEA-SNKWLF--
>St_PG5003_C00T028822.1
-------------------------K--G------EV-----T---Q----GP-----S-
-------L----E----------------------NDA------VVGFDKEANTVI----
----QRL------------V--------E----------------GLMDSV-DIIPVVGM
LGLGKTTLARKIYNDSKLT----YEFYSIVWVYV---GKE-CKAKDIYLRILKFF-K---
KNI-EDHLNDDVDTLAKAIGGYIK-K---GGRCLIVLDDVWEDEV--ID-HVRKVFA-EN
K---K-GHRIMMT--TRDSC-V-AKFANP---KPHELKFLEKEESFELLVTRVF-GKG-S
--CP-NE-LVR-TGKKIAEKCGGVPLVVVVIAGAL-RGR-LDKKDW-ERVDRNVVQ---H
MGVHTEDS----CLKFV------KMSYDHLPQEVQMCFLYCGVFPRGFDIPCWKLIRLGI
AEGLIKPQPN-FTL--EEIAEFCLTDLLNRNLVIIMQKRSDG---------Q-----IKT
CRLHDMLYQFCKMEA-SNRFLF--
>St_PG5003_C00T029087.1
--------------------DRQAETVVQ------E------E---Q----GS-----S-
-------L----E----------------------NHE------VVGFDKEATKVI----
----NRL------------V--------E----------------G-AECL-DVIPVVGM
PGLGKTTLARKIYNDPKIS----REFFSYIWVFI---GQSTCVKRDILFNILKGF-T---
NSV-DEFKNRNEADITEEIRKRVA-N---GGKCLIVLDDVWDSNV--VD-FVKTVFP-DN
K---K-AHRIMMT--TRHED-I-ARSVNK---YPHNLKFLDGDESFQLLEKRAF-GVS-H
--CP-VE-LVE-HGEAIVAKCSGVPLTIVVIAGAL-RGR-TCEIDW-RVVRENVGK---H
LIQEDKLQ--R-CVNVV------RLSYNHLPQEKKACFLYFGAFPQGFDIPAWKLIRLWI
AEGLIMSRLSGNEI--EEIAEYYLNDFANRNLVMVMGKTSND---------R-----IKT
CRVHDMLHEFCVEEA-TRLALF--
>St_PG5003_C00T032551.1
-------------------------RGFE------E----------R---KPPV------
-------V----E----------------------EDD------VVGFDEEADIVI----
----KRL------------L--------G----------------E-SNRL-EVVPVVGM
PGLGKTTLANKIYKHPKIG----YEFFTRIWVYV---SQS-YRRRELFLNIISKF-T---
RNT-KQYHGMCEEDLADEIQEFLG-K---GGKYLVVLDDVWSDEA--WE-RIKIAFP-NN
N---K-PNRVLLT--TRDSK-V-AKQCTP---IPHDLKFLSEDESWILLEKKVF-HKD-K
--CP-PE-LVVPSGKSIAKKCKGLPLAIVVIAGAL-IGKGKTPREW-KQVDDSVSE---H
LINRDHPEN---CNKLV------QMSYDRLPYDLKACFLYCSAFPGGFQIPAWKLIRLWI
AEGFIQYKGH-LSL--ECKGEDNLNDLINRNLVMVMERTSDG---------Q-----IKT
CRLHDMLHEFCRQEAMKEENL---
>St_PG5003_C00T044510.1
-------------------------RGFE------E----------R---KPPV------
-------V----E----------------------EDD------VVGFDEEADIVI----
----KRL------------L--------G----------------E-SNRL-EVVPVVGM
PGLGKTTLANKIYKHPKIG----YEFFTRIWVYV---SQS-YRRRELFLNIISKF-T---
RNT-KQYHGMCEEDLADEIQEFLG-K---GGKYLVVLDDVWSDEA--WE-RIKIAFP-NN
N---K-PNRVLLT--TRDSK-V-AKQCTP---IPHDLKFLSEDESWILLEKKVF-HKD-K
--CP-PE-LVVPSGKSIAKKCKGLPLAIVVIAGAL-IGKGKTPREW-KQVDDSVSE---H
LINRDHPEN---CNKLV------QMSYDRLPYDLKACFLYCSAFPGGFQIPAWKLIRLWI
AEGFIQYKGH-LSL--ECKGEDNLNDLINRNLVMVMERTSDG---------Q-----IKT
CRLHDMLHEFCRQEAMKEENL---
>St_PG5003_C00T045279.1
-------------------------NSGE------E----------R---QPPV------
-------V----E----------------------EDD------VVGFDDEAQKVI----
----DRL------------L--------E----------------G-SGDL-EVIPVVGM
PGLGKTTLATKIFKHLKIE----YEFFTRLWLYV---SQS-YKTRELYLNIISKF-T---
GNT-KHCRDMSETDLAQKVREILD-E---GGKYLIVLDDVWSTDA--WD-RIKIAFP-RN
G---K-GNRVLLT--TRDNN-V-ARYCNR---SPHYLKFLTDEESWILLEKRAL-HKA-K
--CP-PE-LET-NGKSIARKCKGLPLAIVVIAGAL-IGKGKTIREW-EQVDQSVGE---H
FINRDQP------NKLV------RMSYDVLPYDWKACFLYFGTFPRGYLIPARKLIRLWI
AEGFIQYRGN-LSL--ECKAENYLNELVNRNLVMVMQRTLDG---------Q-----IKT
CRVHDMLYEFCWQEATTEENL---
>St_PG5003_C00T049962.1
----------------------SSRRSPP-----------------Q--KRVPM------
-------V----E----------------------EEN------VVGFDDEAMKIS----
----SRL------------T--------N----------------G-SEEL-EIISIVGM
GGLGKTTLAKKVYTDPSVE----FHFYNRAWIYV---SQL-YSRKEVFLGILDSL-----
GLITDEMYKMNDEKLAGELFSHLR-----SKRYLVVIDDVWTMEA--WD-DLQMAFP-KT
A---S-GSRILLT--TRNTE-V-ALHANP-EGLPHHLRFLTHEESWELLSKKVF-RKG-S
--CP-LE-LED-IGLQIAKKCYGLPLAIVVVSGLL-LKK-EKTRDWWKKVANDVSS---Y
VARDPKQ-----CMDVL------ALSYKHLPDHLKVCFIYFGVFPEDFEIPVWKLLRLWT
SEGFIQQMGQ-ECL--EDTAEEYLEDLVDRNLVLVAKKRANG---------R-----IKS
CRVHDMLRDLSVKMGSEEKFL---
>St_PG5003_C00T050847.1
--------------------DRQAETVVQ------E------E---Q----GS-----S-
-------L----E----------------------NHE------VVGFDKEATKVI----
----NRL------------V--------E----------------G-AECL-DVIPVVGM
PGLGKTTLARKIYNDPKIS----REFFSYIWVFI---GQSTCVKRDILFNILKGF-T---
NSV-DEFKNRNEADITEEIRKRVA-N---GGKCLIVLDDVWDSNV--VD-FVKTVFP-DN
K---K-AHRIMMT--TRHED-I-ARSVNK---YPHNLKFLDGDESFQLLEKRAF-GVS-H
--CP-VE-LVE-HGEAIVAKCSGVPLTIVVIAGAL-RGR-TCEIDW-RVVRENVGK---H
LIQEDKLQ--R-CVNVV------RLSYNHLPQEKKACFLYFGAFPQGFDIPAWKLIRLWI
AEGLIMSRLSGNEI--EEIAEYYLNDFANRNLVMVMGKTSND---------R-----IKT
CRVHDMLHEFCVEEA-TRLALF--
>St_PG5003_C00T051025.1
-------------------------K--G------EV-----T---Q----GP-----S-
-------L----E----------------------NDA------VVGFDKEANTVI----
----QRL------------V--------E----------------GPMDSV-DIIPVVGM
PGLGKTTLARKIYNDSKLT----YEFYSIVWVYV---GKE-CKAKDIYLRILKFF-K---
NNI-EDHLNDDVDTLAKAIGGYIK-K---GGRCLIVLDDVWEDEV--ID-HVMKVFA-EN
K---K-GHRIMMT--TRDSR-V-AKFANP---EPHELKFLKKEETFELLVMRVF-GKG-S
--CP-ND-LVR-TGKKIAEKCGGVPLVVVVIAGAL-RGR-SDKKEW-ERVEKNVVQ---F
MGEHTEDS----CLKYV------KMSYDHLPQEVQMCFLYCGVFPRGFDIPCWKLIRLWI
AEGLIKMQPE-STLEVEEIAEFYLTDLLNRNLVIIMQKRSDG---------Q-----IKT
CRLHDMLYQFCKKEA-SNKWLF--
>St_PG5003_C00T051027.1
--------------------VEHHKK--E------EV-----T---Q----GP-----S-
-------L----E----------------------NDA------VVGFDKEANTVI----
----QRL------------V--------E----------------GPMDSV-DIIPVVGM
PGLGKTTLARKIYNDSKLT----YEFYSIVWVYV---GQK-CKAKDIYLRILKFF-K---
KNI-EDHLNDDVDTLAKAIGGYIK-K---GGRCLIVLDDVWEDEV--ID-HVRKVFA-EN
K---K-GHRIMMT--TRDSC-V-AKFANP---KPHELKFLEKEESFELLVTRVF-GKG-S
--CP-NE-LVR-TGKKIAEKCGGVPLVVVVIAGAL-RGR-LDKKDW-ERVDRNVVQ---H
FGEDTEDS----CLKFV------KMSYDHLPQEVQMCFLYCGVFPRGFDIPCWKLIRLWI
AEGLIKPQPK-FTL--EEIAEFCLTDLLNRNLVIIMQKRSDG---------Q-----IKT
CRLHDMLYQFCKMEA-SNRCLF--
>St_PG5003_C00T051028.1
------------------------LPK-K------GV-----Q---E---QGP-----S-
-------L----E----------------------NDE------VVGFDDEASKVI----
----KRL------------V--------E----------------GPAESL-DIIPVVGM
PGLGKTTLARKIYNDPKLS----YEFFSIPWVYV---GQE-YKIKDIYLRILKSF-K---
KSI-EDHLNDDVDTLAKVISDFIN-K---GGRCLIVLDDVWVAEV--ID-DVKKVFA-EN
K---K-GHRIMMT--TRDRY-L-ATYAST---EPHDLKFLNGKESFELLEKRVF-GKG-S
--CP-DE-LVE-LGKKIAGNCGGVPLAVVVIAGAL-RGR-PNTNDW-LRVQKNVAE---H
FYKNTQAG----CLKFV------EMSYNRLPQEVQTCFLYCGVFPRGFDIPSWKLIRLWI
AEGLIKPQQT-YTP--EEIAEFYLNDLVNRNLVILMRKKSDG---------Q-----IKI
CRLHDMLHEFCRTEA-SNKWLF--
>St_PG5003_C00T051029.1
--------------------------G-H------EV-----T---Q----GP-----S-
-------L----D----------------------DDE------VVGFDEEAEKVI----
----KRL------------V--------E----------------GPAESL-NIISVVGM
PGLGKTTLARKIYNDSTLS----FEFFSILWVYV---GRE-YKIKDIYLRILKHF-K---
NSI-DEYLNEDEDRLAKVISGFMS-K---GGRCLIVLDDVWETNV--ID-HVKKVFP-EN
K---K-GHRIMMT--TRDGI-V-AAYKNA---ETHNLKFLTAEECFELLVKRVF-GKG-S
--CP-DE-LKE-VGKRIAGNCGGVPLVVVVTAGAL-AGR-SNTTEW-KVIERNVIQ---Y
AFNVNKD-----CGVFV------EMSYDRLSQELQTCLLYSGIFPRGFDIPAWKLIRLWI
AEGLIKPQQS-STL--EETAELHLNDLVHRNLVILLQKRSDG---------Q-----IKT
CRLHDMLHEFCRTKA-ADKWLF--
>St_PG5003_C00T058680.1
-----------------------FNRGDE------E----------R---KAPV------
-------V----E----------------------EDD------VVGFDDEAKIVI----
----DRL------------I--------G----------------G-SDYV-EVVPVVGM
PGLGKTTLAYKIYKDPKVE----YEFFTRVWVYV---SQT-FKRREIFLNIISKF-T---
RNT-KQYHDTPEDDLANEVKELLG-K---GGKYLIVLDDVWTMEA--WD-RIKIAFP-NN
G---K-RNRVLMT--TRESN-V-AKRCND---KPHDLKFLTEDESWELLEKKVF-HKE-K
--CP-PE-LEL-PGKSIAEKCMGLPLAIVVIAGAL-IGKGKTTREW-ELVAASVRE---H
LINRD-PEN---CKKLV------QMSYDRLPYDLKARFLYCGAFPGGSQIPAKKLIRLWI
AEGFLQYQGP-LAL--EDVAEDHLNDLVNRNLVMVMQRSCSG---------Q-----IKI
CRVHDMLHEFCRHEAMTEEDL---
>St_PG5003_C00T073553.1
--------------------------KNT------G------T---Q----GP-----A-
-------E----E----------------------DIE------VVGFDKPAEDVI----
----KRL------------G--------E----------------G-SKDL-DVIPIVGM
PGLGKTTLSRKVYNDSSLD----FHFYKRMWIYV---GTS-KKPKDILVEIVNEV-A-PS
NSK-ELIKDKDEDQLAHIIRDFLV-E---RGKYLIVLDDVWDTQV--VD-FVKKAFP-NN
KSQPR-GDRIMLT--TRQQR-V-AEAVSA---RPHNLEKLSKGDSFKLLEQRVF-GKT-R
E-CP-IN-LRG-YGEEIVDKCCGVPLAIVVISGAL-KGC-MDESEW-IVVKENVGK---I
FINKDDDK--S-CLKYV------ETSYNHLPQQKKAAFLYFGVFPQGFDIPAWKLIRLWV
AEGLIKSDLQGSEI--KKVAETYLSDFAGRNLVMVMQKRSNG---------Q-----IKT
CRLHDMLHEFCIIEA-KRISLF--
>St_PG5018_C00T015709.1
-----------------------FNRGDE------E----------R---KAPV------
-------V----E----------------------EDD------VVGFDDEAKIVI----
----DRL------------I--------G----------------G-SDYV-EVVPVVGM
AGLGKTTLAYKIYKDPKVE----YEFFTRVWVYV---SQT-FKRREIFLNIISKF-T---
RNT-KQYHDTPEDDLANEVKELLG-K---GGKYLIVLDDVWTMEA--WD-RIKIAFP-NN
G---K-RNRVLMT--TRESN-V-AKHCND---KPHDLKFLTEDESWELLEKKVF-HKE-K
--CP-SE-LEL-PGKSIAEKCMGLPLAIVVIAGAL-IGKGKTTREW-ELVAASVRE---H
LINRD-PEN---CKKLV------QMSYDRLPYDLKACFLYCGAFPGGSQIPAKKLIRLWI
AEGFIQYQGP-LAL--EDVAEDHLNDLVNRNLVMVMQRSCSG---------Q-----IKI
CRVHDMLHEFCRHEAMTEEDL---
>St_PG5018_C00T023269.1
---------------------------SM------G------T---Q----GP-----A-
-------E----E----------------------DIE------VVGFDTPAEDVI----
----KRL------------C--------E----------------G-SKDL-DVIPIVGM
PGLGKTTLSRKVYHDSNIT----RHFYKRMWVYV---GTS-KKPKDILVEIVKEV-A-PS
TSE-EQIKDKDEDQLAHIIRDFLV-E---RGKYLIVLDDVWDTQV--VD-FVKKAFP-NN
KSQPR-GDRIMLT--TRQQR-V-AEAVSA---RPHNLEKLSKGDSFKLLEQRVF-GKT-R
E-CP-IN-LRG-YGEEIVDKCCGVPLAIVVISGAL-KGC-MDESEW-IVVKENVGK---I
FINKDDDK--S-CLKYV------ETSYNHLPQQKKAAFLYFGVFPQGIDIPAWKLIRLWV
AEGLIKSDLQGSEI--EKVAETYLSDFAGRNLVMVMQKRSNG---------Q-----IKT
CCLHDMLHEFCIIEA-KRICLF--
>St_PG5018_C00T027775.1
-------------------------GRSM------A------T---Q----GP-----A-
-------E----E----------------------DIE------VVGFDKPAEDVI----
----KRL------------G--------E----------------G-SKDL-DVIPIVGM
PGLGKTTLSRKVYNDSSLD----FHFYKRMWVYV---GTS-KKPKDILVEIVKEV-D-PS
NSE-EQIKDKDEDQLAHIIRDFLV-E---RGKYLIVLDDVWDTQV--VD-FVKKAFP-NN
KSQPR-GDRIMLT--TRQQR-V-AEAVSA---HPHNLEKLSKGDSFKLLEQRVF-GKT-R
E-CP-ID-LEG-YGREIVDKCCGVPLAIVVIAGGL-RGY-LDEGKW-KLVRDNVGK---H
LTNKVDEK--S-CLKLV------EMSYNHLPQESKAAFLYFGVFPQGFDIPAWKLIRLWV
AEGLIKSDLRGSEI--EEVAETYLSDFADRNLVMVMQKRSNG---------Q-----IKT
CCLHDMLLEFCIIEG-ERISLF--
>St_PG5018_C00T027777.1
---------------------------------------------------GP-----A-
-------E----E----------------------DIE------VVGFDKPAKDVI----
----KRL------------C--------E----------------G-SKDL-DVIPIVGM
PGLGKTTLSRKVYHDSYLD----FHFYKRMWIYV---GTS-KKPKDILVEIVKEV-A-PS
NSE-ELIKDKDEDQLAHIIREFLV-E---RGKYLIVLDDVWDTKV--VD-FVKKAFP-NN
ESQPR-GDRIMLT--TRQRR-V-AEPVSA---HPHNLEKF-----FKLLEQRVF-GKT-R
E-CP-IK-LRG-YGNEIVDKCCGVPLAIVVIAGAL-RGC-LGESEW-KLVKAN------H
LINKDDNK--S-FLKFA------ETSYNHLPQQRKAAFLYFGVFPRGFDIPAWKLILLWV
AEGLIKYDLQGSEI--EEVAETYLSNFAGRNLVMVMQKRSNG---------Q-----IKT
CRLHDMLHEFCIIEA-KRISLF--
>St_PG5018_C00T028208.1
--------------------------ILV------E---------------GS-----S-
-------L----E----------------------NHE------VVGFGEEATKVI----
----NRL------------V--------E----------------G-AECL-NVIPEC--
-----RDLVKPHWQEKSIMILRFRENFS---ITF---GFSSDNQR---------L-T---
NSF-DEFKNKNEADITEEIRKRVA-N---GGKCLIVLDDVWDPNV--FS-LII-------
K---K-AHRIMMT--TRHED-I-VRSVNK---YPHNLKFLDGVESFQLLEKRAF-GVS-R
--CP-VE-LVE-HGEAIVAKCSGVPLTIVVIAGAL-RGR-TSEIDW-RVVRENVGK---H
LIQEDKLQ--R-CVNVV------RLSYNHLPQEKKACFLYFGAFPQGFDIPAWKLIRLWI
AEGLIMSRLSGNEI--EEIAEHYLNDFANRNLVMVMGKTFND---------R-----IKT
CRVHDMLHEFCVEEA-TRLVLF--
>St_PG5018_C00T028217.1
-----------------PTIDHQAEKVVQ------E------E---Q----GS-----S-
-------L----E----------------------NHE------VVGFDEEATKVI----
----NRL------------V--------E----------------G-AECL-DVIPVVGM
PGLGKTTLARKIYNDPKIS----REFFSYIWVFI---GQSTCVKRDILFNILKKF-T---
NSV-DEFKNRNEADITEEIRKRVA-N---GGKCLIVLDDVWDSNV--VD-FVKTVFP-DN
K---K-AHRIMMT--TRHED-I-ARSVNK---YPHNLKVLNGDESFQLLEKRAF-GVS-R
--CP-VE-LVE-HGEAIVAKCTGVPLTIVVIAGAL-RGR-TSEIDW-KVVRENVGK---H
LIQEDKLQ--R-CVNVV------RLSYNHLPQEKKACFLYFGAFPQGFDIPAWKLIRLWI
AEGLIMSRLSGNEI--EEIAEYFLNDFANRNLVMVMGKTSND---------Q-----IKT
CRVHDMLHEFCVEEA-TRLALF--
>St_PG5018_C00T034957.1
-------------------------RGFE------E----------R---KPPV------
-------V----E----------------------EDD------VVGFDEEADIVI----
----KRL------------L--------G----------------E-SNRL-EVVPVVGM
PGLGKTTLANKIYKHPKIG----YEFFTRIWVYV---SQS-YRRRELFLNIISKF-T---
RNT-KQYHGMCEEDLADEIQEFLG-K---GGKYLVVLDDVWSDEA--WE-RIKIAFP-NN
N---K-PNRVLLT--TRDSK-V-AKQCTP---IPHDLKFLSEDESWILLEKKVF-HKD-K
--CP-PE-LVVPSGKSIAKKCKGLPLAIVVIAGAL-IGKGKTPREW-KQVDDSVSE---H
LINRDHPEN---CNKLV------QMSYDRLPYDLKACFLYCSAFPGGFQIPAWKLIRLWI
AEGFIQYKGH-LSL--ECKGEDNLNDLINRNLVMVMERTSDG---------Q-----IKT
CRLHDMLHEFCRQEAMKEENL---
>St_PG5018_C00T040697.1
-----------------------FNRGDE------E----------R---KAPV------
-------V----E----------------------EDD------VVGFDDEAKIVI----
----DRL------------I--------G----------------G-SDYV-EVVPVVGM
AGLGKTTLAYKIYKDPKVE----YEFFTRVWVYV---SQT-FKRREIFLNIISKF-T---
RNT-KQYHDTPEDDLANEVKELLG-K---GGKYLIVLDDVWTMEA--WD-RIKIAFP-NN
G---K-RNRVLMT--TRESN-V-AKHCND---KPHDLKFLTEDESWELLEKKVF-HKE-K
--CP-SE-LEL-PGKSIAEKCMGLPLAIVVIAGAL-IGKGKTTREW-ELVAASVRE---H
LINRD-PEN---CKKLV------QMSYDRLPYDLKACFLYCGAFPGGSQIPAKKLIRLWI
AEGFIQYQGP-LAL--EDVAEDHLNDLVNRNLVMVMQRSCSG---------Q-----IKI
CRVHDMLHEFCRHEAMTEEDL---
>St_PG5018_C00T060737.1
---------------------QLTIIRQE------T------Q---Q----GP-----A-
-------E----E----------------------DIE------VVGFDKPAKDVI----
----KRL------------C--------E----------------G-SKDL-DVIPIVGM
PGLGKTTLSRKVYHDSYLD----FHFYKRMWIYV---GTS-KKPKDILVEIVKEV-T-PS
NSE-ELIKDKDEDQLAYIIREFLV-E---RGKYLIVLDDVWDTKV--VD-FVKKAFP-NN
ESHPR-GDRIMLT--TRQRR-V-AEAVSA---NPHNLEKLSKGDSFKLLEQRVF-GKT-R
E-CP-IK-LRG-YGNEIVDKCCGVPLAIVVIAGAL-RGC-LGESEW-KLVKDNVGK---H
LINKDDNK--S-CLKFV------ETSYNHLPQQRKAAFLYFGVFPQGFDIPARKLILLWV
AEGLIKSDLQGSEI--EEVAETYLSDFAGRNLVMVMQKRSNG---------Q-----IKT
CRLHDMLHEFCIIEA-ERISLF--
>St_PG5018_C00T060969.1
------------------------LPK-K------GV-----Q---E---QGP-----S-
-------L----E----------------------NDE------VVGFDDEASKVI----
----KRL------------V--------E----------------GPAESL-DIIPVVGM
PGLGKTTLARKIYNDPKLS----YEFFSIPWVYV---GQE-YKIKDIYLRILKFF-K---
KSI-EDHLNDDVDTLAKVISDFIN-K---GGRCLIVLDDVWVAEV--ID-DVKKVFA-EN
K---K-GHRIMMT--TRDRY-L-ATYAST---EPHDLKFLNGKESFELLEKRVF-GKG-S
--CP-DE-LVE-LGKKIAGNCGGVPLAVVVIAGAL-RGR-PNTNDW-LRVQKNVAE---H
FYKNTQAG----CLKFV------EMSYNRLPQEVQTCFLYCGVFPRGFDIPSWKLIRLWI
AEGLIKPQQT-YTP--EEIAEFYLNDLVNRNLVILMRKKSDG---------Q-----IKI
CRLHDMLHEFCRTEA-SNKWLF--
>St_PG5032_C00T010738.1
----------------------NFNRGDE------E----------R---KAPV------
-------V----E----------------------EDD------VVGFDDEAKIVI----
----DRL------------I--------G----------------G-SDYV-EVVPVVGM
PGLGKTTLAYKIYKDPKVE----YEFFTRVWVYV---SQT-FKRREIFLNIISKF-T---
RNT-KQYHDTPEDDLANEVKELLG-K---GGKYLIVLDDVWTMEA--WD-RIKIAFP-NN
G---K-RNRVLMT--TRQSH-V-AKHCND---KPHDLKFLTKDESWELLEKKVF-HKE-K
--CP-PE-LEL-PGKSIAEKCMGLPLAIVVIAGAL-IGKGKTTREW-ELVAASVGE---H
LINRD-PEN---CKKLV------QMSYDRLPYDLKACFLYCGAFPGGSQIPAKKLIRLWI
AEGFIQYQGP-LAL--EDVAEDHLNDLVNRNLVMVMQRSCSG---------Q-----IKI
CRVHDMLHEFCRHEAMTEENL---
>St_PG5032_C00T018472.1
--------------------------KTT------G------T---Q----GP-----A-
-------E----E----------------------DIE------VVGFDKPAKDVI----
----KRL------------C--------E----------------G-SKDL-DVIPIVGM
PGLGKTTLSRKVYHDSYLD----FHFYKRMWIYV---GTS-KKPKDILVEIVKEV-A-PS
NSE-ELIKDKDEDQLAHSIREFLV-E---RGKYLIVLDDVWDTKV--VD-FVKKAFP-NN
ESQPR-GDRIMLT--TRQRR-V-AEAVSA---HPHNLEKLSKGDSFKLLEQRVF-GKT-R
E-CP-IK-LRG-YGNEIVDKCCGVPLAIVVIAGAL-RGC-LGESEW-KLVKDNVGK---H
LINKDDNK--S-CLKFV------ETSYNHLPQQRKAAFLYFGVFPQGFDIPAWKLILLWV
AEGLIKSDLQGSEI--EEVADTYLSDFAGRNLVMVMQKRSNG---------Q-----IKT
CRLHDMLHEFCIIEA-ERISLF--
>St_PG5032_C00T018489.1
--------------------------KST------G------T---Q----GP-----A-
-------E----E----------------------DIE------VVGFDKPAEDVI----
----RRL------------G--------E----------------G-SKDL-DVIPIVGM
PGLGKTTLSRKVYNDSSLD----FHFYKRMWVYV---GTS-KKPKDILVEIVNEV-A-PS
NSK-ELIKDKDEDQLAHIIRDFLV-E---RGKYLIVLDDVWDTQV--VD-FVKKAFP-NN
KSQPR-GDRIMLT--TRQQR-V-AEAVSA---RPHNLEKLSKGDSFKLLEQRVF-GKT-R
E-CP-IN-LRG-YGEEIVDKCCGVPLAIVVISGAL-KGC-MDESEW-IVVKENVGK---I
FINKDDDK--S-CLKYV------ETSYNHLPQQKKAAFLYFGVFPQGFDIPAWKLIRLWV
AEGLIKSDLQGSEI--EKVAETYLSDFAGRNLVMVMQKRSNG---------Q-----IKT
CRLHDMLHEFCIIEA-KRISLF--
>St_PG5032_C00T018709.1
-------------------------RGFE------E----------R---KPPV------
-------V----E----------------------EDD------VVGFDEEADLVI----
----KRL------------L--------G----------------E-SNRL-EVVPVVGM
PGLGKTTLANKIYKHPKIG----YEFFTRIWVYV---SQS-YRRRELFLNIISKF-T---
RNM-KQYHGMCEEDLADEIQEFLG-K---GGKYLVVLDDVWSDEA--WE-RIKIAFP-NN
N---K-PNRVLLT--TRDSK-V-AKQCTP---IPHDLKFLSEDESWILLEKKVF-HKD-K
--CP-PE-LVVPSGKSIAKKCKGLPLAIVVIAGAL-IGKGKTPREW-KQVDDSVSE---H
LINRDHPEN---CNKLV------QMSYDRLPYDLKACFLYCSAFPGGFQIPAWKLIRLWI
AEGFIQYKGH-LSL--ECKGEDNLNDLINRNLVMVMERTSDG---------Q-----IKT
CRLHDMLHMFCRQEAMKEENL---
>St_PG5032_C00T028233.1
--------------------------G-H------EV-----T---Q----GP-----S-
-------L----D----------------------DDE------VVGFDEEAKKVI----
----KRL------------V--------E----------------GPAESL-AIIPVVGM
PGLGKTTLARKIYNDTTLS----FEFFSILWVYV---GQE-YKIKDIYLRILKHF-K---
NSI-DEYLNEDEGTLAKVISGFMS-K---GGKCLIVLDDVWEANV--ID-HVKKVFP-EN
K---K-GHRIMMS--TRDGY-L-AAYANP---DPHNLKFLTAEECFELLEKRVF-GKG-G
--CP-DE-LKE-VGKRIAGNCGGVPLVVVVIAGAL-AGR-SNTTEW-EVVERNVAQ---H
AFSVNKD-----CGVFV------EMSYDRLSQEMQTCFLYSGIFPRGFDIPAWKLIRLWI
AEGLIKPQQS-STL--EEIAERHLNDLVHRNLVILLQKRSDG---------Q-----IKT
CRLHDMLHEFCRTKA-ANKWLF--
>St_PG5032_C00T028238.1
-------------------------K--G------EV-----T---Q----GP-----S-
-------L----E----------------------NDA------VVGFDDQANQVI----
----KRL------------V--------E----------------GPMDSV-DTIPVVGM
PGLGKTTLARKIYNDSKLT----YEFYSIVWVYV---GKE-CKAKDIYLRILKFF-K---
KNI-EDHLNDDVDTLAKAIGGYIK-K---GGRCLIVLDDVWEDEV--ID-HVMKVFA-EN
K---K-GHRIMMT--TRDLR-L-AKFANP---EPHELKFLETEESFELLVMRVF-GKG-S
--CP-NE-LVV-IGKEIAEKCGGVPLVVVVIAGAL-RGR-LDKKEW-ERVNKNVVQ---H
LGKHTEDS----CLKYV------KMSYDHLPGEVQMCFLYCGVFPRGFDIPCWKLIRLWI
AEGLIKPQPN-FTL--EEIAEFCLTDLLNRNLVIIMQKRSDG---------Q-----IKT
CRLHDMLYQFCKKEA-SNRWLF--
>St_PG5032_C00T028855.1
------------------------SRGGE------E----------R---QPPV------
-------V----E----------------------EDD------VVGFDDEAQTVI----
----DRL------------L--------E----------------G-SGDL-EVIPVVGM
TGLGKTTLATKIYKHPKIG----YEFFTRLWLYV---SQS-YKTRELYLNIIFKF-T---
RYT-KHWHDMSEMDLALKVREFLE-G---GGKYLIVLDDVWSTDA--WD-RIKIAFP-KN
D---K-GNRVLLT--TQDHN-V-ARYYNR---SPHDLKFLTDEESWILLEKRAL-HKA-K
--CP-PE-LET-NGKSIARKCKGLPLAIVVIAGAL-IGKGKTIQEW-EQVDQRVGE---H
FINRDQP------NKLV------RMSYDVLPYDWKACFLYFGTFPRGYLIPARKLIRLWI
AEGFIQYRGN-LSL--ECKAENYLNELVNRNLVMVMQRTLDG---------Q-----IKT
CRVHDMLYEFCWQEATTEENL---
>St_PG5032_C00T030814.1
-------------------------RGFE------E----------R---KPPV------
-------V----E----------------------EDD------VVGFDEEADLVI----
----KRL------------L--------G----------------E-SNRL-EVVPVVGM
PGLGKTTLANKIYKHPKIG----YEFFTRIWVYV---SQS-YRRRELFLNIISKF-T---
RNM-KQYHGMCEEDLADEIQEFLG-K---GGKYLVVLDDVWSDEA--WE-RIKIAFP-NN
N---K-PNRVLLT--TRDSK-V-AKQCTP---IPHDLKFLSEDESWILLEKKVF-HKD-K
--CP-PE-LVVPSGKSIAKKCKGLPLAIVVIAGAL-IGKGKTPREW-KQVDDSVSE---H
LINRDHPEN---CNKLV------QMSYDRLPYDLKACFLYCSAFPGGFQIPAWKLIRLWI
AEGFIQYKGH-LSL--ECKGEDNLNDLINRNLVMVMERTSDG---------Q-----IKT
CRLHDMLHMFCRQEAMKEENL---
>St_PG5032_C00T047184.1
----------------------SSRRSPP-----------------Q--KRVPM------
-------V----E----------------------EEN------VVGFDDEARKIS----
----SRL------------T--------N----------------G-SEEL-EIISIVGM
GGLGKTTLAKKVYTDPSVE----FHFYNRAWIYV---SQQ-YSRKEVFLGILDSL-----
GLITDEMYKMNDEKLAGELFSHLR-----SKRYLVVIDDVWTLEA--WD-DLQMAFP-KT
A---S-GSRILLT--TRNTE-V-ALHANP-EGLPHHLRFLTHEESWELLSKKVF-RKG-S
--CP-LE-LED-IGLQIAKKCYGLPLAIVVVSGLL-LKK-EKTRDWWKKVANDVSS---Y
VARDPKQ-----CMDVL------ALSYKHLPDHLKVCFIYFGVFPEDFEIPVWKLLRLWT
SEGFIQQMGQ-ECL--EDTAEEYLEDLVDRNLVLVAKKRANG---------R-----IKS
CRIHDMLRDLSVKMGSEEKFL---
>St_PG5032_C00T054402.1
-------------------------RGFE------E----------R---KPPV------
-------V----E----------------------EDD------VVGFDEEADLVI----
----KRL------------L--------G----------------E-SNRL-EVVPVVGM
PGLGKTTLANKIYKHPKIG----YEFFTRIWVYV---SQS-YRRRELFLNIISKF-T---
RNM-KQYHGMCEEDLADEIQEFLG-K---GGKYLVVLDDVWSDEA--WE-RIKIAFP-NN
N---K-PNRVLLT--TRDSK-V-AKQCTP---IPHDLKFLSEDESWILLEKKVF-HKD-K
--CP-PE-LVVPSGKSIAKKCKGLPLAIVVIAGAL-IGKGKTPREW-KQVDDSVSE---H
LINRDHPEN---CNKLV------QMSYDRLPYDLKACFLYCSAFPGGFQIPAWKLIRLWI
AEGFIQYKGH-LSL--ECKGEDNLNDLINRNLVMVMERTSDG---------Q-----IKT
CRLHDMLHMFCRQEAMKEENL---
>St_PG5032_C00T057819.1
--------------------------G-H------EV-----T---Q----GP-----S-
-------L----D----------------------DDE------VVGFDEEAKKVI----
----KRL------------V--------E----------------GPAESL-AIIPVVGM
PGLGKTTLARKIYNDTTLS----FEFFSILWVYV---GQE-YKIKDIYLRILKHF-K---
NSI-DEYLNEDEGTLAKVISGFMS-K---GGKCLIVLDDVWEANV--ID-HVKKVFP-EN
K---K-GHRIMMS--TRDGY-L-AAYANP---DPHNLKFLTAEECFELLEKRVF-GKG-G
--CP-DE-LKE-VGKRIAGNCGGVPLVVVVIAGAL-AGR-SNTTEW-EVVERNVAQ---H
AFSVNKD-----CGVFV------EMSYDRLSQEMQTCFLYSGIFPRGFDIPAWKLIRLWI
AEGLIKPQQS-STL--EEIAERHLNDLVHRNLVILLQKRSDG---------Q-----IKT
CRLHDMLHEFCRTKA-ANKWLF--
>St_PG5032_C00T057821.1
------------------------LPK-K------GV-----Q---E---QGP-----S-
-------L----E----------------------NDE------VVGFDDEASKVI----
----KRL------------V--------E----------------GPAESL-DIIPVVGM
PGLGKTTLARKIYNDPKLS----YEFFSIPWVYV---GQE-YKIKDIYLRILKCF-K---
KSI-EDHLNDDVDTLAKVISDFIN-K---GGRCLIVLDDVWEPNV--ID-DVKKVFA-EN
K---K-GHRIMMT--TRDRY-L-ATYANT---EPHDLKFLNGKESFELLEKRVF-GKG-S
--CP-DE-LVE-LGKKIAGNCGGVPLAVVVIAGAL-RGR-PNTNDW-IRVQKNVAE---H
FYKNTQAG----CLKFV------EMSYNRLPQEVQTCFLYCGVFPRGFDIPSWKLIRLWI
AEGLIKPQQT-YTP--EEIAEFYLNDLVNRNLVILMRKKSDG---------Q-----IKI
CRLHDMLHEFCRTEA-SNKWLF--
>St_PG5032_C00T057822.1
-------------------------K--G------EI-----T---Q----GP-----S-
-------L----E----------------------NDA------VVGFDDEANKVI----
----KRL------------V--------E----------------GPMESV-DIIPVVGM
PGLGKTTLARKIYNDSKLT----YEFYSIVWVYV---GQE-CKAKDIYLRILKFF-K---
KNI-EDHLNDDVDTLAKAIGGYIK-K---GGRCLIVLDDVWEDEV--ID-HVRKVFA-EN
K---K-GHRIMMT--TRDLR-V-AKFANS---EPHVLKFLKTEESFELLVMRVF-GKG-S
--CP-NE-LVV-TGKKIAEKCGGVPLVVVVIAGAL-RGR-SDKKDW-ERVDKNVVQ---H
FGEHTEDS----CLKFV------KMSYDHLPGEVQMCFLYCGVFPRGFDIPCWKLIRLWI
AEGLIKPQPE-FTL--EEIAEFYLTDLLNRNLVIIMQKRSDG---------Q-----IKT
CRLHDMLYQFCKKEA-SNKWLF--
>St_PG5032_C00T057824.1
-------------------------K--G------EV-----T---Q----GP-----S-
-------L----E----------------------NDA------VVGFDDQANQVI----
----KRL------------V--------E----------------GPMDSV-DTIPVVGM
PGLGKTTLARKIYNDSKLT----YEFYSIVWVYV---GKE-CKAKDIYLRILKFF-K---
KNI-EDHLNDDVDTLAKAIGGYIK-K---GGRCLIVLDDVWEDEV--ID-HVMKVFA-EN
K---K-GHRIMMT--TRDLR-L-AKFANP---EPHELKFLETEESFELLVMRVF-GKG-S
--CP-NE-LVV-IGKEIAEKCGGVPLVVVVIAGAL-RGR-LDKKEW-ERVNKNVVQ---H
LGKHTEDS----CLKYV------KMSYDHLPGEVQMCFLYCGVFPRGFDIPCWKLIRLWI
AEGLIKPQPN-FTL--EEIAEFCLTDLLNRNLVIIMQKRSDG---------Q-----IKT
CRLHDMLYQFCKKEA-SNRWLF--
>St_PG5032_C00T057826.1
-------------------------K--G------EV-----T---Q----GP-----S-
-------L----E----------------------NDA------VVGFDDQANQVI----
----KRL------------V--------E----------------GPMDSV-DTIPVVGM
PGLGKTTLARKIYNDSKLT----YEFYSIVWVYV---GKE-CKAKDIYLRILKFF-K---
KNI-EDHLNDDVDTLAKAIGGYIK-K---GGRCLIVLDDVWEDEV--ID-HVMKVFA-EN
K---K-GHRIMMT--TRDLR-L-AKFTNP---EPHELKFLETEESFELLVMRVF-GKG-S
--CP-NE-LVV-IGKEIAEKCGGVPLVVVVIAGAL-RGR-LDKKEW-ERVNKNVVQ---H
LGKHTEDS----CLKYV------KMSYDHLPGEVQMCFLYCGVFPRGFDIPCWKLIRLWI
AEGLIKPQPN-FTL--EEIAEFCLTDLLNRNLVIIMQKRSDG---------Q-----VKT
CRLHDMLYQFCKKEA-SNRWLF--
>St_PG5062_C00T002983.1
-----------------------------------------------------V------
-------I----E----------------------AK--------VHKDKGFKGVL----
----DKPVHYKRVREVAVEI--------K----------------G-SGDL-EVIPVVGM
PGLGKTTLATKIFKHLKIE----YEFFTRLWLYV---SQS-YKTRELYLNIISKF-T---
GNT-KNCRDMSETDLAHKVREILD-E---GGKYLIVLDDVWSTDA--WD-RIKIAFP-RN
G---K-GNRVLLT--TRDNN-V-ARYCNR---SPHYLKFLTDEESWILLEKRAL-HKA-K
--CP-PE-LET-NGKSIARKCKGLPLAIVVIAGAL-IGKGKTIREW-EQVDQSVGE---H
FINRDQP------NKLV------RMSYDVLPYDWKACFLYFGTFPRGYLIPARKLIRLWI
AEGFIQYRGN-LSL--ECKAENYLNELVNRNLVMVMQRTLDG---------Q-----IKT
CRVHDMLYEFCWQEATTEENL---
>St_PG5062_C00T005235.1
-----------------PSIDHQAEKVVQ------E------E---Q----GS-----S-
-------L----E----------------------NHE------VVGFDEEATKVI----
----NRL------------V--------E----------------G-AECL-DVIPVVGM
PGLGKTTLARKIYNDPKIS----REFFSYIWVFI---GQSTCVKRDILFNILKGF-T---
NSF-DEFKNKNEEDITEEIRKRVA-N---GGKCLIVLDDVWDSNV--VD-FVKTVFP-DN
K---K-AHRIMMT--TRHED-I-ARSVNK---YPHNLKFLDGDESFQLLEKRAF-GVS-R
--CP-VE-LVE-HGEAIVAKCSGVPLTIVVIAGAL-RGR-TSEIDW-RVVRENVGK---H
LIQEDKLQ--R-CVNVV------RLSYNHLPQEKKACFLYFGAFPQGFDIPAWKLIRLWI
AEGLIMSKLSGNEI--EEIAEYYLNDFANRNLVIVTGKTSND---------R-----IKT
CRVHDMLHEFCVEEA-TRLALF--
>St_PG5062_C00T005374.1
----------------------NFNRGDE------E----------R---KAPV------
-------V----E----------------------EDD------VVGFDDEAKIVI----
----DRL------------I--------G----------------G-SDYV-EVVPVVGM
PGLGKTTLAYKIYKDPKVE----YEFFTRVWVYV---SQT-FKRREIFLNIISKF-T---
RNT-KQYHDTPEDDLANEVKELLG-K---GGKYLIVLDDVWTMEA--WD-RIKIAFP-NN
G---K-RNRVLMT--TRESN-V-AKRCND---KPHDLKFLTEDESWELLEKKVF-HKE-K
--CP-PE-LEL-PGKSIAEKCMGLPLAIVVIAGAL-IGKGKTTREW-ELVAASVGE---H
LINRD-PEN---CKKLV------QMSYDRLPYDLKACFLYCGAFPGGSQIPAKKLIRLWI
AEGFIQYQGP-LAL--EDVAEDHLNDLVNRNLVMVMQRSCSG---------Q-----IKI
CRVHDMLHEFCRHEAMTEENL---
>St_PG5062_C00T012069.1
-----------------------------------G------T---Q----GP-----A-
-------E----E----------------------DIE------VVGFDKPAEDVI----
----KRL------------G--------E----------------G-SKDL-DVIPIVGM
PGLGKTTLSRKVYNDSSLD----FHFYKRMWIYV---GTS-KKPKDILVEIVNEV-A-PS
NSK-ELIKDKDEDQLAHIIRDFLV-E---RGKYLIVLDDVWDTQV--VD-FVKKAFP-NN
KSQPR-GDRIMLT--TRQQR-V-AEAVSA---RPHNLEKLSKGDSFKLLEQRVF-GKT-R
E-CP-IN-LRG-YGEEIVDKCCGVPLAIVVISGAL-KGC-MDESEW-IVVKENVGK---I
FINKDDDK--S-CLKYV------ETSYNHLPQQKKAAFLYFGVFPQGFDIPAWKLIRLWV
AEGLIKSDLQGSEI--EKVAETYLSDFAGRNLVMVMQKRSNG---------Q-----IKT
CRLHDMLHEFCIIEA-KRISLF--
>St_PG5062_C00T013324.1
----------------------IPKIR-Q------QV-----T---Q----GP-----S-
-------L----E----------------------DDE------VVGFDEEAKQVI----
----KRL------------V--------E----------------GPQESL-DIIPVVGI
AGLGKTTLARKIYNDSKLS----YEFFSIIWVYV---GEE-YKIKDIYLRILKFF-K---
RSI-EDHVNDDVDTLAKVISDMIR-R---GGRCLIVLDDVWEAEV--VD-VVKRVFL-RD
K---K-GHRIMMT--THDRY-L-ASYANP---DPHNLKFLNENESFELLVKRVF-GNG-N
S-CP-VE-FVE-LGQTIARKCEGIPLEIVLIAGIL-IGR-TDKRDW-ERVDKNVSE---Y
LYKENKD-----CGVFV------EMSYNRLPQEVQTCFLYCGVFPQGIDIPCWKLIRLWI
AEGLIKPQQS-FTL--EEIAEFYLNDLVQRNLVIMLQKRSDG---------Q-----IKT
CRLHNMLHEFCRKEA-SNKWLF--
>St_PG5062_C00T013325.1
-----------------------------------HE---------K----------DTF
-------L----E----------------------VKN------IVGFTKEANEVM----
----ERL------------V--------G----------------G-TEEV-ECIPIVGM
TGLGKTTLARKVWSDSQIT----TEFSNIIWVSV---GQS-NELKNIFFVILKSS-T---
GPN-QESFCNGENELAKLIASFVT-E---QHRCLIVLDNVCASGL--VD-FFKNVLP-EN
K---K-GHRILMT--TRRRD-V-ASCASK---KPYHLKFLNGEDSFRLLEKSVF-DNG-R
--CR-NDQLVE-LGKSIASKCGGLPLALVVIARAL-KVN-QTVYEW-KRIENNFWQ---Y
VVKENDTTS---CWKIV------EASYESLSSEMKACFLYCLAFPKGYDIPFQMLIRLWA
AEGLIESNPINFSS-SKDKAENYLMEFENLNLVIVSREITGS---------------IKR
IKCNDLFYDFYKME----------
>St_PG5062_C00T013326.1
-----------------------PKKV-H------EV-----T---Q----GP-----S-
-------L----D----------------------DDE------VVGFDEEVKKVI----
----KRL------------V--------E----------------GPAESL-AIIPVVGM
PGLGKTTLARKIYNDSTLS----FEFFSILWVYV---GQE-YKIKDIYLRILKHF-K---
NSI-DEYLNEDEGTLAKVISGFMS-K---GGRCLIVLDDVWEENV--ID-HVKKVFA-EN
K---M-GHRIVMT--TRELS-V-AAYVNP---DPHNLKFLTPEESFELLVKRVF-GKG-S
--CP-DK-LKE-VGKRIAGNCGGVPLVVVVIAGAL-AGR-SNTTEW-EVVERNMAQ---H
AFSVNKD-----CDVFV------EMSYDRLSQEMQTCFLYFGIFPRGFDIPAWKLIRMWI
AEGLIKPQQS-YTL--EEIAEHHLNDLVNRNLVIMLQKRSDG---------Q-----IKT
CRLHGMFHEFCRRRA-A-------
>St_PG5062_C00T013333.1
--------------------------K-K------GV-----Q---E---QGP-----S-
-------L----E----------------------NDE------VVGFDEEASKVI----
----KRL------------V--------E----------------GPAESL-DIIPVVGM
PGLGKTTLARKIYNDPKLS----YEFFSIPWVYV---GQE-YKIKDIYLRILKCF-K---
KSI-EDHLNDDVDTLAKVISDFIN-K---GGRCLIVLDDVWVAEV--ID-DVKKVFA-EN
K---K-GHRIMMT--TRDRY-L-ATYANT---EPHDLKFLNGKESFELLEKRVF-GKG-S
--CP-DE-LVE-LGKKFAGNCGGVPLAVVVIAGAL-RGR-PNTNDW-LRVQKNVAE---H
LYKNTQAG----CLKFV------EMSYNRLPQEVQTCFLYCGVFPRGFDIPSWKLIRLWI
AEGLIKPQQT-YTP--EEIAEFYLNDLVNRNLVILMRKKSDG---------Q-----IKI
CRLHDMLHEFCRTEA-SNKWLF--
>St_PG5062_C00T019645.1
FDLCYLVK--------GKRCCSEIRSIME------KL---------K---EIRRD-----
-------I----E----------------------EDE------IVGFDEEADEII----
----NRL------------L--------G----------------G-SDDV-EFIPIVGM
PGLGKTTLANKVFKSSIVG----YAFDNRIWVYV---SQS-YTRRDLFLNIINQF-T---
RNT-EQYRYVTEEALAEVIREHLL-P----GKYLIVLDDVWTWEP--LD-DVKIALP-NK
M---R-GSKVLFT--TRDDK-L-GKFCCN---EPHHLKFLTDNECWELLQKKVF-HKD-K
--CP-LD-LEE-LGERIAKKCMGLPLAALVIAGAL-TGRGKTKSEW-EIVHQYVSE---H
IISSD-IMM---TKKLV------QMSYDSLPVNLKACFLYCGAFPKGSEIPAWKIVRLWI
AEGFIQETMQ-STV--ETVAEGYLNELVSKSLLMVTQRTSNG---------Q-----IKA
FRVHDMLHEFCTLEA-SEENLF--
>St_PG5062_C00T025197.1
-------------------------RGFE------E----------R---KPPV------
-------V----E----------------------EDD------VVGFDEEADTVI----
----KRL------------L--------G----------------E-SNRL-EVVPVVGM
PGLGKTTLANKIYKHPKIG----YEFFTRIWVYV---SQS-YRRRELFLNIISKF-T---
RNT-KQYHGMCEEDLADEIQEFLG-K---GGKYLVVLDDVWSDEA--WE-RIKIAFP-NN
N---K-PNRVLLT--TRDSK-V-AKQCTP---IPHDLKFLSEDESWILLEKKVF-HKD-K
--CP-PE-LVVPSGKSIAKKCKGLPLAIVVIAGAL-IGKGKTPREW-KQVDDSVSE---H
LINRDHPEN---CNKLV------QMSYDRLPYDLKACFLYCSAFPGGFQIPAWKLIRLWI
AEGFIQYKGH-LSL--ECKGEDNLNDLINRNLVMVMERTSDG---------Q-----IKT
CRLHDMLHEFCRQEAMKEENL---
>St_PG5062_C00T026206.1
-----------------------------------G------T---Q----GP-----A-
-------E----E----------------------DIE------VVGFDKPAEDVI----
----KRL------------G--------E----------------G-SKDL-DVIPIVGM
PGLGKTTLSRKVYNDSSLD----FHFYKRMWIYV---GTS-KKPKDILVEIVNEV-A-PS
NSK-ELIKDKDEDQLAHIIRDFLV-E---RGKYLIVLDDVWDTQV--VD-FVKKAFP-NN
KSQPR-GDRIMLT--TRQQR-V-AEAVSA---RPHNLEKLSKGDSFKLLEQRVF-GKT-R
E-CP-IN-LRG-YGEEIVDKCCGVPLAIVVISGAL-KGC-MDESEW-IVVKENVGK---I
FINKDDDK--S-CLKYV------ETSYNHLPQQKKAAFLYFGVFPQGFDIPAWKLIRLWV
AEGLIKSDLQGSEI--EKVAETYLSDFAGRNLVMVMQKRSNG---------Q-----IKT
CRLHDMLHEFCIIEA-KRISLF--
>St_PG5062_C00T026460.1
-----------------------------------G------T---Q----GP-----A-
-------E----E----------------------DIE------VVGFDKPAEDVI----
----KRL------------G--------E----------------G-SKDL-DVIPIVGM
PGLGKTTLSRKVYNDSSLD----FHFYKRMWIYV---GTS-KKPKDILVEIVNEV-A-PS
NSK-ELIKDKDEDQLAHIIRDFLV-E---RGKYLIVLDDVWDTQV--VD-FVKKAFP-NN
KSQPR-GDRIMLT--TRQQR-V-AEAVSA---RPHNLEKLSKGDSFKLLEQRVF-GKT-R
E-CP-IN-LRG-YGEEIVDKCCGVPLAIVVISGAL-KGC-MDESEW-IVVKENVGK---I
FINKDDDK--S-CLKYV------ETSYNHLPQQKKAAFLYFGVFPQGFDIPAWKLIRLWV
AEGLIKSDLQGSEI--EKVAETYLSDFAGRNLVMVMQKRSNG---------Q-----IKT
CRLHDMLHEFCIIEA-KRISLF--
>St_PG5062_C00T047413.1
--------------------------KST------G------T---Q----GP-----A-
-------E----E----------------------DIE------VVGFDKPAEDVI----
----KRL------------S--------E----------------G-SKDL-DVIPIVGM
PGLGKTTLSRKVYNDSSLD----FHFYKRMWVYV---GTS-KKPKDILVEIVNEV-A-PS
NSK-ELIKDKDEDQLAHIIRDFLV-E---RGKYLIVLDDVWDTQV--VD-FVKKAFP-NN
KPQPR-GDRIMLT--TRQQR-V-AEAVSA---RPHNLEKLSKGDSFKLLERRVF-GKT-R
E-CP-IN-LRG-YGEEIVDKCCGVPLAIVVISGAL-KGC-MDESEW-IVVKENVGK---I
FINKDDDK--S-CLKYV------ETSYNHLPQQKKAAFLYFGVFPQGFDIPAWKLIRLWV
AEGLIKSDLQGSEI--EKVAETYLSDFAGRNLVMVMQKRSNG---------Q-----IKT
CRLHDMLHEFCIIEA-KRISLF--
>St_PG5062_C00T047823.1
----------------------AAEIVVQ------E------E---Q----GS-----S-
-------L----E----------------------NHE------VVGFDKEATKVI----
----NRL------------V--------E----------------G-AECL-DVIPVVGM
PGLGKTTLARKIYNDPKIS----REFFSYIWVFI---GQSTCVKRDILFNILKGF-T---
NSV-DEFKNRNEADITEEIRKRVA-N---GGKCLIVLDDVWDSNV--VD-FVKTVFP-DN
K---K-AHRIMMT--TRHED-I-ARSVNK---YPHNLKFLDGDESFQLLEKRAF-GVS-H
--CP-VE-LVE-HGEAIVAKCSGVPLTIVVIAGAL-RGR-TSEIDW-KVVRENVGK---H
LILEDKLQ--R-CVNVV------RLSYNHLPHEKKACFLYFGAFPQGFDIPAWKLIRLWI
AEGLIMSRLSGNEI--EEIAEYYLNDFANRNLVMVMGKTSND---------R-----IKT
CRVHDMLHEFCVEEA-TRLTLF--
>St_PG5062_C00T047833.1
------------------------EKVVQ------E------E---Q----GS-----S-
-------L----E----------------------NHE------VVGFDEEATKVI----
----NRL------------V--------E----------------G-AECL-DVIPVVGM
PGLGKTTLARKIYNDPKIS----REFFSYIWVFI---GQSTCVKRDILFNILKKF-T---
NSV-DEFKNRNEADITQEIRKRVA-N---GGKCLIVLDDVWDSNV--VD-FVKTVFP-DN
K---K-AHRIMMT--TRHED-I-ARSVNK---YPHNLKFLDGVESFQLLEKRAF-GVS-R
--CP-VE-LVE-HGEAIVAKCSGVPLTIVVIAGAL-RGR-TSEIDW-KVVRENVGK---H
LIQEDKLQ--R-CVNVV------RLSYNHLPQEKKACFLYFGAFPQGFDIPAWKLIRLWI
AEGLIMSKLSGNEI--EEIAEYYLNDFANRNLVMVMGKTSND---------R-----IKT
CRVHDMLHEFCVEEA-TRLALF--
>St_PG5062_C00T047980.1
------------------------LPK-K------GV-----Q---E---QGP-----S-
-------L----E----------------------NDE------VVGFDDEASKVI----
----KRL------------V--------E----------------GPAESL-DIIPVVGM
PGLGKTTLARKIYNDPKLS----YEFFSIPWVYV---GQE-YKIKDIYLRILKFF-K---
KSI-EDHLNDDVDTLAKVISDFIN-K---GGRCLIVLDDVWVAEV--ID-DVKKVFA-EN
K---K-GHRIMMT--TRDRY-L-ATYAST---EPHDLKFLNGKESFELLEKRVF-GKG-S
--CP-DE-LVE-LGKKIAGNCGGVPLAVVVIAGAL-RGR-PNTNDW-VRVQKNVAE---H
FYKNTQKG----CLKFV------EMSYNRLPQEVQTCFLYCGVFPRGFDIPSWKLIRLWI
AEGLIKPQQT-YTP--EEIAEFYLNDLVNRNLVILMRKKSDG---------Q-----IKI
CRLHDMLHEFCRTEA-SNKWLF--
>St_PG5062_C00T047981.1
--------------------------G-H------EI-----T---Q----G-P----S-
-------L----E----------------------EDE------VVGLDEEAYNLI----
----KRL------------V--------E----------------GLEESL-DIIPVVGM
PGLGKTVLARKIYNDPKLS----YEFLSILWVYI---GQE-YKIKDIYLRILKFF-T---
KRI-EDHLNDDEDTLAKVISDFMS-K---RGRCLIVLDDVWDAEV--VD-YVKKVFA-EN
K---R-GHRIVIT--TLDGY-L-AYYINP---DPHSLKFLTKAESFELLVRRVF-GKE-T
--CP-DE-LLQ-FGKRIAERCCGVPIVVMVIAGAL-RGR-STTNDW-LRVERNMAQ---H
LYSNYNRD----SGVFL------EMSYDCLPQEVQTCFSYCGIFPRDFDIPAWKLIRVWI
AEGLINPQQS-YTL--EEIAEDHLNDLVNRNLVILLQKRSDG---------Q-----IKT
CRLHGMLHEFCRRKA-ANKWFF--
>St_PG5062_C00T047982.1
------------------------------------------A---V----GP-----P-
-------L----D----------------------DDE------VVGFDEEAKKVI----
----KRL------------V--------E----------------GPAESL-AIIPVVGM
PGLGKTTLARKIYNDSTLS----FEFFSILWVYV---GQE-YKIKDIYLRILKHF-K---
NSI-DEYLNEDEGTLAKVISGFMS-K---GGKCLIVLDDVWEANV--ID-HVKKVFP-EN
K---K-GHRIMMS--TRDGY-L-AAYANP---DPHNLKFLTPEESFELLVKRIF-DKG-S
--CP-DE-LKD-VGKRIAGNCGGVPLVVVVIAGAL-AGR-SNTTEW-EVVERNVAQ---H
AFSENKN-----CGVFV------EMSYDRLSQEMQTCFLYSGIFPRGFDIPAWKLIRLWI
AEGLIKPQQS-STL--EEIAERHLNDLVHRNLVILLQKRSDG---------Q-----IKT
CRLHDMLHEFCRKEA-AKKWLF--
>St_PG5062_C00T051780.1
--------------------DDSISRVGE------E----------R---QPPV------
-------V----E----------------------EDD------VVGFDDEAQTVI----
----DRL------------L--------E----------------G-SGDL-EVIPVVGM
PGLGKTTLATKIFKHLKIE----YEFFTRLWLYV---SQS-YKTRELYLNIISKF-T---
GNT-KNCRDMSETDLAHKVREILD-E---GGKYLIVLDDVWSTDA--WD-RIKIAFP-RN
G---K-GNRVLLT--TRDNN-V-ARYCNR---SPHYLKFLTDEESWILLEKRAL-HKA-K
--CP-PE-LET-NGKSIARKCKGLPLAIVVIAGAL-IGKGKTIREW-EQVDQSVGE---H
FINRDQP------NKLV------RMSYDVLPYDWKACFLYFGTFPRGYLIPARKLIRLWI
AEGFIQYRGN-LSL--ECKAENYLNELVNRNLVMVMQRTLDG---------Q-----IKT
CRVHDMLYEFCWQEATTEENL---
>St_PG5062_C00T064328.1
-------------------LDDNFNRGHE------E----------R---KAPV------
-------V----E----------------------EDD------VVGFDDEAKIVI----
----NRL------------I--------G----------------G-SDYV-EVVPVVGM
PGLGKTTLAYKIYKDPKVE----YEFFTRVWVYV---SQT-FKRREIFLNIISKF-T---
RNT-KQYHDTPEDDLANEVKELLG-K---GGKYLIVLDDVWTMEA--WD-RIKIAFP-NN
G---K-RNRVLMT--TRESN-V-AKRCND---KPHDLKFLTEDESWELLEKKVF-HKE-K
--CP-PE-LEL-PGKSIAEKCMGLPLAIVVIAGAL-IGKGKTTREW-ELVAASVGE---H
LINRD-PEN---CKKLV------QMSYDRLPYDQKACFLYCGAFPGGSQIPAKKLIRLWI
AEGFIQYQGP-LAL--EDVAEDHLNDLVNRNLVMVMQRSCSG---------Q-----IKI
CRVHDMLHEFCRHEAMTEENL---
>St_PG5062_C00T065215.1
--------------------DSNSKQTAH------QL---------K---RAPV------
-------V----E----------------------EDE------IVGFDEEADEII----
----NRL------------L--------G----------------G-SDDV-EFIPIVGM
PGLGKTTLANKVFKSSTVG----YAFDNRIWVYV---SQS-YTRRDLFLNIINQF-T---
RNT-EQYRYVTEEALAEVIREHLL-P----GKYLIVLDDVWTWEP--LD-DVKIALP-NK
M---R------------------------------------DNECWELIQKKVF-HKD-K
--CP-LD-LEE-LGERIAKKCMGLPLAALVIAGAL-TGRGKTKSEW-EIVHQYVSE---H
IISSD-IMM---TKKLV------QMSCDSLPVNLKACFLYCGVFPKGSEIPAWKIVRLWI
AEGFIRETMQ-STV--ESVAEGYLNELVSKSLLMVTQRTSNG---------Q-----IKT
FRVHDMLHEFCTLEA-SEENLF--
>St_PG5062_C00T065414.1
-------------------------RGFE------E----------R---KPPV------
-------V----E----------------------EDD------VVGFDEEADTVI----
----KRL------------L--------G----------------E-SNRL-EVVPVVGM
PGLGKTTLANKIYKHPKIG----YEFFTRIWVYV---SQS-YRRRELFLNIISKF-T---
RNT-KQYHGMCEEDLADEIQEFLG-K---GGKYLVVLDDVWSDEA--WE-RIKIAFP-NN
N---K-PNRVLLT--TRDSK-V-AKQCTP---IPHDLKFLSEDESWILLEKKVF-HKD-K
--CP-PE-LVVPSGKSIAKKCKGLPLAIVVIAGAL-IGKGKTPREW-KQVDDSVSE---H
LINRDHPEN---CNKLV------QMSYDRLPYDLKACFLYCSAFPGGFQIPAWKLIRLWI
AEGFIQYKGH-LSL--ECKGEDNLNDLINRNLVMVMERTSDG---------Q-----IKT
CRLHDMLHEFCRQEAMKEENL---
>St_PG5068_C00T045161.1
----------------------SSRRSPP-----------------Q--KRVPM------
-------V----E----------------------EEN------VVGFDDEAMKIS----
----SRL------------T--------N----------------G-SEEL-EIISIVGM
GGLGKTTLAKKVYTDPSVE----FHFYNRAWIYV---SQL-YSRKEVFLGILDSL-----
GLITDEMYKMNDEKLAGELFSHLR-----SKRYLVVIDDVWTMEA--WD-DLQMAFP-KT
A---S-GSRILLT--TRNTE-V-ALHANP-EGLPHHLRFLTLEESWELLSKKVF-RKG-S
--CP-LE-LED-IGLQIAKKCYGLPLAIVVVSGLL-LKK-EKTRDWWKKVANDVSS---Y
VARDPKQ-----CMDVL------ALSYKHLPDHLKVCFIYFGVFPEDFEIPVWKLLRLWT
SEGFIQQMGQ-ECL--EDTAEEYLEDLVDRNLVLVAKKRANG---------R-----IKS
CRVHDMLRDLSVKMGSEEKFL---
>St_PG5068_C00T055127.1
-------------------LDDNFNRGHE------E----------R---KAPV------
-------V----E----------------------EDD------VVGFDDEAKIVI----
----DRL------------I--------G----------------G-SDYV-EVVPVVGM
PGLGKTTLAYKIYKDPKVE----YEFFTRVWVYV---SQT-FKRREIFLNIISKF-T---
RNT-KQYHDTPEDDLANEVKELLG-K---GGKYLIVLDDVWTMEA--WD-RIKIAFP-NN
G---K-RNRVLMT--TRESN-V-AKRCND---KLHDLKFLTEDESWELLEKKVF-HKE-K
--CP-SE-LEL-PGKSIAEKCMGLPLAIVVIAGAL-IGKGKTTREW-ELVAASVRE---H
LINRD-PEN---CKKLV------QMSYDRLPYDLKACFLYCGAFPGGSQIPAKKLIRLWI
AEGFIQYQGP-LAL--EDVAEDHLNDLVNRNLVMVMQRSCSG---------Q-----IKI
CRVHDMLHEFCRHEAMTEEDL---
>St_PG5068_C00T055571.1
---------------------EHHKK--E------EV-----T---Q----GP-----S-
-------L----E----------------------NDA------VVGFDDEANKVI----
----KRL------------V--------E----------------GPMDSV-DIIPVVGM
PGLGKTTLARKICNDSKLT----YEFYSFVWVYV---GKE-CKAKDIYLRILKFF-K---
KNI-EDHLNDDVDTLAKAIGGYIK-K---GGRCLIVLDDVWEDEV--ID-HVMKVFA-EN
K---K-GHRIMMT--TRDLR-L-AKFANP---EPHALKFLETEESFELLVMRVF-GKG-R
--CP-NE-LVV-IGKKIAEKCGGVPLVVVVIAGAL-RGR-SDKKEW-ETVGKNVVK---H
FGVHTEDS----CLKFV------KMSYDHLAGEVQMCFLYCGVFPRGFDIPCWKLIRLWI
AEGLIKPQSE-STL--EERAEFCLTDLVNRNLVIIMQKRSDG---------Q-----IKT
CRLHDMLYQFCKMEA-SNRCLF--
>St_PG5068_C00T055572.1
--------------------------K-K------GV-----Q---E---QGP-----S-
-------L----E----------------------NDE------VVGFDEEASKVI----
----KRL------------V--------E----------------GPAESL-DIIPVVGM
PGLGKTTLARKIYNDPKLS----YEFFSIPWVYV---GQE-YKIKDIYLRILKCF-K---
KSI-EDHLNDDVDTLAKVISDFIN-K---GGRCLIVLDDVWVAEV--ID-DVKKVFA-EN
K---K-GHRIMMT--TRDRY-L-ATYANT---EPHDLKFLNGKESFELLEKRVF-GKG-S
--CP-DE-LVE-LGKKFAGNCGGVPLAVVVIAGAL-RGR-PNTNDW-LRVQKNVAE---H
LYKNTQAG----CLKFV------EMSYNRLPQEVQTCFLYCGVFPRGFDIPSWKLIRLWI
AEGLIKPQQT-YTP--EEISEFYLNDLVNRNLVILMRKKSDG---------Q-----IKI
CRLHDMLHEFCRAEA-SNKWLF--
>St_PG5068_C00T055576.1
-------------------------K--G------EV-----T---Q----GP-----S-
-------L----E----------------------NDA------VVGFDKEANTVI----
----QRL------------V--------E----------------GPMDSV-DIIPVVGM
LGLGKTTLARKIYNDSKLT----YEFYSIVWVYV---GKE-CKAKDIYLRILKFF-K---
KNI-EDYLNDDVDTLAKAIGGYIK-K---GGRCLIVLDDVWEDEV--ID-HVMKVFA-EN
K---K-GHRIMMT--TRDSR-V-AKFANP---EPHELKFLKKEETFELLVMRVF-GKG-S
--CP-ND-LVR-TGKKIAEKCGGVPLVVVVIAGAL-RGR-SDKKEW-ERVDKNVVQ---H
YGEHTEDS----CLQFV------KMSYDHLPREVQMCFLFCGVFPRGFDIPCWKLIRLWI
AEGLIKPQPE-STLEVEEIAEFYLTDLLNRNLVIIMQKRSDG---------Q-----IKT
CRLHDMLYQFCKKEA-SNKWLF--
>St_PG5068_C00T055578.1
----------------------------G------EV-----T---Q----GP-----S-
-------L----E----------------------NDA------VVGFDDEANKVI----
----KRL------------V--------E----------------GPMDSV-DIIPVVGM
PGLGKTTLARKIYNDSKLT----YEFYSIVWVYV---GQE-CKAKDIYLRILKFF-K---
KNI-EDHLNDDVDTLAKAIGGYIK-K---GGRCLIVLDDVWEDEV--ID-HARKVFA-EN
K---K-GHRIMMT--TRDLR-V-AKFANR---EPHELKFLEKEESFELLVMRVF-GKG-S
--CP-NE-LVV-IGKKIAKKCGGVPLVVVVIAGAL-RGR-LDKKDW-ERVDRNVVQ---H
LGEHTEDS----CLKFV------KMSYDHLPREVQMCFLYCGVFPRGFDIPCWKLIRLWI
AEGLIKPQPE-STL--EEIAEFYLTDLLNRNLVIIMQKRSDG---------Q-----IKT
CRLHDMLYQFCKKEA-SNKWLF--
>St_PG5068_C00T056383.1
-----------------------PKIR-Q------QV-----T---Q----GP-----S-
-------L----E----------------------DDE------VVGFDEEAKQVI----
----RRL------------V--------E----------------GPQESL-DIIPVVGI
AGLGKTTLARKIYNDSKLS----YEFFIIIWVYV---GEE-YKIKDIYLRILKFF-K---
RSI-EDHVNDDVDTLAKVISDMIR-K---GGRCLIVLDDVWEAEV--VD-VVKRVFP-RN
K---M-GHRIMMT--THDRY-L-ASYANP---DPHNLKFLNENESFELLVKRVF-GNG-N
S-CP-VE-FVE-LGKTIARKCEGIPLEIVLIAGIL-IGR-TDKRDW-ERVDKNVSE---Y
LYKENKD-----CGVFV------EMSYNRLPQEVQTCFLYCGVFPQGIDIPCWKLIRLWI
AEGLIKPQQS-FTL--EEIAEFYLNDLVQRNLVILLQKRSDG---------Q-----IKT
CRLHNMLHEFCRKEA-SNKWLF--
>St_PG5068_C00T056383.2
-----------------------PKIR-Q------QV-----T---Q----GP-----S-
-------L----E----------------------DDE------VVGFDEEAKQVI----
----RRL------------V--------E----------------GPQESL-DIIPVVGI
AGLGKTTLARKIYNDSKLS----YEFFIIIWVYV---GEE-YKIKDIYLRILKFF-K---
RSI-EDHVNDDVDTLAKVISDMIR-K---GGRCLIVLDDVWEAEV--VD-VVKRVFP-RN
K---M-GHRIMMT--THDRY-L-ASYANP---DPHNLKFLNENESFELLVKRVF-GNG-N
S-CP-VE-FVE-LGKTIARKCEGIPLEIVLIAGIL-IGR-TDKRDW-ERVDKNVSE---Y
LYKENKD-----CGVFV------EMSYNRLPQEVQTCFLYCGVFPQGIDIPCWKLIRLWI
AEGLIKPQQS-FTL--EEIAEFYLNDLVQRNLVILLQKRSDG---------Q-----IKT
CRLHNMLHEFCRKEA-SNKWLF--
>St_PG5068_C00T056384.1
----------------------------------------------Q----------DTF
-------L----E----------------------VKN------IVGFTKEANEVM----
----ERL------------V--------G----------------G-TEEV-ECMPIVGM
TGLGKTTLARKVWSDSQIT----TEFSKIIWVSV---GQS-NELKNIFFVILKSS-T---
GPN-QEFFCNGENELAKLIASFVT-E---QHRCLIVLDNVCASGL--VD-FFKNVLP-EN
K---K-GHRILMT--TRRRD-V-ASCASK---KPYHLKFLNGEDSFRLLEKRVF-DNG-R
--CQ-NDQLVE-LGKSIASKCGGLPLALVVIARAL-KVN-QTLYEW-KRIENNFWQ---Y
VVKENDTTS---CWKIV------EASYESLSSEMKACFLYCLAFPKGYDIPFQMLIRLWM
AEGLIESSPKKFSS-SKDKAENYLMEFENLDLVIVSREITGS---------------IKR
IKCNDIFYEFYKME----------
>St_PG5068_C00T056385.1
---------------------------------------------------GP-----S-
-------L----D----------------------DDE------VVGFDEEAKKVI----
----KRL------------V--------E----------------GPAESL-AIIPV---
---------------------------------V---GQE-YKIKDIYLRILKHF-K---
NSI-DEYLNEDEGTLAKVISGFMS-K---GGKCLIVLDDVWEANV--ID-HVKKVFP-EN
K---K-GHRIMMS--TRDGF-L-AAYANP---DPHNLKFLTKEESFELLVKRVF-GKG-S
--CP-DE-LVD-LGESIAKSCDGVPLVVVVIAGAL-AGR-SNTTEW-QVVERNVAQ---H
AFSVNKD-----CGVFV------EMSYDRLSQELQTCFLYSGIFPRGFDIPAWKLIRLWI
AEGLIKPQQS-STL--EEIAERHLNDLVHRNLVILLQKRSDG---------Q-----IKT
CRLHDMLHEFCRTKA-ADKWLF--
>St_PG5068_C00T056387.1
------------------------------------------------------------
-----------------------------------NDQ------V---------------
-----RE------------L--------R----------------SSNQAL-QATPVI--
------------------------EHHK----------KE-EVTQDIYLRILKFF-K---
KNI-EDHLNDDVDTLAKAIGGYIK-K---GGRCLIVLDDVWEDEV--ID-HVMKVFA-EN
K---K-GHRIMMT--TRDLR-L-AKFANP---EPHALKFLETEESFELLVMRVF-GKG-S
--CP-NE-LVV-IGKTIAKKCGGVPLVVVVIAGAL-RGR-SDKKEW-ERVDKNVVQ---F
MGEHTEDS----CLKYV------KMSYDHLPQEVQMCFLYCGVFPRGFDIPCWKLIRLWI
AEGLIKPQPK-STL--EERAEFCLTDLVNRSLVIIMQKRSDG---------Q-----IKT
CRLHDMLYQFCKMEA-SNRCLF--
>St_PG5068_C00T056389.1
------------------------LPK-K------GV-----Q---E---QGP-----S-
-------L----E----------------------NDE------VVGFDDEASKVI----
----KRL------------V--------E----------------GPAESL-DIIPVVGM
PGLGKTTLARKIYNDPKLS----YEFFSIPWVYV---GQE-YKIKDIYLRILKFF-K---
KSI-EDHLNDDVDTLAKVISDFIN-K---GGRCLIVLDDVWVAEV--ID-DVKKVFA-EN
K---K-GHRIMMT--TRDRY-L-ATYAST---EPHDLKFLNGKESFELLEKRVF-GKG-S
--CP-DE-LVE-LGKKIAGNCGGVPLAVVVIAGAL-RGR-PNTNDW-LRVQKNVAE---H
FYKNTQKG----CLKFV------EMSYNRLPQEVQTCFLYCGVFPRGFDIPSWKLIRLWI
AEGLIKPQQT-YTP--EEIAEFYLNDLVNRNLVILMRKKSDG---------Q-----IKI
CRLHDMLHEFCRTEA-SNKWLF--
>St_PG5068_C00T057965.1
-------------------HDDSINRGVE------E----------R---QPPV------
-------V----E----------------------EDD------VVGFDNAAQTVI----
----DRL------------L--------E----------------R-SGDL-EVIPVVGM
PGLGKTTLATKIFKHPKIE----YEFFTRLWLYV---SQS-YKTRELYLNIISKF-T---
GNT-KHCRDMSEMDLALEVREILE-E---GGKYLIVLDDVWSTDA--WD-RIKIAFP-KN
D---K-GNRVLLT--TRDHN-V-ARYCNR---SPYDLKFLTDEESWILLEKRAL-HKA-K
--CP-PE-LET-NGKSIARKCKGLPLAIVVIAGAL-IGKGKTIQEW-EQVDQSVGE---H
FINRDQP------NKLV------RMSYDVLPDDWKACFLYFGIFPRGYLIPARKLIRLWI
AEGFIQYRGN-LSL--ECKAENYLNELVNRNLVMVMQRTLDG---------Q-----IKT
CRVHDMLYEFCWQKATTEENL---
>St_PG5068_C00T063078.1
-------------------------RGFE------E----------R---KPPV------
-------V----E----------------------EDD------VVGFDEEADIVI----
----KRL------------L--------G----------------E-SNRL-EVVPVVGM
PGLGKTTLANKIYKHPKIG----YEFFTRIWVYV---SQS-YRRRELFLNIISKF-T---
RNT-KQYHGMCEEDLADEIQEFLG-K---GGKYLVVLDDVWSDEA--WE-RIKIAFP-NN
N---K-PNRVLLT--TRDSK-V-AKQCTP---IPHDLKFLSEDESWILLEKKVF-HKD-K
--CP-PE-LVVPSGKSIAKKCKGLPLAIVVIAGAL-IGKGKTPREW-KQVDDSVSE---H
LINRDHPEN---CNKLV------QMSYDRLPYDLKACFLYCSAFPGGFQIPAWKLIRLWI
AEGFIQYKGH-LSL--ECKGEDNLNDLINRNLVMVMERTSDG---------Q-----IKT
CRLHDMLHEFCRQEAMKEENL---
>St_PG5068_C00T067391.1
--------------------------KST------G------T---Q----GP-----A-
-------E----E----------------------DIE------VVGFDKPAEDVI----
----KRL------------G--------E----------------G-SKDL-DVIPIVGM
PGLGKTTLSRKVYNDSSLD----FHFYKRMWVYV---GTS-KKPKDILVEIVNEV-A-PS
NSK-ELIKDKDEDQLALIIRDFLV-E---RGKYLIVLDDVWDTQV--VD-FVKKAFP-NN
KSQPR-GDRIMLT--TRQQR-V-AEAVSA---RPHNLEKLSKGDSFKLLEQRVF-GKT-R
E-CP-IN-LRG-HGEEIVDKCCGVPLAIVVISGAL-KGC-MDESEW-IVVKENVGK---I
FINKDDDK--S-CLKYV------ETSYNHLPQQKKAAFLYFGVFPQGFDIPAWKLIRLWV
AEGLIKSDLQGSEI--EKVAETYLSDFAGRNLVMVMQKRSNG---------Q-----IKT
CRLHDMLHEFCIIEA-KRISLF--
>St_PG5068_C00T068300.1
--------------------DRQAETVVQ------E------E---Q----GS-----S-
-------L----E----------------------NHE------VVGFDKEATKVI----
----NRL------------V--------E----------------G-AECL-DVIPVVGM
PGLGKTTLARKIYNDPKIS----REFFSYIWVFI---GQSTCVKRDILFNILKGF-T---
NSV-DEFKNRNEADITEEIRKRVA-N---GGKCLIVLDDVWDSNV--VD-FVKTVFP-DN
K---K-AHRIMMT--TRHED-I-ARSVNK---YPHNLKFLDGDESFQLLEKRAF-GVS-R
--CP-VE-LVE-HGEAIVAKCSGVPLTIVVIAGAL-RGR-TCEIDW-RVVRENVGK---H
LIQEDKLQ--R-CVNVV------RLSYNHLPQEKKACFLYFGAFPQGFDIPAWKLIRLWI
AEGLIMSRLSGNEI--EEIAEYYLNDFANRNLVMVMGKTSND---------R-----IKT
CRVHDMLHEFCVEEA-TRLALF--
>St_PG5068_C00T071138.1
------------------TIDHQAETVVQ------E------E---Q----GS-----S-
-------L----E----------------------NHE------VVGFDEEATKVI----
----NRL------------V--------E----------------G-AECL-DVIPVVGM
PGLGKTTLARKIYNDPKIS----REFFSYIWIFI---GQSTCVKRDILFNILKEF-I---
NRL-DEFENKNEEDITEEIRKRVA-N---GGKCLIVLDDVWDSDV--VD-FVKTVFP-KN
N---R-GHRIMMT--TRDGN-I-ARSANG---DPHNLKFLDPKESFQLLEKRAF-GNS-R
--CP-VQ-LKD-YGEDIVKKCRGVPLTIVVIAGVL-RGD-PSDIYW-NLVKENVGK---H
LIQEDKLL--R-CVNAV------GLSYKHLPQEKKACFLYFGAFPQGFDIPAWKLIRLWI
AEGLIMSKLSGIEI--EDIAEYYLNDFANRNLVMVRGKRSNG---------R-----IKT
CRVHDMLHEFCIEEA-TRLTLF--
>St_PG5068_C04T000058.1
------------------MIDHHAEQVVQ------E------E---Q----GS-----S-
-------L----E----------------------NHE------VVGFDEEAAKVI----
----NRL------------V--------E----------------G-AECL-DVIPVVGM
PGLGKTTLARKIYNDPKIS----REFFSYIWVFI---GQSTCVKRDILFNILKKF-T---
NSV-DEFKNRNEADITQEIRKRVA-N---GGKCLIVLDDVWDPNV--VD-FVKTVFP-DN
K---K-AHRIMMT--TRHED-I-ARSVNK---YPHNLKFLDGDESFQLLEKRAF-GVS-R
--CP-VE-LVE-HGEAIVAKCSGVPLTIVVIAGAL-RGR-TSEIDW-KVVRENVGK---H
LL-EDKRQ--R-CLNVV------RLSYNHLPQEKKACFLYFGAFPQGFDIPAWKLIRLWI
AEGLIMSKLSGIEI--EDIAEYYLNDFANRNLVMVTGKRSNG---------R-----IKT
FRVHDMLHEFCVEEG-TRLTLF--
>St_PG5068_C04T000067.1
--------------------DRQAETVVQ------E------E---Q----GS-----S-
-------L----E----------------------NHE------VVGFDKEATKVI----
----NRL------------V--------E----------------G-AECL-DVIPVVGM
PGLGKTTLARKIYNDPKIS----REFFSYIWVFI---GQSTCVKRDILFNILKGF-T---
NSV-DEFKNRNEADITEEIRKRVA-N---GGKCLIVLDDVWDSNV--VD-FVKTVFP-DN
K---K-AHRIMMT--TRHED-I-ARSVNK---YPHNLKFLDGDESFQLLEKRAF-GVS-R
--CP-VE-LVE-HGEAIVAKCSGVPLTIVVIAGAL-RGR-TCEIDW-RVVRENVGK---H
LIQEDKLQ--R-CVNVV------RLSYNHLPQEKKACFLYFGAFPQGFDIPAWKLIRLWI
AEGLIMSRLSGNEI--EEIAEYYLNDFANRNLVMVMGKTSND---------R-----IKT
CRVHDMLHEFCVEEA-TRLALF--
>St_PG5068_C04T000076.1
--------------------DRQAETVVQ------E------E---Q----GS-----S-
-------L----E----------------------NHE------VVGFDKEATKVI----
----NRL------------V--------E----------------G-AECL-DVIPVVGM
PGLGKTTLARKIYNDPKIS----REFFSYIWVFI---GQSTCVKRDILFNILKGF-T---
NSV-DEFKNRNEADITEEIRKRVA-N---GGKCLIVLDDVWDSNV--VD-FVKTVFP-DN
K---K-AHRIMMT--TRHED-I-ARSVNK---YPHNLKFLDGDESFQLLEKRAF-GVS-H
--CP-VE-LVE-HGEAIVAKCSGVPLTIVVIAGAL-RGR-TSEIDW-KVVRENVGK---H
LIQEDKLQ--R-CVNVV------RLSYNHLPHEKKACFLYFGAFPQGFDIPAWKLIRLWI
AEGLIMSKLSGNEI--EEIAEYYLNDFANRNLVMVMGKTSND---------R-----IKT
CRVHDMLHEFCVEEA-TRLTLF--
>St_PG5068_C04T000249.1
---------------------EHHKK--E------EV-----T---Q----GP-----S-
-------L----E----------------------NDA------VVGFDDEANKVI----
----KRL------------V--------E----------------GPMDSV-DIIPVVGM
PGLGKTTLARKICNDSKLT----YEFYSFVWVYV---GKE-CKAKDIYLRILKFF-K---
KNI-EDHLNDDVDTLAKAIGGYIK-K---GGRCLIVLDDVWEDEV--ID-HVMKVFA-EN
K---K-GHRIMMT--TRDLR-L-AKFANP---EPHALKFLETEESFELLVMRVF-GKG-R
--CP-NE-LVV-IGKKIAEKCGGVPLVVVVIAGAL-RGR-SDKKEW-ETVGKNVVK---H
FGVHTEDS----CLKFV------KMSYDHLAGEVQMCFLYCGVFPRGFDIPCWKLIRLWI
AEGLIKPQSE-STL--EERAEFCLTDLVNRNLVIIMQKRSDG---------Q-----IKT
CRLHDMLYQFCKMEA-SNRCLF--
>St_PG5068_C04T000251.1
--------------------------K-K------GV-----Q---E---QGP-----S-
-------L----E----------------------NDE------VVGFDEEASKVI----
----KRL------------V--------E----------------GPAESL-DIIPVVGM
PGLGKTTLARKIYNDPKLS----YEFFSIPWVYV---GQE-YKIKDIYLRILKCF-K---
KSI-EDHLNDDVDTLAKVISDFIN-K---GGRCLIVLDDVWVAEV--ID-DVKKVFA-EN
K---K-GHRIMMT--TRDRY-L-ATYANT---EPHDLKFLNGKESFELLEKRVF-GKG-S
--CP-DE-LVE-LGKKIAGNCGGVPLAVVVIAGAL-RGR-PNTNDW-LRVQKNVAE---H
LYKNTQAG----CLKFV------EMSYNRLPQEVQTCFLYCGVFPRGFDIPSWKLIRLWI
AEGLIKPQQT-YTP--EEISEFYLNDLVNRNLVILMRKKSDG---------Q-----IKI
CRLHDMLHEFCRAEA-SNKWLF--
>St_PG5068_C04T000265.1
---------------------EHHKK--E------EV-----T---Q----GP-----S-
-------L----E----------------------NDA------VVGFDEEANQVI----
----KRL------------V--------Q----------------GPMDSV-DIIPVVGM
PGLGKTTLARKIYNDSKLT----YEFYSIVWVYV---GKE-CKAKDIYLRILKFF-K---
KNI-EDHLNDDVDTLAKAIGGYIK-K---GGRCLIVLDDVWEDEV--ID-HVMKVFA-EN
K---K-GHRIMMT--TRDLR-L-AKFANP---EPHALKFLETEESFELLVMRVF-GKG-S
--CP-NE-LVV-IGKTIAKKCGGVPLVVVVIAGAL-RGR-SDKKEW-ERVDKNVVQ---H
FGEHTEDS----CLKYV------KMSYDHLPQEVQMCFLYSGVFPRGFDIPCWKLIRLWI
AEGLIKTQPE-STLEVEEIAEFYLTDLVNRNLVIIMQKRSDG---------Q-----IKT
CRLHDMLYQFCKMEA-SNRCLF--
>St_PG5068_C04T000266.1
--------------------------K-K------GV-----Q---E---QGP-----S-
-------L----E----------------------NDE------VVGFDEEASKVI----
----KRL------------V--------E----------------GPAESL-DIIPVVGM
PGLGKTTLARKIYNDPKLS----YEFFSIPWVYV---GQE-YKIKDIYLRILKCF-K---
KSI-EDHLNDDVDTLAKVISDFIN-K---GGRCLIVLDDVWVAEV--ID-DVKKVFA-EN
K---K-GHRIMMT--TRDRY-L-ATYANT---EPHDLKFLNGKESFELLEKRVF-GKG-S
--CP-DE-LVE-LGKKIAGNCGGVPLAVVVIAGAL-RGR-PNTNDW-LRVQKNVAE---H
LYKNTQAG----CLKFV------EMSYNRLPQEVQTCFLYCGVFPRGFDIPSWKLIRLWI
AEGLIKPQQT-YTP--EEIAEFYLNDLVNRNLVILMQKKSDG---------Q-----IKI
CRLHDMLHEFCRAEA-SNKWLF--
>St_PG5068_C04T000270.1
------G---------------------H------EI-----T---Q----SPP------
-------L----E----------------------NDE------VVGFDVEANNMI----
----KRL------------V--------E----------------GPEESL-DIIPVVGM
PGLGKTILARKIYNDPKLS----YEFPSILWVNV---GRE-YKIKDIYLRILKFV-T---
KRI-EDNLNDDEDTLAKVISGLMS-N---RGRCLIILDDVWEAEV--ID-YVMKVFP-EN
K---K-GHRIVMT--TRKGY-V-TSYLNP---EAHHLKFLSMKESFELL--REV------
------------------------------IAGAL-AGR-SNRTEW-EVVHRNVA----H
AYSVNNN-----CA-FV------EVSYDHLPQEVQTCFLYCGIFPRDFDIPAWKLIRMWI
AEGLIKPQQS-YTI--EEIAEHHLNDLVNRNLVILLQKKSDAADNSLPSIQD-----SDT
CR------RLC-------------
>St_PG5068_C04T000273.1
--------------------------G-H------EV-----T---Q----GP-----S-
-------L----D----------------------DDE------VVGFDEEAEKVI----
----KRL------------V--------E----------------GPAESL-NIISVVGM
PGLGKTTLARKIYNDSTLS----FEFFSILWVYV---GRE-YKIKDIYLRILKHF-K---
NSI-DEYLNEDEDRLAKVISGFMS-K---GGRCLIVLDDVWEKNV--ID-HVKKVFP-EN
K---K-GHRIMMT--TRDGI-V-AAYKNA---ETHNLKFLTAEECFELLVKRVF-GKG-S
--CP-DE-LKE-VGKRIAGNCGGVPLVVVVTAGAL-AGR-SNTTEW-KVVERNVIQ---Y
AFNVNKD-----CGVFV------EMSYDRLSQELQTCLLYSGIFPRGFDIPAWKLIRLWI
AEGLIKPQQS-STL--EETAELHLNDLVHRNLVILLQKRSDG---------Q-----IKT
CRLHDMLHEFCRTKA-ADKWLF--
>St_PG5068_C04T000274.1
------------------------------------P---------Q----------DIF
-------L----E----------------------VKN------IVGFTKEANEVM----
----ERL------------V--------G----------------E-TEEV-ECIPIVGM
TGLGKTTLARKVWSDSQIT----AKFSNNIWVSV---GQS-NELKNIFFVILKSS-T---
GPN-QEFHCNGENKLAKVIASFMT-E--PQHRCLIVLDDVRTSEL--VD-FFKNVLP-VN
K---KGGHRILIT--TRRRD-VAASCASK---KPYHLKFLNGEDSFQLLEKGVF-DNE-R
--CQ-ND-LVD-LGKSIASKCGGLPLALVVVAKAL-KVS-MTVNNW-ETIKNNFWQ---Y
VVKENDTTS---CWKIV------EASYESLSSEMKACFLYCLAFPKGYDIPFQMLIRLWT
AEGLIESNPINFSS-SKDKAENYLMEFENLNLVIVSREITGS---------------IKR
IKCNDIFYEFY-------------
>St_PG5068_C04T000275.1
-----LREDNKEAFRLPNLLVHIPKIR-Q------QV-----T---Q-------------
------------------------------------------------------------
------------------------------------------------------------
---------------------------------------D-YKIKDIYLRILKFF-K---
KSI-EDHVNGDVDTLAKVISDLIR-K---GERCLIVLDDVWEAEV--VD-VVKRVFP-RN
K---M-GHRIMMT--THDMY-L-ASYANP---YPHHLKFLNGEESFKLLVKRVF-GKG-N
--CP-VE-LVE-LGRTIARKCEGIPLEIVLIAGIL-IGC-TDKREW-ERVDKNVSQ---Y
LYEENKD-----CGVFV------EMSYNRLPQQVQTCFLYCGVFPQGFDIPAWKLIRLWI
AEGLIKPQQS-FTL--EEIAEFYLNDLVQRNLVILMQKRSDG---------Q-----IKT
CRLHNMLHEFCIKEA-SNKWLF--
>St_PG5068_C04T000418.1
------------------MIDHQAEKVVQ------E------E---Q----GS-----S-
-------L----E----------------------NHE------VVGFDEEATKVI----
----NRL------------V--------E----------------G-AECL-DVIPVVGM
PGLGKTTLARKIYNDPKIS----REFFSYIWVFI---GQSTCVKRDILFNILKKF-T---
NSV-DEFKNRNEADITQEIRKRVA-N---GGKCLIVLDDVWDPNV--VD-FVKTVFP-DN
K---K-AHRIMMT--TRHED-I-ARSVNK---YPHNLKFLDGDESFQLLEKRAF-GVS-R
--CP-VE-LVE-HGEAIVAKCSGVPLTIVVIAGAL-RGR-TSEIDW-KVVRENVGK---H
LL-EDKRQ--R-CLNVV------RLSYNHLPQEKKACFLYFGAFPQGFDIPAWKLIRLWI
AEGLIMSKLSGVEI--EDIAEYYLNDFANRNLVMVTGKRSNG---------R-----IKT
FRVHDMLHEFCVEEG-ARLTLF--
>St_PG5068_C04T001047.1
--------------------------KST------G------T---Q----GP-----A-
-------E----E----------------------DIE------VVGFDKPAEDVI----
----KRL------------G--------E----------------G-SKDL-DVIPIVGM
PGLGKTTLSRKVYNDSSLD----FHFYKRMWVYV---GTS-KKPKDILVEIVNEV-A-PS
NSK-ELIKDKDEDQLALIIRDFLV-E---RGKYLIVLDDVWDTQV--VD-FVKKAFP-NN
KSQPR-GDRIMLT--TRQQR-V-AEAVSA---RPHNLEKLSKGDSFKLLEQRVF-GKT-R
E-CP-IN-LRG-HGEEIVDKCCGVPLAIVVISGAL-KGC-MDESEW-IVVKENVGK---I
FINKDDDK--S-CLKYV------ETSYNHLPQQKKAAFLYFGVFPQGFDIPAWKLIRLWV
AEGLIKSDLQGSEI--EKVAETYLSDFAGRNLVMVMQKRSNG---------Q-----IKT
CRLHDMLHEFCIIEA-KRISLF--
>St_PG5068_C05T000358.1
-------------------LDDNFNRGHE------E----------R---KAPV------
-------V----E----------------------EDD------VVGFDDEAKIVI----
----DRL------------I--------G----------------G-SDYV-EVVPVVGM
PGLGKTTLAYKIYKDPKVE----YEFFTRVWVYV---SQT-FKRREIFLNIISKF-T---
RNT-KQYHDTPEDDLANEVKELLG-K---GGKYLIVLDDVWTMEA--WD-RIKIAFP-NN
G---K-RNRVLMT--TRESN-V-AKRCND---KLHDLKFLTEDESWELLEKKVF-HKE-K
--CP-SE-LEL-PGKSIAEKCMGLPLAIVVIAGAL-IGKGKTTREW-ELVAASVRE---H
LINRD-PEN---CKKLV------QMSYDRLPYDLKACFLYCGAFPGGSQIPAKKLIRLWI
AEGFIQYQGP-LAL--EDVAEDHLNDLVNRNLVMVMQRSCSG---------Q-----IKI
CRVHDMLHEFCRHEAMTEEDL---
>St_PG5068_C10T000399.1
----------------------SSRRSPP-----------------Q--KRVPM------
-------V----E----------------------EEN------VVGFDDEAMKIS----
----SRL------------T--------N----------------G-SEEL-EIISIVGM
GGLGKTTLAKKVYTDPSVE----FHFYNRAWIYV---SQL-YSRKEVFLGILDSL-----
GLITDEMYKMNDEKLAGELFSHLR-----SKRYLVVIDDVWTMEA--WD-DLQMAFP-KT
A---S-GSRILLT--TRNTE-V-ALHANP-EGLPHHLRFLTHEESWELLSKKVF-RKG-R
--CP-LE-LED-IGLQIAKKCYGLPLAIVVVSGLL-LKK-EKTRDWWKKVANDVSS---Y
VARDPKQ-----CMDVL------ALSYKHLPDHLKVCFIYFGVFPEDFEIPVWKLLRLWT
SEGFIQQMGQ-ECL--EDTAEEYLEDLVDRNLVLVAKKRANG---------R-----IKS
CRVHDMLRDLSVKMGSEEKFL---
>St_PG5068_C10T000399.2
----------------------SSRRSPP-----------------Q--KRVPM------
-------V----E----------------------EEN------VVGFDDEAMKIS----
----SRL------------T--------N----------------G-SEEL-EIISIVGM
GGLGKTTLAKKVYTDPSVE----FHFYNRAWIYV---SQL-YSRKEVFLGILDSL-----
GLITDEMYKMNDEKLAGELFSHLR-----SKRYLVVIDDVWTMEA--WD-DLQMAFP-KT
A---S-GSRILLT--TRNTE-V-ALHANP-EGLPHHLRFLTHEESWELLSKKVF-RKG-R
--CP-LE-LED-IGLQIAKKCYGLPLAIVVVSGLL-LKK-EKTRDWWKKVANDVSS---Y
VARDPKQ-----CMDVL------ALSYKHLPDHLKVCFIYFGVFPEDFEIPVWKLLRLWT
SEGFIQQMGQ-ECL--EDTAEEYLEDLVDRNLVLVAKKRANG---------R-----IKS
CRVHDMLRDLSVKMGSEEKFL---
>St_PG5068_C10T001122.1
-------------------------RGFE------E----------R---KPPV------
-------V----E----------------------EDD------VVGFDEEADIVI----
----KRL------------L--------G----------------E-SNRL-EVVPVVGM
PGLGKTTLANKIYKHPKIG----YEFFTRIWVYV---SQS-YRRRELFLNIISKF-T---
RNT-KQYHGMCEEDLADEIQEFLG-K---GGKYLVVLDDVWSDEA--WE-RIKIAFP-NN
N---K-PNRVLLT--TRDSK-V-AKQCTP---IPHDLKFLSEDESWILLEKKVF-HKD-K
--CP-PE-LVVPSGKSIAKKCKGLPLAIVVIAGAL-IGKGKTPREW-KQVDDSVSE---H
LINRDHPET---CNKLV------QMSYDRLPYDLKACFLYCSAFPGGFQIPAWKLIRLWI
AEGFIQYKGH-LSL--ECKGEDNLNDLINRNLVMVMERTSDG---------Q-----IKT
CRLHDMLHEFCRQEAMKEENL---
>St_PG5076_C00T001595.1
------------------------NRGDE------E----------R---KAPV------
-------V----E----------------------EDD------VVGFDDEAKIVI----
----DRL------------I--------G----------------G-SDYV-EVVPVVGM
PGLGKTTLAYKIYKDPKVE----YEFFTRIWVYV---SQT-FKRREIFLNIISKF-T---
RNT-KQYRDTPEDDLANEVKELLG-K---GGKYLIVLDDVWTMEA--WD-RIKIAFP-NN
G---K-RNRVLMT--TRQSN-V-AKHCND---KPHDLKFLTKDESWELLEKKVF-HKE-K
--CP-PE-LEL-PGKSIAEKCMGLPLAIVVIAGAL-IGKGKTTREW-ELVAASVRE---H
LINRD-PEN---CKKLV------QMSYDRLPYDLKACFLYCGAFPGGSQIPAKKLIRLWI
AEGFIQYHGP-LAL--EDVAEDHLNDLVNRNLVMVMQRSCSG---------Q-----IKI
CRVHDMLHEFCRHEAMTEENL---
>St_PG5076_C00T004808.1
----------------------QAETVVQ------E------E---Q----GS-----S-
-------L----E----------------------NHE------VVGFDEEATKVI----
----NRL------------V--------E----------------G-AECL-DVIPVVGM
PGLGKTTLARKIYNDPKIS----REFFSYIWVFI---GQSTCVKRDILFNILKKF-T---
NSV-DEFKNRNEADITQEIRKRMA-N---GGKCLIVLDDVWDSNV--VD-FVKTVFP-DN
K---K-AHRIMMT--TRHED-I-ARSVNK---YPHNLKFLDGDESFQLLEKRAF-GVS-R
--CP-VE-LVE-HGEAIVAKCSGVPLTIVVIAGAL-RGR-TSEIDW-RVVRENVGK---H
LIQEDKLQ--R-CVNVV------RLSYNHLPQEKKACFLYFGAFPQGFDIPAWKLIRLWI
AEGLIMSRLSGNEI--EEIAEYYLNDFANRNLVMVMGKTSND---------R-----IKT
CRVHDMLHEFCVEEA-TKLALF--
>St_PG5076_C00T004813.1
--------------------DHQAEKVVQ------E------K---Q----GS-----S-
-------L----E----------------------NHE------VVGFDEEATKVI----
----NRL------------V--------E----------------G-AECL-DVIPVVGM
PGLGKTTLARKIYNDPKIS----REFFSYIWVFI---GQSTCVKRDILLNILKGF-T---
KSF-DEFKNRNEADITKEIQKRVA-N---GGKCLIVLDDVWDSDV--VD-FVKTVFS-DY
K---K-AHRIMMT--TRNGN-I-AKSANK---DPHNLKFLDPKESFQLLEKRAF-GNS-R
--CP-VE-LKD-YGEDIVKKCSGVPLTIVVIAGVL-RGD-PSDIYW-NLVKENVGK---H
LIQEDKGQ--R-CLKAV------GLSYNHLPQEKKACFLYFGAFPQGFDIPAWKLIRLWI
AEGLIMSKLSGIEI--EDIAEYYLNDFANRNLVMVRGKRSNG---------R-----IKT
CRVHDMLHEFCVEEA-TRLTLF--
>St_PG5076_C00T004826.1
---------------------H--------------------L---I----GS-----S-
-------L----E----------------------NHE------VVGFDEEATKVI----
----NRL------------V--------E----------------G-AECL-DVIPVAGM
PGLGKTTLARKIYNDPKIS----REFFSYIWVFI---GQSTCVKRDILFNILKKF-T---
NSV-DEFKNRNEADITEEIRKRVA-N---GGKCLIVLDDVWDPNV--VD-FVKTVFP-DN
K---K-AHRIMMT--TRHED-I-ARSVNK---YPHNLKFLDGDESFQLLEKKR-------
------E-LLA---------------LAVVLLRAL-RGR-TSEIDW-RVVRENVGK---H
LIQEDKLQ--R-CVNVV------RLSYNHLPQEKKACFLYFGAFPQGFDIPAWKLIRLWI
AEGLIMSRLSGNEI--EEIAEYYLNDFANRNLVMVMGKTSND---------R-----IKT
CRVHDMLHEFCVEEA-TKLALF--
>St_PG5076_C00T004834.1
-------------------------KVVQ------E------E---Q----GS-----S-
-------L----E----------------------NHE------VVGFDEEATKVI----
----NRL------------V--------E----------------G-AECL-DVIPVVGM
PGLGKTTLARKIYNDPKIS----REFFSYIWVFI---GQSTCVKRDILFNILKKF-T---
NSV-DEFKNRNEADITEEIRKRVA-N---GGKCLIVLDDVWDSNV--VD-FVKTVFP-DN
K---K-AHRIMMT--TRHED-I-ARSVNK---YPHNLKFLDGVESFQLLEKRAF-GFS-R
--CP-VE-LVE-HGEAIVAKCSGVPLTIVVIAGAL-RGR-TSEIDW-KVVRENVGK---H
LIQEDKLQ--R-CVNVV------RLSYNHLPQEKKACFLYFGAFPQGFDIPAWKLIRLWI
AEGLIMSKLWGNEI--EEIAEYYLNDFANRNLVMVMGKTSND---------R-----IKT
CRVHDMLHEFCVEEA-TRLALF--
>St_PG5076_C00T012934.1
--------------------------KST------G------T---Q----GP-----A-
-------E----E----------------------DIE------VVGFDKPAEDVI----
----KRL------------G--------E----------------G-SKDL-DVIPIVGM
PGLGKTTLSRKVYNDSSLD----FHFYKRMWVYV---GTS-KKPKDILVEIVNEV-A-PS
NSK-ELIKDKDEDQLAHIIRDFLV-E---R------------------------------
-------------------------AVSA---RPHNLEKLSKGDSFKLLEQRVF-GKT-R
E-CP-IN-LRG-YGEEIVDKCCGVPLAIVVISGAL-KGC-MDESEW-IVVKENVGK---I
FINKDDDK--S-CLKYV------ETSYNHLPQQKKAAFLYFGVFPQGFDIPAWKLIRLWV
AEGLIKSNLQGSEI--EKVAETYLSDFAGRNLVMVMQTRSNG---------Q-----IKT
CRLHDMLHEFCINEA-ERICLF--
>St_PG5076_C00T013609.1
----------------------SSRRSPP-----------------Q--KRVPM------
-------V----E----------------------EEN------VVGFDDEARKIS----
----SRL------------T--------N----------------G-SEEL-EIISIVGM
GGLGKTTLAKKVYTDPSVE----FHFYNRAWIYV---SQL-YSRKEVFLGILDSL-----
GLITDEMYKMNDEKLAGELFSHLR-----SKRYLVVIDDVWTLEA--WD-DLQMAFP-KT
A---S-GSRILLT--TRNTE-V-ALHANP-EGLPHQLRFLTQEESWELLSKKVF-RRG-S
--CP-LE-LED-IGLQIAKKCYGLPLAIVVVSGLL-LKK-EKTRDWWKKVANDVSS---Y
VARDPKQ-----CMDVL------ALSYKHLPDHLKVCFIYFGVFPEDFEIPVWKLLRLWT
SEGFIQQMGQ-ECL--EDTAEEYLEDLVDRNLVLVVKKRANG---------R-----IKS
CRIHDMLRDLSVKMGSEEKFL---
>St_PG5076_C00T021658.1
-------------------------RGFE------E----------R---KPPV------
-------V----E----------------------EDD------VVGFDEEADIVI----
----KRL------------L--------G----------------E-SNRL-EVVPVVGM
PGLGKTTLANKIYKHPKIG----YEFFTRIWVYV---SQS-YRRRELFLNIISKF-T---
RNT-KQYHGMCEEDLADEIQEFLG-K---GGKYLVVLDDVWSDEA--WE-RIKIAFP-NN
N---K-PNRVLLT--TRDSK-V-AKQCTP---IPHDLKFLSEDESWILLEKKVF-HKD-K
--CP-PE-LVVPSGKSIAKKCKGLPLAIVVIAGAL-IGKGKTPREW-KQVDDSVSE---H
LINRDHPEN---CNKLV------QMSYDRLPYDLKACFLYCSAFPGGFQIPAWKLIRLWI
AEGFIQYKGH-LSL--ECKGEDNLNDLINRNLVMVMERTSDG---------Q-----IKT
CRLHDMLHEFCRQEAMKEENL---
>St_PG5076_C00T027246.1
------------------------------------P---------Q----------DIF
-------L----E----------------------VKN------IVGFTKEANEVM----
----ERL------------V--------G----------------G-TEEV-ECIPIVGM
TGLGKTTLARKVWSDSQIT----AEFSNNIWVSV---GQS-NELKNIFFVILKSS-T---
GPN-QEFRCNGENELAKVIASFVT-E-QQQHRCLIVLDDVWASEL--VD-FFKNVLP-EN
K---K-GHRILMT--TRRRD-L-ASCASE---RPYHLKFLTGEDSFRLLEKRVF-DNG-R
--CR-ND-LVE-LGKSIASKCGGLPLALVVIARAL-KVN-QTVYEW-ERIEKNFWQ---Y
VVKENDTTS---CWKIV------EASYESLSSEMKACFLYCLAFPKGYDIPFQMLVRLWM
AEGLIESSPKKFSS-SKDKAENYLMEFENLDLVIVSREITGS---------------IKR
IKCNDIFYEFYKME----------
>St_PG5076_C00T027247.1
-----------------------PKIK-Q------QVS----T---Q----GS-----S-
-------L----E----------------------DDE------VVGFDEEASRVI----
----KRL------------V--------E----------------GPAESV-DIIPVVGM
PGLGKTTLARKIYNDPKLS----YEFFSILWVYV---GQD-YKIKDIFLTILKFF-K---
KSI-DDYVNEDVDRLAKVISDFIN-K---GGRCLIVLDDVWEAEV--VD-VVKRVFL-GN
K---K-GHRIMMT--THDGY-L-ASYANP---VPHDLKFLNNEESFELLVKRVF-GKG-N
--CP-VE-LVD-LGHSIARKCEGVPLEIVLIAGIL-IGR-TNKRDW-EMVDKNVSQ---Y
LYNQNKD-----YGVFV------EMSYNRLPQEVQTCFLYCGVFPLGFDIPCWKLIRLWI
AEGLIKPQQS-CTL--EEIAEHHLNNLVQRNLVILLQKRSDG---------Q-----IKT
CRLHNMLHEFCRKEA-SNKWLF--
>St_PG5076_C00T030741.1
----------------------------H------EV-----T---Q----GP-----S-
-------L----D----------------------DDE------VVGFDVEAEKVI----
----KRL------------V--------E----------------GPAESL-NIIPVVGM
PGLGKTTLARKIYNDSTLS----FEFFSIFWVYV---GRE-YKIKDIYLRILKHF-K---
NSI-DEYLNEDEDRLAKVISGFMS-K---GGRCLIVLDDVWEANV--ID-HVKKVFP-EN
K---K-GHRIMMT--TRDGL-L-ASYTNP---DPHNLKFLTTEESFELLVKRVF-GKG-S
--CP-DE-LKE-VGKRIAGNCSGVPLVVVVTAGAL-AGR-SNTTEW-KVVERNVIQ---Y
AFNVNKD-----CGVFV------EMSYDRLSQELQTCLLYSGIFPRGFDIPAWKLIRLWI
AEGLIKPQQS-STL--EEIAELHLNDLVHRNLVILLQKRSDG---------Q-----IKT
CRLHDMLHEFCRTKA-ADKWLF--
>St_PG5076_C00T030743.1
---------------------EHHKK--E------EV-----T---Q----GP-----S-
-------L----E----------------------NDA------VVGFDKEANTVI----
----QRL------------V--------E----------------GPMDSV-DIIPVVGM
PGLGKTTLARKIYNDSKLT----YEFYSIVWVYV---GKE-CKAKDIYLRILKFF-K---
KNI-EDHLNDDVDTLAKAIGGYIK-K---GGRCLIVLDDVWEDKV--ID-HVRKVFA-EN
K---K-GHRIMMT--TRDSC-V-AKFANP---KPHELKFLEKEESFELLVTRVF-GKG-S
--CP-NE-LVR-TGKKIAEKCGGVPLVVVVIAGAL-RGR-LDKKDW-ERVDRNVVQ---H
FGDHTEDS----CLKFV------KMSYDHLPQEVQMCFLYCGVFPRGFDIPCWKLIRLWI
AEGLIKPQPK-FTL--EEIAEFCLTDLLNRNLVIIMQKRSDG---------Q-----IKT
CRLHDMLYQFCKMEA-SNRCLF--
>St_PG5076_C00T030746.1
-------------------------K--G------EV-----T---Q----GP-----S-
-------L----E----------------------NDA------VVGFDDEANKVI----
----KRL------------V--------E----------------GSMESV-DIIPVVGM
PGLGKTTLARKIYNDSKLT----YEFYSIVWVYV---GQE-CKAKDIYLRILKFF-K---
KNI-EDHLNDDVDTLAKAIGGYIK-K---GGRCLIVLDDVWEDEV--ID-HVMKVFA-EN
K---K-GHRIMMT--TRDLR-V-AKFANP---EPHELKFLKTEESFELLVMRVF-GKG-S
--CP-NE-LVG-TGKKIAEKCGGVPLVVVVIAGAL-RGR-SDKKDW-ERVDKNVVQ---H
FGDHTEDS----CLKFV------KMSYDHLPQEVQMCFLYCGVFPRGFDIPCWKLIRLWI
AEGLIKPQPE-FTL--EEIAEFYLTDLLNRNLVIIMQKRSDG---------Q-----IKT
CRLHDMLYQFCKKEA-SNKWLF--
>St_PG5076_C00T045172.1
--------------------------KST------G------T---Q----GP-----A-
-------E----E----------------------DIE------VVGFDKPAEDVI----
----KRL------------G--------E----------------G-SKDL-DVIPIVGM
PGLGKTTLSRKVYNDSSLD----FHFYKRMWVYV---GTS-KKPKDILVEIVNEV-A-PS
NSK-ELIKDKDEDQLAHIIRDFLV-E---RGKYLIVLDDVWDTQV--VD-FVKKAFP-NN
KSQPR-GDRIMLT--TRQQR-V-AEAVSA---RPHNLEKLSKGDSFKLLEQRVF-GKT-R
E-CP-IN-LRG-YGEEIVDKCCGVPLAIVVISGAL-KGC-MDESEW-IVVKENVGK---I
FINKDDDK--S-CLKYV------ETSYNHLPQQKKAAFLYFGVFPQGFDIPAWKLIRLWV
AEGLIKSNLQGSEI--EKVAETYLSDFAGRNLVMVMQTRSNG---------Q-----IKT
CRLHDMLHEFCINEA-ERICLF--
>St_PG5076_C00T045675.1
--------------------DHQAETVVQ------E------E---Q----GS-----S-
-------L----E----------------------NHE------VVGFDKEATEVI----
----NRL------------V--------E----------------G-AECL-DVIPVVGM
PGLGKTTLARKIYNDPKIS----REFFSCIWVFI---GQSTCVKRDILFNILKGF-T---
NSF-DEFKNINEADITQEIRKRVA-N---GGKCLIVLDDVWDSNV--VD-FVKTVFP-DN
K---K-AHRIMMT--TRHED-I-ARSVNK---YPHNLKFLDGVESFQLLEKRAF-GVS-R
--CP-VE-LVE-HGEAIVAKCSGVPLTIVVIAGAL-RGR-TSEIDW-RVVRENVGK---H
LIQEDKLQ--R-CVNVV------RLSYNHLPHEKKACFLYFGAFPQGFDIPAWKLIRLWI
AEGLIMSKLSGNEI--EEIAEYYLNDFANRNLVMVMGKTSND---------R-----IKT
CRVHDMLHEFCVEEA-TRLALF--
>St_PG5076_C00T045851.1
-----------------------------------PV-----T---Q----GP-----P-
-------L----G----------------------NDE------VVGFDKEANIVI----
----KRL------------V--------E----------------GPADSL-DIIPVMGM
PGLGKTTLARKVCNDSKVS----YGFFKTIWVYV---GQE-YKIKDIHLRILQLF-T---
TRI-EEYLNEDEARLAEVITGYMS-K---GGRCLIVLDDVWDRNV--ID-HVKKVFA-EN
K---K-GHRIMMT--TRD---V-AAYANP---EPHKLKFLTEEESFELLVKRVF-GKG-S
--CP-DE-LKE-NGQKIAGSCGGLPLAVVVIAGAL-GGR-STTNDW-ERIERNVAQ---H
LFKNNQEN----CLKFV------EMSYDRLPQEVQMCFLYSGIFPRGFDIPAWKLIRLWI
AEGLIKPEQS-STL--EQIAELYLNDLVHRNLVILLQKRSDG---------Q-----IKT
CRLHDMLHEFCRTRA---------
>St_PG5076_C00T045873.1
-------------------------K--G------EV-----T---Q----GP-----S-
-------L----E----------------------NDA------VVGFDDEANKVI----
----KRL------------V--------E----------------GSMESV-DIIPVVGM
PGLGKTTLARKIYNDSKLT----YEFYSIVWVYV---GQE-CKAKDIYLRILKFF-K---
KNI-EDHLNDDVDTLAKAIGGYIK-K---GGRCLIVLDDVWEDEV--ID-HVMKVFA-EN
K---K-GHRIMMT--TRDLR-V-AKFANP---EPHELKFLKTEESFELLVMRVF-GKG-S
--CP-NE-LVG-TGKKIAEKCGGVPLVVVVIAGAL-RGR-SDKKDW-ERVDKNVVQ---H
FGDHTEDS----CLKFV------KMSYDHLPQEVQMCFLYCGVFPRGFDIPCWKLIRLWI
AEGLIKPQPE-FTL--EEIAEFYLTDLLNRNLVIIMQKRSDG---------Q-----IKT
CRLHDMLYQFCKKEA-SNKWLF--
>St_PG5076_C00T045875.1
---------------------EHHKK--E------EV-----T---Q----GP-----S-
-------L----E----------------------NDA------VVGFDAEANKVI----
----KRL------------V--------E----------------GPTESV-DIIPVVGM
PGLGKTTLARKIYNDSKLT----YEFYSIVWVYV---CQE-CKAKDIYLRILKFF-K---
KNI-EDHLNDDVDTLAKTIGGYIK-K---GGRCLIVLDDVWEDEV--ID-HVMKVFA-EN
K---K-GHRIMMT--TRDLR-L-AKFANP---EPHELKFLETEESFELLVMRVF-GKG-S
--CP-NE-LVV-VGKKIAEKCGGVPLVVVVIAGAL-RGR-LDKKDW-ERVDKNVVQ---H
FGEHTEDS----CLKFV------KMSYDHLPQEVQMCFLYCGVFPRGFDIPCWKLIRLWI
AEGFIKPQPN-FTL--EEIAEFYLTDLLNRNLVIIMQKRSDG---------Q-----IKT
CRLHDMLYQFCKKEA-SNKWLF--
>St_PG5076_C00T045876.1
-------------------------K--G------EV-----T---Q----GP-----S-
-------L----E----------------------NDA------VVGFDDQANQVI----
----KRL------------V--------E----------------GPMDSV-DIIPVVGM
PGLGKTTLARKIYNDSKLT----YEFYSIVWVYI---GKE-CKAKDIYLRILKFF-K---
KNI-EDHLNDDVDTLAKAIGGYIK-K---GGRCLIVLDDVWEDEV--ID-HVMKVFA-EN
K---K-GHRIMMT--TRDLR-L-AKFANP---EPHELKFLETEESFELLVMRVF-GKG-S
--CP-NE-LVV-IGKEIAEKCGGVPLVVVVIAGAL-RGR-LDKKEW-ERVNKNVVQ---H
LGKHTEDS----CLKYV------KMSYDHLPGEVQMCFLYCGVFPRGFDIPCWKLIRLWI
AEGLIKPQPN-FTL--EEIAEFCLTDLLNRNLVIIMQKRSDG---------Q-----IKT
CRLHDMLYQFCKKEA-SNRWLF--
>St_PG5076_C00T045878.1
-------------------------QS-K------QH-----R---E---KGKVGRFFD-
-------K----V----------------------NHI------VVGFDDEASKVI----
----KRL------------V--------E----------------GPAESL-DIIPVVGM
PGLGKTTLARKIYNDPKLS----YEFFSIPWVYV---GQE-YKIKDIYLRILKCF-K---
KSI-EDHLNDDVDTLAKVISDFIN-K---GGRCLIVLDDVWEPNV--ID-HVKKVFA-EN
K---K-GHRIMMT--TRDRY-L-ATYANT---EPHDLKFLNGKESFELLEKRVF-GKG-S
--CP-DE-LVE-LGKKIAGNCGGVPLAVVVIAGAL-RGR-PNTNDW-IRVQKNVAE---H
FYKNTQAG----CLKFV------EMSYNRLPQEVQTCFLYCGVFPRGFDIPSWKLIRLWI
AEGLIKPQQT-YTP--EEIAEFYLNDLVNRNLVILMRKKSDG---------Q-----IKI
CRLHDMLHEFCRTEA-SNKWLF--
>St_PG5076_C00T045879.1
------------------------KKV-H------EV-----T---Q----GP-----S-
-------L----D----------------------DDE------VVGFDVEAEKVI----
----RRL------------V--------E----------------GPAESL-NIIPVVGM
PGLGKTTLARKIYNDSTLS----FEFFSILWVYV---GRE-YKIKDIYLRILKHF-K---
NSI-DEYLNEDEDRLAKVISGFMS-K---GGRCLIVLDDVWEANV--ID-HVKKVFP-EN
K---K-GHRIMMT--TRDGL-L-ASYTNP---DPHNLKFLTPEESFELLVKRVF-GKG-S
--CP-DE-LKE-VGKRIAVNCSGVPLVVVVTAGAL-AGR-SNTTEW-KVVERNVIQ---Y
AFNVNKD-----CGVFV------EMSYDRLSQELQTCLLYSGIFPRGFDIPAWKLIRLWI
AEGLIKPQQS-STL--EEIAELHLNDLVHRNLVILLQKRSDG---------Q-----IKT
CRLHDMLHEFCRTKA-ANKWLF--
>St_PG5076_C00T045885.1
---------------------EHHKK--E------EV-----T---Q----GP-----S-
-------L----E----------------------NDA------VVGFDKEANTVI----
----QRL------------V--------E----------------GPMDSV-DIIPVVGM
PGLGKTTLARKIYNDSKLT----YEFYSIVWVYV---GKE-CKAKDIYLRILKFF-K---
KNI-EDHLNDDVDTLAKAIGGYIK-K---GGRCLIVLDDVWEDKV--ID-HVRKVFA-EN
K---K-GHRIMMT--TRDSC-V-AKFANP---KPHELKFLEKEESFELLVTRVF-GKG-S
--CP-NE-LVR-TGKKIAEKCGGVPLVVVVIAGAL-RGR-LDKKDW-ERVDRNVVQ---H
FGDHTEDS----CLKFV------KMSYDHLPQEVQMCFLYCGVFPRGFDIPCWKLIRLWI
AEGLIKPQPK-FTL--EEIAEFCLTDLLNRNLVIIMQKRSDG---------Q-----IKT
CRLHDMLYQFCKMEA-SNRCLF--
>St_PG5076_C00T045887.1
----------------------------H------EV-----T---Q----GP-----S-
-------L----D----------------------DDE------VVGFDVEAEKVI----
----KRL------------V--------E----------------GPAESL-NIIPVVGM
PGLGKTTLARKIYNDSTLS----FEFFSIFWVYV---GRE-YKIKDIYLRILKHF-K---
NSI-DEYLNEDEDRLAKVISGFMS-K---GGRCLIVLDDVWEANV--ID-HVKKVFP-EN
K---K-GHRIMMT--TRDGL-L-ASYTNP---DPHNLKFLTTEESFELLVKRVF-GKG-S
--CP-DE-LKE-VGKRIAGNCSGVPLVVVVTAGAL-AGR-SNTTEW-KVVERNVIQ---Y
AFNVNKD-----CGVFV------EMSYDRLSQELQTCLLYSGIFPRGFDIPAWKLIRLWI
AEGLIKPQQS-STL--EEIAELHLNDLVHRNLVILLQKRSDG---------Q-----IKT
CRLHDMLHEFCRTKA-ADKWLF--
>St_PG5076_C00T045889.1
--------------------VIEEEEKNV------VE---------E----------DIF
-------L----E----------------------VKN------IVGFTKEANEVM----
----ERL------------V--------G----------------G-TEEV-ECIPIVGM
TGLGKTTLARKVWSDSQIT----AEFSNNIWVSV---GQS-NELKNIFFVILKSS-T---
GPN-QEFRCNGENELAKVIASFVT-E-QQQHRCLIVLDDVWASEL--VD-FFKNVLP-EN
K---K-GHRILMT--TRRRD-L-ASCASE---RPYHLKFLTGEDSFRLLEKRVF-DNG-R
--CR-ND-LVE-LGKSIASKCGGLPLALVVIARAL-KVN-QTVYEW-ERIEKNFWQ---Y
VVKENDTTS---CWKIV------EASYESLSSEMKACFLYCLAFPKGYDIPFQMLVRLWM
AEGLIESSPKKFSS-SKDKAENYLMEFENLDLVIVSREITGS---------------IKR
IKCNDIFYEFYKME----------
>St_PG5076_C00T045890.1
-----------------------PKIK-Q------QVS----T---Q----GS-----S-
[truncated: 679,193 more chars]
