# Supplementary material for: A root-specific NLR network mediates immune signaling of resistance genes against plant parasitic nematodes
Source: Plant Cell. 2025 Jun 24;37(7):koaf145. doi: 10.1093/plcell/koaf145 (PMC12236159; doi:10.1093/plcell/koaf145)
Supplement: koaf145_Supplementary_Data [file koaf145_supplementary_data.zip › Supplementary Dataset 2/Supplementary Dataset 2/NRCH_NBARC.fasta]

>Niben261Chr01g0490009.1
EDQSAKGVQERKPPVVEEDDVVGFEEEADKVINRLLGGSSGLEVVPVVGMPGLGKTTLANKIYKHPDIGYQFFTRIWVYV
SQSYRRRELFLNIISKFTRNTKQYHDMCEEDLADEIEDFLGKGGKYLIVLDDVWSPDAWERIRIAFPNNNKSNRILLTTR
DSKVAKQCKQCIGIPHDLKFLTEDESWILLEKKVFHKDKCPPELELSGKSIAKKCNGLPLAIVVIAGALIGKGKTSREWK
QVDESVGEHLINKDQPENCNKLVQLSYDRLSYDLKACFLYCGAFPGGFEIPAWKLIRLWIAEGFIQYKGHLSLECKAEDN
LNDLINRNLVMVMQRTSDGQIKTCRLHDMLHEFCRQEAMKEENL
>Niben261Chr04g1430003.1
TSYDNFNQGAQERKVPVVEEDDVVGFDDEAKTVIDRLIGGSDYVVPVVGMPGLGKTTLAYKIFKDSTVEYEFFNRIWVYV
SQSFNRREIFLNIISKFTRNTKQYHDTPEEELANEIKELLGKGGKYLVVLDDVWTREAWDRIKIAFPNNNKRNRVLMTTR
QNNVAKSCNDKPHDLKFLTENESWELLEKRVFHKEKCPFELELPGKSIAKKCRGLPLAIVVIAGALIGKGKTTREWELVA
DSVGEHLINRDPENCKKLVQMSYDRLPYDLKACFLYCGAFPGGSEISAQKLICLWIAEGFIQYQGPLTLEDIAEDHLNDL
VNRNLVMVMKRSSSGQIKTCRVHDMLHEFCRHEAMMEENL
>Niben261Chr04g1483009.1
HLEDAEVVGFDKEAETVIKRLVEGSDELEVIPVVNIWVYVGQNYKLKEVLLSILKSFTKQMNIYQDKNENELYKIICDFV
SKGGKCLIVLDDVWNPEVVDSVMKAYPKNKKGHRIMMTTREGRVAKYANENPHNLKFLEHHESFELLEKRVFGSRSCPPD
LVAHGNIIAEKCSGVPLAVVVIAGALRGRTSEDEWQIVEQNVGKYLIDKNNPRSNCLKFVEMSYSRLPEDMKACFLYCRA
FPQGFEIPAWKLIRLWISEGLIISNLPGSTLENIAEYILNDLVNRNLLIILEEKADAKIKTCRLHDMLHMFCKVKAADEG
LF
>Niben261Chr06g1063005.1
EDQSAKGVEERKPPVVEEDDVVGFEEEADKVINRLLGGLSGLEVVPVVGMPGLGKTTLANKIYKHPDIGYQFFTRIWVYV
SQSYRRRELFLNIISKFTRNTKQYHDMCEEDLADEIQDFLGKGGKYLIVLDDVWSPDAWEHIKIAFPNNNKSNRILLTTR
DSKVAKQCKQCIGIPHDLKFLTEDESWILLEKKVFHKDKCPPELELSGKSIAKKCNGLPLAIVVIAGALIGKGKTSREWK
QVDESVGEHLINKDQPENCNKLVQLSYDRLSYDLKACFLYCGAFPGGFEIPAWKLIRLWIAEGFIQYKGHLSLECKAEDN
LNDLINRNLVMVMQRTSDGQIKTCRLHDMLHEFCRQEAMKEENL
>Niben261Chr11g1287013.1
SSDHQPENVVQETQGPSLENYEVVGFDEEAKKVIERLVEGSECLDVIPVVGMPGLGKTTLARKIYNDPKIPHEFFYCIWV
FVGQSDILFNILKGFTKRIEEFQDMNETEIAEEICDRVEKSGDIVDFVKTAFPENNRGHRIMATTRYIHVARAVNADPHN
LKFLTQKESFQLLEKRAFGKSRCPVELKEYGEGIVEKCSGVPLTIVRCTNDSDWSVVKENVGKYLIEKDEHQRCLKIVGL
SYNHLPQDRKACFLYFGAFPQGFDIPAWKLIRLWIAVGLIMSNLPGSEIEEIAECHLNDFANRNLVMVMEKRCNSQIKTC
RVHDMLHEFCVKEATKLCLI
>Niben261Chr12g1355010.1
EDYKQAFQPTPVPHLEDAEVVGFDKEAETVIKRLVEGSDELEVIPVVGMAGLGKSTLAIKIYNDSKISYEFFSNIWVYVD
QNYKLKEVLLSILKSFTKQMNIYQDKNENDLYKIICDFVSKGGKCLIVLDDVWNPEVVDSVMKVLPKTKKGHRIMMTTRE
GRVAKYANENPHNLKFLEHDESFELLEKRVFGSRSCPPELVAHGKIIAEKCSGVPLAVVVIAGALRGRTSEGEWQIVEQN
VGKYLIDKNDPTSNCLKFVEMSYSRLPEDMKACFLYCSAFPQGFEFPAWKLIRLWISEGLIISNLPGSTLENIAEYILND
LVNRNLLIILEKKADGKIKTCRLHDMLHMFCKVKATDEGLF
>Niben261Chr17g0555011.1
GQERKSPVVEEDDVVGFDEEVRMIINRLFEGSDSLEVIPIVGMPGLGKTTLANHIYKHPEVGYKFYTRIWVYVSQTYRRR
ELFLNIISKFTRNTKQYHDRPEEDLADEIREFLGKSGKYLIVLDDVWSGEAWERIRIAFPENNKGNRVLLTTRDSKVAKY
CSHIPHDLKFLTMDESWILLQKKVFNKDKCPVKLEQPGKSIAEKCRGLPIAIVVIAGALIGKDKTTREWEQVDKNLSEHI
INVDSMNCKKLVQMSYDSLPYDLKACFLYCAVFPGGLEIPSWKLIRLWIAEGFIQHKSDLSLECKAEENLNDLVNRNLVM
VMQVASDGHIKTCRVHDMLHEFCRQEAVKEENL
>Niben261Chr17g0558012.1
QFDDHQSVKDQELIRKVPLPEEDDVVGFDEEATEIINRLCKGSDEIEIIPIVGMPGLGKTTLANKIFKDARVQYEFVSQI
WVYVAQSYNRREVFLNIISKFTRNVKQFEYEAEEDLATAIREFLGKGGRYLIVLDDIWTLEALNELKIAFPNNHKGNKIM
LTTRNSSLAYRCNNYPHKLKFLTESECWLLLKKKVFRKDKCPLEFEELGRGIAKKCMGLPLATVVIAGSLIGRCTERDWH
QVHQSVGEHIIYRDYSIPKKLVQMSYDSLPFNLKVCFLYLGAFPRGSEIPVWKLVRLWIAEGFIPEQRPFTLESVAEEYL
NELINKNLLMVMQRASNGQTKTCRVHDMLHEFCRLEASEENIF
>Capang00g000242
EDLSARSVEERKPPVVEEDDVVGFDEEADNVIKRLLGGSDRLEVVPVVGMPGLGKTTLANKIFKHPTIGYEFFTRIWVYV
SQSYRRRELFLNIISKFTRNTKQYHVLCEEDLADVIQEFLGKGGKYLIVLDDVWSDEAWERIKIAFPNNNKCNRILLTTR
DTKVAKQCTPVPHDLKFLTEDESWILLEKKVFHKDKCPPELELSGQSIAKKCNGLPLAIVVIAGALIGKGKTSREWKQVD
ESVGEHLINRDQPENCNKLVQMSYDRLPYDLKACFLYCGAFPGGFQIPAWKLIRLWIAEGFIQYKGHLSLECKGEDNLND
LVNRNLVMVMERTSDGQIKTCRLHDMLHEFCRQEAMKEENL
>Capang00g000878
PQPIQINLSDEDDVVGLEEEANTVIDRLIHGSEKLEVVPIVSIAGLGKSTLARKVYRDSRITFEFVSCIWVNVSRSYNKT
KVLLNILKHLRKQLDMNKSDEQMIKEIRTFLGHGRRCLIVVDDVWSTDIIEFIKHVFPSNKKGHRIMMTSRFEEVGSCFN
HDCHKLTFLTDEESWFLLNLKVFGKRYCPSELEETGRNIAKKCNGLPLSVLVTAGVLAGRTTKREWQLVYENMGDCLIYS
NDPRTYVGLIKMSYDLLSYYQQACFLYCASFPQSFNIPAWKLIHLWIAEGFIPIQKQFTLEEQAEECLNDLTKKNLLMVI
EQSLDGKIKTCRLNDMFYEFCEKEA
>Capang00g002891
PKKGVEPTQGPSLEDDEVVGFDEEANKVITRLFEGPTESLDIVPVVGMPGLGKTTLARKIYNDSKLSYEFFSIIWVYVGQ
SYKIKDIFLNILKFFTKRIEDHLNDDVDTLANLISDYMSKGGRCLIVLDDVWEATVIDHVKKVFPENKKGHRIMMTTRDG
YLATYANPDPHNLKFLNPKESFELLVKRVFGKGSCPDDLVKLGEKIAGSCGGVPLAVVVIAGALRGRPNKSDWQRVQKNV
AEHLYKNSQESCLKFVQMSYDRLPQEVQTCFLYCGVFPRGFDIPSWKLIRMWIAEGLIKPQQTYTLEEIAELHLNDLVKR
NLLILMQKRSDGQIKACRLHDMLHEFCRKEATHKWLF
>Capang03g004066
QDTLLEENKVVGFDEEAKVVIKRLVKGTKDLDVIPVVGLPGLGKTTLAIKISKDPQVSYDFFLTIWVNVGPQSKLKGVFL
SILKAFKKQTTEYQDMDVKELPKIICEFIDKGGKCLIVLDDVWTTDVVDAVMNVFPEKSKGHRIMITTRDGRIGRYANAN
PHMLKFLKMEESFQLLVNRVFGSNIRRCPVELIEHGESIAKQCFGVPLAVVVIAGALRGRTSKSDWKMVEDNVKHLINKD
DDPKSCLKFVEMSYVYLPEEMKACFLYCGAFPQGFEIPAWKLIRLWISEGLINSNLTGSPEDIAEYYLNDLINRNLVIVV
QKRANGQVKTCRIHDMLHQFCKIEANNEGLF
>Capang08g000438
DDLVNRGGEERQPPVVEEDDVVGFDEEAQKVIDRLLEGSDDLEVVPVVGMPGLGKTTLANKIFKHPKIEYEFFTRLWLYV
SQSYKVKELYLNIISKFTGKTKQYHDMSEKDLADVVRGILEEGGKYLIVLDDVWSREAWDRIKIAFPKNNKRNRVLLSTR
HHTIAKYCNERPHNLKFLTDEESWILLEKKAFHKAKCPPELETHGQSIARKCKGLPLAIVVIAGALIGKGKTTMEWEQVD
QSVGEHLISRDHANNCNKLVRMSYDDLPYDLKACFLYFGAFPRGFLIPAWKLIRLWTAEGFIQYKGNLSLECKAEHYLND
LVNRNLVMVMRRTSDGQIKTCRVHDMLYEFCWQEATTEENL
>Capang11g002063
KKGHELTQGPSLEDDEVVGFDEEANKVIKRLFEGPAESLDIVPVVGMPGLGKTTLARKIYNDSKLSYEFFSIIWVYIGQS
YKIKDIFLNILKFFTKRIEDHLNDDVDTLANVISVYMSKGGRCFIVLDDVWEAIVIDYVKKVFPENKKGHRIMMTTRDVY
LATYANPDPHDLKFLTPQESFELLVKRVFGNGSCPDELVGLGEKIAGSCDGVPLAVVVIAGALRGRPNKSDWQRVQKNVA
EHLYKNSQESCLKFVQMSYDRLPQEVQTCFLYCGIFPRGFDIASWKLIRMWIAEGLIKPQQTYTLEEIAELHLNDLVNRN
LLILMQKRSDGQIKACRLHDMLHEFCRKEATNKWLF
>Capang11g002156
NRGDEERKAPVVEEDDVVGFDEEAKTVIDRLIGGSDDVEVVPVVGMPGLGKTTLAYKIYKDPKVEYEFFTRVWVYVSQRF
KRREIFLNIISKFTRNTKQYHDTTEEDLANEVKELLGKGGKYLIVLDDVWTMEAWERIKVAFPNNGKRNRVLMTTRQTNV
AKRCNDEPHNLKFLTKDESWELLEKKVFHKEKCPPELEWPGKSIAEKCMGLPLAIVVIAGALIGKGKTTREWEFVADSVG
EHLINRDPENCKKLVQMSYDRLPYDLKACFLYCGAFLGGSQIPARKLIRLWIAEGFIQYQGPLTLEDIAEDHLNDLVNRN
LVMVMQRSYSGHIKICRVHDMLHEFCRHEAMTEENL
>Capang11g002158
QLDNLSSTTPQPRQVYMSYEDDVVGFEEEANTVIDRLINGSKSLESVPIVGMPGLGKSTLARKVYKDSRINFEFFSCIWV
NVSRSYNKTEVLLSILKNFTKPLDNKSDEKITEEICSFLEKGGRCLIVLDDVWDGEVMNFIEKIFPKGDKGHRIMMTSRQ
NNVASAFNKNIHRLNLLSDDNSWLLLKKKVFRKESCSSDLEEPGFSIAKKCNGLPLAIVVIAGALLGKTKREWEFVNRNI
GEHLINPDSEDSCSRFVRMSYDLLSYDEKACFLYCATFPRGFDIPTWKLIRLWISEGFIPFDKNLTPEEKAEEYLNDLTK
KNLVMVMNWTADDQIKTCRIHDMLYEFCKKEASEDDLF
>Capang11g002162
LSRTTPQPIQVNLSDEDEVVGFEEEAYTVIGKLIDGSNNLEVVPIVGMSGLGKSTLARKVYKDSRISFEFFSSIWVHVSR
SYNKTEVLLSILKRLRKQLDDESDEQMVDEIRTRLGYGGKCLIVLDDVWSTDIIDVIIDVFPDNNKGHRIMLTTQLEEVA
SCFNRDFHKLTFLSDENSWRLFKLKIFRKECCPPELEEIGRNIAKKCSGLPLAVVVIAGVLLGRTTKRDWQFVYENLGAH
LINRDQPNSCFRFIKMTYDLLSYYQQACFLYCASFPRGFDIPAWKLIRLWIAEGLIPIQNHLTLEEQAEEYLNDLTKKNL
LMVMEQSLDGQIKTCRIHDIFYEFCKTEAMAEDIV
>PHT61187.1
RRSPPLKRVPIVEEENVVGFDEEAKTMRSLLTNGSEELQIISIVGMGGLGKTTLAKKVYTDPSIEYHFYNRAWIYVSQQY
SRKEVFLGILDSLSLITDEMYKMNDEKLAIELSSHLRSKRYLVVIDDVWTMEAWDDLKMAFPNTASGSRILLTTRNRDVA
SYANPEGSPHHLRFLTNEESWELLSKKVFRKGSCPLELEDIGLQIAKKCYGLPLAIVVVSGLLLKKEKTRDWWKKVANDV
SSYVARDPKQCMDVLALSYKHLPDHLKVCFIYFGIFPEDFEIPVWKLLRLWTGEGFIQQMGQECLEDTAEEYLEDLVDRN
LVLVAKKRANGRIKTCRIHDILRDLSVKMGSEEKFL
>PHT61391.1
PKKGVEPTQGPSLEDDEVVGFDEEANKVITRLFEGPAESLDIVPVVGMPGLGKTTLARKIYNDSKLSYEFFSIIWVYVGQ
SYKIKDIFLNILKFFTKRIEDHLNDDVDTLANLISDYMSKGGRCLIVLDDVWEATVIDHVKKVFPENKKGHRIMMTTRDG
YLATYANPDPHNLKFLNPKESFELLVKRVFGKGSCPDDLVKLGEKIAGSCGGVPLAVVVIAGALRGRPNKSDWQRVQKNV
AEHLYKNSQESCLKFVQMSYDRLPQEVQTCFLYCGVFPRGFDIPSWKLIRMWIAEGLIKPQQTYTLEEIAELHLNDLVKR
NLLILMQKRSDGQIKACRLHDMLHEFCRKEATNKWLF
>PHT67369.1
NRGDEERKAPVVEEDDVVGFDEEAKTVIDRLIGGSDDVEVVPVVGMPGLGKTTLAYKIYKDPKVEYEFFTRVWVYVSQRF
KRREIFLNIISKFTRNTKQYHDTTEEDLANEVKELLGKGGKYLIVLDDVWTMEAWERIKVAFPNNGKRNRVLMTTRQTNV
AKRCNDEPHNLKFLTKDESWELLEKKVFHKEKCPPELEWPGKSIAEKCMGLPLAIVVIAGALIGKGKTTREWEFVADSVG
EHLINRDPENCKKLVQMSYDRLPYDLKACFLYCGAFLGGSQIPARKLIRLWIAEGFIQYQGPLTLEDIAEDHLNDLVNRN
LVMVMQRSYSGHIKICRVHDMLHEFCRHEAMTEENL
>PHT67370.1
SSTTPQPRQLTLSDEDDVVGFEEEANTVIDRLINGSKSLESVPIVGMPGLGKSTLARKVYKDSRINFEFFSCIWVNVSRS
YNKTEVLLSILKNFTKPLDNKSDEKITEEICSFLEKGGRCLIVLDDVWDGEVMNFIEKIFPKGDKGHRIMMTSRQNNVAS
AFNKNIHRLNLLSDDNSWLLLKKKVFRKESCSSDLEEPGFSIAKKCNGLPLAIVVIAGALLGKTKREWEFVNRNIGEHLI
NPDSEDSCSRFVRMSYDLLSYDEKACFLYCATFPRGFDIPTWKLIRLWISEGFIPFDKNLTPEEKAEEYLNDLTKKNLVM
VMNWTADDQIKTCRIHDMLYEFCKKEASEDDLF
>PHT67374.1
KTTHQPEKKNPSSEEDDSFGFEEEASTVINRLIGGPKNIETVPIIGMLGIGKSTLARKVSKDPRIVNEFPNCIWVDVSQT
YNTKEILLKILGDLKKELDSTKTEGQLANEIRMSLDNGRCLIILDDVWNQNIVSFFFESIVPRNYNSHRIMITTRDEDVA
THRNVHKLNILDKDRSWLLLEKKVIKKGSCPRPDFEEPGRAIAEKCGGLPFSIEVIAEDLAKKKAKWEWDKVIQDNIGES
LIKREDLLKSVKKSYDMLSCRAKACFLYCATFPKDHDISAWKLIRLWIAEGFVEHDKNLTPEKQAENYLNDLTKKNLVMI
KARTCDGRIKKCRIHNLLYEFCKKEASKEDLF
>PHT67375.1
QLSTLSRTTPQPIQVNLSDEDEVVGFEEEAYTVIGKLIDGSNNLEVVPIVGMSGLGKSTLARKVYKDSRISFEFFSSIWV
NVSRSYNKTEVLLSILKRLRKQLDDESDEQMVDEIRTRLGYGGKCLIVLDDVWSTDIIDVIIDVFPDNNKGHRIMLTTQL
EEVASCFNRDFHKLTFLSEENSWRLFKLKIFRKECCPPELEEIGRNIAKKCSGLPLAVVVIAGVLLGRTTKRDWQFVYEN
MGAHLINRDQPNSCFRFIKMTYDLLSYYQQACFLYCASFPRGFDIPAWKLIRLWIAEGLIPIQNHLTLEEQAEEYLNDLT
KKNLLMVMEQSLDGQIKTCRIHDIFYEFCKTEAMVEDIV
>PHT67420.1
ELPKKGHELTQDDEVVGFDEEANKVIKRLFGGPAESLDIVPVVGMPGLGKTTLARKIYNDYKLSYEFFSIIWVYIGQSYK
IKDIFLNILKVFTKHIEDHLNDDVDTLANVISVYMSKGGRCLIVLDDVWEAIVIDYVKKVFPENKKGHRIMMTTRDGYLA
TYANPDPHNLKFLTPQESFELLVKRVFGNGSCPDELVGLGEKIAGSCDGVPLAVVVIAGALRGRPNKSDWQRVQKNVAQH
LYKNSQESCLKFVQMSYDRLPQEVQTCFLYCGIFPRGFDIASWKLIRMWIAEGLIKPQQTYTLEEIAELHLNDLVNRNLL
ILMQKRSDGQIKACRLHDMLHEFCRKEATNKWLF
>PHT67537.1
PQPIQINLSDEDDVVGLEEEANTVIDRLIHGSEKLEVVPIVSIAGLGKSTLARKVYRDSRITFEFVSCIWVNVSRSYNKT
KVLLNILKHLRKQLDMNKSDEQMIKEIRTFLGHGRRCLIVVDDVWSTDIIEFIKHVFPSNKKGHRIMMTSRFEEVGSCFN
HDCHKLTFLTDEESWFLLNLKVFGKRYCPSELEETGRNIAKKCNGLPLSVLVTAGVLAGRTTKREWQLVYENMGDCLIYS
NDPRTYVGLIKMSYDLLSYYQQACFLYCASFPQSFNIPAWKLIHLWIAEGFIPIQKQFTLEEQAEECLNDLTKKNLLMVI
EQSLDGKIKTCRLNDMFYEFCEKEA
>PHT71605.1
RRSPPLKRVPIVEEENVVGFDEEAKTMRSLLTNGSEELQIISIVGMGGLGKTTLAKKVYTDPSIEYHFYNRAWIYVSQQY
SRKEVFLGILDSLSLITDEMYKMNDEKLAIELSSHLRSKRYLVVIDDVWTMEAWDDLKMAFPNTASGSRILLTTRNRDVA
SYANPEGSPHHLRFLTNEESWELLSKKVFRKGSCPLELEDIGLQIAKKCYGLPLAIVVVSGLLLKKEKTRDWWKKVANDV
SSYVARDPKQCMDVLALSYKHLPDHLKVCFIYFGIFPEDFEIPVWKLLRLWTGEGFIQQMGQECLEDTAEEYLEDLVDRN
LVLVAKKRANGRIKTCRIHDILRDLSVKMGSEEKFL
>PHT71620.1
RRSPPLKRVPIVEEENVVGFDEEAKTMRSLLTNGSEELQIISIVGMGGLGKTTLAKKVYTDPSIEYHFYNRAWIYVSQQY
SRKEVFLGILDSLSLITDEMYKMNDEKLAIELSSHLRSKRYLVVIDDVWTMEAWDDLKMAFPNTASGSRILLTTRNRDVA
SYANPEGSPHHLRFLTNEESWELLSKKVFRKGSCPLELEDIGLQIAKKCYGLPLAIVVVSGLLLKKEKTRDWWKKVANDV
SSYVARDPKQCMDVLALSYKHLPDHLKVCFIYFGIFPEDFEIPVWKLLRLWTGEGFIQQMGQECLEDTAEEYLEDLVDRN
LVLVAKKRANGRIKTCRIHDILRDLSVKMGSEEKFL
>PHT85183.1
QDTLLEENKVVGFDEEAKVVIKRLVKGTKDLDVIPVVGLPGLGKTTLAIKISKDPQVSYDFFLTIWVNVGPQSKLKGVFL
SILKAFKKQTTEYQDMDVKELPKIICEFIDKGGKCLIVLDDVWTTDVVDAVMNVFPEKSKGHRIMITTRDGRIGRYANAN
PHMLKFLKMEESFQLLVNRVFGSNIRRCPVELIEHGESIAKQCFGVPLAVVVIAGALRGRTSKSDWKMVEDNVKHLINKD
DDPKSCLKFVEMSYVYLPEEMKACFLYCGAFPQGFEIPAWKLIRLWISEGLINSNLTGSPEDIAEYYLNDLINRNLVIVV
QKRANGQVKTCRIHDMLHQFCKIEANNEGLF
>PHT92299.1
RRSPPLKRVPIVEEENVVGFDEEAKTMRSLLTNGSEELQIISIVGMGGLGKTTLAKKVYTDPSIEYHFYNRAWIYVSQQY
SRKEVFLGILDSLSLITDEMYKMNDEKLAIELSSHLRSKRYLVVIDDVWTMEAWDDLKMAFPNTASGSRILLTTRNRDVA
SYANPEGSPHHLRFLTNEESWELLSKKVFRKGSCPLELEDIGLQIAKKFYGLLLAIVVVSGLLLKKEKTRDWWKKVANDV
SSYVARDPKQCMDVLALSYKHLPDHLKVCFIYFGIFPEDFEIPVWKLLRLWTGEGFIQQMGQECLEDTAEEYLEDLVDRN
LVLVAKKRANGRINTCRIHDILRDLSVKMDSEEKFL
>PHT93678.1
DDLVNRGGEERQPPVVEEDDVVGFDEEAQKVIDRLLEGSDDLEVVPVVGMPGLGKTTLANKIFKHPKIEYEFFTRLWLYV
SQSYKVKELYLNIISKFTGKTKQYHDMSEKDLADVVRGILEEGGKYLIVLDDVWSREAWDRIKIAFPKNNKRNRVLLSTR
HHTIAKYCNERPHNLKFLTDEESWILLEKKAFHKAKCPPELETHGQSIARKCKGLPLAIVVIAGALIGKGKTTMEWEQVD
QSVGEHLISRDHANNCNKLVRMSYDDLPYDLKACFLYFGAFPRGFLIPAWKLIRLWTAEGFIQYKGNLSLECKAEHYLND
LVNRNLVMVMRRTSDGQIKTCRVHDMLYEFCWQEATTEENL
>PHT95609.1
KPNILVPSPPVVEEDDVVGFDEEADNVIKRLLGGSDRLEVVPVVGMPGLGKTTLANKIFKHPTIGYEFFTRIWVYVSQSY
RRRELFLNIISKFTRNTKQYHVLCEEDLADVIQEFLGKGGKYLIVLDDVWSDEAWERIKIAFPNNNKCNRILLTTRDTKV
AKQCTPVPHDLKFLTEDESWILLEKKVFHKDKCPPELELSGQSIAKKCNGLPLAIVVIAGALIGKGKTSREWKQVDESVG
EHLINRDQPENCNKLVQMSYDRLPYDLKACFLYCGAFPGGFQIPAWKLIRLWIAEGFIQYKGHLSLECKGEDNLNDLVNR
NLVMVMERTSDGQIKTCRLHDMLHEFCRQEAMKEENL
>PHT26453.1
RRSPPLKRVPIVEEENVVGFDEEAMTMRSLLTSGSEELQIISIVGMGGLGKTTLAKKVYTDPSIEYHFYNRAWIYVSQQY
SRKEVFLGILDSLSLITDEMYKMNDEKLATELSSHLRSKRYLVVIDDVWTVGAWDDLKMAFPNTASGSRILLTTRNRDVA
SYANPEGSPHHLRFLTNEESWELLSKKVFRKGSCPLELEDIGLQIAKKCYGLPLAIVVVSGLLLKKEKTRDWWKKVANDV
SSYVARDPKQCMDVLALSYKHLPDHLKVCFIYFGIFPEDFEIPVWKLLRLWTGEGFIQQMGQECLEDTAEEYLEDLVDRN
LVLVAKKRANGRIKTCRIHDILRDLSVKMGSEEKFL
>PHT26520.1
RRSPPLKRVPIVEEENVVGFDEEAKTMRSLLTNGSEELQIISIVGMGGLGKTTLAKKVYTDPSIEYHFYNRAWIYVSQQY
SRKEVFLGILDSLSLITDEMYKMNDEKLAIELSSHLRSKRYLVVIDDVWTMEAWDDLKMAFPNTASGSRILLTTRNRDVA
SYANPEGSPHHLRFLTNEESWELLSKKVFRKGSCPLELEDIGLQIAKKCYGLPLAIVVVSGLLLKKEKTRDWWKKVANDV
SSYVARDPKQCMDVLALSYKHLPDHLKVCFIYFGIFPEDFEIPVWKLLRLWTGEGFIQQMGQECLEDTAEEYLEDLVDRN
LVLVAKKRANGRIKTCRIHDILRDLSVKMGSEEKFL
>PHT29760.1
LSSTTPQPRQLTLSDEDDVVGFEEEANIVIDRLINGSKNLESVPIVGMPGLGKSTLARKVYKDSRITFEFFSCIWVNVSR
SYNKTEVLLSILKNFTKPLDNKSDEKITEEIYSFLGKGGRCLIVLDDVWDVEVMNFIEKIFPKGDKGHRIMMTSRQDNVA
SAFNKNIHRLNLLSHDNSWLLLKKKVFRKESCSSDLEEPGLSISKKCNGLPLAIVVIAGALLGCKTKREWEFVNRNIGEH
LINPDSEDSCSRFVRMSYDLLSYDEKACFLYCATFPRGFDIPTWKLIRLWISEGFIPFDKNLTPEEKAEEYLNDLTKKNL
VMVMNRTADDQIKTCRIHDMLYEFCKKEASEDDLF
>PHT29761.1
FNRGDEERKAPVVEEDDVVGFDEEAKTVIDRLIGGSDDVEVVPVVGMPGLGKTTLAYKIYKDPKVEYEFFTRVWVYVSQR
FKRREIFLNIISKFTRNTKQYHDATEEDLANEVKELLGKGGKYLIVLDDVWTMEAWERIKVAFPNNGKRNRVLMTTRQTN
VAKRCNDEPHNLKFLTKDESWELLEKKVFHKEKCPPELEWPGKSIAEKCMGLPLAIVVIAGALIGKGKTTREWELVADSL
GEHLINRDPENCKKLVQMSYDRLPYDLKACFLYCGAFLGGSQIPARKLIRLWIAEGFIQYQGPLTLEDIAEDHLNDLVNR
NLVMVMQRSYSGQIKICRVHDMLHEFCRHEAMTEENL
>PHT30354.1
EDLSARSVEERKPPVVEEDDVVGFDEEADTVIKRLLGGSDRLEVVPVVGMPGLGKTTLANKIFKHPTIGYEFFTRIWVYV
SQSYRRRELFLNIISKFTRNTKQYHVFCEEDLADVIQEFLGKGGKYLIVLDDVWSDEAWERIKIAFPNNNKCNRILLTTR
DTKVAKQCTPVPHDLKFLTEDESWILLEKKVFHKDKCPPELELSGQSIAKKCNGLPLAIVVIAGALIGKGKTSREWKQVD
ESVGEHLINRDQPENCNKLVQMSYDRLPYDLKACFLYCGAFPGGFQIPAWKLIRLWIAEGFIQYKGHLSLECKGEDNLND
LVNRNLVMVMERTSDGQIKTCRLHDMLHEFCRQEAMKEENL
>PHT33328.1
TTHQPEKKNPSSEEDDSFGFEEEASTVINRLIGGPKNLETVPIIGMLGIGKSTLARKVFKDPRIVNEFPNCIWVDVSQTY
NTKEILLKILGDLKKELDSTKTEGQLANEIRMSLDNGRCLIVLDDVWNQNIVSFFESIVPRKYNSHRIMITTRDEDVATH
RNVHKLNILDKDRSWLLLEKKVIKKGSCPRPDFEEPGRAIAEKCGGLPFSIEVIAEDLAKKKAKWEWDKVIQDNIGESLI
KREDMLKSVKKSYDMLSCGAKACFLYCATFPKDHDISAWKLIRLWIAEGFVEHDKNLTPEKKAENYLNDLTKKNLVMIKA
RTCDGRIKKCRIHNLLYEFCKKEASKEDLF
>PHT33329.1
TLSRTTPQPIQVTLSDEDEVVGFEEEAYTVIGKLIDGSNNLEVVPIVGMSGLGKSTLARKVYKDSRISFEFFSSIWVNVS
RSYNKTEVLLSILKHLSKKLDDESDEQMVDEIRTRLGYGGKCLIVLDDVWSTDIIDVIKDVFPDNNIGHRIMLTTQLEEV
ASSFSRDFHKLTFLSEENSWRLFKLKVFRKECCPPELEEIGRSIAKKCSGLPLAVVVIAGALLGRTTKRDWQFVYENMGA
HLINRDQPNSCFRFIKMTYDLLSCYQQACFLYCASFPRGFDIPAWKLILLWIAEGLIPIQNHLTLEEQAEEYLNDLTKKN
LLMVMEQSLDGQIKTCRIHDIFYEFCKTEAMVEDIV
>PHT33489.1
GNELTQGPSLEDDEVVGFDEEANKVIKRLFEGPAESLDIVPVVGMPGLGKTTLARKIYNDFKLSYEFFSIIWVYIGQSYK
IKDIFLNILKFFTKRIEDHLNDDVDTLANVISVYMSKGGRCLIVLDDVWEAIVIDYVKKVFPENKKGHRIMMTTRDGYLA
TYANPDPHNLKFLTPQESFELLVKRVFGNGSCPDELVGLGEKIAGSCDGVPLAVVVIAGALRGRPNKSDWQRVQKNVAQH
LYKNSQESCLKFVQMSYDRLPQEVQTCFLYCGIFPRGFDIASWKLIRMWIAEGLIKPQQTYTLEEIAELHLNDLVNRNLL
ILMQKRSDGQIKACRLHDMLHEFCRKEATNKWLF
>PHT33538.1
PKKGVEPTQGPSLEDDEVVGFDEEANKVITRLFEGPAESLDIVPVVGMPGLGKTTLARKIYNDSKLSYEFFSIIWVYVGQ
SYKIKDIFLNILKFFTKRIEDHLNDDVDTLANLISDYMSKGGRCLIVLDDVWEATVIDHVKKVFPENKKGHRIMMTTRDG
YLATYANPDPHNLKFLIPKESFELLVKRVFGKGSCPDDLVKLGEKIAGSCGGVPLAVVVIAGALRGRPNKSDWQRVEKNV
AEHLYKNSQESCLKFVQMSYDRLPQEVQTCFLYCGIFPRGFDIPSWKLIRMWIAEGLIKPQQTYTLEEIAELHLNDLVKR
NLLILMQKRSDGQIKACRLHDMLHEFCRKEATNKWLF
>PHT33682.1
PIQINLSDEDDVVGLEKEANTVIDRLIHGSEKLEVVPIVSMAGLGKSTLARKVYRDSRITFEFVSCIWVNVSRSYNKTKV
LLNILKHLRKQLDMNKSDDQMIREIRTFLGHGRRCLIVVDDVWSTDIIEFIKHVFPNNKKGHRIMMTSRFEEVGSCFNHD
CHKLTFLTDEESWFLLNLKVFGKRYCPSELEETGRNIAKKCNGLPLSVLVTAGVLAGRTTKREWQLVYENMGDCLIYSND
PRTYVGLIKMSYDLLSYYQQACFLYCASFPQSFNIPAWKLIHLWIAEGFIPIQKQFTLEEQAEECLNDLTKKNLLMVIEQ
SLDGKIKTCRLNDMFYEFCEKEAIEEDIV
>PHT37486.1
RRSPPLKRVPIVEEENVVGFDEEAKTMRSLLTNGSEELQIISIVGMGGLGKTTLAKKVYTDPSIEYHFYNRAWIYVSQQY
SRKESHLRSKRYLVVIDDVWTMETWDDLKMAFPNTASGSRILLTTRNRDVASYANPEGSPHHLRFLTNEESWELLSKKVF
RKGSCPLELEDIGLQIAKKCYGLPFAIVVVSGLLLKKEKTRDWWKKVANDVSSYVARDPKQCMDVLALSYKHLPDHLKVC
FIYFGIFPEDFEIPVWKLLRLWTGEGFIQQMGQECLEDTAEEYLEDLVDRNLVLVAKKRANGRIKTCRIHDILRDLSVKM
GSEEKFL
>PHT37825.1
RRSPPLKRVPIVEEENVVGFDEEAKTMRSLLTNGSEELQIISIVGMGGLGKTTLAKKVYTDPSIEYHFYNRAWIYVSQQY
SRKEVFLGILDSLSLITDEMYKMNDEKLALELSSHLRSKRYLLVIDDVWTMEAWDDLKMAFPNTASGSRILLTARNRDVA
SYANPEVSGLLLKKEKTRDWWKKVANDVSSYVARDPKQCMDVLALSYKHLPDHLKVCFIYFGIFPEDFEIPVWKLLRLWT
GEGFIQQMGQECLEDTAEEYLEDLVDRNLVLVVKKRANGRIKTCRIHDILRDLSVKMGSEEKFL
>PHT38427.1
RRSPPLKRVPIVEEENVVGFDEEAKTMRSLLTNGSEELQIISIVGMGGLGKTTLAKKVYTDPSIEYHFYNRAWIYVSQQY
SRKEVFLGILDSLSLITDEMYKMNDEKLAIELSSHLRSKRYLVVIDDVWTMEAWDDLKMAFPNTASGSRILLTTRNRDVA
SYANPEGSPHHLRFLTNEESWELLSKKVFRKGSCPLELEDIGLQIAKKCYGLPLAIVVVSGLLLKKEKTRDWWKKVANDV
SSYVARDPKQCMDVLALSYKHLPDHLKVCFIYFGIFPEDFEIPVWKLLRLWTGEGFIQQMGQECLEDTAEEYLEDLVDRN
LVLVAKKRANGRIKTCRIHDILRDLSVKMGSEEKFL
>PHT39462.1
QDTLLEENKVVGFDEEAKVVIKRLVKGTKDLDVIPVVGLPGLGKTTLAIKISKDPQVSYDFFLTIWVSVGPQSKLKGVFL
SILKAFKKQTTEYQDMDVKELPKIICEFIDKGGKCLIVLDDVWTTDVVDAVMNVFPEKSKGHRIMITTRDGRIGRYANAN
PHMLKFLEMEESFQLLVNRVFGSNIRRCPEELIEHGESIAKQCFGVPLAVVVIAGALRGRTSKSDWKMVEDNVKHLINKD
DDPKSCLKFVEMSYVYLPEEMKACFLYCGAFPQGFEIPAWKLIRLWISEGLINSNLTGSPEDIAEYYLNDLINRNLVIVV
QKRANGQVKTCRIHDMLHQFCKIEANNEGLF
>PHT58798.1
DDLVNRGGEERQPPVVEEDDVVGFDEEAQKVIDRLLEGSDDLEVVPVVGMPGLGKTTLANKIFKHPKIEYEFFTRLWLYV
SQSYKVKELYLNIISKFTGKTKQYHDMSEKDLADVVRGILEEGGKYLIVLDDVWSREAWDRIKIAFPKNNKRNRVLLSTR
HHTIAKYCNERPHNLKFLTDEESWILLEKKAFHKAKCPPELETHGQSIARKCKGLPLAIVVIAGALIGKGKTTMEWEQVD
QSVGEHLISRDHPNNCNKLVRMSYDDLSYDLKACFLYFGAFPRGFLIPAWKLIRLWTAEGFIPYKGNLSLECKAEQHLND
LVNRNLVMVMRRTSDGQIKTCRVHDMLYEFCWQEATTEENL
>PHT59972.1
TQGPSLEVDEVVGFDEEANKVITQLFEGPAESLDIVPVVGMPGLGKTTLARKIYNDSKLSYEFFSIIWVYVGQSYKIKDI
FLNILKFFTKRIEDHLNDDVDTLANLISDYMSKGGRCLIVLDDVWEATVIDYVKKVFPENKMGHRIMMTTRDGYLATFAN
PDPHNLKFLNPKESFELLVKIVFGKGSCPDDLVKLGEKIARSCGGVPLAVMVIAGALRGRPNKSDWQRVERNVAGNLFKN
SHESYLKFVQMSYDRLPQEVQTCFLYCGVFPRGFDIPSWKLIRMWIAEGLIKSQQTYTLEEIAELHLNDLVKRNLLILMQ
KRSDGQIKASRLHDMLHEFCRKEVTNKWLF
>PHU02043.1
TLSRTTPQPIQVNLSDEDEVVGFEEEAYTVIGKLIDGSNNLEVVPIVGMSGLGKSTLARKVYKDSRISFEFFSSIWVNVS
RSYNKTEVLLSILKRLRKRLDNESDEQMVDEIRTRLGYGGKCLIVLDDVWSTDIIDVIIDVFPDNNKGHRIMLTTQLEEV
ASCFNRDFHKLTFLSEENSWRLFKLKIFRKECCPPELEEIGRNIAKKCSGLPLAVVVIAGVLLGRTTKRDWQFVYENMGA
HLINRDQPNSCFRFIKMTYDLLSYYQQACFLYCASFPRGFDIPAWKLIRLWIAEGLIPIQNHLTLEEQAEEYLNDLTKKN
LLMVMEQSLDGQIKTCRIHDICYEFCKTEAMVEDIV
>PHU02047.1
QLDNLSSTTPQPRQLTLSDEDDVVGFEEEANTVIDRLINGSKSLESVPIVGMPGLGKSTLARKVYKDSRINFEFFSCIWV
NVSRSYNKTEVLLSILKNFTKPLDNKSDEKITEEICSFLEKGGRCLIVLDDVWDGEVMNFIEKIFPKGDKGHRIMMTSRQ
NNVASAFNKNIHRLNLLSHDNSWLLLKKKVFRKESCSSDLEEPGLSIAKKCNGLPLAIVVIAGALLGCKTKREWEFVNRN
IGEHLINPDSEDSCSRFVRMSYDLLSYDEKACFLYCATFPRGFDIPTWKLIRLWISEGFIPFDKNLTPEEKAEEYLNDLT
KKNLVMVMNWTADDQIKTCRIHDMLYEFCKKEASEDDLF
>PHU02049.1
NRGDEERKAPVVEEDDVVGFDEEAKTVIDRLIGGSDDVEVVPVVGMPGLGKTTLAYKIYKDPKVEYEFFTRVWVYVSQRF
KRREIFLNIISKFTRNTKQYHDTTEEDLANEVKELLGKGGKYLIVLDDVWTMEAWERIKVAFPNNGKRNRVLMTTRQTNV
AKRCNDEPHNLKFLTKDESWELLEKKVFHKEKCPPELEWPGKSIAEKCMGLPLAIVVIAGALIGKGKTTREWEFVADSVG
EHLINRDPENCKKLVQMSYDRLPYDLKACFLYCGAFLGGSQIPARKLIRLWIAEGFIQYQGPLTLEDIAEDHLNDLVNRN
LVMVMQRSYSGHIKICRVHDMLHEFCRHEAMTEENL
>PHU02073.1
KGHELTQGPSLEDDEVVGFDEEANKVIKRLFEGPAESLDIVPVVGMPGLGKTTLARKIYNDYKLAYEFFSIIWVYIGQSY
KIKDIFLNILKFFTERIEDHLNDDVDTLANAISVYMSKGGRCLIVLDDVWEAIVIDYVKKVFPENKKGHRIMMTTRDGYL
ATYANPDPHNLKFLTPQESFELLVKRVFGNGSCPDELVGLGEKIAGSCDGVPLAVVVIAGALRGRPNKSDWQRVQKNVAQ
HLYKNSQESCLKFVQMSYDRLPQEVQTCFLYCGIFPRGFDIASWKLIRMWIAEGLIKPQQTYTLEEIAELHLNDLVNRNL
LILMQKRSDGQIKACRLHDMLHEFCRKEATNKWLF
>PHU02078.1
KKGVEPTQEPFLEDDEVVGFDEEANKVITRLFEGPAESLDIVPVVGMPGLGKTTLARKIYNDSKLSYEFFSIIWIYVGQS
YKIKDIFLNILKFFTKRIEDHLNDDVDTLANLISDYMSKGGRCLIVLDDVWEATVIDHVKKVFPENKKSHRIMMTTRDGY
LATYANPDPHNLKFLIPKESFELLVKRVFGKGSCPDDLVKLGEKIAGSCGGVPLAVVVIAGALRGRPNKSDWQRVEKNVA
QHLYKNSQESCLKFVQMSYDRLPQEVQTCFLYCGVFPRGFDIPSWKLIRMWIAEGLIKPQQTYTLEEIAELHLNDLVKRN
LLILMQKRSDGQIKACRLHDMLHEFCRKEATNKWLF
>PHU02189.1
PQPIQINLSDEDDVVGLEEEANTVIDRLIHGSEKLEVVPIVSMGGLGKSTLARKVYRDSRITFEFVSCIWVNVSRSYNKT
KVLLNILKHLRKQLDMNKSDEQMIKEIRTFLGHGRRCLIVVDDVWSTDIIEFIKHVFPSNKKGHRIMMTSRFEEVGSCFN
HDCHKLTFLTDEESWFLLNLKVFGKRYCPSELEETGRNIAKKCNGLPLSVLVTAGVLAGRTTKREWQLVYENMGDCLIYS
NDPRTYVGLIKMSYDLLSYYQQACFLYCASFPQSFNIPAWKLIHLWIAEGFIPIQKQFTLEEQAEECLNDLTKKNLLMVI
EQSLDGKIKTCRLNDMFYEFCEKEA
>PHU06281.1
RRSPPLKRVPIVEEENVVGFDEEAKTMRSLLTNGSEELQIISIVGMGGLGKTTLAKKVYTDPSIEYHFYNRAWIYVSQQY
SRKEVFLGILDSLSLITDEMYKMNDEKLAIELSSHLRSKRYLVVIDDVWTMEAWDDLKMAFPNTASGSRILLTTRNRDVA
SYANPEGSPHHLRFLTNEESWELLSKKVFRKGSCPLELEDIGLQIAKKCYGLPLAIVVVSGLLLKKEKTRDWWKKVANDV
SSYVARDPKQCMDVLALSYKHLPDHLKVCFIYFGIFPEDFEIPVWKLLRLWTGEGFIQQMGQECLEDTAEEYLEDLVDRN
LVLVAKKRANGRIKSCRIHDILRDLSVKMGSEEKFL
>PHU08974.1
EDLSARSVEERKPPVVEEDDVVGFDEEAENVIKRLLGGSDRLEVVPVVGMPGLGKTTLANKIFKHPTIGYEFFTRIWVYV
SQSYRRRELFLNIISKFTRNTKQYHVLCEEDLADVIQEFLGKGGKYLIVLDDVWSDEAWERIKIAFPNNNKCNRILLTTR
DTKVAKQCTPVPHDLKFLTEDESWILLEKKVFHKDKCPPELELSGQSIAKKCNGLPLAIVVIAGALIGKGKTSREWKQVD
ESVGEHLINRDQPENCNKLVQLSYDRLPYDLKACFLYCGAFPGGFQIPAWKLIRLWIAEGFIQYKGHLSLECKGEDNLND
LVNRNLVMVMERTSDGQIKTCRLHDMLHEFCRQEAMKEENL
>PHU21239.1
QDTLLEENKVVGFDEEAKVVIKRLVKGTKDLDVIPVVGLPGLGKTTLAIKISKDPQVSYDFFLTIWVNVGPQSKLKGVFL
SILKAFKKQTTEYQDMDVKELPKIICEFIDKGGKCLIVLDDVWTTDVVDAVMNVFPEKSKGHRIMITTRDGRIGRYANAN
PHMLKFLKMEESFQLLVNRVFGSNIRRCPVELIEHGESIAKQCFGVPLAVVVIAGALRGRTSKSDWKMVEDNVKHLINKD
DDPKSCLKFVEMSYVYLPEEMKACFLYCGAFPQGFEIPAWKLIRLWISEGLINSNLTGSPEDIAEYYLNDLINRNLVIVV
QKRANGQVKTCRIHDMLHQFCKIEANNEGLF
>PHU29543.1
DDLVNRGGEERQPPVVEEDDVVGFDEEAQKVIDRLLEGSDDLEVVPVVGMPGLGKTTLANKIFKHPKIEYEFFTRLWLYV
SQSYKVKELYLNIISKFTGKTKQYHDMSEKDLADVVRGILEEGGKYLIVLDDVWSREAWDRIKIAFPKNNKRNRVLLSTR
HHTIAKYCNERPHNLKFLTDEESWILLEKKAFHKAKCPPELETHGQSIARKCKGLPLAIVVIAGALIGKGKTTMEWEQVD
QSVGEHLISRDHANNCNKLVRMSYDDLPYDLKACFLYFGAFPRGFLIPAWKLIRLWTAEGFIQYKGNLSLECKAEHYLND
LVNRNLVMVMRRTSDGQIKTCRVHDMLYEFCWQEATTEENL
>KAF3613433.1
PKKGVEPTQGPSLEDDEVVGFDEEANKVITRLFEGPAESLDIVPVVGMPGLGKTTLARKIYNDSKLSYEFFSIIWVYVGQ
SYKIKDIFLNILKFFTKRIEDHLNDDVDTLANLISDYMSKGGRCLIVLDDVWEATVIDHVKKVFPENKKGHRIMMTTRDG
YLATYANPDPHNLKFLNPKESFELLVKRVFGKGSCPDDLVKLGEKIAGSCGGVPLAVVVIAGALRGRPNKSDWQRVQKNV
AEHLYKNSQESCLKFVQMSYDRLPQEVQTCFLYCGVFPRGFDIPSWKLIRMWIAEGLIKPQQTYTLEEIAELHLNDLVKR
NLLILMQKRSDGQIKACRLHDMLHEFCRKEATNKWLF
>KAF3613699.1
KKGHELTQGPSLEDDEVVGFDEEANKVIKRLFEGPAESLDIVPVVGMPGLGKTTLARKIYNDSKLSYEFFSIIWVYIGQS
YKIKDIFLNILKFFTKRIEDHLNDDVDTLANVISVYMSKGGRCFIVLDDVWEAIVIDYVKKVFPENKKGHRIMMTTRDVY
LATYANPDPHDLKFLTPQESFELLVKRVFGNGSCPDELVGLGEKIAGSCDGVPLAVVVIAGALRGRPNKSDWQRVQKNVA
QHLYKNSQESCLKFVQMSYDRLPQEVQTCFLYCGIFPRGFDIASWKLIRMWIAEGLIKPQQTYTLEEIAELHLNDLVNRN
LLILMQKRSDGQIKACRLHDMLHEFCRKEATNKWLF
>KAF3620102.1
PQPIQINLSDEDDVVGLEEEANTVIDRLIHGSEKLEVVPIVSIAGLGKSTLARKVYRDSRITFEFVSCIWVNVSRSYNKT
KVLLNILKHLRKQLDMNKSDEQMIKEIRTFLGHGRRCLIVVDDVWSTDIIEFIKHVFPSNKKGHRIMMTSRFEEVGSCFN
HDCHKLTFLTDEESWFLLNLKVFGKRYCPSELEETGRNIAKKCNGLPLSVLVTAGVLAGRTTKREWQLVYENMGDCLIYS
NDPRTYVGLIKMSYDLLSYYQQACFLYCASFPQSFNIPAWKLIHLWIAEGFIPIQKQFTLEEQAEECLNDLTKKNLLMVI
EQSLDGKIKTCRLNDMFYEFCEKEA
>KAF3632606.1
QLSTLSRTTPQPIQVNLSDEDEVVGFEEEAYTVIGKLIDGSNNLEVVPIVGMSGLGKSTLARKVYKDSRISFEFFSSIWV
NVSRSYNKTEVLLSILKRLRKQLDDESDEQMVDEIRTRLGYGGKCLIVLDDVWSTDIIDVIIDVFPDNNKGHRIMLTTQL
EEVASCFNRDFHKLTFLSEENSWRLFKLKIFRKECCPPELEEIGRNIAKKCSGLPLAVVVIAGVLLGRTTKRDWQFVYEN
MGAHLINRDQPNSCFRFIKMTYDLLSYYQQACFLYCASFPRGFDIPAWKLIRLWIAEGLIPIQNHLTLEEQAEEYLNDLT
KKNLLMVMEQSLDGQIKTCRIHDIFYEFCKTEAMVEDIV
>KAF3632761.1
DDLVNRGGEERQPPVVEEDDVVGFDEEAQKVIDRLLEGSDDLEVVPVVGMPGLGKTTLANKIFKHPKIEYEFFTRLWLYV
SQSYKVKELYLNIISKFTGKTKQYHDMSEKDLADVVRGILEEGGKYLIVLDDVWSREAWDRIKIAFPKNNKRNRVLLSTR
HHTIAKYCNERPHNLKFLTDEESWILLEKKAFHKAKCPPELETHGQSIARKCKGLPLAIVVIAGALIGKGKTTMEWEQVD
QSVGEHLISRDHANNCNKLVRMSYDDLPYDLKACFLYFGAFPRGFLIPAWKLIRLWTAEGFIQYKGNLSLECKAEHYLND
LVNRNLVMVMRRTSDGQIKTCRVHDMLYEFCWQEATTEENL
>KAF3653796.1
TPQPRQLILSDEDDVVGFEEEANTVIDRLINGSKSLESVPIVGMPGLGKSTLARKVYKDSRINFEFFSCIWVNVSRSYNK
TEVLLSILKNFTKPLDNKSDEKITEEICSFLEKGGRCLIVLDDVWDGEVMNFIEKIFPKGDKGHRIMMTSRQNNVASAFN
KNIHRLNLLSDDNSWLLLKKKVFRKESCSSDLEEPGFSIAKKCNGLPLAIVVIAGALLGKTKREWEFVNRNIGEHLINPD
SEDSCSRFVRMSYDLLSYDEKACFLYCATFPRGFDIPTWKLIRLWISEGFIPFDKNLTPEEKAEEYLNDLTKKNLVMVMN
WTADDQIKTCRIHDMLYEFCKKEASEDDLF
>KAF3653798.1
NRGDEERKAPVVEEDDVVGFDEEAKTVIDRLIGGSDDVEVVPVVGMPGLGKTTLAYKIYKDPKVEYEFFTRVWVYVSQRF
KRREIFLNIISKFTRNTKQYHDTTEEDLANEVKELLGKGGKYLIVLDDVWTMEAWERIKVAFPNNGKRNRVLMTTRQTNV
AKRCNDEPHNLKFLTKDESWELLEKKVFHKEKCPPELEWPGKSIAEKCMGLPLAIVVIAGALIGKGKTTREWEFVADSVG
EHLINRDPENCKKLVQMSYDRLPYDLKACFLYCGAFLGGSQIPARKLIRLWIAEGFIQYQGPLTLEDIAEDHLNDLVNRN
LVMVMQRSYSGHIKICRVHDMLHEFCRHEAMTEENL
>KAF3681068.1
EDLSARSVEERKPPVVEEDDVVGFDEEADNVIKRLLGGSDRLEVVPVVGMPGLGKTTLANKIFKHPTIGYEFFTRIWVYV
SQSYRRRELFLNIISKFTRNTKQYHVLCEEDLADVIQEFLGKGGKYLIVLDDVWSDEAWERIKIAFPNNNKCNRILLTTR
DTKVAKQCTPVPHDLKFLTEDESWILLEKKVFHKDKCPPELELSGQSIAKKCNGLPLAIVVIAGALIGKGKTSREWKQVD
ESVGEHLINRDQPENCNKLVQMSYDRLPYDLKACFLYCGAFPGGFQIPAWKLIRLWIAEGFIQYKGHLSLECKGEDNLND
LVNRNLVMVMERTSDGQIKTCRLHDMLHEFCRQEAMKEENL
>KAF3682985.1
QDTLLEENKVVGFDEEAKVVIKRLVKGTKDLDVIPVVGLPGLGKTTLAIKISKDPQVSYDFFLTIWVNVGPQSKLKGVFL
SILKAFKKQTTEYQDMDVKELPKIICEFIDKGGKCLIVLDDVWTTDVVDAVMNVFPEKSKGHRIMITTRDGRIGRYANAN
PHMLKFLKMEESFQLLVNRVFGSNIRRCPVELIEHGESIAKQCFGVPLAVVVIAGALRGRTSKSDWKMVEDNVKHLINKD
DDPKSCLKFVEMSYVYLPEEMKACFLYCGAFPQGFEIPAWKLIRLWISEGLINSNLTGSPEDIAEYYLNDLINRNLVIVV
QKRANGQVKTCRIHDMLHQFCKIEANNEGLF
>KAF3613956.1
PKKGVEPTQGPSLEDDEVVGFDEEANKVIMRLFEGPAESLDIVPVVGMPGLGKTTLARKIYNDSKLSYEFFSIIWVYVGQ
SYKIKDIFLNILKFFTKRIEDHLNDDVDTLANLISDYMSKGGRCLIVLDDVWEATVIDHVKKVFPENKKGHRIMMTTRDG
YLATYANPDPHNLKFLNPKESFELLVKRVFGKGSCPDDLVKLGEKIAGSCGGVPLAVVVIAGALRGRPNKSDWQRVEKNV
AEHLYKNSQESCLKFVQMSYDRLPQEVQTCFLYCGVFPRGFDIPSWKLIRMWIAEGLIKPQQTYTLEEIAELHLNDLVKR
NLLILMQKRSDGQIKACRLHDMLHEFCRKEATNKWLF
>KAF3635087.1
SSTTPQPRQLTLSDEDDVVGFEEEANTVIDRLINGSKSLESVPIVGMPGLGKSTLARKVYKDSRINFEFFSCIWVNVSRS
YNKTEVLLSILKNFTKPLDNKSDEKITEEICSFLEKGGRCLIVLDDVWDGEVMNFIEKIFPKGDKGHRIMMTSRQNNVAS
AFNKNIHRLNLLSDDNSWLLLKKKVFRKESCSSDLEEPGFSIAKKCNGLPLAIVVIAGALLGKTKREWEFVNRNIGEHLI
NPDSEDSCSRFVRMSYDLLSYDEKACFLYCATFPRGFDIPTWKLIRLWISEGFIPFDKNLTPEEKAEEYLNDLTKKNLVM
VMNWTADDQIKTCRIHDMLYEFCKKEASEDDLF
>KAF3635089.1
NRGDEERKAPVVEEDDVVGFDEEAKTVIDRLIGGSDDVEVVPVVGMPGLGKTTLAYKIYKDPKVEYEFFTRVWVYVSQRF
KRREIFLNIISKFTRNTKQYHDTTEEDLANEVKELLGKGGKYLIVLDDVWTMEAWERIKVAFPNNGKRNRVLMTTRQTNV
AKRCNDEPHNLKFLTKDESWELLEKKVFHKEKCPPELEWPGKSIAEKCMGLPLAIVVIAGALIGKGKTTREWEFVADSVG
EHLINRDPENCKKLVQMSYDRLPYDLKACFLYCGAFLGGSQIPARKLIRLWIAEGFIQYQGPLTLEDIAEDHLNDLVNRN
LVMVMQRSYSGHIKICRVHDMLHEFCRHEAMTEENL
>KAF3643406.1
TTHQPEKKNPSSEEDDSFGFEEEASTVINRLIGGPKNLETVPIIGMLGIGKSTLARKVFKDPRIVNEFPNCIWVDVSQTY
NTKEILLKILGDLKKELDSTKTEGQLASEIRMSLDNGRCLIVLDDVWNQNIVSFLESIVSLNYNSHRIMITTRDEDVATH
RNVHKLNILDKDRSWLLLEKKVIEKGSCPRPDFEEPGRAIAEKCGGLPFSIEVIAEDLAKKKAKWEWDKVIQDNIGESLI
KREDLLKSVKKSYDMLSCGAKACFLYCATFPKDHDISAWKLIRLWIAEGFVEHDKNLTPEKQAENYLNDLTKKNLVMIKA
RTCDGRIKKCRIHNLLYEFCKKEASKEDLF
>KAF3643408.1
TLSRTTPQPIQVNLSDEDEVVGFEEEAYRVIGRLIDGSNNLEVVPIVGMSGLGKSTLARKVYKDSRISFEFFSSIWVHVS
RSYNKTEVLLSILKRLRKQLDDESDEQMVDEIRTRLGYGGKCLIVLDDVWSTDIIDVIIDVFPDNNKGHRIMLTTQLEEV
ASCFNRDFHKLTFLSDENSWRLFKLKIFRKECCPPELEEIGRNIAKKCSGLPLAVVVIAGVLLGRTTKRDWQFVYENMGA
HLINRDQPNSCFRFIKMTYDLLSYYQQACFLYCASFPRGFDIPAWKLIRLWIAEGLIPIQNHLTLEEQAEEYLNDLTKKN
LLMVMEQSLDGQIKTCRIHDIFYEFCKTEAMAEDIV
>KAF3643992.1
PQPIQINLSDEDDVVGLEEEANTVIDRLIHGSEKLEVVPIVSIAGLGKSTLARKVYRNSRITFEFVSCIWVNVSRSYNKT
KVLLNILKHLRKQLDMNKSNEQMIKEIRTFLGHGRRCLIVVDDVWSTDIIEFIKHVFPSNKKGHRIMMTSRFEEVGSCFN
HDCHKLTFLTDEESWFLLNLKVFGKRYCPSELEETGRNIAKKCNGLPLSVLVTAGVLAGRTTKREWQLVYENMGDCLIYS
NDPRTYVGLIKMSYDLLSYYQQACFLYCASFPQSFNIPAWKLIHLWIAEGFIPIQKQFTLEEQAEECLNDLTKKNLLMVI
EQSLDGKIKTCRLNDMFYEFCEKEA
>KAF3657896.1
DDLVNRGGEERQPPVVEEDDVVGFDEEAQKVIDRLLEGSDDLEVVPVVGMPGLGKTTLANKIFKHPKIEYEFFTRLWLYV
SQSYKVKELYLNIISKFTGKTKQYHDMSEKDLADVVRGILEEGGKYLIVLDDVWSREAWDRIKIAFPKNNKRNRVLLSTR
HHTIAKYCNERPHNLKFLTDEESWILLEKKAFHKAKCPPELETHGQSIARKCKGLPLAIVVIAGALIGKGKTTMEWEQVD
QSVGEHLISRDHANNCNKLVRMSYDDLPYDLKACFLYFGAFPRGFLIPAWKLIRLWTAEGFIQYKGNLSLECKAEHYLND
LVNRNLVMVMRRTSDGQIKTCRVHDMLYEFCWQEATTEENL
>KAF3673475.1
QDTLLEENKVVGFDEEAKVVIKRLVKGTKDLDVIPVVGLPGLGKTTLAIKISKDPQVSYDFFLTIWVNVGPQSKLKGVFL
SILKAFKKQTTEYQDMDVKELPKIICEFIDKGGKCLIVLDDVWTTDVVDAVMNVFPEKSKGHRIMITTRDGRIGRYANAN
PHMLKFLKMEESFQLLVNRVFGSNIRRCPVELIEHGESIAKQCFGVPLAVVVIAGALRGRTSKSDWKMVEDNVKHLINKD
DDPKSCLKFVEMSYVYLPEEMKACFLYCGAFPQGFEIPAWKLIRLWISEGLINSNLTGSPEDIAEYYLNDLINRNLVIVV
QKRANGQVKTCRIHDMLHQFCKIEANNEGLF
>KAF3673688.1
KKGHELTQGLSLEDDEVVSFDEEANKLIKRLFEGPAESLDIVPIVGMPGLGKTTLARKIYNDSRLSYEFFSIIWVYIGQS
YKIKDIFLNILKFLTNRIEDHLNDDVDTLANVISVYMSKGGRCFIVLDDVWEAIVIDYVKKVFPENKKGHRIMMTTRDLY
LATYANPDRHDLKFLTGPESFELLVKRVFGNGSCPDELVELGEKIARSCDGVPLAVVLVAGALRGHPNKSDWQRVQKNVA
QHLHMYRLESCLKFVQMGYDCLPQEVQTCFLYCGIFPRGFDIASWKLIRMWIAEGLIKPQQTYTLEEIAELHLNDLVNRN
LLILMQRRSDGRIKACRLHDMLHEFCRKEATNKWLF
>KAF3685052.1
EDLSARSVEERKPPVVEEDDVVGFDEEADNVIKRLLGGSDRLEVVPVVGMPGLGKTTLANKIFKHPTIGYEFFTRIWVYV
SQSYRRRELFLNIISKFTRNTKQYHVLCEEDLADVIQEFLGKGGKYLIVLDDVWSDEAWERIKIAFPNNNKCNRILLTTR
DTKVAKQCTPVPHDLKFLTEDESWILLEKKVFHKDKCPPELELSGQSIAKKCNGLPLAIVVIAGALIGKGKTSREWKQVD
ESVGEHLINRDQPENCNKLVQMSYDRLPYDLKACFLYCGAFPGGFQIPAWKLIRLWIAEGFIQYKGHLSLECKGEDNLND
LVNRNLVMVMERTSDGQIKTCRLHDMLHEFCRQEAMKEENL
>XP_016544830.1
DDLVNRGGEERQPPVVEEDDVVGFDEEAQKVIDRLLEGSDDLEVVPVVGMPGLGKTTLANKIFKHPKIEYEFFTRLWLYV
SQSYKVKELYLNIISKFTGKTKQYHDMSEKDLADVVRGILEEGGKYLIVLDDVWSREAWDRIKIAFPKNNKRNRVLLSTR
HHTIAKYCNERPHNLKFLTDEESWILLEKKAFHKAKCPPELETHGQSIARKCKGLPLAIVVIAGALIGKGKTTMEWEQVD
QSVGEHLISRDHANNCNKLVRMSYDDLPYDLKACFLYFGAFPRGFLIPAWKLIRLWTAEGFIQYKGNLSLECKAEHYLND
LVNRNLVMVMRRTSDGQIKTCRVHDMLYEFCWQEATTEENL
>XP_016547145.2
PQPIQINLSDEDDVVGLEEEANTVIDRLIHGSEKLEVVPIVSIAGLGKSTLARKVYRDSRITFEFVSCIWVNVSRSYNKT
KVLLNILKHLRKQLDMNKSDEQMIKEIRTFLGHGRRCLIVVDDVWSTDIIEFIKHVFPSNKKGHRIMMTSRFEEVGSCFN
HDCHKLTFLTDEESWFLLNLKVFGKRYCPSELEETGRNIAKKCNGLPLSVLVTAGVLAGRTTKREWQLVYENMGDCLIYS
NDPRTYVGLIKMSYDLLSYYQQACFLYCASFPQSFNIPAWKLIHLWIAEGFIPIQKQFTLEEQAEECLNDLTKKNLLMVI
EQSLDGKIKTCRLNDMFYEFCEKEA
>XP_016547146.2
PQPIQINLSDEDDVVGLEEEANTVIDRLIHGSEKLEVVPIVSIAGLGKSTLARKVYRDSRITFEFVSCIWVNVSRSYNKT
KVLLNILKHLRKQLDMNKSDEQMIKEIRTFLGHGRRCLIVVDDVWSTDIIEFIKHVFPSNKKGHRIMMTSRFEEVGSCFN
HDCHKLTFLTDEESWFLLNLKVFGKRYCPSELEETGRNIAKKCNGLPLSVLVTAGVLAGRTTKREWQLVYENMGDCLIYS
NDPRTYVGLIKMSYDLLSYYQQACFLYCASFPQSFNIPAWKLIHLWIAEGFIPIQKQFTLEEQAEECLNDLTKKNLLMVI
EQSLDGKIKTCRLNDMFYEFCEKEA
>XP_016547147.2
PQPIQINLSDEDDVVGLEEEANTVIDRLIHGSEKLEVVPIVSIAGLGKSTLARKVYRDSRITFEFVSCIWVNVSRSYNKT
KVLLNILKHLRKQLDMNKSDEQMIKEIRTFLGHGRRCLIVVDDVWSTDIIEFIKHVFPSNKKGHRIMMTSRFEEVGSCFN
HDCHKLTFLTDEESWFLLNLKVFGKRYCPSELEETGRNIAKKCNGLPLSVLVTAGVLAGRTTKREWQLVYENMGDCLIYS
NDPRTYVGLIKMSYDLLSYYQQACFLYCASFPQSFNIPAWKLIHLWIAEGFIPIQKQFTLEEQAEECLNDLTKKNLLMVI
EQSLDGKIKTCRLNDMFYEFCEKEA
>XP_016547148.2
PQPIQINLSDEDDVVGLEEEANTVIDRLIHGSEKLEVVPIVSIAGLGKSTLARKVYRDSRITFEFVSCIWVNVSRSYNKT
KVLLNILKHLRKQLDMNKSDEQMIKEIRTFLGHGRRCLIVVDDVWSTDIIEFIKHVFPSNKKGHRIMMTSRFEEVGSCFN
HDCHKLTFLTDEESWFLLNLKVFGKRYCPSELEETGRNIAKKCNGLPLSVLVTAGVLAGRTTKREWQLVYENMGDCLIYS
NDPRTYVGLIKMSYDLLSYYQQACFLYCASFPQSFNIPAWKLIHLWIAEGFIPIQKQFTLEEQAEECLNDLTKKNLLMVI
EQSLDGKIKTCRLNDMFYEFCEKEA
>XP_016547149.2
PQPIQINLSDEDDVVGLEEEANTVIDRLIHGSEKLEVVPIVSIAGLGKSTLARKVYRDSRITFEFVSCIWVNVSRSYNKT
KVLLNILKHLRKQLDMNKSDEQMIKEIRTFLGHGRRCLIVVDDVWSTDIIEFIKHVFPSNKKGHRIMMTSRFEEVGSCFN
HDCHKLTFLTDEESWFLLNLKVFGKRYCPSELEETGRNIAKKCNGLPLSVLVTAGVLAGRTTKREWQLVYENMGDCLIYS
NDPRTYVGLIKMSYDLLSYYQQACFLYCASFPQSFNIPAWKLIHLWIAEGFIPIQKQFTLEEQAEECLNDLTKKNLLMVI
EQSLDGKIKTCRLNDMFYEFCEKEA
>XP_016547303.1
QLSTLSRTTPQPIQVNLSDEDEVVGFEEEAYTVIGKLIDGSNNLEVVPIVGMSGLGKSTLARKVYKDSRISFEFFSSIWV
NVSRSYNKTEVLLSILKRLRKQLDDESDEQMVDEIRTRLGYGGKCLIVLDDVWSTDIIDVIIDVFPDNNKGHRIMLTTQL
EEVASCFNRDFHKLTFLSEENSWRLFKLKIFRKECCPPELEEIGRNIAKKCSGLPLAVVVIAGVLLGRTTKRDWQFVYEN
MGAHLINRDQPNSCFRFIKMTYDLLSYYQQACFLYCASFPRGFDIPAWKLIRLWIAEGLIPIQNHLTLEEQAEEYLNDLT
KKNLLMVMEQSLDGQIKTCRIHDIFYEFCKTEAMVEDIV
>XP_016547431.1
KTTHQPEKKNPSSEEDDSFGFEEEASTVINRLIGGPKNIETVPIIGMLGIGKSTLARKVSKDPRIVNEFPNCIWVDVSQT
YNTKEILLKILGDLKKELDSTKTEGQLANEIRMSLDNGRCLIILDDVWNQNIVSFFFESIVPRNYNSHRIMITTRDEDVA
THRNVHKLNILDKDRSWLLLEKKVIKKGSCPRPDFEEPGRAIAEKCGGLPFSIEVIAEDLAKKKAKWEWDKVIQDNIGES
LIKREDLLKSVKKSYDMLSCRAKACFLYCATFPKDHDISAWKLIRLWIAEGFVEHDKNLTPEKQAENYLNDLTKKNLVMI
KARTCDGRIKKCRIHNLLYEFCKKEASKEDLF
>XP_016547658.2
TPQPRQLILSDEDDVVGFEEEANTVIDRLINGSKSLESVPIVGMPGLGKSTLARKVYKDSRINFEFFSCIWVNVSRSYNK
TEVLLSILKNFTKPLDNKSDEKITEEICSFLEKGGRCLIVLDDVWDGEVMNFIEKIFPKGDKGHRIMMTSRQNNVASAFN
KNIHRLNLLSDDNSWLLLKKKVFRKESCSSDLEEPGFSIAKKCNGLPLAIVVIAGALLGKTKREWEFVNRNIGEHLINPD
SEDSCSRFVRMSYDLLSYDEKACFLYCATFPRGFDIPTWKLIRLWISEGFIPFDKNLTPEEKAEEYLNDLTKKNLVMVMN
WTADDQIKTCRIHDMLYEFCKKEASEDDLF
>XP_016547675.2
NRGDEERKAPVVEEDDVVGFDEEAKTVIDRLIGGSDDVEVVPVVGMPGLGKTTLAYKIYKDPKVEYEFFTRVWVYVSQRF
KRREIFLNIISKFTRNTKQYHDTTEEDLANEVKELLGKGGKYLIVLDDVWTMEAWERIKVAFPNNGKRNRVLMTTRQTNV
AKRCNDEPHNLKFLTKDESWELLEKKVFHKEKCPPELEWPGKSIAEKCMGLPLAIVVIAGALIGKGKTTREWEFVADSVG
EHLINRDPENCKKLVQMSYDRLPYDLKACFLYCGAFLGGSQIPARKLIRLWIAEGFIQYQGPLTLEDIAEDHLNDLVNRN
LVMVMQRSYSGHIKICRVHDMLHEFCRHEAMTEENL
>XP_016566298.1
QDTLLEENKVVGFDEEAKVVIKRLVKGTKDLDVIPVVGLPGLGKTTLAIKISKDPQVSYDFFLTIWVNVGPQSKLKGVFL
SILKAFKKQTTEYQDMDVKELPKIICEFIDKGGKCLIVLDDVWTTDVVDAVMNVFPEKSKGHRIMITTRDGRIGRYANAN
PHMLKFLKMEESFQLLVNRVFGSNIRRCPVELIEHGESIAKQCFGVPLAVVVIAGALRGRTSKSDWKMVEDNVKHLINKD
DDPKSCLKFVEMSYVYLPEEMKACFLYCGAFPQGFEIPAWKLIRLWISEGLINSNLTGSPEDIAEYYLNDLINRNLVIVV
QKRANGQVKTCRIHDMLHQFCKIEANNEGLF
>XP_016566299.1
QDTLLEENKVVGFDEEAKVVIKRLVKGTKDLDVIPVVGLPGLGKTTLAIKISKDPQVSYDFFLTIWVNVGPQSKLKGVFL
SILKAFKKQTTEYQDMDVKELPKIICEFIDKGGKCLIVLDDVWTTDVVDAVMNVFPEKSKGHRIMITTRDGRIGRYANAN
PHMLKFLKMEESFQLLVNRVFGSNIRRCPVELIEHGESIAKQCFGVPLAVVVIAGALRGRTSKSDWKMVEDNVKHLINKD
DDPKSCLKFVEMSYVYLPEEMKACFLYCGAFPQGFEIPAWKLIRLWISEGLINSNLTGSPEDIAEYYLNDLINRNLVIVV
QKRANGQVKTCRIHDMLHQFCKIEANNEGLF
>XP_016566300.1
QDTLLEENKVVGFDEEAKVVIKRLVKGTKDLDVIPVVGLPGLGKTTLAIKISKDPQVSYDFFLTIWVNVGPQSKLKGVFL
SILKAFKKQTTEYQDMDVKELPKIICEFIDKGGKCLIVLDDVWTTDVVDAVMNVFPEKSKGHRIMITTRDGRIGRYANAN
PHMLKFLKMEESFQLLVNRVFGSNIRRCPVELIEHGESIAKQCFGVPLAVVVIAGALRGRTSKSDWKMVEDNVKHLINKD
DDPKSCLKFVEMSYVYLPEEMKACFLYCGAFPQGFEIPAWKLIRLWISEGLINSNLTGSPEDIAEYYLNDLINRNLVIVV
QKRANGQVKTCRIHDMLHQFCKIEANNEGLF
>XP_047255313.1
KTTHQPEKKNPSSEEDDSFGFEEEASTVINRLIGGPKNIETVPIIGMLGIGKSTLARKVSKDPRIVNEFPNCIWVDVSQT
YNTKEILLKILGDLKKELDSTKTEGQLANEIRMSLDNGRCLIILDDVWNQNIVSFFFESIVPRNYNSHRIMITTRDEDVA
THRNVHKLNILDKDRSWLLLEKKVIKKGSCPRPDFEEPGRAIAEKCGGLPFSIEVIAEDLAKKKAKWEWDKVIQDNIGES
LIKREDLLKSVKKSYDMLSCRAKACFLYCATFPKDHDISAWKLIRLWIAEGFVEHDKNLTPEKQAENYLNDLTKKNLVMI
KARTCDGRIKKCRIHNLLYEFCKKEASKEDLF
>XP_047255397.1
KKGHELTQGPSLEDDEVVGFDEEANKVIKRLFEGPAESLDIVPVVGMPGLGKTTLARKIYNDSKLSYEFFSIIWVYIGQS
YKIKDIFLNILKFFTKRIEDHLNDDVDTLANVISVYMSKGGRCFIVLDDVWEAIVIDYVKKVFPENKKGHRIMMTTRDVY
LATYANPDPHDLKFLTPQESFELLVKRVFGNGSCPDELVGLGEKIAGSCDGVPLAVVVIAGALRGRPNKSDWQRVQKNVA
QHLYKNSQESCLKFVQMSYDRLPQEVQTCFLYCGIFPRGFDIASWKLIRMWIAEGLIKPQQTYTLEEIAELHLNDLVNRN
LLILMQKRSDGQIKACRLHDMLHEFCRKEATNKWLF
>XP_047265049.1
EDLSARSVEERKPPVVEEDDVVGFDEEADNVIKRLLGGSDRLEVVPVVGMPGLGKTTLANKIFKHPTIGYEFFTRIWVYV
SQSYRRRELFLNIISKFTRNTKQYHVLCEEDLADVIQEFLGKGGKYLIVLDDVWSDEAWERIKIAFPNNNKCNRILLTTR
DTKVAKQCTPVPHDLKFLTEDESWILLEKKVFHKDKCPPELELSGQSIAKKCNGLPLAIVVIAGALIGKGKTSREWKQVD
ESVGEHLINRDQPENCNKLVQMSYDRLPYDLKACFLYCGAFPGGFQIPAWKLIRLWIAEGFIQYKGHLSLECKGEDNLND
LVNRNLVMVMERTSDGQIKTCRLHDMLHEFCRQEAMKEENL
>XP_047265051.1
EDLSARSVEERKPPVVEEDDVVGFDEEADNVIKRLLGGSDRLEVVPVVGMPGLGKTTLANKIFKHPTIGYEFFTRIWVYV
SQSYRRRELFLNIISKFTRNTKQYHVLCEEDLADVIQEFLGKGGKYLIVLDDVWSDEAWERIKIAFPNNNKCNRILLTTR
DTKVAKQCTPVPHDLKFLTEDESWILLEKKVFHKDKCPPELELSGQSIAKKCNGLPLAIVVIAGALIGKGKTSREWKQVD
ESVGEHLINRDQPENCNKLVQMSYDRLPYDLKACFLYCGAFPGGFQIPAWKLIRLWIAEGFIQYKGHLSLECKGEDNLND
LVNRNLVMVMERTSDGQIKTCRLHDMLHEFCRQEAMKEENL
>St_A6-26_C01T002839.1
HDDSINRGVEERQPPVVEEDDVVGFDNAAQTVIDRLLERSGDLEVIPVVGMPGLGKTTLATKIFKHPKIEYEFFTRLWLY
VSQSYKTRELYLNIISKFTGNTKHCRDMSEMDLALEVREILEEGGKYLIVLDDVWSTDAWDRIKIAFPKNDKGNRVLLTT
RDHNVARYCNRSPYDLKFLTDEESWILLEKRALHKAKCPPELETNGKSIARKCKGLPLAIVVIAGALIGKGKTIQEWEQV
DQSVGEHFINRDQPNKLVRMSYDVLPDDWKACFLYFGIFPRGYLIPARKLIRLWIAEGFIQYRGNLSLECKAENYLNELV
NRNLVMVMQRTLDGQIKTCRVHDMLYEFCWQKATTEENL
>St_A6-26_C04T000125.1
DIPKKAHQVTQGPLEDDEVVGFDEDANEVMNRLVEGVSESVDIIPVVGMAGLGKTTLARKICNDSKLSFEFFRIIWVNVG
LEYKIKDIYLTILNFFTKHIEDHFNEDVDALAKTICGFMSEEGGRCLIVLDDVWVAEVVDAVKKVFPRNKKGHRIMLTTR
DGYLATYANPDPHNLKLLTPSNSFELLEKRAFGNGNFPVELVELGKNIAQRCWGVPLATVLIAGLLRGLRNKSDWVRVEN
NVSKCLHNKDYDFALFIEMSYNRLPQEMQTCFLYCGIFPRGFDIPAWKLIRLWIAEGLIKPQQPYTLEDIAELHLNDLVH
RNLVILLQKTADGRIKTCRLHDLLHEFCRTKAANKWLF
>St_A6-26_C04T000126.1
VKVIRQENSQDTFLEVRNIVGFTTESNEVMERLVEGTEEVECIPIVGMTGLGKTTLARKVWSEPLITAEFSKNIWVSVGQ
SNELKNIFFVILKSSTGPNQEFRCTGENELAEVIASFGTEQHRCLIVLDDVWASELVDFFKNVLPENKKGHRILMTTRRR
DLASCASERPYHLKFLTGEDSFRLLEKRVFDNGRCRNDLVELGKSIASKCGGLPLALVVIARALKVNQTVYEWKRIENNF
WQYVVKENDTATCWKIVEASYESLSSEMKACFLYCLAFPKGYDIPVQMLIRLWMAEGLIESSPINFSSSEDKADNYLMEF
ENLDLVIVSREITGSIKRVKCNEMFYEFYKME
>St_A6-26_C04T000128.1
DKVKKLRENNQQAFQPRPEASKVIKRLVEGPVESLDIIPVVGMPGLGKTTLARKIYNDPKLSYEFFSIPWVYVGQEYKIK
DIYLRILKCFKKSIEDHLNDDVDTLAKVISDFINKGGRCLIVLDDVWVAEVIDDVKKVFAENKKGHRIMMTTRDRYLATY
ANTEPHDLKFLNGKESFELLEKRVFGKGSCPDELVELGKKIAGNCGGVPLAVVVIAGALRGRPNTNDWLRVQKNVAEHLY
KNTQAGCLKFVEMSYNRLPQEVQTCFLYCGVFPRGFDIPSWKLIRLWIAEGLIKPQQTYTPEEIAEFYLNDLVNRNLVIL
MRKKSDGQIKICRLHDMLHEFCRTEASNKWLF
>St_A6-26_C04T000129.1
GEVTQGPSLENDAVVGFDDEANKVIKRLVEGPMDSVDIIPVVGMPGLGKTTLARKIYNDSKLTYEFYSIVWVYVGQECKA
KDIYLRILKFFKKNIEDHLNDDVDTLAKAIGGYIKKGGRCLIVLDDVWEDEVIDHARKVFAENKKGHRIMMTTRDLRLAK
FANREPHELKFLEKEESFELLVMRVFGKGSCPNELVVIGKKIAKKCGGVPLVVVVIAGALRGRLDKKDWERVDRNVVQHL
GEHTEDSCLKFVKMSYDHLPREVQMCFLYCGVFPRGFDIPCWKLIRLWIAEGLIKPQPESTLEEIAEFYLTDLLNRNLVI
IMQKRSDGQIKTCRLHDMLYQFCKKEASNKWLF
>St_A6-26_C04T000132.1
EHQKKEEVTQGPSLENDAVVGFDDEANKVIKRLVEGPMDSVNIIPVVGMPGLGKTTLARKICNDSKLTYEFYSIVWVYVG
KECKAKDIYLRILKFFRKNIEDHLNDDVDTLAKAIGGYIKKGGRCLIVLDDVWEDEVIDHVMKVFAENKKGHRIMMTTRD
LRLAKFANPEPHALKFLETEESFKLLVMRVFGKGSCPNELVVIGKEIAEKCGGVPLVVVVIAGALRGRLDKKDWERVDRN
VVQHFGDHTEDSCLKYVKMSYDHLPGEVQMCFLYCGVFPRGFDIPCWKLIRLWIAEGLIKPQPNFTLEEIAEFCLTDLLN
RNLVIIMQKRSDGQIKTCRLHDMLYQFCKKEASNRCFF
>St_A6-26_C04T000136.1
GHEITQGPSLEEDEVVGFDEEAYNLIKRLVEGPEESLDIIPVVGMPGLGKTVLARKIYNDPKLSYEFLSILWVYVGQEYK
IKDIYLRILKFFTKRVEDHLNDDEDTLAKVISDFMSKRGRCLIVLDDVWDAEVVDYVKKVFAENKRGHRIVITTRDGYLA
YYINPDPHSLKFLTKAESFELLVRRVFGKETCPDELLQFGKRIAERCCGVPIVVMVIAGALRGRSTTNDWLRVERNMAQH
LYSNYNRDSGVFLEMSYDCLPQEVQTCFSYCGIFPRDFDIPAWKLIRMWIAEGLIKPQQSYTLEEIAEHHLNDLVNRNLV
ILLQKRSDGQIKTCRLHGMLHEFCRRKAANKWLF
>St_A6-26_C04T000137.1
ELPKKGVQEQGPSLENDEVVGFDDEASKVIKRLVEGPAESLDIIPVVGMPGLGKTTLARKIYNDPKLSYEFFSIPWVYVG
QEYKIKDIYLRILKCFKKSIEDHLNDDVDTLAKVISDFINKGRRCLIVLDDVWVAEVIDDVKKVFAENKKGHRIMMTTRD
RYLATYANTEPHDLKFLNGKESFELLEKSVFGKGGCPDELVELGKKIAGNCGGVPLAVVVIAGALRGRPNTNDWLRVQKN
VAEHFYKSTQKGCLKFVEMSYNRLPQEVQTCFLYCGVFPRGFDIPSWKLIRLWIAEGLIKPQQTYTPEEIAEFYLKDLVD
RNLVILMRKKSDGQIKICRLHDMLHEFCRTEASNKWLF
>St_A6-26_C04T000138.1
EHHKKEEVTQGPSLENDAVVGFDDEAKKVIKRLVEGPMDSVDIIPVVGMPGLGKTTLARKIYNDSKLTYEFYSIVWVYVG
QECKAKDIYLRILKFFKKNIEDHLNDDVDTLAKAIGGYIKKGGRCLIVLDDVWEDEVIDHVKKVFAENKKGHRIMMTTRD
LRLAKFANEEPHELKFLEKDESFELLVMRVFGKGSCPNELVVIGKKIAKKCGGVPLVVVVIAGALRGRSDKKDWERVDRN
VVQHFGEHTEDSCLKFVKMSYDHLPQEVQMCFLYCGVFPRGFDIPCWKLIRLWIAEGLIKPQPEFTLEEIAEFYLTDLLN
RNLVIIMQKRSDGQIKTCRLHDMLYQFCKKEASNKWLF
>St_A6-26_C04T000146.1
SLLIKGPSLENDAVVGFDKEANTVIQRLVEGPMDSVDIIPVVGMLGLGKTTLARKIYNDSKLTYEFYSIVWVYVGKECKA
KDIYLRILKFFKKNIEDYLNDDVDTLAKAIGGYIKKGGRCLIVLDDVWEDEVIDHVMKVFAENKKGHRIMMTTRDSCVAK
FANPEPHELKFLKKEETFELLVMRVFGKGSCPNDLVRTGKKIAEKCGGVPLVVVVIAGALRGRSDKKEWERVDKNVVQHY
GEHTEDSCLKFVKMSYDHLPREVQMCFLFCGVFPRGFDIPCWKLIRLWIAEGLIKPQPESTLEVEEIAEFYLTDLLNRNL
VIIMQKRSDGQIKTCRLHDMLYQFCKKEASNKWLF
>St_A6-26_C04T000169.1
PVTQGPPLGNDEVVGFDKEANIVIKRLVEGPADSLDIIPVMGMPGLGKTTLARKVCNDSKVSYGFFKTVWVYVGQEYKIK
DIHLRILQLFTTRIEEYLNEDEARLAEVIRGYMSKGGRCLIVLDDVWEKNVIDHVKKVFPENKKGHRIMMTTRDEYVAAY
ANPEPHKLKFLTEEESFELLVRRVFGKGSCPDELKENGQKIAGSCGGLPLAVVVIAGALGGRSTTNDWERIERNVAQHLF
KNNQESCLKFVEMSYDRLPQEVQMCFLYSGIFPRGFDIPAWKLIRLWIAEGLIKPEQSSTLEQIAELYLNDLVHRNLVIL
LQKRSDGQIKTCRLHDMLHEFCRTKAA
>St_A6-26_C04T000323.1
MIDHHAEKVVQEEQGSSLENHEVVGFDEEVTKVINRLVEGAECLDVIPVVGMPGLGKTTLARKIYNDPKISREFFSYIWV
FIGQSTCVKRDILFNILKKFTNSVDEFKNRNEADITQEIRKRVANGGKCLIVLDDVWDPNVVDFVKTVFPDNKKAHRIMM
TTRHEDIARSVNKYPHNLKFLDGDESFQLLEKRAFGISRCPVELVEHGEAIVAKCSGVPLTIVVIAGALRGRTSEIDWKV
VRENVGKHLLEDKRQRCLNVVRLSYNHLPQEKKACFLYFGAFPQGFDIPAWKLIRLWIAEGLIMSKLSGIEIEDISEYYL
NDFANRNLVMVTGKRSNGRIKTFRVHDMLHEFCVEEGTRLTLF
>St_A6-26_C04T000333.1
NPMIDHHAEKGSSLENHEVVGFDEEVTKVINRLVEGAECLDVIPVVGMPGLGKTTLARKIYNDPKISREFFSYIWVFIGQ
STCVKRDILFNILKKFTNSVDEFKNRNEADITQEIRKRVANGGKCLIVLDDVWDPNVVDFVKTVFPDNKKAHRIMMTTRH
EDIARSVNKYPHNLKFLDGDESFQLLEKRAFGISRCPVELVEHGEAIVAKCSGVPLTIVVIAGALRGRTSEIDWKVVREN
VGKHLLEDKRQRCLNVVRLSYNHLPQEKKACFLYFGAFPQGFDIPAWKLIRLWIAEGLIMSKLSGIEIEDISEYYLNDFA
NRNLVMVTGKRSNGRIKTFRVHDMLHEFCVEEGTRLTLF
>St_A6-26_C04T000340.1
DRQAETVVQEEQGSSLENHEVVGFDKEATKVINRLVEGAECLDVIPVVGMPGLGKTTLARKIYNDPKISREFFSYIWVFI
GQSTCVKRDILFNILKGFTNSVDEFKNRNEADITEEIRKRVANGGKCLIVLDDVWDSNVVDFVKTVFPDNKKAHRIMMTT
RHEDIARSVNKYPHNLKFLDGDESFQLLEKRAFGVSHCPVELVEHGEAIVAKCSGVPLTIVVIAGALRGRTSEIDWKVVR
ENVGKHLIQEDKLQRCVNVVRLSYNHLPHEKKACFLYFGAFPQGFDIPAWKLIRLWIAEGLIMSKLSGNEIEEIAEYYLN
DFANRNLVMVMGKTSNDRIKTCRVHDMLHEFCVEEATRLTLF
>St_A6-26_C04T000844.1
MCYATGSAEEDIEVVGFDKPAKDVIKRLCEGSKDLDVIPIVGMPGLGKTTLSRKVYHDSYLDFHFYKRMWIYVGTSKKPK
DILVEIVKEVAPSNSEELIKDKDEDQLAHIIREFLVERGKYLIVLDDVWDTKVVDFVKKAFPNNESQPRGDRIMLTTRQR
RVAEAVSAHPHNLEKLSKGDSFKLLEQRVFGKTSECPIKLRGYGNEIVDKCCGVPLAIVVIAGALRGCLGESEWKLVKDN
VGKHLINKDDNKSCLKFVETSYNHLPQQRKAAFLYFGVFPQGFDIPAWKLILLWVAEGLIKSDLQGSEIEEVAETYLSDF
AGRNLVMVMQKRSNGQIKTCRIHDMLHEFCIIEAERISLF
>St_A6-26_C04T000844.2
MCYATGSAEEDIEVVGFDKPAKDVIKRLCEGSKDLDVIPIVGMPGLGKTTLSRKVYHDSYLDFHFYKRMWIYVGTSKKPK
DILVEIVKEVAPSNSEELIKDKDEDQLAHIIREFLVERGKYLIVLDDVWDTKVVDFVKKAFPNNESQPRGDRIMLTTRQR
RVAEAVSAHPHNLEKLSKGDSFKLLEQRVFGKTSECPIKLRGYGNEIVDKCCGVPLAIVVIAGALRGCLGESEWKLVKDN
VGKHLINKDDNKSCLKFVETSYNHLPQQRKAAFLYFGVFPQGFDIPAWKLILLWVAEGLIKSDLQGSEIEEVAETYLSDF
AGRNLVMVMQKRSNGQIKTCRIHDMLHEFCIIEAERISLF
>St_A6-26_C04T000847.1
KSTGTQGPAEEDIEVVGFDKPAEDVIKRLGEGSKDLDVIPIVGMPGLGKTTLSRKVYNDSSLDFHFYKRMWIYVGTSKKP
KDILVEIVNEVAPSNSKELIKDKDEDQLAHIIRDFLVERGKYLIVLDDVWDTQVVDFVKKAFPNNKSQPRGDRIMLTTRQ
QRVAEAVSARPHNLEKLSKGDSFKLLEQRVFGKTRECPINLRGYGEEIVDKCCGVPLAIVVISGALKGCMDESEWIVVKE
NVGKIFINKDDDKSCLKYVETSYTHLPQQKKAAFLYFGVFPQGFDIPAWKLIRLWVAEGLIKSDLQGSEIEKVAETYLSD
FAGRNLVMVMQKRSNGQIKTCRLHDMLHEFCIIEAKRISLF
>St_A6-26_C05T000233.1
FNRGDEERKAPVVEEDDVVGFDDEAKIVIDRLIGGSDYVEVVPVVGMPGLGKTTLAYKIYKDPKVEYEFFTRVWVYVSQT
FKRREIFLNIISKFTRNTKQYHDTPEDDLANEVKELLGKGGKYLIVLDDVWTMEAWDRIKIAFPNNGKRNRVLMTTRESN
VAKRCNDKPHDLKFLTEDESWELLEKKVFHKEKCPPELELPGKSIAEKCMGLPLAIVVIAGALIGKGKTTREWELVAASV
REHLINRDPENCKKLVQMSYDRLPYDLKACFLYCGAFPGGSQIPAKKLIRLWIAEGFIQYQGPLALEDVAEDHLNDLVNR
NLVMVMQRSCSGQIKICRVHDMLHEFCRHEAMTEEDL
>St_A6-26_C10T001253.1
RGFEERKPPVVEEDDVVGFDEEADNVIKRLLGESNRLEVVPVVGMPGLGKTTLANKIYKHPKIGYEFFTRIWVYVSQSYR
RRELFLNIISKFTRNTKQYHGMCEEDLADEIQEFLGKGGKYLVVLDDVWSDEAWERIKIAFPNNNKPNRVLLTTRDSKVA
KQCTPIPHDLKFLSEDESWILLEKKVFHKDKCPPELVVPSGKSIAKKCKGLPLAIVVIAGALIGKGKTPREWKQVDDSVS
EHLINRDQPENCNKLVQMSYDRLPYDLKACFLYCSAFPGGFQIPAWKLIRLWIAEGFIQYKGHLSLECKGEDNLNDLINR
NLVMVMERTSDGQIKTCRLHDMLHEFCRQEAMKEENL
>C88_C01H1G028030.1
LNSGEERQPPVVEEDDVVGFDDEAQTVIDRLLEGSGDLEVIPVVGMPGLGKTTLATKIFKHLKIEYEFFTRLWLYVSQSY
KTRELYLNIISKFTGNTKNCRDMSETDLAHKVREILDEGGKYLIVLDDVWSTDAWDRIKIAFPRNGKGNRVLLTTRDNNV
ARYCNRSPHYLKFLTDEESWILLEKRALHKAKCPPELETNGKSIARKCKGLPLAIVVIAGALIGKGKTIREWEQVDQSVG
EHFINRDQPNKLVRMSYDVLPYDWKACFLYFGTFPRGYLIPARKLIRLWIAEGFIQYRGNLSLECKAENYLNELVNRNLV
MVMQRTLDGQIKTCRVHDMLYEFCWQEATTEENL
>C88_C01H1G028040.1
SLNSGEERQPPVVEEDDVVGFDDEAQTVIDHLLEGSGDLEVIPVVGMPGLGKTTLATKIFKHPKIEYEFFTRLWLYVSQS
YKTRELYLNIISKFTGNTKHCRDMSETDLAHKVREILDEGGKYLIVLDDVWSTDAWDRIKIAFPKNDKGNRVLLTTRDHK
VAKHCNRNPHDLKFLTDEESWILLEKRAFHKAKCPPELETNGKSIARKCKGLPLAIVVIAGALIGKGKTIKEWEQVDQSV
GEYFINRDQPNNCNKLVRMSYDVLPYDWKACFLYFGTFPRGYLIPARKLIRLWIAEGFIQYEGKLSLECKAEEYLNELVN
RNLVMVMQRTLDRQIKTCRVHDMLYEFCWQEATTEENL
>C88_C01H3G122590.1
DSISRGGEERQLPVVEEDDVVGFDDEAQTVIDRLLEGSGDLEVIPVVGMTGLGKTTLAFKIFKHPKIEYEFFTRLWLYVS
QSYKTRELYLNIISKFTGNTKHCRDMSEMDLALKVRDILEEGGKYLIVLDDVWSTDAWDRIKIAFPKNDKGNRVLLTTQD
HNVARYCNRSPHDLKFLTDEESWILLEKRAFHKAKCPPELETNGKSIARKCKGLPLAIVVIAGALIGKGKTIREWEQVDQ
SVGKHFINRDQPNNCNKFVRMSYDVLPYDWKACFLYFGTFPRGYLIPARKLIHLWIAEGFIQYRGNVSLECKAENYLNEL
VNRNLVMVMQRTLDGQIKTCRVHDMLYEFCWQEATTEENL
>C88_C01H3G122590.2
DSISRGGEERQLPVVEEDDVVGFDDEAQTVIDRLLEGSGDLEVIPVVGMTGLGKTTLAFKIFKHPKIEYEFFTRLWLYVS
QSYKTRELYLNIISKFTGNTKHCRDMSEMDLALKVRDILEEGGKYLIVLDDVWSTDAWDRIKIAFPKNDKGNRVLLTTQD
HNVARYCNRSPHDLKFLTDEESWILLEKRAFHKAKCPPELETNGKSIARKCKGLPLAIVVIAGALIGKGKTIREWEQVDQ
SVGKHFINRDQPNNCNKFVRMSYDVLPYDWKACFLYFGTFPRGYLIPARKLIHLWIAEGFIQYRGNVSLECKAENYLNEL
VNRNLVMVMQRTLDGQIKTCRVHDMLYEFCWQEATTEENL
>C88_C01H3G122590.3
DSISRGGEERQLPVVEEDDVVGFDDEAQTVIDRLLEGSGDLEVIPVVGMTGLGKTTLAFKIFKHPKIEYEFFTRLWLYVS
QSYKTRELYLNIISKFTGNTKHCRDMSEMDLALKVRDILEEGGKYLIVLDDVWSTDAWDRIKIAFPKNDKGNRVLLTTQD
HNVARYCNRSPHDLKFLTDEESWILLEKRAFHKAKCPPELETNGKSIARKCKGLPLAIVVIAGALIGKGKTIREWEQVDQ
SVGKHFINRDQPNNCNKFVRMSYDVLPYDWKACFLYFGTFPRGYLIPARKLIHLWIAEGFIQYRGNVSLECKAENYLNEL
VNRNLVMVMQRTLDGQIKTCRVHDMLYEFCWQEATTEENL
>C88_C01H3G122590.4
DSISRGGEERQLPVVEEDDVVGFDDEAQTVIDRLLEGSGDLEVIPVVGMTGLGKTTLAFKIFKHPKIEYEFFTRLWLYVS
QSYKTRELYLNIISKFTGNTKHCRDMSEMDLALKVRDILEEGGKYLIVLDDVWSTDAWDRIKIAFPKNDKGNRVLLTTQD
HNVARYCNRSPHDLKFLTDEESWILLEKRAFHKAKCPPELETNGKSIARKCKGLPLAIVVIAGALIGKGKTIREWEQVDQ
SVGKHFINRDQPNNCNKFVRMSYDVLPYDWKACFLYFGTFPRGYLIPARKLIHLWIAEGFIQYRGNVSLECKAENYLNEL
VNRNLVMVMQRTLDGQIKTCRVHDMLYEFCWQEATTEENL
>C88_C01H3G122600.1
SINRGGEERQPPVVEEDDVVGFDDEAQTVINRLLEGSGDLEVIPVVGMPGLGKTTLATKIFKHPKIEYEFFTRLWLYVSQ
SYKTRELYLNIISKFTGNTKHCRDMSETELAHKVREILDEGGKYLIVLDDVWSTDAWDRIKIAFPKNDKGNRVLLTTRDH
KVAKHCNRSPHDLKFLTDEESWILLEKRAFHKAKCPLELETNGKSIARKCKGLPLAIVVIAGALIGKGKTIKEWEQVDQS
VGEYFINRDQPNNCNKLVRMSYDVLPYDWKACFLYFGTFPRGYLIPARKLIRLWIAEGFIQYEGNLSLECKAEEYLNELV
NRNLVMVMQRTLDRQIKTCRVHDMLYEFCWQEATTEENL
>C88_C01H4G169840.1
NSGEERQPPVVEEDDVVGFDDEAQKVIDRLLEGSGDLEVIPVVGMPGLGKTTLATKIFKHLKIEYEFFTRLWLYVSQSYK
TRELYLNIISKFTGNTKHCRDMSETDLAQKVREILDEGGKYLIVLDDVWSTDAWDRIKIAFPRNGKGNRVLLTTRDNNVA
RYCNRSPHYLKFLTDEESWILLEKRALHKAKCPPELETNGKSIARKCKGLPLAIVVIAGALIGKGKTIREWEQVDQSVGE
HFINRDQPNKLVRMSYDVLPYDWKACFLYFGTFPRGYLIPARKLIRLWIAEGFIQYRGNLSLECKAENYLNELVNRNLVM
VMQRTLDGQIKTCRVHDMLYEFCWQEATTEENL
>C88_C01H4G169840.2
NSGEERQPPVVEEDDVVGFDDEAQKVIDRLLEGSGDLEVIPVVGMPGLGKTTLATKIFKHLKIEYEFFTRLWLYVSQSYK
TRELYLNIISKFTGNTKHCRDMSETDLAQKVREILDEGGKYLIVLDDVWSTDAWDRIKIAFPRNGKGNRVLLTTRDNNVA
RYCNRSPHYLKFLTDEESWILLEKRALHKAKCPPELETNGKSIARKCKGLPLAIVVIAGALIGKGKTIREWEQVDQSVGE
HFINRDQPNKLVRMSYDVLPYDWKACFLYFGTFPRGYLIPARKLIRLWIAEGFIQYRGNLSLECKAENYLNELVNRNLVM
VMQRTLDGQIKTCRVHDMLYEFCWQEATTEENL
>C88_C03H2G035790.1
DSKSKQTAHQLKRAPVVEEDEVVGFDEEADEIINRLLGGSDDVEFIPIVGMPGLGKTTLANKVFKSSTVGYAFHNRIWVY
VSQSYTRRDLFLNIINQFTRNTEQYRYVTEEALAEVICKHLSPGKYLIVLDDVWTWEPLDDVKIALPNKMRGSKVLFTTR
DVKLGKFCCDEPHHLKFLTDDECWELLQKKVFHKDKCPLDLKELGKRIAKKCMGLPLAALVIAGALTGRGKTKSEWEIVH
QYVSEHIISSDIMMTKKLVQMSCDSLPVNLKACFLYCGAFPKGSEIPAWKIVRLWIAEGFIRETRESIVETVAEGYLNEL
VSKSLLMVTQRTSNGQIKTFRVHDMLHEFCTLEASEENLF
>C88_C03H2G035790.2
DSKSKQTAHQLKRAPVVEEDEVVGFDEEADEIINRLLGGSDDVEFIPIVGMPGLGKTTLANKVFKSSTVGYAFHNRIWVY
VSQSYTRRDLFLNIINQFTRNTEQYRYVTEEALAEVICKHLSPGKYLIVLDDVWTWEPLDDVKIALPNKMRGSKVLFTTR
DVKLGKFCCDEPHHLKFLTDDECWELLQKKVFHKDKCPLDLKELGKRIAKKCMGLPLAALVIAGALTGRGKTKSEWEIVH
QYVSEHIISSDIMMTKKLVQMSCDSLPVNLKACFLYCGAFPKGSEIPAWKIVRLWIAEGFIRETRESIVETVAEGYLNEL
VSKSLLMVTQRTSNGQIKTFRVHDMLHEFCTLEASEENLF
>C88_C03H3G070440.1
DDSKSKQTAHQLKRAPIVEEDEIVGFDEEADEIINRLLGGSDDVEFIPIVGMPGLGKTTLANKVFKSSTVGYTFDNRIWV
YVSQSYTRRDLFLNIINQFTRNTEQYRYVTEEALAEVIREHLLPGKYLIVLDDVWTWEPLDDVKIALPNKMRDNECWELL
QKKVFHKDKCPADLEELGERIAKKCMGLPLAALVIAGALTGRSKTKSEWEIVHQYVSEHIISSDIMMTKKLVQMSCDSLS
VNLKACFLYCGAFPKGSEIPAWKIVRLWIAEGFIRETMQSTVEIVAEGYLNELVSKSLLMVAQRTSNGQIKTFRVHDMLH
EFCTLEASEENLF
>C88_C03H3G070440.2
DDSKSKQTAHQLKRAPIVEEDEIVGFDEEADEIINRLLGGSDDVEFIPIVGMPGLGKTTLANKVFKSSTVGYTFDNRIWV
YVSQSYTRRDLFLNIINQFTRNTEQYRYVTEEALAEVIREHLLPGKYLIVLDDVWTWEPLDDVKIALPNKMRGSKVLFTT
RDDKLGKFCCNEPHHLKFLTDNECWELLQKKVFHKDKCPADLEELGERIAKKCMGLPLAALVIAGALTGRSKTKSSEIPA
WKIVRLWIAEGFIRETMQSTVEIVAEGYLNELVSKSLLMVAQRTSNGQIKTFRVHDMLHEFCTLEASEENLF
>C88_C03H3G070440.3
DDSKSKQTAHQLKRAPIVEEDEIVGFDEEADEIINRLLGGSDDVEFIPIVGMPGLGKTTLANKVFKSSTVGYTFDNRIWV
YVSQSYTRRDLFLNIINQFTRNTEQYRYVTEEALAEVIREHLLPGKYLIVLDDVWTWEPLDDVKIALPNKMRGSKVLFTT
RDDKLGKFCCNEPHHLKFLTDNECWELLQKKVFHKDKCPADLEELGERIAKKCMGLPLAALVIAGALTGRSKTKSEWEIV
HQYVSEHIISSDIMMTKKLVQMSCDSLSVNLKACFLYCGAFPKGSEIPAWKIVRLWIAEGFIRETMQSTVEIVAEGYLNE
LVSKSLLMVAQRTSNGQIKTFRVHDMLHEFCTLEASEENLF
>C88_C03H3G070440.4
DDSKSKQTAHQLKRAPIVEEDEIVGFDEEADEIINRLLGGSDDVEFIPIVGMPGLGKTTLANKVFKSSTVGYTFDNRIWV
YVSQSYTRRDLFLNIINQFTRNTEQYRYVTEEALAEVIREHLLPGKYLIVLDDVWTWEPLDDVKIALPNKMRGSKVLFTT
RDDKLGKFCCNEPHHLKFLTDNECWELLQKKVFHKDKCPADLEELGERIAKKCMGLPLAALVIAGALTGRSKTKSEWEIV
HQYVSEHIISSDIMMTKKLVQMSCDSLSVNLKACFLYCGAFPKGSEIPAWKIVRLWIAEGFIRETMQSTVEIVAEGYLNE
LVSKSLLMVAQRTSNGQIKTFRVHDMLHEFCTLEASEENLF
>C88_C04H1G001310.1
KCHEVTQGPSLDDDEVVGFDEEAKKVIKRLVEGPAESLNIIPVVGMPGLGKTTLARKIYNDSTLSFEFFSVIWVYVGQEY
KIKDIYLRILKHFKNSIDEYLNEDEGTLAKVISGFMSKGGKCLIVLDDVWEANVIDHVKKVFPENKKGHRIMMSTRDGYL
AAYANPDPHNLKFLTAKECFELLEKRVFGKGSCPDELKEVGKRIAGNCGGVPLVVVVIAGALAGRSNTTEWEVVERNVAQ
HAFSVNKDCGVFVEMSYDRLSQEMQTCFLYSGIFPRGFDIPAWKLIRLWIAEGLIKPQQSSTLEEIAERHLNDLVHRNLV
ILLQKRSDGQIKTCRLHDMLHEFCRTKAANKWLF
>C88_C04H1G001320.1
VPKKVHEVTQGPSLDDDEVVGFDDEVNKVIKRLVEGPAESLAIIPVVGMPGLGKTTLARKIYNDSTLSFEFFSILWVYVG
QEYKIKDIYLRILKHFKNSLDEYLNEDEGTLAKVISGFMSKGGRCLIVLDDVWEENVIDHVKKVFPENKKGHRIMMTTRE
LPVAAYVNPDPHNLKFLTPKESFELLVKRVFGEGSCPDKLKDVGKRIAGNCGGVPLVVVVIAGALAGRSNTTEWEVVERN
VAQLAFSVNKDCGVFVEMSYDRLSQEMQTCFLYCGIFPRDFDIPAWKLIRTWIAEGLIKPQQSYTLEEIAEHHLNDLVNR
NLVIMLQKRSDGQIKTCRLHGMLHEFCRRKAANKWLF
>C88_C04H1G001330.1
ELPKKGVQEQGPSLENDEVVGFDEEANKVIKRLVEGPAESLDIIPVVGMPGLGKTTLARKIYNDPKLSYEFFSIPWVYVG
QEYKIKDIYLRILKFFKKSIEDHLNDDVDTLAKVISDFINKGGRCLIVLDDVWVAEVIDDVKKVFAENKKGHRIMMTTRD
RYLATYANTEPHDLKFLNGKESFELLEKRVFGKGSCPDELVELGKKIAGNCGGVPLAVVVIAGALRGRPNTNDWLRVQKN
VAEHLYKNTQAGCLKFVEMSYNRLPQEVQTCFLYCGVFPRGFDIPSWKLIRLWIAEGLIKPQQTYTPEEIAEFYLNDLVN
RNLVILMRKKSDGQIKICRLHDMLHEFCRKEASNKWLF
>C88_C04H1G001340.1
KGEVTQGPSLENDAVVGFDDEAKKVIKRLVEGPMESVDIIPVVGMPGLGKTTLARKIYNDPKLTYEFYSIVWVYIGQECK
AKDIYLRILKFFKKSIEDHLNDDVDTLAKAIGGYIKKGGRCLIVLDDVWEDEVIDHVKKVFAENKKGHRIMMTTRDLRLA
KFANPDPHELKFLKKEESFELLVMRVFGKGSCPNELVGTGNKIAEKCGGVPLVVVVIAGALRGRSDKKDWERVDRNVVQH
FGEHTEDSCLKFVKMSYDHLPGEVQMCFLYCGVFPRGFDIPCWKLIRLWIAEGLIKPQSEFTLEEIAEFYLTDLLNRNLV
IIMQKRSDGQIKTCRLHDMLYQFCKKEASNKWLF
>C88_C04H1G003020.1
MIDHHAEKVVQEEQGSSLENHEVVGFDEEATRVINRLVEGAECLDVIPVVGMPGLGKTTLARKIYNDPKISREFFSYIWV
FIGQSTCVKRDILFNILKKFTNSVDEFKNRNEADITEEIRKRVANGGKCLIVLDDVWDSNVVDFVKTVFPDNKKAHRIMM
TTRHEDIARSVNKYPHNLKFLDGDESFQLLEKRAFGVSHCPVELVEHGEAIVAKCSGVPLTIVVIAGALRGRTSEIDWRV
VRENVGKHLIQEDKLQRCVNVVRLSYNHLPQEKKACFLYFGAFPQGFDIPAWKLIRLWIAEGLIMSRLSGNEIEEIAEYY
LNDFANRNLVMVMGKTSNDRIKTCRVHDMLHEFCVEEATRLALF
>C88_C04H1G008780.1
KSTGTQGSAEEDIEVVGFDKPAKDVIERLCKGSKDLDVIPIVGMPGLGKTTLSRKVYHDSNITSHFYKRMWVYVGTSKKP
KDILVEIVKEVAPSSSEELIKDKDEDQLAHIIRDFLVERGKYLIVLDDVWDTQVVDFVKKAFPNNKSQPRGDRIMLTTRQ
QRVAEAVSARPHNLEKLSKGDSFKLLEQRVFGKTRECPINLRGYGEEIVDKCCGVPLAIVVISGALKGCMDESEWIVVKE
NVGRIFINKDDDKSCLKYVETSYNHLPQQKKAAFLYFGVFPRGFDIPAWKLIRLWVAEGLIKSDLQGSEIEKVAETYLSD
FAGRNLVMVMQTRSNGQIKTCRLHDMLHEFCIIEAERICLF
>C88_C04H1G008780.4
KSTGTQGSAEEDIEVVGFDKPAKDVIERLCKGSKDLDVIPIVGMPGLGKTTLSRKVYHDSNITSHFYKRMWVYVGTSKKP
KDILVEIVKEVAPSSSEELIKDKDEDQLAHIIRDFLVERGKYLIVLDDVWDTQVVDFVKKAFPNNKSQPRGDRIMLTTRQ
QRVAEAVSARPHNLEKLSKGDSFKLLEQRVFGKTRECPINLRGYGEEIVDKCCGVPLAIVVISGALKGCMDESEWIVVKE
NVGRIFINKDDDKSCLKYVETSYNHLPQQKKAAFLYFGVFPRGFDIPAWKLIRLWVAEGLIKSDLQGSEIEKVAETYLSD
FAGRNLVMVMQTRSNGQIKTCRLHDMLHEFCIIEAERICLF
>C88_C04H2G034600.1
GHEVTQGPSLDDDEVVGFDVEAEKVIKRLVEGPAESLNIIPVVGMPGLGKTTLARKIYNDSTLSFEFFSIFWVYVGREYK
IKDIYLRILKHFKNSIDEYLNEDEDRLAKVISGFMSKGGRCLIVLDDVWEANVIDHVKKVFPENKKGHRIMMTTRDGLLA
AYANLDPHNLKFLTTEESFELLVKRVFGKGSCPDELKEVGKRIAGNCSGVPLVVVVTAGALAGRSNTTEWKVVERNVIQY
AFNVNKDCGVFVEMSYDRLSQELQTCLLYSGVFPRGFDIPAWKLIRLWIAEGLIKPQQSSTLEEIAELHLNDLVHRNLVI
LLQKRSDGQIKTCRLHDMLHEFCRTKAADKWLF
>C88_C04H2G034630.1
HEVTQGPSLDDDEVVGFDVEAEKVIKLLVEGPAESLNIIPVVGMPGLGKTTLARKIYNDSTLSFEFFSILWVYVGREYKI
KDIYLRILKHFKNSIDEYLNEDEDRLAKVISGFMSKGGRCLIVLDDVWEANVIDHIKKVFPENKKGHRIMMTTRDRLLAA
YANPEPHNLKFLTTEESFELLVKRVFGKGSCPDELKEVGKRIAGNCSGVPLVVVVTAGALAGRSNTTEWKVVERNVIQYA
FNVNKDCGVFVEMSYDRLSQELQTCLLYSGIFPRGFDIPAWKLIRLWIAEGLIKPQQSSTLEEIAELHLNDLVHRNLVIL
LQKRSDGQIKTCRLHDMLHEFCRTKAADKWLF
>C88_C04H2G034640.1
LPKKGVQEQGPSLENDEVVGFDDEASKVIKRLVEGPAESLDIIPVVGMPGLGKTTLARKIYNDPKLSYEFFSIPWVYVGQ
EYKIKDIYLRILKCFKKSIEDHLNDDVDTLAKVISDFINKGGRCLIVLDDVWEPNVIDDVKKVFAENKKGHRIMMTTRDR
YLATYANTEPHDLKFLNGKESFELLEKRVFGKGSCPDELVELGKKIAGNCGGVPLAVVVIAGALRGRPNTNDWVRVQKNV
AEHFYKNTQAGCLKFVEMSYNRLPQEVQTCFLYCGVFPRGFDIPSWKLIRLWIAEGLIKPQQTYTPEEIAEFYLNDLVNR
NLVILMRKKSDGQIKICRLHDMLHEFCRTEASNKWLF
>C88_C04H2G034650.1
KKEEVTQGPSLENDAVVGFDKEANTVIQRLVEGPMDSVDIIPVVGMPGLGKTTLARKIYNDSKLTYEFYSIVWVYVGKEC
KAKDIYLRILKFFKKNIEDHLNDDVDTLAKAIGGYIKKGGRCLIVLDDVWEDEVIDHVRKVFAENKKGHRIMMTTRDSCV
AKFANPKPHELKFLEKEESFELLVTRVFGKGSCPNELVRTGKKIAEKCGGVPLVVVVIAGALRGRLDKKDWERVDRNVVQ
HMGVHTEDSCLKYVKMSYDHLPGEVQMCFLYCGVFPRGFDIPCWKLIRLWIAEGLIKPQPKFTLEEIAEFCLTDLLNRNL
VIIMQKRSDGQIKTCRLHDMLYQFCKMEASNRCLF
>C88_C04H2G034650.2
KKEEVTQGPSLENDAVVGFDKEANTVIQRLVEGPMDSVDIIPVVGMPGLGKTTLARKIYNDSKLTYEFYSIVWVYVGKEC
KAKDIYLRILKFFKKNIEDHLNDDVDTLAKAIGGYIKKGGRCLIVLDDVWEDEVIDHVRKVFAENKKGHRIMMTTRDSCV
AKFANPKPHELKFLEKEESFELLVTRVFGKGSCPNELVRTGKKIAEKCGGVPLVVVVIAGALRGRLDKKDWERVDRNVVQ
HMGVHTEDSCLKYVKMSYDHLPGEVQMCFLYCGVFPRGFDIPCWKLIRLWIAEGLIKPQPKFTLEEIAEFCLTDLLNRNL
VIIMQKRSDGQIKTCRLHDMLYQFCKMEASNRCLF
>C88_C04H2G034690.1
KGEVTQGPSLENDAVVGFDKEANTVIQRLVEGPMDSVDIIPVVGMLGLGKTTLARKICNDSKLTYEFYSIVWVYVGKECK
AKDIYLRILKFFKKNIEDHLNDDVDSLSKAIGGYIKKGGRCLIVLDDVWEDEVIDHVRKVFAENKKGHRIMMTTRYSCVA
KFANPKPHELKFLEKEESFELLVTRVFGKGSCPNELVRTGKKIAEKCGGVPLVVVVIAGALRGRLDKKDWERVDRNVVQH
MGVHTEDSCLKFVKMSYDHLPQEVQMCFLYCGVFPRGFDIPCWKLIRLWIAEGLIKPQPKFTLEEIAEFCLTDLLNRNLV
IIMQKRSDGQIKTCRLHDMLYQFCKMEASNRCLF
>C88_C04H2G034790.3
LPKKGVQEQGPSLENDEVVGFDDEASKVIKRLVEGPAESLDIIPVVGMPGLGKTTLARKIYNDPKLSYEFFSIPWVYVGQ
EYKIKDIYLRILKCFKKSIEDHLNDDVDTLAKVISDFINKGGRCLIVLDDVWEPNVIDHVKKVFAENKKGHRIMMTTRDR
YLATYANTEPHDLKFLNGKESFELLEKRVFGKGSCPDELVELGKKIAGNCGGVPLAVVVIAGALRGRPNTNDWIRVQKNV
AEHFYKNTQAGCLKFVEMSYNRLPQEVQTCFLYCGVFPRGFDIPSWKLIRLWIAEGLIKPQQTYTPEEIAEFYLNDLVNR
NLVILMRKKSDGQIKICRLHDMLHEFCRTEASNKWLF
>C88_C04H2G034880.2
KGEVTQDPSLENDAVVGFDDEANKVIKRLVEGPMDSVDIIPVVGMPGLGKTTLARKIYNDSKLTYEFYSIVWVYVGQECK
AKDMYLRILKFFKKNIEDHLNDDVDTLAKAIGGYIKKGGRCLIVLDDVWEDEVIDHVMKVFAENKKGHRIMMTTRDSRVA
KFANKEPHELKFLKKEESFELLVMRVFGKGSCPNELVVIGNKIAEKCGGVPLVVVVIAGALRGRSDKKEWERVDKNVVQH
YGEHTEDSCLKFVKMSYDHLPGEVQMCFLYCGVFPRGFDIPCWKLIRLWIAEGLIKPPPESTLEVEEIAEFYLTDLLNRN
LVIIMQKRSDGQIKTCRLHDMLYQFCKKEASNKWLF
>C88_C04H2G034890.2
KGEVTQGPSLENDAVVGFDDQANQVIKRLVEGPMDSVDTIPVVGMPGLGKTTLARKIYNDSKLTYEFYSIVWVYVGKECK
AKDIYLRILKFFKKNIEDHLNDDVDTLAKAIGGYIKKGGRCLIVLDDVWEDEVIDHVMKVFAENKKGHRIMMTTRDLRLA
KFANPEPHELKFLETEESFELLVMRVFGKGSCPNELVVIGKEIAEKCGGVPLVVVVIAGALRGRLDKKEWERVNKNVVQH
LGKHTEDSCLKYVKMSYDHLPGEVQMCFLYCGVFPRGFDIPCWKLIRLWIAEGLIKPQPNFTLEEIAEFCLTDLLNRNLV
IIMQKRSDGQIKTCRLHDMLYQFCKKEASNRWLF
>C88_C04H2G034920.1
KGEVTQGPSLENDAVVGFDKEANTVIQRLVEGPMDSVDIIPVVGMLGLGKTTLARKICNDSKLTYEFYSIVWVYVGKECK
AKDIYLRILKFFKKNIEDHLNDDVDSLSKAIGGYIKKGGRCLIVLDDVWEDEVIDHVRKVFAENKKGHRIMMTTRYSCVA
KFANPKPHELKFLEKEESFELLVTRVFGKGSCPNELVRTGKKIAEKCGGVPLVVVVIAGALRGRLDKKDWERVDRNVVQH
MGVHTEDSCLKFVKMSYDHLPQEVQMCFLYCGVFPRGFDIPCWKLIRLWIAEGLIKPQPNFTLEEIAEFCLTDLLNRNLV
IIMQKRSDGQIKTCRLHDMLYQFCKMEASNRCLF
>C88_C04H2G036950.1
PTIVHQAETVVQEEQGSSLENHEVVGFDEEATKVINRLVEGAECLDVIPVVGMPGLGKTTLARKIYNDPKISREFFSYIW
VFIGQSSCVKRDILFNILKGFTNSFDEFKNRNEADITQEIRKRVANGGKCLIVLDDVWDPNVVDFVKTVFPDNKKAHRIM
MTTRHEDIARSVNKYPHNLKFLDGDESFQLLEKRAFGVSRCPVELVEHGEAIVAKCSGVPLTIVVIAGALRGRTSEIDWK
VVRENVGKHLLEDKRQRCLNVVRLSYNHLPQEKKACFLYFGAFPQGFDIPAWKLIRLWIAEGLIMSKLSGIEIEDIAEYY
LNDFANRNLVMVTGKRSNGRIKTFRVHDMLHEFCVEEGTRLTLF
>C88_C04H2G042800.1
KTTGTQGPAEEDIEVVGFDKPAKDVIKRLCEGSKDLDVIPIVGMPGLGKTTLSRKVYHDSYLDFHFYKRMWIYVGTSKKP
KDILVEIVKEVAPSNSEELIKDKDEDQLAHSIREFLVERGKYLIVLDDVWDTKVVDFVKKAFPNNESQPRGDRIMLTTRQ
RRVAEAVSAHPHNLEKLSKGDSFKLLEQRVFGKTRECPIKLRGYGNEIVDKCCGVPLAIVVIAGALRGCLGESEWKLVKD
NVGKHLINKDDNKSCLKFVETSYNHLPQQRKAAFLYFGVFPQGFDIPAWKLILLWVAEGLIKSDLQGSEIEEVADTYLSD
FAGRNLVMVMQKRSNGQIKTCRLHDMLHEFCIIEAERISLF
>C88_C04H2G042800.2
KTTGTQGPAEEDIEVVGFDKPAKDVIKRLCEGSKDLDVIPIVGMPGLGKTTLSRKVYHDSYLDFHFYKRMWIYVGTSKKP
KDILVEIVKEVAPSNSEELIKDKDEDQLAHSIREFLVERGKYLIVLDDVWDTKVVDFVKKAFPNNESQPRGDRIMLTTRQ
RRVAEAVSAHPHNLEKLSKGDSFKLLEQRVFGKTRECPIKLRGYGNEIVDKCCGVPLAIVVIAGALRGCLGESEWKLVKD
NVGKHLINKDDNKSCLKFVETSYNHLPQQRKAAFLYFGVFPQGFDIPAWKLILLWVAEGLIKSDLQGSEIEEVADTYLSD
FAGRNLVMVMQKRSNGQIKTCRLHDMLHEFCIIEAERISLF
>C88_C04H2G042800.3
KTTGTQGPAEEDIEVVGFDKPAKDVIKRLCEGSKDLDVIPIVGMPGLGKTTLSRKVYHDSYLDFHFYKRMWIYVGTSKKP
KDILVEIVKEVAPSNSEELIKDKDEDQLAHSIREFLVERGKYLIVLDDVWDTKVVDFVKKAFPNNESQPRGDRIMLTTRQ
RRVAEAVSAHPHNLEKLSKGDSFKLLEQRVFGKTRECPIKLRGYGNEIVDKCCGVPLAIVVIAGALRGCLGESEWKLVKD
NVGKHLINKDDNKSCLKFVETSYNHLPQQRKAAFLYFGVFPQGFDIPAWKLILLWVAEGLIKSDLQGSEIEEVADTYLSD
FAGRNLVMVMQKRSNGQIKTCRLHDMLHEFCIIEAERISLF
>C88_C04H2G042800.4
KTTGTQGPAEEDIEVVGFDKPAKDVIKRLCEGSKDLDVIPIVGMPGLGKTTLSRKVYHDSYLDFHFYKRMWIYVGTSKKP
KDILVEIVKEVAPSNSEELIKDKDEDQLAHSIREFLVERGKYLIVLDDVWDTKVVDFVKKAFPNNESQPRGDRIMLTTRQ
RRVAEAVSAHPHNLEKLSKGDSFKLLEQRVFGKTRECPIKLRGYGNEIVDKCCGVPLAIVVIAGALRGCLGESEWKLVKD
NVGKHLINKDDNKSCLKFVETSYNHLPQQRKAAFLYFGVFPQGFDIPAWKLILLWVAEGLIKSDLQGSEIEEVADTYLSD
FAGRNLVMVMQKRSNGQIKTCRLHDMLHEFCIIEAERISLF
>C88_C04H2G042800.5
KTTGTQGPAEEDIEVVGFDKPAKDVIKRLCEGSKDLDVIPIVGMPGLGKTTLSRKVYHDSYLDFHFYKRMWIYVGTSKKP
KDILVEIVKEVAPSNSEELIKDKDEDQLAHSIREFLVERGKYLIVLDDVWDTKVVDFVKKAFPNNESQPRGDRIMLTTRQ
RRVAEAVSAHPHNLEKLSKGDSFKLLEQRVFGKTRECPIKLRGYGNEIVDKCCGVPLAIVVIAGALRGCLGESEWKLVKD
NVGKHLINKDDNKSCLKFVETSYNHLPQQRKAAFLYFGVFPQGFDIPAWKLILLWVAEGLIKSDLQGSEIEEVADTYLSD
FAGRNLVMVMQKRSNGQIKTCRLHDMLHEFCIIEAERISLF
>C88_C04H2G042800.6
KTTGTQGPAEEDIEVVGFDKPAKDVIKRLCEGSKDLDVIPIVGMPGLGKTTLSRKVYHDSYLDFHFYKRMWIYVGTSKKP
KDILVEIVKEVAPSNSEELIKDKDEDQLAHSIREFLVERGKYLIVLDDVWDTKVVDFVKKAFPNNESQPRGDRIMLTTRQ
RRVAEAVSAHPHNLEKLSKGDSFKLLEQRVFGKTRECPIKLRGYGNEIVDKCCGVPLAIVVIAGALRGCLGESEWKLVKD
NVGKHLINKDDNKSCLKFVETSYNHLPQQRKAAFLYFGVFPQGFDIPAWKLILLWVAEGLIKSDLQGSEIEEVADTYLSD
FAGRNLVMVMQKRSNGQIKTCRLHDMLHEFCIIEAERISLF
>C88_C04H3G071060.1
IPEKAHQVTQKGPLEDDEVVGFDEEANEVMKRLVEGVSESVDIIPVVGMAGLGKTTLARKICNDSKLSFEFFRIIWVNVG
LEYKIKDIYLTILNFFTKHIEDHFNEDVDALAKTICGFMSEEGGRCLIVLDDVWVAEVVDAVKKVFPRNKKGHRIMLTTR
DGYLATYTNPDPHNLKRLTPSNSFELLEKRAFGNGNFPVELVELGKNIAQRCWGVPLATVLIAGLLRGLRNKSDWVRVES
NVSQRLHNKDYDFALFIEMSYDRLPQEMQRCFLYCGIFPRGFDIPAWKLIRLWIAEGLIKPQQSSTLEEIAERHLNDLVH
RNLVILLQKRSDGQIKTCRLHDMLHEFCRTKAANKWLF
>C88_C04H3G071060.2
DIPEKAHQVTQGPLEDDEVVGFDEEANEVMKRLVEGVSESVDIIPVVGMAGLGKTTLARKICNDSKLSFEFFRIIWVNVG
LEYKIKDIYLTILNFFTKHIEDHFNEDVDALAKTICGFMSEEGGRCLIVLDDVWVAEVVDAVKKVFPRNKKGHRIMLTTR
DGYLATYTNPDPHNLKRLTPSNSFELLEKRAFGNGNFPVELVELGKNIAQRCWGVPLATVLIAGLLRGLRNKSDWVRVES
NVSQRLHNKDYDFALFIEMSYDRLPQEMQRCFLYCGIFPRGFDIPAWKLIRLWIAEGLIKPQQSSTLEEIAERHLNDLVH
RNLVILLQKRSDGQIKTCRLHDMLHEFCRTKAANKWLF
>C88_C04H3G071060.3
IPEKAHQVTQKGPLEDDEVVGFDEEANEVMKRLVEGVSESVDIIPVVGMAGLGKTTLARKICNDSKLSFEFFRIIWVNVG
LEYKIKDIYLTILNFFTKHIEDHFNEDVDALAKTICGFMSEEGGRCLIVLDDVWVAEVVDAVKKVFPRNKKGHRIMLTTR
DGYLATYTNPDPHNLKRLTPSNSFELLEKRAFGNGNFPVELVELGKNIAQRCWGVPLATVLIAGLLRGLRNKSDWVRVES
NVSQRLHNKDYDFALFIEMSYDRLPQEMQRCFLYCGIFPRGFDIPAWKLIRLWIAEGLIKPQQSSTLEEIAERHLNDLVH
RNLVILLQKRSDGQIKTCRLHDMLHEFCRTKAANKWLF
>C88_C04H3G071060.5
LDIPEKAHQVTQGPLEDDEVVGFDEEANEVMKRLVEGVSESVDIIPVVGMAGLGKTTLARKICNDSKLSFEFFRIIWVNV
GLEYKIKDIYLTILNFFTKHIEDHFNEDVDALAKTICGFMSEEGGRCLIVLDDVWVAEVVDAVKKVFPRNKKGHRIMLTT
RDGYLATYTNPDPHNLKRLTPSNSFELLEKRAFGNGNFPVELVELGKNIAQRCWGVPLATVLIAGLLRGLRNKSDWVRVE
SNVSQRLHNKDYDFALFIEMSYDRLPQEMQRCFLYCGIFPRGFDIPAWKLIRLWIAEGLIKPQQSSTLEEIAERHLNDLV
HRNLVILLQKRSDGQIKTCRLHDMLHEFCRTKAANKWLF
>C88_C04H3G071060.6
IPEKAHQVTQKGPLEDDEVVGFDEEANEVMKRLVEGVSESVDIIPVVGMAGLGKTTLARKICNDSKLSFEFFRIIWVNVG
LEYKIKDIYLTILNFFTKHIEDHFNEDVDALAKTICGFMSEEGGRCLIVLDDVWVAEVVDAVKKVFPRNKKGHRIMLTTR
DGYLATYTNPDPHNLKRLTPSNSFELLEKRAFGNGNFPVELVELGKNIAQRCWGVPLATVLIAGLLRGLRNKSDWVRVES
NVSQRLHNKDYDFALFIEMSYDRLPQEMQRCFLYCGIFPRGFDIPAWKLIRLWIAEGLIKPQQSSTLEEIAERHLNDLVH
RNLVILLQKRSDGQIKTCRLHDMLHEFCRTKAANKWLF
>C88_C04H3G071080.1
HEVTQGPSLDDDEVVGFDVEAEKVIKRLVEGPAESLNIIPVVGMPGLGKTTLARKIYNDSTLSFEFFSILWVYVGREYKI
KDIYLRILKHFKNSIDEYLNEDEDRLAKVISGFMSKGGRCLIVLDDVWEANAIDHVKKVFPENKKGHRIMMTTRDGLLAS
YTNPDPHNLKFLTTEESFELLVKRVFGKGSCPDELKENGQKIAGSCGGVPLVVVVTAGALAGRSNTTEWKVVERNVIQYA
FNVNKDCGVFVEMSYDRLSQELQTCLLYSGIFPRGFDIPAWKLIRLWIAEGLIKPQQSSTLEEIAELHLNDLVHRNLVIL
LQKRSDGQIKTCRLHDMLHEFCRTKAADKWLF
>C88_C04H3G071080.2
HEVTQGPSLDDDEVVGFDVEAEKVIKRLVEGPAESLNIIPVVGMPGLGKTTLARKIYNDSTLSFEFFSILWVYVGREYKI
KDIYLRILKHFKNSIDEYLNEDEDRLAKVISGFMSKGGRCLIVLDDVWEANAIDHVKKVFPENKKGHRIMMTTRDGLLAS
YTNPDPHNLKFLTTEESFELLVKRVFGKGSCPDELKENGQKIAGSCGGVPLVVVVTAGALAGRSNTTEWKVVERNVIQYA
FNVNKDCGVFVEMSYDRLSQELQTCLLYSGIFPRGFDIPAWKLIRLWIAEGLIKPQQSSTLEEIAELHLNDLVHRNLVIL
LQKRSDGQIKTCRLHDMLHEFCRTKAADKWLF
>C88_C04H3G071080.3
HEVTQGPSLDDDEVVGFDVEAEKVIKRLVEGPAESLNIIPVVGMPGLGKTTLARKIYNDSTLSFEFFSILWVYVGREYKI
KDIYLRILKHFKNSIDEYLNEDEDRLAKVISGFMSKGGRCLIVLDDVWEANAIDHVKKVFPENKKGHRIMMTTRDGLLAS
YTNPDPHNLKFLTTEESFELLVKRVFGKGSCPDELKENGQKIAGSCGGVPLVVVVTAGALAGRSNTTEWKVVERNVIQYA
FNVNKDCGVFVEMSYDRLSQELQTCLLYSGIFPRGFDIPAWKLIRLWIAEGLIKPQQSSTLEEIAELHLNDLVHRNLVIL
LQKRSDGQIKTCRLHDMLHEFCRTKAADKWLF
>C88_C04H3G071090.1
SLWDELRPPLENDEVVGFDVEANNMIKRLVEGPEESLDIIPVVGMPGLGKTILARKIYNDPKLSYEFPSILWVNVGREYK
IKDIYLRILKFFTKRIEDNLNDDEDTLAKVISGLMSNRGRCLIILDDVWEAEVIDYVMKVFPENKKGHRIVMTTRKGYVT
SYLNPEAHHLKFLSMKESFELLREVIAGALAGRSNRTEWEVVHRNVAHAYSVNNNCAFVEVSYDHLPQEVQMCFLYCGIF
PRDFDIPAWKLIRMWIAEGLIKPQQSYTIEEIAEHHLNDLVNRNLVILLQKKSDGKIKTCRLHGMLHEFCRTKAA
>C88_C04H3G071100.1
LPKKGVQEQGPSLENDEVVGFDDEASKVIKRLVEGPVESLDIIPVVGMPGLGKTTLARKIYNDPKLSYEFFSIPWVYVGQ
EYKIKDIYLRILKFFKKSIEDHLNDDVDTLAKVISDFINKGGRCLIVLDDVWVAEVIDDVKKVFAENKKGHRIMMTTRDR
YLATYANTEPHDLKFLNGKESFELLEKRVFGKGSCPDELVELGKKIAGNCGGVPLAVVVIAGALRGRPNTNDWVRVQKNV
AEHFYKNTQAGCLKFVEMSYNRLPQEVQTCFLYCGVFPRGFDIPSWKLIRLWIAEGLIKPQQTYTPEEIAEFYLNDLVNR
NLVILMRKKSDGQIKICRLHDMLHEFCRTEASNKWLF
>C88_C04H3G071110.2
GEVTQGPSLENDAVVGFDDEANKVIKRLVEGPMDSVDIIPVVGMPGLGKTTLARKIYNDSKLTYEFYSIVWVYVGQECKA
KDIYLRILKFFKKNIEDHLNDDVDTLAKAIGGYIKKGGRCLIVLDDVWEDEVIDHARKVFAENKKGHRIMMTTRDLRVAK
FANREPHELKFLEKEESFELLVMRVFGKGSCPNELVVIGKKIAKKCGGVPLVVVVIAGALRGRLDKKDWERVDRNVVQHL
GEHTEDSCLKFVKMSYDHLPREVQMCFLYCGVFPRGFDIPCWKLIRLWIAEGLIKPQPESTLEEIAEFYLTDLLNRNLVI
IMQKRSDGQIKTCRLHDMLYQFCKKEASNKWLF
>C88_C04H3G071130.1
KGEVTQGPSLENDAVVGFDEEANTVIKRLVEGSMESVDIIPVVGMPGLGKTTLARKICNDSKLTYEFYSIVWVYVGQECK
AKDIYLRILKFFKKNIEDHLNDDVDTLAKAIGGYIKKGGRCLIVLDDVWEDEVIDHVMKVFAENKKGHRIMMTTRDSRVA
KFANPEPHELKFLKKEETFELLVMRVFGKGSCPNDLVRTGKKIAEKCGGVPLVVVVIAGALRGRSDKKEWERVEKNVVQF
MGEHTEDSCLKYVKTSYDHLPQEMQMCFLYCGVFPRGFDIPCWKLIRLWIAEGLIKPQPNFTLEEIAEFCLTDLLNRNLV
IIMQKRSDGQIKTCRLHDMLYQFCKKEASNRWLF
>C88_C04H3G071170.1
ELPKKGVQEQGPSLENDEVVGFDDEASKVIKRLVEGPAESLDIIPVAGMPGLGKTTLARKIYNDPKLSYEFFSIPWVYVG
QEYKIKDIYLRILKCFKKSIEDHLNDDVDTLAKVISDFINKGERCLIVLDDVWVAEVIDDVKKVFAENKKGHRIMMTTRD
RYLATYANTEPHDLKFLNGKESFELLEKRVFGKGGCPDELVELGKEIAGKCGGVPLALVVIAGALRGRPNTNDWLRVQKN
VAEHFYKNTQEGCLKFVEMSYNRLPQEVQTCFLYCGVFPRGFDIPSWKLIRLWIAEGLIKPQQTYTPEEIAEFYLNDLVN
RNLVILMRKKSDGQIKICRLHDMLHEFCRKEASNKWLF
>C88_C04H3G071170.2
ELPKKGVQEQGPSLENDEVVGFDDEASKVIKRLVEGPAESLDIIPVAGMPGLGKTTLARKIYNDPKLSYEFFSIPWVYVG
QEYKIKDIYLRILKCFKKSIEDHLNDDVDTLAKVISDFINKGERCLIVLDDVWVAEVIDDVKKVFAENKKGHRIMMTTRD
RYLATYANTEPHDLKFLNGKESFELLEKRVFGKGGCPDELVELGKEIAGKCGGVPLALVVIAGALRGRPNTNDWLRVQKN
VAEHFYKNTQEGCLKFVEMSYNRLPQEVQTCFLYCGVFPRGFDIPSWKLIRLWIAEGLIKPQQTYTPEEIAEFYLNDLVN
RNLVILMRKKSDGQIKICRLHDMLHEFCRKEASNKWLF
>C88_C04H3G071170.3
ELPKKGVQEQGPSLENDEVVGFDDEASKVIKRLVEGPAESLDIIPVAGMPGLGKTTLARKIYNDPKLSYEFFSIPWVYVG
QEYKIKDIYLRILKCFKKSIEDHLNDDVDTLAKVISDFINKGERCLIVLDDVWVAEVIDDVKKVFAENKKGHRIMMTTRD
RYLATYANTEPHDLKFLNGKESFELLEKRVFGKGGCPDELVELGKEIAGKCGGVPLALVVIAGALRGRPNTNDWLRVQKN
VAEHFYKNTQEGCLKFVEMSYNRLPQEVQTCFLYCGVFPRGFDIPSWKLIRLWIAEGLIKPQQTYTPEEIAEFYLNDLVN
RNLVILMRKKSDGQIKICRLHDMLHEFCRKEASNKWLF
>C88_C04H3G071280.2
ELPKKGVQEQGPSLENDEVVGFDDEASKVIKRLVEGPAESLDIIPVAGMPGLGKTTLARKIYNDPKLSYEFFSIPWVYVG
QEYKIKDIYLRILKCFKKSIEDHLNDDVDTLAKVISDFINKGERCLIVLDDVWVAEVIDDVKKVFAENKKGHRIMMTTRD
RYLATYANTEPHDLKFLNGKESFELLEKRVFGKGGCPDELVELGKEIAGKCGGVPLALVVIAGALRGRPNTNDWLRVQKN
VAEHFYKNTQEGCLKFVEMSYNRLPQEVQTCFLYCGVFPRGFDIPSWKLIRLWIAEGLIKPQQTYTPEEIAEFYLNDLVN
RNLVILMRKKSDGQIKICRLHDMLHEFCRKEASNKWLF
>C88_C04H3G071280.3
ELPKKGVQEQGPSLENDEVVGFDDEASKVIKRLVEGPAESLDIIPVAGMPGLGKTTLARKIYNDPKLSYEFFSIPWVYVG
QEYKIKDIYLRILKCFKKSIEDHLNDDVDTLAKVISDFINKGERCLIVLDDVWVAEVIDDVKKVFAENKKGHRIMMTTRD
RYLATYANTEPHDLKFLNGKESFELLEKRVFGKGGCPDELVELGKEIAGKCGGVPLALVVIAGALRGRPNTNDWLRVQKN
VAEHFYKNTQEGCLKFVEMSYNRLPQEVQTCFLYCGVFPRGFDIPSWKLIRLWIAEGLIKPQQTYTPEEIAEFYLNDLVN
RNLVILMRKKSDGQIKICRLHDMLHEFCRKEASNKWLF
>C88_C04H3G071280.4
ELPKKGVQEQGPSLENDEVVGFDDEASKVIKRLVEGPAESLDIIPVAGMPGLGKTTLARKIYNDPKLSYEFFSIPWVYVG
QEYKIKDIYLRILKCFKKSIEDHLNDDVDTLAKVISDFINKGERCLIVLDDVWVAEVIDDVKKVFAENKKGHRIMMTTRD
RYLATYANTEPHDLKFLNGKESFELLEKRVFGKGGCPDELVELGKEIAGKCGGVPLALVVIAGALRGRPNTNDWLRVQKN
VAEHFYKNTQEGCLKFVEMSYNRLPQEVQTCFLYCGVFPRGFDIPSWKLIRLWIAEGLIKPQQTYTPEEIAEFYLNDLVN
RNLVILMRKKSDGQIKICRLHDMLHEFCRKEASNKWLF
>C88_C04H3G071380.1
ELPKKGVQEQGPSLENDEVVGFDDEASKVIKRLVEGPAESLDIIPVAGMPGLGKTTLARKIYNDPKLSYEFFSIPWVYVG
QEYKIKDIYLRILKCFKKSIEDHLNDDVDTLAKVISDFINKGERCLIVLDDVWVAEVIDDVKKVFAENKKGHRIMMTTRD
RYLATYANTEPHDLKFLNGKESFELLEKRVFGKGGCPDELVELGKEIAGKCGGVPLALVVIAGALRGRPNTNDWLRVQKN
VAEHFYKNTQEGCLKFVEMSYNRLPQEVQTCFLYCGVFPRGFDIPSWKLIRLWIAEGLIKPQQTYTPEEIAEFYLNDLVN
RNLVILMRKKSDGQIKICRLHDMLHEFCRKEASNKWLF
>C88_C04H3G071380.2
ELPKKGVQEQGPSLENDEVVGFDDEASKVIKRLVEGPAESLDIIPVAGMPGLGKTTLARKIYNDPKLSYEFFSIPWVYVG
QEYKIKDIYLRILKCFKKSIEDHLNDDVDTLAKVISDFINKGERCLIVLDDVWVAEVIDDVKKVFAENKKGHRIMMTTRD
RYLATYANTEPHDLKFLNGKESFELLEKRVFGKGGCPDELVELGKEIAGKCGGVPLALVVIAGALRGRPNTNDWLRVQKN
VAEHFYKNTQEGCLKFVEMSYNRLPQEVQTCFLYCGVFPRGFDIPSWKLIRLWIAEGLIKPQQTYTPEEIAEFYLNDLVN
RNLVILMRKKSDGQIKICRLHDMLHEFCRKEASNKWLF
>C88_C04H3G071520.1
LELPKKSVQEQGPSLENDEVVGFDDEASKVIKRLVEGPAESLDIIPVAGMPGLGKTTLARKIYNDPKLSYEFFSIPWVYV
GQEYKIKDIYLRILKCFKKSIEDHLNDDVDTLAKVISDFINKGERCLIVLDDVWVAEVIDDVKKVFAENKKGHRIMMTTR
DRYLATYANTEPHDLKFLNGKESFELLEKRVFGKGGCPDELVELGKEIAGKCGGVPLALVVIAGALRGRPNTNDWLRVQK
NVAEHFYKNTQEGCLKFVEMSYNRLPQEVQTCFLYCGVFPRGFDIPSWKLIRLWIAEGLIKPQQTYTPEEIAEFYLNDLV
NRNLVILMRKKSDGQIKICRLHDMLHEFCRKEASNKWLF
>C88_C04H3G073220.1
MIDHHAEKVVQEEQGSSLENHEVVGFDEEAAKVINRLVEGAECLDVIPVVGMPGLGKTTLARKIYNDPKISREFFSYIWV
FIGQSTCVKRDILFNILKKFTNSVDEFKNRNEADITQEILKRVANGGKCLIVLDDVWDPNVVDFVKTVFPDNKKAHRIMM
TTRHEDIARSVNKYPHNLKFLDGDESFQLLEKRAFGVSRCPVELVEHGEAIVAKCSGVPLTIVVIAGALRGRTSEIDWKV
VRENVGKHLLEDKRQRCLNVVRLSYNHLPQEKKACFLYFGAFPQGFDIPAWKLIRLWIAEGLIMSKLSGIEIEDIAEYYL
NDFANRNLVMVTGKRSNGRIKTFRVHDMLHEFCVEEGTRLTLF
>C88_C04H4G101530.1
KVHEVTQDPSLDDDEVVGFDEEAKKVIKRLVEGPAESLAIIPVVGMPGLGKTTLARKIYNDSTLSFEFFIILWVYVGQEY
KIKDIYLRILKHFKNSIDEYLNEDEGTLAKVISGFMSRGGRCLIVLDDVWEENVIDHVKKVFPENKKGHRIVMTTRELSV
AAYANPDPHNLKFLTKEESFELLVKRVFGKGSCPDELVDLGERIAKSCDGVPLVVVVIAGALAGRSNTTEWEVVERNVAQ
HAFSVNKDCGVFVETSYDRLSQEMQTCFLYCGIFPQGFDIPAWKLIRMWIAEGLIKPQQPYTLEEIAEHHLNDLVNRNLV
IMLQKRSDGQIKTCRLHGMFHEFCRRRAA
>C88_C04H4G101550.1
GHEVTQGPSLDDDEVVGFDEEAKKVIKRLVEGPAESLAIIPVVGMPGLGKTTLARKIYNDSTLSFEFFSILWVYVGQEYK
IKDIYLRILKHFKNSIDEYLNEDEGTLAKVISGFMSKGGKCLIVLDDVWEANVIDHVKKVFPENKKGHRIMMSTRDGFLA
AYANPDPHNLKFLTKEESFELLVKRVFGKGSCPDELVDLGERIAKSCDGVPLVVVVIAGALAGRSNTTEWQVVERNVAQH
AFSVNKDCGVFVEMSYDRLSQELQTCFLYSGIFPRGFDIPAWKLIRLWIAEGLIMPQQSSTLEEIAERHLNDLVHRNLVI
LLQKRSDGQIKTCRLHDMLHEFCRTKAANKWLF
>C88_C04H4G101570.1
VEHHKKEEVTQGPSLENDAVVGFDKEANTVIQRLVEGPMDSVDIIPVVGMPGLGKTTLARKIYNDSKLTYEFYSIVWVYV
GKECKAKDIYLRILKFFKKNIEDHLNDDVDTLAKAIGGYIKKGGRCLIVLDDVWEDEVIDHVRKVFAENKKGHRIMMTTR
NSCVAKFANPKPHELKFLEKEESFELLVTRVFGKGSCPNELVRTGKKIAEKCGGVPLVVVVIAGALRGRLDKKDWERVDR
NVVQHFGDHTEDSCLKFVKMSYDHLPQEVQMCFLYCGVFPRGFDIPCWKLIRLWIAEGLIKPQPNFTLEEIAEFCLTDLL
NRNLVIIMQKRSDGQIKTCRLHDMLYQFCKMEASNRCLF
>C88_C04H4G101590.1
LPKKGVQEQGPSLENDEVVGFDDEASKVIKRLVEGPAESLDIIPVVGMPGLGKTTLARKIYNDPKLSYEFFSIPWVYVGQ
EYKIKDIYLRILKFFKKSIEDHLNDDVDTLAKVISDFINKGGRCLIVLDDVWVAEVIDDVKKVFAENKKGHRIMMTTRDR
YLATYASTEPHDLKFLNGKESFELLEKRVFGKGSCPDELVELGKKIAGNCGGVPLAVVVIAGALRGRPNTNDWLRVQKNV
AEHFYKNTQKGCLKFVEMSYNRLPQEVQTCFLYCGVFPRGFDIPSWKLIRLWIAEGLIKPQQTYTPEEIAEFYLNDLVNR
NLVILMRKKSDGQIKICRLHDMLHEFCRTEASNKWLF
>C88_C04H4G101590.2
LPKKGVQEQGPSLENDEVVGFDDEASKVIKRLVEGPAESLDIIPVVGMPGLGKTTLARKIYNDPKLSYEFFSIPWVYVGQ
EYKIKDIYLRILKFFKKSIEDHLNDDVDTLAKVISDFINKGGRCLIVLDDVWVAEVIDDVKKVFAENKKGHRIMMTTRDR
YLATYASTEPHDLKFLNGKESFELLEKRVFGKGSCPDELVELGKKIAGNCGGVPLAVVVIAGALRGRPNTNDWLRVQKNV
AEHFYKNTQKGCLKFVEMSYNRLPQEVQTCFLYCGVFPRGFDIPSWKLIRLWIAEGLIKPQQTYTPEEIAEFYLNDLVNR
NLVILMRKKSDGQIKICRLHDMLHEFCRTEASNKWLF
>C88_C04H4G101590.3
LPKKGVQEQGPSLENDEVVGFDDEASKVIKRLVEGPAESLDIIPVVGMPGLGKTTLARKIYNDPKLSYEFFSIPWVYVGQ
EYKIKDIYLRILKFFKKSIEDHLNDDVDTLAKVISDFINKGGRCLIVLDDVWVAEVIDDVKKVFAENKKGHRIMMTTRDR
YLATYASTEPHDLKFLNGKESFELLEKRVFGKGSCPDELVELGKKIAGNCGGVPLAVVVIAGALRGRPNTNDWLRVQKNV
AEHFYKNTQKGCLKFVEMSYNRLPQEVQTCFLYCGVFPRGFDIPSWKLIRLWIAEGLIKPQQTYTPEEIAEFYLNDLVNR
NLVILMRKKSDGQIKICRLHDMLHEFCRTEASNKWLF
>C88_C04H4G101600.1
KGEVTQGPSLENDAVVGFDDEANKVIKRLVEGSMESVDIIPVVGMPGLGKTTLARKIYNDSKLTYEFYSIVWVYVGQECK
AKDIYLRILKFFKKNIEDHLNDEVDTLAKAIGGYIKKGGRCLIVLDDVWEDEVIDHVMKVFAENKKGHRIMMTTRDLRVA
KFANPEPHELKFLKTEESFELLVMRVFGKGSCPNELVGTGKKIAEKCGGVPLVVVVIAGALRGRSDKKDWERVDKNVVQH
FGEHTEDSCLKFVKMSYDHLPQEVQMCFLYCGVFPRGFDIPCWKLIRLWIAEGLIKPQPEFTLEEIAEFYLTDLLNRNLV
IIMQKRSDGQIKTCRLHDMLYQFCKKEASNKWLF
>C88_C04H4G101620.1
KGEVTQGPSLENDAVVGFDDQANQVIKRLVEGPMDSVNTIPVVGMPGLGKTTLARKIYNDSKLTYEFYSIVWVYVGKECK
AKDIYLRILKFFKKNIEDHLNDDVDTLAKAIGGYIKKGGRCLIVLDDVWEDEVIDHVMKVFAENKKGHRIMMTTRDLRLA
KFANPEPHELKFLETEESFELLVMRVFGKGSCPNELVVIGKEIAEKCGGVPLVVVVIAGALRGRLDKKEWERVNKNVVQH
LGKHTEDSCLKYVKMSYDHLPGEVQMCFLYCGVFPRGFDIPCWKLIRLWIAEGLIKPQPNFTLEEIAEFCLTDLLNRNLV
IIMQKRSDGQIKTCRLHDMLYQFCKKEASNRWLF
>C88_C04H4G103410.1
MIDHHAEKVVQEEQGSSLENHEVVGFDEEAAKVINRLVEGVECLDVIPVVGMPGLGKTTLARKIYNDPKISREFFSYIWV
FIGQSTCVKRDILFNILKKFTNSVDEFKNRNEADITQEIRKRVANGGKCLIVLDDVWDPNVVDFVKTVFPDNKKAHRIMM
TTRHEDIARSVNKYPHNLKFLDGDESFQLLEKRAFGVSRCPVELVEHGEAIVAKCSGVPLTIVVIAGALRGRTSEIDWKV
VRENVGKHLLEDKRQRCLNVVRLSYNHLPQEKKACFLYFGAFPQGFDIPAWKLIRLWIAEGLIMSKLSGIEIEDIAEYYL
NDFANRNLVMVTGKRSNGRIKTFRVHDMLHEFCVEEGTRLTLF
>C88_C04H4G103410.2
MIDHHAEKVVQEEQGSSLENHEVVGFDEEAAKVINRLVEGVECLDVIPVVGMPGLGKTTLARKIYNDPKISREFFSYIWV
FIGQSTCVKRDILFNILKKFTNSVDEFKNRNEADITQEIRKRVANGGKCLIVLDDVWDPNVVDFVKTVFPDNKKAHRIMM
TTRHEDIARSVNKYPHNLKFLDGDESFQLLEKRAFGVSRCPVELVEHGEAIVAKCSGVPLTIVVIAGALRGRTSEIDWKV
VRENVGKHLLEDKRQRCLNVVRLSYNHLPQEKKACFLYFGAFPQGFDIPAWKLIRLWIAEGLIMSKLSGIEIEDIAEYYL
NDFANRNLVMVTGKRSNGRIKTFRVHDMLHEFCVEEGTRLTLF
>C88_C04H4G103470.1
MIDHHAEKVVQEEQGSSLENHEVVGFDEEAAKVINRLVEGAECLDVIPVVGMPGLGKTTLARKIYNDPKISREFFSYIWV
FIGQSTCVKRDILFNILKKFTNSVDEFKNRNEADITQEIRKRVANGGKCLIVLDDVWDPNVVDFVKTVFPDNKKAHRIMM
TTRHEDIARSVNKYPHNLKFLDGDESFQLLEKRAFGVSRCPVELVEHGEAIVAKCSGVPLTIVVIAGALRGRTSEIDWKV
VRENVGKHLLEDKRQRCLNVVRLSYNHLPQEKKACFLYFGAFPQGFDIPAWKLIRLWIAEGLIMSKLSGIEIEDIAEYYL
NDFANRNLVMVTGKRSNGRIKTFRVHDMLHEFCVEEGTRLTLF
>C88_C05H1G002900.1
NFNRGDEERKAPVVEEDDVVGFDDEAKIVIDRLIGGSDFVEVVPVVGMPGLGKTTLAYKIYKDPKVEYEFFTRVWVYVSQ
TFKRREIFLNIISKFTRNTKQYHDTPEDDLANEVKELLGKGGKYLIVLDDVWTMDAWDRIKIAFPNNGKRNRVLMTTRES
NVARCCNDKPHNLKFLTKDESWELLEKKVFHKEKCPPELELPGESIAEKCMGLPLAIVVIAGALIGKGKTTREWELVAAS
VGEHLINRDPENCKKLVQMSYDRLPYDLKACFLYCGAFPGGSQIPAKKLIRLWIAEGFIQYQGPLALEDVAEDHLNDLVN
RNLVMVMQRSCSGQIKICRVHDMLHEFCRHEAMTEENL
>C88_C05H1G002900.2
NFNRGDEERKAPVVEEDDVVGFDDEAKIVIDRLIGGSDFVEVVPVVGMPGLGKTTLAYKIYKDPKVEYEFFTRVWVYVSQ
TFKRREIFLNIISKFTRNTKQYHDTPEDDLANEVKELLGKGGKYLIVLDDVWTMDAWDRIKIAFPNNGKRNRVLMTTRES
NVARCCNDKPHNLKFLTKDESWELLEKKVFHKEKCPPELELPGESIAEKCMGLPLAIVVIAGALIGKGKTTREWELVAAS
VGEHLINRDPENCKKLVQMSYDRLPYDLKACFLYCGAFPGGSQIPAKKLIRLWIAEGFIQYQGPLALEDVAEDHLNDLVN
RNLVMVMQRSCSGQIKICRVHDMLHEFCRHEAMTEENL
>C88_C05H2G029720.1
NFNRGDEERKAPVVEEDDVVGFDDEAKIVIDRLIGGSDFVEVVPVVGMPGLGKTTLAYKIYKDPKVEYEFFTRVWVYVSQ
TFKRREIFLNIISKFTRNTKQYHDTPEDDLANEVKELLGKGGKYLIVLDDVWTMDAWDRIKIAFPNNGKRNRVLMTTRES
NVARCCNDKPHNLKFLTKDESWELLEKKVFHKEKCPPELELPGESIAEKCMGLPLAIVVIAGALIGKGKTTREWELVAAS
VGEHLINRDPENCKKLVQMSYDRLPYDLKACFLYCGAFPGGSQIPAKKLIRLWIAEGFIQYQGPLALEDVAEDHLNDLVN
RNLVMVMQRSCSGQIKICRVHDMLHEFCRHEAMTEENL
>C88_C05H2G029720.2
NFNRGDEERKAPVVEEDDVVGFDDEAKIVIDRLIGGSDFVEVVPVVGMPGLGKTTLAYKIYKDPKVEYEFFTRVWVYVSQ
TFKRREIFLNIISKFTRNTKQYHDTPEDDLANEVKELLGKGGKYLIVLDDVWTMDAWDRIKIAFPNNGKRNRVLMTTRES
NVARCCNDKPHNLKFLTKDESWELLEKKVFHKEKCPPELELPGESIAEKCMGLPLAIVVIAGALIGKGKTTREWELVAAS
VGEHLINRDPENCKKLVQMSYDRLPYDLKACFLYCGAFPGGSQIPAKKLIRLWIAEGFIQYQGPLALEDVAEDHLNDLVN
RNLVMVMQRSCSGQIKICRVHDMLHEFCRHEAMTEENL
>C88_C05H3G056060.1
FNRGDEERKAPVVEEDDVVGFDDEAKIVIDRLIGGSDYVEVVPVVGMPGLGKTTLAYKIYKDPKVEYEFFTRVWVYVSQT
FKRREIFLNIISKFTRNTKQYHDTPEDDLANEVKELLGKGGKYLIVLDDVWTMEAWDRIKIAFPNNGKRNRVLMTTRQSH
VAKHCNDKPHDLKFLTKDESWELLEKKVFHKEKCPPELELPGKSIAEKCRGLPLAIVVIAGALIGKGKTTREWELVAASV
GEHLINRDPENCKKLVQMSYDRLPYDLKACFLYCGAFPGGSQIPAKKLIRLWIAEGFIQYQGPLALEDVAEDHLNDLVNR
NLVMVMQRSCSGQIKICRVHDMLHEFCRHEAMTEENL
>C88_C05H3G056060.2
FLKQAAKSRRENEAPVVEEDDVVGFDDEAKIVIDRLIGGSDYVEVVPVVGMPGLGKTTLAYKIYKDPKVEYEFFTRVWVY
VSQTFKRREIFLNIISKFTRNTKQYHDTPEDDLANEVKELLGKGGKYLIVLDDVWTMEAWDRIKIAFPNNGKRNRVLMTT
RQSHVAKHCNDKPHDLKFLTKDESWELLEKKVFHKEKCPPELELPGKSIAEKCRGLPLAIVVIAGALIGKGKTTREWELV
AASVGEHLINRDPENCKKLVQMSYDRLPYDLKACFLYCGAFPGGSQIPAKKLIRLWIAEGFIQYQGPLALEDVAEDHLND
LVNRNLVMVMQRSCSGQIKICRVHDMLHEFCRHEAMTEENL
>C88_C05H3G056060.3
FNRGDEERKAPVVEEDDVVGFDDEAKIVIDRLIGGSDYVEVVPVVGMPGLGKTTLAYKIYKDPKVEYEFFTRVWVYVSQT
FKRREIFLNIISKFTRNTKQYHDTPEDDLANEVKELLGKGGKYLIVLDDVWTMEAWDRIKIAFPNNGKRNRVLMTTRQSH
VAKHCNDKPHDLKFLTKDESWELLEKKVFHKEKCPPELELPGKSIAEKCRGLPLAIVVIAGALIGKGKTTREWELVAASV
GEHLINRDPENCKKLVQMSYDRLPYDLKACFLYCGAFPGGSQIPAKKLIRLWIAEGFIQYQGPLALEDVAEDHLNDLVNR
NLVMVMQRSCSGQIKICRVHDMLHEFCRHEAMTEENL
>C88_C05H3G056060.4
FNRGDEERKAPVVEEDDVVGFDDEAKIVIDRLIGGSDYVEVVPVVGMPGLGKTTLAYKIYKDPKVEYEFFTRVWVYVSQT
FKRREIFLNIISKFTRNTKQYHDTPEDDLANEVKELLGKGGKYLIVLDDVWTMEAWDRIKIAFPNNGKRNRVLMTTRQSH
VAKHCNDKPHDLKFLTKDESWELLEKKVFHKEKCPPELELPGKSIAEKCRGLPLAIVVIAGALIGKGKTTREWELVAASV
GEHLINRDPENCKKLVQMSYDRLPYDLKACFLYCGAFPGGSQIPAKKLIRLWIAEGFIQYQGPLALEDVAEDHLNDLVNR
NLVMVMQRSCSGQIKICRVHDMLHEFCRHEAMTEENL
>C88_C05H4G082160.2
LDDNFNRGHEERKAPVVEEDDVVGFDDEAKIVIDRLIGGSDYVEVVPVVGMPGLGKTTLAYKIYKDPKVEYEFFTRVWVY
VSQTFKRREIFLNIISKFTRNTKQYHDTPEDDLANEVKELLGKGGKYLIVLDDVWTMEAWDRIKIAFPNNGKRNRVLMTT
RESNVAKRCNDKPHDLKFLTEDESWELLEKKVFHKEKCPPELELPGKSIAEKCMGLPLAIVVIAGALIGKGKTTREWELV
AASVREHLINQDPENCKKLVQMSYDRLPYDLKACFLYCGAFPGGSQIPAKKLIRLWIAEGFIQYQGPLALEDVAEDHLND
LVNRNLVMVMQRSCSGQIKICRVHDMLHEFCRHEAMTEEDL
>C88_C05H4G082160.3
LDDNFNRGHEERKAPVVEEDDVVGFDDEAKIVIDRLIGGSDYVEVVPVVGMPGLGKTTLAYKIYKDPKVEYEFFTRVWVY
VSQTFKRREIFLNIISKFTRNTKQYHDTPEDDLANEVKELLGKGGKYLIVLDDVWTMEAWDRIKIAFPNNGKRNRVLMTT
RESNVAKRCNDKPHDLKFLTEDESWELLEKKVFHKEKCPPELELPGKSIAEKCMGLPLAIVVIAGALIGKGKTTREWELV
AASVREHLINQDPENCKKLVQMSYDRLPYDLKACFLYCGAFPGGSQIPAKKLIRLWIAEGFIQYQGPLALEDVAEDHLND
LVNRNLVMVMQRSCSGQIKICRVHDMLHEFCRHEAMTEEDL
>C88_C10H1G003680.1
SSRRSPPQKRVPMVEEENVVGFDDEAMKISSRLTNGSEELEIISIVGMGGLGKTTLAKKVYTDPSVEFHFYNRAWIYVSQ
LYSRKEVFLGILDSLGLITDEMYKMNDEKLAGELFSHLRSKRYLVVIDDVWTMEAWDDLQMAFPKTASGSRILLTTRNTE
VALHANPEGLPHHLRFLTHEESWELLSKKVFRKGSCPLELEDIGLQIAKKCYGLPLAIVVVSGLLLKKEKTRDWWKKVAN
DVSSYVARDPKQCMDVLALSYKHLPDHLKVCFIYFGVFPEDFEIPVWKLLRLWTSEGFIQQMGQECLEDTAEEYLEDLVD
RNLVLVAKKRANGRIKSCRVHDMLRDLSVKMGSEEKFL
>C88_C10H1G003680.2
SSRRSPPQKRVPMVEEENVVGFDDEAMKISSRLTNGSEELEIISIVGMGGLGKTTLAKKVYTDPSVEFHFYNRAWIYVSQ
LYSRKEVFLGILDSLGLITDEMYKMNDEKLAGELFSHLRSKRYLVVIDDVWTMEAWDDLQMAFPKTASGSRILLTTRNTE
VALHANPEGLPHHLRFLTHEESWELLSKKVFRKGSCPLELEDIGLQIAKKCYGLPLAIVVVSGLLLKKEKTRDWWKKVAN
DVSSYVARDPKQCMDVLALSYKHLPDHLKVCFIYFGVFPEDFEIPVWKLLRLWTSEGFIQQMGQECLEDTAEEYLEDLVD
RNLVLVAKKRANGRIKSCRVHDMLRDLSVKMGSEEKFL
>C88_C10H1G003680.3
SSRRSPPQKRVPMVEEENVVGFDDEAMKISSRLTNGSEELEIISIVGMGGLGKTTLAKKVYTDPSVEFHFYNRAWIYVSQ
LYSRKEVFLGILDSLGLITDEMYKMNDEKLAGELFSHLRSKRYLVVIDDVWTMEAWDDLQMAFPKTASGSRILLTTRNTE
VALHANPEGLPHHLRFLTHEESWELLSKKVFRKGSCPLELEDIGLQIAKKCYGLPLAIVVVSGLLLKKEKTRDWWKKVAN
DVSSYVARDPKQCMDVLALSYKHLPDHLKVCFIYFGVFPEDFEIPVWKLLRLWTSEGFIQQMGQECLEDTAEEYLEDLVD
RNLVLVAKKRANGRIKSCRVHDMLRDLSVKMGSEEKFL
>C88_C10H1G011860.2
RGFEERKPPVVEEDDVVGFDEEADIVIKRLLGESNRLEVVPVVGMPGLGKTTLANKIYKHPKIGYEFFTRIWVYVSQSYR
RRELFLNIISKFTRNTKQYHGMCEEDLADEIQEFLGKGGKYLVVLDDVWSDEAWERIKIAFPNNNKPNRVLLTTRDSKVA
KQCTPIPHDLKFLSEDESWILLEKKVFHKDKCPPELVVPSGKSIAKKCKGLPLAIVVIAGALIGKGKTPREWKQVDDSVS
EHLINRDHPENCNKLVQMSYDRLPYDLKACFLYCSAFPGGFQIPAWKLIRLWIAEGFIQYKGHLSLECKGEDNLNDLINR
NLVMVMERTSDGQIKTCRLHDMLHEFCRQEAMKEENL
>C88_C10H1G011860.3
RGFEERKPPVVEEDDVVGFDEEADIVIKRLLGESNRLEVVPVVGMPGLGKTTLANKIYKHPKIGYEFFTRIWVYVSQSYR
RRELFLNIISKFTRNTKQYHGMCEEDLADEIQEFLGKGGKYLVVLDDVWSDEAWERIKIAFPNNNKPNRVLLTTRDSKVA
KQCTPIPHDLKFLSEDESWILLEKKVFHKDKCPPELVVPSGKSIAKKCKGLPLAIVVIAGALIGKGKTPREWKQVDDSVS
EHLINRDHPENCNKLVQMSYDRLPYDLKACFLYCSAFPGGFQIPAWKLIRLWIAEGFIQYKGHLSLECKGEDNLNDLINR
NLVMVMERTSDGQIKTCRLHDMLHEFCRQEAMKEENL
>C88_C10H2G032260.1
RRSPPQKRVPMVEEENVVGFDDEARKISSRLTNGSEELEIISIVGMGGLGKTTLAKKVYTDPSVEFHFYNRAWIYVSQQY
SRKEVFLGILDSLGFITDEMYKMNDEKLAGELFSHLRSKRYLVVIDDVWTMEAWDDLQMAFPKTASGSRILLTTRNTEVA
LHANPEGLPHHLRFLTHEESWELLSKKVFRKGSCPLELEDIGLQIAKKCYGLPLAIVVVSGLLLKKEKTRDWWKKVANDV
SSYVARDPKQCMDVLALSYKHLPDHLKVCFIYFGVFPEDFEIPVWKLLRLWTSEGFIQQMGQECLEDTAEEYLEDLVDRN
LVLVAKKRANGRIKTCRIHDMLRDLSVKMGSEEKFL
>C88_C10H2G032260.2
SSRRSPPQKRVPMVEEENVVGFDDEARKISSRLTNGSEELEIISIVGMGGLGKTTLAKKVYTDPSVEFHFYNRAWIYVSQ
QYSRKEVFLGILDSLGFITDEMYKMNDEKLAGELFSHLRSKRYLVVIDDVWTMEAWDDLQMAFPKTASGSRILLTTRNTE
VALHANPEGLPHHLRFLTHEESWELLSKKVFRKGSCPLELEDIGLQIAKKCYGLPLAIVVVSGLLLKKEKTRDWWKKVAN
DVSSYVARDPKQCMDVLALSYKHLPDHLKVCFIYFGVFPEDFEIPVWKLLRLWTSEGFIQQMGQECLEDTAEEYLEDLVD
RNLVLVAKKRANGRIKTCRIHDMLRDLSVKMGSEEKFL
>C88_C10H2G032260.3
SSRRSPPQKRVPMVEEENVVGFDDEARKISSRLTNGSEELEIISIVGMGGLGKTTLAKKVYTDPSVEFHFYNRAWIYVSQ
QYSRKEVFLGILDSLGFITDEMYKMNDEKLAGELFSHLRSKRYLVVIDDVWTMEAWDDLQMAFPKTASGSRILLTTRNTE
VALHANPEGLPHHLRFLTHEESWELLSKKVFRKGSCPLELEDIGLQIAKKCYGLPLAIVVVSGLLLKKEKTRDWWKKVAN
DVSSYVARDPKQCMDVLALSYKHLPDHLKVCFIYFGVFPEDFEIPVWKLLRLWTSEGFIQQMGQECLEDTAEEYLEDLVD
RNLVLVAKKRANGRIKTCRIHDMLRDLSVKMGSEEKFL
>C88_C10H2G040730.1
RGFEERKPPVVEEDDVVGFDEEADIVIKRLLGESNRLEVVPVVGMPGLGKTTLANKIYKHPKIGYEFFTRIWVYVSQSYR
RRELFLNIISKFTRNTKQYHGMCEEDLADEIQEFLGKGGKYLVVLDDVWSDEAWERIKIAFPNNNKPNRVLLTTRDSKVA
KQCTPIPHDLKFLSEDESWILLEKKVFHKDKCPPELVVPSGKSIAKKCKGLPLAIVVIAGALIGKGKTPREWKQVDDSVS
EHLINRDHPENCNKLVQMSYDRLPYDLKACFLYCSAFPGGFQIPAWKLIRLWIAEGFIQYKGHLSLECKGEDNLNDLINR
NLVMVMERTSDGQIKTCRLHDMLHEFCRQEAMKEENL
>C88_C10H2G040730.2
RGFEERKPPVVEEDDVVGFDEEADIVIKRLLGESNRLEVVPVVGMPGLGKTTLANKIYKHPKIGYEFFTRIWVYVSQSYR
RRELFLNIISKFTRNTKQYHGMCEEDLADEIQEFLGKGGKYLVVLDDVWSDEAWERIKIAFPNNNKPNRVLLTTRDSKVA
KQCTPIPHDLKFLSEDESWILLEKKVFHKDKCPPELVVPSGKSIAKKCKGLPLAIVVIAGALIGKGKTPREWKQVDDSVS
EHLINRDHPENCNKLVQMSYDRLPYDLKACFLYCSAFPGGFQIPAWKLIRLWIAEGFIQYKGHLSLECKGEDNLNDLINR
NLVMVMERTSDGQIKTCRLHDMLHEFCRQEAMKEENL
>C88_C10H3G069980.1
RGFEERKPPVVEEDDVVGFDEEADIVIKRLLGESNRLEVVPVVGMPGLGKTTLANKIYKHPKIGYEFFTRIWVYVSQSYR
RRELFLNIISKFTRNTKQYHGMCEEDLADEIQEFLGKGGKYLVVLDDVWSDEAWERIKIAFPNNNKPNRVLLTTRDSKVA
KQCTPIPHDLKFLSEDESWILLEKKVFHKDKCPPELVVPSGKSIAKKCKGLPLAIVVIAGALIGKGKTPREWKQVDDSVS
EHLINRDHPENCNKLVQMSYDRLPYDLKACFLYCSAFPGGFQIPAWKLIRLWIAEGFIQYKGHLSLECKGEDNLNDLINR
NLVMVMERTSDGQIKTCRLHDMLHEFCRQEAMKEENL
>C88_C10H3G069980.2
RGFEERKPPVVEEDDVVGFDEEADIVIKRLLGESNRLEVVPVVGMPGLGKTTLANKIYKHPKIGYEFFTRIWVYVSQSYR
RRELFLNIISKFTRNTKQYHGMCEEDLADEIQEFLGKGGKYLVVLDDVWSDEAWERIKIAFPNNNKPNRVLLTTRDSKVA
KQCTPIPHDLKFLSEDESWILLEKKVFHKDKCPPELVVPSGKSIAKKCKGLPLAIVVIAGALIGKGKTPREWKQVDDSVS
EHLINRDHPENCNKLVQMSYDRLPYDLKACFLYCSAFPGGFQIPAWKLIRLWIAEGFIQYKGHLSLECKGEDNLNDLINR
NLVMVMERTSDGQIKTCRLHDMLHEFCRQEAMKEENL
>C88_C10H4G090520.1
SSRRSPPQKRVPMVEEENVVGFDDEARKISSRLTNGSEELEIISIVGMGGLGKTTLAKKVYTDPSVEFHFYNRAWIYVSQ
LYSRKEVFLGILDSLGLITDEMYKMNDEKLAGELFSHLRSKRYLVVIDDVWTMEAWDDLQMAFPKTASGSRILLTTRNTE
VALHANPEGLPHHLGFLTHEESWELLSKKVFRKGSCPLELEDIGLQIAKKCYGLPLAIVVVSGLLLKKEKTRDWWKKVAN
DVSSYVARDPKQCMDVLALSYKHLPDHLKVCFIYFGVFPEDFEIPVWKLLRLWTSEGFIQQMGQECLEDTAEEYLEDLVD
RNLVLVAKKRANGRIKSCRIHDMLRDLSVKMGSEEKFL
>C88_C10H4G090560.1
SSRRSPPQKRVPMVEEENVVGFDDEARKISSRLTNGSEELEIISIVGMGGLGKTTLAKKVYTDPSVEFHFYNRAWIYVSQ
LYSRKEVFLGILDSLGLITDEMYKMNDEKLAGELFSHLRSKRYLVVIDDVWTMEAWDDLQMAFPKTASGSRILLTTRNTE
VALHANPEGLPHHLGFLTHEESWELLSKKVFRKGSCPLELEDIGLQIAKKCYGLPLAIVVVSGLLLKKEKTRDWWKKVAN
DVSSYVARDPKQCMDVLALSYKHLPDHLKVCFIYFGVFPEDFEIPVWKLLRLWTSEGFIQQMGQECLEDTAEEYLEDLVD
RNLVLVAKKRANGRIKSCRIHDMLRDLSVKMGSEEKFL
>C88_C10H4G098750.1
RGFEERKPPVVEEDDVVGFDEEADIVIKRLLGESNRLEVVPVVGMPGLGKTTLANKIYKHPKIGYEFFTRIWVYVSQSYR
RRELFLNIISKFTRNTKQYHGMCEEDLADEIQEFLGKGGKYLVVLDDVWSDEAWERIKIAFPNNNKPNRVLLTTRDSKVA
KQCTPIPHDLKFLSEDESWILLEKKVFHKDKCPPELVVPSGKSIAKKCKGLPLAIVVIAGALIGKGKTPREWKQVDDSVS
EHLINRDHPENCNKLVQMSYDRLPYDLKACFLYCSAFPGGFQIPAWKLIRLWIAEGFIQYKGHLSLECKGEDNLNDLINR
NLVMVMERTSDGQIKTCRLHDMLHEFCRQEAMKEENL
>St_E4-63_C00T039310.1
SSRRSPPQKRVPMVEEENVVGFDDEAMKISSRLTNGSEELEIISIVGMGGLGKTTLAKKVYTDPSVEFHFYNRAWIYVSQ
LYSRKEVFLGILDSLGLITDEMYKMNDEKLAGELFSHLRSKRYLVVIDDVWTMEAWDDLQMAFPKTASGSRILLTTRNTE
VALHANPEGLPHHLRFLTHEESWELLSKKVFRKGSCPLELEDIGLQIAKKCYGLPLAIVVVSGLLLKKEKTRDWWKKVAN
DVSSYVARDPKQCMDVLALSYKHLPDHLKQMGQECLEDTAEEYLEDLVDRNLVLVAKKRANGRIKSCRVHDMLRDLSVKM
GSEEKFL
>St_E4-63_C03T000073.1
DSKSKQTAHQLKRAPVVEEDEIVGFDEEADEIINRLLGGSDDVEFIPIVGMPGLGKTTLANKVFKSSTVGYAFDNRIWVY
VSQSYTRRDLFLNIINQFTRNTEQYRYVTEEALAEVIREHLLPGKYLIVLDDVWTWEPLDDVKIALPNKMRGSKVLFTTR
DDKLGKFCCNEPHHLKFLTDNECWELIQKKVFHKDKCPLDLEELGERIAKKCMGLPLAALVIAGALTGRGKTKSEWEIVH
QYVSEHIISSDIMMTKKLVQMSCDSLPVNLKACFLYCGAFPKGSEIPAWKIVRLWIAEGFIRETMQSTVESVAEGYLNEL
VSKSLLMVTQRTSNGQIKTFRMHDMLHEFCTLEASEENLF
>St_E4-63_C04T000132.1
KKGHELTQGPPLEEDEVVGFDEEANKVIKRLVEGPAESVDIIPVVGMPGLGKTTLAKKICNDPRVSYEFFSIIWVYVGQE
YKIKDIYLRILKFFKKSIEDHLNEDVDTLAKVISDLIRKGGRCLIVLDDVWEAEVVDVVKRVFPRNKKGHQIIMTVRNRY
LATYANPEPHDLKVLTKSHSFQLLEKRAFGNGNFPVELLELGKNIAKRCWGVPLATVLIAGVLRGLRNKSDWVRVENNVS
QRLHNKDYDFGLFIEMSYDRLPEEMQTCFLYCGIFPRGFDIPAWKLIRLWIAEGLIKPQQSYTLEEIAELHLNDLVHKNL
VILLQKKADGRIKTCRLHDLLHEFCRRKAANKWLF
>St_E4-63_C04T000137.1
VERHKKEEVTQGPSLENDAVVGFDKEANTVIQRLVEGPMDSVDIIPVVGMPGLGKTTLARKIYNDSKLTYEFYSIVWVYV
GQKCKAKDIYLRILKFFKKNIEDHLNDDVDTLAKAIGGYIKKGGRCLIVLDDVWEDEVIDHVRKVFAENKKGHRIMMTTR
DSCVAKFANPKPHELKFLETEESFELLVTRVFGKGSCPNELVRTGKKIAEKCGGVPLVVVVIAGALRGRLDKKDWERVDR
NVVQHLGEDTEDSCLKFVKMSYDHLPQEVQMCFLYCGVFPRGFDIPCWKLIRLWIAEGLIKPQPKFTLEEIAEFCLTDLL
NRNLVIIMQKRSDGQIKTCRLHDMLYQFCKMEASNRCLF
>St_E4-63_C04T000144.1
HHKKGEVTQGPSLENDAVVGFDEEANEVIKRLVKDPVESLDIIPLVGMPGLGKTTLARKIYNDPKLTYEFYSIVWVYVGQ
ECKAKDIYLRILKFFKKNIEDHLNDDVDTLAKAIGGYIKKGGRCLIVLDDVWEDKVIDHVKKVFAENKKGHRIMMTTRDS
CLAKFANPEPHVLKLLKTEVSFELLVTRVFGKGSCPIELVRTGKKIAEKCGGVPLVVVVIAGALRGRLDKKEWERVDKNV
VQHLSDDTKDICCLKFVKMSYDHLPQEAQMCFLYCGVFPRGFDIPCWKLIRLWIAEGLIKPQPESTLEEIAEDCLTDLLN
RNLVIIVQKRSYGQIKTCRLHDMLYQFCKKEASNRCLF
>St_E4-63_C04T000148.1
VPKIGHEVTQGLLLDNDEVVGFDTEAKKVIKRLVKGREESLDIIIPVVGMPGLGKSILARKIYNDPKLSYEFVSILWVNI
GREYKIKDIYLRILKFFTKRIEDHLNGDEDTLAIVISSFISNRGRCLIILDDVWEANVIDHVKKVFAENKMGHRILMTTR
DGCLATYANSEAHNLKFLTSKESFELLVRRVFGMGSCPDELKDIGKRIAGNCSGVPLFVMLIAGALRGRLTPNDWQIVER
NVAQYAFSVNKDCGVFVEMSYNLLPQEMQMCFLYCGIFPRDFDIPAWKLIRMWIAEGLIKPQQSYTLEEIAEHHLNVLVD
KNLVIMLQKRSDGQIKTCRLHGMLHEFCRTKAA
>St_E4-63_C04T000150.1
KKGMQEQGPSLENDEVVGFDEEASKVIKRLVKGPAESLDIIPVVGMPGLGKTTLARKIYNDPKLSYEFFSIPWVYVGQEY
KIKDIYLRILKCFKKSIEDHLNDDVDTLAKVISDFINKGGRCLIVLDDVWVAEVIDDVKKVFAENKKGHRIMMTTRDRYL
ATYANTEPHDLKFLNGKESFELLEKRVFGKGSCPDELVELGKKIAGNCGGVPLAVVVIAGALRGRPNTNDWLRVQKNVAE
HLYKNTQAGCLKFVEMSYNRLPQEVQTCFLYCGVFPRGFDIPSWKLIRLWIAEGLIKPQQTYTPEEIAEFYLNDLVNRNL
VILMRKKSDGQIKICRLHDMLHEFCRAEASNKWLF
>St_E4-63_C04T000153.1
EHHKKEEVTQGPSLENDAVVGFDDEANTVIQRLVEGPMDSVDIIPVVGMPGLGKTTLARKIYNDSKLTYEFYSIVWVYVG
KECKAKDIYLRILKFFKKNIEDHLNDDVDTLAKAIGGYIKKGGRCLIILDDVWEDEVIDHVMKVFAENKKGHRIMMTTRD
LRLAKFANPEPHALKFLETEESFELLVMRVFGKGSCPNELVVIGKKIAKKCGGVPLVVVVIAGALRGRSDKKDWERVDRN
VVQHLGEDTEDSCLKFVKMSYDHLPQEVQMCFLYCGVFPRGFDIPCWKLIRLWIAEGLIKPQPKFTLEERAEFCLTDLLN
RNLVIIMQKRSDGQIKTCRLHDMLYQFCKMEASNRCLF
>St_E4-63_C04T000368.1
MIDHHAEKVVQEEQGSSLENHEVVGFDEEVTKVINRLVEGAECLDVIPVVGMPGLGKTTLARKIYNDPKISREFFSYIWV
FIGQSTCVKRDILFNILKKFTNSVDEFKNRNEADITQEIRKRVANGGKCLIVLDDVWDPNVVDFVKTVFPDNKKAHRIMM
TTRHEDIARSVNKYPHNLKFLDGDESFQLLEKRAFGISRCPVELVEHGEAIVAKCSGVPLTIVVIAGALRGRTSEIDWKV
VRENVGKHLLEDKRQRCLNVVRLSYNHLPQEKKACFLYFGAFPQGFDIPAWKLIRLWIAEGLIMSKLSGIEIEDISEYYL
NDFANRNLVMVTGKRSNGRIKTFHVHDMLHEFCVEEGTRLTLF
>St_E4-63_C04T000976.1
GTQGPAEEDIEVVGFDKPAEDVIKRLGEGSKDLDVIPIVGMPGLGKTTLSRKVYNDSSLDFHFYKRMWIYVGTSKKPKDI
LVEIVNEVAPSNSKELIKDKDEDQLAHIIRDFLVERGKYLIVLDDVWDTQVVDFVKKAFPNNKSQPRGDRIMLTTRQQRV
AEAVSARPHNLEKLSKGDSFKLLEQRVFGKTRECPINLRGYGEEIVDKCCGVPLAIVVISGALKGCMDESEWIVVKENVG
KIFINKDDDKSCLKYVETSYNHLPQQKKAAFLYFGVFPQGFDIPAWKLIRLWVAEGLIKSDLQGSEIEKVAETYLSDFAG
RNLVMVMQKRSNGQIKTCRLHDMLHEFCIIEAKRISLF
>St_E4-63_C05T000051.1
LDDNFNRGHEERKAPVVEEDDVVGFDDEAKIVIDRLIGGSDYVEVVPVVGMPGLGKTTLAYKIYKDPKVEYEFFTRVWVY
VSQTFKRREIFLNIISKFTRNTKQYHDTPEDDLANEVKELLGKGGKYLIVLDDVWTMEAWDRIKIAFPNNGKRNRVLMTT
RESNVAKRCNDKPHDLKFLTEDESWELLEKKVFHKEKCPLELELPGKSIAEKCMGLPLAIVVIAGALIGKGKTTREWELV
AASVGEHLINRDPENCKKLVQMSYDRLPYDLKACFLYCGAFPGGSQIPAKKLIRLWIAEGFIQYQGPLALEDVAEDHLND
LVNRNLVMVMQRSCSGQIKICRVHDMLHEFCRHEAMTEENL
>St_E4-63_C05T000385.1
NRGDEERKAPVVEEDDVVGFDDEAKIVIDRLIGGSDYVEVVPVVGMPGLGKTTLAYKIYKDPKVEYEFFTRVWVYVSQTF
KRREIFLNIISKFTRNTKQYHDTPEDDLANEVKELLGKGGKYLIVLDDVWTMEAWDRIKIAFPNNGKRNRVLMTTRQSHV
AKHCNDKPHDLKFLTKDESWELLEKKVFHKEKCPPELELPGKSIAEKCMGLPLAIVVIAGALIGKGKTTREWELVAASVG
EHLINRDPENCKKLVQMSYDRLPYDLKACFLYCGAFPGGSQIPAKKLIRLWIAEGFIQYQGPLALEDVAEDHLNDLVNRN
LVMVMQRSCSGQIKICRVHDMLHEFCRHEAMTEENL
>St_E4-63_C10T000368.1
SSRRSPPQKRVPMVEEENVVGFDDEARKISSRLTNGSEELEIISIVGMGGLGKTTLAKKVYTDPSVEFHFYNRAWIYVSQ
LYSRKEVFLGILDSLGLITDEMYKMNDEKLAGELFSHLRSKRYLVVIDDVWTMEAWDDLQMAFPKKASGSRILLTTRNTE
VALHANPEGLPHHLRFLNHEESWELLSKKVFRKGSCPLELEDIGLQIAKKCYGLPLAIVVVSGLLLKKEKTRDWWKKVAN
DVSSYVARDPKQCMDVLALSYKHLPDHLKVCFIYFGVFPEDFEIPVWKLLRLWTSEGFIQQMGQECLEDTAEEYLEDLVD
RNLVLVAKKRANGRIKSCRIHDMLRDLSVKMGSEEKFL
>St_E4-63_C10T001188.1
RGFEERKPPVVEEDDVVGFDEEADIVIKRLLGESNRLEVVPVVGMPGLGKTTLANKIYKHPKIGYEFFTRIWVYVSQSYR
RRELFLNIISKFTRNTKQYHGMCEEDLADEIQDFLGKGGKYLVVLDDVWSDEAWERIKIAFPNNNKPNRVLLTTRDSKVA
KQCTPIPHDLKFLSEDESWILLEKKVFHKDKCPPELVVPSGKSIAKKCKGLPLAIVVIAGALIGKGKTPREWKQVDDSVS
EHLINRDQPENCNKLVQMSYDRLPYDLKACFLYCSAFPGGFQIPAWKLIRLWIAEGFIQYKGHLSLECKGEDNLNDLINR
NLVMVMERTSDGQIKTCRLHDMLHEFCRQEAMKEENL
>St_E86-69_C00T033843.1
ESSRRSPPQKRVPMVEEENVVGFDDEARKISSRLTNGSEELEIISIVGMGGLGKTTLAKKVYTDPSVEFHFYNRAWIYVS
QQYSRKEVFLGILDSLGFITDEMYKMNDEKLAGELFSHLRSKRYLVVIDDVWTMEAWDDLQMAFPKTASGSRILLTTRNT
EVALHANPEGLPHHLRFLTHEESWELLSKKVFRKGSCPLELEDIGLQIAKKCYGLPLAIVVVSGLLLKKEKTRDWWKKVA
NDVSSYVARDPKQCMDVLALSYKHLPDHLKVCFIYFGVFPEDFEIPVWKLLRLWTSEGFIQQMGQECLEDTAEEYLEDLV
DRNLVLVAKKRANGRIKTCRIHDMLRDLSVKMGSEEKFL
>St_E86-69_C00T033845.1
SSRRSPPQKRVPMVEEENVVGFDDEARKISSRLTNGSEELEIISIVGMGGLGKTTLAKKVYTDPSVEFHFYNRAWIYVSQ
LYSRKEVFLGILDSLGLITDEMYKMNDEKLAGELFSHLRSKRYLVVIDDVWTMEAWDDLQMAFPKKASGSRILLTTRNTE
VALHANPEGLPHHLRFLNHEESWELLSKKVFRKGSCPLELEDIGLQIAKKCYGLPLAIVVVSGLLLKKEKTRDWWKKVAN
DVSSYVARDPKQCMDVLALSYKHLPDHLKVCFIYFGVFPEDFEIPVWKLLRLWTSEGFIQQMGQECLEDTAEEYLEDLVD
RNLVLVAKKRANGRIKSCRIHDMLRDLSVKMGSEEKFL
>St_E86-69_C04T000137.1
GEVTQGPSLENDAVVGFDDQANQMIKRLVEGPMDSVDTIPVVGMPGLGKTTLARKIYNDSKLTYEFYSIVWVYVGQECKA
KDIYLRILKFFKKNIEDHLNDDVDTLAKAIGGYIKKGGRCLTVSDDVWEDEVIDHVMKVFAENKKGHRIMMTTRDLRLAK
FANPEPHVLKFLETEESFELLVMRVFGKGSCPNELVVIGKTIAKKCGGVPLVVVVIAGALRGRSDKKEWKRVDKNVVQHS
GDHTEDSCLKYVKMSYDHLPQEVQMCFLYCGVFPRGFDIPCWKLIRLWIAEGLIKPQPKSTLEERAEFCLTDLVNRNLVI
IMQKRSDGQIKTCRLHNMLXQFCKMEA
>St_E86-69_C04T000144.1
GEVTQGPSLENDAVVGFDDQANQMIKRLVEGPMDSVDTIPVVGMPGLGKTTLARKIYNDSKLTYEFYSIVWVYVGQECKA
KDIYLRILKFFKKNIEDHLNDDVDTLAKAIGGYIKKGGRCLTVSDDVWEDEVIDHVMKVFAENKKGHRIMMTTRDLRLAK
FANPEPHVLKFLETEESFELLVMRVFGKGSCPNELVVIGKTIAKKCGGVPLVVVVIAGALRGRSDKKEWKRVDKNVVQHS
GDHTEDSCLKYVKMSYDHLPQEVQMCFLYCGVFPRGFDIPCWKLIRLWIAEGLIKPQPKSTLEERAEFCLTDLVNRNLVI
IMQKRSDGQIKTCRLHNMLXQFCKMEA
>St_E86-69_C04T000150.1
LPKKGVQEQGPSLENDEVVGFDDEASKVIKRLVEGPAESLDIIPVVGMPGLGKTTLARKIYNDPKLSYEFFSIPWVYVGQ
EYKIKDIYLRILKCFKKSIEDHLNDDVDTLAKAISDFINKGGRCLIVLDDVWVAEVIDDVKKVFAENKKGHRIMMTTRDR
YLATYANTEPHDLKFLNGKESFELLEKRVFGKGSCPDELVELGKRIAGNCGGVPLAVVVIAGALRGRPNTNDWVRVQKNV
AEHLYKNTQAGCLKFVEMSYNRLPQEVQTCFLYCGVFPRGFDIPSWKLIRLWIAEGLIKPQQTYTPEEIAEFYLNDLVNR
NLVILMRKKSDGQIKICRLHDMLHEFCRTEASNKWLF
>St_E86-69_C04T000153.1
GEVTQGPSLENDAVVGFDDEANKVIKRLVEGSMESVDIIPVVGMPGLGKTTLARKIYNDSKLTYEFYSIVWVYVGQECKA
KDIYLRILKFFKKNIEDHLNDDVDTLAKAIGGYIKKGGRCLTVSDDVWEDEVIDHVMKVFAENKKGHRIMMTTRDLRLAK
FANPEPHVLKFLETEESFELLVMRVFGKGSCPNELVVIGKTIAKKCGGVPLVVVVIAGALRGRSDKKEWKRVDKNVVQHS
GDHTEDSCLKYVKMSYDHLPQEVQMCFLYCGVFPRGFDIPCWKLIRLWIAEGLIKPQPKSTLEERAEFCLTDLVNRNLVI
IMQKRSDGQIKTCRLHNMLXQFCKMEA
>St_E86-69_C04T000976.1
KSTGTQGSAEEDIEVVGFDKPAGDVIKRLSEGSKDLDVIPIVGMPGLGKTTLSRKVYNDSSLDFHFYKRMWIYVGTSKKP
KDILVEIVNEVAPSNSKELIKDKDEDQLAHIIRDFLVERGKYLIVLDDVWDTQVVDFVKKAFPNNKSQPRGDRIMLTTRQ
QRVAEAVSARPHNLENLSKGDSFKLLEQRVFGKTRECPINLRGYGEEIVDKCCGVPLAIVVISGALKGCMDESEWIVVKE
NVGKICTNKDDDKSCLKYVETSYNHLPQQKKAAFLYFGVFPQGFDIPAWKLIRLWVAEGLIKSDLQGSEIEKVAETYLSD
FAGRNLVMVMQKRSNGQIKTCRLHDMLHEFCIIEAKRISLF
>He1-St04G106325.1
HEVTQGPSLDDDEVVGFDVEAEKVIKRLVEGPAESLNIIPVVGMPGLGKTTLARKIYNDSTLSFEFFSIFWVYVGREYKI
KDIYLRILKHFKNSIDEYLNEDEDRLAKVISGFMSKGGRCLIVLDDVWEANVIDHVKKVFPENKKGHRIMMTTRDGLLAA
YANPDPHNLKFLTTEESFELLVKRVFGKGSCPDELKEVGKGIAGNCSGVPLVVVVTAGALAGRSNTTEWKVVERNVIQYA
FNVNKDCGVFVEMSYDRLSQELQTCLLYSGIFPRGFDIPAWKLIRLWIAEGLIKPQQSSTLEEIAELHLNDLVHRNLVIL
LQKRSDGQIKTCRLHDMLHEFCRTKAADKWLF
>He1-St04G107525.1
EVTQGPSLENDAVVGFDDEANKVIKRLVEGPMDSVDIIPVVGMPGLGKTTLARKIYNDSKLTYEFYSIVWVKVGQECKAK
DIYLRILKFFKQNIEDHLNDDVDTLAKAIGGYIKKGRRCLIVLDDVWEDEVIDHVMKVFTENRKGHRIMMTTRNLRLAKF
ANPEPHELKFLETEESFELLVMRVFGKGNCPNELVRTGKKIAEKCGGVPLVVVVIAGALRGRSDKKDWERVDKNVVQHFG
EHTEDSCLKYVKMSYDHLPQDVQMCFLYCGVFPRGFDIPCWKLIRLWIAEGLIKPQPEFTLEDIAEFYLTDLLNRNLVII
MQKRSDGQIKTCRLHDMLYQFCKKEASNRWLF
>He1-St04G108410.1
LPKKGVQEQGPSLENDEVVGFDDEASKVIKRLVEGPAESLDIIPVVGMPGLGKTTLARKIYNDPKLSYEFFSIPWVYVGQ
EYKIKDIYLRILKCFKKSIEDHLNDDVDTLAKVISDFINKGGRCLIVLDDVWEPNVIDHVKKVFAENKKGHRIMMTTRDR
YLATYANTEPHDLKFLNGKESFELLEKRVFGKGSCPDELVELGKKIAGNCGGVPLAVVVIAGALRGRPNTNDWIRVQKNV
AEHFYKNTQAGCLKFVEMSYNRLPQEVQTCFLYCGVFPRGFDIPSWKLIRLWIAEGLIKPQQTYTPEEIAEFYLNDLVNR
NLVILMRKKSDGQIKICRLHDMLHEFCRTEASNKWLF
>He1-St04G108415.1
GEITQDPSLENDAVVGFDDEANKVIKRLVEGPMESVDIIPVVGMPGLGKTTLARKIYNDSKLTYEFYSIVWVYVGQECKA
KDIYLRILKFFKKNIEDHLNDDVDTLAKAIGGYIKKGGRCLIVLDDVWEDEVIDHVRKVFAENKKGHRIMMTTRDLRVAK
FANSEPHVLKFLKTEESFELLVMRVFGKGSCPNELVVTGKKIAEKCGGVPLVVVVIAGALRGRSDKKDWERVDKNVVQHF
GEHTEDSCLKFVKMSYDHLPGEVQMCFLYCGVFPRGFDIPCWKLIRLWIAEGLIKPQPEFTLEEIAEFYLTDLLNRNLVI
IMKKRSDGQIKTCRLHDMLYQFCKKEASNKWLF
>He1-St04G111165.1
KGEVTQGPSLENDAVVGFDDQANQVIKRLVEGPMDSVDTIPVVGMPGLGKTTLARKIYNDSKLTYEFYSIVWVYVGKECK
AKDIYLRILKFFKKNIEDHLNDDVDTLAKAIGGYIKKGGRCLIVLDDVWEDEVIDHVMKVFAENKKGHRIMMTTRDLRLA
KFANPEPHELKFLETEESFELLVMRVFGKGSCPNELVVIGKEIAEKCGGVPLVVVVIAGALRGRLDKKYCERVDRNVVQH
FGDHTEDSCLKFVKMSYDHLPQEVQMCFLYCGVFPRGFDIPCWKLIRLWIAEGLIKPQPNFTLEEIAEFCLTDLLNRNLV
IIMQKRSDGQIKTCRLHDMLYQFCKKEASNRWLF
>He1-St04G120685.1
PTIVHQAETVVQEEQGSSLENHEVVGFDEEATKVINRLVEGAECLDVIPVVGMPGLGKTTLARKIYNDPKISREFFSYIW
VFIGQSTCVKRDILFNILKGFTNSFDEFKNRNEADITQEIRKRVANGGKCLIVLDDVWDPNVVDFVKTVFPDNKKAHRIM
MTTRHEDIARSVNKYPHNLKFLDGDESFQLLEKRAFGVSRCPVELVEHGEAIVAKCSGVPLTIVVIAGALRGRMSEIDWK
VVRENVGKHLIQEDKLQRCVNVVRLSYNHLPQEKKACFLYFGAFPQGFDIPAWKLIRLWIAEGLIMSKLSGNEIEEIAEY
YLNDFANRNLVMVMGKRSNCRIKTCRVHDMLHEFCVEEATRLTLF
>He1-St04G170480.1
KNTGTQGPAEEDIEVVGFDKPAEDVIKRLSEGSKDLDVIPIVGMPGLGKTTLSRKVYNDSSLDFHFYKRMWIYVGTSKKP
KDILVEIVNEVAPSNSKELIKDKDEDQLAHIIRDFLVERGKYLIVLDDVWDTQVVDFVKKAFPNNKSQPRGDRIMLTTRQ
QRVAEAVSARPHNLEKLSEGDSFKLLEQRVFGKTRECPINLRGYGEEIVDKCCGVPLAIVVISGALKGCMDESEWIVVKE
NVGKIFINKDDDKSCLKYVETSFDIPAWKLIRLWVAEGLIKSDLQGSEIEKVAETYLSDFAGRNLVMVMQKRSNGQIKTC
RLHDMLHEFCIIEAKRISLF
>He1-St05G109445.1
NFNRGDEERKAPVVEEDDVVGFDDEAKIVIDRLIGGSDFVEVVPVVGMPGLGKTTLAYKIYKDPKVEYEFFTRVWVYVSQ
TFKRREIFLNIISKFTRNTKQYHDTPEDDLANEVKELLGKGGKYLIVLDDVWTMDAWDRIKIAFPNNGKRNRVLMTTRES
NVARCCNDKPHNLKFLTKDESWELLEKKVFHKEKCPPELELPGESIAEKCMGLPLAIVVIAGALIGKGKTTREWELVAAS
VGEHLINRDPENCKKLVQMSYDRLPYDLKACFLYCGAFPGGSQIPAKKLIRLWIAEGFIQYQGPLALEDVAEDHLNDLVN
RNLVMVMQRSCSGQIKICRVHDMLHEFCRHEAMTEENL
>He1-St05G695360.1
NSGEERQPPVVEEDDVVGFDDEAQKVIDRLLEGSGDLEVIPVVGMPGLGKTTLATKIFKHLKIEYEFFTRLWLYVSQSYK
TRELYLNIISKFTGNTKHCRDMSETDLAQKVREILDEGGKYLIVLDDVWSTDAWDRIKIAFPRNGKGNRVLLTTRDNNVA
RYCNRSPHYLKFLTDEESWILLEKRALHKAKCPPELETNGKSIARKCKGLPLAIVVIAGALIGKGKTIREWEQVDQSVGE
HFINRDQPNKLVRMSYDVLPYDWKACFLYFGTFPRGYLIPARKLIRLWIAEGFIQYRGNLSLECKAENYLNELVNRNLVM
VMQRTLDGQIKTCRVHDMLYEFCWQEATTEENL
>He1-St10G114200.1
SSRRSPPQKRVPMVEEENVVGFDDEAMKISSRLTNGSEELEIISIVGMGGLGKTTLAKKVYTDPSVEFHFYNRAWIYVSQ
LYSRKEVFLGILDSLGLITDEMYKMNDEKLAGELFSHLRSKRYLVVIDDVWTMEAWDDLQMAFPKTASGSRILLTTRNTE
VALHANPEGLPHHLRFLTHEESWELLSKKVFRKGSCPLELEDIGLQIAKKCYGLPLAIVVVSGLLLKKEKTRDWWKKVAN
DVSSYVARDPKQCMDVLALSYKHLPDHLKVCFIYFGVFPEDFEIPVWKLLRLWTSEGFIQQMGQECLEDTAEEYLEDLVD
RNLVLVAKKRANGRIKSCRVHDMLRDLSVKMGSEEKFL
>He1-St10G302880.1
RGFEERKPPVVEEDDVVGFDEEADIVIKRLLGESNRLEVVPVVGMPGLGKTTLANKIYKHPKIGYEFFTRIWVYVSQSYR
RRELFLNIISKFTRNTKQYHGMCEEDLADEIQEFLGKGGKYLVVLDDVWSDEAWERIKIAFPNNNKPNRVLLTTRDSKVA
KQCTPIPHDLKFLSEDESWILLEKKVFHKDKCPPELVVPSGKSIAKKCKGLPLAIVVIAGALIGKGKTPREWKQVDDSVS
EHLINRDHPENCNKLVQMSYDRLPYDLKACFLYCSAFPGGFQIPAWKLIRLWIAEGFIQYKGHLSLECKGEDNLNDLINR
NLVMVMERTSDGQIKTCRLHDMLHEFCRQEAMKEENL
>He2-St04G105725.1
GHEVTQGPSLDDDEVVGFDEEAEKVIKRLVEGPAESLNIISVVGMPGLGKTTLARKIYNDSTLSFEFFSILWVYVGREYK
IKDIYLRILKHFKNSIDEYLNEDEDRLAKVISGFMSKGGRCLIVLDDVWEANVIDHVKKVFPENKKGHRIMMSTRDGYLA
AYANPDPHNLKFLTPEESFELLVKRIFDKGSCPDELKDVGKRIAGNCGGVPLVVVVIAGALAGRSNTTEWEVVERNVAQH
AFSENKNCGVFVEMSYDRLSQEMQTCFLYCGIFPRGFDIPAWKLIRLWIAEGLIKPQQSSTLEEIAERHLNDLVHRNLVI
LLQKRSDGQIKTCRLHDMLHEFCRKEAAKKWLF
>He2-St04G105885.1
VEHHKKEEVTQGPSLENDAVVGFDKEANTVIQRLVEGPMDSVDIIPVVGMPGLGKTTLARKIYNDSNLTYEFYSIVWVYV
GKECKAKDIYLRILKFFKKNIEDHLNDDVDTLAKTIGGYIKKGGRCLIVLDDVWEDEVIDHVMKVFAENKKGHRIMMTTR
DLRLAKFANPEPHALKFLETEESFELLVMRVFGKGSCPNELVVIGKTIAKKCGGVPLVVVVIAGALRGRSDKKEWERVDK
NVVQFMGENTEDSCLKFVKMSYDHLPQEVQMCFLYCGVFPRGFDIPCWKLIRLWIAEGLIKTQPESTLEERAEFCLTDLV
NRSLVIIMQKRSDGQIKTCRLHDMLYQFCKKEASNRCLF
>He2-St04G105910.1
KGEVTQGPSLENEAVVGFDKEANTVIQRLVEGPMDSVDIIPVVGMPGLGKTTLARKIYNDSKLTYEFYSIVWVYVGKECK
AKDIYLRILKFFKKNIEDHLNDDVDTLAKAIGGYIKKGGRCLIVLDDVWEDEVIDHVRKVFAENKKGHRIMMTTRDLRVA
KFANEEPHELKFLETEESFELLVMRVFGKGSCPNELVVIGKKIAKKCGGVPLVVVVIAGALRGRLDKKEWERVDKNVVQY
LGDDTKDSCCLRFVKMSYDHLPQEAQMCFLYCGVFPRGFDIPCWKLIRLWIAEGLIKPQPESTLEEIAEDCLTDLLNRNL
VIIMQKRSDGQIKTCRLHDMLYQFCKTEASNRCLF
>He2-St04G107135.1
KKGVQEQGPSLENDEVVGFDEEASKVIKRLVEGPAESLDIIPVVGMPGLGKTTLARKIYNDPKLSYEFFSIPWVYVGQEY
KIKDIYLRILKCFKKSIEDHLNDDVDTLAKVISDFINKGGRCLIVLDDVWVAEVIDDVKKVFAENKKGHRIMMTTRDRYL
ATYANTEPHDLKFLNGKESFELLEKRVFGKGSCPDELVELGKKIAGNCGGVPLAVVVIAGALRGRPNTNDWLRVQKNVAE
HLYKNTQAGCLKFVEMSYNRLPQEVQTCFLYCGVFPRGFDIPSWKLIRLWIAEGLIKPQQTYTPEEIAEFYLNDLVNRNL
VILMRKKSDGQIKICRLHDMLHEFCRAEASNKWLF
>He2-St04G107140.1
ERHKKEEVIQGPSLENDAVVGFDKEANTVIQRLVEGPMDSVDIIPVVGMPGLGKTTLARKIYNDSKLTYEFYSIVWVYVG
KECKAKDIYLRILKFFKKNIEDHLNDDVDTLAKAIGGYIKKGGRCLIVLDDVWEDEVIDHVRKVFAENKKGHRIMMTTRD
SRVAKYANPKPHELKFLEKEESFELLVMRVFGMGSCPNELVRTGKKIAEKCGGVPLVVVVIAGALRGRLDKKDWERVDRN
VVQHFGEHTEDSCLKFVKMSYDHLPQEVQMCFLYCGVFPRGFDIPCWKLIRLWIAEGLIKPQPKFTLEEIAEFCLTDLLN
RNLVIIMQKRSDGQIKTCRLHDMLYQFCKMEASNRCLF
>He2-St04G107825.1
KKGVQEQGPSLENDEVVGFDEEASKVIKRLVEGPAESLDIIPVVGMPGLGKTTLARKIYNDPKLSYEFFSIPWVYVGQEY
KIKDIYLRILKCFKKSIEDHLNDDVDTLAKVISDFINKGGRCLIVLDDVWVAEVIDDVKKVFAENKKGHRIMMTTRDRYL
ATYANTEPHDLKFLNGKESFELLEKRVFGKGSCPDELVELGKKIAGNCGGVPLAVVVIAGALRGRPNTNDWLRVQKNVAE
HLYKNTQAGCLKFVEMSYNRLPQEVQTCFLYCGVFPRGFDIPSWKLIRLWIVEGLIKPQQTYTPEEIAEFYLNDLVNRNL
VILMRKKSDANASDQAIPSIQDKDTCRRLC
>He2-St04G107830.1
EHHKKEEVTQGPSLENDAVVGFDDEANTVIQRLVEGPMDSVDIIPVVGMPGLGKTTLARKIYNDSKLTYEFYSIVWVYVG
KECKAKDIYLRILKFFKKNIEDHLNDDVDTLAKAIGGYIKKGGRCLIVLDDVWEDEVIDHVMKVFAENKKGHRIMMTTRD
LRLAKFANPEPHALKFLETEERALRGRSDKKDWERVDRNVVQHLGEDTEDSCLKFVKMSYDHLPQEVQMCFLYCGVFPRG
FDIPCWKLIRLWIAEGLIKPQPKFTLEERAEFCLTDLVNRNLVIIMQKRSDGQIKTCRLHDMLYQFCKMEASNRCLF
>He2-St04G173445.1
KTTGTQGPAEEDIEVVGFDKPAKDVIKRLCEGSKDLDVIPIVGMPGLGKTTLSRKVYHDSYLDFHFYKRMWIYVGTSKKP
KDILVEIVKEVAPSNSEELIKDKDEDQLAHSIREFLVERGKYLIVLDDVWDTKVVDFVKKAFPNNESQPRGDRIMLTTRQ
RRVAEAVSAHPHNLEKLSKGDSFKLLEQRVFGKTRECPIKLRGYGNEIVDKCCGVPLAIVVIAGALRGCLGESEWKLVKD
NVGKHLINKDDNKSCLKFVETSYNHLPQQRKAAFLYFGVFPQGFDIPAWKLILLWVAEGLIKSDLQGSEIEEVADTYLSD
FAGRNLVMVMQKRSNGQIKTCRLHDMLHEFCIIEAERISLF
>He2-St05G105285.1
NFNRGDEERKAPVVEEDDVVGFDDEAKIVIDRLIGGSDYVEVVPVVGMPGLGKTTLAYKIYKDPKVEYEFFTRVWVYVSQ
TFKRREIFLNIISKFTRNTKQYHDTPEDDLANEVKELLGKGGKYLIVLDDVWTMEAWDRIKIAFPNNGKRNRVLMTTRQS
HVAKHCNDKPHDLKFLTNDESWELLEKKVFHKEKCPPELELPGKSIAEKCMGLPLAIVVIAGALIGKGKTTREWELVAAS
VGEHLINRDPENCKKLVQMSYDRLPYDLKACFLYCGAFPGGSQIPAKKLIRLWIAEGFIQYQGPLALEDVAEDHLNDLVN
RNLVMVMQRSCSGQIKICRVHDMLHEFCRHEAMTEENL
>He2-St05G623120.1
NSGEERQPPVVEEDDVVGFDDEAQKVIDRLLEGSGDLEVIPVVGMPGLGKTTLATKIFKHLKIEYEFFTRLWLYVSQSYK
TRELYLNIISKFTGNTKHCRDMSETDLAQKVREILDEGGKYLIVLDDVWSTDAWDRIKIAFPRNGKGNRVLLTTRDNNVA
RYCNRSPHYLKFLTDEESWILLEKRALHKAKCPPELETNGKSIARKCKGLPLAIVVIAGALIGKGKTIREWEQVDQSVGE
HFINRDQPNKLVRMSYDVLPYDWKACFLYFGTFPRGYLIPARKLIRLWIAEGFIQYRGNLSLECKAENYLNELVNRNLVM
VMQRTLDGQIKTCRVHDMLYEFCWQEATTEENL
>He2-St10G119560.1
SSRRSPPQKRVPMVEEENVVGFDDEARTISSRLTNGSEELEIISIVGMGGLGKTTLAKKVYTDPSVEFHFYNRAWIYVSQ
QYSRKEVFLGILDSLGLITDEMYKMNDEKLAGELFSHLRSKRYLVVIDDVWTLEAWDDLQMAFPKTASGSRILLTTRNTE
VALHANPEGLPHHLRFLTREESWELLSKKVFRKGSCPLELEDIGLQISKKCYGLPLAIVVVSGLLLKKEKTRDWWKKVAN
DVSSYVARDPKQCMDVLALSYKHLPDHLKVCFIYFGVFPEDFEIPVWKLLRLWTSEGFIQQMGQECLEDTAEEYLEDLVD
RNLVLVAKKRANGRIKTCRIHDMLRDLSVKMGSEEKFL
>He2-St10G293280.1
RGFEERKPPVVEEDDVVGFDEEADIVIKRLLGESNRLEVVPVVGMPGLGKTTLANKIYKHPKIGYEFFTRIWVYVSQSYR
RRELFLNIISKFTRNTKQYHGMCEEDLADEIQEFLGKGGKYLVVLDDVWSDEAWERIKIAFPNNNKPNRVLLTTRDSKVA
KQCTPIPHDLKFLSEDESWILLEKKVFHKDKCPPELVVPSGKSIAKKCKGLPLAIVVIAGALIGKGKTPREWKQVDDSVS
EHLINRDHPENCNKLVQMSYDRLPYDLKACFLYCSAFPGGFQIPAWKLIRLWIAEGFIQYKGHLSLECKGEDNLNDLINR
NLVMVMERTSDGQIKTCRLHDMLHEFCRQEAMKEENL
>St_PG0009_C00T000275.1
INRGGEERQPPVVEEDDVVGFDDEAQTVIDRLLEGSGDLEVIPVVGMPGLGKTTLATKIFKHPKIEYEFFTRLWLYVSQS
YKTKELYLNIISKFTGNTKHCRDMSEMDLALKVREILEEGGKYLIVLDDVWSTDAWDRIKIAFPKNEKGNRVLLTTRDHN
VARYCNRSPHDLKFLTDEESWILLEKRAFHKAKCPPELETNGKSIARKCKGLPLAIVVIAGALIGKSKTIKEWEQVNQSV
GEHFINRDQPNNCNKLVRMSYDVLPYDWKACFLYFGTFPRGYLIPARKLIRLWIAEGFIQYRGNLSLECKAEDYLNELVN
RNLVMVMQRTLDGQIKTCRVHDMLYEFCWQEATTEENL
>St_PG0009_C00T000741.1
RGFEERKPPVVEEDDVVGFDEEADIVIKRLLGESNHLEVVPVVGMPGLGKTTLANKIYKHPKIGYEFFTRIWVYVSQSYR
RRELFLNIISKFTRNTKQYHGMCEEDLADEIQEFLGKGGKYLVVLDDVWSDEAWERIKIAFPNNNKPNRVLLTTRDSKVA
KQCTPIPHDLKFLTEDESWILLEKKVFHKDKCPPELVAPSGKSIAKKCKGLPLAIVVIAGALIGKGKTPREWKQVDDSVS
EHLINRDHPENCNKLVQMSYDRLPYDLKACFLYCSAFPGGFQIPAWKLIRLWIAEGFIQYKGHLSLECKGEDNLNDLINR
NLVMVMERTSDGQIKTCRLHDMLHEFCRQEAMKEENL
>St_PG0009_C00T006845.1
NRGDEERKAPVVEEDDVVGFDDEAKTVIDRLIGGSDYVEVVPVVGMPGLGKTTLAYKIYKDQKVEYEFFTRVWVYVSQTF
KRREIFLNIISKFTRNTKQYHDTPEDDLANEVKELLGKGGKYLIVLDDVWTMEAWERIKIAFPNNGKRNRVLMTTRQSNV
AKRCNDKPHDLKFLTKDEGWELLEKKVFHKEKCPPELELPGKSIAEKCMGLPLAIVVIAGALIGKGKTTREWELVAASVG
EHLINRDPENCKKLVQMSYDRLPYDLKACFLYCGAFPGGSQIPAKKLIRLWIAEGFIQYQGPLALEDVAEDHLNDLVNRN
LVMVMQRSCSGQIKICRVHDMLHEFCRHEAMTEENL
>St_PG0009_C00T009438.1
DDSKQTAHQLKRAPVVEEDEVVGFDEEADKIINRLLGGSDDVEFIPIVGMPGLGKTTLANKVFKSVGYEFYNRIWVYVSQ
SYTRRDLFLNIINQFTRNTEQYRYVTEEALAEVIRKHLLPGKYLIVLDDVWTWEPLDDVKIALPNKMRGSKVLFTTRDGK
LGKFCCNDPHHLKFLTDDECWELLQKKVFHKDKCPLDLEELGESIAKKCMGLPLAALVIAGALIGRGKTKSEWEIVHQCV
SEHIISSDIMMTKKLVQMSCDSLPVNLKACFLYCGAFPKGSEIPAWKIVRLWIAEGFIRETMQSTVETVAEAYLNELVSK
SLLMVTQRTSNGQIKTFRVHDMLHEFCTLEASEENLF
>St_PG0009_C00T021149.1
INRGGEERQPPVVEEDDVVGFDDEAQTVIDRLLEGSGDLEVIPVVGMPGLGKTTLATKIFKHPKIEYEFFTRLWLYVSQS
YKTKELYLNIISKFTGNTKHCRDMSEMDLALKVREILEEGGKYLIVLDDVWSTDAWDRIKIAFPKNEKGNRVLLTTRDHN
VARYCNRSPHDLKFLTDEESWILLEKRAFHKAKCPPELETNGKSIARKCKGLPLAIVVIAGALIGKSKTIKEWEQVNQSV
GEHFINRDQPNNCNKLVRMSYDVLPYDWKACFLYFGTFPRGYLIPARKLIRLWIAEGFIQYRGNLSLECKAEDYLNELVN
RNLVMVMQRTLDGQIKTCRVHDMLYEFCWQEATTEENL
>St_PG0009_C00T023261.1
KGEVAQDPSLENDEVVGFDAEANKVIKRLLEGPAESVDIIPVVGMPGLGKTTLARKIYNDPKLTYEFYSIVWVYVGQECK
TKDIYLRILKFFKKNIQDHLNDDVDTLAKAIGGHIKKGGRCLIVLDDVWEDEVIDHVKKVFAENKKGHRIMMTTRDSRVA
KFANPEPHELKFLKKEESFELLVLRVFGKGSCPNELVVIGNKIAEKCGGVPLVVVVIAGALRGRSDKKDWERVDRNVVQH
FGEHTEDSCLKFVKMSYDHLPQEVQMCFLYCGVFPRGFDIPCWKLIRLWIAEGLIKPQPEFTLEEIAEFYLTDLLNRNLV
IIMQKRSDGQIKTCRLHDMLYQFCKKEASNKWLF
>St_PG0009_C00T023262.1
ELPKKGVQEQGPSLENDEVVGFDEEANKVIKRLVEGPAESLDIIPVVGMPGLGKTTLARKIYNDPKLSYEFFSIPWVYVG
QEYKIKDIYLRILKCFKKSIEDHLNDDVDTLAKVISDFMNKGGRCLIVLDDVWVAEVIDDVKKVFAENKKGHRIMMTTRD
RYLATYANTEPHDLKFLNGKESFELLEKRVFGKGGCPDELVELGKKIAGNCGGVPLAVVVIAGALRGRSNTNDWLRIQKN
VAEHFYKNTQEGCLKFVEMSYNRLPQEVQTCFLYCGVFPRGFDIPSWKLIHLWIAEGLIKPQQTYTPEEIAEFYLNDLVN
RNLVILMRKKSDGQIKICRLHDMLHEFCRTEASNKWLF
>St_PG0009_C00T023263.1
KGHEVTQGPSLDDDEVVGFDDEAKKVIKRLVEGPAESLAIIPVVGMPGLGKTTLARKIYNDTTLSFEFFSTIWIYVGQEY
KIKDIYHRILKYFKKNIHEHLNEDEDTLAKVISGFMSKGGRCLIVLDDVWEANVIDHVKKVFPENKKGHRIMMSTREGYV
AAYANAEPHNLKFLTAEECFELLEKRVFGKGSCPDELKEVGKKIAGNCGGVPLVVVVIAGALAGRSNTTDWQVVERNVAQ
HVFSVNKDCDVFVEMSFDRLSQELQTCFLYSGVFPRGFDIPAWKLIRLWIAEGLIKPQQSSTLEEIAELHLNDLVHRNLV
ILLQKRSDGQIKTCRLHDMLHEFCRTKAANKWLF
>St_PG0009_C00T023423.1
KSMGTQGPAEEDIEVVGFDKPAEDVIKRLCEGSKDLHVIPIVGMPGLGKTTLSRKVYHDSNITYHFYKKMWVSVGTSRKP
KDILVEIVKEVAPSNSEELIKDKDEDQLAQIIRDFLFERGKYLIVLDDVWDTQVVDFVQKAFPNNKSQPRGDRIMLTTRL
QRVAEAVSSHPHNLENLSKGDSFKLLEQRVFGKTRECPIKLRGYGNEIVDKCCGVPLAIVVISGALRGCMDESEWRVVKE
NVGKHLINKDDDKSCLKFVETSYNHLPQEKKAAFLYFGVFPQGFDIPAWNLIRLWVAEGLIKSGHKDSEIEKVAETYLSD
FASRNLVMVMQKRSNGQIKTCRLHDMLHEFCIIEAARISLF
>St_PG0019_C04T000451.1
KGEVAQDPSLENDEVVGFDAEANKVIKRLLEGPAESVDIIPVVGMPGLGKTTLARKIYNDPKLTYEFYSIVWVYVGQECK
TKDIYLRILKFFKKNIQDHLNDDVDTLAKAIGGHIKKGGRCLIVLDDVWEDEVIDHVKKVFAENKKGHRIMMTTRDSRVA
KFANPEPHELKFLKKEESFELLVLRVFGKGSCPNELVVIGNKIAEKCGGVPLVVVVIAGALRGRSDKKDWERVDRNVVQH
FGEHTEDSCLKFVKMSYDHLPQEVQMCFLYCGVFPRGFDIPCWKLIRLWIAEGLIKPQPEFTLEEIAEFYLTDLLNRNLV
IIMQKRSDGQIKTCRLHDMLYQFCKKEASNKWLF
>St_PG0019_C04T000452.1
ELPKKGVQEQGPSLENDEVVGFDEEANKVIKRLVEGPAESLDIIPVVGMPGLGKTTLARKIYNDPKLSYEFFSIPWVYVG
QEYKIKDIYLRILKCFKKSIEDHLNDDVDTLAKVISDFMNKGGRCLIVLDDVWVAEVIDDVKKVFAENKKGHRIMMTTRD
RYLATYANTEPHDLKFLNGKESFELLEKRVFGKGGCPDELVELGKKIAGNCGGVPLAVVVIAGALRGRSNTNDWLRIQKN
VAEHFYKNTQEGCLKFVEMSYHRLPQEVQTCFLYCGVFPRGFDIPSWKLIRLWIAEGLIKPQQTYTPEEIAEFYLNDLVN
RNLVILMRKKSDGQIKICRLHDMLHEFCRTEASNKWLF
>St_PG0019_C04T000453.1
HEVTQGPSLDDDEVVGFDDEAKKVIKRLVEGPAESLAIIPVVGMPGLGKTTLARKIYNDTTLSFEFFSTIWIYVGQEYKI
KDIYHRILKYFKKNIHEHLNEDEDTLAKVISGFMSKGGRCLIVLDDVWEANVIDHVKKVFPENKKGHRIMMSTREGYVAA
YANAEPHNLKFLTAEECFELLEKRVFGKGSCPDELKEVGKKIAGNCGGVPLVVVVIAGALAGRSNTTDWQVVERNVAQHV
FSVNKDCDVFVEMSFDRLSQELQTCFLYSGVFPRGFDIPAWKLIRLWIAEGLIKPQQSSTLEEIAELHLNDLVHRNLVIL
LQKRSDGQIKTCRLHDMLHEFCRTKAANKWLF
>St_PG0019_C04T000606.1
KSMGTQGPAEEDIEVVGFDKPAEDVIKRLCEGSKDLHVIPIVGMPGLGKTTLSRKVYHDSNITYHFYKKMWVSVGTSRKP
KDILVEIVKEVAPSNSEELIKDKDEDQLAQIIRDFLFERGKYLIVLDDVWDTQVVDFVQKAFPNNKSQPRGDRIMLTTRL
QRVAEAVSSHPHNLENLSKGDSFKLLEQRVFGKTRECPIKLRGYGNEIVDKCCGVPLAIVVISGALRGCMDESEWRVVKE
NVGKHLINKDDDKSCLKFVETSYNHLPQEKKAAFLYFGVFPQGFDIPAWNLIRLWVAEGLIKSGHKDSEIEKVAETYLSD
FASRNLVMVMQKRSNGQIKTCRLHDMLHEFCIIEAARISLF
>St_PG0019_C10T001236.1
RGFEERKPPVVEEDDVVGFDEEADIVIKRLLGESNHLEVVPVVGMPGLGKTTLANKIYKHPKIGYEFFTRIWVYVSQSYR
RRELFLNIISKFTRNTKQYHGMCEEDLADEIQEFLGKGGKYLVVLDDVWSDEAWERIKIAFPNNNKPNRVLLTTRDSKVA
KQCTPIPHDLKFLTEDESWILLEKKVFHKDKCPPELVAPSGKSIAKKCKGLPLAIVVIAGALIGKGKTPREWKQVDDSVS
EHLINRDHPENCNKLVQMSYDRLPYDLKACFLYCSAFPGGFQIPAWKLIRLWIAEGFIQYKGHLSLECKGEDNLNDLINR
NLVMVMERTSDGQIKTCRLHDMLHEFCRQEAMKEENL
>St_PG1008_C00T000792.1
RGFEERKPPVVEEDDVVGFDEEADIVIKRLLAESNRLEVVPVVGMPGLGKTTLANKIYKHPKIGYEFFTRIWVYVSQSYR
RRELFLNIISKFTRNTKQYHGMCEEDLADEIQEFLGKGGKYLVVLDDVWSDEAWERIKIAFPNNNKPNRVLLTTRDSKVA
KQCTPIPHDLKFLSEDESWILLEKKVFHKDKCPPELVVPSGKSIAKKCKGLPLAIVVIAGALIGKGKTPREWKQVDDSVS
EHLINRDHPENCNKLVQMSYDRLPYDLKACFLYCSAFPGGFQIPAWKLIRLWIAEGFIQYKGHLSLECKGEDNLNDLINR
NLVMVMERTSDGQIKTCRLHDMLHEFCRQEAMKEENL
>St_PG1008_C00T009572.1
NRGDEERKAPVVEEDDVVGFDDEAKIVIDRLIGGSDYVEVVPVVGMPGLGKTTLAYKIYKDPKVEYEFFTRVWVYVSQTF
KRREIFLNIISKFTRNTKQYHDTPEDDLANEVKELLGKGGKYLIVLDDVWTVEAWDRIKIAFPNNGKRNRVLMTTRQSNV
AKRCNDKPHDLKFLTKDESWELLEKKVFHKEKCPPELELPGKSIAEKCMGLPLAIVVIAGALIGKGKTTREWELVAASVG
EHLINRDPENCKKLVQMSYDRLPYDLKACFLYCGAFPGGSQIPAKKLIRLWIAEGFIQYQGPLALEDVAEDHLNDLVNRN
LVMVMQRSCSGQIKICRVHDMLHEFCRHEAMTEENL
>St_PG1008_C00T012181.1
SKSQQTAHQPKSAPVVEEDEIVGFDEEADEIINRLLGGSDNVEFIPIVGMPGLGKTTLANKVFKSNTVGYAFVNRIWVYV
SQSYTRRDLFLNIINQFTRNTEQYQYETEAALAAVIREHLLRGKYLIVLDDVWTWEPLDDVKIALPNKMRGSKVLFTTRD
DKLGKFCCNKPHHLKFLTDDECWELLQKKVFHKDKCPRDLEELGERIAKKCMGLPLAALVIAGALTGRGKTKSEWEIVHQ
YVSEHIISSDIMMTKKLVQMSCDSLPVNLKACFLYCGAFPKGSEIPAWKIVRLWIAEGFIRETMQSTVETVAEEYLNELV
SKSLLMVTQRTSNGQIKTFRVHDMLHEFCTLEASEENLF
>St_PG1008_C00T037358.1
SLNSGEERQPPVVEEDDVVGFDDEAQTVIDRLLEGSGDLEVIPVVGMPGLGKTTLATKIFKHPKIEYEFFTRLWLYVSQS
YKTRDLYLNIISKFTGNTKHCRDMSEMDLALKVREILEEGGKYLIVLDDVWSTDAWDRIKIALPKNDKGNRVLLTTRDHN
VARSCNRSPHDLKFLTDEESWILLEKRALHKAKCPPELETNGKSIARKCKGLPLAIVVIAGALIGKGKTIREWEQVDQSV
GEHFINRDQPNNCNKLVRMSYDVLPYDWKACFLYFGTFPRGYLIPARKLIRLWIAEGFIQYRGNLSLECKAEDYLNELVN
RNLVMVMQRTLDGQIKTCRVHDMLYEFCWQEATTEENL
>St_PG1008_C00T041683.1
LDDNFNRGAEERKAPVVEEDDVVGFDDEAKIVIDRLIGGSDYVEVVPVVGMPGLGKTTLAYKIYKDPKVEYEFFTRVWVY
VSQTFKRREIFLNIISKFTRNTKQYHDTPEDDLANEVKELLGKGGKYLIVLDDVWTVEAWDRIKIAFPNNGKRNRVLMTT
RQSNVAKRCNDKPHDLKFLTKDESWELLEKKVFHKEKCPPELELPGKSIAEKCMGLPLAIVVIAGALIGKGKTTREWELV
AASVGEHLINRDPENCKKLVQMSYDRLPYDLKACFLYCGAFPGGSQIPAKKLIRLWIAEGFIQYQGPLALEDVAEDHLND
LVNRNLVMVMQRSCSGQIKICRVHDMLHEFCRHEAMTEENL
>St_PG1008_C00T047103.1
MIDHHAEKVVQEEQGSSLENHEVVGFDEEATRVINRLVEGAECLDVIPVVGMPGLGKTTLARKIYNDPKISREFFSYIWV
FIGQSTCVKRDILFNILKEFTKSIDEFKNRNEADITEEIRKRVANGGKCLIVLDDVWDSNVVDIVKTVFPDNKKAHRIMM
TTRHEDIARSVNKYPHNLKFLDGDESFQLLEKRAFGVSRCPVELVEHGEAIVAKCSGVPLTIVVIAGALRGRTSEIDWKV
VRENVGKHLIQEDKLQRCVNVVRLSYNHLPQEKKACFLYFGAFPQGFDIPAWKLIRLWIAEGLIMSKLSGNEIEEIAEYY
LNDFTNRNLVMVMGKRSNGRIKTCRVHDMLHEFCVEEATRLTLF
>St_PG1008_C00T047245.1
HRREEVTQGPSLENDAVVGFDDEANKVIKRLVEGPAESVDIIPVVGMPGLGKTTLARKIYNDSKLTYEFYSIVWVYVGRE
CKAKDIYLRILKFFKKNIEDHLNDDVDTLVKAIGGYIKKGGRCLIVLDDVWEDEVIDHVMKIFAENKKGHRIMMTTRDSR
VAKFANPEPHVLKFLEKEESFELLVMRVFGKGSCPNELVAIGKKIAKKCGGVPLVVVVIAGALRGRLDKKDWERVDRNVV
QHLGDHTEDSCLKFVKMSYDHLPQEVQMCFLYCGVFPRGFDIPCWKLIRLWIAEGLIKPQPKFTLEEIAEFCLTDLLNRN
LVIIMQKRSDGQIKTCRLHDMLYQFCKKEASNRCLF
>St_PG1008_C00T047248.1
KGHEVTQGPSLDDDEVVGFDEEAAKVIKRLLEGPAESLNIIPVVGMPGLGKTTLARKIYNDSTLSFEFFSILWVYVGQEY
KIKDIYLRILKHFKNSIDEYLKEDEGTLAKVISGFMSKGGRCLIVLDDVWEANVIDHVKKVFPENKKGHRIMMSTRDGYL
AAYANPDPHNLKFLTREESFELLEKRVFGKGSCPDELKDVGKRIAGNCSGVPLVVVVIAGALAGRSNTTDWEIVERNVAQ
HAFNVNKDCGVFVEMSYDRLSQELQMCFLYSGIFPRGFDIPAWKLIRLWIAEGLIKPQQSSTLEELAERHLNDLVHRNLV
ILLQKRSDGQIKTCRLHDMLHEFCRTKAANKWLF
>St_PG1008_C00T047249.1
KGHEVTQGPSLDDDEVVGFDEEAEKVIKRLVEGPAESLNIIPVVGMPGLGKTTLARKIYNDSTLSFEFFSILWVYVGQEY
KIKDIYLRILKHFKNSIDEYLNEDEGTLAKVISGFMSKGGRCLIVLDDVWEANVIDHVKKVFPENKKGHRIMMSTRDGYL
AAYANPDPHNLKFLTTEESFELLEKRVFGKGSCPDELKDVGKRIAGNCGGVPLVVVVIAGALAGRSNTTDWEIVERNVAQ
HAFNVNKDCGVFVEMSYDRLSQELQTCFLYSGIFPRGFDIPAWKLIRLWIAEGLIKPQQSSTLEEIAELHLNDLVHRNLV
ILLQKRSDGQIKTCRLHDMLHEFCRTKAANKWLF
>St_PG1008_C00T047250.1
EVTQGLLLDNEVVGYNEEANNVMKRLVKGREESLDIIPVVGMPGLGKTVLARKIYNDPRLSYEFHSIVWVYVGQEYKIKD
IYRRILKFFTKRIEDHLNDDEDALAKVISGFMSIRGRCLIILDDVWDAKVVDYVKKVFPENKKGHRIMMTTRDGYLAAYA
NPDPHNLKFLTTEESFELLVRTVFGKESCPDELVHFGVKIAESCCGVPLVVMVIAGTLKGSSTTNDWLRVERNMAHNRAH
LYSNDCGVFVEMSYDRLPQEVQMCFLYCGIFPRGFDIPAWKLIRLWIAEGLIKPQQSYTLEEIAELHLNDLVHRNLVILL
QKRSDGQIKTCRLHNMLHEFCRTKAA
>St_PG1008_C00T047251.1
KGHEVTQGPSLDDDEVVGFDEEAEKVMKRLVEGREESLDIIPVVGMPGLGKTTLARKIYNDSTLSFEFFSILWVYVGQEY
KIKDIYLRILKHFKNSIDEYLNEDEGTLAKVISGFMSNGGRCLIVLDDVWEANVIDHVKKVFPENKKGHRIMMSTRDGYL
AAYANPDPHNLKFLTTEESFELLEKRVFGKGSCPDELKDVGKRIAGNCGGVPLAVVVIAGALADRSNTTDWEIVERNMAH
LYSNYNRDLCVFVEMSYDRLPQEVQTCFLYCGIFPQDFDIPAWKLIRLWIAEGLIKPQQSYTLEEIAEHHLNDLVNRNLV
ILLQKRSDGQIKTCRLHDMMHKFCRRKAANKWLF
>St_PG1008_C00T059440.1
SKSQQTAHQPKSAPVVEEDEIVGFDEEADEIINRLLGGSDNVEFIPIVGMPGLGKTTLANKVFKSNTVGYAFVNRIWVYV
SQSYTRRDLFLNIINQFTRNTEQYQYETEAALAAVIREHLLRGKYLIVLDDVWTWEPLDDVKIALPNKMRGSKVLFTTRD
DKLGKFCCNKPHHLKFLTDDECWELLQKKVFHKDKCPRDLEELGERIAKKCMGLPLAALVIAGALTGRGKTKSEWEIVHQ
YVSEHIISSDIMMTKKLVQMSCDSLPVNLKACFLYCGAFPKGSEIPAWKIVRLWIAEGFIRETMQSTVETVAEEYLNELV
SKSLLMVTQRTSNGQIKTFRVHDMLHEFCTLEASEENLF
>St_PG1008_C00T069815.1
RGFEERKPPVVEEDDVVGFDEEADIVIKRLLAESNRLEVVPVVGMPGLGKTTLANKIYKHPKIGYEFFTRIWVYVSQSYR
RRELFLNIISKFTRNTKQYHGMCEEDLADEIQEFLGKGGKYLVVLDDVWSDEAWERIKIAFPNNNKPNRVLLTTRDSKVA
KQCTPIPHDLKFLSEDESWILLEKKVFHKDKCPPELVVPSGKSIAKKCKGLPLAIVVIAGALIGKGKTPREWKQVDDSVS
EHLINRDHPENCNKLVQMSYDRLPYDLKACFLYCSAFPGGFQIPAWKLIRLWIAEGFIQYKGHLSLECKGEDNLNDLINR
NLVMVMERTSDGQIKTCRLHDMLHEFCRQEAMKEENL
>St_PG1011_C00T001692.1
LNSGEERQPPVVEEDDVVGFDDEAQTVIDRLLEGSGDLEVIPVVGMPGLGKTTLATKIFKHPKIEYEFFTRLWLYVSQSY
KTRELYLNIISKFTGNTKHCRDMSEMDLALKVREILEEGGKYLIVLDDVWSTDAWNRIQIAFPKNDKGNRILLTTRDHNV
ARYCNRSPHDLKFLTDEESWILLEKRALHKAKCPPELETNGKSIARKCKGLPLAIVVIAGALIGKGKTIREWEQVDQSVG
EHFINRDQPNNCNKLVRMSYDVLPYDWKACFLYFGTFPRGYLIPARKLIRLWIAEGFIQYRGNLSLECKAADYLNELVNR
NLVMVIQRTLDGQIKTCRVHDMLYEFCWQEATTEENL
>St_PG1011_C00T004983.1
NFKRGDEERKAPVVEEDDVVGFDDEAKIVIDRLIGGSDYVEVVPVVGMPGLGKTTLAYKIYKDSKVEYEFFTRVWVYVSQ
TFKRREIFLNIISKFTRNTIQYHDTPEDDLANEVKDLLGKGGKYLIVLDDVWTMEAWDRIKIAFPNNGKRNRVLMTTRQS
NVAKCCNDKPHDLKFLTKDESWELLEKKVFHKEKCPPELELPGKSIAEKCMGLPLAIVVIAGALIGKGKTTREWELVAAS
VGEHLINRDPENCKKLVQMSYDRLPYDLKACFLYCGAFPGGSQIPAKKLIRLWIAEGFIQYQGPLALEDVAEDHLNDLVN
RNLVMVMQRSCSGQIKICRVHDMLHEFCRHEAMTEENL
>St_PG1011_C00T032944.1
LNSGEERQPPVVEEDDVVGFDDEAQTVIDRLLQGSGDLEVIPVVGMPGLGKTTLATKIFKHPKIEYEFFTRLWLYVSQSY
KTRELYLNIISKFTGNTKHCRDMSEMDLALKVREILEEGGKYLIVLDDVWSTDAWNRIQIAFPKNDKGNRILLTTRDHNV
ARYCNRSPHDLKFLTDEESWILLEKRALHKAKCPPELETNGKSIARKCKGLPLAIVVIAGALIGKGKTIREWEQVDQSVG
EHFINRDQPNNCNKLVRMSYDVLPYDWKACFLYFGTFPRGYLIPARKLIRLWIAEGFIQYRGNLSLECKAADYLNELVNR
NLVMVIQRTLDGQIKTCRVHDMLYEFCWQEATTEENL
>St_PG1011_C00T033787.1
RGFEERKPPVVEEDDVVGFDEEADIVIKRLLAESNRLEVVPVVGMPGLGKTTLANKIYKHPKIGYEFFTRIWVYVSQSYR
RRELFLNIISKFTRNTKQYHGMCEEDLADEIQEFLGKGGKYLVVLDDVWSDEAWERIKIAFPNNNKPNRVLLTTRDSKVA
KQCTPIPHDLKFLNEDESWILLEKKVFHKDKCPPELVVPSGKSIAKKCKGLPLAIVVIAGALIGKGKTPREWKQVDDSVS
EHLINRDHPENCNKLVQMSYDRLPYDLKACFLYCSAFPGGFQIPAWKLIRLWIAEGFIQYKGHLSLECKGEDNLNDLINR
NLVMVMERTSDGQIKTCRLHDMLHEFCRQEAMKEENL
>St_PG1011_C00T037799.1
ELPKKGVQEQRLVEGPAKSLDIIPVVGMPGLGKTTLARKIYNDPKLSYEFSSIHWVYVGQEYKIKDIYLRILKWFKKKSI
EDHLNDDVDALAKVISDFINKGGRYLIVLDDVWEAEVIDDVKKVFAENKMGHRIMMTTRDRYLATYVNTEPHDLKFLDGK
ESFELLEKRVFGKGGYPDELVELGKKIAGNCGGVPLAVVVIAGALRGRLNTNDWLRVQKNVAEHFYKNTQVGCLKFVEMS
YNRLPQEVQMCFLYCGVFPRGFDIPSWKLIRLWIAEGLIKPQQTDTPEEIAEFYLNDLVNRNLVILMRKKSDGQIKICRL
HDMLHEFCRTEASNKWLF
>St_PG1011_C00T037800.1
FDWPRNLIKVRNLAAEIKGINDQRLVEGPTESVDIIPVVGMPGLGKTTLARKIYNDSKLTYEFYSIVWVYVGQECKAKDI
YLRILKFFKKNIEDHLNDDVDTLAKAIGGYIKKGGRCLIVLDDVWEDEVIDHVMKVFAENKKGHRIMMTTRDLRVAKFAN
PEPHELKFLEKEESFDLLVMRVFGKGSCPNELAVIGKKIAKKCGGVPLVVVVIAGALRGRLDKKDWERVDRNVVQHMGDH
TEDSCLKFVKMSYDHLPQEVQMCFLYCGVFPRGFDIPCWKLIRLWIAEGLIKPQPKFTLEERAEFCLTDLLNRNLVIIMQ
KRSDGQIKTCRLHDMLYQFCKKEASNRCLF
>St_PG1011_C00T037916.1
AAKVVQEEQGSSLENHEVVGFDEEATRVINRLVEGAECLDVIPVVGMPGLGKTTLARKIYNDPKISRQFFSYIWVFIGQS
TCVKRDILFNILKGFTNSVDEFKNRNEADITEEIRKRVANGGKCLIVLDDVWDSNVVDIIKTVFPDNRKAHRIMMTTRHE
DIARSVNKYPHNLKFLDVDESFQLLEKRAFSVSRCPVELVEHGEAIVEKCQGVPLTIVVIAGALRGRTSEIDWKVVRENV
GKHLIQEDKLQRCVNVVRLSYNHLPQEKKACFLYFGAFPQGFHIPAWKLIRLWIAEGLIMSKLSGNEIEEIAEYYLNDFT
NRNLVMVMGKRSNGRIKTCRVHDMLHEFCVEEATRLTLF
>St_PG1011_C00T038330.1
STGTQGPAEEDIEVVGFDKPAKDVIERLCKGSKDLDVVPIVGMPGLGKTTLSRKVYHDSYLDFRFYKRMWVYVGQSKKPK
DILVEIVKEVAPSNSEELIKDKDEDQLARIIRDFLVERGKYLIVLDDVWDTQVVDFVKKSFPNDKSQSRGDRIMLTTRLT
RVAEAVSAHPHNLENLSKGDSFKLLEQRVFGKTRECPIKLRGYGNEIVDKCCGVPLAIVVIAGALRGCLGESEWKLVKDN
VGKHLINKDDSKSCLKFVETSYNHLPQQRKAAFLYFGVFPQGFDIPAWKLIRLWVAEGIIKSHLQGSDIEEVAETYLSDF
AGRNLVMVMQKRSNGQIKTCRLHDMLHEFCIIEAKRISLF
>St_PG1011_C00T042652.1
NFKRGDEERKAPVVEEDDVVGFDDEAKIVIDRLIGGSDYVEVVPVVGMPGLGKTTLAYKIYKDSKVEYEFFTRVWVYVSQ
TFKRREIFLNIISKFTRNTIQYHDTPEDDLANEVKDLLGKGGKYLIVLDDVWTMEAWDRIKIAFPNNGKRNRVLMTTRQS
NVAKCCNDKPHDLKFLTKDESWELLEKKVFHKEKCPPELELPGKSIAEKCMGLPLAIVVIAGALIGKGKTTREWELVAAS
VGEHLINRDPENCKKLVQMSYDRLPYDLKACFLYCGAFPGGSQIPAKKLIRLWIAEGFIQYQGPLALEDVAEDHLNDLVN
RNLVMVMQRSCSGQIKICRVHDMLHEFCRHEAMTEENL
>St_PG1013_C00T014939.1
DSKSQQTAQQLKSAPLVEEDEIVGFDEEADEIINRLLGGSDDVEFIPIVGMPGLGKTTLANKVFKSSTVGYAFDNRIWVY
VSQSYTRRDLFLNIINQFTRNTEQYRYVTEEALAEVIREHLLPGKYLIVLDDVWRWEPLDDVKIALPNKMRGSRVLFTTR
DDKLGKFCCNKPHHLKFLTDDECWELLQKKVFHKDKCPLDLEELGERIAKKCMGLPLAALVIAGALTGRGKTKSEWEIVH
QYVSEHIISSDIMMTKKLVQMSCDSLPVNLKACFLYCGAFPKGSEIPAWKIVRLWIAEGFIRETMQSTVETVAEGYLNEL
VSKSLLMVTQRTSNGQIKTFRVHDMLHEFCTLEASEENLF
>St_PG1013_C00T034003.1
LNSGEERQPPVVEEDDVVGFDDEAQTVIDRLLEGSGDLEVIPVVGMPGLGKTTLATKIFKHPKIEYEFFTRLWLYVSQSY
KTRELYLNIISKFTGNTKHCRDMSEMDLALKVREILEEGGKYLIVLDDVWSTDAWDRIKIALPKNDKGNRVLLTTRDHNV
ARSCNRSPHDLKFLTDEESWILLEKRALHKAKCPPELETNGKSIARKCKGLPLAIVVIAGALIGKGKTIREWEQVDQSVG
EHFINRDQPNNCNKLVRMSYDVLPYDWKACFLYFGTFPRGYLIPARKLIRLWIAEGFIQYRGNLSLECKAEDYLNELVNR
NLVMVMQRTLDGQIKTCRVHDMLYEFCWQEATTEENL
>St_PG1013_C00T043431.1
AGFEERKPPVVEEDDVVGFDEEADIVIKRLLAESNRLEVVPVVGMPGLGKTTLANKIYKHPKIGYEFFTRIWVYVSQSYR
RRELFLNIISKFTRNTKQYHGMCEEDLADEIQEFLGKGGKYLVVLDDVWSDEAWERIKIAFPNNNKPNRVLLTTRDSKVA
KQCTPIPHDLKFLSEDESWILLEKKVFHKDKCPPELVVPSGKSIAKKCKGLPLAIVVIAGALIGKGKTPREWKQVDDSVS
EHLINRDHPENCNKLVQMSYDRLPYDLKACFLYCSAFPGGFQIPAWKLIRLWIAEGFIQYKGHLSLECKGEDNLNDLINR
NLVMVMERTSDGQIKTCRLHDMLHEFCRQEAMKEENL
>St_PG1013_C00T055046.1
NRGDEERKAPVVEEDDVVGFDDEAKIVIDRLIGGSDYVEVVPVVGMPGLGKTTLAYKIYKDPKVEYEFFTRVWVYVSQTF
KRREIFLNIISKFTRNTKQYHDTPEDDLANEVKELLGKGGKYLIVLDDVWTVEAWDRIKIAFPNNGKRNRVLMTTRQSNV
AKRCNDKPHDLKFLTKDESWELLEKKVFHKEKCPPELELPGKSIAEKCMGLPLAIVVIAGALIGKGKTTREWELVAASVG
EHLINRDPENCKKLVQMSYDRLPYDLKACFLYCGAFPGGSQIPAKKLIRLWIAEGFIQYQGPLALEDVAEDHLNDLVNRN
LVMVMQRSCSGQIKICRVHDMLHEFCRHEAMTEENL
>St_PG1013_C00T057525.1
DSKSQQTAQQLKSAPLVEEDEIVGFDEEADEIINRLLGGSDDVEFIPIVGMPGLGKTTLANKVFKSSTVGYAFDNRIWVY
VSQSYTRRDLFLNIINQFTRNTEQYRYVTEEALAEVIREHLLPGKYLIVLDDVWRWEPLDDVKIALPNKMRGSRVLFTTR
DDKLGKFCCNKPHHLKFLTDDECWELLQKKVFHKDKCPLDLEELGERIAKKCMGLPLAALVIAGALTGRGKTKSEWEIVH
QYVSEHIISSDIMMTKKLVQMSCDSLPVNLKACFLYCGAFPKGSEIPAWKIVRLWIAEGFIRETMQSTVETVAEGYLNEL
VSKSLLMVTQRTSNGQIKTFRVHDMLHEFCTLEASEENLF
>St_PG1013_C00T065798.1
HHRREEVTQGPSLENDAVVGFDDEANKVIKRLVEGPAESVDIIPVVGMPGLGKTTLARKIYNDSKLTYEFYSIVWVYVGQ
ECKAKDIYVRILKFFKKNIEDHLNDDVDTLVKAIGGYIKKGGRCLIVLDDVWEDEVIDHVMKVFAENKKGHRIMMTTRDL
RVAKFANPEPHELKFLEEEESFELLVMRVFGKGSCPNELVAIGKKIAEKCGGVPLVVVVIAGALRGRLDKKDWERVDRNV
VQHFGDHTEDSCLKFVKMSYDHLPQEVQMCFLYCGVFPRGFDIPCWKLIRLWIAEGLIKPQPKFTLEEIAEFCLTDLLNR
NLVIIMQKRSDGQIKTCRLHDMLYQFCKKEASNRCLF
>St_PG3003_C00T013256.1
KISQQVTQGPLEDDEVVGFDEEAEKVIKRLVEGPQESIDIIPVVGIAGLGKTTLARKIYYDSTVSFEFFSTIWIYVGQEY
KIKDIYLRILKFFTKRIEDHLNDDEDTLAKVISGFMNRGGKCLIVLDDVWEAEVVDVVKRVFPGNKKGHRIIMTTHDRYL
ASYANPVPHDLKFLNEEESFELLVKRVFGKGNCPVELVDLGHSIARKCEGIPLEIVLIAGLLRGRLNKSDWARAENNVSE
YLYNQNKDYGVFVEMSYNRLPQDVQTCFLYCGVFPQGFDIPCWKLIRLWIAEGLIKPQQSCTLEEIAEFYLNDLVQRNLV
ILWQKRSDGQIKTCRLHNMLHEFCRKEASNKWLF
>St_PG3003_C00T013257.1
IKDIREKDTFLEVKNMVGFTKEANEVMERLVGGTEEVECIPIVGMTGLGKTTLARKVWSDSQITAEFSYNIWVSVGQSNE
LKNIFFVILKSSTGPNQEFRCNGENELAKVIASFVTEQQHRCLIVLDDVWASELVDYFKNVLPENKKGHRILMTTRRRDL
ASCASERPYHLKFLTGEESYQFLEKRVFDNGKYRNDLVELGKSIASKCGGLPLALVVIARALKVNQTVYDWERIENNFWQ
YVVKENDTTSCWKIVEASYESLSSEMKACFLYCLAFPKGYDIPFQVLIRLWMAEGLIESSPKKISSSKDTAENYLMEFEN
LDLVIVSRAITGSIKRIKCNDIFYEFYKM
>St_PG3003_C00T013259.1
KKGHEVTKGPSLDDDEVVGFDVEAEKVIKRLVEGPAESLNIIPVVGMPGLGKTTLARKIYNDSKLSFEFFCILWVYVGRE
YKIKDIYLRILKHFKNSIDEYLNEDEDRLAKVISGFMSKGGRCFIVLDDVWEANVIDHVKKVFPENKKGHRIMMTTRDGL
LAAYANPDPHNLKFLTTEESFELLVKRVFGKGSCPDELKEVGKRIAGNCSGVPLVVVVTAGALAGRSNTTEWKVVERNVI
QYAFNVNKDCGVFVEMSYDRLSQELQTCLLYSGIFPRGFDIPAWKLIRLWIAEGLVKPQQSSTLEEIAELHLNDLVHRNL
VILVQKRSDGQIKTCRLHDMLHEFCRTKAADKWLF
>St_PG3003_C00T014228.1
EHHKKEEVTQGPSLENDEVVGFDEEANTVIKRLVEGPTESVDIIPVVGMPGLGKTTLARKIYNDSTLTYEFYSIVWVYVG
QECKAKDIYLRILKFFKKNIEDHLNDDVDTLAKTIGGYIKKGGRCLIVLDDVWEDEVIDHVMKIFAENKKGHRIMMTTRD
LRVAKFVNPEPHVLKFLKKEESFELLVMRVFGKGSCPNELVVIGNKIAEKCGGVPLVVVVIAGALRGRSDKKDWERVDRN
VVQHFGEHTEDSCLKFVKMSYDHLPQEVQMCFLYCGVFPRGFDIPCWKLIRLWIAEGLIKPQLEFTLEEIAEFYLTDLLN
RNLVIIMQKRSDGQIKTCRLHDMLYQFCKKEASNKWLF
>St_PG3003_C00T014231.1
HKKGEVTQGPSLENDEVVGFDEEANTVIKRLVEGPTESVDIIPVVGMPGLGKTTLARKIYNDSTLTYEFYSIVWVYVGQE
CKAKDIYLRILKFFKKNIEDHLNDDVDTLAKTIGGYIKKGGRCLIVLDDVWEDEVIDHVMKIFAENKKGHRIMMTTRDLR
VAKFVNPEPHVLKFLKKEESFELKMWWSTTVVVVIAGALRGRSDKKDWERVDRNVVQHFGEHTEDSCLKFVKMSYDHLPQ
EVQMCFLYCGVFPRGFDIPCWKLIRLWIAEGLIKPQLEFTLEEIAEFYLTDLLNRNLVIIMQKRSDGQIKTCRLHDMLYQ
FCKKEASNKWLF
>St_PG3003_C00T042879.1
NRGDEERKAPVVEEDDVVGFDDEAKIVIDRLIGGSDYVEVVPVVGMPGLGKTTLAYKIYKDPKVEYEFFTRVWVYVSQTF
KRREIFLNIISKFTRNTNQYHDTPEDDLANEVKELLGKGGKYLIVLDDVWTMEAWDRIKIAFPNNGKRNRVLMTTRQSNV
AKCCNDKPHDLKFLTKDESWELLEKKVFHKEKCSPELELPGKSIAEKCMGLPLAIVVIAGALIGKGKTTREWELVAASVG
EHLINRDPENCKKLVQMSYDRLPYDLKACFLYCGAFPGGSPIPAKKLIRLWIAEGFIQYQGPLALEDVAEDHLNDLVNRN
LVMVMQRSCSGQIKICRVHDMLHEFCRHEAMTEENL
>St_PG3003_C00T043951.1
RGFEERKPPVVEEDDVVGFDEEADIVIKRLLAESNRLEVVPVVGMPGLGKTTLANKIYKHPKIGYEFFTRIWVYVSQSYR
RRELFLNIISKFTRNTKQYHGMCEEDLADEIQEFLGKGGKYLVVLDDVWSDEAWERIKIAFPNNNKPNRVLLTTRDSKVA
KQCTPIPHDLKFLTEDESWILLEKKIFHKDKCPPELVVPSGKSIAKKCKGLPLAIVVIAGALIGKGKTPREWKQVDDSVS
EHLINRDHPENCNKLVQMSYDRLPYDLKACFLYCSAFPGGFQIPAWKLIRLWIAEGFIQYKGHLSLECKGEDNLNDLINR
NLVMVMERTSDGQIKTCRLHDMLHEFCRQEAMKEENL
>St_PG3003_C00T046025.1
RGGEERQPPVVEEDDVVGFDDEAQTVIDRLLEGSGDLEVIPVVGMPGLGKTTLATKIFKHPKIEYEFFTRLWLYVSQSYK
TRELYLNIISKFTGNTKHCRDMSEMDLALKVREILEEGGKYLIVLDDVWSTDAWDRIKIAFPKNDKGNRVLLTTRDHNVA
RYCNRSPHDLKFLTDEESWILLEKRAFHKAKCPPELETNGKSIAKKCKGLPLAIVVIAGALIGKGKTIREWEQVDQSVGE
HFINRDQPNNCNKLVRMSYDVLPYDWKACFLYFGIFPRGYLIPARKLIRLWIAEGFIQYRGNLSLECKAEDYLNELVNRN
LVMVMQRTLDGQIKTCRVHDMLYEFCWQEATTEENL
>St_PG3003_C00T054004.1
SSRRSPPQKRVPMVEEENVVGFDDEARKISSRLTNGSEELEIISIVGMGGLGKTTLAKKVYTDPSVEFHFYNRAWIYVSQ
QYSRKEVFLGILDSLGLITDEMYKMNDEKLAGELFSHLRSKRYLVVIDDVWTMEAWDDLQMAFPKTASGSRILLTTRNTE
VALHANPEGLPHHLRFLTHEESWELLSKKVFRKGSCPLELEDIGLQIAKKCYGLPLAIVVVSGLLLKKEKTRDWWKKVAN
DVSSYVARDPKQCMDVLALSYKHLPDHLKVCFIYFGVFPEDFEIPVWKLLRLWTSEGFIQQMGQECLEDTAEEYLEDLVD
RNLVLVAKKRANGRIKTCRIHDMLRDLSVKMGSEEKFL
>St_PG3003_C00T058160.1
GRSMATQGPAEEDIEVVGFDNPAKDVINRLSEGSKDLDVIPIVGMPGLGKTTLSRKVYHDSNITGHFYKRMWVYVGTSKK
PKDILVEIVKEVAPSNSEELIKDKDEDQLAHIIRDFLVERGKYLIVLDDVWDTQVVDFVKKAFPNDKSQPRGDRIMLTTR
QQRVAEAVSARPHNLEKLSKGDSFKLLEQRVFGKTRECPINLRGYGEEIIDKCCGVPLAIVVIAGALRGYLDEGKWKVVR
DNVGKHLTNKVDEESCLKLVEMSYNHLPQESKAAFLYCGVFPQGFDIPAWKLIRLWVAEGLIKSDLRGSEIEEVAETYLS
DFADRNLVMVMQKRSNGQIKTCQLHDMLHEFCIIEAERISLF
>St_PG3003_C00T058164.1
GRSMATQGPAEEDIEVVGFDNPAKDVINRLSEGSKDLDVIPIVGMPGLGKTTLSRKVYHDSNITGHFYKRMWVYVGTSKK
PKDILVEIVKEVAPSNSEELIKDKDEDQLAHIIRDFLVERGKYLIVLDDVWDTQVVDFVKKAFPNDKSQPRGDRIMLTTR
QQRVAEAVSARPHNLEKLSKGDSFKLLEQRVFGKTRECPINLRGYGEEIIDKCCGVPLAIVVIAGALRGYLDEGKWKVVR
DNVGKHLTNKVDEESCLKLVEMSYNHLPQESKAAFLYCGVFPQGFDIPAWKLIRLWVAEGLIKSDLRGSEIEEVAETYLS
DFADRNLVMVMQKRSNGQIKTCQLHDMLHEFCIIEAERISLF
>St_PG3003_C00T058176.1
GTQGPAEEDIEVVGFDKPAKDVIKRLCEGSKDLDVIPIVGMPGLGKTTLSRKVYHDSYLDFHFYKRMWIYVGTSKKPKDI
LVEIVKEVASSNSEELIKDKDEDQLAHIIREFLVERGKYLIVLDDVWDTKVVDFVKKAFPNNESHPRGDRIMLTTRQRRV
AEAVSAHPHNLEKLSKGDSFKLLEQRVFGKIRECPIKLRGYGNEIVDKCCGVPLAIVVIAGTLRGCLGESEWKLVKDNVG
KHLINKDDSKSCLKFVETSYNHLPQQRKAAFLYFGVFPQGFDIPAWKLILLWVAEGLIKSNLQGSEIEEVAETYLSDFAG
RNLVMVMQKRSNGQIKTCRLHDMLHEFCIIEAERISLF
>St_PG3003_C00T058647.1
DHHAEKVVQEEQGSSLENHEVVGFDEEATKVINRLVEGAECLDVIPVVGMPGLGKTTLARKIYNDPKISREFFSYIWVFI
GQSTCVKRDILFNILKGFTNSVDEFKNRNEADITEEIRKRVANGGKCLIVLDDVWDSNVVDFVKTVFPDNKKAHRIMMTT
RHEDIARSVNKYPHNLKFLDGDESFQLLEKRAFGVSRCPVELVEHGEAIVAKCSGVPLTIVVIAGALRGRTSEIDWRVVR
ENVGKHLIQEDKLQRCVNVVRLSYNHLPQEKKACFLYFGAFPQGFDIPAWKLIRLWIAEGLIMSRLSGNEIEEIAEYYLN
DFANRNLVIVMGKTSNDRIKTCRVHDMLHEFCVEEATRLALF
>St_PG3003_C00T058655.1
HQAEKVVQEEQGSSLENHEVVGFDEEATKVINRLVEGAECLDVIPVVGMPGLGKTTLARKIYNDPKILREFFSYIWVFIG
QSTCVKRDILFNILKGFTNSFDEFKNRNETDITQEIRKRVANGGKCLIVLDDVWDSNVVDFVKTVFPDNKKAHRIMMTTR
HEDIARSVNKYPHNLKFLDGDESFQLLEKRAFGVSRCPVELVEHGEAIVAKCSGVPLTIVVIAGALRGRTSEIDWRVVRE
NVGKHLIQEDKLQRCVNVVRLSYNHLPQEKKACFLYFGAFPQGFDIPAWKLIRLWIAEGLITSRLSGNEIEEIAEYYLND
FANRNLVMVMGKTSNDRIKTCRVHDMLHEFCVEEATKLALF
>St_PG3003_C00T058802.1
HKKGEVTQGPSLENDEVVGFDEEANIVIKRLVEGPTESVDIIPVVGMPGLGKTTLARKIYNDSTLTYEFYSIVWAYVGQE
CKAKDIYLRILKFFKKNIEDHLNDDVDTLAKTIGGYIKKGGRCLIVLDDVWEDEVIDHVMKVFAENKKGHRIMMTTRDLR
VAKFVNPEPHVLKFLKKEESFELLVMRVFGKGSCPNELVVIGNKIAEKCGGVPLVVVVIAGALRGRSDKKDWERVDRNVV
QHFGEHTEDSCLKFVKMSYDHLPQEVQMCFLYCGVFPRGFDIPCWKLIRLWIAEGLIKPQLEFTLEEIAEFYLTDLLNRN
LVIIMQKRSDGQIKTCRLHDMLYQFCKKEASNRWLF
>St_PG3003_C00T058804.1
EHHKKEEVTQGPSLENDEVVGFDEEANTVIKRLVEGPTESVDIIPVVGMPGLGKTTLARKIYNDSTLTYEFYSIVWVYVG
QECKAKDIYLRILKFFKKNIEDHLNDDVDTLAKTIGGYIKKGGRCLIVLDDVWEDEVIDHVMKIFAENKKGHRIMMTTRD
LRVAKFVNPEPHVLKFLKKEESFELLVMRVFGKGSCPNELVVIGNKIAEKCGGVPLVVVVIAGALRGRSDKKDWERVDRN
VVQHFGEHTEDSCLKFVKMSYDHLPQEVQMCFLYCGVFPRGFDIPCWKLIRLWIAEGLIKPQLEFTLEEIAEFYLTDLLN
RNLVIIMQKRSDGQIKTCRLHDMLYQFCKKEASNKWLF
>St_PG3003_C00T058808.1
KKGHEVTKGPSLDDDEVVGFDVEAEKVIKRLVEGPAESLNIIPVVGMPGLGKTTLARKIYNDSKLSFEFFCILWVYVGRE
YKIKDIYLRILKHFKNSIDEYLNEDEDRLAKVISGFMSKGGRCFIVLDDVWEANVIDHVKKVFPENKKGHRIMMTTRDGL
LAAYANPDPHNLKFLTTEESFELLVKRVFGKGSCPDELKEVGKRIAGNCSGVPLVVVVTAGALAGRSNTTEWKVVERNVI
QYAFNVNKDCGVFVEMSYDRLSQELQTCLLYSGIFPRGFDIPAWKLIRLWIAEGLVKPQQSSTLEEIAELHLNDLVHRNL
VILVQKRSDGQIKTCRLHDMLHEFCRTKAADKWLF
>St_PG3003_C00T058811.1
KISQQVTQGPLEDDEVVGFDEEAEKVIKRLVEGPQESIDIIPVVGIAGLGKTTLARKIYYDSTVSFEFFSTIWIYVGQEY
KIKDIYLRILKFFTKRIEDHLNDDEDTLAKVISGFMNRGGKCLIVLDDVWEAEVVDVVKRVFPGNKKGHRIIMTTHDRYL
ASYANPVPHDLKFLNEEESFELLVKRVFGKGNCPVELVDLGHSIARKCEGIPLEIVLIAGLLRGRLNKSDWARAENNVSE
YLYNQNKDYGVFVEMSYNRLPQDVQTCFLYCGVFPQGFDIPCWKLIRLWIAEGLIKPQQSCTLEEIAEFYLNDLVQRNLV
ILWQKRSDGQIKTCRLHNMLHEFCRKEASNKWLF
>St_PG3005_C00T010104.1
GEERQPPVVEEDDVVGFDDEAQTVIDRLLEGSGDLEVIPVVGMPGLGKTTLATKIFKHPKIEYEFFTRLWLYVSQSYKTR
ELYLNIISKFTGNTKHCRDMSEMDLALKVREILEEGGKYLIVLDDIWSRDAWDRIKIAFPKNDKGNRVLLTTRDHNVARH
CNRSPHDLKFLTDEESWILLEKRAFHKAKCPPELETNGKSIAKKCKGLPLAIVVIAGALIGKGKTIREWEQVDQSVGEHF
INRDQPNNCNKLVRMSYDVLPYDWKACFLYFGTFPRGYLIPTRKLIRLWIAEGFIQYRGDLPLECKAEDYLNDLVNRNLV
MVMQRTLDGKIKTCRVHDMLYEFCWQEATTEENL
>St_PG3005_C00T016254.1
NRGDEERKAPVVEEDDVVGFDDEAKIVIDRLIGGSDYVEVVPVVGMPGLGKTTLAYKIYKDPKVEYEFFTRVWVYVSQTF
KRREIFLNIISKFTRNTKQYHDTPEDDLANEVKELLGKGGKYLIVLDDVWTMEAWDRIKIAFPNNGKRNRVLMTTRQSNV
AKCCNDKPHDLKFLTKDESWELLEKKVFHKEKCPPELELPGKSIAEKCMGLPLAIVVIAGALIGKGKTTREWELVAASVG
EHLINRDPENCKKLVQMSYDRLPYDLKACFLYCGAFPGGSQIPAKKLIRLWIAEGFIQYQGPLALEDVAEDHLNDLVNRN
LVMVMQRSCSGQIKICRVHDMLHEFCRHEAMTEENL
>St_PG3005_C00T023159.1
DSKSKQTAHQLKRAPVVEEDEVVGFDEEADKIINRLLGGSDDVEFIPIVGMPGLGKTTLANKVFKSSTVGYAFDNRIWVY
VSQSYTRRDLFLNIINQFTKNNEQYRYVTEEALAEVIRKHLSPGKYLIVLDDVWTWEPLDDVKIALPNKMRGSKVLFTTR
DDKLGKFCCNEPHHLKFLTDDECWELLQKKVFHKDKCPLDLKELGKRIAKKCMGLPLAALVIAGALTGRGKTKSEWEIVY
QYVSEHIISSDIMMTKKLVQMSCNSLPVNLKACFLYCGTFPKGSEIPAWKIVRLWIAEGFIRETRESIVETVAEGYLNEL
VSKSLLMLTQRTSNGQIKTFRVHDMLHEYCTLEASEENLF
>St_PG3005_C00T023495.1
MIDHHAEQVVQEEQGSSLENHEVVGFDEEAAKVINRLVEGAECLDVIPVVGMPGLGKTTLARKIYNDPKISREFFSYIWV
FIGQSTCVKRDILFNILKKFTNSVDEFKNRNEADITQEIRKRVANGGKCLIVLDDVWDPNVVDFVKTVFPDNKKAHRIMM
TTRHEDIARSVNKYPHNLKFLDGDESFQLLEKRAFGVSRCPVELVEHGEAIVAKCSGVPLTIVVIAGALRGRTSEIDWKV
VRENVGKHLLEDKRQRCLNVVRLSYNHLPQEKKACFLYFGAFPQGFDIPAWKLIRLWIAEGLIMSKLSGIEIEDIAEYYL
NDFANRNLVMVTGKRSNGRIKTFRVHDMLHEFCVEEGTRLTLF
>St_PG3005_C00T023499.1
AAEIVVQEEQGSSLENHEVVGFGEEATKVINRLVEGAECLDVIPVVGMPGLGKTTLARKIYNDPTISREFFSYIWVFIGQ
STCVKRDILFNILKGFTNSFDEFKNKNEADLTEEIRKRVANGGKCLIVLDDVWDPNVVDFVKTVFPDNKKAHRIMMTTRH
EDIARSVNKYPHNLKFLDGDESFQLLEMRAFGVSRCPVELVEHGEAIVAKCSGVPLTIVVIAGALRGRTSEIDWRVVREN
VGKHLIQEDKLQRCVNVVRLSYNHLPQEKKACFLYFGAFPQGFDIPAWKLIRLWIAEGLIMSRLSGNEIEEIAEYYLNDF
ANRNLVMVMGKTSNDRIKTFTTCYMSFA
>St_PG3005_C00T028544.1
RGFEERKPPVVEEDDVVGFDEEADIVIKRLLAESNRLEVVPVVGMPGLGKTTLANKIYKHPKIGYEFFTRIWVYVSQSYR
RRELFLNIISKFTRNTKQYHGMCEEDLADEIQEFLGKGGKYLVVLDDVWSDEAWDRIKIAFPNNNKPNRVLLTTRDSKVA
KQCTPIPHDLKFLTEDESWILLEKKVFHKDKCPPELVIPSGKSIAKKCKGLPLAIVVIAGALIGKGKTPREWKQVDDSVS
EHLINRDQLENCNKLVQMSYDRLPYDLKACFLYCSAFPGGFQIPAWKLIRLWIAEGFIQYKGHLSLECKGEDNLNDLINR
NLVMVMERTSDGQIKTCRLHDMLHEFCRQEAMKEENL
>St_PG3005_C00T029931.1
KSTGTQGPAEEDIEVVGFDKPAEDVIKRLGEGSKDLDVIPIVGMPGLGKTTLSRKVYNDSSLDFHFYKRMWIYVGTSKKP
KDILVEIVNEVAPSNSKELIKDKDEDQLAHIIRDFLVERGKYLIVLDDVWDTQVVDFVKKAFPNNKSQPRGDRIMLTTRQ
QRVAEAVSARPHNLEKLSKGDSFKLLEQRVFGKTRECPINLRGYGEEIVDKCCGVPLAIVVISGALKGCMDESEWIVVKE
NVGKIFINKDDDKSCLKYVETSYNHLPQQKKAAFLYFGVFPQGFDIPAWKLIRLWVAEGLIKYDLQGSEIEKVAETYLSD
FAGRNLVMVMQKRSNGQIKTCRLHDMLHEFCIIEAKRICLF
>St_PG3005_C00T045770.1
GEERQPPVVEEDDVVGFDDEAQTVIDRLLEGSGDLEVIPVVGMPGLGKTTLATKIFKHPKIEYEFFTRLWLYVSQSYKTR
ELYLNIISKFTGNTKHCRDMSEMDLALKVREILEEGGKYLIVLDDIWSRDAWDRIKIAFPKNDKGNRVLLTTRDHNVARH
CNRSPHDLKFLTDEESWILLEKRAFHKAKCPPELETNGKSIAKKCKGLPLAIVVIAGALIGKGKTIREWEQVDQSVGEHF
INRDQPNNCNKLVRMSYDVLPYDWKACFLYFGTFPRGYLIPTRKLIRLWIAEGFIQYRGDLPLECKAEDYLNELVNRNLV
MVMQRTLDGKIKTCRVHDMLYEFCWQEATTEENL
>St_PG3005_C00T056713.1
IRQQVIQGPSLENDEVVGFDEEAKQVIKRLVEGPQESVDIIPVVGIAGLGKTTLARKIYNDSELSYEFFSILWVYVGQDY
KIKDIYLAILKFFQKSIEDYVNEDVDTLAKVISGFMNRGGKCLIVLDDVWEAEVVDVVKRVFPGDKKGHRIIMTTHDRYL
ASYANPVPHNLKFLNEEESFELLVKRVFGKGNCPVELVDLGHSIARKCEGIPLEIVLIAGLLIGRTDKRDWEMVDKNVSE
YLYNQNKDYGVFVEMSYNRLPQEVQTCFLYCGVFPQGFDIPTWKLIRLWIAEGLIKPQQSCTLEEIAEFYLNDLVQRNLV
IIMQKRSDGQIKTCRLHNMLYEFCRKEASNKWLF
>St_PG3005_C00T056714.1
VTDTFLEVKNIVGFTKEANEVMERLVGGTEEVECIPIVGMTGLGKTTLARKVWSDSQITAEFSNNIWVSVGQSNELKNIF
FVILKSSNQEFRCNGENELAKVIASFVTEQQQQHRDLAICASERPYHLKFLTGEDSFRLLEKRVFDNGRCRNDLVELGKS
IASKCGGLPLALLVIARALKVNQTVYDWERIKNNFWQYVVKENDTTSCWKIVEASYESLSSEMKACFLYCLAFPKGYDIP
FQMLIRLWMAEGLIESSPKKISSSKDRAENYLIEFENLDLVIVSREITGSIKRIKCNDIFYEFYKM
>St_PG3005_C00T056717.1
KLHQDKKTVKRIFDWPSHQVKVMNLAAEIKGINDQVKELRSSNQALQATPFIEHHKKEEVTQECKAKDIYLRILKFFKKN
IEDHLNDDVDTLAKAIGGYIKKGGRCLIVLDDVWEDEVIDHVKKVFAENKKGHRIMMTTRDLRLAKFANPEPHALKFLET
EESFELLVMRVFGKGCCPNELVVIGNKIAEKCGGVPLVVVVIAGALRGRSDKKEWERVDKNVVQHMGVHTEDSCLKYVKM
SYDHLPGEVQMCFLYCGVFPRGFDIPCWKLIRLWIAEGLIKPQPEFTLEEIAEFYLTDLLNRNLVIIMQKRSDGQIKTCR
LHDMLYQFCKKEASNKWLF
>St_PG3005_C00T057361.1
KSTGTQGPAEEDIEVVGFDKPAEDVIKRLGEGSKDLDVIPIVGMPGLGKTTLSRKVYNDSSLDFHFYKRMWIYVGTSKKP
KDILVEIVNEVAPSNSKELIKDKDEDQLAHIIRDFLVERGKYLIVLDDVWDTQVVDFVKKAFPNNKSQPRGDRIMLTTRQ
QRVAEAVSARPHNLEKLSKGDSFKLLEQRVFGKTRECPINLRGYGEEIVDKCCGVPLAIVVISGALKGCMDESEWIVVKE
NVGKIFINKDDDKSCLKYVETSYNHLPQQKKAAFLYFGVFPQGFDIPAWKLIRLWVAEGLIKYDLQGSEIEKVAETYLSD
FAGRNLVMVMQKRSNGQIKTCRLHDMLHEFCIIEAKRICLF
>St_PG3005_C00T070977.1
NRGDEERKAPVVEEDDVVGFDDEAKIVIDRLIGGSDYVEVVPVVGMPGLGKTTLAYKIYKDPKVEYEFFTRVWVYVSQTF
KRREIFLNIISKFTRNTKQYHDTPEDDLANEVKELLGKGGKYLIVLDDVWTMEAWDRIKIAFPNNGKRNRVLMTTRQSNV
AKCCNDKPHDLKFLTKDESWELLEKKVFHKEKCPPELELPGKSIAEKCMGLPLAIVVIAGALIGKGKTTREWELVAASVG
EHLINRDPENCKKLVQMSYDRLPYDLKACFLYCGAFPGGSQIPAKKLIRLWIAEGFIQYQGPLALEDVAEDHLNDLVNRN
LVMVMQRSCSGQIKICRVHDMLHEFCRHEAMTEENL
>St_PG3005_C00T077154.1
DSKSKQTAHQLKRAPVVEEDEVVGFDEEADKIINRLLGGSDDVEFIPIVGMPGLGKTTLANKVFKSSTVGYAFDNRIWVY
VSQSYTRRDLFLNIINQFTKNNEQYRYVTEEALAEVIRKHLSPGKYLIVLDDVWTWEPLDDVKIALPNKMRGSKVLFTTR
DDKLGKFCCNEPHHLKFLTDDECWELLQKKVFHKDKCPLDLKELGKRIAKKCMGLPLAALVIAGALTGRGKTKSEWEIVY
QYVSEHIISSDIMMTKKLVQMSCNSLPVNLKACFLYCGTFPKGSEIPAWKIVRLWIAEGFIRETRESIVETVAEGYLNEL
VSKSLLMLTQRTSNGQIKTFRVHDMLHEYCTLEASEENLF
>St_PG3022_C00T028847.1
RGGEERQPPVVEEDDVVGFDDEAQTVIDRLLEGSGDLEVIPVVGMPGLGKTTLATKIFKHPKIEYEFFTRLWLYVSQSYK
TRELYLNIISKFTGNTKHCRDMSERDLALKVREILEEGGKYLIVLDDVWSTDAWDRIKIAFPKNDKGNRVLLTTRDHNVA
RYCNRSPHDLKFLTDEESWILLEKRALHKAKCPPELETNGKSIARKCKGLPLAIVVIAGALIGKGKTIQEWEQVDQSVGE
HFINRDQPNKLVRMSYDVLPYDWKACFLYFGTFPRGYLIPARKLIRLWIAEGFIQYRGNLSLECKAENYLNELVNRNLVM
VMQRTLDGQIKTCRVHDMLYEFCWQEATTEENL
>St_PG3022_C00T028849.1
RGGEERQPPVVEEDDVVGFDDAAQMVIDRLLEGSGDLEVIPVVGMPGLGKTTLATKIFKHPKIEYEFFTRLWLYVSQSYK
TRELYLNIISKFTGNTKHCRDMSATDLALKVREILEEGGKYLIVLDDVWSTDAWDRIKIAFPKNDKGNRVLLTTRDHNVA
RYCNRSPHDLKFLTDEESWILLEKRALHKAKCPPELETNGKSIARKCKGLPLAIVVIAGALIGKGKTIQEWEQVDQSVGE
HFINRDQPNKLVRMSYDVLPYDWKACFLYFSIFPRGYLIPARKLILLWIAEGFIQYRGNLSLECKAENYLNELVNRNLVM
VMQRTLDGQIKTCRVHDMLYEFCWQKATTKENL
>St_PG3022_C00T041326.1
RGFEERKPPVVEEDDVVGFDEEADIVIKRLLGESNRLEVVPVVGMPGLGKTTLANKIYKHPKIGYEFFTRIWVYVSQSYR
RRELFLNIISKFTRNMKQYHGMCEEDLADEIQEFLGKGGKYLVVLDDVWSDEAWERIKIAFPNNNKPNRVLLTTRDSKVA
KQCTPIPHDLKFLSEDESWILLEKKVFHKDKCPPELVVPSGKSIAKKCKGLPLAIVVIAGALIGKGKTPREWKQVDDSVS
EHLINRDHPENCNKLVQMSYDRLPYDLKACFLYCSAFPGGFQIPAWKLIRLWIAEGFIQYKGHLSLECKGEDNLNDLINR
NLVMVMERTSDGQIKTCRLHDMLHEFCRQEAMKEENL
>St_PG3022_C00T042108.1
SSRRSPPQKRVPMVEEENVVGFDDEARKISSRLTNGSEELEIISIVGMGGLGKTTLAKKVYTDPSVEFHFYNRAWIYVSQ
QYSRKEVFLGILDSLGLITDEMYKMNDEKLAGELFSHLRSKRYLVVIDDVWTMEAWDDLQMAFPKTASGSRILLTTRNTE
VALHANPEGLPHHLRFLTREESWELLSKKVFRKGSCPLELEDIGLQIAKKCYGLPLAIVVVSGLLLKKEKTRDWWKKVAN
DVSSYVARDPKQCMDVLALSYKHLPDHLKVCFIYFGVFPEDFEIPVWKLLRLWTSEGFIQQMGQECLEDTAEEYLEDLVD
RNLVLVAKKRANGRIKTCRIHDMLRDLSVKMGSEEKFL
>St_PG3022_C00T042109.1
SSRRSPPQKRVPMVEEENVVGFDDEARKISSRLTNGSEELEIISIVGMGGLGKTTLAKKVYTDPSVEFHFYNRAWIYVSQ
LYSRKEVFLGILDSLGLITDEMYKMNDEKLAGELFSHLRSKRYLVVIDDVWTMEAWDDLQMAFPKTASGSRILLTTRNTE
VALHANPEGLPHHLGFLTREESWELLSKKVFRKGSCPLELEDIGLQIAKKCYGLPLAIVVVSGLLLKKEKTRDWWKKVAN
DVSSYVARDPKQCMDVLALSYKHLPDHLKVCFIYFGVFPEDFEIPVWKLLRLWTSEGFIQQMGQECLEDTAEEYLEDLVD
RNLVLVAKKRANGRIKSCRIHDMLRDLSVKMGSEEKFL
>St_PG3022_C00T055869.1
KKGHEVTKDPPLEEDEVVGFDEEANKVIKRLVEGPAESVDIIPVVGMPGLGKTTLAKKICNDPRVSYAFFSIIWVYVGQE
YKIKDIYLRILKFFKKSIEDHLNEDVDTLAKVISDLIRKGGRCLIVLDDVWEAEVVDVVKRVFPRNKKGHQIIMTVRNRY
LATYANPEPHDLKVLTKSHSFQLLEKRAFGNGNFPVELLELGKNIAKRCWGVPLATVLIAGVLRGLRNKSDWVRVENNVS
QRLHNKDYDFGLFIEMSYDRLPEEMQTCFLYCGIFPRGFDIPAWKLIRLWIAEGLIKPQQSYTLEEIAELHLNDLVHKNL
VIMLQKKADGRIKTCRLHDLLHEFCRRKAANKWLF
>St_PG3022_C00T055871.1
GHEVTQGPSLDDDEVVGFDEEAKKVIKRLVEGPVESLAIIPVVGMPGLGKTTLARKIYNDTTLSFEFFSILWVYVGQEYK
IKDIYLRILKHFKNSIDEYLNEDEGTLAKVISGFMSKGGKCLIVLDDVWEANVIDHVKKVFPENKKGHRIMMSTRDGYLA
AYANPDPHNLKFLTAEECFELLEKRVFGKGGCPDELKEVGKRIAGNCGGVPLVVVVIAGALAGRSNTTEWEVVERNVAQH
AFSVNKDCGVFVEMSYDRLSQEMQTCFLYSGIFPRGFDIPAWKLIRLWIAEGLIKPQQSSTLEEIAERHLNDLVHRNLVI
LLQKRSDGQIKTCRLHDMLHEFCRTKAANKWLF
>St_PG3022_C00T055873.1
KGEITQGPSLENDAVVGFDDEANKVIKRLVEGPMESVDIIPVVGMPGLGKTTLARKIYNDSKLTYEFYSIVWVYVGQECK
AKDIYLRILKFFKKNIEDHLNDDVDTLAKAIGGYIKKGGRCLIVLDDVWEDEVIDHVRKVFAENKKGHRIMMTTRDLRVA
KFANSEPHVLKFLKTEESFELLVMRVFGKGSCPNELVVTGKKIAEKCGGVPLVVVVIAGALRGRSDKKDWERVDKNVVQH
FGEHTEDSCLKFVKMSYDHLPGEVQMCFLYCGVFPRGFDIPCWKLIRLWIAEGLIKPQPEFTLEEIAEFYLTDLLNRNLV
IIMQKRSDGQIKTCRLHDMLYQFCKKEASNKWLF
>St_PG3022_C00T056094.1
MIDHHAEKVIQEEQGSSLENHEVVGFDEEATKVINRLVEGAECLDVIPVVGMPGLGKTTLARKIYNDPKISREFFSYIWV
FIGQSTCVKRDILFNILKGFTNSVDEFKNRNEADITQEIRKRVANGGKCLIVLDDVWDPNVVDFVKTVFPDNKKAHRIMM
TTRHEDIARSVNKYPHNLKFLDGDESFQLLEKRAFGVSRCPVELVEHGEAIVAKCSGVPLTIVVIAGALRGRTSEIDWKV
VRENVGKHLIQEDKLKRCVNVVRLSYNHLPQEKKACFLYFGAFPQGFDIPAWKLIRLWIAEGLIMSKLSGNEIEEIAEYY
LNDFANRNLVMVMGKRSNGRIKTCRVHDMLHEFCVEEATRLTLF
>St_PG3022_C00T056656.1
KSTGTQGPAEEDIEVVGFDKPAEDVIKRLGEGSKDLDVIPIVGMPGLGKTTLSRKVYNDSSLDFHFYKRMWVYVGTSKKP
KDILVEIVNEVAPSNSKELIKDKDEDQLAHIIRDFLVERGKYLIVLDDVWDTQVVDFVKKAFPNNKSQPRGDRIMLTTRQ
QRVAEAVSARPHNLEKLSKGDSFKLLEQRVFGKTRKCPINLRGYGEEIVDKCCGVPLAIVVISGALKGCMDESEWIVVKE
NVGKIFINKDDDKSCLKYVETSYNHLPQQKKAAFLYFGVFPQGFDIPAWKLIRLWVAEGLIKSNLQGSEIEKVAETYLSD
FAGRNLVMVMQTRSNGQIKTCRLHDMLHEFCINEAERICLF
>St_PG3022_C00T067596.1
RGGEERQPPVVEEDDVVGFDDEAQTVIDRLLEGSGDLEVIPVVGMPGLGKTTLATKIFKHPKIEYEFFTRLWLYVSQSYK
TRELYLNIISKFTGNTKHCRDMSERDLALKVREILEEGGKYLIVLDDVWSTDAWDRIKIAFPKNDKGNRVLLTTRDHNVA
RYCNRSPHDLKFLTDEESWILLEKRALHKAKCPPELETNGKSIARKCKGLPLAIVVIAGALIGKGKTIQEWEQVDQSVGE
HFINRDQPNKLVRMSYDVLPYDWKACFLYFGTFPRGYLIPARKLIRLWIAEGFIQYRGNLSLECKAENYLNELVNRNLVM
VMQRTLDGQIKTCRVHDMLYEFCWQEATTEENL
>St_PG3022_C00T067598.1
RGGEERQPPVVEEDDVVGFDDAAQMVIDRLLEGSGDLEVIPVVGMPGLGKTTLATKIFKHPKIEYEFFTRLWLYVSQSYK
TRELYLNIISKFTGNTKHCRDMSATDLALKVREILEEGGKYLIVLDDVWSTDAWDRIKIAFPKNDKGNRVLLTTRDHNVA
RYCNRSPHDLKFLTDEESWILLEKRALHKAKCPPELETNGKSIARKCKGLPLAIVVIAGALIGKGKTIQEWEQVDQSVGE
HFINRDQPNKLVRMSYDVLPYDWKACFLYFSIFPRGYLIPARKLILLWIAEGFIQYRGNLSLECKAENYLNELVNRNLVM
VMQRTLDGQIKTCRVHDMLYEFCWQKATTKENL
>St_PG3023_C00T001892.1
QQTQQGPAEEDIEVVGFNKPAEDVKKRLCEGSKDLDVIPIVGMPGLGKTTLSRKVYHDSNITHHFHKKMWVFVGRSKKPK
DILVEIVNEVAPSNSEELIKDKDEDQLAHIIREIVVERGRYLIALDDVWNTEVVDFVKKAFPNNKSQPRGDRIMLTTRLR
RVADAVSAHPHNLKKLSEEDSFRLLEDRVFGKTRRCPIELKGYGDKIVDKCCGVPLAIVVISGALRGCMDESEWRVVEEN
VGKHLINKDDPKSCLKFVETSYIHLPQEKKAAFLYFGVFPRGFDIPAWKLIRLWVAEGLIKSSRKDSEIEKVAETYLSDF
AARNLVMVMQKRSNGQIKTCRLHDMLHEFCIIEAERISLF
>St_PG3023_C00T001898.1
KSTGTQGPAEEDIEVVGFDKPAEDVIKRLGEGSKDLDVIPIVGMPGLGKTTLSRKVYNDSSLDFHFYKRMWVYVGTSKKP
KDILVEIVNEVAPSNSKELIKDKDEDQLAHIIRDFLVERGKYLIVLDDVWDTQVVDFVKKAFPNNKSQPRGDRIMLTTRQ
QRVAEAVSARPHNLEKLSKGDSFKLLEQRVFGKTRECPINLRGYGEEIVDKCCGVPLAIVVISGALKGCMDESEWIVVKE
NVGKIFINKDDDKSCLKYVETSYNHLPQQKKAAFLYFGVFPQGFDIPAWKLIRLWVAEGLIKSDLQGSEIEKVAETYLSD
FAGRNLVMVMQKRSNGQIKTCRLHDMLHEFCIIEAKRISLF
>St_PG3023_C00T005262.1
EHHKKEEVTQGPSLENDAVVGFDDQANQVIKRLVEGPMDSVDTIPVVGMPGLGKTTLARKICNDSKLTYEFYSIVWVYVG
KECKAKDIYLRILKFFKKNIEDHLNDDVDTLAKAIGGYIKKGGRCLIVLDDVWEDEVIDHVMKVFAENKKGHRIMMTTRD
LRLAKFANPEPHALKFLETEESFELLVMRVFGKGSCPNELVVIGKTIAKKCGGVPLVVVVIAGALRGRSDKKEWERVDKN
VVQFMGEHTEDSCLKYVKMSYDHLPQEVQMCFLYCGVFPRGFDIPCWKLIRLWIAEGLIKTQPESTLEERAEFCLTDLVN
RSLVIIMQKRSDGQIKTCRLHDMLYQFCKKEASNRCLF
>St_PG3023_C00T005264.1
KKGVQEQGPSLENDEVVGFDDEASKVIKRLVEGPEESLDIIPVVGMPGLGKTTLARKIYNDPKLSYEFFSIPWVYVGQEY
KIKDIYLRILKCFKKSIEDHLNDDVDTLAKVISDFINKGGRCLIVLDDVWVAEVIDDVKKVFAENKKGHRIMMTTRDRYL
ATYANTEPHDLKFLNGKESFELLEKRVFGKGSCPDELVELGKKFAGNCGGVPLAVVVIAGALRGRLNTNDWLRVQKNVAE
HFYKNTQAGCLKFVEMSYNRLPQEVQTCFLYCGVFPRGFDIPSWKLIRLWIAEGLIKPQQTYTPEEIAEFYLNDLVNRNL
VILMRKKSDGQIKICRLHDMLHEFCRTEASNKWLF
>St_PG3023_C00T005266.1
LDKGPSLENDEVVGFDDEASKVIKRLVEGPAESLDIIPVVGMPGLGKTTLARKIYNDPKLSYEFFSIPWVYVGQEYKIKD
IYLRILKSFKKSIEDHLNDDVDTLAKVISDFINKGGRCLIVLDDVWVAEVIDDVKKVFAENKKGHRIMMTTRDRYLATYA
NTEPHDLKFLNGKESFELLEKRVFGKGSCPDELVELGKKIAGNCGGVPLAVVVIAGALRGRPNTNDWLRVQKNVAEHFYK
NTQAGCLKFVEMSYNRLPQEVQTCFLYCGVFPRGFDIPSWKLIRLWIAEGLIKPQQTYTPEEIAEFYLNDLVNRNLVILM
RKKSDGQIKICRLHDMLHEFCRTEASNKWLF
>St_PG3023_C00T005269.1
DIREKDTFLEVKNIVGFTKEANEVMERLVGGTEEVECIPIVGMTGLGKTTLARKVWSDSQITAEFSNNIWVSVGQSNELK
NIFFVILKSSNQEFRCNGENELAKVIASFVTEQQQHRCLIVLDDVWASELVDFFKNVLPENKKGHRILMTTRRRDLAICA
SERPYHLKFLTGEDSFRLLEKRVFDNGRCRNDLIELGKSIASKCGGLPLALLVIARALKVNQTVYDWERIKNNFWQYVVK
ENDTTSCWKIVEASYESLSSEMKACFLYCLAFPKGYDIPFQMLIRLWMAEGLIESSPKKISSSKDRAENYLIEFENLDLV
IVSREITGSIKRIKCNDIFYEFYKM
>St_PG3023_C00T005270.1
KIRQQVTQGPSLDDDEVVGFDEEAKRVIKRLVEGPQEVDIIPVVGIAGLGKTTLARKIYNDSTLSFEFFSILWVYVGQDY
KIKDIFLMILKFFKKSIEDYVNEDVDTLAKVISGFMSKGGRCLIVLDDVWEAEVVDVVKRVFPGNKKGHRIMMTTHDGYL
ASYANPVPHDLKFLNEEESFELLVKRVFGKGNCPVELVDLGHSIARKCEGIPLEIVLIAGLLRGRLNKSDWVRAENNMSE
YLYNQNKDYGVFVEMSYNRLPQDVQTCFLYCGVFPQGFDIPTWKLIRLWIAEGLIKPQQSCTLEEIAEFYLNDLVQRNLV
IIMQKRSDGQIKTCRLHNMLYEFCRKEASNKWLF
>St_PG3023_C00T006908.1
SSRRSPPQKRVPMVEEENVVGFDDEARKISSRLTNGSEELEIISIVGMGGLGKTTLAKKVYTDPSVEFHFYNRAWIYVSQ
QYSRKEVFLGILDSLGLITDEMYKMNDEKLAGELFSHLRSKRYLVVIDDVWTMEAWDDLQMAFPKTASGSRILLTTRNTE
VALHANPEGLPHHLRFLTDEESWELLSKKVFRKGRCPLELEDIGLQIAKKCYGLPLAIVVVSGLLLKKEKTRDWWKKVAN
DVSSYVARDPKQCMDVLALSYKHLPDHLKVCFIYFGVFPEDFEIPVWKLLRLWTSEGFIQQMGQECLEDTAEEYLEDLVD
RNLVLVAKKRANGRIKTCRIHDMLRDLSVKMGSEEKFL
>St_PG3023_C00T009216.1
RGGEERQPPVVEEDDVVGFDDEAQTVIDLLLEGSGDLEVIPVVGMPGLGKTTLATKIFKHPKIEYEFFTRLWLYVSQSYK
TRELYLNIISKFTGNTKHCRDMSEMDLALKVREILEEGGKYLIVLDDVWSTEAWDRIKIAFPKNDKGNRVLLTTRDHNVA
RYCNRSPHDLKFLTDEESWILLEKRALHKAKCPPELETNGKSIARKCKGLPLAIVVIAGALIGKGKTIREWEQVDQSVGE
HFINRDQPNNCNKLVRMSYDVLPYDWKACFLYFGTFPRGYLIPARKLIRLWIAEGFIQYRGNLSLECKAEDYLNELVNRN
LVMVMQRTLDGQIKTCRVHDMLYEFCWQEATTEENL
>St_PG3023_C00T013344.1
RGFEERKPPVVEEDDVVGFDEEADIVIKRLLAESNRLEVVPVVGMPGLGKTTLANKIYKHPKIGYEFFTRIWVYVSQSYR
RRELFLNIISKFTRNTKQYHGMCEEDLADEIQEFLGKGGKYLVVLDDVWSDEAWERIKIAFPNNNKPNRVLLTTRDSKVA
KQCTPIPHDLKFLTEDESWILLEKKVFHKDKCPPELVVPSGKSIAKKCKGLPLAIVVIAGALIGKGKTPREWKQVDDSVS
EHLINRDQPENCNKLVQMSYDRLPYDLKACFLYCSAFPGGFQIPAWKLIRLWIAEGFIQYKGHLSLECKGEDNLNDLINR
NLVMVMERTSDGQIKTCRLHDMLHEFCRQEAMKEENL
>St_PG3023_C00T025249.1
FNRGDEERKAPVVEEDDVVGFDDEAKIVIDRLIGGSDYVEVVPVVGMPGLGKTTLAYKIYKDPKVEYEFFTRVWVYVSQT
FKRREIFLNIISKFTRNTKQYHDTPEDDLANEVKELLGKGGKYLIVLDDVWTMEAWDRIKIAFPNNGKRNRVLMTTRQSN
VAKCCNDMPHDLKFLTKDESWELLEKKVFHKEKCPPELELPGKSIAEKCMGLPLAIVVIAGALIGKGKTTREWELVAASV
GEHLINRDPENCKKLVQMSYDRLPYDLKACFLYCGAFPGGSQIPAKKLIRLWIAEGFIQYQGPLALEDVAEDHLNDLVNR
NLVMVMQRSCSGQIKICRVHDMLHEFCRHEAMTEENL
>St_PG3023_C00T028050.1
DHQAETLIQEEQGSSLENHEVVGFDEEATKVINRLVEGAECLDVIPVVGMPGLGKTTLARKIYNDPKISREFFSYIWVFI
GQSTCVKRDILFNILKKFTNSVDEFKNRNEADITEEIRKRVANGGKCLIVLDDVWDSNVVDFVKTVFPDNKKAHRIMMTT
RHEDIARSVNKYPHNLKVLDGDESFQLLEKRAFGVSRCPVELVEHGEAIVAKCSGVPLTIVVIAGALRGRTSEIDWRVVR
ENVGKHLIQEDKLQRCVNVVRLSYNHLPQEKKACFLYFGAFPQGFDIPAWKLIRLWIAEGLIMSRLSGNEIEEIAEYFLN
DFANRNLVMVMGKTSNDQIKTCRVHDMLHEFCVEEATRLALF
>St_PG3023_C00T044085.1
RGGEERQPPVVEEDDVVGFDDEAQTVIDLLLEGSGDLEVIPVVGMPGLGKTTLATKIFKHPKIEYEFFTRLWLYVSQSYK
TRELYLNIISKFTGNTKHCRDMSEMDLALKVREILEEGGKYLIVLDDVWSTEAWDRIKIAFPKNDKGNRVLLTTRDHNVA
RYCNRSPHDLKFLTDEESWILLEKRALHKAKCPPELETNGKSIARKCKGLPLAIVVIAGALIGKGKTIREWEQVDQSVGE
HFINRDQPNNCNKLVRMSYDVLPYDWKACFLYFGTFPRGYLIPARKLIRLWIAEGFIQYRGNLSLECKAEDYLNELVNRN
LVMVMQRTLDGQIKTCRVHDMLYEFCWQEATTEENL
>St_PG3023_C00T061291.2
SSRRSPPQKRVPMVEEENVVGFDDEARKISSRLTNGSEELEIISIVGMGGLGKTTLAKKVYTDPSVEFHFYNRAWIYVSQ
QYSRKEVFLGILDSLGLITDEMYKMNDEKLAGELFSHLRSKRYLVVIDDVWTMEAWDDLQMAFPKTASGSRILLTTRNTE
VALHANPEGLPHHLRFLTDEESWELLSKKVFRKGRCPLELEDIGLQIAKKCYGLPLAIVVVSGLLLKKEKTRDWWKKVAN
DVSSYVARDPKQCMDVLALSYKHLPDHLKVCFIYFGVFPEDFEIPVWKLLRLWTSEGFIQQMGQECLEDTAEEYLEDLVD
RNLVLVAKKRANGRIKTCRIHDMLRDLSVKMGSEEKFL
>St_PG3023_C00T063119.1
DSKSKQTAHQLKRAPVVEEDEVVGFDKEADKIINRLLGKSDDVEFIPIVGMPGLGKTTLANKVFKSSAGYVFDNRIWVYV
SQSYTRRDLFLNIINQFTRNTEQYRYVTEEALAEVIRKHLLSGKYLIVLDDVWTWEPLDDVKIALPNKMSDSKVLFTTRD
DKLGKFCCNEPHHLKFLTDDECWELLQKKVFHKDKCPLDLKELGKRIAKKCMGLPLAALVIAGALTGRGKTKSEWEIVHQ
YVSEHIISSDIMMTKKLVQMSCDSLPVNLKACFLYCGAFPKGSEIPAWKIVRLWIAEGFIRETRESIVETVAEGYLNELV
SKSLLMVTQRTSNGQIKTFRVHDMLHEFCTLEASEENLF
>St_PG3023_C00T064928.1
NRGDEERKAPVVEEDDVVGFDDEAKIVIDRLIGGSDYVEVVPVVGMPGLGKTTLAYKIYKDPKVEYEFFTRVWVYVSQTF
KRREIFLNIISKFTRNTKQYHDTPEDDLANEVKELLGKGGKYLIVLDDVWTMEAWDRIKIAFPNNGKRNRVLMTTRQSNV
AKCCNDMPHDLKFLTKDESWELLEKKVFHKEKCPPELELPGKSIAEKCMGLPLAIVVIAGALIGKGKTTREWELVAASVG
EHLINRDPENCKKLVQMSYDRLPYDLKACFLYCGAFPGGSQIPAKKLIRLWIAEGFIQYQGPLALEDVAEDHLNDLVNRN
LVMVMQRSCSGQIKICRVHDMLHEFCRHEAMTEENL
>St_PG3023_C00T065309.1
RGFEERKPPVVEEDDVVGFDEEADIVIKRLLAESNRLEVVPVVGMPGLGKTTLANKIYKHPKIGYEFFTRIWVYVSQSYR
RRELFLNIISKFTRNTKQYHGMCEEDLADEIQEFLGKGGKYLVVLDDVWSDEAWERIKIAFPNNNKPNRVLLTTRDSKVA
KQCTPIPHDLKFLTEDESWILLEKKVFHKDKCPPELVVPSGKSIAKKCKGLPLAIVVIAGALIGKGKTPREWKQVDDSVS
EHLINRDQPENCNKLVQMSYDRLPYDLKACFLYCSAFPGGFQIPAWKLIRLWIAEGFIQYKGHLSLECKGEDNLNDLINR
NLVMVMERTSDGQIKTCRLHDMLHEFCRQEAMKEENL
>St_PG3023_C00T066387.1
KRHEVTQGPYLLEDDEVVGFDEEANIVIKRLVEGPAELDIIPVVGVPGLGKTTLARKIYNDSNISSKFFSIIWVYVGQEY
ELKDIHLRILKCFTTRIEDHLNDDVDALAKTIGGFMSHGRCLIVLDDVWVAEVVDQVWKVFPINKNGHRIMVTTRNKFLA
AYANPVPHNLKLLTISHSFELLEKRVFGNRNFPVELVEIGKNIAKTCHGLPLATVLIAGVLRGLPDKSDWLRIEKNMLQH
LSNKDYGVFLEMSYHHLPPEVQVCFLYCGVFPRGFDIPSWKLICLWIAEGLIKRQPMFTLEEIAEFYLKDLVNKNLVMLL
QKRSDGRIKTCRLHDMLHEFCRKEASEKWLF
>St_PG3023_C00T066389.1
KKGHEVTQGPSLDDDEVVGFDEEVKKVIKRLVEGPAESLAIIPVVSMPGLGKTTLARKIYNDSTLSFEFFSILWVYVSRD
YKIKDIYLRILKHFKNSIDEYLNEDEGTLAKVISGFMSKGGRCLIVLDDVWDAKVIDYVKKVFPENKKGHRIMMTTRDGY
VAAYANPEPHDLKFLTSEESFELLVKMVFGKGSCPDKLKDVGKRIAGNCGGVPLVVVVIAGALAGRSNTTDWEVVERNVA
QLAFSVNKDCGVFVEMSYDRLSQEMQTCFLYCGIFPRDFDIPAWKLIRMWIAEGLIKPQQPYTLEEIAEHHLNDLVNMNL
VIMLQKRSDGQIKTCRLHGMLHEFCRRKAANKWLF
>St_PG3023_C00T066392.1
KKGVQEQGPSLENDEVVGFDEEANKVIKRLVEGPAESLDIIPVVGMPGLGKTTLARKIYNDPKLSYEFFSIPWVYVGQEY
KIKDIYLRILKCFKKNIEDHLNDDVDTLAKVISDFINKGGRCLIVLDDVWVAEVIDDVKKVFAENKKGHRIMMTTRDRYL
ATYANTEPHDLKFLNGKESFELLEKRVFGKGSCPDELVELGKKIAGNCGGVPLAVVVIAGALRGRPNTNDWLRVQKNVAE
HFYKNTQAGCLKFVEMSYNRLPQEVQTCFLYCGVFPRGFDIPSWKLIRLWIAEGLIKPQQTYTPEEVAEFYLNDLVNRNL
VILMRKKSDGQIKICRLHDMLHEFCRTEASNKWLF
>St_PG3023_C00T066393.1
KGEVTQGPSLENDAVVGFDDEANKVIKRLVEGPAESVDIIPVVGMPGLGKTTLARKIYNDPKLTYEFYSIVWVYVGQECK
AKDIYLRILKFFKKNIEDYLNDDVDTLAKAIGGYIKKGGRCLIVLDDVWEDEVIDHVMKVFAENKKGHRIMMTTRDSRAA
KFANPEPHELKFLKKEETFELLVMRVFGKGSCPNDLVRTGKKIAEKCGGVPLVVVVIAGALRGRSDKKEWERVDKNVVQH
YGEHTEDSCLKFVKMSYDHLPREVQMCFLFCGVFPRGFDIPCWKLIRLWIAEGLIKPQPESTLEVEEIAEFYLTDLLNRN
LVIIMQKRSDGQIKTCRLHDMLYQFCKKEASNKWLF
>St_PG3023_C00T066544.1
DHQAETLIQEEQGSSLENHEVVGFDEEATKVINRLVEGAECLDVIPVVGMPGLGKTTLARKIYNDPKISREFFSYIWVFI
GQSTCVKRDILFNILKKFTNSVDEFKNRNEADITEEIRKRVANGGKCLIVLDDVWDSNVVDFVKTVFPDNKKAHRIMMTT
RHEDIARSVNKYPHNLKVLDGDESFQLLEKRAFGVSRCPVELVEHGEAIVAKCSGVPLTIVVIAGALRGRTSEIDWRVVR
ENVGKHLIQEDKLQRCVNVVRLSYNHLPQEKKACFLYFGAFPQGFDIPAWKLIRLWIAEGLIMSRLSGNEIEEIAEYFLN
DFANRNLVMVMGKTSNDQIKTCRVHDMLHEFCVEEATRLALF
>St_PG3023_C00T066562.1
DHQAETIVQEEQGSSLENHEVVGFGEEATKVINRLVEGAECLDVIPVVGMPGLGKTTLARKIYNDPTISREFFSYIWVFI
GQSTCVKRDILFNILKGFTNSVDEFKNRNEAEITQEIRKRVANGGKCLIVLDDVWDPNVVDFVKTVFPDNKKAHRIMMTT
RHEDIARSVNKYPHNLKFLDGVESFQLLEKRAFGVSRCPVELVEHGEAIVAKCSGVPLTIVVIAGALRGRTSEIDWRVVR
ENVGKHLIQEDKLQRCVNVVRLSYNHLPQEKKACFLYFGAFPQGFDIPAWKLIRLWIAEGLIMSKLSGNEIEEIAEYYLN
DFANRNLVMVMGKTSNDRIKTCRVHDMLHEFCVEEATRLTLF
>St_PG3023_C00T066592.1
MIDHHAEKVVQEEQGSSLENHEVVGFDEEATKVINRLVEGAECLDVIPVVGMPGLGKTTLARKIYNDPKISREFFSYIWV
FIGQSTCVKRDILFNILKKFTNSVDEFKNRNEADITEEIRKCVANGGKCLIVLDDVWDSNVVDFVKTVFPDNKKAHRIMM
TTRHEDIARSVNKYPHNLKFLDGVESFQLLEKRAFGVGRCPVELVEHGEAIVAKCSGVPLTIVVIAGALRGRTCEIDWRV
VRENVGKHLIQEDKLQRCVNVVRLSYNHLPHEKKACFLYFGAFPQGFDFPAWKLIRLWIAEGLIMSRLSGNEIEEIAEYY
LNDFANRNLVMVMGKTSNDRIKTCHVHDMLHEFCVEEATKLALF
>St_PG3023_C00T066988.1
GRSMATQGPAEEDIEVVGFDKPAEDVIKRLGEGSKDLDVIPIVGMPGLGKTTLSRKVYNDSSLDFHFYKRMWVYVGTSKK
PKDILVEIVKEVDPSNSEEQIKDKDEDQLAHIIRDFLVERGKYLIVLDDVWDTQVVDFVKKAFPNNKSQPRGDRIMLTTR
QQRVAEAVSAHPHNLEKLSKGDSFKLLEQRVFGKTRECPIDLEGYGREIVDKCCGVPLAIVVIAGGLRGYLDEGKWKLVR
DNVGKHLTNKVDEKSCLKLVEMSYNHLPQESKAAFLYFGVFPQGFDIPAWKLIRLWVAEGLIKSDLRGSEIEEVAETYLS
DFADRNLVMVMQKRSNGQIKTCCLHDMLLEFCIIEGERISLF
>St_PG4005_C00T003966.1
RGGEERQPPVVEEDDVVGFDDEAQTVIDRLLEGSGDLEVIPVVGMPGLGKTTLATKIFKHPKIEYEFFTRLWLYVSQSYK
TRELYLNIISKFTGNTKHCRDMSEMDLALKVREILEEGGKYLIVLDDIWSTDAWDRIKIAFPKNDKGNRVLLTTRDHNVA
RHCNRSPHDLKFLTDEESWILLEKRAFHKAKCPPELETNGKSIAKKCKGLPLAIVVIAGALIGKGKTIREWEQVDQSVGE
HFINRDQPNNCNKLVRMSYDVLPYDWKACFLYFGTFPRGYLIPTRKLILLWIAEGFIQYRGNLSLECKAEDYLNELVNRN
LVMVMQRTLDGQIKTCRVHDMLYEFCWQEATTEENL
>St_PG4005_C00T009721.1
RGFEERKPPVVEEDDVVGFDEEADIVIKRLLAESNRLEVVPVVGMPGLGKTTLANKIYKHPKIGYEFFTRIWVYVSQSYR
RRELFLNIISKFTRNTKQYHGMCEEDLADEIQEFLGKGGKYLVVLDDVWSDEAWDRIKIAFPNNNKPNRVLLTTRDSKVA
KQCTPIPHDLKFLTEDESWILLEKKVFHKDKCPPELVIPSGKSIAKKCKGLPLAIVVIAGALIGKGKTPREWKQVDDSVS
EHLINRDQLENCNKLVQMSYDRLPYDLKACFLYCSAFPGGFQIPAWKLIRLWIAEGFIQYKGHLSLECKGEDNLNDLINR
NLVMVMERTSDGQIKTCRLHDMLHEFCRQEAMKEENL
>St_PG4005_C00T011955.1
RGDEERKAPVVEEDDVVGFDDEAKIVIDRLIGGSDYVEVVPVVGMPGLGKTTLAYKIYKDPKVEYEFFTRVWVYVSQTFK
RREIFLNIISKFTRNTKQYHDTPEDDLANEVKELLGKGGKYLIVLDDVWTMEAWDRIKIAFPNNGKRNRVLMTTRQSNVA
KCCNDKPHDLKFLTKDESWELLEKKIFHKEKCPPELELPGKSIAEKCMGLPLAIVVIAGALIGKGKTTREWELVAASVSE
HLINRDPENCKKLVQMSYDRLPYDLKACFLYCGAFPGGSQIPAKKLIRLWIAEGFIQYQGPLALEDVAEDHLNDLVNRNL
VMVMQRSCSGQIKLCRVHDMLHEFCRHEAMTEENL
>St_PG4005_C00T026469.1
RGDEERKAPVVEEDDVVGFDDEAKIVIDRLIGGSDYVEVVPVVGMPGLGKTTLAYKIYKDPKVEYEFFTRVWVYVSQTFK
RREIFLNIISKFTRNTKQYHDTPEDDLANEVKELLGKGGKYLIVLDDVWTMEAWDRIKIAFPNNGKRNRVLMTTRQSNVA
KCCNDKPHDLKFLTKDESWELLEKKIFHKEKCPPELELPGKSIAEKCMGLPLAIVVIAGALIGKGKTTREWELVAASVSE
HLINRDPENCKKLVQMSYDRLPYDLKACFLYCGAFPGGSQIPAKKLIRLWIAEGFIQYQGPLALEDVAEDHLNDLVNRNL
VMVMQRSCSGQIKLCRVHDMLHEFCRHEAMTEENL
>St_PG4005_C00T036080.1
GRSMATQGPAEEDIEVVGFDKPAEDVIKRLGEGSKDLDVIPIVGMPGLGKTTLSRKVYHDSSLDFHFYKRMWVYVGTSKK
PKDILVEIVKEVDPSNSEEQIKDKDEDQLAHIIRDFLVERGKYLIVLDDVWDTQVVDFVKKAFPNNKSQPRGDRIMLTTR
QQRVAEAVSAHPHNLEKLSKGDSFKLLEQRVFGKTRECPIDLEGYGREIVDKCCGVPLAIVVIAGGLRGYLDEGKWKLVR
DNVGKHLTNKVDEKSCLKLVEMSYNHLPQESKAAFLYFGVFPQGFDIPAWKLIRLWVAEGLIKSDLRGSEIEEVAETYLS
DFADRNLVMVMQKRSNGQIKTCCLHDMLLEFCIIEGERISLF
>St_PG4005_C00T036091.1
TQDPTEEGIEVVGFDTPAKDVIKRLCEGSKDLDVIPIVGMPGLGKTTLSRKVYHDSNITYHFHKRMWVYVGTSKKPKDIL
VEIVKEVAPSNSEELIKDKDEDQLAHIIREVVVERGRYLIVLDDVWDTEVVDFVKKAFPNNESQLRGDRIMLTTRQRRVA
EAVSAHPHNLEKLSKGDSFKLLEQRVFGKTRECPIKLRGYGNEIVDKCCGVPLAIVVIAGALRGCLGESEWKLVKDNVGK
HLINKDDNKSCLKFVETSYNHLPQQRKAAFLYFGVFPQGFDIPAWKLIRLWVAEGLIKSDLQGSEIEEVAETYLSDFAGR
NLVMVMQKRSNGQIKTCRLHDMLHEFCIMEAERISLF
>St_PG4005_C00T036155.1
STGTQGPAEEDIEVVGFDKPAEDVIKRLGEGSKDLDVIPIVGMPGLGKTTLSRKVYNDSSLDFHFYKRMWVYVGTSKKPK
DILVEIVNEVAPSNSKELIKDKDEDQLAHIIRDFLVERGKYLIVLDDVWDTQVVDFVKKAFPNNKSQPRGDRIMLTTRQQ
RVAEAVSARPHNLEKLSKGDSFKLLEQRVFGKTRECPINLRGYGEEIVDKCCGVPLAIVVISGALKGCMDESEWIVVKEN
VGKIFINKDDDKSCLKYVETSYNHLPQQKKAAFLYFGVFPQGFDIPAWKLIRLWVAEGLIKYDLQGSEIEKVAETYLSDF
AGRNLVMVMQKRSNGQIKTCRLHDMLHEFCIIEAKRICLF
>St_PG4005_C00T042404.1
DSKSKQTAHQLKRAPVVEEDEVVGFDEEADKITNRLLGGSDDVEFIPIVGMPGLGKTTLANKVFKSSTVGYAFDNRIWVY
VSQLYTRRDLFLNIINQFTRNTEQYRYVTEEALAEVIRKQLLSGKYLIVLDDVWTWEPLDDVKIALPNKMSGSKVLFTTR
DDKLGKFCCNEPHHLKFLTDDECWELLQKKVFHSDKCPLDLKELGKRIAKKCMGLPLAALVIAGALTGRGKTKSEWEIVH
QYVSEHIISSDIMMTKKLVQMSCDSLPVNLKACFLYCGAFPKGSEIPAWKIVRLWIAEGFIRETRESIVETVAEGYLNEL
VSKSLLMVTQRTSNGQIKTFRVHDMLHEFCTLEASEENLF
>St_PG4005_C00T054538.1
ELPKKGVQEQGPSLENDEVVGFDEEANKVIKRLVEGPAESLDIIPVVGMPGLGKTTLARKIYNDPKLSYEFFSIPWVYVG
QEYKIKDIYLRILKFFKKSIEDHLNDDVDTLAKVISDFINKGGRCLIVLDDVWVAEVINDVKKVFAENKKSHRIMMTTRD
RYLATYANTEPHDLKFLNGKESFELLEKRVFGKGSCPDELVELGKKIAGNCGGVPLAVVVIAGALRGRPNTNDWLRVQKN
VAEHFYKNTQEGCLKFVEMSYNRLPQEVQTCFLYCGVFPRGFDIPSWKLIRLWIAEGLIKPQQTYTLEEIAEFYLNDLVN
RNLVILMRKKSDGQIKICRLHDMLHEFCRKEASNKWLF
>St_PG4005_C00T054539.1
EHHKKGEVTQGPSLGNDEVVGFDKEANEVIDRLFEKGPAESVNIIPLVGMPGLGKTTLARKIYNDPKLTYEFYSIVWVYV
GQECKAKDIYLRILKFFKKNIEDHLNDDVDTLAKTIGGYIKKGGRCLIVLDDVWEDEVIDHVMKVFAENKKDHRIMMTTR
DLRLAKFANPEPHELKLLKTEVSFELLVTRVFGKGSCPNELVVIGNKIAEKCGGVPLVVVVIAGALRGRSDKKDWERVDR
NVVQHFGEHTEDSCLKLVKMSYDHLPGEVQMCFLYCGVFPRGFDIPCWKLIRLWIAEGLIKPQPEFTLEEIAEFYLTDLL
NRNLVIIMQKRSDGQIKTCRLHDMLYQFCKKEASNKWLF
>St_PG4005_C00T054695.1
NDHQDEKVVQEEQGSSLENHDVVGFDEEAREVITRLVEGAECLDVIPVVGMPGLGKTTLARKIYNDPKISREFFSYIWIF
IGQSTCVKRDILFNILKEFTNRLDEFENKNEEDITEEIRKRVANGGKCLIVLDDVWDSDVVDFVKTVFPKNNRGHRIMMT
TRNGNIARSANEDPHNLKFLDPKESFELLEKRAFGNSRCPVQLKDYGEDIVKKCSGVPLTIVVIAGVLRGDPSDIYWNLV
KENVGKHLIQEDKLLRCVNAVGLSYKHLPQEKKACFLYFGAFPQGFDIPAWKLIRLWIAEGLIMSKLSGIEIEDIAEYYL
NDFANRNLVMVRGKRSNGRIKTCRVHDMLHEFCIEEATRLTLF
>St_PG4005_C00T054717.1
DHQDEKVVQEEQGSSLENHDVVGFDEEAREVIKRLVKGAECLDVIPVVGMPGLGKTTLARKIYNDPTISREFFSYIWIFI
GQSTCVKRDILFNILKEFTNRLDEFENKKEEDITEEIRKRVANGGKCLIVLDDVWDSDVVDFVKTVFPKNNRGHRIMMTT
RNGNIARSANEDPHNLKFLDPKESFQLLEKRAFGNSRCPVQLKDYGEDIVKKCSGVPLTIVVIAGVLRGDPSDIYWNLVK
ENVGKHLIQEDKLLRCVNAVGLSYKHLPQEKKACFLYFGAFPQGFDIPAWKLIRLWIAEGLIMSKLSGIEIEDIAEYYLN
DFANRNLVMVRGKRSNGRIKTCRVHDMLHEFCIEEATRLTLF
>St_PG4005_C00T054718.1
QAETIVQEEQGSSLENHEVVGFGEEATKVINRLVEGAECLDVIPVVGMPGLGKTTLARKIYNDPTISREFFSYIWVFIGQ
STCVKRDILFNILKGFTNSFDEFKNKNEADLTEEIRKRVANGGKCLIVLDDVWDPNVVDFVKTVFPDNKKAHRIMMTTRH
EDIARSVNKYPHNLKFLDGVESFQLLEKRAFGVSRCPVELVEHGEAIVAKCSGVPLTIVVIAGALRGRTSEIDWKVVREN
VGKHLILEDKLQRCVNVVRLSYNHLPHEKKACFLYFGAFPQGFDIPAWKLIRLWIAEGLIMSRLSGNEIEEIAEYYLNDF
ANRNLVMVMGKTSNDRIKTCRVHDMLHEFCVEEATRLTLF
>St_PG4005_C00T055306.1
RGGEERQPPVVEEDDVVGFDDEAQTVIDRLLEGSGDLEVIPVVGMPGLGKTTLATKIFKHPKIEYEFFTRLWLYVSQSYK
TRELYLNIISKFTGNTKHCRDMSEMDLALKVREILEEGGKYLIVLDDIWSTDAWDRIKIAFPKNDKGNRVLLTTRDHNVA
RHCNRSPHDLKFLTDEESWILLEKRAFHKAKCPPELETNGKSIAKKCKGLPLAIVVIAGALIGKGKTIREWEQVDQSVGE
HFINRDQPNNCNKLVRMSYDVLPYDWKACFLYFGTFPRGYLIPTRKLILLWIAEGFIQYRGNLSLECKAEDYLNELVNRN
LVMVMQRTLDGQIKTCRVHDMLYEFCWQEATTEENL
>St_PG4005_C00T055531.1
RGFEERKPPVVEEDDVVGFDEEADIVIKRLLAESNRLEVVPVVGMPGLGKTTLANKIYKHPKIGYEFFTRIWVYVSQSYR
RRELFLNIISKFTRNTKQYHGMCEEDLADEIQEFLGKGGKYLVVLDDVWSDEAWDRIKIAFPNNNKPNRVLLTTRDSKVA
KQCTPIPHDLKFLTEDESWILLEKKVFHKDKCPPELVIPSGKSIAKKCKGLPLAIVVIAGALIGKGKTPREWKQVDDSVS
EHLINRDQLENCNKLVQMSYDRLPYDLKACFLYCSAFPGGFQIPAWKLIRLWIAEGFIQYKGHLSLECKGEDNLNDLINR
NLVMVMERTSDGQIKTCRLHDMLHEFCRQEAMKEENL
>St_PG4017_C00T008908.1
VHIPKIRQQVTQEAKQVIKRLVEGPQESLDIIPVVGIAGLGKTTLARKICNDSKLSYEFFSIVWVYVGQEYKIKDIYLRI
LKFFKKSIEDHVNGDVDTLAKVISDLIRKGGRCLIVLDDVWEAEVVDVVKRVFPRNKMGHRIMMTTHDMYLASYANPYPH
HLKYLNGEESFKLLVKRVFGKGNPCPVEFVILGQTIAQKCEGIPLEIVLIAGILIGRTDKRDWERVNKNVSQYLYEENKD
CGVFVEMSYNRLPQQVQTCFLYCGVFPQGFDIPCWKLIRLWIAEGLIKPQQSFTLEEIAEFYLNDLVQRNLVILMQKRSD
GQIKTCRLHNMLHEFCIKEASNKWLF
>St_PG4017_C00T008909.1
EIHQNNAQDIFLEVKNIVGFTKEANEVMERLVGETEEVECIPIVGMTGLGKTTLARKVWSNSQITAKFSNNIWVSVGQSN
ELKNIFFVILKSYTGPNQEFRCNGENELAKVIASFVTEQQQHRCLIVLDDVWASELVDFFKNVLPENKKGHKILMTTRRR
DLASCASERPYHLKFLTGEDSFRLLEKRVFDNGRCRNDLVEIGKSIASKCGGLPLALVVIARALKVNQTVYEWKRIENNF
WQYVVKENDTTSCWKIVEASYESLSSEMKACFLYCLAFPKGYDIPFQMLVRLWMAEGLIESSPKKFSSSKDKAENYLMEF
ENLDLVIVSREITGSIKRIKCNDIFYEFYKME
>St_PG4017_C00T008914.1
LPKKGVQEQGPSLENDEVVGFDDEASKVIKRLVEGPAESLDIIPVVGMPGLGKTTLARKIYNDPKLSYEFFSIPWVYVGQ
EYKIKDIYLRILKFFKKSIEDHLNDDVDTLAKVISDFINKGGRCLIVLDDVWVAEVIDDVKKVFAENKKGHRIMMTTRDR
YLATYANTEPHDLKFLNGKESFELLEKRVFGKGSCPDELVELGKKIAGNCGGVPLAVVVIAGALRGRPNTNDWLRVQKNV
AEHFYKNTQKGCLKFVEMSYNRLPQEVQTCFLYCGVFPRGFDIPSWKLIRLWIAEGLIKPQQTYTPEEIAEFYLNDLVNR
NLVILMRKKSDGQIKICRLHDMLHEFCRTEASNKWIF
>St_PG4017_C00T008915.1
VIELPKKGEVTQNDAVVGFDDEANKVIKRLVEGPMDSVDIIPVVGMPGLGKTTLARKIYNDSKLTYEFYSIVWVYIGQEC
KAKDIYLRILKFFKKNIEDHLNDDVDTLAKAIGGYIKKGGRCLIVLDDVWEDVVIDHVRKVFAENKKGHRIMMTTRDLRL
ARFANEEPHELKFLETEESFELLVMRVFGKGSCPNELVVIGKKIAEKCGGVPLVVVVIAGALRGRSDKKEWETVGKNVVQ
HLGVHTEDSCLKFVKMSYDHLPGEVQMCFLYCGVFPRGFDIPCWKLIRLWIAEGLIKPQPESTLEVEEIAEFYLTDLLNR
NLVIIMQKRSDGQIKTCRLHDMLYQFCKKEASNKWLF
>St_PG4017_C00T009060.1
PTIDHQAEKVVQEEQGSSLENHEVVGFDEEATKVINRLVEGTECLDVIPVVGMPGLGKTTLARKIYNDPKISREFFSYIW
VFIGQSTCVKRDILFNILKKFTNSVDEFKNRNEADITEEIRKRVANGGKCLIVLDDVWDSNVVDFVKTVFPDNKKAHRIM
MTTRHEDIARSVNKYPHNLKFLDGDESFQLLEKRAFGVSRCPVELVEHGEAIVAKCSGVPLTIVVIAGALRGRTSEIDWR
VVRENVGKHLIQEDKLQRCVNVVRLSYNHLPQEKKACFLYFGAFPQGFDIPAWKLIRLWIAEGLIMSRLSGNEIEEIAEY
YLNDFANRNLVMVMGKTSNDRIKTCRVHDMLHEFCVEEATRLALF
>St_PG4017_C00T014421.1
FNRGDEERKAPVVEEDDVVGFDDEAKIVIDRLIGGSDYVEVVPVVGMPGLGKTTLAYKIYKDPKVEYEFFTRVWVYVSQT
FKRREIFLNIISKFTRNTKQYHDTPEDDLANEVKELLGKGGKYLIVLDDVWTMEAWDRIKIAFPNNGKRNRVLMTTRESN
VAKRCNDKPHDLKFLTEDESWELLEKKVFHKEKCPPELELPGKSIAEKCMGLPLAIVVIAGALIGKGKTTREWELVAASV
GEHLINRDPENCKKLVQMSYDRLPYDLKACFLYCGAFPGGSQIPAKKLIRLWIAEGFIQYQGPLALEDVAEDHLNDLVNR
NLVMVMQRSCSGQIKVCRVHDMLHEFCRHEAMTEENL
>St_PG4017_C00T019375.1
RGFEERKPPVVEEDDVVGFDEEADIVIKRLLGESNRLEVVPVVGMPGLGKTTLANKIYKHPKIGYEFFTRIWVYVSQSYR
RRELFLNIISKFTRNMKQYHGMCEEDLADEIQEFLGKGGKYLVVLDDVWSDEAWERIKIAFPNNNKPNRVLLTTRDSKVA
KQCTPIPHDLKFLTEEESWILLEKKVFHKDKCPPELVVPSGKSIAKKCKGLPLAIVVIAGALIGKGKTPREWKQVDDSVS
EHLINRDQPETCNKLVQMSYDRLPYDLKACFLYCSAFPGGFQIPAWKLIRLWIAEGFIQYKGHLSLECKGEDNLNDLINR
NLVMVMERTSDGQIKTCRLHDMLHEFCRQEAMKEENL
>St_PG4017_C00T024976.1
SSRRSPPQKRVPMVEEENVVGFDDEARKISSRLTNGSEELDIISIVGMGGLGKTTLAKKVYTDPSVEFHFYNRAWIYVSQ
QYSRKEVFLGILDSLGFITDEMYKMNDEKLAGELFSHLRSKRYLVVIDDVWTMEAWDDLQMAFPKTASGSRILLTTRNTE
VALHANPEGLPHHLRFLTHEESWELLSKKVFRKGSCPLELEDIGLQIAKKCYGLPLAIVVVSGLLLKKEKTRDWWKKVAN
DVSSYVARDPKQCMDVLALSYKHLPDHLKVCFIYFGVFPEDFEIPVWKLLRLWTSEGFIQKMGQECLEDTAEEYLEDLVD
RNLVLVAKKRANGRIKTCRIHDMLRDLSVKMGSEEKFL
>St_PG4017_C00T065788.1
FNRGDEERKAPVVEEDDVVGFDDEAKIVIDRLIGGSDYVEVVPVVGMPGLGKTTLAYKIYKDPKVEYEFFTRVWVYVSQT
FKRREIFLNIISKFTRNTKQYHDTPEDDLANEVKELLGKGGKYLIVLDDVWTMEAWDRIKIAFPNNGKRNRVLMTTRESN
VAKRCNDKPHDLKFLTEDESWELLEKKVFHKEKCPPELELPGKSIAEKCMGLPLAIVVIAGALIGKGKTTREWELVAASV
GEHLINRDPENCKKLVQMSYDRLPYDLKACFLYCGAFPGGSQIPAKKLIRLWIAEGFIQYQGPLALEDVAEDHLNDLVNR
NLVMVMQRSCSGQIKVCRVHDMLHEFCRHEAMTEENL
>St_PG4017_C00T068961.1
RGFEERKPPVVEEDDVVGFDEEADIVIKRLLGESNRLEVVPVVGMPGLGKTTLANKIYKHPKIGYEFFTRIWVYVSQSYR
RRELFLNIISKFTRNMKQYHGMCEEDLADEIQEFLGKGGKYLVVLDDVWSDEAWERIKIAFPNNNKPNRVLLTTRDSKVA
KQCTPIPHDLKFLTEEESWILLEKKVFHKDKCPPELVVPSGKSIAKKCKGLPLAIVVIAGALIGKGKTPREWKQVDDSVS
EHLINRDQPETCNKLVQMSYDRLPYDLKACFLYCSAFPGGFQIPAWKLIRLWIAEGFIQYKGHLSLECKGEDNLNDLINR
NLVMVMERTSDGQIKTCRLHDMLHEFCRQEAMKEENL
>St_PG4017_C00T070546.1
HQAETVIQEEQGSSLENHEVVGFDEEATKVIKRLVEGAECLDVIPVVGMPGLGKTTLARKIYNDPKISREFFSYIWVFIG
QSTCVKRDILFNILKGFTNSFDEFKNRNEADITQEIRKRVANGGKCLIVLDDVWDPNVVDFVKTVFPDNKKAHRIMMTTR
HEDIARSVNKYPHNLKFLDGDESFQLLEKRAFGVSRCPVELVEHGEAIVAKCSGVPLTIVVIAGALRGRTSEIDWRVVRE
NVGKHLIQEDKLQRCVNVVRLSYNHLPQEKKACFLYFGAFPQGFDIPAWKLIRLWIAEGLIMSKLSGNEIEEIAEYYLND
FANRNLVMVMGKTSNDQIKTCRVHDMLHEFCVEEATKLALF
>St_PG4017_C00T070551.1
DRQAETVVQEEQGSSLENHEVVGFDKEATKVINRLVEGAECLDVIPVVGMPGLGKTTLARKIYNDPKISREFFSYIWVFI
GQSTCVKRDILFNILKGFTNSVDEFKNRNEADITEEIHFVKTVFPDNKKAHRIMMTTRHEDIARSVNKYPHNLKFLDGDE
SFQLLEKRAFGVSRCPVELVEHGEAIVAKCSGVPLTIVVIAGALRGRTCEIDWRVVRENVGKHLIQEDKLQRCVNVVRLS
YNHLPQEKKACFLYFGAFPQGFDIPAWKLIRLWIAEGLIMSRLSGNEIEEIAEYYLNDFANRNLVMVMGKTSNDRIKTCR
VHDMLHEFCVEEATRLALF
>St_PG4017_C00T070687.1
VIELPKKGEVTQNDAVVGFDDEANKVIKRLVEGPMDSVDIIPVVGMPGLGKTTLARKIYNDSKLTYEFYSIVWVYIGQEC
KAKDIYLRILKFFKKNIEDHLNDDVDTLAKAIGGYIKKGGRCLIVLDDVWEDVVIDHVRKVFAENKKGHRIMMTTRDLRL
ARFANEEPHELKFLETEESFELLVMRVFGKGSCPNELVVIGKKIAEKCGGVPLVVVVIAGALRGRSDKKEWETVGKNVVQ
HLGVHTEDSCLKFVKMSYDHLPGEVQMCFLYCGVFPRGFDIPCWKLIRLWIAEGLIKPQPESTLEVEEIAEFYLTDLLNR
NLVIIMQKRSDGQIKTCRLHDMLYQFCKKEASNKWLF
>St_PG4017_C00T070688.1
LPKKGVQEQGPSLENDEVVGFDDEASKVIKRLVEGPAESLDIIPVVGMPGLGKTTLARKIYNDPKLSYEFFSIPWVYVGQ
EYKIKDIYLRILKFFKKSIEDHLNDDVDTLAKVISDFINKGGRCLIVLDDVWVAEVIDDVKKVFAENKKGHRIMMTTRDR
YLATYANTEPHDLKFLNGKESFELLEKRVFGKGSCPDELVELGKKIAGNCGGVPLAVVVIAGALRGRPNTNDWLRVQKNV
AEHFYKNTQKGCLKFVEMSYNRLPQEVQTCFLYCGVFPRGFDIPSWKLIRLWIAEGLIKPQQTYTPEEIAEFYLNDLVNR
NLVILMRKKSDGQIKICRLHDMLHEFCRTEASNKWIF
>St_PG4017_C00T070693.1
KKVHEVTQGPSLDDDEVVGFDVEAEKVIKRLVEGPAESLNIIPVVGMPGLGKTTLARKIYNDSTLSFEFFSILWVYVGRE
YKIKDIYLRILKHFKNSIEEYLNEDEDRLAKVISGFMSKGGRCLIVLDDVWEANVIDHVKKVFPENKKGHRIMMTTRDGL
LASYTNPDPHNLKFLTTEESFELLVKRVFGKGSCPDELKEVGNRIAGNCSGVPLVVVVTAGALAGRSNTTEWKVVERNVI
QYAFNVNKDCGVFVEMSYDRLSQELQTCLLYSGIFPRGFDIPAWKLIRLWIAEGLIKPQQSSTLEEIAELHLNDLVHRNL
VILLQKRSDGQIKTCRLHDMLHEFCRTKAANKWLF
>St_PG4017_C00T070695.1
EIRQNNAQDIFLEVKNIVGFTKEANEVMERLVGETEEVECIPIVGMTGLGKTTLARKVWSDSQITAKFSNNIWVSVGQSN
ELKNIFFVILKSSTGPNQEFRCNGENELAKVIASFVTEQQQHRCLIVLDDVWASELVDFFKNVLPENKKGHKILMTTRRR
DLASCASERPYHLKFLTGEDSFRLLEKRVFDNGRCRNDLVELGKSIASKCGGLPLALVVIARALKVNQTVYEWKRIENNF
WQYVVKENDTTSCWKIVEASYESLSSEMKACFLYCLAFPKGYDIPFQMLVRLWMAEGLIESSPKKFSSSKDKAENYLMEF
ENLDLVIVSREITGSIKRIKCNDIFYEFYKME
>St_PG4017_C00T070696.1
VHIPKIRQQVTQEAKQVIKRLVEGPQESLDIIPVVGIAGLGKTTLARKICNDSKLSYEFFSIVWVYVGQEYKIKDIYLRI
LKFFKKSIEDHVNGDVDTLAKVISDLIRKGGRCLIVLDDVWEAEVVDVVKRVFPRNKMGHRIMMTTHDMYLASYANPYPH
HLKYLNGEESFKLLVKRVFGKGNPCPVEFVILGQTIAQKCEGIPLEIVLIAGILIGRTDKRDWERVNKNVSQYLYEENKD
CGVFVEMSYNRLPQQVQTCFLYCGVFPQGFDIPCWKLIRLWIAEGLIKPQQSFTLEEIAEFYLNDLVQRNLVILMQKRSD
GQIKTCRLHNMLHEFCIKEASNKWLF
>St_PG4032_C00T001451.1
RGFEERKPPVVEEDDVVGFDEEADIVIKRLLGESNRLEVVPVVGMPGLGKTTLANKIYKHPKIGYEFFTRIWVYVSQSYR
RRELFLNIISKFTRNTKQYHGMCEEDLADEIQEFLGKGGKYLVVLDDVWSDEAWERIKIAFPNNNKPNRVLLTTRDSKVA
KQCTPIPHDLKFLSEDESWILLEKKVFHKDKCPPELVVPSGKSIAKKCKGLPLAIVVIAGALIGKGKTPREWKQVDDSVS
EHLINRDHPENCNKLVQMSYDRLPYDLKACFLYCSAFPGGFQIPAWKLIRLWIAEGFIQYKGHLSLECKGEDNLNDLINR
NLVMVMERTSDGQIKTCRLHDMLHEFCRQEAMKEENL
>St_PG4032_C00T018433.1
DSKSKQTAHQLKRAPVVEEDEVVGFDEEADEIINRLLGGSDDVEFIPIVGMPGLGKTTLANKVFKSSTVGYAFDNRIWVY
VSQSYTRRDLFLNIINQFTKNTEQYRYVTEEALAEVIREHLLPGKYLIVLDDVWTWEPLDDVKIALPNKMRGSKVLFTTR
DDKLGKFCCNEPHHLKFLTDDECWELLQKKVFHKDKCPPDLEELGECIAKKCMGLPLAALVIAGALTRRGKTKSEWEIVH
QYVSEHIISSDIMMTKKLVQMSCDSLPVNLKACFLYCGAFPKGSEIPAWKIVRLWIAEGFIRETMQSTVESVAEGYLNEL
VSKSLLMVTQRTSNGQIKTFRVHDMLHEFCTLEASEENLF
>St_PG4032_C00T018943.1
NRGDEERKAPVVEEDDVVGFDDEAKIVIDRLIGGSDYVEVVPVVGMPGLGKTTLAYKIYKDPKVEYEFFTRVWVYVSQTF
KRREIFLNIISKFTRNTKQYHDTPEDDLANEVKELLGKGGKYLIVLDDVWTMEAWDRIKIAFPNNGKRNRVLMTTRESNV
AKRCNDKPHDLKFLTKDESWELLEKKVFHKEKCPPELELPGKSIAEKCMGLPLAIVVIAGALIGKGKTTREWELVAASVG
EHLIYRDPENCKKLVQMSYDRLPYDLKACFLYCGVFPGGSQIPAKKLIRLWIAEGFIQYQGPLALEDVAEDHLNDLVNRN
LVMVMQRSCSGQIKICRVHDMLHEFCRHEAMTEENL
>St_PG4032_C00T040963.1
ISRGGEERQPPVVEEDDVVGFDDEAQTVIDRLLEGSGDLEVIPVVGMPGLGKTTLATKIFKHPKIEYEFFTRLWLYVSQS
YKTRELYLNIISKFTGNTKHWRDMSEMDLALKVREILEGGGKYLIVLDDVWATDAWDRIKIAFPKNDKGNKVLLTTRDHN
VARYCNRSPHDLKFLTDEESWILLEKRAFHKAKCPPELETNGKSIAKKCKGLPLAIVVIAGALIGKGKTIREWEQVDQSV
GEHFINRDQPNNCNKLVRMSYDVLPYDWKACFLYFGTFPRGYLIPARKLIRLWIAEGFIQYRGNLSLECKAEDYLNELVN
RNLVMVMQRTLDGQIKTCRVHDMLYEFCWQEATTEENL
>St_PG4032_C00T051115.1
DSKSKQTAHQLKRAPVVEEDEVVGFDEEADEIINSLLGGSDDVEFIPIVGMPGLGKTTLANKVFKSSTVGYAFDNRIWVY
VSQSYTRRDLFLNIINQFTRNTEQYRYVTEEALAEVIRKHLSPGKYLIVLDDVWTWEPLDDVKIALPNKMRGSKVLFTTR
DDKLGKFCCNEPHHLKFLTDDECWELLQKKVFHKDKCPLDLEELGERIAKKCMGLPLAALVIAGALTGRGKTKSSEIPAW
KIVRLWIAEGFIRETMQSTVESVAEGYLNELVSKSLLMVTQRTSNGQIKTFCVHDMLHEFCTLEASEENLF
>St_PG4032_C00T057976.1
SSRRSPPQKRVPMVEEENVVGFDDEARKISSRLTNGSEELEIISIVGMGGLGKTTLAKKVYTDPSVEFHFYNRAWIYVSQ
QYSRKEVFLGILDSLGLITDEMYKMNDEKLAGELFSHLRSKRYLVVIDDVWTMEAWDDLQMAFPKTASGSRILLTTRNTE
VALHANPEGLPHHLRFLTHEESWELLSKKVFRKGSCPLELEDIGLQIAKKCYGLPLAIVVVSGLLLKKEKTRDWWKKVAN
DVSSYVARDPKQCMDVLALSYKHLPDHLKVCFIYFGVFPEDFEIPVWKLLRLWTSEGFIQQMGQECLEDTAEEYLEDLVD
RNLVLVAKKRANGRIKTCSIHDMLRDLSVKMGSEEKFL
>St_PG4032_C00T058601.1
NRGDEERKAPVVEEDDVVGFDDEAKIVIDRLIGGSDYVEVVPVVGMPGLGKTTLAYKIYKDPKVEYEFFTRVWVYVSQTF
KRREIFLNIISKFTRNTKQYHDTPEDDLANEVKELLGKGGKYLIVLDDVWTMEAWDRIKIAFPNNGKRNRVLMTTRESNV
AKRCNDKPHDLKFLTKDESWELLEKKVFHKEKCPPELELPGKSIAEKCMGLPLAIVVIAGALIGKGKTTREWELVAASVG
EHLINRDPENCKKLVQMSYDRLPYDLKACFLYCGAFPGGSQIPAKKLIRLWIAEGFIQYQGPLALEDVAEDHLNDLVNRN
LVMVMQRSCSGQIKICRVHDMLHEFCRHEAMTEENL
>St_PG4032_C00T060902.1
RGFEERKPPVVEEDDVVGFDEEADIVIKRLLGESNRLEVVPVVGMPGLGKTTLANKIYKHPKIGYEFFTRIWVYVSQSYR
RRELFLNIISKFTRNTKQYHGMCEEDLADEIQEFLGKGGKYLVVLDDVWSDEAWERIKIAFPNNNKPNRVLLTTRDSKVA
KQCTPIPHDLKFLSEDESWILLEKKVFHKDKCPPELVVPSGKSIAKKCKGLPLAIVVIAGALIGKGKTPREWKQVDDSVS
EHLINRDHPENCNKLVQMSYDRLPYDLKACFLYCSAFPGGFQIPAWKLIRLWIAEGFIQYKGHLSLECKGEDNLNDLINR
NLVMVMERTSDGQIKTCRLHDMLHEFCRQEAMKEENL
>St_PG4032_C00T069933.1
VTQGPSLDDDEVVGFDEEANIVIKRLVEEPMDSLEIIPVVGMPGLGKTTLARKIYNDSKVSYEFFKIVWVYVGQEHKIKD
IFLRILKFFTKRIEEYLNEDEDRLTKVIRDYMSKGGRYLIVLDDVWEKKVVDDVKKVFPENKEGHRIMMTTRDGYVAAYA
NPEPHKLKFLTSEESFELLVKRVFGKGSCPDELKENGQNIAGSCGGVPLAVVVIAGALGGRSTTNDWERIERNVPKHFFK
NNQESCWKIVEMSYDRLPQEVQMCFLYSGIFPRGFDIPAWKLIRMWIAEGLIKPQQSYTLEEMAEYHLNDLVHRNLVILL
QKRSDGQIKTCRLHDMLHEFCRTKAATKWLF
>St_PG4032_C00T069934.1
KGEVTQGPSLENDAVVGFDDEAKQVIKRLVEGPMESVDIIPVVGMPGLGKTTLARKIYNDPKLTYEFYSIVWVYVGQECK
AKDIYLRILKFFKKSIEDHLNDDVDTLAKAIGGYIKKGGRCLIVLDDVWEDEVIDHVKKVFAENKKGHRIMMTTRDLRLA
KFANPDPHELKFLKKEESFELLVMRVFGKGSCPNELVVIGNKIAEKCGGVPLVVVVIAGALRGRSDKKDWERVDRNVVQH
FGEHTEDSCLKFVKMSYDHLPQEVQMCFLYCGVFPRGFDIPCWKLIRLWIAEGLIKPQPEFTLEEIAEFYLTDLLNRNLV
IIMQKRSDGQIKTCRLHDMLYQFCKKEASNKWLF
>St_PG4032_C00T069935.1
LPKKGVQEQGPSLENDEVVGFDDEASKVIKRLVEGPAESLDIIPVVGMPGLGKTTLARKIYNDPKLSYEFFSIPWVYVGQ
EYKIKDIYLRILKCFKKNIEDHLNDDVDTLAKVISDFINKGGRCLIVLDDVWVAEVIDDVKKVFAENKKGHRIMMTTRDR
YLATYANTEPHDLKFLNGKESFELLEKRVFGKGSCPDELVELGKKIAGNCGGVPLAVVVIAGALRGRPNTNDWVRVQKNV
AEHFYKNTQEGCLKFVEMSYNRLPQEVQTCFLYCGVFPRGFDIPSWKLIRLWIAEGLIKPQQTYTPEEIAEFYLNDLVNR
NLVILMRKKSDGQIKICRLHDMLHEFCRTEASNKWLF
>St_PG4032_C00T069941.1
HEVTQGPSLDDDDVVGFDEEADKVIKRLVEGPAESLNIIPVVGMPGLGKTTLARKIYNDSTLSFEFFSILWVYVGREYKI
KDIYLRILKHFKNSIDEYLNEDEDRLAKVISGFMSKGGRCLIVLDDVWEANVIDHIKKVFPENKKGHRIMMTTRDGLLAS
YTNPDPHNLKFLTTEESFELLVKRVFGKGSCPDELKKVGKGIAGNCSGVPLVVVVTAGALAGRSNTTEWEVVERNVIQYA
FNVNKDCGVFVEMSYDRLSQELQTCLLYSGIFPRGFDIPAWKLIRLWIAEGLIKPQQSSTLEEIAELHLNDLVHRNLVIL
LEKRSDGQIKTCRLHDMLHEFCRTKAANKWLF
>St_PG4036_C00T002623.1
PTIVHQAETVVQEEQGSSLENHEVVGFDEEATKVINRLVEGAECLDVIPVVGMPGLGKTTLARKIYNDPKISREFFSYIW
VFIGQSTCVKRDILFNILKKFTNSVDEFKNRNEADITEEIRKRVANGGKCLIVLDDVWDPNVVDFVKTVFPDNKKAHRIM
MTTRHEDIARSVNKYPHNLKFLDGDESFQLLEKRAFGVSRCPVELVEHGEAIVAKCSGVPLTIVVIAGALRGRTSEIDWK
VVRENVGKHLIQEDKLQRCVNVVRLSYNHLPQEKKACFLYFGAFPQGFDIPAWKLIRLWIAEGLIMSKLSGNEIEEIAEY
YLNDFANRNLVMVMGKRSNGRIKTCRVHDMLHEFCVEEATRLTLF
>St_PG4036_C00T003390.1
DSISRGGEERQPPVVEEDDVVGFDDEAQTVIDRLLEGSGDLEVIPVVGMPGLGKTTIATKIFKHPKIEYEFFTRLWLYVS
QSYKTRELYLNIISKFTGNTKHCRDMSERDLALKVREILEGGKYLIVLDDVWSTDAWDRIKIAFPKNDKGNRVLLTTRDH
NVARYCNRSPYDLKFLTDEESWILLEKRALHKAKCPPELETNGKSIARKCKGLPLAIVVIAGALIGKGKTIQEWEQVDQS
VGEHFINRDQPNKLVRMSYDVLPFDWKACFLYFGIFPRGYLIPARKLIRLWIAEGFIQYRGNLSLECKAENYLNELVNRN
LVMVMQRTLDGQIKTCRVHDMLYEFCWQEATTEENL
>St_PG4036_C00T007743.1
NFNRGDEERKAPVVEEDDVVGFDDEAKIVIDRLIGGSDYVEVVPVVGMPGLGKTTLAYKIYKDPKVEYEFFTRVWVYVSQ
TFKRREIFLNIISKFTRNTKQYHDTPEDDLANEVKELLGKGGKYLIVLDDVWTMEAWDRIKIAFPNNGKRNRVLMTTRES
NVAKHCNKKPHNLKFLTKDESWELLEKKVFHKEKCPPELEFPGKSIAEKCMGLPLAIVVIVGALIGKGKTTREWELVAAS
VGEHLINRDPENCKKLVQMSYDRLPYDLKACFLYCGAFPGGSQIPAKKLIRLWIAEGFIQYQGPLALEDVAEDHLNDLVN
RNLVMVMQRSCSGQIKICRVHDMLHEFCRHEAMTEENL
>St_PG4036_C00T015296.1
RGFEERKPPVVEEDDVVGFDEEADIVIKRLLGESNRLEVVPVVGMPGLGKTTLANKIYKHPKIGYEFFTRIWVYVSQSYR
RRELFLNIISKFTRNMKQYHGMCEEDLADEIQEFLGKGGKYLVVLDDVWSDEAWERIKIAFPNNNKPNRVLLTTRDSKVA
KQCTPIPHDLKFLSEDESWILLEKKVFHKDKCPPELVVPSGKSIAKKCKGLPLAIVVIAGALIGKGKTPREWKQVDDSVS
EHLINRDHPENCNKLVQMSYDRLPYDLKACFLYCSAFPGGFQIPAWKLIRLWIAEGFIQYKGHLSLECKGEDNLNDLINR
NLVMVMERTSDGQIKTCRLHDMLHEFCRQEAMKEENL
>St_PG4036_C00T018950.1
KGHEVTQGPSLDDDEVVGFDVEAEKVIKLLVEGPAESLNIIPVVGMPGLGKTTLARKIYNDSTLSFEFFSILWVYVGREY
KIKDIYLRILKHFKNSIDEYLNEDEDRLAKVISGFMSKGGRCLIVLDDVWEANVIDHIKKVFPENKKGHRIMMTTRDRLL
AAYANPEPHNLKFLTTEESFELLVKRVFGKGSCPDELKEVGKRIAGNCSGVPLVVVVTAGALAGRSNTTEWKVVERNVIQ
YAFNVNKDCGVFVEMSYDRLSQELQTCLLYSGIFPRGFDIPAWKLIRLWIAEGLIKPQQSSTLEEIAELHLNDLVHRNLV
ILLQKRSDGQIKTCRLHDMLHEFCRTKAADKWLF
>St_PG4036_C00T018952.1
GHEVTQGPSLDDDEVVGFDDEAKKVIKRLVEGPAENLAIIPVVGMPGLGKTTLARKIYNDSTLSFEFFSILWVYVGQEYK
IKDIYLRILKHFKNSIDEYLNEDEDRLAKVISGFMIKGGRCLIVLDDVWEANVIDHVKKVFPENKKGHRIMMTTRDGYLA
AHANPDPHNLKFLTEEESFELLVKRVFDKGALAGRSNTTEWKVVERNVAQHAFSVNKDCGVFVEMSYDRLSQELQTCFLY
SGIFPRGFDIPAWKLVRLWIAEGLIKPQQSSTLEEIAERHLNDLVHRNLVILLQKRSDGQIKTCRLHDMLHEFCRTKAAN
KWLF
>St_PG4036_C00T018953.1
TEIKGIHDKNDEVVGFDDEASKVIKRLVEGPAESLDIIPVVGMPGLGKTTLARKIYNDPKLSYEFFSIPWVYVGQEYKIK
DIYLRILKCFKKSIEDHLNDDVDTLAKVISDFINKGGRCLIVLDDVWEPNVIDHVKKVFAENKKGHRIMMTTRDRYLATY
ANTEPHDLKFLNGKESFELLEKRVFGKGSCPDELVELGKKIAGNCGGVPLAVVVIAGALRGRPNTNDWIRVQKNVAEHFY
KNTQAGCLKFVEMSYNRLPQEVQTCFLYCGVFPRGFDIPSWKLIRLWIAEGLIKPQQTYTPEEIAEFYLNDLVNRNLVIL
MRKKSDGQIKICRLHDMLHEFCRTEASNKWLF
>St_PG4036_C00T018954.1
TMGRIFDWPRNLIKNDAVVGFDDEANKVIKRLVEGPMESVDIIPVVGMPGLGKTTLARKIYNDSKLTYEFYSIVWVYVGQ
ECKAKDIYLRILKFFKKNIEDHLNDDVDTLAKAIGGYIKKGGRCLIVLDDVWEDEVIDHVRKVFAENKKGHRIMMTTRDL
RVAKFANPEPHVLKFLKTEESFELLVMRVFGKGSCPNELVVTGKKIAEKCGGVPLVVVVIAGALRGRSDKKDWERVDKNV
VQHFGEHTEDSCLKFVKMSYDHLPGEVQMCFLYCGVFPRGFDIPCWKLIRLWIAEGLIKPQPEFTLEEIAEFYLTDLLNR
NLVIIMKKRSDGQIKTCRLHDMLYQFCKKEASNKWLF
>St_PG4036_C00T018962.1
LPKKGVQEQGPSLENDEVVGFDDEASKVIKRLVEGPAESLDIIPVVGMPGLGKTTLARKIYNDPKLSYEFFSIPWVYVGQ
EYKIKDIYLRILKFFKKSIDDHLNDDVDTLAKVISDFINKGGRCLIVLDDVWVAEVIDDVKKVFAENKKGHRIMMTTRDR
YLATYANSEPHDLKFLNGKESFELLEKRVFGKGSCPDELVELGKKIAGNCGGVPLAVVVIAGALRGHPNTNDWVRVQKNV
AEHFYKNTQAGCLKFVEMSYNRLPQEVQTCFLYCGVFPRGFDIPCWKLIRLWIAEGLIKPQQTYTPEEIAEFYLNDLVNR
NLVILMRKKSDGQIKICRLHDMLHEFCRTEASNKWLF
>St_PG4036_C00T018964.1
EVTQGPSLENDAVVGFDDEANKVIKRLVEGPMDSVDIIPVVGMPGLGKTTLARKIYNDSNLTYEFYIIVWVYVGQECKAK
DIYLRILTFFKKNIEDHLNDDVDTLAKAIGGYIKKGGRCLIVLDDVWEDEVIDHVMKVFAENKKGHRIMMTTRDLRLAKF
ANPEPHELKFLETEESFELLVMRVFGKGSCPNELVRTGKKIAEKCGGVPLVVVVIAGALRGRSDKKDWERVDKNVVQHFG
EHTEDSCLKFVKMSYDHLPQEVQMCFLYCGVFPRGFDIPCWKLIRLWIAEGLIKPQPESNLEVEEIAEFYLTDLLNRNLV
IIMQKRSDGQIKTCRLHDMLYQFCKKEASNKWLF
>St_PG4036_C00T018966.1
EVTQGPSLENDAVVGFDDEANKVIKRLVEGPMDSVDIIPVVGMPGLGKTTLARKIYNDSNLTYEFYIIVWVYVGQECKAK
DIYLRILTFFKKNIEDHLNDDVDTLAKAIGGYIKKGGRCLIVLDDVWEDEVIDHVMKVFAENKKGHRIMMTTRDLRLAKF
ANPEPHELKFLETEESFELLVMRVFGKGSCPNELVRTGKKIAEKCGGVPLVVVVIAGALRGRSDKKDWERVDKNVVQHFG
EHTEDSCLKFVKMSYDHLPQEVQMCFLYCGVFPRGFDIPCWKLIRLWIAEGLIKPQPESNLEVEEIAEFYLTDLLNRNLV
IIMQKRSDGQIKTCRLHDMLYQFCKKEASNKWLF
>St_PG4036_C00T018968.1
PKKGEVTQGPSLENDAVVGFDDEANKVIERLVKGPMDSVDIIPVVGMPGLGKTTLARKICNDSKLTSKFYIIVWVYVGQE
CKTKDIYLRILKFFKKNIEDHLNDDVDTLAKAIGGYIKKGGRCLIVLDDVWEDQVIKHVKKVFAENKEGHRIMMTTRDLR
LAKFANPEPHELKFLETEESFELLVMRVFGKGSCPNELVGTGKKIAEKCDGVPLAVVLIAGALRGRLDKKEWERVEKNVV
QHFGEHTEDSCLKFVKMSYDHLPGEVQMCFLYCGVFPRGFDIPCWKLIRLWIAEGLIKPQPESTLEVEEIAEFYLTDLLN
RNFVIIMQKRSDGQIKTCRLHDMLYQFCKKEASNRWLF
>St_PG4036_C00T018988.1
NVHRVTQGPSLDDDEVVGFDEEANIVIKRLVEGPADSLDIIPVMGMPGLGKTTLARKIYNDSKVTYGFFIIPWIYVGQEY
KIKDIFLRILKFFTKRIEEYLNEDENGLAKVISGYMSKGGRCLIVLDDVWENKVVDHVKKVFAENKNGHRIMMTTRDGYV
AAYANPEPHNLKFLTEEESFELLVKRVFGKGSCPDELKETGQKIARSCGGVPLAIVVIAGALGGRSTTNDWERIERNVAQ
HLFKNNQESCLKFVEMSYDRLPQEVQMCFLYSGIFPRGFDIPAWKLIRLWIAEGLIKPEQSSTLEQIAELYLNDLVHRNL
VILLQKRSDGQIKTCRLHDMLHEFCRTKAA
>St_PG4036_C00T021180.1
SSRRSPPQKRVPMVEEENVVGFDDEARKISSRLTNGSEELEIISIVGMGGLGKTTLAKKVYTDPSVEFHFYNRAWIYVSQ
QYSRKEVFLGILDSLGFITDEMYKMNDEKLAGELFSHLRSKRYLVVIDDVWTMEAWDDLQMAFPKTASGSRILLTTRNTE
VALHANPEGLPHHLRFLTHEESWELLSKKVFRKGSCPLELEDIGLQIAKKCYGLPLAIVVVSGLLLKKEKTRDWWKKVAN
DVSSYVARDPKQCMDVLALSYKHLPDHLKVCFIYFGVFPEDFEIPVWKLLRLWTSEGFIQQMGQECLEDTAEEYLEDLVD
RNLVLVAKKRANGRIKTCRIHDMLRDLSVKMGSEEKFL
>St_PG4036_C00T021181.1
SSRRSPPQKRVPMVEEENVVGFDDEARKISSRLTNGSEELEIISIVGMGGLGKTTLAKKVYTDPSVEFHFYNRAWIYVSQ
LYSRKEVFLGILDSLGLITDEMYKMNDEKLAGELFSHLRSKRYLVVIDDVWTMEAWDDLQMAFPKTASGSRILLTTRNTE
VALHANPEGLPHHLRFLNHEESWELLSKKVFRKGSCPLELEDIGLQIAKKCYGLPLAIVVVSGLLLKKEKTRDWWKKVAN
DVSSYVARDPKQCMDVLALSYKHLPDHLKVCFIYFGVFPEDFEIPVWKLLRLWTSEGFIQQMGQECLEDTAEEYLEDLVD
RNLVLVAKKRANGRIKSCRIHDMLRDLSVKMGSEEKFL
>St_PG4036_C00T046799.1
SSRRSPPQKRVPMVEEENVVGFDDEARKISSRLTNGSEELEIISIVGMGGLGKTTLAKKVYTDPSVEFHFYNRAWIYVSQ
QYSRKEVFLGILDSLGFITDEMYKMNDEKLAGELFSHLRSKRYLVVIDDVWTMEAWDDLQMAFPKTASGSRILLTTRNTE
VALHANPEGLPHHLRFLTHEESWELLSKKVFRKGSCPLELEDIGLQIAKKCYGLPLAIVVVSGLLLKKEKTRDWWKKVAN
DVSSYVARDPKQCMDVLALSYKHLPDHLKVCFIYFGVFPEDFEIPVWKLLRLWTSEGFIQQMGQECLEDTAEEYLEDLVD
RNLVLVTKKRANGRIKTCRIHDMLRDLSVKMGSEEKFL
>St_PG4036_C00T046801.1
RRSPPQKRVPMVEEENVVGFDDEARKISSRLTNGSEELEIISIVGMGGLGKTTLAKKVYTDPSVEFHFYNRAWIYVSQLY
SRKEVFLGILDSLGLITDEMYKMNDEKLAGELFSHLRSKRYLVVIDDVWTMEAWDDLQMAFPKTASGSRILLTTRNTEVA
LHANPEGLPHHLRFLNHEESWELLSKKVFRKGSCPLELEDIGLQIAKKCYGLPLAIVVVSGLLLKKEKTRDWWKKVANDV
SSYVARDPKQCMDVLALSYKHLPDHLKVCFIYFGVFPEDFEIPVWKLLRLWTSEGFIQQMGQECLEDTAEEYLEDLVDRN
LVLVAKKRANGRIKSCRIHDMLRDLSVKMGSEEKFL
>St_PG4036_C00T047612.1
RGFEERKPPVVEEDDVVGFDEEADIVIKRLLGESNRLEVVPVVGMPGLGKTTLANKIYKHPKIGYEFFTRIWVYVSQSYR
RRELFLNIISKFTRNMKQYHGMCEEDLADEIQEFLGKGGKYLVVLDDVWSDEAWERIKIAFPNNNKPNRVLLTTRDSKVA
KQCTPIPHDLKFLSEDESWILLEKKVFHKDKCPPELVVPSGKSIAKKCKGLPLAIVVIAGALIGKGKTPREWKQVDDSVS
EHLINRDHPENCNKLVQMSYDRLPYDLKACFLYCSAFPGGFQIPAWKLIRLWIAEGFIQYKGHLSLECKGEDNLNDLINR
NLVMVMERTSDGQIKTCRLHDMLHEFCRQEAMKEENL
>St_PG4036_C00T054961.1
NFNRGDEERKAPVVEEDDVVGFDDEAKIVIDRLIGGSDYVEVVPVVGMPGLGKTTLAYKIYKDPKVEYEFFTRVWVYVSQ
TFKRREIFLNIISKFTRNTKQYHDTPEDDLANEVKELLGKGGKYLIVLDDVWTMEAWDRIKIAFPNNGKRNRVLMTTRES
NVAKHCNKKPHNLKFLTKDESWELLEKKVFHKEKCPPELEFPGKSIAEKCMGLPLAIVVIVGALIGKGKTTREWELVAAS
VGEHLINRDPENCKKLVQMSYDRLPYDLKACFLYCGAFPGGSQIPAKKLIRLWIAEGFIQYQGPLALEDVAEDHLNDLVN
RNLVMVMQRSCSGQIKICRVHDMLHEFCRHEAMTEENL
>St_PG4036_C00T055558.1
PTIVHQAETVVQEEQGSSLENHEVVGFDEEATKVINRLVEGAECLDVIPVVGMPGLGKTTLARKIYNDPKISREFFSYIW
VFIGQSTCVKRDILFNILKKFTNSVDEFKNRNEADITEEIRKRVANGGKCLIVLDDVWDPNVVDFVKTVFPDNKKAHRIM
MTTRHEDIARSVNKYPHNLKFLDGDESFQLLEKRAFGVSRCPVELVEHGEAIVAKCSGVPLTIVVIAGALRGRTSEIDWK
VVRENVGKHLIQEDKLQRCVNVVRLSYNHLPQEKKACFLYFGAFPQGFDIPAWKLIRLWIAEGLIMSKLSGNEIEEIAEY
YLNDFANRNLVMVMGKRSNGRIKTCRVHDMLHEFCVEEATRLTLF
>St_PG4036_C00T055562.1
TIVHQAETVVQEEQGSSLENHEVVGFDEEATKVINRLVEGAECLDVIAVVGMPGLGKTTLARKIYNDPKISREFFSYIWV
FIGQSKCVKRDILFNILKKFTNSVDEFKNRNETDITQEIRKRVANGGKCLIVLDDVWDPNVVDFVKTVFPDNKKAHRIMI
TTRHEDIARSVNKYPHNLKFLDGDESFQLLEKRAFGVSRCPVELVEHGEAIVAKCSGVPLTIVVIAGALRGRTSEIDWKV
VRENVGKHLLEDKRQRCLNVVRLSYNHLPQEKKACFLYFGAFPQGFDIPAWKLIRLWIAEGLIMSKLSGIEIEDIAEYYL
NDFANRNLVMVTGKRSNGRIKTFRVHDMLHEFCVEEGTRLTLF
>St_PG4036_C00T055733.1
YLVKGPSLENDAVVGFDKEANTVIQRLVERPMDSVDIIPVVGMLGLGKTTLARKICNDSKLTYEFYSIVWVYVGKECKAK
DIYLRILKFFKKNIEDHLNDDVDSLAKAIGGYIKKGGRCLIVLDDVWEDEVIDHVRKVFAENKKGHRIMMTTRNSCVAKF
ANPKPHELKFLEKEESFELLVTRVFGKGSCPNELVRTGKKIAEKCGGVPLVVVVIAGALRGRLDKKDWERVDRNVVQHMG
VHTEDSCLKFVKMSYDHLPQEVQMCFLYCGVFPRGFDIPCWKLIRLWIAEGLIKPQPNFTLEEIAEFCLTDLLNRNLVII
MQKRSDGQIKTCRLHDMLYQFCKMEASNRCLF
>St_PG4036_C00T055739.1
LPKKGVQEQGPSLENDEVVGFDDEASKVIKRLVEGPAESLDIIPVVGMPGLGKTTLARKIYNDPKLSYEFFSIPWVYVGQ
EYKIKDIYLRILKFFKKSIEDHLNDDVDTLAKVISDFINKGGRCLIVLDDVWVAEVIDDVKKVFAENKKGHRIMMTTRDR
YLATYANTEPHDLKFLNGKESFELLEKRVFGKGSCPDELVELGKKIAGNCGGVPLAVVVIAGALRGRPNTNDWVRVQKNV
AEHFYKNTQAGCLNFVEMSYNRLPQEVQTCFLYCGVFPRGFDIPSWKLIRLWIAEGLIKPQQTYTPEEIAEFYLNDLVNR
NLVILMRKESDGQIKICRLHDMLHEFCRTEASNKWIF
>St_PG4036_C00T055740.1
DAAKFHSESSLWDQLVKEIQKMVHKSEDVIDKFLIQSKQHRDKNKVGRFFDLGPAESLNIIPVVGMPGLGKTTLARKIYN
DSTLSFEFFSILWVYVGREYKIKDIYLRILKHFKNSIDEYLNEDEDRLAKVISGFMSKGGRCLIVLDDVWEANVIDHIKK
VFPENKKGHRIMMTTRDRLLAAYANPEPHNLKFLTTEESFELLVKRVFGKGSCPDELKEVGKRIAGNCSGVPLVVVVTAG
ALAGRSNTTEWKVVERNVIQYAFNVNKDCGVFVEMSYDRLSQELQTCLLYSGIFPRGFDIPAWKLIRLWIAEGLIKPQQS
STLEEIAELHLNDLVHRNLVILLQKRSDGQIKTCRLHDMLHEFCRTKAADKWLF
>St_PG4036_C00T055754.1
GHEVTQGLHLDNDEVVGFDEDAEKVINQLVEGPQESLVIIPVVGMPGLGKTIMARKIYNDPKLSYEFVSILWVNVGQEYK
IKDIYLRILKFFTKRIEDHLNDDEDTLANVISAFISNRGRCLIILDDVWEANVIDHVKKVFAENKKRHRIVMTTRDGYLA
AYANPEPHNLKFLTPEESFELLVRRVFGKGSCPDELKDVGKRIVGSCGGVPLDVVVIAGVLAGCSNTTEWKVVERNVAQH
AFRMNRDRGVFVEMSYDRLPQEVQMCFLYCGIFPQGFDIPAWKLIRMWIAEGLIKPQQSYTLEEIAEHHLNVLVDRNLVI
LLQKRSDGQIKTCRLRDMLYWFCRRKAA
>St_PG4036_C00T055761.1
DQLVKDIQKTGPSLENDEVVGFDDESSKVIKRLVEGPVESLDIIPVVGMPGLGKTTLARKIYNDPKLSYEFFSIPWVYVG
QEYKIKDIYLRILKCFKKSIEDHLNDDVDTLAKVISDFINKGGRCLIVLDDVWVAEVIDDVKKVFAENKKGHRIMMTTRD
RYLATYANTEPHDLKFLNGKESFELLEKRVFGKGSCLDELVELGKKIAGNCGGVPLAVVVIAGALRGRPNTNDWVRVQKN
VAEHFYKNTQAGCLKFVEMSYNRLPQEVQTCFLYCGVFPRGFDIPSWKLIRLWIAEWLIKPQQTYTPEEIAEFYLNDLVD
RNLVILMRKKSDDKDTCRRLCIQPSILNQ
>St_PG4036_C00T055770.1
KKVHEVTQGPSLDDDEVVGFDVEAEKVIRRLVEGPAESLNIIPVVGMPGLGKTTLARKIYNDSTLSFEFFSILWVYVGRE
YKIKDIYLRILKHFKNSIDEYLNEDEDRLAKVISGFMSKGGRCLIVLDDVWEANVIDHVKKVFPENKKGHRIMMTTRDGL
LASYTNPDPHNLKFLTPEESFELLVKRVFGKGSCPDELKEVGKRIAVNCSGVPLVVVVTAGALAGRSNTTEWKVVERNVI
QYAFNVNKDCGVFVEMSYDRLSQELQTCLLYSGIFPRGFDIPAWKLIRLWIAEGLIKPQQSSTLEEIAELHLNDLVHRNL
VILLQKRSDGQIKTCRLHDMLHEFCRTKAANKWLF
>St_PG4041_C00T002223.1
LDDNFNRGHEERKAPVVEEDDVVGFDDEAKIVIDRLIGGSDYVEVVPVVGMPGLGKTTLAYKIYKDPKVEYEFFTRVWVY
VSQTFKRREIFLNIISKFTRNTKQYHDTPEDDLANEVKELLGKGGKYLIVLDDVWTMEAWDRIKIAFPNNGKRNRVLMTT
RESNVAKRCNDKPHDLKFLTEDESWELLEKKVFHKEKCPSELELPGKSIAEKCMGLPLAIVVIAGALIGKGKTTREWELV
AASVREHLINRDPENCKKLVQMSYDRLPYDLKACFLYCGAFPGGSQIPAKKLIRLWIAEGFIQYQGPLALEDVAEDHLND
LVNRNLVMVMQRSCSGQIKICRVHDMLHEFCRHEAMTEEDL
>St_PG4041_C00T010980.1
DDSKSKQTAHQLKRAPIVEEDEVVGFDEEADKIINRLLGGSDDVEFIPIVGMPGLGKTTLANKVFKSSAGYAFYNRIWVY
VSQSYTRRDLFLNIISQFTRNTEQYRYVTEEALAEVIREHLLPGKYLIVLDDVWTWEPLDDVKIALPNKMRGSKVLFTTR
DDKLGKFCCNEPHHLKFLTDNECWELLQKKVFHKDKCPLDLEELGERIAKKCMGLPLAALVIAGALTGRGKTKSEWDIVH
QYVSEHIISSDIMMTKKLVQMSCDSLPVNLKACFLYCGAFPKGSEIPAWKIVRLWIAEGFIRETIQSTVESVAEGYLNEL
VSKSLLMVTQSTSNGQIKTFRVHDMLHEFCTLEASEENLF
>St_PG4041_C00T012320.1
DDSISRVGEERQPPVVEEDDVVGFDDEAQTVIDRLLEGSGDLEVIPVVGMPGLGKTTLATKIFKHLKIEYEFFTRLWLYV
SQSYKTRELYLNIISKFTGNTKNCRDMSETDLAHKVREILDEGGKYLIVLDDVWSTDAWDRIKIAFPRNGKGNRVLLTTR
DNNVARYCNRSPHYLKFLTDEESWILLEKRALHKAKCPPELETNGKSIARKCKGLPLAIVVIAGALIGKGKTIREWEQVD
QSVGEHFINRDQPNKLVRMSYDVLPYDWKACFLYFGTFPRGYLIPARKLIRLWIAEGFIQYRGNLSLECKAENYLNELVN
RNLVMVMQRTLDGQIKTCRVHDMLYEFCWQEATTEENL
>St_PG4041_C00T036667.1
KSTGTQGPAEEDIEVVGFDKPAEDVIKRLGEGSKDLDVIPIVGMPGLGKTTLSRKVYNDSSLDFHFYKRMWVYVGTSKKP
KDILVEIVNEVAPSNSKELIKDKDEDQLAHTIRDFLVERGKYLIVLDDVWDTQVVDFVKKAFPNNKSQPRGDRIMLTTRQ
QRVAEAVSAHPHNLEKLSKGDSFKLLEQRVFGKTRECPINLRGYGEEIVDKCCGVPLAIVVISGALKGCMDESEWIVVKE
NVGKILMDKKDDKSCLKFVETSYNHLPQQKKAAFLYFGVFPQGFDIPAWKLIRLWVAEGLIKSDLQGSEIEKVAETYLSD
FAGRNLVMVMQKRSNGQIKTCRLHDMLHEFCIFEAERISLF
>St_PG4041_C00T036714.1
QQTQQGPAEEDIEVVGFDNPAKDVIERLCKGSKDLDVVPIVGMPGLGKTTLSRKVYHDSNITYHFYQRMWVYVGTSKKPK
DILVEIVKEVALSNSEELIKDKDEDQLAHIIREFLDERGKYLIVLDDVWDTQVVDFVKKAFPNNKSQSRGDRIIAHPHNL
EKLSKGDSFKLLEQRVFGKTRRCPSEFKGYGDGIVVKCCGVPLAIVVISGALRGCMDESEWRVVEENVGKHLINKDDDKS
CLKFLQSFAAREKGAFLYFGVFPRDFDIPAWKLIRLWVAEGLIKSGHKDSEIEKVVETYLSDFAARNLVMVMQKRSNSRI
KACRLHDMLHEFCIIEAERISLF
>St_PG4041_C00T037203.1
PMIDHHVEKVVQEEQGSSLENHEVVGFDEEATKVINRLVEGAECLDVIPVVGMPGLGKTTLARKIYNDPKISREFFSYIW
VFIGQSTCVKRDILFNILKKFTNSVDEFKNRNEADITQEIRKRVANGGKCLIVLDDVWDPNVVDFVKTVFPDNKKAHRIM
MTTRHEDIARSVNKYPHNLKFLDGDESFQLLEKRAFGVSRCPVELVEHGEAIVAKCSGVPLTIVVIAGALRGRTSEIDWK
VVRENVGKHLLEDKRQRCLNVVRLSYNHLPQEKKACFLYFGAFPQGFDIPAWKLIRLWIAEGLIMSKLSGIEIEDIAEYY
LNDFANRNLVMVTGKRSNGRIKTFRVHDMLHEFCVEEGARLTLF
>St_PG4041_C00T037365.1
KGEVTQGPSLENDAVVGFDEEANKVIKRLVEGPMESVNIIPVVGMPGLGKTTLARKIYNDSKLTYEFYSIVWVYVGQECK
AKDIYLRILKFFKKNIEDHLNDDVDTLAKAIGGYIKKGGRCLIVLDDVWEDEVIDHVMKVFAENKKGHRIMMTTRDLRVA
KFANPEPHELKFLKTEESFELLVMRVFGKGSCPNELVVVGKKIAEKCGGVPLVVVVIAGALRGRSEKKDWERVDKNVVQH
LGEHTEDSCLKFVKMSYDHLPQEVQMCFLYCGVFPRGFDIPCWKLIRLWIAEGLIKPQHKFTLEEIAEFYLTDLLNRNLV
IIMQKRSDGQIKTCRLHDMLYQFCKKEASNKWLF
>St_PG4041_C00T037367.1
NKGHEVTQGLLLDNDEVVGFDTEAKKVIKRLVKGREESLDIIIPVVGMPGLGKTILARKIYNDPKLSYEFHSIVWVYVGM
EYKIKDIYLRILKFFTKRIEDHLNDDEDTLANVISAFISNRGRCLIILDDVWEANVIDHVKKVFAANKKRHRIVMTTRDG
FLAAYASPEPHNLKFLTREESFELLVRRVFGKGSCPDELKDVGKRIAGNCNGVPLILMVIAGALRGHSTTNDWQIVERNV
AQHAFSVNIDYGVFVEMSYDRLPQEVQMCFLYCGIFPQGFDIPAWKLIRMWIAEGLIKSQQSYTLEEIAEHHLNVLVDRN
LVILLQKRSDGQIKTCRLRGMLHEFCRTKAA
>St_PG4041_C00T037371.1
KKGVQEQGPSLENDEVVGFDDEASKVIKRLVEGPAESLDIIPVVGMPGLGKTTLARKIYNDPKLSYEFFSIPWVYVGQEY
KIKDIYLRILKCFKKSIEDHLNDDVDTLAKVISDFINKGGRCLIVLDDVWVAEVIDDVKKVFAENKKGHRIMMTTRDRYL
ATYANTEPHDLKFLNGKESFELLEKRVFGKGSCPDELVELGKKIAGNCGGVPLAVVVIAGALRGRPNTNDWVRVQKNVAE
HFYKNTQAGCLKFVEMSYNRLPQEVQTCFLYCGVFPRGFDIPSWKLIRLWIAEGLIKPQQTYTPEEIAEFYLNDLVNRNL
VILMRKKSDGQIKICRLHDMLHEFCRTEASNKWLF
>St_PG4041_C00T037372.1
ATAVLELPKKGEVTQNDAVVGFDDEANKVIKRLVEGPAESVDIIPVVGMPGLGKTTLARKIYNDPKLTYEFYSIVWVYVG
QECKAKDIYLRILKFFKKNIEDHLNDDVDTLAKAIGGYIKKGGRCLIVLDDVWEDEVIDHVMKVFAENKKGHRIMMTTRD
SRVAKFANPEPHELKFLKKEESFELLVMRVFGKGSCPNELVRTGKKIAEKCGGVPLVVVVIAGALRGRSAKKEWERVDKN
VVQHMGDHTEDSCLKFVKMSYDHLPQEVQMCFLYCGVFPRGFDIPCWKLIRLWIAEGLIRPQPESTLEVEEIAEFYLTDL
LNRNLVIIMQKRSDGQIKTCRLHDMLYQFCKKEASNKWLF
>St_PG4041_C00T037383.1
PKRRQQVTQGPSLEDDEVVGFDEEAKKVIKRLVEGPQESLDIIPVVGIAGLGKTTLARKIYNDSKLSYEFFSIVWVYVGQ
EYKIKDIYLRILKLFKISIEDHVNGDVDTLAKVISDLIRKGGRCLIVLDDVWEAEVVDVVKRVFPRNKKGHRIMMTTHDM
YLASYANPYPHHLKYLDVEEGFKLLVKRVFGNGNSCPVELVELGQTIARKCEGIPLEIVLIAGILIGRTDKRDWERVDKN
VSQYLYEENKDCGVFVEMSYNRLPQEVQTCFLYCGVFPQGFDIPAWKLIRLWIAEGLIKPQQSFTLEEIAEFYLNDLVQR
NLVILMQKRSDGQIKTFRLHNMLHEFCRKEASNKWLF
>St_PG4041_C00T040497.1
LDDNFNRGHEERKAPVVEEDDVVGFDDEAKIVIDRLIGGSDYVEVVPVVGMPGLGKTTLAYKIYKDPKVEYEFFTRVWVY
VSQSFKRREIFLNIISKFTRNTKQYHDTPEDDLANEVKELLGKGGKYLIVLDDVWTMEAWDRIKIAFPNNGKRNRVLMTT
RESNVAKCCNDKPHDLKFLTKDESWELLEKKVFHKEKCPPELELPGQSIAEKCMGLPLAIVVIAGALIGKGKTTREWELV
AASVGEHLINRDPENCKKLVQMSYDRLPYDLKACFLYCGAFPGGSQIPAKKLIRLWIAEGFIQYQGPLALEDVAEDHLND
LVNRNLVMVMQRSCSGQIKICRVHDMLHEFCRHEAMTEENL
>St_PG4041_C00T047878.1
DDSISRVGEERQPPVVEEDDVVGFDDEAQTVIDRLLEGSGDLEVIPVVGMPGLGKTTLATKIFKHLKIEYEFFTRLWLYV
SQSYKTRELYLNIISKFTGNTKNCRDMSETDLAHKVREILDEGGKYLIVLDDVWSTDAWDRIKIAFPRNGKGNRVLLTTR
DNNVARYCNRSPHYLKFLTDEESWILLEKRALHKAKCPPELETNGKSIARKCKGLPLAIVVIAGALIGKGKTIREWEQVD
QSVGEHFINRDQPNKLVRMSYDVLPYDWKACFLYFGTFPRGYLIPARKLIRLWIAEGFIQYRGNLSLECKAENYLNELVN
RNLVMVMQRTLDGQIKTCRVHDMLYEFCWQEATTEENL
>St_PG4041_C00T049918.1
DDSKSKQTAHQLKRAPIVEEDEVVGFDEEADKIINRLLGGSDDVEFIPIVGMPGLGKTTLANKVFKSSAGYAFYNRIWVY
VSQSYTRRDLFLNIISQFTRNTEQYRYVTEEALAEVIREHLLPGKYLIVLDDVWTWEPLDDVKIALPNKMRGSKVLFTTR
DDKLGKFCCNEPHHLKFLTDNECWELLQKKVFHKDKCPLDLEELGERIAKKCMGLPLAALVIAGALTGRGKTKSEWDIVH
QYVSEHIISSDIMMTKKLVQMSCDSLPVNLKACFLYCGAFPKGSEIPAWKIVRLWIAEGFIRETIQSTVESVAEGYLNEL
VSKSLLMVTQSTSNGQIKTFRVHDMLHEFCTLEASEENLF
>St_PG4041_C00T061238.1
RGFEERKPPVVEEDDVVGFDEEADIVIKRLLGESNRLEVVPVVGMPGLGKTTLANKIYKHPKIGYEFFTRIWVYVSQSYR
RRELFLNIISKFTRNTKQYHGMCEEDLADEIQEFLGKGGKYLVVLDDVWSDEAWERIKIAFPNNNKPNRVLLTTRDSKVA
KQCTPIPHDLKFLTEDESWILLEKKVFHKDKCPPELVVPSGKSIAKKCKGLPLAIVVIAGALIGKGKTPREWKQVDDSVS
EHLINRDHPENCNKLVQMSYDRLPYDLKACFLYCSAFPGGFQIPAWKLIRLWIAEGFIQYKGHLSLECKGEDNLNDLINR
NLVMVMERTSDGQIKTCRLHDMLHEFCRQEAMKEENL
>St_PG4042_C00T006652.1
KKGVQEQGPSLENNEVVGFDDEASKVIKRLVEGPAESLDIIPVVGMPGLGKTTLARKIYNDPKLSYEFFSIPWVYVGQEY
KIKDIYLRILKCFKKSIEDHLNDDVDTLAKVISDFINKGGRCLIVLDDVWVAEVIDDVKKVFAENKKGHRIMMTTRDRYL
ATYANTEPHDLKFLNGKESFELLEKRVFGKGSCPDELVELGKKIAGNCGGVPLAVVVIAGALRGRPNTNDWVRVQKNVAE
HFYKNTQAGCLKFVEMSYNRLPQEVQTCFLYCGVFPRGFDIPSWKLIRLWIAEGLIKPQQTYTPEEIAEFYLNDLVNRNL
VILMQKKSDGQIKICRLHDMLHEFCRTEASNKWLF
>St_PG4042_C00T006652.2
KKGVQEQGPSLENNEVVGFDDEASKVIKRLVEGPAESLDIIPVVGMPGLGKTTLARKIYNDPKLSYEFFSIPWVYVGQEY
KIKDIYLRILKCFKKSIEDHLNDDVDTLAKVISDFINKGGRCLIVLDDVWVAEVIDDVKKVFAENKKGHRIMMTTRDRYL
ATYANTEPHDLKFLNGKESFELLEKRVFGKGSCPDELVELGKKIAGNCGGVPLAVVVIAGALRGRPNTNDWVRVQKNVAE
HFYKNTQAGCLKFVEMSYNRLPQEVQTCFLYCGVFPRGFDIPSWKLIRLWIAEGLIKPQQTYTPEEIAEFYLNDLVNRNL
VILMQKKSDGQIKICRLHDMLHEFCRTEASNKWLF
>St_PG4042_C00T006660.1
GEVTQGPSLENDAVVGFDDEANKVIKRLVEGSMESVDIIPVVGMPGLGKTTLARKIYNDSKLSYEFYSIVWVYVGQECKA
KDIYLRILKFFKKNIEDHLNDDVDTLAKAIGGYIKKGGRCLIVLDDVWEDEVIDHVMKIFAENKKGHRIMMTTRDLRVAK
FANPEPHELKFLKTEESFELLVMRVFGKGSCPNELVGTGKKIAEKCGGVPLVVVVIAGALRGRSDKKDWERVDKNVVQHF
GDHTEDSCLKFVKMSYDHLPQEVQMCFLYCGVFPRGFDIPCWKLIRLWIAEGLIKPQPEFTLEEIAEFYLTDLLNRNLVI
IMQKRSDGQIKTCRLHDMLYQFCKKEASNKWLF
>St_PG4042_C00T006662.1
DVPKKVHEVTQGPSLDDDEVVGFDVEAEKVIKRLVEGPAESLNIIPVVGMPGLGKTTLARKIYNDSTLSFEFFSILWVYV
GREYKIKDIYLRILKHFKNSIDEYLNEDEDRLPKVISGFMSKGGRCLIVLDDVWEANVIDHVKKVFPENKKGHRIMMTTR
DGLLASYVNPDPHNLKFLTTEESFELLVKRVFGKGSCPDELKEVGKGIAGNCSGVPLVVVVTAGALAGRSNTTEWKVVER
NVIQYAFNVNKDCGVFVEMSYDRLSQELQTCLLYSGIFPRGFDIPAWKLIRLWIAEGLIKPQQSSTLEEIAELHLNDLVH
RNLVILLQKRSDGQIKTCRLHDMLHEFCRTKAADKWLF
>St_PG4042_C00T006663.1
EPQDIFLEVKNIVGFTKEANEVMERLVGGREEVECIPIVGMTGLGKTTLARKVWSDSQITAKFSNNIWFSVGQSNELKNI
FFVILKSSTGPNQEFRCNGENELAKVIASFVTEQQQHRCLIVLDDVWASELVDFFKNVLPENKKGHRILMTTRRRDLASC
ASERPYHLKFLTGEDSFRLLEKRVFDNGRCRNDLVELGKSIASKCGGLPLALVVIARALKVNQTVYEWERIEKNFWQYVV
KENDTTSCWKIVEASYESLSSEMKACFLYCLAFPKGYDIPFQMLVRLWMAEGQIESSPKKFSSSKDKAENYLMEFENLDL
VIVSREITGSIKRIKCNDIFYEFYKME
>St_PG4042_C00T006664.1
PKIRQQVSTQGSYLEDDEVVGFDEEARTVIKRLVEGRAESVDIIPVVGMPGLGKTTLARKIYNDPNLSYEFFSIIWVYVG
QDYKIKDIYLTILKFFKKSIDDYANEDVDTLAKVISGFMNRGGKCLIVLDDVWEAEVVDVVKRVFPGNKMGHRIMMTTND
GYLASYANPVPHDLKFLDKNESFDLLVKRVFGKGICPVELVDLGRSIARKCEGVPLEIVLIAGVLIGRTDKRDWEMVDKN
MSQYLFNQNKDYGVFVEMSYNRLPQEVQTCFLYCGVFPLGFDIPCWKLIRLWIAEGLIKPQQTYTPEEIAEIYLKDLVQR
NLVILLQKRSDGQIKTCRLHNMLHEFCRKEASNKWLF
>St_PG4042_C00T008528.1
KSTGTQGPAEEDIEVVGFDKPAEDVIKRLGEGSKDLDVIPIVGMPGLGKTTLSRKVYNDSSLDFHFHKRMWVYVGTSKKP
KDILVEIVNEVAPSNSKELIKDNDEDQLAHIIRDFLVERGKYLIVLDDVWDTQVVDFVKKAFPNNKSQPRGDRIMLTTRQ
QRVAEAVSARPHNVEKLSKGDSFKLLEQRVFGKTRECPINLRGYGEEIVDKCCGVPLAIIVISGAWKGCMDESDWIVVKE
NVGKIFINKDDDKSCLKYVETSYNHLPQQKKAAFLYFGVFPQGFDIPAWKLIRLWVAEGLIKSDLQGSEIEKVAETYLSD
FAGRNLVMVMQKRSNGQIKTCRLHDMLHEFCIIEAKRISLF
>St_PG4042_C00T008532.1
KSTGTQGPAEEDIEVVGFDKPAEDVIKRLGEGSKDLDVVPIVGMPGLGKTTLLRKVYNDSSLDFHFYKRMWVYVGTSKKP
KDILVEIVNEVAPSNSKELIKDKDEDQLAHIIRDFLVERGKYLIVLDDVWDTQVVDFVKKAFPNNKSQPRGDRIMLTTRQ
QRVAEAVSARPHNLEKLSKGDSFKLLEQRVFGKTRECPINLRGYGEEIVDKCCGVPLAIVVISGALKGCMDESEWIVVKE
NVGKIFINKDDDKSCLKYVETSYNHLPQQKKAAFLYFGVFPQGFDIPAWKLIRLWVAEGLIKSDLQGSEIEKVAETYLSD
FAGRNLVMVMQKRSNGQIKTCRLHDMLHEFCIIEAKRISLF
>St_PG4042_C00T008541.1
KSTGTQGPAEEDIEVVGFDKPAEDVIKRLGEGSKDLDVIPIVGMPGLGKTTLSRKVYNDSSLDFHFYKRMWVYVGTSKKP
KDILVEIVNEVAPSNSKELIKDKDEDQLAHIIRDFLVERGKYLIVLDDVWDTQVVDFVKKAFPNNKSQPRGDRIMLTTRQ
QRVAEAVSARPHNLEKLSKGDSFKLLEQRVFGKTRECPINLRGYGDEIVDKCCGVPLAIVVISGALKGCMDESEWIVVKE
NVGKIFINKDDDKSCLKYVETSYNHLPQQKKAAFLYFGVFPQGFDIPAWKLIRVWVAEGLIKSDLQGSEIEKVAETYLSD
FAGRNLVMVMQKRSNGQIKTCRLHDMLHEFCIIEAKRISLF
>St_PG4042_C00T010059.1
DHQAETVVQEEQGSSLENHEVVGFDEEATKVINRLVEGAECLDVIPVVGMPGLGKTTLARKIYNDPKISREFFSYIWVFI
GQSTCVKRDILFNILKKFTNSVDEFKNRNEADITEEIRKRVANGGKCLIVLDDVWDSNVVDFVKTVFPDNKKAHRIMMTT
RHEDIARSVNKYPHNLKFLDGDESFQLLEKRAFGVSRCPVELVEHGEAIVAKCSGVPLTIVVIAGALRGRTSEIDWRVVR
ENVGKHLIQEDKLQRCVNVVRLSYNHLPQEKKACFLYFGAFPQGFDIPAWKLIRLWIAEGLIMSRLSGNEIEEIAEYYLN
DFANRNLVMVMGKTSNDRIKTCRVHDMLHEFCVEEATKLALF
>St_PG4042_C00T010093.1
TIDHQAETVVQEERGSSLENHEVVGFDEEATKVINRLVEGAECLDVIPVVGMPGLGKTTLARKIYNDPKISREFFSYIWV
FIGQSTCVKRDILFNILKGFTNSFDELKNRNEADITEEIRKRVANGGKCLIVLDDVWDPNVVDFVKTVFPDNKKAHRIMM
TTRHEDIARSVNKYPHNLKFLDGDESFQLLEKRAFGVSRCPVELVEHGEAIVAKCSGVPLTIVVIAGALRGRTSEIDWKV
VRENVGKHLIQEDKLQICVNVVRLSYNHLPHEKKACFLYFGAFPQGFDIPAWKLIRLWIAEGLIMSRLSGNEIEEIAEYY
LNDFANRNLVMVMGKTSNDRIKACRVHDMLHEFCVEEATKLALF
>St_PG4042_C00T010101.1
DHQAETVVQEEQGSSLENHEVVGFDEEATKVINRLVEGAECLDVIPVVGMPGLGKTTLARKIYNDPKISREFFSYIWVFI
GQSTCVKRDILFNILKKFTNSVDEFKNRNEADITEEIRKRVANGGKCLIVLDDVWDSNVVDFVKTVFPDNKKAHRIMMTT
RHEDIARSVNKYPHNLKFLDGDESFQLLEKRAFGVSRCPVELVEHGEAIVAKCSGVPLTIVVIAGALRGRTSEIDWRVVR
ENVGKHLIQEDKLQRCVNVVRLSYNHLPQEKKACFLYFGAFPQGFDIPAWKLIRLWIAEGLIMSRLSGNEIEEIAEYYLN
DFANRNLVMVMGKTSNDRIKTCRVHDMLHEFCVEEATKLALF
>St_PG4042_C00T010817.1
GGEERQPPIVEEDDVVGFDDEAQTVIDRLLEGSGDLEVIPVVGMPGLGKTTLATKIFKHPKIEYEFFTRLWLYVSQSYKT
RELYLNIISKFTGNTKHCRDMSERDLALKVREILEEGGKYLIVLDDVWSTDAWDRIKIAFPKNDKGNRVLLTTRDHNVAR
YCNRSPHDLKFLTDEESWILLEKRALHKAKCPPELETNGKSIARKCKGLPLAIVVIAGALIGKGKTIQEWEQVDQSVGEH
FINRDQPNKLVRMSYDVLPYDWKACFLYFGTFPRGYLIPARKLIRLWIAEGFIQYRGNLSLECKAENYLNELVNRNLVMV
MQRTLDGQIKTCRVHDMLYEFCWQEATTEENL
>St_PG4042_C00T010818.1
DSINRGGEERQPPVVEEDDVVGFDDEAQMVIDRLLEGSGDLEVIPVVGMPGLGKTTLATKIFKHPKIEYEFFTRLWLYVS
QSYKTRELYLNIISKFTGNTKHCRDMSERDLALKVREILEEGGKYLIVLDDVWSTDAWDRIKIAFPKNDKGNRVLLTTRD
HNVARYCNRSPHDLKFLTDEESWILLDNRALHKAKCPPELETNGKSIARKCKGLPLAIVVIAGALIGKGKTIQEWEQVDQ
SVGEHFINRGQPNKLVRMSYDVLPYDWKACFLYFSIFPRGYLIPARKLIRLWIAEGFIQYRGNLSLECKAENYLNELVNR
NLVMVMQRTLDGQIKTCRVHDMLYEFCWQEATTEENL
>St_PG4042_C00T019585.1
FNRGDEERKAPVVEEDDVVGFDDEAKIVIDRLIGGSDYVEVVPVVGMPGLGKTTLAYKIYKDPKVEYEFFTRVWVYVSQT
FKRREIFLNIISKFTRNTKQYHDTPEDDLANEVKELLGKGGKYLIVLDDVWTMEAWDRIKIAFPNNGKRNRVLMTTRQSH
VANYCNDKPHDLKFLTKDESWELLEKKVFHKEKCPPELELPGKSIAEKCMGLPLAIVVIAGALIGKGKTTREWELVAASV
GEHLINRDPENCKKLVQMSYDRLPYDLKACFLYCGAFPGGSQIPAKKLIRLWIAEGFIQYQGPLALEDVAEDHLNDLVNR
NLVMVMQRSCSGQIKICRVHDMLHEFCRHEAMTEENL
>St_PG4042_C00T019940.1
SSRRSPPQKRVPMVEEENVVGFDDEARKISSRLTNGSEELEIISIVGMGGLGKTTLAKKVYTDPSVEFHFYNRAWIYVSQ
QYSRKEVFLGILDSLGFITEEMYKMNDEKLAGELFSHLRSKRYLVVIDDVWTMEAWDDLQMAFPKTASGSRILLTTRNTE
VALHANPEGLPHHLRFLTHEESWELLSKKVFRKGSCPLELEDIGLQIAKKCYGLPLAIVVVSGLLLKKDKTRDWWKKVAN
DVSSYVARDPKQCMDVLALSYKHLPDHLKVCFIYFGVFPEDFEIPVWKLLRLWTSEGFIQQMGQECLEETAEEYLEDLVD
RNLVLVAKKRANGRIKTCRIHDMLRDLSVKMGSEEKFL
>St_PG4042_C00T021855.1
IDHQAEKVVQEEQGSSLENHEVVGFDEEATKVINRLVEGAECLDVIPVVGMPGLGKTTLARKIYNDPKISREFFSYIWVF
IGQSTFVKRDILFNILKEFTNSVDEFKNRNEADITEEIRKRVANGGKCLIVLDDVWDSNVVDFVKTVFPDNKKAHRIMMT
TRHEDIARSVNKYPHNLKFLDGDESFQLLEKRAFGVSRCPVELVEHGEAIVAKCSGVPLTIVVIAGALRGRTSEIDWRVV
RENVGKHLIQEDKLQRCVNVVRLSYNHLPQEKKACFLYFGAFPQGFDIPAWKLIRLWIAEGLIMSRLSGNEIEEIAEYYL
NDFANRNLVMVMGKTSNDRIKTCRVHDMLHEFCVEEATKLALF
>St_PG4042_C00T024846.1
DDSKSKQTAHQLKRAPIVEEDEIVGFDEEADEIINRLLGGSDDIEFIPIVGMPGLGKTTLANKVFKSSTVGYAFDNRIWV
YVSQSYTRRDLFLNIINQFTRNTEQYRYVTEEALAEVIREHLLPGKYLIVLDDVWTWEPLDDVRIALPNKMRGSKVLFTT
RDDKLGKFCCNEPHHLKFLTDNECWELLQKKVFHKDKCPLDLEELGERIAKKCMGLPLAALVIAGALTGRGKTKSEWEIV
HQYVSEHIISSDIMMTKKLVQMSCDSLPVNLKACFIYCGAFPKGSEIPAWKIVRLWIAEGFIRETMQSTVETVAEGYLNE
LVSKSLLMVTQRTTNGQIKTFRVHGMLHEFCTLEASEENLF
>St_PG4042_C00T035026.1
DNQAETVVQEEQGSSLENHEVVGFDKEATEVINRLVEGAECLDVIPVVGMPGLGKTTLARKIYNDPKISREFFSCIWVFI
GQSTCVKRDILFNILKGFTNSFDEFKNINEADITQEIRKRVANGGKCLIVLDDVWDSNVVDFVKTVFPDNKKAHRIMMTT
RHEDIARSVNKYPHNLKFLDGVESFQLLEKRAFGVSRCPVELVEHGEAIVAKCSGVPLTIVRCVNVVRLSYNHLPHEKKA
CFLYFGAFPQGFDIPAWKLIRLWIAEGLIMSKLSGNEIEEIAEYYLNDFANRNLVMVMGKTSNDRIKTCRVHDMLHEFCV
EEATRLALF
>St_PG4042_C00T035041.1
DHQAETVVQEEQGSSLENHEVVGFDEEATKVINRLVEGAECLDVIPVVGMPGLGKTTLARKIYNDPKISREFFSYIWVFI
GQSTCVKRDILFNILKKFTNSVDEFKNRNEADITEEIRKRVANGGKCLIVLDDVWDSNVVDFVKTVFPDNKKAHRIMMTT
RHEDIARSVNKYPHNLKFLDGDESFQLLEKRAFGVSRCPVELVEHGEAIVAKCSGVPLTIVVIAGALRGRTSEIDWRVVR
ENVGKHLIQEDKLQRCVNVVRLSYNHLPQEKKACFLYFGAFPQGFDIPAWKLIRLWIAEGLIMSRLSGNEIEEIAEYYLN
DFANRNLVMVMGKTSNDRIKTCRVHDMLHEFCVEEATKLALF
>St_PG4042_C00T035056.1
SLENHEVVGFDEEATEVINRLVEGAECLDVIPVVGMPGLVTFGFTFRENSVDEFKNRNEADITQEIRKRVANGGKCLIVL
DDVWDPNVVDFVKTVFPDNKKAHRIMMTTRHEDIARSVNKYPHNLKFLDGDESFQLLEKRAFGVSRCPVELVEHGEAIVA
KCSGVPLTIVVIAGALRGRTSEIDWKVVRENVGKHLIQEDKLQRCVNVVRLSYNHLPQEKKACFLYFGAFPQGFDIPAWK
LIRLWIAEGLIMSKLSGNEIEEIAEYYLNDFANRNLVMVMGKRSNGRIKTCHVHDMLHEFCVEEATRLTLF
>St_PG4042_C00T055670.1
DDSKSKQTAHQLKRAPIVEEDEIVGFDEEADEIINRLLGGSDDVEFIPIVGMPGLGKTTLANKVFKSSTVGYTFDNRIWV
YVSQSYTRRDLFLNIINQFTRNTEQYRYVTEEALAEVIREHLLPGKYLIVLDDVWTWEPLDDVKIALPNKMRGSKVLFTT
RDDKLGKFCCNEPHHLKFLTDNECWELLQKKVFHKDKCPADLEELGERIAKKCMGLPLAALVIAGALTGRSKTKSEWEIV
HQYVSEHIISSDIMMTKKLVQMSCDSLSVNLKACFLYCGAFPKGSEIPAWKIVRLWIAEGFIRETMQSTVEIVAEGYLNE
LVSKSLLMVAQRTSNGQIKTFRVHDMLHEFCTLEASEENLF
>St_PG4042_C00T068253.1
ISRGGEERQAPVVEEDDVVGFDDEAQTVIDRLLEGSGDLEVIPVVGMPGLGKTTLATKIFKHPKIEYEFFTRLWLYVSQS
YKTRELYLNIISKFTGNTNHCHDMSERDLALKVREILEEGGKYLIVLDDVWSTDAWDRIKIAFPKNDKGNRVLLTTRDHN
VARYCNRSPHDLKFLTDEESWILLEKRALHKAKCPPELETNGKSIARKCKGLPLAIVVIAGALIGKGKTIREWEQVDQSV
GEHFINRDQPNNCNKLVRMSYDVLPYDWKACFLYFGTFPRGYLIPARKLIRLWIAEGFIQYRGNLSLECKAEDYLNELVN
RNLVMVMQRTLDGQIKTCRVHDMLYEFCWQEATTEENL
>St_PG4042_C00T068255.1
DSINRGGEERQAPVVEEDDVVGFDDEAQTVIDRLLEGSGDLEAIPVVGMPGLGKTTLATKIFKHPKIEYEFFTRLWLYVS
QSYKTRELYLNIISKFTGNTNHCHDMSERDLALKVREILEEGGKYLIVLDDVWSTDAWDRIKIAFPKNEKGNRVLLTTRD
HNVARYCNRSPHDLKFLTDEESWILLEKRALHKAKCPPELETNGKSIARKCKGLPLATVVIAGALIGKGKTIREWEQVDQ
SVGEHFINRDQPNNCNKLVRMSYDVLPYDWKACFLYFGTFPRGYLIPARKLIRLWIAEGFIQYRGNLSLECKAEDYLNEL
VNRNLVMVMQRTLDGQIKTCRVHDMLYEFCWQEATTEENL
>St_PG4042_C00T068256.1
RGGEERQPPVVEEDDVVGFDNEAQTVIDRLLEGSGDLEVIPVVGMPGLGKTTLATKIFKHPKIEYEFFTRLWLYVSQSYK
TRELYLNIISKFTGNTKHCRDMSEMDLALKVREILEEGGKYLIVLDDVWSTDAWDRIKIAFPKNDKGNRVLLTTRDHNVA
RYCNRSPHDLKFLTDEESWILLEKRALHKAKCPPELETNGKSIARKCKGLPLAIVVIAGALIGKGKTIQEWEQVDQSVGE
HFINRDQPNNCNKLVRMSYDVLPYDWKACFLYFGTFPRGYLIPARKLIRLWIAEGFIQYRGTLSLECKAENYLNELVNRN
LVMVMQRTLDGQIKTCRVHDMLYEFCWQEATTEENL
>St_PG4042_C00T070247.1
FNRGDEERKAPVVEEDDVVGFDDEAKIVIDRLIGGSDYVEVVPVVGMPGLGKTTLAYKIYKDPKVEYEFFTRVWVYVSQT
FKRREIFLNIISKFTRNTKQYHDTPEDDLANEVKELLGKGGKYLIVLDDVWTMEAWDRIKIAFPNNGKRNRVLMTTRQSH
VANYCNDKPHDLKFLTKDESWELLEKKVFHKEKCPPELELPGKSIAEKCMGLPLAIVVIAGALIGKGKTTREWELVAASV
GEHLINRDPENCKKLVQMSYDRLPYDLKACFLYCGAFPGGSQIPAKKLIRLWIAEGFIQYQGPLALEDVAEDHLNDLVNR
NLVMVMQRSCSGQIKICRVHDMLHEFCRHEAMTEENL
>St_PG4042_C00T072940.1
KVVQEEQGSSLENHEVVGFDEEATKVINRLVEGAECLDVIPVVGMPGLGKTTLARKIYNDPKISREFFSYIWVFIGQSTC
VKRDILFNILKKFTNSVDEFKNRNEADITEEIRKRVANGGKCLIVLDDVWDSNVVDFVKTVFPDNKKAHRIMMTTRHEDI
ARSVNKYPHNLKFLDGVESFQLLEKRAFGFSRCPVELVEHGEAIVAKCSGVPLTIVVIAGALRGRTSEIDWKVVRENVGK
HLIQEDKLQRCVNVVRLSYNHLPQEKKACFLYFGAFPQGFDIPAWKLIRLWIAEGLIMSKLWGNEIEEIAEYYLNDFANR
NLVMVMGKTSNDRIKTCRVHDMLHEFCVEEATRLALF
>St_PG4042_C00T072954.1
KVVQEEQGSSLENHEVVGFDEEATKVINRLVEGAECLDVIPVVGMPGLGKTTLARKIYNDPKISREFFSYIWVFIGQSTC
VKRDILFNILKKFTNSVDEFKNRNEADITEEIRKRVANGGKCLIVLDDVWDSNVVDFVKTVFPDNKKAHRIMMTTRHEDI
ARSVNKYPHNLKFLDGVESFQLLEKRAFGFSRCPVELVEHGEAIVAKCSGVPLTIVVIAGALRGRTSEIDWKVVRENVGK
HLIQEDKLQRCVNVVRLSYNHLPQEKKACFLYFGAFPQGFDIPAWKLIRLWIAEGLIMSKLWGNEIEEIAEYYLNDFANR
NLVMVMGKTSNDRIKTCRVHDMLHEFCVEEATRLALF
>St_PG4042_C00T073118.1
KKGVQEQGPSLENNEVVGFDDEASKVIKRLVEGPVESLDIIPVVGMPGLGKTTLARKIYNDPKLSYEFFSIPWVYVGQEY
KIKDIYLRILKCFKKSIEDHLNDDVDTLAKVISDFINKGGRCLIVLDDVWVAEVIDDVKKVFAENKKGHRIMMTTRDRYL
ATYANTEPHDLKFLNGKESFELLEKRVFGKGSCPDELVELGKKIAGNCGGVPLAVVVIAGALRGRPNTNDWVRVQKNVAE
HFYKNTQAGCLKFVEMSYNRLPQEVQTCFLYCGVFPRGFDIPSWKLIRLWIAEGLIKPQQTYTLEEIAEFYLNDLVNRNL
VILMQKKSDGQIKICRLHDMLHEFCRTEASNKWLF
>St_PG4042_C00T073126.1
GEVTQGPSLENDAVVGFDDEANKVIKRLVEGLMESVDIIPVVGMPGLGKTTLARKIYNDSKLSYEFYSIVWVYVGQECKA
KDIYLRILKFFKKNIEDHLNDDVDTLAKAIGGYIKKGGRCLIVLDDVWEDEVIDHVMKVFAENKKGHRIMMTTRDLRVAK
FANPEPHELKFLKTEESFELLVMRVFGKGSCPNELVGTGKKIAEKCGGVPLVVVVIAGALRGRSDKKDWERVDKNVVQHF
GDHTEDSCLKFVKMSYDHLPQEVQMCFLYCGVFPRGFDIPCWKLIRLWIAEGLIKPQPEFTLEEIAEFYLTDLLNRNLVI
IMQKRSDGQIKTCRLHDMLYQFCKKEASNKWLF
>St_PG4042_C00T073127.1
LPKKGVQEQGPSLENDEVVGFDDEASKVIKRLVEGPAESLDIIPVVGMPGLGKTTLARKIYNDPKLSYEFFSIPWVYVGQ
EYKIKDIYLRILKCFKKSIEDHLNDDVDTLAKAISDFINKGGRCLIVLDDVWEPNVIDHVKKVFTENKKGHRIMMTTRDR
YLATYANTEPHDLKFLNGKESFELLEKRVFGKGSCPDELVELGKKIAGNCGGVPLAVVVIAGALRGRPNTNDWIRVQKNV
AEHFYKNTQAGCLKFVEMSYNRLPQEVQTCFLYCGVFPRGFDIPSWKLIRLWIAEGLIKPQQTYTPEEIAEFYLNDLVNR
NLVILMRKKSDGQIKICRLHDMLHEFCRTEASNKWLF
>St_PG4042_C00T073141.1
GEVTQGPSLENDAVVGFDDEANKVIKRLVEGSMESVDIIPVVGMPGLGKTTLARKIYNDSKLSYEFYSIVWVYVGQECKA
KDIYLRILKFFKKNIEDHLNDDVDTLAKAIGGYIKKGGRCLIVLDDVWEDEVIDHVMKVFAENKKGHRIMMTTRDLRVAK
FANPEPHELKFLKTEESFELLVMRVFGKGSCPNELVGTGKKIAEKCGGVPLVVVVIAGALRGRSDKKDWERVDKNVVQHF
GEHTEDSCLKFVKMSYDHLPQEVQMCFLYCGVFPRGFDIPCWKLIRLWIAEGLIKPQPEFTLEEIAEFYLTDLLNRNLVI
IMQKRSDGQIKTCRLHDMLYQFCKKEASNKWLF
>St_PG4042_C00T073143.1
GHEVTQGPSLDDDEVVGFDVEAEKVIKRLVEGPTESLNIIPVVGMPGLGKTTLARKIYNDSTLSFEFFSILWVYVGREYK
IKDIYLRILKHFKSSIDEYLNEDEDRLPKVISGFMSKGGRCLIVLDDVWEANVIDHVKKVFPENKKGHRIMMTTRDGLLA
SYVNPDPHNLKFLTTEESFELLVKRVFGKGSCPDELKEVGKGIAGNCSGVPLVVVVTAGALAGRSNTTEWKVVERNVIQY
AFNVNKDCGVFVEMSYDRLSQELQTCLLYSGIFPRGFDIPAWKLIRLWIAEGLIKPQQSSTLEEIAELHLNDLVHRNLVI
LLQKRSDGQIKTCRLHDMLHEFCRTKAADKWLF
>St_PG4042_C00T073148.1
HEVTQYVKKGPSLDDDEVVGFDEEVKKVIKRLVEGPAESLAIIPVVGMPGLGKTTLARKIYNDSTLSFEFFSILWVYVGQ
EYKIKDIYLRILKHFKNSIDEYLNEDEGTLAKVISGFMSKGGRCLIVLDDVWERNVIDHVKKVFAENKKGHRIVMTTREL
SVAAYVNPDPHYLKFLTPEESFELLVKRVFGKGSCPDKLKEVGKRIAGNCGGVPLVVVVIARALAGCSNTTEWEVVERNV
AQHAFSVNKACGVFVEMSYNRLSQEMQTCFLYCGIFPRGFDIPAWKLIRMWIAEGLIKPQQSYTLEEIAEHHLNDLVNRN
LVIMLQKSSMLNDVLYMNKT
>St_PG4042_C00T073152.1
HEVTQGPSLDDDEVVGFDEEVKKVIKRLVEGPAESLAIIPVVGMPGLGKTTLARKIYNDSTLSFEFFSILWVYVGQEYKI
KDIYLRILKHFKNSIDEYLNEDEGTLAKVISGFMSKGGRCLIVLDDVWERNVIDHVKKVFAENKKGHRIVMTTRELSVAA
YVNPDPHYLKFLTPEESFELLVKRVFGKGSCPDKLKEVGKRIAGNCGGVPLVVVVIAGALAGRSNTTEWEVVERNVAQHA
FSVNKACGVFVEMSYDRLSQEMQTCFLYCGIFPRGFDIPAWKLIRMWIAEGLIKPQQSYTLEEIAEHHLNDLVNRNLVIM
LQKRSDGQIKTCRLHSMLHEFCRRKAANKWLF
>St_PG4042_C00T073154.1
QDTFLEVKNIVGFTKEANEVMERLVGGTEEVECIPIVGMTGLGKTTLARKVWSDSQITTEFSNIIWVSVGQSNELKNIFF
VILKSSTGPNQEFLCNGENELAKLIASFVTEQHRCLIVLDNVCASGLVDFFKNVLPENKKGHRILMTTRRRDVASCASKK
PYHLKFLNGEDSFRLLEKRVFDNGRCQNDQLVELGKSIASKCGGLPLALVVIARALKVNQTLYEWKRIENNFWQYVVKEN
DTTSCWKIVEASYESLSSEMKACFLYCLAFPKGYDIPFQMLIRLWMAEGLIESSPKKFSSSKDKAENYLMEFENLDLVIV
SREITGSIKRIKCNDIFYDF
>St_PG4042_C00T073155.1
HKAEDLTDKFLVQAKLLVGFDEEAKQVIKRLVEGPQESLDIIPVVGIAGLGKTTLARKIYNDSKLSYEFFSIIWVYVGEE
YKIKDIYLRILKFFKRSIEDHVNDDVDTLAKVISDMIRKGGRCLIVLDDVWEAEVVDVVKRVFPRNKMGHRIMMTTHDRY
LASYANPDPHSLKFLNENESFELLVKRVFGNGNSCPVEFVELGQTIARKCEGIPLEIVLIAGILIGRTDKRDWERVDKNV
SEYLYKENKDCGVFVKMSYNRLPQEVQTCFLYCGVFPQGIDIPCWKLIRLWIAEGLIKPQQSFTLEEIAEFYLNDLVQRN
LVILLQKRSDGQIKTCRLHNMLHEFCRKEASNKWLF
>St_PG4042_C00T078827.1
SSRRSPPQKRVPMVEEENVVGFDDEARKISSRLTNGSEELEIISIVGMGGLGKTTLAKKVYTDPSVEFHFYNRAWIYVSQ
LYSRKEVFLGILDSLGLITDEMYKMNDEKLAGELFSHLRSKRYLVVIDDVWTMEAWDDLQMAFPKTASGSRILLTTRNTE
VALHANPEGLPHHLRFLNHEESWELLSKKVFRKGSCPLELEDIGLQIAKKCYGLPLAIVVVSGLLLKKEKTRDWWKKVAN
DVSSYIARDPKQCMDVLALSYKHLPDHLKVCFIYFGVFPEDFEIPVWKLLRLWTSEGFIQQMGQECLEDTAEEYLEDLVD
RNLVLVAKKRANGRIKSCRIHDMLRDLSVKMGSEEKFL
>St_PG4049_C00T002690.1
DHQAETVVQEEQGSSLENHEVVGFDEEATKVINRLIEGAECLDVIPVVGMPGLGKTTLARKIYNDPKISREFFSYIWVFV
GQSTCVKRDILFNILKKFTNSVDEFKNRNEADITQEIRKRVANGGKCLIVLDDVWDPNVVDFVKTVFPDNKKAHRIMMTT
RHEDIARSVNKYPHNLKFLDGDESFQLLEKRAFGISRCPVELVEHGESIVAKCSGVPLTIVVIAGALRGRTSELDWKVVR
ENVGKHLIQEDKLQRCVNVVRLSYNHSPQEKKACFLYFGAFPQGFDIPAWKLVRLWIAEGLIMSKLSGNEIEEIAEYYLN
DFANRNLVMVMGKRSNGRIKTCRVHDMLHEFCVEEATRLTLF
>St_PG4049_C00T004834.1
KSTGTQGSAEEDIEVVGFDKPAKDVIDRLCKGSKDLDVIPIVGMPGLGKTTLSRKIYHDSNITSHFYKRMWVYVGTSKKP
KDILVEIVKEVAPSSSEELIKDKDENQLAHIIRDFLVERGKYLIVLDDVWDTQVVDFVKKAFPNNKSQPRGDRIMLTTRQ
QRVAEAVSDRPHNLEKLSKGDSFKLLEQRVFGKTRECPINLRGYGKEIVDKCCGVPLAIVVISGALKGCMDESEWIVVKE
NVGKILINKEDDENCLKFVETSYNHLPQQKKAAFLYFGVFPQGFDIPAWKLIRLWVAEGLIKSDLQGSEIEKVAETYLSD
FAGRNLVMVMQKRSNGQIKTCHLHDMLHEFCIIEAKRISLF
>St_PG4049_C00T007164.1
LNSGEERQPPVVEEDDVVGFDDEAQTVIDRLLEGSGDLEVIPVVGMPGLGKTTLATKIFKHLKIEYEFFTRLWLYVSQSY
KTRELYLNIISKFTGNTKHCRDMSEMDLAHKVREILDEGGKYLIVLDDVWSTDAWDRIKIAFPRNGKGNRVLLTTRDNNV
ARYCNRSPHYLKFLIDEESWILLEKRALHKAKCPPELETNGKSIARKCKGLPLAIVVIAGALIGKGKTIREWEQVDQSVG
EHFINRDQPNKLVRMSYDVLPYDWKACFLYFGTFPRCYLIPARKLIRLWIAEGFIQYRGNLSLECKAENYLNELVNRNLV
MVMQRTLDGQIKTCRVHDMLYEFCWQEATTEENL
>St_PG4049_C00T007166.1
SLNSGEERQPPVVEEDDVVGFDDEAQTVIDRLLEGSGDLEVIPVVGMPGLGKTTLATKIFKHLKIEYEFFTRLWLYVSQS
YKTRELYLNIISKFTGNTKHCRDMSEMDLAHKVREILDEGGKYLIVLDDVWSTDAWDRIKIAFPRNGKGNRVLLTTRDNN
VARYCNRSPHYLKFLTDEESWILLEKRALHKAKCPPELETNGKSIARKCKGLPLAIVVIAGALIGKGKTIREWEQVDQSV
GEHFINRDQPNKLVRMSYDVLPYDWKSCFLYFGTFPRGYLIPARKLIRLWIAEGFIQYRGNLSLECKADNYLNELVNRNL
VMVMQRTLDGQIKTCRVHDMLYEFCWQEATTEENL
>St_PG4049_C00T010235.1
TIDHQAETVVQEEQGSSLENHEVVGFDKEATEVISRLVEGAECLDVIPVVGMPGLGKTTLARKIYNDPKISREFFSCIWV
FIGQSTCVKRDILFNILKKFTNSVDEFKNRNEADITEEIRKRVANGGKCLIVLDDVWDPNVVDFVKTVFPDNKKAHRIMM
TIRHEDIARSVNKYPHNLKFLDGVESFQLLEKRAFGVSRCPVELVEHGEAIVAKCSGVPLTIVVIAGALRGRTSEIDWRV
VRENVGKHLIQEDKLQRCVNVVRLSYNHLPHEKKACFLYFGAFPQGFDIPAWKLIRLWIAEGLIMSKLSGNEIEEIAEYY
LNDFANRNLVMVMGKTSNDRIKHVVFMTCYMSFALK
>St_PG4049_C00T010597.1
SSRRSPPQKRVPMVEEENVVGFDDEARKISSRLTNGSEELEIISIVGMGGLGKTTLAKKVYTNPSVEFHFYNRAWIYVSQ
QYSRKEVFLGILDSLGFITDEMYKMSDEKLAGELFSHLRSKRYLVVIDDVWTMEAWDDLQMAFPKTASGSRILLTTRNTE
VALHANPEGLPHHLRFLTHEESWELLSKKVFRKGSCPLELEDIGLQIAKKCYGLPLAIVVVSGLLLKKEKTRDWWKKVAN
DVSSYVARDPKQCMDVLALSYKHLPDHLKVCFIYFGVFPEDFEIPVWKLLRLWTSEGFIQQMGQECLEDTAEEYLEDLVD
RNLVLVAKKRANGRIKTCRIHDMLRDLSVKMGSEEKFL
>St_PG4049_C00T016833.1
RGFEERKPPVVEEDDVVGFDEEADIVIKRLLGESNRLEVVPVVGMPGLGKTTLANKIYKHPKIGYEFFTRIWVYVSQSYR
RRELFLNIISKFTRNTKQYHGMCEEDLADEIQEFLGKGGKYLVVLDDVWSDEAWERIKIAFPNNNKPNRVLLTTRDSKVA
KQCTPIPHDLKFLSEDESWILLEKKVFHKDKCPPELVVPSGKSIAKKCKGLPLAIVVIAGALIGKGKTPREWKQVDDSVS
EHLINRDHPENCNKLVQMSYDRLPYDLKACFLYCSAFPGGFQIPAWKLIRLWIAEGFIQYKGHLSLECKGEDNLNDLINR
NLVMVMERTSDGQIKTCRLHDMLHEFCRQEAMKEENL
>St_PG4049_C00T017645.1
DSKSKQTAHQLKRAPVVEEDEVVGFDEEADKIINRLLGGSDDVEFIPIVGMPGLGKTTLANKVFKSSAGYAFDNRIWVYV
SQSYTRRDLFLNIINQFTRNTEQYRYITEEALAEVIREHLLSGKYLIVLDDVWTWEPLDDVKIALPNKMRGSKVLFTTRD
DKLGKFCCNEPHHLKFLTDDECWELLQKKVFHKDKCPLDLEELGERIAKKCMGLPLAALVIAGALTGRGKIKSEWEIVHQ
YVSEHIISSDIMMTKKLVQMSCDSLPVNLKACFLYCGAFPKGSEIPAWKIVRLWIAEGFIRETMQSTVETAAEGYLNELV
SKSLLMVTQRTSNGQIKTFRVHDMLHEFCTLEASEENLF
>St_PG4049_C00T033676.1
VHIPKIRQQVTQGPSLEDDEVVGFDEEAKQVIKRLVEGPQESLDIIPVVGIAGLGKTTLARKIYNDSTLSFEFFSILWVY
VGQEYNIKDIYLRILKYFKKSIDDHVNDDVDTLAKVISDMIRKGGRCLIVLDDVWEAEVVDVVKRVFPRNKKGHRIMMTT
HDRYLASYANPDPHNLKFLNENESFELLVKRVFGNGNSCPVEFVELGQTIARKCEGIPLEIVLIAGILIGRTDKRDWERV
DKNVSQYLYKENKDCGVFVEMSYNRLPQEVQTCFLYCGVFPQGCDIPCWKLIRLWIAEGLIKPQQSFTLEEIAEFYLNDL
VQRNLVILLQKRFDGQIKTCRLHNMLHEFCRKEASNKWLF
>St_PG4049_C00T033842.1
PTIVHQAETVVQEEQGSSLENHEVVGFDEEATKVINRLVEGAECLDVIPVVGMPGLGKTTLARKIYNDPKISREFFSYIW
VFIGQSTCVKRDILFNILKKFTNSVDEFKNRNEADITQEIRKRVANGGKCLIVLDDVWDPNVVDFVKTVFPDNKKAHRIM
MTTRHEDIARSVNKYPHNLKFLDGDESFQLLEKRAFGVSRCPVELVEHGEAIVAKCSGVPLTIVVIAGALRGRTSEIDWK
VVRENVGKHLLEDKRQRCLNVVRLSYNHLPQEKKACFLYFGAFPQGFDIPAWKLIRLWIAEGLIMSKLSGIEIEDIAEYY
LNDFANRNLVMVTGKRSNGRIKTFRVHDMLHEFCVEEGTRLTLF
>St_PG4049_C00T033856.1
PTIVHQAETVVQEEQGSSLENHEVVGFDEEATKVINRLVEGAECLDVIPVVGMPGLGKTTLARKIYNDPKISREFFSYIW
VFIGQSTCVKRDILFNILKKFTNSVDEFKNRNEADITQEIRKRVANGGKCLIVLDDVWDPNVVDFVKTVFPDNKKAHRIM
MTTRHEDIARSVNKYPHNLKFLDGDESFQLLEKRAFGVSRCPVELVEHGEAIVAKCSGVPLTIVVIAGALRGRTSEIDWK
VVRENVGKHLLEDKRQRCLNVVRLSYNHLPQEKKACFLYFGAFPQGFDIPAWKLIRLWIAEGLIMSKLSGIEIEDIAEYY
LNDFANRNLVMVTGKRSNGRIKTFRVHDMLHEFCVEEGTRLTLF
>St_PG4049_C00T033865.1
IDHQAETVVQEEQGSSLENHEVVGFDKEATEVISRLVEGAECLDVIPVVGMPGLGKTTLARKIYNYPKISREFFSCIWVF
IGQSTCVKRDILFNILKKFTNSVDEFKNRNEADITEEIRKRVANGGKCLIVLDDVWDPNVVDFVKTVFPDNKKAHRIMMT
TRHEDIARSVNKYPHNLKFLDGVESFQLLEKRAFGVSRCPVELVEHGEAIVAKCSGVPLTIVVIAGALRGRTSEIDWRVV
RENVGKHLIQEDKLQRCVNVVRLSYNHLPHEKKACFLYFGAFPQGFDIPAWKLIRLWIAEGLIMSKLSGNEIEEIAEYYL
NDFANRNLVMVMGKTSNDRIKTCRVHDMLHEFCVEEGTRLALF
>St_PG4049_C00T036902.1
SSRRSPPQKRVPMVEEENVVGFDDEARKISSRLTNGSEELEIISIVGMGGLGKTTLAKKVYTNPSVEFHFYNRAWIYVSQ
QYSRKEVFLGILDSLGFITDEMYKMSDEKLAGELFSHLRSKRYLVVIDDVWTMEAWDDLQMAFPKTASGSRILLTTRNTE
VALHANPEGLPHHLRFLTHEESWELLSKKVFRKGSCPLELEDIGLQIAKKCYGLPLAIVVVSGLLLKKEKTRDWWKKVAN
DVSSYVARDPKQCMDVLALSYKHLPDHLKVCFIYFGVFPEDFEIPVWKLLRLWTSEGFIQQMGQECLEDTAEEYLEDLVD
RNLVLVAKKRANGRIKTCRIHDMLRDLSVKMGSEEKFL
>St_PG4049_C00T037653.1
RGFEERKPPVVEEDDVVGFDEEADIVIKRLLGESNRLEVVPVVGMPGLGKTTLANKIYKHPKIGYEFFTRIWVYVSQSYR
RRELFLNIISKFTRNTKQYHGMCEEDLADEIQEFLGKGGKYLVVLDDVWSDEAWERIKIAFPNNNKPNRVLLTTRDSKVA
KQCTPIPHDLKFLSEDESWILLEKKVFHKDKCPPELVVPSGKSIAKKCKGLPLAIVVIAGALIGKGKTPREWKQVDDSVS
EHLINRDHPENCNKLVQMSYDRLPYDLKACFLYCSAFPGGFQIPAWKLIRLWIAEGFIQYKGHLSLECKGEDNLNDLINR
NLVMVMERTSDGQIKTCRLHDMLHEFCRQEAMKEENL
>St_PG4049_C00T051737.1
RGGEERQPPVVEEDDVVGFDDEAQTVIDRLLEGSGDLEVIPVVGMPGLGKTTLATKIFKHPKIEYEFFTRLWLYVSQSYK
TRELYLNIISKFTGNTKHCRDMSEMDLAHKVRKILEEGGKYLIVLDDVWSTDAWDRIKIAFPKNDKGNRVLLTTRDHNVA
RYCNRSPHDLKFLTDEESWILLEKRALHKAKCPPELETNGKSIARKCKGLPLAIVVIAGALIGKGKTIREWEQVDQSVGE
HFINRDQPNNCNKLVRMSYDVLPYDWKACFLYFGTFPRGYLIPARKLIRLWIAEGFIQYRGNLSLECKAEDYLNELVNRN
LVMVMQRTLDGQIKTCRVHDMLYEFCWQEATTEENL
>St_PG4049_C00T051738.1
LNSGEERQPPVVEEDDVVGFDDEAQTVIDRLLEGSGDLEVIPVVGMPGLGKTTLATKIFKHLKIEYEFFTRLWLYVSQSY
KTRELYLNIISKFTGNTKHCRDMSEMDLAHKVREILDEGGKYLIVLDDVWSTDAWDRIKIAFPRNGKGNRVLLTTRDNNV
ARYCNRSPHYLKFLIDEESWILLEKRALHKAKCPPELETNGKSIARKCKGLPLAIVVIAGALIGKGKTIREWEQVDQSVG
EHFINRDQPNKLVRMSYDVLPYDWKACFLYFGTFPRCYLIPARKLIRLWIAEGFIQYRGNLSLECKAENYLNELVNRNLV
MVMQRTLDGQIKTCRVHDMLYEFCWQEATTEENL
>St_PG4049_C00T055251.1
NRGDEERKAPVVEEDDVVGFDDEAKIVIDRLIGGSDYVEVVPVVGMPGLGKTTLAYKIYKDPKVEYEFFTRVWVYVSQTF
KRREIFLNIISKFTRNTKQYHDTPEDDLANEVKELLGKGGKYLIVLDDVWTMEAWDRIKIAFPNNGKRNRVLMTTRQSHV
AKRCNDKPHDLKFLTKDESWELLEKKAFHKEKCPPELELPGKSIAEKCMGLPLAIVVIAGALIGKGKTTREWELVAASVG
EHLINRDPENCKKLVQMSYDRLPYDLKACFLYCGAFPGGSQIPAKKLIRLWIAEGFIQYQGPLALEDVAEDHLNDLVNRN
LVMVMQRSCSGQIKICRVHDMLHEFCRHEAMMEENL
>St_PG4049_C00T065044.1
DSKSKQTAHQLKRAPVVEEDEVVGFDEEADKIINRLLGGSDDVEFIPIVGMPGLGKTTLANKVFKSSAGYAFDNRIWVYV
SQSYTRRDLFLNIINQFTRNTEQYRYITEEALAEVIREHLLSGKYLIVLDDVWTWEPLDDVKIALPNKMRGSKVLFTTRD
DKLGKFCCNEPHHLKFLTDDECWELLQKKVFHKDKCPLDLEELGEHIAKKCMGLPLAALVIAGALTGRGKIKSEWEIVHQ
YVSEHIISSDIMMTKKLVQMSCDSLPVNLKACFLYCGAFPKGSEIPAWKIVRLWIAEGFIRETMQSTVETAAEGYLNELV
SKSLLMVTQRTSNGQIKTFRVHDMLHEFCTLEASEENLF
>St_PG4060_C00T015595.1
RGFEERKPPVVEEDDVVGFDEEADIVIKRLLAESNRLEVVPVVGMPGLGKTTLANKIYKHPKIGYEFFTRIWVYVSQSYR
RRELFLNIISKFTRNTKQYHGMCEEDLADEIQEFLGKGGKYLVVLDDVWSDEAWERIKIAFPNNNKPNRVLLTTRDSKVA
KQCTPIPHDLKFLTEDESWILLEKKVFHKDKCPPELVVPSGKSIAKKCKGLPLAIVVIAGALIGKGKTPREWKQVDDSVS
EHLINRDQPENCNKLVQMSYDRLPYDLKACFLYCSAFPGGFQIPAWKLIRLWIAEGFIQYKGHLSLECKGEDNLNDLINR
NLVMVMERTSDGQIKTCRLHDMLHEFCRQEAMKEENL
>St_PG4060_C00T016705.1
AAEIVVQEEQGSSLENHEVVGFDKEATKVINRLVEGAECLDVIPVVGMPGLGKTTLARKIYNDPKISREFFSYIWVFIGQ
STCVKRDILFNILKGFTNSFDEFKNRNETDITEEIRKRVANGGKCLIVLDDVWDPNVVDFVKTVFPDNKKAHRIMMTTRH
EDIARSVNKYPHNLKFLDGVESFQLLEKRAFGVSRCPVELVEHGEAIVAKCSGVPLTIVVIAGALRGRTSKIDWKVVREN
VGKHLILEDKLQRCVNVVRLSYNHLPHEKKACFLYFGAFPQGFDIPAWKLIRLWIAEGLIMSRLSGNEIEEIAEYYLNDF
ANRNLVMVMGKTSNDRIKTCRVHDMLHEFCVEEATRLALF
>St_PG4060_C00T016707.1
IVVQEEQGSSLENHEVVGFGEEATKVINRLVEGAECLDVIPVVGMPGLGKTTLARKIYNDPTISREFFSCIWVFIGQSTC
VKRDILFNILKGFTNSFDEFKNRNDADITQEILKRMANGGKCLIVLDGVWDSNVVDFVKTVFPDNKKAHRIMMTTRHEDI
ARSVNKYPHNLKFLDGVESFQLLEMRAFGVSRCPVELVEHGEAIVAKCSGVPLTIVVIAGALRGRTREIDWTVVRENVGK
HLIQEDKFQRCVNVVRLSYNHLPQEKKACFLYFGAFPQGFDIPAWKLILLWIAEGLIMSKLSGNEIEEIAEYYLNDFANR
NLVMVMGKTSNDRIKTCRVYDMLHEFCVEEATRLTLF
>St_PG4060_C00T016729.1
IDHQAETIVQEEQGSSLENHEVVGFGEEATKVINRLVEGAECLDVIPVVGMPGLGKTTLARKIYNDPTISREFFSYIWVF
IGQSTCVKRDILFNILKGFTNSFDEFKNKNEADLTEEIRKRVANGGKCLIVLDDVWDPNVVDFVKTVFPDNKKAHRIMMT
TRHEDIARSVNKYPHNLKFLDGVESFQLLEKRAFGVSRCPVELVEHGEAIVAKCSGVPLTIVVIAGALRGRTSEIDWKVV
RENVGKHLILEDKLQRCVNVVRLSYNHLPHEKKACFLYFGAFPQGFDIPAWKLIRLWIAEGLIMSRLSGNEIEEIAEYYL
NDFANRNLVMVMGKTSNDRIKTCRVHDMLHEFCVEEATRLALF
>St_PG4060_C00T016748.1
DHQAETIVQEEQGSSLENHEVVGFGEEATKVINRLVEGAECLDVIPVVGMPGLGKTTLARKIYNDPTISREFFSYIWVFI
GQSTCVKRDILFNILKGFTNSFDEFKNKNEADLTEEIRKRVANGGKCLIVLDDVWDPNVVDFVKTVFPDNKKAHRIMMTT
RHEDIARSVNKYPHNLKFLDGVESFQLLEKRAFGISRCPVELVEHGEAIVAKCSGVPLTIVVIAGALRGRTSEIDWKVVR
ENVGKHLILEDKLQRCVNVVRLSYNHLPHEKKACFLYFGAFPQGFDIPAWKLIRLWIAEGLIMSRLSGNEIEEIAEYYLN
DFANRNLVMVMGKTSNDRIKTCHVHDMLHEFCVEEATRLTLF
>St_PG4060_C00T020726.1
KGHEVTQGTYLDDDEVVGFDEEANIVIKRLVEGPADSLDIIPVVGMPGLGKTTLARKIYNDSKVSYEFYSIVWVYVGKEC
KAKDIYLRILKFFKKNIEDHLNDDVDTLAKAIGGYIKKGGRCLIVLDDVWEDEVIDHVRKVFAENKKGHRIMMTTRDLRL
AKFANPDPHEQKFLKKEESFELLVMRVFGKGSCPNELVVIGKTIAEKCGGVPLVVVVIAGALRGRLDKKEWERVDKNVMQ
HFGDHIEDSCLEYVKMSYDHLPQEVQMCFLYCGVFPRGFDIPCWKLIRLWIAEGLIKPQPKFTLEEIAEFCLTDLLNRNL
VIIMQKRSDGQIKTCRLHDMLYQFCKKEASNKWLF
>St_PG4060_C00T020731.1
KNAHEVTQGPSLDDDVVVGFDEEVKKVIKRLVEGPAESLAIIPVVGMPGLGKTTLARKIYNDSTLSFEFFSILWVYVGRE
YKIKDIYLRILKHFKNSIDEHLNEDEGTLAKVITGFMSKGGRCLIVLDDVWDAKVIDYVKKVFPENKKGHRIMMTTRDGY
LAAYANPEPHDLKFLTSEESFELLVKMVFGKGNCPDKLKDVGKRIAGNCGGVPLVVVVIAGALVGRSNTTEWEVVERNVA
QHAFSVNKACGVFVEMSYDRLSQEMQTCFLYCGIFPRDFDIPAWKLIRMWIAEGLIKPQQSSTLEEIAEYHLNDLVNRNL
VIMLQKRSDGQIKTCRLHGMLHEFCRRKAA
>St_PG4060_C00T020732.1
VPKKAHEVTQGPSLDDDEVVGFDEEVKKVIKRLVEGPAESLAIIPVVGMPGLGKTTLARKIYNDSTLSFEFFSILWVYVG
QEYKIKDIYLRILKHFKNSIDEYLNEDEGTLAKVISGFMSKGGRCLMVLDDVWEENAIDHVKKVFPENKMGHRIVMTTRE
LSVAAYVNPDPHNLKFLTPEESFELLVKRVFGKGSCPDKLKDVGKRIAGNCGGVPLVVVVIAGALAGRSNTTEWEVVERN
VAQHAFSVNKACGVFVEMSYDRLSQEMQTCFLYCGIFPRDFDIPAWKLIRMWIAEGLIKPQQSYTLEEIAEHHLNDLVNR
NLVIILQKRSDGQIKTCRLHGMLHEFCRRKAANKWLF
>St_PG4060_C00T020736.1
KKGHEVNQGDLLLDDDEVVGFNEEANYVIKRLVEGPEESLDIIPVVGMPGLGKTILARKIYNDPKLSYEFHSIVWVYVGM
EYKIKDIYLRILKFFTKRIEDHLNDDEDTLAKVISGLMSNQGRCIIILDDVWEANVIDHVKKVFPENKKGHRIMMSTRDR
YLAAYANAEPHNLKFLTAEECFELLEEIVFGKGSYPDELKEVGKRIAGNCGGIPLVLMVIAGELRGSSTTNDWLRVERTM
AHLYSNYNRDYDVFVEMSYDRLPQQVQMCFLYCGIFPRGFDIPAWKLIRMWIAEGLIKPQQSYTLEEIAEHHLNDLVNRN
LVILLQKKSDGKIKTCRLHDMMHKFCRRKAANKWLF
>St_PG4060_C00T020737.1
KKGVQEQGPSLENDEVVGFDDEASKVIKRLVEGPAESLDIIPVVGMPGLGKTTLARKIYNDPKLSYEFFSIPWVYVGQEY
KIKDIYLRILKCFKKNIEDHLNDDVDTLAKVISDFINKGGRCLIVLDDVWVAEVIDDVKKVFAENKKGHRIMMTTRDRYL
ATYANTEPHDLKFLNGKESFELLEKRVFGKGSCPDELVELGKKIAGNCGGVPLAVVVIAGALRGRPNTNDWLRVQKNVAE
HFYKNSQEGCLKFVEMSYNRLPQEVQTCFLYCGVFPRGFDIPSWKLIRLWIAEGLIKPQQTYTPEEIAEFYLNDLVNRNL
VILMRKKSDGQIKICRLHDMLHEFCRTEASNKWLF
>St_PG4060_C00T020738.1
EHHKKEEVTQGPSLENDAVVGFDKEANTVIQRLVEGPMDSVDIIPVVGMPGLGKTTLARKIYNDSKLTYEFYSIVWVYVG
KECKAKDIYLRILKFFKKNIEDHLNDDVDTLAKAIGGYIKKGGRCLIVLDDVWEDEVIDHVRKVFAENKKGHRIMMTTRD
SCVAKFANPKPHELKFLEKEESFELLVTRVFGKGSCPNELVRTGKKIAEKCGGVPLVVVVIAGALRGRLDKKDWERVDRN
VVQHFGDHTEDSCLKFVKMSYDHLPQEVQMCFLYCGVFPRGFDIPCWKLIRLWIAEGLIKPQPKFTLEERAEFCLTDLLN
RNLVIIMQKRSDGQIKTCRLHDMLYQFCKMEASNRCLF
>St_PG4060_C00T024252.1
NRGDEERKAPVVEEDDVVGFDDEAKIVIDRLIGGSDYVEVVPVVGMPGLGKTTLAYKIYKDPKVEYEFFTRVWVYVSQTF
KRREIFLNIISKFTRNTKQYHDTPEDDLANEVKELLGKGGKYLIVLDDVWTMEAWDRIKIAFPNNGKRNRVLMTTRQSNV
AKRCNDKPHDLKFLTKDESWELLEKKVFHKEKCPPELELPGKSIAEKCMGLPLAIVVIAGALIGKGKTTREWELVAASVG
EHLINRDPENCKKLVQMSYDRLTYDLKACFLYCGAFPGGSQIPAKKLIRLWIAEGFIQYQGPLALEDVAEDHLNDLVNRN
LVMVMQRSCSGQIKICRVHDMLHEFCRHEAMTEENL
>St_PG4060_C00T026268.1
GRSMATQGPAEEDIEVVGFDKPAEDVIKRLGEGSKDLDVIPIVGMPGLGKTTLSRKVYNDSSLDFHFYKRMWVYVGTSKK
PKDILVEIVKEVDPSNSEEQIKDKDEDQLAHIIRDFLVERGKYLIVLDDVWDTQVVDFVKKAFPNNKSQPRGDRIMLTTR
QQRVAEAVSAHPHNLEKLSKGDSFKLLEQRVFGKTRECPIDLEGYGREIVDKCCGVPLAIVVIAGGLRGYLDEGKWKLVR
DNVGKHLTNKVDEKSCLKLVEMSYNHLPQESKAAFLYFGVFPQGFDIPAWKLIRLWVAEGLIKSDLRGSEIEEVAETYLS
DFADRNLVMVMQKRSNGQIKTCCLHDMLLEFCIIEGERISLF
>St_PG4060_C00T044987.1
FNRGDEERKAPVVEEDDVVGFDDEAKIVIDRLIGGSDYVEVVPVVGMPGLGKTTLAYKIYKDPMVEYEFFTRVWVYVSQT
FKRREIFLNIISKFTRNTKQYHDTPEDDLANEVKELLGKGGKYLIVLDDVWTMEAWDRIKIAFPNNGKRNRVLMTTRQSN
VAKCCNDKPHDLKFLTKDESWELLEKKVFHKEKCPPELELPGKSIAEKCMGLPLAIVVIAGALIGKGKTTREWELVAASV
GGSQIPAKKLIRLWIAEGFIQYQGPLALEDVAEDHLNDLVNRNLVMVMQRSCSGQIKICRVHDMLHEFCRHEAMTEENL
>St_PG4060_C00T049506.1
KSTGTQGPAEEDIEVVGFDKPAEDVIKRLGEGSKDLDVIPIVGMPGLGKTTLSRKVYNDSSLDFHFYKRMWVYVGTSKKP
KDILVEIVNEVAPSNSKELIKDKDEDQLAHIIRDFLVERGKYLIVLDDVWDTQVVDFVKKAFPNNKSQPRGDRIMLTTRQ
QRVAEAVSARPHNLEKLSKGDSFKLLEQRVFGKTRECPINLRGYGEEIVDKCCGVPLAIVVISGALKGCMDESEWIVVKE
NVGKIFINKDDDKSCLKYVETSYNHLPQQKKVAFLYFGVFPQGFDIPAWKLIRLWVAEGLIKSDLQGSEIEKVAETYLSD
FAGRNLVMVMQKRSNGQIKTCRLHDMLHEFCIIEAKRISLF
>St_PG4060_C00T049975.1
IAKIFIQKYKNRNFTEEINEILEEVRKILEENQHLFEANPMIDHHAEKVVQEEQEQCLDVIPVVGMPGLGKTTLARKIYN
DPKISREFFSYSWVFIGQSTCVKRDILFNILKGFTNSFDEFKNKNETDITEEIRKRVANGGKCLIVLDDVWDSNVVDFVK
TVFPDNKKAHRIMMTTRHEDIARSVNKYPHNLKFLDGDESFQLLEKRAFGVSRCPVELVEHGEAIVAKCSGVPLTIVVIA
GALRGRTSEIDWKVVRENVGKHLTQEDKLQRCVSVVRLSYNHLPQEKKACFLYFGAFPQGFDIPAWKLIRLWIAEGLIMS
RLSGNEIEEIAEYYLNDFANRNLVMVMGKTSNDRIKTCRVHDMLHEFCVEEATRLALF
>St_PG4060_C00T049980.1
DRQAETVVQEEQGSSLENHEVVGFDKEATKVINRLVEGAECLDVIPVVGMPGLGKTTLARKIYNDPTISREFFSYIWVFI
GQSTCVKRDILFNILKKFTNSVDEFKNRNEADITEEIRKRVANGGKCLIVLDDVWDSNVVDFVKTVFPDNKKAHRIMMTT
RHEDIARSVNKYPHNLKFLDGDESFQLLEKRAFGVSRCPVELVEHGEAIVAKCSGVPLTIVVIAGALRGRTSEIDWRVVR
ENVGKHLIQEDKLQRCVNVVRLSYNHLPQEKKACFLYFGAFPQGFDIPAWKLIRLWIAEGLIMSRLSGNEIEEIAEYYLN
DFANRNLVMVMGKTSNDRIKTCRVHDMLHEFCVEEATRLSLF
>St_PG4060_C00T050003.1
PTIDHQAEKVVQEEQGSSLENHEVVGFDEEATKVINRLVEGAECLDVIPVVGMPGLGKTTLARKIYNDPKISREFFSYIW
VFIGQSTCVKRDILFNILKGFTNSFDEFKNRNEADITEEIRKRVANGGKCLIVLDDVWDPNVVDFVKTVFPDNKKAHRIM
MTTRHEDIARSVNKYPHNLKFLDGDESFQLLEKRAFGVSRCPVELVEHGEAIVAKCSGVPLTIVVIAGALRGRTSEIDWK
VVRENVGKHLLEDKRQRCLNVVRLSYNHLPQEKKACFLYFGAFPQGFDIPAWKLIRLWIAEGLIMSKLSGIEIEDIAEYY
LNDFANRNLVMVTGKRSNGRIKTFRVHDMLHEFCVEEGTRLTLF
>St_PG4060_C00T050020.1
TIDRQAETVVQEEQGSSLENHEVVGFDKEATKVINRLVEGAECLDVIPVVGMPGLGKTTLARKIYNDPTISREFFSYIWV
FIGQSTFVKRDILFNILKGFTNSVEEFKNRNEADITEEIRKRVANGGKCLIVLDDVWDSNVVDFVKTVFPDNKKAHRIMM
TTRHEDIARSVNKYPHNLKFLDGDKSFQLLEKRAFGVSHCPVELVEHGEAIVAKCSGVPLTIVVIAGALRGRTSEIDWKV
VRENVGKHLIQEDKLQRCVNVVRLSYNHLPQEKKACFLYFGAFPQGFDIPAWKLIRLWIAEGLIMSRLSGNEIEEIAEYY
LNDFANRNLVMVMGKTSNDRIKICRVHDMLHEFCVEEATRLALF
>St_PG4060_C00T050029.1
IVVQEEQGSSLENHEVVGFGEEATKVINRLVEGAECLDVIPVVGMPGLGKTTLARKIYNDPTISREFFSCIWVFIGQSTC
VKRDILFNILKGFTNSFDEFKNRNDADITQEILRRMANGGKCLIVLDGVWDSNVVDFVKTVFPDNKKAHRIMMTTRHEDI
ARSVNKYPHNLKFLDGVESFQLLEMRAFGVSRCPVELVEHGEAIVAKCSGVPLTIVVIAGALRGRTREIDWTVVRENVGK
HLIQEDKFQRCVNVVRLSYNHLPQEKKACFLYFGAFPQGFDIPAWKLILLWIAEGLIMSKLSGNEIEEIAEYYLNDFANR
NLVMVMGKTSNDRIKTCRVYDMLHEFCVEEATRLTLF
>St_PG4060_C00T050031.1
AAEIVVQEEQGSSLENHEVVGFDKEATKVINRLVEGAECLDVIPVVGMPGLGKTTLARKIYNDPKISREFFSYIWVFIGQ
STCVKRDILFNILKGFTNSFDEFKNRNETDITEEIRKRVANGGKCLIVLDDVWDPNVVDFVKTVFPDNKKAHRIMMTTRH
EDIARSVNKYPHNLKFLDGVESFQLLEKRAFGVSRCPVELVEHGEAIVAKCSGVPLTIVVIAGALRGRTSEIDWKVVREN
VGKHLILEDKLQRCVNVVRLSYNHLPHEKKACFLYFGAFPQGFDIPAWKLIRLWIAEGLIMSRLSGNEIEEIAEYYLNDF
ANRNLVMVMGKTSNDRIKTCRVHDMLHEFCVEEATRLALF
>St_PG4060_C00T050229.1
ETIRSLADEIKGISDKVKEFREERREESLDIIPVVGMPGLGKTTLARKIYNDPKLSYEFHSIVWVNVGMEYKIKDIYLRI
LKFFTKRIEDHLNDDEDTLANMISAFISNRGRCLIILDDVWEENVIDHVKKVFAENKMGHRIVITTRDRYLAAYVNPEAH
HLKFLTQEESFELLVRRVFGKESCPVELVHFGKKIAVHCGGVPLVVMVIAGALRGRSTTNDWLRVERNMAQHLYSNYNRD
SGVFLEMSYDCLPQEVQTCFLYCGIFPRDFDIPAWKLIRMWIAEGLMKPEQSSTLEEIAEHHLNDLVNRNLVILLQKRSD
GQIKTCRLHGMLHEFCRRKAANKWLF
>St_PG4060_C00T050236.1
GHEVTQGPSLENDAVVGFDKEANTVIQRLVKGPMDSVDIIPVVGMPGLGKTTLARKIYNDSKLTYQFYSIVWVYVGKECK
AKDIYLRILKFFKKNIEDHLNDDVDTLAKAIGGYIKKGGRCLIVLDDVWEDEVIDHVMKVFAENKKGHRIMMTTRDLRLA
KFSNPEPHALKFLETEESFELLVMRVFGKGSCPNDIVVIGKKIAEKCGGVPLVVVVIAGALRGRLDKKDWERVDRNVVQH
FGDHTEDSCLKYVKMSYDHLPQEVQMCFLYCGVFPRGFDIPCWKLIRLWIAEGLIKPQSKSTLEERAEFCLTDLVNRNLV
IIMQKRSDGQIKTCRLHDMLYQFCKMEASNRCLF
>St_PG4060_C00T050246.1
EHHKKEEVTQGPSLENDAVVGFDKEANTVIQRLVEGPMDSVDIIPVVGMPGLGKTTLARKIYNDSKLTYEFYSIVWVYVG
KECKAKDIYLRILKFFKKSIEDHLNDDVDTLAKAIGGYIKKGGRCLIVLDDVWEDEVIDHVKKVFAENKTGHRIMMTTRD
LRLAKFANPYPHELKFLKKEESFELLVMRVFGKGSCPNELVVIGNKIAEKCGGVPLVVVVIAGALRGRSDKKDWERVDRN
VVQHFGEHTEDSCLKFVKMSYDHLPQEVQMCFLYCGVFPRGFDIPCWKLIRLWIAEGLIKPQPEFTLEEIAEFYLTDLLN
RNLVIIMQKRSDGQIKTCRLHDMLYQFCKRRLVTDGFF
>St_PG4060_C00T050251.1
EHHKKEEVTQGPSLENDAVVGFDKEANTVIQRLVEGPMDSVDIIPVVGMPGLGKTTLARKIYNDSKLTYEFYSIVWVYVG
KECKAKDIYLRILKFFKKNIEDHLNDDVDTLAKAIGGYIKKGGRCLIVLDDVWEDEVIDHVRKVFAENKKGHRIMMTTRD
SCVAKFANPKPHELKFLEKEESFELLVTRVFGKGSCPNELVRTGKKIAEKCGGVPLVVVVIAGALRGRLDKKDWERVDRN
VVQHFGDHTEDSCLKFVKMSYDHLPQEVQMCFLYCGVFPRGFDIPCWKLIRLWIAEGLIKPQPKFTLEERAEFCLTDLLN
RNLVIIMQKRSDGQIKTCRLHDMLYQFCKMEASNRCLF
>St_PG4060_C00T050252.1
LPKKGVQEQGPSLENDEVVGFDDEASKVIKRLVEGPAESLDIIPVVGMPGLGKTTLARKIYNDPKLSYEFFSIPWVYVGQ
EYKIKDIYLRILKCFKKNIEDHLNDDVDTLAKVISDFINKGGRCLIVLDDVWVAEVIDDVKKVFAENKKGHRIMMTTRDR
YLATYANTEPHDLKFLNGNESFELLEKRVFGKGGCPDELVELGKKIAGNCGGVPLAVVVIAGALRGRPNTNDWLRVQKNV
AEHFYKNSQEGCLKFVEMSYNRLPQEVQTCFLYCGVFPRGFDIPSWKLIRLWIAEGLIKPQQTYTPEEIAEFYLNDLVNR
NLVILMRKKSDGQIKICRLHDMLHEFCRTEASNKWLF
>St_PG4060_C00T050262.1
HHKKGEVTQGPSLENEAVVGFDKEAKTVIQRLVEGPMDSVDIIPVVGMPGLGKTTLARKIYNDSKLTYEFYSIVWVYVGK
ECKAKDIYLRILKFFKKNIEDHLNDDVDTLAKAIGGYIKKGGRCLIVLDDVWEDEVIDHVRKVFAENKKGHRIMMTTRDL
RVAKFANEEPHELKFLETEESFELLVMRVFGALRGRLDKKEWERVDKNVVQYLGDDTKDSCCLRFVKMSYDHLPQEAQMC
FLYCGVFPRGFDIPCWKLIRLWIAEGLIKPQPESTLEEIAEDCLTDLVNRNLVIIMQKRSDGQIKTCRLHDMLYQFCKTE
AINRCLF
>St_PG4060_C00T050267.1
IEHHKKEEVTQGPSLENEAVVGFDKEANTVIQRLVEGPMDSVDIIPVVGMPGLGKTTLARKIYNDSKLTYEFYSIVWVYV
GKECKAKDIYLRILKFFKKNIEDHLNDDVDTLAKAIGGYIKKGGRCLIVLDDVWEDEVIDHARKVFAENKKGHRIMMTTR
DSRVAKFANPKPHELKFLEKEESFELLVTRVFGKGSCPNELVRTGKKIAEKCGGVPLVVVVIAGALRGRLDKKDWERVDR
NVVQHLGEDTEDSCLKYVKMSYDHLPQEVQMCFLYCGVFPRGFDIPCWKLIRLWIAEGLIKQQPKFTLEEIAEFCLTDLV
NRNLVIIMQKRSDGQIKTCRLHDMLYQFCKKEASNRCLF
>St_PG4060_C00T050269.1
HEVTQGPSLDDDDVVGFDEEADKVIKLLVEGPAESLAIIPVVGMPGLGKTTLARKIYNDSTLSFEFFSILWVYVGREYKI
KDIYLRMLKHFKNSIDEHLNEDEDRLAKVISGFMSKGGKCLIVLDDVWEANVIDHVKKVFPENKKGHRIMMTTRDGLLAS
YTNPDPHNLKFLTKEESFELLVKRVFGKGSCPDELKEVGRGIAGNCSGVPLVVVVTAGALAGRSNTTEWEVVERNVIQYA
FNVNKDCGVFVEMSYDRLSQELQTCLLYSGIFPRGFDIPAWKLIRLWIAEGLIKPQQSSTLEETAELHLNDLVHRNLVIL
LEKRSDGQIKTCRLHDMLHEFCRTKAADKWLF
>St_PG4060_C00T050271.1
RLPRDPQDTFLEVNNIVGFNKEANEVMERLVGGTKEVECIPIVGMTGLGKTTLARKVWSDSQITAEFPNNIWVSVGQSNE
LKDMFFVILKSSTGSNQEFRRDGVNELGKLITSFVTEQHRYLIVLDDVWASELVVRSKNFLPVNKKGHRILITTRRRDVA
ASCGSKKPYHLKFLNGEDSFQLLEKGVFDNGGCQDNLLVELGKSIASKCGGLPLALVVIAKALKVNQTEYDWKRIENNFW
QYAEEALKIVEASYESLSSEMKACFLYCLAFPKGRDIPFQMLIRLWTAEGLIESNPINFSSSKDKAENYLMEFENLNLVI
VSREITGSIKRIKCNDIFYEFYKMQV
>St_PG4060_C00T050273.1
KRHEVTQGPYLLEDDEVVGFDEEANIVIKRLVEGPAELDIIPVVGMPGLGKTTLARKIYNDSNISSKFFSILWVYVGQEY
ELKDIHLRILKCFTTRIEDHLNDDVDALAKTIGGFVSHGRCLIVLDDVWVAEVVDQVRKVFPINKNGHRIMVTTRNKFLA
AYANPVPHNLKFLTISHSFELLEKRVFGNRNFPVELVEIGKNIAKTCHGLPLATVLIAGVLRGLPDKSDWLRIEKNMLQH
LSNKDYGVFLEMSYHHLPPEVQVCFLYCGVFPRGFDIPSWKLICLWIAEGLIKRQPMFTLEEIAEFYLKDLVNKNLVMLL
QKRSDGRIKTCRLHDMLHEFCRKEASEKWLF
>St_PG4060_C00T053544.1
RGFEERKPPVVEEDDVVGFDEEADIVIKRLLAESNRLEVVPVVGMPGLGKTTLANKIYKHPKIGYEFFTRIWVYVSQSYR
RRELFLNIISKFTRNTKQYHGMCEEDLADEIQEFLGKGGKYLVVLDDVWSDEAWERIKIAFPNNNKPNRVLLTTRDSKVA
KQCTPIPHDLKFLTEDESWILLEKKVFHKDKCPPELVVPSGKSIAKKCKGLPLAIVVIAGALIGKGKTPREWKQVDDSVS
EHLINRDQPENCNKLVQMSYDRLPYDLKACFLYCSAFPGGFQIPAWKLIRLWIAEGFIQYKGHLSLECKGEDNLNDLINR
NLVMVMERTSDGQIKTCRLHDMLHEFCRQEAMKEENL
>St_PG4060_C00T071212.1
SRGGEERQPPVVEEDDVVGFDVEAQTVIDRLLEGSGDLEVIPVVGMPGLGKTTLATKIFKHPKIEYEFFTRLWLYVSQSY
KTRELYLNIISKFTGNTKQCRDMSEIDLALKVREILEEGGKYLIVLDDVWSTDAWDRIKIAFPKNDKGNRVLLTTRDHNV
ARYCNRSPHDLKFLTDEESWILLEKRAFHKAKCPPELETNGKSIAKKCKGLPLAIVVIAGALIGKGKTIRQWEQVDQSVG
EHFINRDQPNNCNKLVRMSYDVLPYDWKACFLYFGTFPRGYLIPARKLIRLWIAEGFIQYRGNLSLECKAEDYLNELVNR
NLVMVMQRTLDGQIKTCRVHDMLYEFCWQEATTEENL
>St_PG4060_C00T075144.1
SSRRSPPQKRVPMVEEENVVGFDDEARKISSRLTNGSEELEIISIVGMGGLGKTTLAKKVYTDPSVEFHFYNRAWIYVSQ
QYSRKEVFLGILDSLGLITDEMYKMNDEKLAGELFSHLRSKRYLVVIDDVWTMEAWDDLQMAFPKTASGSRILLTTRNTE
VALHANPEGLPHLLRFLTHEESWELLSKKVFRKGSCPLELEDIGLQIAKKCYGLPLAIVVVSGLLLKKEKTRDWWKKVAN
DVSSYVARDPKQCMDVLALSYKHLPDHLKVCFIYFGVFPEDFEIPVWKLLRLWTSEGFIQQMGQECLEDTAEEYLEDLVD
RNLVLVAKKRANGRIKTCRIHDMLRDLSVKMGSEEKFL
>St_PG5003_C00T002171.1
NSGEERQPPVVEEDDVVGFDDEAQKVIDRLLEGSGDLEVIPVVGMPGLGKTTLATKIFKHLKIEYEFFTRLWLYVSQSYK
TRELYLNIISKFTGNTKHCRDMSETDLAQKVREILDEGGKYLIVLDDVWSTDAWDRIKIAFPRNGKGNRVLLTTRDNNVA
RYCNRSPHYLKFLTDEESWILLEKRALHKAKCPPELETNGKSIARKCKGLPLAIVVIAGALIGKGKTIREWEQVDQSVGE
HFINRDQPNKLVRMSYDVLPYDWKACFLYFGTFPRGYLIPARKLIRLWIAEGFIQYRGNLSLECKAENYLNELVNRNLVM
VMQRTLDGQIKTCRVHDMLYEFCWQEATTEENL
>St_PG5003_C00T010972.1
LPKKGVQEQGPSLENDEVVGFDDEASKVIKRLVEGPAESLDIIPVVGMPGLGKTTLARKIYNDPKLSYEFFSIPWVYVGQ
EYKIKDIYLRILKSFKKSIEDHLNDDVDTLAKVISDFINKGGRCLIVLDDVWVAEVIDDVKKVFAENKKGHRIMMTTRDR
YLATYASTEPHDLKFLNGKESFELLEKRVFGKGSCPDELVELGKKIAGNCGGVPLAVVVIAGALRGRPNTNDWLRVQKNV
AEHFYKNTQAGCLKFVEMSYNRLPQEVQTCFLYCGVFPRGFDIPSWKLIRLWIAEGLIKPQQTYTPEEIAEFYLNDLVNR
NLVILMRKKSDGQIKICRLHDMLHEFCRTEASNKWLF
>St_PG5003_C00T010972.2
LPKKGVQEQGPSLENDEVVGFDDEASKVIKRLVEGPAESLDIIPVVGMPGLGKTTLARKIYNDPKLSYEFFSIPWVYVGQ
EYKIKDIYLRILKSFKKSIEDHLNDDVDTLAKVISDFINKGGRCLIVLDDVWVAEVIDDVKKVFAENKKGHRIMMTTRDR
YLATYASTEPHDLKFLNGKESFELLEKRVFGKGSCPDELVELGKKIAGNCGGVPLAVVVIAGALRGRPNTNDWLRVQKNV
AEHFYKNTQAGCLKFVEMSYNRLPQEVQTCFLYCGVFPRGFDIPSWKLIRLWIAEGLIKPQQTYTPEEIAEFYLNDLVNR
NLVILMRKKSDGQIKICRLHDMLHEFCRTEASNKWLF
>St_PG5003_C00T010974.1
HEITQGPPLENDEVVGFDVEANNVIKRLVEGPEESLDIIPVMGMPGLGKTILARKIFNDPKLSYEFPSILWVNVGQKYKI
KDIYLRILKFFTKRIEDHLSDDEDTLAKVISGFMSNRGRCLIILDDVWEAEVIDDVKKVFAENKKGHRIVMTTRDSRVAV
YANPEAHHLKFLTPKESFELLIRRVFGKESCPDELVLFGKRIAASCFGVPLVVMVIAGTLRGRSTTNDWLRVERNMAQHL
YGNYNIDCSVFLEMSYDCLPQEVQICFLYCGIFPRDFDIPAWKLIRMWIAEGLIKPQQSYTLEEIAEHHLNNLVNRNLVI
LLQKRSDGQIKTCRLHGMLHEFCRTKAA
>St_PG5003_C00T010982.1
KGHEVTQGPSLDDDEVVGFDEEAEKVIKRLVEGPAESLNIISVVGMPGLGKTTLARKIYNDSTLSFEFFSILWVYVGREY
KIKDIYLRILKHFKNSIDEYLNEDEDRLAKVISGFMSKGGRCLIVLDDVWETNVIDHVKKVFPENKKGHRIMMTTRDGIV
AAYKNAETHNLKFLTAEECFELLVKRVFGKGSCPDELKEVGKRIAGNCGGVPLVVVVTAGALAGRSNTTEWKVVERNVIQ
YAFNVNKDCGVFVEMSYDRLSQELQTCLLYSGIFPRGFDIPAWKLIRLWIAEGLIKPQQSSTLEETAELHLNDLVHRNLV
ILLQKRSDGQIKTCRLHDMLHEFCRTKAADKWLF
>St_PG5003_C00T013138.1
SSRRSPPQKRVPMVEEENVVGFDDEAMKISSRLTNGSEELEIISIVGMGGLGKTTLAKKVYTDPSVEFHFYNRAWIYVSQ
LYSRKEVFLGILDSLGLITDEMYKMNDEKLAGELFSHLRSKRYLVVIDDVWTMEAWDDLQMAFPKTASGSRILLTTRNTE
VALHANPEGLPHHLRFLTHEESWELLSKKVFRKGSCPLELEDIGLQIAKKCYGLPLAIVVVSGLLLKKEKTRDWWKKVAN
DVSSYVARDPKQCMDVLALSYKHLPDHLKVCFIYFGVFPEDFEIPVWKLLRLWTSEGFIQQMGQECLEDTAEEYLEDLVD
RNLVLVAKKRANGRIKSCRVHDMLRDLSVKMGSEEKFL
>St_PG5003_C00T014639.1
FNRGDEERKAPVVEEDDVVGFDDEAKIVIDRLIGGSDYVEVVPVVGMPGLGKTTLAYKIYKDPKVEYEFFTRVWVYVSQT
FKRREIFLNIISKFTRNTKQYHDTPEDDLANEVKELLGKGGKYLIVLDDVWTMEAWDRIKIAFPNNGKRNRVLMTTRESN
VAKRCNDKPHDLKFLTEDESWELLEKKVFHKEKCPPELELPGKSIAEKCMGLPLAIVVIAGALIGKGKTTREWELVAASV
REHLINRDPENCKKLVQMSYDRLPYDLKACFLYCGAFPGGSQIPAKKLIRLWIAEGFLQYQGPLALEDVAEDHLNDLVNR
NLVMVMQRSCSGQIKICRVHDMLHEFCRHEAMTEEDL
>St_PG5003_C00T020825.1
KTTGTQGPAEEDIEVVGFDKPAKDVIKRLCEGSKDLDVIPIVGMPGLGKTTLSRKVYHDSYLDFHFYKRMWIYVGTSKKP
KDILVEIVKEVAPSNSEELIKDKDEDQLAHSIREFLVERGKYLIVLDDVWDTKVVDFVKKAFPNNESQPRGDRIMLTTRQ
RRVAEAVSAHPHNLEKLSKGDSFKLLEQRVFGKTRECPIKLRGYGNEIVDKCCGVPLAIVVIAGALRGCLGESEWKLVKD
NVGKHLINKDDNKSCLKFVETSYNHLPQQRKAAFLYFGVFPQGFDIPAWKLILLWVAEGLIKSDLQGSEIEEVADTYLSD
FAGRNLVMVMQKRSNGQIKTCRLHDMLHEFCIIEAERISLF
>St_PG5003_C00T020847.1
KSTGTQGPAEEDIEVVGFDKPAEDVIKRLSEGSKDLDVIPIVGMPGLGKTTLSRKVYNDSSLDFHFYKRMWVYVGTSKKP
KDILVEIVNEVAPSNSKELIKDKDEDQLAHIIRDFLVERGKYLIVLDDVWDTQVVDFVKKAFPNNKSQPRGDRIMLTTRQ
QRVAEAVSARPHNLEKLSEGDSFKLLERRVFGKTRECPINLRGYGEEIVDKCCGVPLAIVVISGALKGCMDESEWIVVKE
NVGKIFINKDDDKSCLKYVETSYNHLPQQKKAAFLYFGVFPQGFDIPAWKLIRLWVAEGLIKSDLQGSEIEKVAETYLSD
FAGRNLVMVMQKRSNGQIKTCRLHDMLHEFCIIEAKRISLF
>St_PG5003_C00T028793.1
DRQAETVVQEEQGSSLENHEVVGFDKEATKVINRLVEGAECLDVIPVVGMPGLGKTTLARKIYNDPKISREFFSYIWVFI
GQSTCVKRDILFNILKGFTNSVDEFKNRNEADITEEIRKRVANGGKCLIVLDDVWDSNVVDFVKTVFPDNKKAHRIMMTT
RHEDIARSVNKYPHNLKFLDGDESFQLLEKRAFGVSHCPVELVEHGEAIVAKCSGVPLTIVVIAGALRGRTCEIDWRVVR
ENVGKHLIQEDKLQRCVNVVRLSYNHLPQEKKACFLYFGAFPQGFDIPAWKLIRLWIAEGLIMSRLSGNEIEEIAEYYLN
DFANRNLVMVMGKTSNDRIKTCRVHDMLHEFCVEEATRLALF
>St_PG5003_C00T028816.1
GHEVTQGPSLDDDEVVGFDEEAEKVIKRLVEGPAESLNIISVVGMPGLGKTTLARKIYNDSTLSFEFFSILWVYVGREYK
IKDIYLRILKHFKNSIDEYLNEDEDRLAKVISGFMSKGGRCLIVLDDVWETNVIDHVKKVFPENKKGHRIMMTTRDGIVA
AYKNAETHNLKFLTAEECFELLVKRVFGKGSCPDELKEVGKRIAGNCGGVPLVVVVTAGALAGRSNTTEWKVIERNVIQY
AFNVNKDCGVFVEMSYDRLSQELQTCLLYSGIFPRGFDIPAWKLIRLWIAEGLIKPQQSSTLEETAELHLNDLVHRNLVI
LLQKRSDGQIKTCRLHDMLHEFCRTKAADKWLF
>St_PG5003_C00T028817.1
LPKKGVQEQGPSLENDEVVGFDDEASKVIKRLVEGPAESLDIIPVVGMPGLGKTTLARKIYNDPKLSYEFFSIPWVYVGQ
EYKIKDIYLRILKCFKKSIEDHLNDDVDTLAKVISDFINKGGRCLIVLDDVWVAEVIDDVKKVFAENKKGHRIMMTTRDR
YLATYASTEPHDLKFLNGKESFELLEKRVFGKGSCPDELVELGKKIAGNCGGVPLAVVVIAGALRGRPNTNDWLRVQKNV
AEHFYKNTQAGCLNFVEMSYNRLPQEVQTCFLYCGVFPRGFDIPSWKLIRLWIAEGLIKPQQTYTPEEIAEFYLNDLVNR
NLVILMRKKSDGQIKICRLHDMLHEFCRTEASNKWLF
>St_PG5003_C00T028818.1
IEHHKKEEVTQGPSLGNDEVVGFDKEANEVIDRLFEKGPAESVNIIPLVGMPGLGKTTLARKIYNDPKLTYEFYSIVWVY
VGQECKAKDIYLRILKFFKKNIEDHLNDDVDTLAKAIGGYIKKGGRCLIVLDDVWEDEVIDHVMKVFAENKKDHRIMMTT
RDLRVAKFANPEPHVLKLLKTEVSFELLVTRVFGKGSCPNELVVVGNQIAEKCGGVPLVVVVIAGALRGRSDKKDWERVD
RNVVQHFGEHTEDSCLKFVKMSYDHLPGEMQMCFLYCGVFPRGFDIPCWKLIRLWIAEGLIKPQPEFTLEEIAEFYLTDL
LNRNLVIIMQKRSDGQIKTCRLHDMLYQFCKKEASNKWLF
>St_PG5003_C00T028822.1
KGEVTQGPSLENDAVVGFDKEANTVIQRLVEGLMDSVDIIPVVGMLGLGKTTLARKIYNDSKLTYEFYSIVWVYVGKECK
AKDIYLRILKFFKKNIEDHLNDDVDTLAKAIGGYIKKGGRCLIVLDDVWEDEVIDHVRKVFAENKKGHRIMMTTRDSCVA
KFANPKPHELKFLEKEESFELLVTRVFGKGSCPNELVRTGKKIAEKCGGVPLVVVVIAGALRGRLDKKDWERVDRNVVQH
MGVHTEDSCLKFVKMSYDHLPQEVQMCFLYCGVFPRGFDIPCWKLIRLGIAEGLIKPQPNFTLEEIAEFCLTDLLNRNLV
IIMQKRSDGQIKTCRLHDMLYQFCKMEASNRFLF
>St_PG5003_C00T029087.1
DRQAETVVQEEQGSSLENHEVVGFDKEATKVINRLVEGAECLDVIPVVGMPGLGKTTLARKIYNDPKISREFFSYIWVFI
GQSTCVKRDILFNILKGFTNSVDEFKNRNEADITEEIRKRVANGGKCLIVLDDVWDSNVVDFVKTVFPDNKKAHRIMMTT
RHEDIARSVNKYPHNLKFLDGDESFQLLEKRAFGVSHCPVELVEHGEAIVAKCSGVPLTIVVIAGALRGRTCEIDWRVVR
ENVGKHLIQEDKLQRCVNVVRLSYNHLPQEKKACFLYFGAFPQGFDIPAWKLIRLWIAEGLIMSRLSGNEIEEIAEYYLN
DFANRNLVMVMGKTSNDRIKTCRVHDMLHEFCVEEATRLALF
>St_PG5003_C00T032551.1
RGFEERKPPVVEEDDVVGFDEEADIVIKRLLGESNRLEVVPVVGMPGLGKTTLANKIYKHPKIGYEFFTRIWVYVSQSYR
RRELFLNIISKFTRNTKQYHGMCEEDLADEIQEFLGKGGKYLVVLDDVWSDEAWERIKIAFPNNNKPNRVLLTTRDSKVA
KQCTPIPHDLKFLSEDESWILLEKKVFHKDKCPPELVVPSGKSIAKKCKGLPLAIVVIAGALIGKGKTPREWKQVDDSVS
EHLINRDHPENCNKLVQMSYDRLPYDLKACFLYCSAFPGGFQIPAWKLIRLWIAEGFIQYKGHLSLECKGEDNLNDLINR
NLVMVMERTSDGQIKTCRLHDMLHEFCRQEAMKEENL
>St_PG5003_C00T044510.1
RGFEERKPPVVEEDDVVGFDEEADIVIKRLLGESNRLEVVPVVGMPGLGKTTLANKIYKHPKIGYEFFTRIWVYVSQSYR
RRELFLNIISKFTRNTKQYHGMCEEDLADEIQEFLGKGGKYLVVLDDVWSDEAWERIKIAFPNNNKPNRVLLTTRDSKVA
KQCTPIPHDLKFLSEDESWILLEKKVFHKDKCPPELVVPSGKSIAKKCKGLPLAIVVIAGALIGKGKTPREWKQVDDSVS
EHLINRDHPENCNKLVQMSYDRLPYDLKACFLYCSAFPGGFQIPAWKLIRLWIAEGFIQYKGHLSLECKGEDNLNDLINR
NLVMVMERTSDGQIKTCRLHDMLHEFCRQEAMKEENL
>St_PG5003_C00T045279.1
NSGEERQPPVVEEDDVVGFDDEAQKVIDRLLEGSGDLEVIPVVGMPGLGKTTLATKIFKHLKIEYEFFTRLWLYVSQSYK
TRELYLNIISKFTGNTKHCRDMSETDLAQKVREILDEGGKYLIVLDDVWSTDAWDRIKIAFPRNGKGNRVLLTTRDNNVA
RYCNRSPHYLKFLTDEESWILLEKRALHKAKCPPELETNGKSIARKCKGLPLAIVVIAGALIGKGKTIREWEQVDQSVGE
HFINRDQPNKLVRMSYDVLPYDWKACFLYFGTFPRGYLIPARKLIRLWIAEGFIQYRGNLSLECKAENYLNELVNRNLVM
VMQRTLDGQIKTCRVHDMLYEFCWQEATTEENL
>St_PG5003_C00T049962.1
SSRRSPPQKRVPMVEEENVVGFDDEAMKISSRLTNGSEELEIISIVGMGGLGKTTLAKKVYTDPSVEFHFYNRAWIYVSQ
LYSRKEVFLGILDSLGLITDEMYKMNDEKLAGELFSHLRSKRYLVVIDDVWTMEAWDDLQMAFPKTASGSRILLTTRNTE
VALHANPEGLPHHLRFLTHEESWELLSKKVFRKGSCPLELEDIGLQIAKKCYGLPLAIVVVSGLLLKKEKTRDWWKKVAN
DVSSYVARDPKQCMDVLALSYKHLPDHLKVCFIYFGVFPEDFEIPVWKLLRLWTSEGFIQQMGQECLEDTAEEYLEDLVD
RNLVLVAKKRANGRIKSCRVHDMLRDLSVKMGSEEKFL
>St_PG5003_C00T050847.1
DRQAETVVQEEQGSSLENHEVVGFDKEATKVINRLVEGAECLDVIPVVGMPGLGKTTLARKIYNDPKISREFFSYIWVFI
GQSTCVKRDILFNILKGFTNSVDEFKNRNEADITEEIRKRVANGGKCLIVLDDVWDSNVVDFVKTVFPDNKKAHRIMMTT
RHEDIARSVNKYPHNLKFLDGDESFQLLEKRAFGVSHCPVELVEHGEAIVAKCSGVPLTIVVIAGALRGRTCEIDWRVVR
ENVGKHLIQEDKLQRCVNVVRLSYNHLPQEKKACFLYFGAFPQGFDIPAWKLIRLWIAEGLIMSRLSGNEIEEIAEYYLN
DFANRNLVMVMGKTSNDRIKTCRVHDMLHEFCVEEATRLALF
>St_PG5003_C00T051025.1
KGEVTQGPSLENDAVVGFDKEANTVIQRLVEGPMDSVDIIPVVGMPGLGKTTLARKIYNDSKLTYEFYSIVWVYVGKECK
AKDIYLRILKFFKNNIEDHLNDDVDTLAKAIGGYIKKGGRCLIVLDDVWEDEVIDHVMKVFAENKKGHRIMMTTRDSRVA
KFANPEPHELKFLKKEETFELLVMRVFGKGSCPNDLVRTGKKIAEKCGGVPLVVVVIAGALRGRSDKKEWERVEKNVVQF
MGEHTEDSCLKYVKMSYDHLPQEVQMCFLYCGVFPRGFDIPCWKLIRLWIAEGLIKMQPESTLEVEEIAEFYLTDLLNRN
LVIIMQKRSDGQIKTCRLHDMLYQFCKKEASNKWLF
>St_PG5003_C00T051027.1
VEHHKKEEVTQGPSLENDAVVGFDKEANTVIQRLVEGPMDSVDIIPVVGMPGLGKTTLARKIYNDSKLTYEFYSIVWVYV
GQKCKAKDIYLRILKFFKKNIEDHLNDDVDTLAKAIGGYIKKGGRCLIVLDDVWEDEVIDHVRKVFAENKKGHRIMMTTR
DSCVAKFANPKPHELKFLEKEESFELLVTRVFGKGSCPNELVRTGKKIAEKCGGVPLVVVVIAGALRGRLDKKDWERVDR
NVVQHFGEDTEDSCLKFVKMSYDHLPQEVQMCFLYCGVFPRGFDIPCWKLIRLWIAEGLIKPQPKFTLEEIAEFCLTDLL
NRNLVIIMQKRSDGQIKTCRLHDMLYQFCKMEASNRCLF
>St_PG5003_C00T051028.1
LPKKGVQEQGPSLENDEVVGFDDEASKVIKRLVEGPAESLDIIPVVGMPGLGKTTLARKIYNDPKLSYEFFSIPWVYVGQ
EYKIKDIYLRILKSFKKSIEDHLNDDVDTLAKVISDFINKGGRCLIVLDDVWVAEVIDDVKKVFAENKKGHRIMMTTRDR
YLATYASTEPHDLKFLNGKESFELLEKRVFGKGSCPDELVELGKKIAGNCGGVPLAVVVIAGALRGRPNTNDWLRVQKNV
AEHFYKNTQAGCLKFVEMSYNRLPQEVQTCFLYCGVFPRGFDIPSWKLIRLWIAEGLIKPQQTYTPEEIAEFYLNDLVNR
NLVILMRKKSDGQIKICRLHDMLHEFCRTEASNKWLF
>St_PG5003_C00T051029.1
GHEVTQGPSLDDDEVVGFDEEAEKVIKRLVEGPAESLNIISVVGMPGLGKTTLARKIYNDSTLSFEFFSILWVYVGREYK
IKDIYLRILKHFKNSIDEYLNEDEDRLAKVISGFMSKGGRCLIVLDDVWETNVIDHVKKVFPENKKGHRIMMTTRDGIVA
AYKNAETHNLKFLTAEECFELLVKRVFGKGSCPDELKEVGKRIAGNCGGVPLVVVVTAGALAGRSNTTEWKVIERNVIQY
AFNVNKDCGVFVEMSYDRLSQELQTCLLYSGIFPRGFDIPAWKLIRLWIAEGLIKPQQSSTLEETAELHLNDLVHRNLVI
LLQKRSDGQIKTCRLHDMLHEFCRTKAADKWLF
>St_PG5003_C00T058680.1
FNRGDEERKAPVVEEDDVVGFDDEAKIVIDRLIGGSDYVEVVPVVGMPGLGKTTLAYKIYKDPKVEYEFFTRVWVYVSQT
FKRREIFLNIISKFTRNTKQYHDTPEDDLANEVKELLGKGGKYLIVLDDVWTMEAWDRIKIAFPNNGKRNRVLMTTRESN
VAKRCNDKPHDLKFLTEDESWELLEKKVFHKEKCPPELELPGKSIAEKCMGLPLAIVVIAGALIGKGKTTREWELVAASV
REHLINRDPENCKKLVQMSYDRLPYDLKARFLYCGAFPGGSQIPAKKLIRLWIAEGFLQYQGPLALEDVAEDHLNDLVNR
NLVMVMQRSCSGQIKICRVHDMLHEFCRHEAMTEEDL
>St_PG5003_C00T073553.1
KNTGTQGPAEEDIEVVGFDKPAEDVIKRLGEGSKDLDVIPIVGMPGLGKTTLSRKVYNDSSLDFHFYKRMWIYVGTSKKP
KDILVEIVNEVAPSNSKELIKDKDEDQLAHIIRDFLVERGKYLIVLDDVWDTQVVDFVKKAFPNNKSQPRGDRIMLTTRQ
QRVAEAVSARPHNLEKLSKGDSFKLLEQRVFGKTRECPINLRGYGEEIVDKCCGVPLAIVVISGALKGCMDESEWIVVKE
NVGKIFINKDDDKSCLKYVETSYNHLPQQKKAAFLYFGVFPQGFDIPAWKLIRLWVAEGLIKSDLQGSEIKKVAETYLSD
FAGRNLVMVMQKRSNGQIKTCRLHDMLHEFCIIEAKRISLF
>St_PG5018_C00T015709.1
FNRGDEERKAPVVEEDDVVGFDDEAKIVIDRLIGGSDYVEVVPVVGMAGLGKTTLAYKIYKDPKVEYEFFTRVWVYVSQT
FKRREIFLNIISKFTRNTKQYHDTPEDDLANEVKELLGKGGKYLIVLDDVWTMEAWDRIKIAFPNNGKRNRVLMTTRESN
VAKHCNDKPHDLKFLTEDESWELLEKKVFHKEKCPSELELPGKSIAEKCMGLPLAIVVIAGALIGKGKTTREWELVAASV
REHLINRDPENCKKLVQMSYDRLPYDLKACFLYCGAFPGGSQIPAKKLIRLWIAEGFIQYQGPLALEDVAEDHLNDLVNR
NLVMVMQRSCSGQIKICRVHDMLHEFCRHEAMTEEDL
>St_PG5018_C00T023269.1
SMGTQGPAEEDIEVVGFDTPAEDVIKRLCEGSKDLDVIPIVGMPGLGKTTLSRKVYHDSNITRHFYKRMWVYVGTSKKPK
DILVEIVKEVAPSTSEEQIKDKDEDQLAHIIRDFLVERGKYLIVLDDVWDTQVVDFVKKAFPNNKSQPRGDRIMLTTRQQ
RVAEAVSARPHNLEKLSKGDSFKLLEQRVFGKTRECPINLRGYGEEIVDKCCGVPLAIVVISGALKGCMDESEWIVVKEN
VGKIFINKDDDKSCLKYVETSYNHLPQQKKAAFLYFGVFPQGIDIPAWKLIRLWVAEGLIKSDLQGSEIEKVAETYLSDF
AGRNLVMVMQKRSNGQIKTCCLHDMLHEFCIIEAKRICLF
>St_PG5018_C00T027775.1
GRSMATQGPAEEDIEVVGFDKPAEDVIKRLGEGSKDLDVIPIVGMPGLGKTTLSRKVYNDSSLDFHFYKRMWVYVGTSKK
PKDILVEIVKEVDPSNSEEQIKDKDEDQLAHIIRDFLVERGKYLIVLDDVWDTQVVDFVKKAFPNNKSQPRGDRIMLTTR
QQRVAEAVSAHPHNLEKLSKGDSFKLLEQRVFGKTRECPIDLEGYGREIVDKCCGVPLAIVVIAGGLRGYLDEGKWKLVR
DNVGKHLTNKVDEKSCLKLVEMSYNHLPQESKAAFLYFGVFPQGFDIPAWKLIRLWVAEGLIKSDLRGSEIEEVAETYLS
DFADRNLVMVMQKRSNGQIKTCCLHDMLLEFCIIEGERISLF
>St_PG5018_C00T027777.1
GPAEEDIEVVGFDKPAKDVIKRLCEGSKDLDVIPIVGMPGLGKTTLSRKVYHDSYLDFHFYKRMWIYVGTSKKPKDILVE
IVKEVAPSNSEELIKDKDEDQLAHIIREFLVERGKYLIVLDDVWDTKVVDFVKKAFPNNESQPRGDRIMLTTRQRRVAEP
VSAHPHNLEKFFKLLEQRVFGKTRECPIKLRGYGNEIVDKCCGVPLAIVVIAGALRGCLGESEWKLVKANHLINKDDNKS
FLKFAETSYNHLPQQRKAAFLYFGVFPRGFDIPAWKLILLWVAEGLIKYDLQGSEIEEVAETYLSNFAGRNLVMVMQKRS
NGQIKTCRLHDMLHEFCIIEAKRISLF
>St_PG5018_C00T028208.1
ILVEGSSLENHEVVGFGEEATKVINRLVEGAECLNVIPECRDLVKPHWQEKSIMILRFRENFSITFGFSSDNQRLTNSFD
EFKNKNEADITEEIRKRVANGGKCLIVLDDVWDPNVFSLIIKKAHRIMMTTRHEDIVRSVNKYPHNLKFLDGVESFQLLE
KRAFGVSRCPVELVEHGEAIVAKCSGVPLTIVVIAGALRGRTSEIDWRVVRENVGKHLIQEDKLQRCVNVVRLSYNHLPQ
EKKACFLYFGAFPQGFDIPAWKLIRLWIAEGLIMSRLSGNEIEEIAEHYLNDFANRNLVMVMGKTFNDRIKTCRVHDMLH
EFCVEEATRLVLF
>St_PG5018_C00T028217.1
PTIDHQAEKVVQEEQGSSLENHEVVGFDEEATKVINRLVEGAECLDVIPVVGMPGLGKTTLARKIYNDPKISREFFSYIW
VFIGQSTCVKRDILFNILKKFTNSVDEFKNRNEADITEEIRKRVANGGKCLIVLDDVWDSNVVDFVKTVFPDNKKAHRIM
MTTRHEDIARSVNKYPHNLKVLNGDESFQLLEKRAFGVSRCPVELVEHGEAIVAKCTGVPLTIVVIAGALRGRTSEIDWK
VVRENVGKHLIQEDKLQRCVNVVRLSYNHLPQEKKACFLYFGAFPQGFDIPAWKLIRLWIAEGLIMSRLSGNEIEEIAEY
FLNDFANRNLVMVMGKTSNDQIKTCRVHDMLHEFCVEEATRLALF
>St_PG5018_C00T034957.1
RGFEERKPPVVEEDDVVGFDEEADIVIKRLLGESNRLEVVPVVGMPGLGKTTLANKIYKHPKIGYEFFTRIWVYVSQSYR
RRELFLNIISKFTRNTKQYHGMCEEDLADEIQEFLGKGGKYLVVLDDVWSDEAWERIKIAFPNNNKPNRVLLTTRDSKVA
KQCTPIPHDLKFLSEDESWILLEKKVFHKDKCPPELVVPSGKSIAKKCKGLPLAIVVIAGALIGKGKTPREWKQVDDSVS
EHLINRDHPENCNKLVQMSYDRLPYDLKACFLYCSAFPGGFQIPAWKLIRLWIAEGFIQYKGHLSLECKGEDNLNDLINR
NLVMVMERTSDGQIKTCRLHDMLHEFCRQEAMKEENL
>St_PG5018_C00T040697.1
FNRGDEERKAPVVEEDDVVGFDDEAKIVIDRLIGGSDYVEVVPVVGMAGLGKTTLAYKIYKDPKVEYEFFTRVWVYVSQT
FKRREIFLNIISKFTRNTKQYHDTPEDDLANEVKELLGKGGKYLIVLDDVWTMEAWDRIKIAFPNNGKRNRVLMTTRESN
VAKHCNDKPHDLKFLTEDESWELLEKKVFHKEKCPSELELPGKSIAEKCMGLPLAIVVIAGALIGKGKTTREWELVAASV
REHLINRDPENCKKLVQMSYDRLPYDLKACFLYCGAFPGGSQIPAKKLIRLWIAEGFIQYQGPLALEDVAEDHLNDLVNR
NLVMVMQRSCSGQIKICRVHDMLHEFCRHEAMTEEDL
>St_PG5018_C00T060737.1
QLTIIRQETQQGPAEEDIEVVGFDKPAKDVIKRLCEGSKDLDVIPIVGMPGLGKTTLSRKVYHDSYLDFHFYKRMWIYVG
TSKKPKDILVEIVKEVTPSNSEELIKDKDEDQLAYIIREFLVERGKYLIVLDDVWDTKVVDFVKKAFPNNESHPRGDRIM
LTTRQRRVAEAVSANPHNLEKLSKGDSFKLLEQRVFGKTRECPIKLRGYGNEIVDKCCGVPLAIVVIAGALRGCLGESEW
KLVKDNVGKHLINKDDNKSCLKFVETSYNHLPQQRKAAFLYFGVFPQGFDIPARKLILLWVAEGLIKSDLQGSEIEEVAE
TYLSDFAGRNLVMVMQKRSNGQIKTCRLHDMLHEFCIIEAERISLF
>St_PG5018_C00T060969.1
LPKKGVQEQGPSLENDEVVGFDDEASKVIKRLVEGPAESLDIIPVVGMPGLGKTTLARKIYNDPKLSYEFFSIPWVYVGQ
EYKIKDIYLRILKFFKKSIEDHLNDDVDTLAKVISDFINKGGRCLIVLDDVWVAEVIDDVKKVFAENKKGHRIMMTTRDR
YLATYASTEPHDLKFLNGKESFELLEKRVFGKGSCPDELVELGKKIAGNCGGVPLAVVVIAGALRGRPNTNDWLRVQKNV
AEHFYKNTQAGCLKFVEMSYNRLPQEVQTCFLYCGVFPRGFDIPSWKLIRLWIAEGLIKPQQTYTPEEIAEFYLNDLVNR
NLVILMRKKSDGQIKICRLHDMLHEFCRTEASNKWLF
>St_PG5032_C00T010738.1
NFNRGDEERKAPVVEEDDVVGFDDEAKIVIDRLIGGSDYVEVVPVVGMPGLGKTTLAYKIYKDPKVEYEFFTRVWVYVSQ
TFKRREIFLNIISKFTRNTKQYHDTPEDDLANEVKELLGKGGKYLIVLDDVWTMEAWDRIKIAFPNNGKRNRVLMTTRQS
HVAKHCNDKPHDLKFLTKDESWELLEKKVFHKEKCPPELELPGKSIAEKCMGLPLAIVVIAGALIGKGKTTREWELVAAS
VGEHLINRDPENCKKLVQMSYDRLPYDLKACFLYCGAFPGGSQIPAKKLIRLWIAEGFIQYQGPLALEDVAEDHLNDLVN
RNLVMVMQRSCSGQIKICRVHDMLHEFCRHEAMTEENL
>St_PG5032_C00T018472.1
KTTGTQGPAEEDIEVVGFDKPAKDVIKRLCEGSKDLDVIPIVGMPGLGKTTLSRKVYHDSYLDFHFYKRMWIYVGTSKKP
KDILVEIVKEVAPSNSEELIKDKDEDQLAHSIREFLVERGKYLIVLDDVWDTKVVDFVKKAFPNNESQPRGDRIMLTTRQ
RRVAEAVSAHPHNLEKLSKGDSFKLLEQRVFGKTRECPIKLRGYGNEIVDKCCGVPLAIVVIAGALRGCLGESEWKLVKD
NVGKHLINKDDNKSCLKFVETSYNHLPQQRKAAFLYFGVFPQGFDIPAWKLILLWVAEGLIKSDLQGSEIEEVADTYLSD
FAGRNLVMVMQKRSNGQIKTCRLHDMLHEFCIIEAERISLF
>St_PG5032_C00T018489.1
KSTGTQGPAEEDIEVVGFDKPAEDVIRRLGEGSKDLDVIPIVGMPGLGKTTLSRKVYNDSSLDFHFYKRMWVYVGTSKKP
KDILVEIVNEVAPSNSKELIKDKDEDQLAHIIRDFLVERGKYLIVLDDVWDTQVVDFVKKAFPNNKSQPRGDRIMLTTRQ
QRVAEAVSARPHNLEKLSKGDSFKLLEQRVFGKTRECPINLRGYGEEIVDKCCGVPLAIVVISGALKGCMDESEWIVVKE
NVGKIFINKDDDKSCLKYVETSYNHLPQQKKAAFLYFGVFPQGFDIPAWKLIRLWVAEGLIKSDLQGSEIEKVAETYLSD
FAGRNLVMVMQKRSNGQIKTCRLHDMLHEFCIIEAKRISLF
>St_PG5032_C00T018709.1
RGFEERKPPVVEEDDVVGFDEEADLVIKRLLGESNRLEVVPVVGMPGLGKTTLANKIYKHPKIGYEFFTRIWVYVSQSYR
RRELFLNIISKFTRNMKQYHGMCEEDLADEIQEFLGKGGKYLVVLDDVWSDEAWERIKIAFPNNNKPNRVLLTTRDSKVA
KQCTPIPHDLKFLSEDESWILLEKKVFHKDKCPPELVVPSGKSIAKKCKGLPLAIVVIAGALIGKGKTPREWKQVDDSVS
EHLINRDHPENCNKLVQMSYDRLPYDLKACFLYCSAFPGGFQIPAWKLIRLWIAEGFIQYKGHLSLECKGEDNLNDLINR
NLVMVMERTSDGQIKTCRLHDMLHMFCRQEAMKEENL
>St_PG5032_C00T028233.1
GHEVTQGPSLDDDEVVGFDEEAKKVIKRLVEGPAESLAIIPVVGMPGLGKTTLARKIYNDTTLSFEFFSILWVYVGQEYK
IKDIYLRILKHFKNSIDEYLNEDEGTLAKVISGFMSKGGKCLIVLDDVWEANVIDHVKKVFPENKKGHRIMMSTRDGYLA
AYANPDPHNLKFLTAEECFELLEKRVFGKGGCPDELKEVGKRIAGNCGGVPLVVVVIAGALAGRSNTTEWEVVERNVAQH
AFSVNKDCGVFVEMSYDRLSQEMQTCFLYSGIFPRGFDIPAWKLIRLWIAEGLIKPQQSSTLEEIAERHLNDLVHRNLVI
LLQKRSDGQIKTCRLHDMLHEFCRTKAANKWLF
>St_PG5032_C00T028238.1
KGEVTQGPSLENDAVVGFDDQANQVIKRLVEGPMDSVDTIPVVGMPGLGKTTLARKIYNDSKLTYEFYSIVWVYVGKECK
AKDIYLRILKFFKKNIEDHLNDDVDTLAKAIGGYIKKGGRCLIVLDDVWEDEVIDHVMKVFAENKKGHRIMMTTRDLRLA
KFANPEPHELKFLETEESFELLVMRVFGKGSCPNELVVIGKEIAEKCGGVPLVVVVIAGALRGRLDKKEWERVNKNVVQH
LGKHTEDSCLKYVKMSYDHLPGEVQMCFLYCGVFPRGFDIPCWKLIRLWIAEGLIKPQPNFTLEEIAEFCLTDLLNRNLV
IIMQKRSDGQIKTCRLHDMLYQFCKKEASNRWLF
>St_PG5032_C00T028855.1
SRGGEERQPPVVEEDDVVGFDDEAQTVIDRLLEGSGDLEVIPVVGMTGLGKTTLATKIYKHPKIGYEFFTRLWLYVSQSY
KTRELYLNIIFKFTRYTKHWHDMSEMDLALKVREFLEGGGKYLIVLDDVWSTDAWDRIKIAFPKNDKGNRVLLTTQDHNV
ARYYNRSPHDLKFLTDEESWILLEKRALHKAKCPPELETNGKSIARKCKGLPLAIVVIAGALIGKGKTIQEWEQVDQRVG
EHFINRDQPNKLVRMSYDVLPYDWKACFLYFGTFPRGYLIPARKLIRLWIAEGFIQYRGNLSLECKAENYLNELVNRNLV
MVMQRTLDGQIKTCRVHDMLYEFCWQEATTEENL
>St_PG5032_C00T030814.1
RGFEERKPPVVEEDDVVGFDEEADLVIKRLLGESNRLEVVPVVGMPGLGKTTLANKIYKHPKIGYEFFTRIWVYVSQSYR
RRELFLNIISKFTRNMKQYHGMCEEDLADEIQEFLGKGGKYLVVLDDVWSDEAWERIKIAFPNNNKPNRVLLTTRDSKVA
KQCTPIPHDLKFLSEDESWILLEKKVFHKDKCPPELVVPSGKSIAKKCKGLPLAIVVIAGALIGKGKTPREWKQVDDSVS
EHLINRDHPENCNKLVQMSYDRLPYDLKACFLYCSAFPGGFQIPAWKLIRLWIAEGFIQYKGHLSLECKGEDNLNDLINR
NLVMVMERTSDGQIKTCRLHDMLHMFCRQEAMKEENL
>St_PG5032_C00T047184.1
SSRRSPPQKRVPMVEEENVVGFDDEARKISSRLTNGSEELEIISIVGMGGLGKTTLAKKVYTDPSVEFHFYNRAWIYVSQ
QYSRKEVFLGILDSLGLITDEMYKMNDEKLAGELFSHLRSKRYLVVIDDVWTLEAWDDLQMAFPKTASGSRILLTTRNTE
VALHANPEGLPHHLRFLTHEESWELLSKKVFRKGSCPLELEDIGLQIAKKCYGLPLAIVVVSGLLLKKEKTRDWWKKVAN
DVSSYVARDPKQCMDVLALSYKHLPDHLKVCFIYFGVFPEDFEIPVWKLLRLWTSEGFIQQMGQECLEDTAEEYLEDLVD
RNLVLVAKKRANGRIKSCRIHDMLRDLSVKMGSEEKFL
>St_PG5032_C00T054402.1
RGFEERKPPVVEEDDVVGFDEEADLVIKRLLGESNRLEVVPVVGMPGLGKTTLANKIYKHPKIGYEFFTRIWVYVSQSYR
RRELFLNIISKFTRNMKQYHGMCEEDLADEIQEFLGKGGKYLVVLDDVWSDEAWERIKIAFPNNNKPNRVLLTTRDSKVA
KQCTPIPHDLKFLSEDESWILLEKKVFHKDKCPPELVVPSGKSIAKKCKGLPLAIVVIAGALIGKGKTPREWKQVDDSVS
EHLINRDHPENCNKLVQMSYDRLPYDLKACFLYCSAFPGGFQIPAWKLIRLWIAEGFIQYKGHLSLECKGEDNLNDLINR
NLVMVMERTSDGQIKTCRLHDMLHMFCRQEAMKEENL
>St_PG5032_C00T057819.1
GHEVTQGPSLDDDEVVGFDEEAKKVIKRLVEGPAESLAIIPVVGMPGLGKTTLARKIYNDTTLSFEFFSILWVYVGQEYK
IKDIYLRILKHFKNSIDEYLNEDEGTLAKVISGFMSKGGKCLIVLDDVWEANVIDHVKKVFPENKKGHRIMMSTRDGYLA
AYANPDPHNLKFLTAEECFELLEKRVFGKGGCPDELKEVGKRIAGNCGGVPLVVVVIAGALAGRSNTTEWEVVERNVAQH
AFSVNKDCGVFVEMSYDRLSQEMQTCFLYSGIFPRGFDIPAWKLIRLWIAEGLIKPQQSSTLEEIAERHLNDLVHRNLVI
LLQKRSDGQIKTCRLHDMLHEFCRTKAANKWLF
>St_PG5032_C00T057821.1
LPKKGVQEQGPSLENDEVVGFDDEASKVIKRLVEGPAESLDIIPVVGMPGLGKTTLARKIYNDPKLSYEFFSIPWVYVGQ
EYKIKDIYLRILKCFKKSIEDHLNDDVDTLAKVISDFINKGGRCLIVLDDVWEPNVIDDVKKVFAENKKGHRIMMTTRDR
YLATYANTEPHDLKFLNGKESFELLEKRVFGKGSCPDELVELGKKIAGNCGGVPLAVVVIAGALRGRPNTNDWIRVQKNV
AEHFYKNTQAGCLKFVEMSYNRLPQEVQTCFLYCGVFPRGFDIPSWKLIRLWIAEGLIKPQQTYTPEEIAEFYLNDLVNR
NLVILMRKKSDGQIKICRLHDMLHEFCRTEASNKWLF
>St_PG5032_C00T057822.1
KGEITQGPSLENDAVVGFDDEANKVIKRLVEGPMESVDIIPVVGMPGLGKTTLARKIYNDSKLTYEFYSIVWVYVGQECK
AKDIYLRILKFFKKNIEDHLNDDVDTLAKAIGGYIKKGGRCLIVLDDVWEDEVIDHVRKVFAENKKGHRIMMTTRDLRVA
KFANSEPHVLKFLKTEESFELLVMRVFGKGSCPNELVVTGKKIAEKCGGVPLVVVVIAGALRGRSDKKDWERVDKNVVQH
FGEHTEDSCLKFVKMSYDHLPGEVQMCFLYCGVFPRGFDIPCWKLIRLWIAEGLIKPQPEFTLEEIAEFYLTDLLNRNLV
IIMQKRSDGQIKTCRLHDMLYQFCKKEASNKWLF
>St_PG5032_C00T057824.1
KGEVTQGPSLENDAVVGFDDQANQVIKRLVEGPMDSVDTIPVVGMPGLGKTTLARKIYNDSKLTYEFYSIVWVYVGKECK
AKDIYLRILKFFKKNIEDHLNDDVDTLAKAIGGYIKKGGRCLIVLDDVWEDEVIDHVMKVFAENKKGHRIMMTTRDLRLA
KFANPEPHELKFLETEESFELLVMRVFGKGSCPNELVVIGKEIAEKCGGVPLVVVVIAGALRGRLDKKEWERVNKNVVQH
LGKHTEDSCLKYVKMSYDHLPGEVQMCFLYCGVFPRGFDIPCWKLIRLWIAEGLIKPQPNFTLEEIAEFCLTDLLNRNLV
IIMQKRSDGQIKTCRLHDMLYQFCKKEASNRWLF
>St_PG5032_C00T057826.1
KGEVTQGPSLENDAVVGFDDQANQVIKRLVEGPMDSVDTIPVVGMPGLGKTTLARKIYNDSKLTYEFYSIVWVYVGKECK
AKDIYLRILKFFKKNIEDHLNDDVDTLAKAIGGYIKKGGRCLIVLDDVWEDEVIDHVMKVFAENKKGHRIMMTTRDLRLA
KFTNPEPHELKFLETEESFELLVMRVFGKGSCPNELVVIGKEIAEKCGGVPLVVVVIAGALRGRLDKKEWERVNKNVVQH
LGKHTEDSCLKYVKMSYDHLPGEVQMCFLYCGVFPRGFDIPCWKLIRLWIAEGLIKPQPNFTLEEIAEFCLTDLLNRNLV
IIMQKRSDGQVKTCRLHDMLYQFCKKEASNRWLF
>St_PG5062_C00T002983.1
VIEAKVHKDKGFKGVLDKPVHYKRVREVAVEIKGSGDLEVIPVVGMPGLGKTTLATKIFKHLKIEYEFFTRLWLYVSQSY
KTRELYLNIISKFTGNTKNCRDMSETDLAHKVREILDEGGKYLIVLDDVWSTDAWDRIKIAFPRNGKGNRVLLTTRDNNV
ARYCNRSPHYLKFLTDEESWILLEKRALHKAKCPPELETNGKSIARKCKGLPLAIVVIAGALIGKGKTIREWEQVDQSVG
EHFINRDQPNKLVRMSYDVLPYDWKACFLYFGTFPRGYLIPARKLIRLWIAEGFIQYRGNLSLECKAENYLNELVNRNLV
MVMQRTLDGQIKTCRVHDMLYEFCWQEATTEENL
>St_PG5062_C00T005235.1
PSIDHQAEKVVQEEQGSSLENHEVVGFDEEATKVINRLVEGAECLDVIPVVGMPGLGKTTLARKIYNDPKISREFFSYIW
VFIGQSTCVKRDILFNILKGFTNSFDEFKNKNEEDITEEIRKRVANGGKCLIVLDDVWDSNVVDFVKTVFPDNKKAHRIM
MTTRHEDIARSVNKYPHNLKFLDGDESFQLLEKRAFGVSRCPVELVEHGEAIVAKCSGVPLTIVVIAGALRGRTSEIDWR
VVRENVGKHLIQEDKLQRCVNVVRLSYNHLPQEKKACFLYFGAFPQGFDIPAWKLIRLWIAEGLIMSKLSGNEIEEIAEY
YLNDFANRNLVIVTGKTSNDRIKTCRVHDMLHEFCVEEATRLALF
>St_PG5062_C00T005374.1
NFNRGDEERKAPVVEEDDVVGFDDEAKIVIDRLIGGSDYVEVVPVVGMPGLGKTTLAYKIYKDPKVEYEFFTRVWVYVSQ
TFKRREIFLNIISKFTRNTKQYHDTPEDDLANEVKELLGKGGKYLIVLDDVWTMEAWDRIKIAFPNNGKRNRVLMTTRES
NVAKRCNDKPHDLKFLTEDESWELLEKKVFHKEKCPPELELPGKSIAEKCMGLPLAIVVIAGALIGKGKTTREWELVAAS
VGEHLINRDPENCKKLVQMSYDRLPYDLKACFLYCGAFPGGSQIPAKKLIRLWIAEGFIQYQGPLALEDVAEDHLNDLVN
RNLVMVMQRSCSGQIKICRVHDMLHEFCRHEAMTEENL
>St_PG5062_C00T012069.1
GTQGPAEEDIEVVGFDKPAEDVIKRLGEGSKDLDVIPIVGMPGLGKTTLSRKVYNDSSLDFHFYKRMWIYVGTSKKPKDI
LVEIVNEVAPSNSKELIKDKDEDQLAHIIRDFLVERGKYLIVLDDVWDTQVVDFVKKAFPNNKSQPRGDRIMLTTRQQRV
AEAVSARPHNLEKLSKGDSFKLLEQRVFGKTRECPINLRGYGEEIVDKCCGVPLAIVVISGALKGCMDESEWIVVKENVG
KIFINKDDDKSCLKYVETSYNHLPQQKKAAFLYFGVFPQGFDIPAWKLIRLWVAEGLIKSDLQGSEIEKVAETYLSDFAG
RNLVMVMQKRSNGQIKTCRLHDMLHEFCIIEAKRISLF
>St_PG5062_C00T013324.1
IPKIRQQVTQGPSLEDDEVVGFDEEAKQVIKRLVEGPQESLDIIPVVGIAGLGKTTLARKIYNDSKLSYEFFSIIWVYVG
EEYKIKDIYLRILKFFKRSIEDHVNDDVDTLAKVISDMIRRGGRCLIVLDDVWEAEVVDVVKRVFLRDKKGHRIMMTTHD
RYLASYANPDPHNLKFLNENESFELLVKRVFGNGNSCPVEFVELGQTIARKCEGIPLEIVLIAGILIGRTDKRDWERVDK
NVSEYLYKENKDCGVFVEMSYNRLPQEVQTCFLYCGVFPQGIDIPCWKLIRLWIAEGLIKPQQSFTLEEIAEFYLNDLVQ
RNLVIMLQKRSDGQIKTCRLHNMLHEFCRKEASNKWLF
>St_PG5062_C00T013325.1
HEKDTFLEVKNIVGFTKEANEVMERLVGGTEEVECIPIVGMTGLGKTTLARKVWSDSQITTEFSNIIWVSVGQSNELKNI
FFVILKSSTGPNQESFCNGENELAKLIASFVTEQHRCLIVLDNVCASGLVDFFKNVLPENKKGHRILMTTRRRDVASCAS
KKPYHLKFLNGEDSFRLLEKSVFDNGRCRNDQLVELGKSIASKCGGLPLALVVIARALKVNQTVYEWKRIENNFWQYVVK
ENDTTSCWKIVEASYESLSSEMKACFLYCLAFPKGYDIPFQMLIRLWAAEGLIESNPINFSSSKDKAENYLMEFENLNLV
IVSREITGSIKRIKCNDLFYDFYKME
>St_PG5062_C00T013326.1
PKKVHEVTQGPSLDDDEVVGFDEEVKKVIKRLVEGPAESLAIIPVVGMPGLGKTTLARKIYNDSTLSFEFFSILWVYVGQ
EYKIKDIYLRILKHFKNSIDEYLNEDEGTLAKVISGFMSKGGRCLIVLDDVWEENVIDHVKKVFAENKMGHRIVMTTREL
SVAAYVNPDPHNLKFLTPEESFELLVKRVFGKGSCPDKLKEVGKRIAGNCGGVPLVVVVIAGALAGRSNTTEWEVVERNM
AQHAFSVNKDCDVFVEMSYDRLSQEMQTCFLYFGIFPRGFDIPAWKLIRMWIAEGLIKPQQSYTLEEIAEHHLNDLVNRN
LVIMLQKRSDGQIKTCRLHGMFHEFCRRRAA
>St_PG5062_C00T013333.1
KKGVQEQGPSLENDEVVGFDEEASKVIKRLVEGPAESLDIIPVVGMPGLGKTTLARKIYNDPKLSYEFFSIPWVYVGQEY
KIKDIYLRILKCFKKSIEDHLNDDVDTLAKVISDFINKGGRCLIVLDDVWVAEVIDDVKKVFAENKKGHRIMMTTRDRYL
ATYANTEPHDLKFLNGKESFELLEKRVFGKGSCPDELVELGKKFAGNCGGVPLAVVVIAGALRGRPNTNDWLRVQKNVAE
HLYKNTQAGCLKFVEMSYNRLPQEVQTCFLYCGVFPRGFDIPSWKLIRLWIAEGLIKPQQTYTPEEIAEFYLNDLVNRNL
VILMRKKSDGQIKICRLHDMLHEFCRTEASNKWLF
>St_PG5062_C00T019645.1
FDLCYLVKGKRCCSEIRSIMEKLKEIRRDIEEDEIVGFDEEADEIINRLLGGSDDVEFIPIVGMPGLGKTTLANKVFKSS
IVGYAFDNRIWVYVSQSYTRRDLFLNIINQFTRNTEQYRYVTEEALAEVIREHLLPGKYLIVLDDVWTWEPLDDVKIALP
NKMRGSKVLFTTRDDKLGKFCCNEPHHLKFLTDNECWELLQKKVFHKDKCPLDLEELGERIAKKCMGLPLAALVIAGALT
GRGKTKSEWEIVHQYVSEHIISSDIMMTKKLVQMSYDSLPVNLKACFLYCGAFPKGSEIPAWKIVRLWIAEGFIQETMQS
TVETVAEGYLNELVSKSLLMVTQRTSNGQIKAFRVHDMLHEFCTLEASEENLF
>St_PG5062_C00T025197.1
RGFEERKPPVVEEDDVVGFDEEADTVIKRLLGESNRLEVVPVVGMPGLGKTTLANKIYKHPKIGYEFFTRIWVYVSQSYR
RRELFLNIISKFTRNTKQYHGMCEEDLADEIQEFLGKGGKYLVVLDDVWSDEAWERIKIAFPNNNKPNRVLLTTRDSKVA
KQCTPIPHDLKFLSEDESWILLEKKVFHKDKCPPELVVPSGKSIAKKCKGLPLAIVVIAGALIGKGKTPREWKQVDDSVS
EHLINRDHPENCNKLVQMSYDRLPYDLKACFLYCSAFPGGFQIPAWKLIRLWIAEGFIQYKGHLSLECKGEDNLNDLINR
NLVMVMERTSDGQIKTCRLHDMLHEFCRQEAMKEENL
>St_PG5062_C00T026206.1
GTQGPAEEDIEVVGFDKPAEDVIKRLGEGSKDLDVIPIVGMPGLGKTTLSRKVYNDSSLDFHFYKRMWIYVGTSKKPKDI
LVEIVNEVAPSNSKELIKDKDEDQLAHIIRDFLVERGKYLIVLDDVWDTQVVDFVKKAFPNNKSQPRGDRIMLTTRQQRV
AEAVSARPHNLEKLSKGDSFKLLEQRVFGKTRECPINLRGYGEEIVDKCCGVPLAIVVISGALKGCMDESEWIVVKENVG
KIFINKDDDKSCLKYVETSYNHLPQQKKAAFLYFGVFPQGFDIPAWKLIRLWVAEGLIKSDLQGSEIEKVAETYLSDFAG
RNLVMVMQKRSNGQIKTCRLHDMLHEFCIIEAKRISLF
>St_PG5062_C00T026460.1
GTQGPAEEDIEVVGFDKPAEDVIKRLGEGSKDLDVIPIVGMPGLGKTTLSRKVYNDSSLDFHFYKRMWIYVGTSKKPKDI
LVEIVNEVAPSNSKELIKDKDEDQLAHIIRDFLVERGKYLIVLDDVWDTQVVDFVKKAFPNNKSQPRGDRIMLTTRQQRV
AEAVSARPHNLEKLSKGDSFKLLEQRVFGKTRECPINLRGYGEEIVDKCCGVPLAIVVISGALKGCMDESEWIVVKENVG
KIFINKDDDKSCLKYVETSYNHLPQQKKAAFLYFGVFPQGFDIPAWKLIRLWVAEGLIKSDLQGSEIEKVAETYLSDFAG
RNLVMVMQKRSNGQIKTCRLHDMLHEFCIIEAKRISLF
>St_PG5062_C00T047413.1
KSTGTQGPAEEDIEVVGFDKPAEDVIKRLSEGSKDLDVIPIVGMPGLGKTTLSRKVYNDSSLDFHFYKRMWVYVGTSKKP
KDILVEIVNEVAPSNSKELIKDKDEDQLAHIIRDFLVERGKYLIVLDDVWDTQVVDFVKKAFPNNKPQPRGDRIMLTTRQ
QRVAEAVSARPHNLEKLSKGDSFKLLERRVFGKTRECPINLRGYGEEIVDKCCGVPLAIVVISGALKGCMDESEWIVVKE
NVGKIFINKDDDKSCLKYVETSYNHLPQQKKAAFLYFGVFPQGFDIPAWKLIRLWVAEGLIKSDLQGSEIEKVAETYLSD
FAGRNLVMVMQKRSNGQIKTCRLHDMLHEFCIIEAKRISLF
>St_PG5062_C00T047823.1
AAEIVVQEEQGSSLENHEVVGFDKEATKVINRLVEGAECLDVIPVVGMPGLGKTTLARKIYNDPKISREFFSYIWVFIGQ
STCVKRDILFNILKGFTNSVDEFKNRNEADITEEIRKRVANGGKCLIVLDDVWDSNVVDFVKTVFPDNKKAHRIMMTTRH
EDIARSVNKYPHNLKFLDGDESFQLLEKRAFGVSHCPVELVEHGEAIVAKCSGVPLTIVVIAGALRGRTSEIDWKVVREN
VGKHLILEDKLQRCVNVVRLSYNHLPHEKKACFLYFGAFPQGFDIPAWKLIRLWIAEGLIMSRLSGNEIEEIAEYYLNDF
ANRNLVMVMGKTSNDRIKTCRVHDMLHEFCVEEATRLTLF
>St_PG5062_C00T047833.1
EKVVQEEQGSSLENHEVVGFDEEATKVINRLVEGAECLDVIPVVGMPGLGKTTLARKIYNDPKISREFFSYIWVFIGQST
CVKRDILFNILKKFTNSVDEFKNRNEADITQEIRKRVANGGKCLIVLDDVWDSNVVDFVKTVFPDNKKAHRIMMTTRHED
IARSVNKYPHNLKFLDGVESFQLLEKRAFGVSRCPVELVEHGEAIVAKCSGVPLTIVVIAGALRGRTSEIDWKVVRENVG
KHLIQEDKLQRCVNVVRLSYNHLPQEKKACFLYFGAFPQGFDIPAWKLIRLWIAEGLIMSKLSGNEIEEIAEYYLNDFAN
RNLVMVMGKTSNDRIKTCRVHDMLHEFCVEEATRLALF
>St_PG5062_C00T047980.1
LPKKGVQEQGPSLENDEVVGFDDEASKVIKRLVEGPAESLDIIPVVGMPGLGKTTLARKIYNDPKLSYEFFSIPWVYVGQ
EYKIKDIYLRILKFFKKSIEDHLNDDVDTLAKVISDFINKGGRCLIVLDDVWVAEVIDDVKKVFAENKKGHRIMMTTRDR
YLATYASTEPHDLKFLNGKESFELLEKRVFGKGSCPDELVELGKKIAGNCGGVPLAVVVIAGALRGRPNTNDWVRVQKNV
AEHFYKNTQKGCLKFVEMSYNRLPQEVQTCFLYCGVFPRGFDIPSWKLIRLWIAEGLIKPQQTYTPEEIAEFYLNDLVNR
NLVILMRKKSDGQIKICRLHDMLHEFCRTEASNKWLF
>St_PG5062_C00T047981.1
GHEITQGPSLEEDEVVGLDEEAYNLIKRLVEGLEESLDIIPVVGMPGLGKTVLARKIYNDPKLSYEFLSILWVYIGQEYK
IKDIYLRILKFFTKRIEDHLNDDEDTLAKVISDFMSKRGRCLIVLDDVWDAEVVDYVKKVFAENKRGHRIVITTLDGYLA
YYINPDPHSLKFLTKAESFELLVRRVFGKETCPDELLQFGKRIAERCCGVPIVVMVIAGALRGRSTTNDWLRVERNMAQH
LYSNYNRDSGVFLEMSYDCLPQEVQTCFSYCGIFPRDFDIPAWKLIRVWIAEGLINPQQSYTLEEIAEDHLNDLVNRNLV
ILLQKRSDGQIKTCRLHGMLHEFCRRKAANKWFF
>St_PG5062_C00T047982.1
AVGPPLDDDEVVGFDEEAKKVIKRLVEGPAESLAIIPVVGMPGLGKTTLARKIYNDSTLSFEFFSILWVYVGQEYKIKDI
YLRILKHFKNSIDEYLNEDEGTLAKVISGFMSKGGKCLIVLDDVWEANVIDHVKKVFPENKKGHRIMMSTRDGYLAAYAN
PDPHNLKFLTPEESFELLVKRIFDKGSCPDELKDVGKRIAGNCGGVPLVVVVIAGALAGRSNTTEWEVVERNVAQHAFSE
NKNCGVFVEMSYDRLSQEMQTCFLYSGIFPRGFDIPAWKLIRLWIAEGLIKPQQSSTLEEIAERHLNDLVHRNLVILLQK
RSDGQIKTCRLHDMLHEFCRKEAAKKWLF
>St_PG5062_C00T051780.1
DDSISRVGEERQPPVVEEDDVVGFDDEAQTVIDRLLEGSGDLEVIPVVGMPGLGKTTLATKIFKHLKIEYEFFTRLWLYV
SQSYKTRELYLNIISKFTGNTKNCRDMSETDLAHKVREILDEGGKYLIVLDDVWSTDAWDRIKIAFPRNGKGNRVLLTTR
DNNVARYCNRSPHYLKFLTDEESWILLEKRALHKAKCPPELETNGKSIARKCKGLPLAIVVIAGALIGKGKTIREWEQVD
QSVGEHFINRDQPNKLVRMSYDVLPYDWKACFLYFGTFPRGYLIPARKLIRLWIAEGFIQYRGNLSLECKAENYLNELVN
RNLVMVMQRTLDGQIKTCRVHDMLYEFCWQEATTEENL
>St_PG5062_C00T064328.1
LDDNFNRGHEERKAPVVEEDDVVGFDDEAKIVINRLIGGSDYVEVVPVVGMPGLGKTTLAYKIYKDPKVEYEFFTRVWVY
VSQTFKRREIFLNIISKFTRNTKQYHDTPEDDLANEVKELLGKGGKYLIVLDDVWTMEAWDRIKIAFPNNGKRNRVLMTT
RESNVAKRCNDKPHDLKFLTEDESWELLEKKVFHKEKCPPELELPGKSIAEKCMGLPLAIVVIAGALIGKGKTTREWELV
AASVGEHLINRDPENCKKLVQMSYDRLPYDQKACFLYCGAFPGGSQIPAKKLIRLWIAEGFIQYQGPLALEDVAEDHLND
LVNRNLVMVMQRSCSGQIKICRVHDMLHEFCRHEAMTEENL
>St_PG5062_C00T065215.1
DSNSKQTAHQLKRAPVVEEDEIVGFDEEADEIINRLLGGSDDVEFIPIVGMPGLGKTTLANKVFKSSTVGYAFDNRIWVY
VSQSYTRRDLFLNIINQFTRNTEQYRYVTEEALAEVIREHLLPGKYLIVLDDVWTWEPLDDVKIALPNKMRDNECWELIQ
KKVFHKDKCPLDLEELGERIAKKCMGLPLAALVIAGALTGRGKTKSEWEIVHQYVSEHIISSDIMMTKKLVQMSCDSLPV
NLKACFLYCGVFPKGSEIPAWKIVRLWIAEGFIRETMQSTVESVAEGYLNELVSKSLLMVTQRTSNGQIKTFRVHDMLHE
FCTLEASEENLF
>St_PG5062_C00T065414.1
RGFEERKPPVVEEDDVVGFDEEADTVIKRLLGESNRLEVVPVVGMPGLGKTTLANKIYKHPKIGYEFFTRIWVYVSQSYR
RRELFLNIISKFTRNTKQYHGMCEEDLADEIQEFLGKGGKYLVVLDDVWSDEAWERIKIAFPNNNKPNRVLLTTRDSKVA
KQCTPIPHDLKFLSEDESWILLEKKVFHKDKCPPELVVPSGKSIAKKCKGLPLAIVVIAGALIGKGKTPREWKQVDDSVS
EHLINRDHPENCNKLVQMSYDRLPYDLKACFLYCSAFPGGFQIPAWKLIRLWIAEGFIQYKGHLSLECKGEDNLNDLINR
NLVMVMERTSDGQIKTCRLHDMLHEFCRQEAMKEENL
>St_PG5068_C00T045161.1
SSRRSPPQKRVPMVEEENVVGFDDEAMKISSRLTNGSEELEIISIVGMGGLGKTTLAKKVYTDPSVEFHFYNRAWIYVSQ
LYSRKEVFLGILDSLGLITDEMYKMNDEKLAGELFSHLRSKRYLVVIDDVWTMEAWDDLQMAFPKTASGSRILLTTRNTE
VALHANPEGLPHHLRFLTLEESWELLSKKVFRKGSCPLELEDIGLQIAKKCYGLPLAIVVVSGLLLKKEKTRDWWKKVAN
DVSSYVARDPKQCMDVLALSYKHLPDHLKVCFIYFGVFPEDFEIPVWKLLRLWTSEGFIQQMGQECLEDTAEEYLEDLVD
RNLVLVAKKRANGRIKSCRVHDMLRDLSVKMGSEEKFL
>St_PG5068_C00T055127.1
LDDNFNRGHEERKAPVVEEDDVVGFDDEAKIVIDRLIGGSDYVEVVPVVGMPGLGKTTLAYKIYKDPKVEYEFFTRVWVY
VSQTFKRREIFLNIISKFTRNTKQYHDTPEDDLANEVKELLGKGGKYLIVLDDVWTMEAWDRIKIAFPNNGKRNRVLMTT
RESNVAKRCNDKLHDLKFLTEDESWELLEKKVFHKEKCPSELELPGKSIAEKCMGLPLAIVVIAGALIGKGKTTREWELV
AASVREHLINRDPENCKKLVQMSYDRLPYDLKACFLYCGAFPGGSQIPAKKLIRLWIAEGFIQYQGPLALEDVAEDHLND
LVNRNLVMVMQRSCSGQIKICRVHDMLHEFCRHEAMTEEDL
>St_PG5068_C00T055571.1
EHHKKEEVTQGPSLENDAVVGFDDEANKVIKRLVEGPMDSVDIIPVVGMPGLGKTTLARKICNDSKLTYEFYSFVWVYVG
KECKAKDIYLRILKFFKKNIEDHLNDDVDTLAKAIGGYIKKGGRCLIVLDDVWEDEVIDHVMKVFAENKKGHRIMMTTRD
LRLAKFANPEPHALKFLETEESFELLVMRVFGKGRCPNELVVIGKKIAEKCGGVPLVVVVIAGALRGRSDKKEWETVGKN
VVKHFGVHTEDSCLKFVKMSYDHLAGEVQMCFLYCGVFPRGFDIPCWKLIRLWIAEGLIKPQSESTLEERAEFCLTDLVN
RNLVIIMQKRSDGQIKTCRLHDMLYQFCKMEASNRCLF
>St_PG5068_C00T055572.1
KKGVQEQGPSLENDEVVGFDEEASKVIKRLVEGPAESLDIIPVVGMPGLGKTTLARKIYNDPKLSYEFFSIPWVYVGQEY
KIKDIYLRILKCFKKSIEDHLNDDVDTLAKVISDFINKGGRCLIVLDDVWVAEVIDDVKKVFAENKKGHRIMMTTRDRYL
ATYANTEPHDLKFLNGKESFELLEKRVFGKGSCPDELVELGKKFAGNCGGVPLAVVVIAGALRGRPNTNDWLRVQKNVAE
HLYKNTQAGCLKFVEMSYNRLPQEVQTCFLYCGVFPRGFDIPSWKLIRLWIAEGLIKPQQTYTPEEISEFYLNDLVNRNL
VILMRKKSDGQIKICRLHDMLHEFCRAEASNKWLF
>St_PG5068_C00T055576.1
KGEVTQGPSLENDAVVGFDKEANTVIQRLVEGPMDSVDIIPVVGMLGLGKTTLARKIYNDSKLTYEFYSIVWVYVGKECK
AKDIYLRILKFFKKNIEDYLNDDVDTLAKAIGGYIKKGGRCLIVLDDVWEDEVIDHVMKVFAENKKGHRIMMTTRDSRVA
KFANPEPHELKFLKKEETFELLVMRVFGKGSCPNDLVRTGKKIAEKCGGVPLVVVVIAGALRGRSDKKEWERVDKNVVQH
YGEHTEDSCLQFVKMSYDHLPREVQMCFLFCGVFPRGFDIPCWKLIRLWIAEGLIKPQPESTLEVEEIAEFYLTDLLNRN
LVIIMQKRSDGQIKTCRLHDMLYQFCKKEASNKWLF
>St_PG5068_C00T055578.1
GEVTQGPSLENDAVVGFDDEANKVIKRLVEGPMDSVDIIPVVGMPGLGKTTLARKIYNDSKLTYEFYSIVWVYVGQECKA
KDIYLRILKFFKKNIEDHLNDDVDTLAKAIGGYIKKGGRCLIVLDDVWEDEVIDHARKVFAENKKGHRIMMTTRDLRVAK
FANREPHELKFLEKEESFELLVMRVFGKGSCPNELVVIGKKIAKKCGGVPLVVVVIAGALRGRLDKKDWERVDRNVVQHL
GEHTEDSCLKFVKMSYDHLPREVQMCFLYCGVFPRGFDIPCWKLIRLWIAEGLIKPQPESTLEEIAEFYLTDLLNRNLVI
IMQKRSDGQIKTCRLHDMLYQFCKKEASNKWLF
>St_PG5068_C00T056383.1
PKIRQQVTQGPSLEDDEVVGFDEEAKQVIRRLVEGPQESLDIIPVVGIAGLGKTTLARKIYNDSKLSYEFFIIIWVYVGE
EYKIKDIYLRILKFFKRSIEDHVNDDVDTLAKVISDMIRKGGRCLIVLDDVWEAEVVDVVKRVFPRNKMGHRIMMTTHDR
YLASYANPDPHNLKFLNENESFELLVKRVFGNGNSCPVEFVELGKTIARKCEGIPLEIVLIAGILIGRTDKRDWERVDKN
VSEYLYKENKDCGVFVEMSYNRLPQEVQTCFLYCGVFPQGIDIPCWKLIRLWIAEGLIKPQQSFTLEEIAEFYLNDLVQR
NLVILLQKRSDGQIKTCRLHNMLHEFCRKEASNKWLF
>St_PG5068_C00T056383.2
PKIRQQVTQGPSLEDDEVVGFDEEAKQVIRRLVEGPQESLDIIPVVGIAGLGKTTLARKIYNDSKLSYEFFIIIWVYVGE
EYKIKDIYLRILKFFKRSIEDHVNDDVDTLAKVISDMIRKGGRCLIVLDDVWEAEVVDVVKRVFPRNKMGHRIMMTTHDR
YLASYANPDPHNLKFLNENESFELLVKRVFGNGNSCPVEFVELGKTIARKCEGIPLEIVLIAGILIGRTDKRDWERVDKN
VSEYLYKENKDCGVFVEMSYNRLPQEVQTCFLYCGVFPQGIDIPCWKLIRLWIAEGLIKPQQSFTLEEIAEFYLNDLVQR
NLVILLQKRSDGQIKTCRLHNMLHEFCRKEASNKWLF
>St_PG5068_C00T056384.1
QDTFLEVKNIVGFTKEANEVMERLVGGTEEVECMPIVGMTGLGKTTLARKVWSDSQITTEFSKIIWVSVGQSNELKNIFF
VILKSSTGPNQEFFCNGENELAKLIASFVTEQHRCLIVLDNVCASGLVDFFKNVLPENKKGHRILMTTRRRDVASCASKK
PYHLKFLNGEDSFRLLEKRVFDNGRCQNDQLVELGKSIASKCGGLPLALVVIARALKVNQTLYEWKRIENNFWQYVVKEN
DTTSCWKIVEASYESLSSEMKACFLYCLAFPKGYDIPFQMLIRLWMAEGLIESSPKKFSSSKDKAENYLMEFENLDLVIV
SREITGSIKRIKCNDIFYEFYKME
>St_PG5068_C00T056385.1
GPSLDDDEVVGFDEEAKKVIKRLVEGPAESLAIIPVVGQEYKIKDIYLRILKHFKNSIDEYLNEDEGTLAKVISGFMSKG
GKCLIVLDDVWEANVIDHVKKVFPENKKGHRIMMSTRDGFLAAYANPDPHNLKFLTKEESFELLVKRVFGKGSCPDELVD
LGESIAKSCDGVPLVVVVIAGALAGRSNTTEWQVVERNVAQHAFSVNKDCGVFVEMSYDRLSQELQTCFLYSGIFPRGFD
IPAWKLIRLWIAEGLIKPQQSSTLEEIAERHLNDLVHRNLVILLQKRSDGQIKTCRLHDMLHEFCRTKAADKWLF
>St_PG5068_C00T056387.1
NDQVRELRSSNQALQATPVIEHHKKEEVTQDIYLRILKFFKKNIEDHLNDDVDTLAKAIGGYIKKGGRCLIVLDDVWEDE
VIDHVMKVFAENKKGHRIMMTTRDLRLAKFANPEPHALKFLETEESFELLVMRVFGKGSCPNELVVIGKTIAKKCGGVPL
VVVVIAGALRGRSDKKEWERVDKNVVQFMGEHTEDSCLKYVKMSYDHLPQEVQMCFLYCGVFPRGFDIPCWKLIRLWIAE
GLIKPQPKSTLEERAEFCLTDLVNRSLVIIMQKRSDGQIKTCRLHDMLYQFCKMEASNRCLF
>St_PG5068_C00T056389.1
LPKKGVQEQGPSLENDEVVGFDDEASKVIKRLVEGPAESLDIIPVVGMPGLGKTTLARKIYNDPKLSYEFFSIPWVYVGQ
EYKIKDIYLRILKFFKKSIEDHLNDDVDTLAKVISDFINKGGRCLIVLDDVWVAEVIDDVKKVFAENKKGHRIMMTTRDR
YLATYASTEPHDLKFLNGKESFELLEKRVFGKGSCPDELVELGKKIAGNCGGVPLAVVVIAGALRGRPNTNDWLRVQKNV
AEHFYKNTQKGCLKFVEMSYNRLPQEVQTCFLYCGVFPRGFDIPSWKLIRLWIAEGLIKPQQTYTPEEIAEFYLNDLVNR
NLVILMRKKSDGQIKICRLHDMLHEFCRTEASNKWLF
>St_PG5068_C00T057965.1
HDDSINRGVEERQPPVVEEDDVVGFDNAAQTVIDRLLERSGDLEVIPVVGMPGLGKTTLATKIFKHPKIEYEFFTRLWLY
VSQSYKTRELYLNIISKFTGNTKHCRDMSEMDLALEVREILEEGGKYLIVLDDVWSTDAWDRIKIAFPKNDKGNRVLLTT
RDHNVARYCNRSPYDLKFLTDEESWILLEKRALHKAKCPPELETNGKSIARKCKGLPLAIVVIAGALIGKGKTIQEWEQV
DQSVGEHFINRDQPNKLVRMSYDVLPDDWKACFLYFGIFPRGYLIPARKLIRLWIAEGFIQYRGNLSLECKAENYLNELV
NRNLVMVMQRTLDGQIKTCRVHDMLYEFCWQKATTEENL
>St_PG5068_C00T063078.1
RGFEERKPPVVEEDDVVGFDEEADIVIKRLLGESNRLEVVPVVGMPGLGKTTLANKIYKHPKIGYEFFTRIWVYVSQSYR
RRELFLNIISKFTRNTKQYHGMCEEDLADEIQEFLGKGGKYLVVLDDVWSDEAWERIKIAFPNNNKPNRVLLTTRDSKVA
KQCTPIPHDLKFLSEDESWILLEKKVFHKDKCPPELVVPSGKSIAKKCKGLPLAIVVIAGALIGKGKTPREWKQVDDSVS
EHLINRDHPENCNKLVQMSYDRLPYDLKACFLYCSAFPGGFQIPAWKLIRLWIAEGFIQYKGHLSLECKGEDNLNDLINR
NLVMVMERTSDGQIKTCRLHDMLHEFCRQEAMKEENL
>St_PG5068_C00T067391.1
KSTGTQGPAEEDIEVVGFDKPAEDVIKRLGEGSKDLDVIPIVGMPGLGKTTLSRKVYNDSSLDFHFYKRMWVYVGTSKKP
KDILVEIVNEVAPSNSKELIKDKDEDQLALIIRDFLVERGKYLIVLDDVWDTQVVDFVKKAFPNNKSQPRGDRIMLTTRQ
QRVAEAVSARPHNLEKLSKGDSFKLLEQRVFGKTRECPINLRGHGEEIVDKCCGVPLAIVVISGALKGCMDESEWIVVKE
NVGKIFINKDDDKSCLKYVETSYNHLPQQKKAAFLYFGVFPQGFDIPAWKLIRLWVAEGLIKSDLQGSEIEKVAETYLSD
FAGRNLVMVMQKRSNGQIKTCRLHDMLHEFCIIEAKRISLF
>St_PG5068_C00T068300.1
DRQAETVVQEEQGSSLENHEVVGFDKEATKVINRLVEGAECLDVIPVVGMPGLGKTTLARKIYNDPKISREFFSYIWVFI
GQSTCVKRDILFNILKGFTNSVDEFKNRNEADITEEIRKRVANGGKCLIVLDDVWDSNVVDFVKTVFPDNKKAHRIMMTT
RHEDIARSVNKYPHNLKFLDGDESFQLLEKRAFGVSRCPVELVEHGEAIVAKCSGVPLTIVVIAGALRGRTCEIDWRVVR
ENVGKHLIQEDKLQRCVNVVRLSYNHLPQEKKACFLYFGAFPQGFDIPAWKLIRLWIAEGLIMSRLSGNEIEEIAEYYLN
DFANRNLVMVMGKTSNDRIKTCRVHDMLHEFCVEEATRLALF
>St_PG5068_C00T071138.1
TIDHQAETVVQEEQGSSLENHEVVGFDEEATKVINRLVEGAECLDVIPVVGMPGLGKTTLARKIYNDPKISREFFSYIWI
FIGQSTCVKRDILFNILKEFINRLDEFENKNEEDITEEIRKRVANGGKCLIVLDDVWDSDVVDFVKTVFPKNNRGHRIMM
TTRDGNIARSANGDPHNLKFLDPKESFQLLEKRAFGNSRCPVQLKDYGEDIVKKCRGVPLTIVVIAGVLRGDPSDIYWNL
VKENVGKHLIQEDKLLRCVNAVGLSYKHLPQEKKACFLYFGAFPQGFDIPAWKLIRLWIAEGLIMSKLSGIEIEDIAEYY
LNDFANRNLVMVRGKRSNGRIKTCRVHDMLHEFCIEEATRLTLF
>St_PG5068_C04T000058.1
MIDHHAEQVVQEEQGSSLENHEVVGFDEEAAKVINRLVEGAECLDVIPVVGMPGLGKTTLARKIYNDPKISREFFSYIWV
FIGQSTCVKRDILFNILKKFTNSVDEFKNRNEADITQEIRKRVANGGKCLIVLDDVWDPNVVDFVKTVFPDNKKAHRIMM
TTRHEDIARSVNKYPHNLKFLDGDESFQLLEKRAFGVSRCPVELVEHGEAIVAKCSGVPLTIVVIAGALRGRTSEIDWKV
VRENVGKHLLEDKRQRCLNVVRLSYNHLPQEKKACFLYFGAFPQGFDIPAWKLIRLWIAEGLIMSKLSGIEIEDIAEYYL
NDFANRNLVMVTGKRSNGRIKTFRVHDMLHEFCVEEGTRLTLF
>St_PG5068_C04T000067.1
DRQAETVVQEEQGSSLENHEVVGFDKEATKVINRLVEGAECLDVIPVVGMPGLGKTTLARKIYNDPKISREFFSYIWVFI
GQSTCVKRDILFNILKGFTNSVDEFKNRNEADITEEIRKRVANGGKCLIVLDDVWDSNVVDFVKTVFPDNKKAHRIMMTT
RHEDIARSVNKYPHNLKFLDGDESFQLLEKRAFGVSRCPVELVEHGEAIVAKCSGVPLTIVVIAGALRGRTCEIDWRVVR
ENVGKHLIQEDKLQRCVNVVRLSYNHLPQEKKACFLYFGAFPQGFDIPAWKLIRLWIAEGLIMSRLSGNEIEEIAEYYLN
DFANRNLVMVMGKTSNDRIKTCRVHDMLHEFCVEEATRLALF
>St_PG5068_C04T000076.1
DRQAETVVQEEQGSSLENHEVVGFDKEATKVINRLVEGAECLDVIPVVGMPGLGKTTLARKIYNDPKISREFFSYIWVFI
GQSTCVKRDILFNILKGFTNSVDEFKNRNEADITEEIRKRVANGGKCLIVLDDVWDSNVVDFVKTVFPDNKKAHRIMMTT
RHEDIARSVNKYPHNLKFLDGDESFQLLEKRAFGVSHCPVELVEHGEAIVAKCSGVPLTIVVIAGALRGRTSEIDWKVVR
ENVGKHLIQEDKLQRCVNVVRLSYNHLPHEKKACFLYFGAFPQGFDIPAWKLIRLWIAEGLIMSKLSGNEIEEIAEYYLN
DFANRNLVMVMGKTSNDRIKTCRVHDMLHEFCVEEATRLTLF
>St_PG5068_C04T000249.1
EHHKKEEVTQGPSLENDAVVGFDDEANKVIKRLVEGPMDSVDIIPVVGMPGLGKTTLARKICNDSKLTYEFYSFVWVYVG
KECKAKDIYLRILKFFKKNIEDHLNDDVDTLAKAIGGYIKKGGRCLIVLDDVWEDEVIDHVMKVFAENKKGHRIMMTTRD
LRLAKFANPEPHALKFLETEESFELLVMRVFGKGRCPNELVVIGKKIAEKCGGVPLVVVVIAGALRGRSDKKEWETVGKN
VVKHFGVHTEDSCLKFVKMSYDHLAGEVQMCFLYCGVFPRGFDIPCWKLIRLWIAEGLIKPQSESTLEERAEFCLTDLVN
RNLVIIMQKRSDGQIKTCRLHDMLYQFCKMEASNRCLF
>St_PG5068_C04T000251.1
KKGVQEQGPSLENDEVVGFDEEASKVIKRLVEGPAESLDIIPVVGMPGLGKTTLARKIYNDPKLSYEFFSIPWVYVGQEY
KIKDIYLRILKCFKKSIEDHLNDDVDTLAKVISDFINKGGRCLIVLDDVWVAEVIDDVKKVFAENKKGHRIMMTTRDRYL
ATYANTEPHDLKFLNGKESFELLEKRVFGKGSCPDELVELGKKIAGNCGGVPLAVVVIAGALRGRPNTNDWLRVQKNVAE
HLYKNTQAGCLKFVEMSYNRLPQEVQTCFLYCGVFPRGFDIPSWKLIRLWIAEGLIKPQQTYTPEEISEFYLNDLVNRNL
VILMRKKSDGQIKICRLHDMLHEFCRAEASNKWLF
>St_PG5068_C04T000265.1
EHHKKEEVTQGPSLENDAVVGFDEEANQVIKRLVQGPMDSVDIIPVVGMPGLGKTTLARKIYNDSKLTYEFYSIVWVYVG
KECKAKDIYLRILKFFKKNIEDHLNDDVDTLAKAIGGYIKKGGRCLIVLDDVWEDEVIDHVMKVFAENKKGHRIMMTTRD
LRLAKFANPEPHALKFLETEESFELLVMRVFGKGSCPNELVVIGKTIAKKCGGVPLVVVVIAGALRGRSDKKEWERVDKN
VVQHFGEHTEDSCLKYVKMSYDHLPQEVQMCFLYSGVFPRGFDIPCWKLIRLWIAEGLIKTQPESTLEVEEIAEFYLTDL
VNRNLVIIMQKRSDGQIKTCRLHDMLYQFCKMEASNRCLF
>St_PG5068_C04T000266.1
KKGVQEQGPSLENDEVVGFDEEASKVIKRLVEGPAESLDIIPVVGMPGLGKTTLARKIYNDPKLSYEFFSIPWVYVGQEY
KIKDIYLRILKCFKKSIEDHLNDDVDTLAKVISDFINKGGRCLIVLDDVWVAEVIDDVKKVFAENKKGHRIMMTTRDRYL
ATYANTEPHDLKFLNGKESFELLEKRVFGKGSCPDELVELGKKIAGNCGGVPLAVVVIAGALRGRPNTNDWLRVQKNVAE
HLYKNTQAGCLKFVEMSYNRLPQEVQTCFLYCGVFPRGFDIPSWKLIRLWIAEGLIKPQQTYTPEEIAEFYLNDLVNRNL
VILMQKKSDGQIKICRLHDMLHEFCRAEASNKWLF
>St_PG5068_C04T000270.1
GHEITQSPPLENDEVVGFDVEANNMIKRLVEGPEESLDIIPVVGMPGLGKTILARKIYNDPKLSYEFPSILWVNVGREYK
IKDIYLRILKFVTKRIEDNLNDDEDTLAKVISGLMSNRGRCLIILDDVWEAEVIDYVMKVFPENKKGHRIVMTTRKGYVT
SYLNPEAHHLKFLSMKESFELLREVIAGALAGRSNRTEWEVVHRNVAHAYSVNNNCAFVEVSYDHLPQEVQTCFLYCGIF
PRDFDIPAWKLIRMWIAEGLIKPQQSYTIEEIAEHHLNDLVNRNLVILLQKKSDAADNSLPSIQDSDTCRRLC
>St_PG5068_C04T000273.1
GHEVTQGPSLDDDEVVGFDEEAEKVIKRLVEGPAESLNIISVVGMPGLGKTTLARKIYNDSTLSFEFFSILWVYVGREYK
IKDIYLRILKHFKNSIDEYLNEDEDRLAKVISGFMSKGGRCLIVLDDVWEKNVIDHVKKVFPENKKGHRIMMTTRDGIVA
AYKNAETHNLKFLTAEECFELLVKRVFGKGSCPDELKEVGKRIAGNCGGVPLVVVVTAGALAGRSNTTEWKVVERNVIQY
AFNVNKDCGVFVEMSYDRLSQELQTCLLYSGIFPRGFDIPAWKLIRLWIAEGLIKPQQSSTLEETAELHLNDLVHRNLVI
LLQKRSDGQIKTCRLHDMLHEFCRTKAADKWLF
>St_PG5068_C04T000274.1
PQDIFLEVKNIVGFTKEANEVMERLVGETEEVECIPIVGMTGLGKTTLARKVWSDSQITAKFSNNIWVSVGQSNELKNIF
FVILKSSTGPNQEFHCNGENKLAKVIASFMTEPQHRCLIVLDDVRTSELVDFFKNVLPVNKKGGHRILITTRRRDVAASC
ASKKPYHLKFLNGEDSFQLLEKGVFDNERCQNDLVDLGKSIASKCGGLPLALVVVAKALKVSMTVNNWETIKNNFWQYVV
KENDTTSCWKIVEASYESLSSEMKACFLYCLAFPKGYDIPFQMLIRLWTAEGLIESNPINFSSSKDKAENYLMEFENLNL
VIVSREITGSIKRIKCNDIFYEFY
>St_PG5068_C04T000275.1
LREDNKEAFRLPNLLVHIPKIRQQVTQDYKIKDIYLRILKFFKKSIEDHVNGDVDTLAKVISDLIRKGERCLIVLDDVWE
AEVVDVVKRVFPRNKMGHRIMMTTHDMYLASYANPYPHHLKFLNGEESFKLLVKRVFGKGNCPVELVELGRTIARKCEGI
PLEIVLIAGILIGCTDKREWERVDKNVSQYLYEENKDCGVFVEMSYNRLPQQVQTCFLYCGVFPQGFDIPAWKLIRLWIA
EGLIKPQQSFTLEEIAEFYLNDLVQRNLVILMQKRSDGQIKTCRLHNMLHEFCIKEASNKWLF
>St_PG5068_C04T000418.1
MIDHQAEKVVQEEQGSSLENHEVVGFDEEATKVINRLVEGAECLDVIPVVGMPGLGKTTLARKIYNDPKISREFFSYIWV
FIGQSTCVKRDILFNILKKFTNSVDEFKNRNEADITQEIRKRVANGGKCLIVLDDVWDPNVVDFVKTVFPDNKKAHRIMM
TTRHEDIARSVNKYPHNLKFLDGDESFQLLEKRAFGVSRCPVELVEHGEAIVAKCSGVPLTIVVIAGALRGRTSEIDWKV
VRENVGKHLLEDKRQRCLNVVRLSYNHLPQEKKACFLYFGAFPQGFDIPAWKLIRLWIAEGLIMSKLSGVEIEDIAEYYL
NDFANRNLVMVTGKRSNGRIKTFRVHDMLHEFCVEEGARLTLF
>St_PG5068_C04T001047.1
KSTGTQGPAEEDIEVVGFDKPAEDVIKRLGEGSKDLDVIPIVGMPGLGKTTLSRKVYNDSSLDFHFYKRMWVYVGTSKKP
KDILVEIVNEVAPSNSKELIKDKDEDQLALIIRDFLVERGKYLIVLDDVWDTQVVDFVKKAFPNNKSQPRGDRIMLTTRQ
QRVAEAVSARPHNLEKLSKGDSFKLLEQRVFGKTRECPINLRGHGEEIVDKCCGVPLAIVVISGALKGCMDESEWIVVKE
NVGKIFINKDDDKSCLKYVETSYNHLPQQKKAAFLYFGVFPQGFDIPAWKLIRLWVAEGLIKSDLQGSEIEKVAETYLSD
FAGRNLVMVMQKRSNGQIKTCRLHDMLHEFCIIEAKRISLF
>St_PG5068_C05T000358.1
LDDNFNRGHEERKAPVVEEDDVVGFDDEAKIVIDRLIGGSDYVEVVPVVGMPGLGKTTLAYKIYKDPKVEYEFFTRVWVY
VSQTFKRREIFLNIISKFTRNTKQYHDTPEDDLANEVKELLGKGGKYLIVLDDVWTMEAWDRIKIAFPNNGKRNRVLMTT
RESNVAKRCNDKLHDLKFLTEDESWELLEKKVFHKEKCPSELELPGKSIAEKCMGLPLAIVVIAGALIGKGKTTREWELV
AASVREHLINRDPENCKKLVQMSYDRLPYDLKACFLYCGAFPGGSQIPAKKLIRLWIAEGFIQYQGPLALEDVAEDHLND
LVNRNLVMVMQRSCSGQIKICRVHDMLHEFCRHEAMTEEDL
>St_PG5068_C10T000399.1
SSRRSPPQKRVPMVEEENVVGFDDEAMKISSRLTNGSEELEIISIVGMGGLGKTTLAKKVYTDPSVEFHFYNRAWIYVSQ
LYSRKEVFLGILDSLGLITDEMYKMNDEKLAGELFSHLRSKRYLVVIDDVWTMEAWDDLQMAFPKTASGSRILLTTRNTE
VALHANPEGLPHHLRFLTHEESWELLSKKVFRKGRCPLELEDIGLQIAKKCYGLPLAIVVVSGLLLKKEKTRDWWKKVAN
DVSSYVARDPKQCMDVLALSYKHLPDHLKVCFIYFGVFPEDFEIPVWKLLRLWTSEGFIQQMGQECLEDTAEEYLEDLVD
RNLVLVAKKRANGRIKSCRVHDMLRDLSVKMGSEEKFL
>St_PG5068_C10T000399.2
SSRRSPPQKRVPMVEEENVVGFDDEAMKISSRLTNGSEELEIISIVGMGGLGKTTLAKKVYTDPSVEFHFYNRAWIYVSQ
LYSRKEVFLGILDSLGLITDEMYKMNDEKLAGELFSHLRSKRYLVVIDDVWTMEAWDDLQMAFPKTASGSRILLTTRNTE
VALHANPEGLPHHLRFLTHEESWELLSKKVFRKGRCPLELEDIGLQIAKKCYGLPLAIVVVSGLLLKKEKTRDWWKKVAN
DVSSYVARDPKQCMDVLALSYKHLPDHLKVCFIYFGVFPEDFEIPVWKLLRLWTSEGFIQQMGQECLEDTAEEYLEDLVD
RNLVLVAKKRANGRIKSCRVHDMLRDLSVKMGSEEKFL
>St_PG5068_C10T001122.1
RGFEERKPPVVEEDDVVGFDEEADIVIKRLLGESNRLEVVPVVGMPGLGKTTLANKIYKHPKIGYEFFTRIWVYVSQSYR
RRELFLNIISKFTRNTKQYHGMCEEDLADEIQEFLGKGGKYLVVLDDVWSDEAWERIKIAFPNNNKPNRVLLTTRDSKVA
KQCTPIPHDLKFLSEDESWILLEKKVFHKDKCPPELVVPSGKSIAKKCKGLPLAIVVIAGALIGKGKTPREWKQVDDSVS
EHLINRDHPETCNKLVQMSYDRLPYDLKACFLYCSAFPGGFQIPAWKLIRLWIAEGFIQYKGHLSLECKGEDNLNDLINR
NLVMVMERTSDGQIKTCRLHDMLHEFCRQEAMKEENL
>St_PG5076_C00T001595.1
NRGDEERKAPVVEEDDVVGFDDEAKIVIDRLIGGSDYVEVVPVVGMPGLGKTTLAYKIYKDPKVEYEFFTRIWVYVSQTF
KRREIFLNIISKFTRNTKQYRDTPEDDLANEVKELLGKGGKYLIVLDDVWTMEAWDRIKIAFPNNGKRNRVLMTTRQSNV
AKHCNDKPHDLKFLTKDESWELLEKKVFHKEKCPPELELPGKSIAEKCMGLPLAIVVIAGALIGKGKTTREWELVAASVR
EHLINRDPENCKKLVQMSYDRLPYDLKACFLYCGAFPGGSQIPAKKLIRLWIAEGFIQYHGPLALEDVAEDHLNDLVNRN
LVMVMQRSCSGQIKICRVHDMLHEFCRHEAMTEENL
>St_PG5076_C00T004808.1
QAETVVQEEQGSSLENHEVVGFDEEATKVINRLVEGAECLDVIPVVGMPGLGKTTLARKIYNDPKISREFFSYIWVFIGQ
STCVKRDILFNILKKFTNSVDEFKNRNEADITQEIRKRMANGGKCLIVLDDVWDSNVVDFVKTVFPDNKKAHRIMMTTRH
EDIARSVNKYPHNLKFLDGDESFQLLEKRAFGVSRCPVELVEHGEAIVAKCSGVPLTIVVIAGALRGRTSEIDWRVVREN
VGKHLIQEDKLQRCVNVVRLSYNHLPQEKKACFLYFGAFPQGFDIPAWKLIRLWIAEGLIMSRLSGNEIEEIAEYYLNDF
ANRNLVMVMGKTSNDRIKTCRVHDMLHEFCVEEATKLALF
>St_PG5076_C00T004813.1
DHQAEKVVQEKQGSSLENHEVVGFDEEATKVINRLVEGAECLDVIPVVGMPGLGKTTLARKIYNDPKISREFFSYIWVFI
GQSTCVKRDILLNILKGFTKSFDEFKNRNEADITKEIQKRVANGGKCLIVLDDVWDSDVVDFVKTVFSDYKKAHRIMMTT
RNGNIAKSANKDPHNLKFLDPKESFQLLEKRAFGNSRCPVELKDYGEDIVKKCSGVPLTIVVIAGVLRGDPSDIYWNLVK
ENVGKHLIQEDKGQRCLKAVGLSYNHLPQEKKACFLYFGAFPQGFDIPAWKLIRLWIAEGLIMSKLSGIEIEDIAEYYLN
DFANRNLVMVRGKRSNGRIKTCRVHDMLHEFCVEEATRLTLF
>St_PG5076_C00T004826.1
HLIGSSLENHEVVGFDEEATKVINRLVEGAECLDVIPVAGMPGLGKTTLARKIYNDPKISREFFSYIWVFIGQSTCVKRD
ILFNILKKFTNSVDEFKNRNEADITEEIRKRVANGGKCLIVLDDVWDPNVVDFVKTVFPDNKKAHRIMMTTRHEDIARSV
NKYPHNLKFLDGDESFQLLEKKRELLALAVVLLRALRGRTSEIDWRVVRENVGKHLIQEDKLQRCVNVVRLSYNHLPQEK
KACFLYFGAFPQGFDIPAWKLIRLWIAEGLIMSRLSGNEIEEIAEYYLNDFANRNLVMVMGKTSNDRIKTCRVHDMLHEF
CVEEATKLALF
>St_PG5076_C00T004834.1
KVVQEEQGSSLENHEVVGFDEEATKVINRLVEGAECLDVIPVVGMPGLGKTTLARKIYNDPKISREFFSYIWVFIGQSTC
VKRDILFNILKKFTNSVDEFKNRNEADITEEIRKRVANGGKCLIVLDDVWDSNVVDFVKTVFPDNKKAHRIMMTTRHEDI
ARSVNKYPHNLKFLDGVESFQLLEKRAFGFSRCPVELVEHGEAIVAKCSGVPLTIVVIAGALRGRTSEIDWKVVRENVGK
HLIQEDKLQRCVNVVRLSYNHLPQEKKACFLYFGAFPQGFDIPAWKLIRLWIAEGLIMSKLWGNEIEEIAEYYLNDFANR
NLVMVMGKTSNDRIKTCRVHDMLHEFCVEEATRLALF
>St_PG5076_C00T012934.1
KSTGTQGPAEEDIEVVGFDKPAEDVIKRLGEGSKDLDVIPIVGMPGLGKTTLSRKVYNDSSLDFHFYKRMWVYVGTSKKP
KDILVEIVNEVAPSNSKELIKDKDEDQLAHIIRDFLVERAVSARPHNLEKLSKGDSFKLLEQRVFGKTRECPINLRGYGE
EIVDKCCGVPLAIVVISGALKGCMDESEWIVVKENVGKIFINKDDDKSCLKYVETSYNHLPQQKKAAFLYFGVFPQGFDI
PAWKLIRLWVAEGLIKSNLQGSEIEKVAETYLSDFAGRNLVMVMQTRSNGQIKTCRLHDMLHEFCINEAERICLF
>St_PG5076_C00T013609.1
SSRRSPPQKRVPMVEEENVVGFDDEARKISSRLTNGSEELEIISIVGMGGLGKTTLAKKVYTDPSVEFHFYNRAWIYVSQ
LYSRKEVFLGILDSLGLITDEMYKMNDEKLAGELFSHLRSKRYLVVIDDVWTLEAWDDLQMAFPKTASGSRILLTTRNTE
VALHANPEGLPHQLRFLTQEESWELLSKKVFRRGSCPLELEDIGLQIAKKCYGLPLAIVVVSGLLLKKEKTRDWWKKVAN
DVSSYVARDPKQCMDVLALSYKHLPDHLKVCFIYFGVFPEDFEIPVWKLLRLWTSEGFIQQMGQECLEDTAEEYLEDLVD
RNLVLVVKKRANGRIKSCRIHDMLRDLSVKMGSEEKFL
>St_PG5076_C00T021658.1
RGFEERKPPVVEEDDVVGFDEEADIVIKRLLGESNRLEVVPVVGMPGLGKTTLANKIYKHPKIGYEFFTRIWVYVSQSYR
RRELFLNIISKFTRNTKQYHGMCEEDLADEIQEFLGKGGKYLVVLDDVWSDEAWERIKIAFPNNNKPNRVLLTTRDSKVA
KQCTPIPHDLKFLSEDESWILLEKKVFHKDKCPPELVVPSGKSIAKKCKGLPLAIVVIAGALIGKGKTPREWKQVDDSVS
EHLINRDHPENCNKLVQMSYDRLPYDLKACFLYCSAFPGGFQIPAWKLIRLWIAEGFIQYKGHLSLECKGEDNLNDLINR
NLVMVMERTSDGQIKTCRLHDMLHEFCRQEAMKEENL
>St_PG5076_C00T027246.1
PQDIFLEVKNIVGFTKEANEVMERLVGGTEEVECIPIVGMTGLGKTTLARKVWSDSQITAEFSNNIWVSVGQSNELKNIF
FVILKSSTGPNQEFRCNGENELAKVIASFVTEQQQHRCLIVLDDVWASELVDFFKNVLPENKKGHRILMTTRRRDLASCA
SERPYHLKFLTGEDSFRLLEKRVFDNGRCRNDLVELGKSIASKCGGLPLALVVIARALKVNQTVYEWERIEKNFWQYVVK
ENDTTSCWKIVEASYESLSSEMKACFLYCLAFPKGYDIPFQMLVRLWMAEGLIESSPKKFSSSKDKAENYLMEFENLDLV
IVSREITGSIKRIKCNDIFYEFYKME
>St_PG5076_C00T027247.1
PKIKQQVSTQGSSLEDDEVVGFDEEASRVIKRLVEGPAESVDIIPVVGMPGLGKTTLARKIYNDPKLSYEFFSILWVYVG
QDYKIKDIFLTILKFFKKSIDDYVNEDVDRLAKVISDFINKGGRCLIVLDDVWEAEVVDVVKRVFLGNKKGHRIMMTTHD
GYLASYANPVPHDLKFLNNEESFELLVKRVFGKGNCPVELVDLGHSIARKCEGVPLEIVLIAGILIGRTNKRDWEMVDKN
VSQYLYNQNKDYGVFVEMSYNRLPQEVQTCFLYCGVFPLGFDIPCWKLIRLWIAEGLIKPQQSCTLEEIAEHHLNNLVQR
NLVILLQKRSDGQIKTCRLHNMLHEFCRKEASNKWLF
>St_PG5076_C00T030741.1
HEVTQGPSLDDDEVVGFDVEAEKVIKRLVEGPAESLNIIPVVGMPGLGKTTLARKIYNDSTLSFEFFSIFWVYVGREYKI
KDIYLRILKHFKNSIDEYLNEDEDRLAKVISGFMSKGGRCLIVLDDVWEANVIDHVKKVFPENKKGHRIMMTTRDGLLAS
YTNPDPHNLKFLTTEESFELLVKRVFGKGSCPDELKEVGKRIAGNCSGVPLVVVVTAGALAGRSNTTEWKVVERNVIQYA
FNVNKDCGVFVEMSYDRLSQELQTCLLYSGIFPRGFDIPAWKLIRLWIAEGLIKPQQSSTLEEIAELHLNDLVHRNLVIL
LQKRSDGQIKTCRLHDMLHEFCRTKAADKWLF
>St_PG5076_C00T030743.1
EHHKKEEVTQGPSLENDAVVGFDKEANTVIQRLVEGPMDSVDIIPVVGMPGLGKTTLARKIYNDSKLTYEFYSIVWVYVG
KECKAKDIYLRILKFFKKNIEDHLNDDVDTLAKAIGGYIKKGGRCLIVLDDVWEDKVIDHVRKVFAENKKGHRIMMTTRD
SCVAKFANPKPHELKFLEKEESFELLVTRVFGKGSCPNELVRTGKKIAEKCGGVPLVVVVIAGALRGRLDKKDWERVDRN
VVQHFGDHTEDSCLKFVKMSYDHLPQEVQMCFLYCGVFPRGFDIPCWKLIRLWIAEGLIKPQPKFTLEEIAEFCLTDLLN
RNLVIIMQKRSDGQIKTCRLHDMLYQFCKMEASNRCLF
>St_PG5076_C00T030746.1
KGEVTQGPSLENDAVVGFDDEANKVIKRLVEGSMESVDIIPVVGMPGLGKTTLARKIYNDSKLTYEFYSIVWVYVGQECK
AKDIYLRILKFFKKNIEDHLNDDVDTLAKAIGGYIKKGGRCLIVLDDVWEDEVIDHVMKVFAENKKGHRIMMTTRDLRVA
KFANPEPHELKFLKTEESFELLVMRVFGKGSCPNELVGTGKKIAEKCGGVPLVVVVIAGALRGRSDKKDWERVDKNVVQH
FGDHTEDSCLKFVKMSYDHLPQEVQMCFLYCGVFPRGFDIPCWKLIRLWIAEGLIKPQPEFTLEEIAEFYLTDLLNRNLV
IIMQKRSDGQIKTCRLHDMLYQFCKKEASNKWLF
>St_PG5076_C00T045172.1
KSTGTQGPAEEDIEVVGFDKPAEDVIKRLGEGSKDLDVIPIVGMPGLGKTTLSRKVYNDSSLDFHFYKRMWVYVGTSKKP
KDILVEIVNEVAPSNSKELIKDKDEDQLAHIIRDFLVERGKYLIVLDDVWDTQVVDFVKKAFPNNKSQPRGDRIMLTTRQ
QRVAEAVSARPHNLEKLSKGDSFKLLEQRVFGKTRECPINLRGYGEEIVDKCCGVPLAIVVISGALKGCMDESEWIVVKE
NVGKIFINKDDDKSCLKYVETSYNHLPQQKKAAFLYFGVFPQGFDIPAWKLIRLWVAEGLIKSNLQGSEIEKVAETYLSD
FAGRNLVMVMQTRSNGQIKTCRLHDMLHEFCINEAERICLF
>St_PG5076_C00T045675.1
DHQAETVVQEEQGSSLENHEVVGFDKEATEVINRLVEGAECLDVIPVVGMPGLGKTTLARKIYNDPKISREFFSCIWVFI
GQSTCVKRDILFNILKGFTNSFDEFKNINEADITQEIRKRVANGGKCLIVLDDVWDSNVVDFVKTVFPDNKKAHRIMMTT
RHEDIARSVNKYPHNLKFLDGVESFQLLEKRAFGVSRCPVELVEHGEAIVAKCSGVPLTIVVIAGALRGRTSEIDWRVVR
ENVGKHLIQEDKLQRCVNVVRLSYNHLPHEKKACFLYFGAFPQGFDIPAWKLIRLWIAEGLIMSKLSGNEIEEIAEYYLN
DFANRNLVMVMGKTSNDRIKTCRVHDMLHEFCVEEATRLALF
>St_PG5076_C00T045851.1
PVTQGPPLGNDEVVGFDKEANIVIKRLVEGPADSLDIIPVMGMPGLGKTTLARKVCNDSKVSYGFFKTIWVYVGQEYKIK
DIHLRILQLFTTRIEEYLNEDEARLAEVITGYMSKGGRCLIVLDDVWDRNVIDHVKKVFAENKKGHRIMMTTRDVAAYAN
PEPHKLKFLTEEESFELLVKRVFGKGSCPDELKENGQKIAGSCGGLPLAVVVIAGALGGRSTTNDWERIERNVAQHLFKN
NQENCLKFVEMSYDRLPQEVQMCFLYSGIFPRGFDIPAWKLIRLWIAEGLIKPEQSSTLEQIAELYLNDLVHRNLVILLQ
KRSDGQIKTCRLHDMLHEFCRTRA
>St_PG5076_C00T045873.1
KGEVTQGPSLENDAVVGFDDEANKVIKRLVEGSMESVDIIPVVGMPGLGKTTLARKIYNDSKLTYEFYSIVWVYVGQECK
AKDIYLRILKFFKKNIEDHLNDDVDTLAKAIGGYIKKGGRCLIVLDDVWEDEVIDHVMKVFAENKKGHRIMMTTRDLRVA
KFANPEPHELKFLKTEESFELLVMRVFGKGSCPNELVGTGKKIAEKCGGVPLVVVVIAGALRGRSDKKDWERVDKNVVQH
FGDHTEDSCLKFVKMSYDHLPQEVQMCFLYCGVFPRGFDIPCWKLIRLWIAEGLIKPQPEFTLEEIAEFYLTDLLNRNLV
IIMQKRSDGQIKTCRLHDMLYQFCKKEASNKWLF
>St_PG5076_C00T045875.1
EHHKKEEVTQGPSLENDAVVGFDAEANKVIKRLVEGPTESVDIIPVVGMPGLGKTTLARKIYNDSKLTYEFYSIVWVYVC
QECKAKDIYLRILKFFKKNIEDHLNDDVDTLAKTIGGYIKKGGRCLIVLDDVWEDEVIDHVMKVFAENKKGHRIMMTTRD
LRLAKFANPEPHELKFLETEESFELLVMRVFGKGSCPNELVVVGKKIAEKCGGVPLVVVVIAGALRGRLDKKDWERVDKN
VVQHFGEHTEDSCLKFVKMSYDHLPQEVQMCFLYCGVFPRGFDIPCWKLIRLWIAEGFIKPQPNFTLEEIAEFYLTDLLN
RNLVIIMQKRSDGQIKTCRLHDMLYQFCKKEASNKWLF
>St_PG5076_C00T045876.1
KGEVTQGPSLENDAVVGFDDQANQVIKRLVEGPMDSVDIIPVVGMPGLGKTTLARKIYNDSKLTYEFYSIVWVYIGKECK
AKDIYLRILKFFKKNIEDHLNDDVDTLAKAIGGYIKKGGRCLIVLDDVWEDEVIDHVMKVFAENKKGHRIMMTTRDLRLA
KFANPEPHELKFLETEESFELLVMRVFGKGSCPNELVVIGKEIAEKCGGVPLVVVVIAGALRGRLDKKEWERVNKNVVQH
LGKHTEDSCLKYVKMSYDHLPGEVQMCFLYCGVFPRGFDIPCWKLIRLWIAEGLIKPQPNFTLEEIAEFCLTDLLNRNLV
IIMQKRSDGQIKTCRLHDMLYQFCKKEASNRWLF
>St_PG5076_C00T045878.1
QSKQHREKGKVGRFFDKVNHIVVGFDDEASKVIKRLVEGPAESLDIIPVVGMPGLGKTTLARKIYNDPKLSYEFFSIPWV
YVGQEYKIKDIYLRILKCFKKSIEDHLNDDVDTLAKVISDFINKGGRCLIVLDDVWEPNVIDHVKKVFAENKKGHRIMMT
TRDRYLATYANTEPHDLKFLNGKESFELLEKRVFGKGSCPDELVELGKKIAGNCGGVPLAVVVIAGALRGRPNTNDWIRV
QKNVAEHFYKNTQAGCLKFVEMSYNRLPQEVQTCFLYCGVFPRGFDIPSWKLIRLWIAEGLIKPQQTYTPEEIAEFYLND
LVNRNLVILMRKKSDGQIKICRLHDMLHEFCRTEASNKWLF
>St_PG5076_C00T045879.1
KKVHEVTQGPSLDDDEVVGFDVEAEKVIRRLVEGPAESLNIIPVVGMPGLGKTTLARKIYNDSTLSFEFFSILWVYVGRE
YKIKDIYLRILKHFKNSIDEYLNEDEDRLAKVISGFMSKGGRCLIVLDDVWEANVIDHVKKVFPENKKGHRIMMTTRDGL
LASYTNPDPHNLKFLTPEESFELLVKRVFGKGSCPDELKEVGKRIAVNCSGVPLVVVVTAGALAGRSNTTEWKVVERNVI
QYAFNVNKDCGVFVEMSYDRLSQELQTCLLYSGIFPRGFDIPAWKLIRLWIAEGLIKPQQSSTLEEIAELHLNDLVHRNL
VILLQKRSDGQIKTCRLHDMLHEFCRTKAANKWLF
>St_PG5076_C00T045885.1
EHHKKEEVTQGPSLENDAVVGFDKEANTVIQRLVEGPMDSVDIIPVVGMPGLGKTTLARKIYNDSKLTYEFYSIVWVYVG
KECKAKDIYLRILKFFKKNIEDHLNDDVDTLAKAIGGYIKKGGRCLIVLDDVWEDKVIDHVRKVFAENKKGHRIMMTTRD
SCVAKFANPKPHELKFLEKEESFELLVTRVFGKGSCPNELVRTGKKIAEKCGGVPLVVVVIAGALRGRLDKKDWERVDRN
VVQHFGDHTEDSCLKFVKMSYDHLPQEVQMCFLYCGVFPRGFDIPCWKLIRLWIAEGLIKPQPKFTLEEIAEFCLTDLLN
RNLVIIMQKRSDGQIKTCRLHDMLYQFCKMEASNRCLF
>St_PG5076_C00T045887.1
HEVTQGPSLDDDEVVGFDVEAEKVIKRLVEGPAESLNIIPVVGMPGLGKTTLARKIYNDSTLSFEFFSIFWVYVGREYKI
KDIYLRILKHFKNSIDEYLNEDEDRLAKVISGFMSKGGRCLIVLDDVWEANVIDHVKKVFPENKKGHRIMMTTRDGLLAS
YTNPDPHNLKFLTTEESFELLVKRVFGKGSCPDELKEVGKRIAGNCSGVPLVVVVTAGALAGRSNTTEWKVVERNVIQYA
FNVNKDCGVFVEMSYDRLSQELQTCLLYSGIFPRGFDIPAWKLIRLWIAEGLIKPQQSSTLEEIAELHLNDLVHRNLVIL
LQKRSDGQIKTCRLHDMLHEFCRTKAADKWLF
>St_PG5076_C00T045889.1
VIEEEEKNVVEEDIFLEVKNIVGFTKEANEVMERLVGGTEEVECIPIVGMTGLGKTTLARKVWSDSQITAEFSNNIWVSV
GQSNELKNIFFVILKSSTGPNQEFRCNGENELAKVIASFVTEQQQHRCLIVLDDVWASELVDFFKNVLPENKKGHRILMT
TRRRDLASCASERPYHLKFLTGEDSFRLLEKRVFDNGRCRNDLVELGKSIASKCGGLPLALVVIARALKVNQTVYEWERI
EKNFWQYVVKENDTTSCWKIVEASYESLSSEMKACFLYCLAFPKGYDIPFQMLVRLWMAEGLIESSPKKFSSSKDKAENY
LMEFENLDLVIVSREITGSIKRIKCNDIFYEFYKME
>St_PG5076_C00T045890.1
PKIKQQVSTQGSSLEDDEVVGFDEEASRVIKRLVEGPAESVDIIPVVGMPGLGKTTLARKIYNDPKLSYEFFSILWVYVG
QDYKIKDIFLTILKFFKKSIDDYVNEDVDRLAKVISDFINKGGRCLIVLDDVWEAEVVDVVKRVFLGNKKGHRIMMTTHD
GYLASYANPVPHDLKFLNNEESFELLVKRVFGKGNCPVELVDLGHSIARKCEGVPLEIVLIAGILIGRTNKRDWEMVDKN
VSQYLYNQNKDYGVFVEMSYNRLPQEVQTCFLYCGVFPLGFDIPCWKLIRLWIAEGLIKPQQSCTLEEIAEHHLNNLVQR
NLVILLQKRSDGQIKTCRLHNMLHEFCRKEASNKWLF
>St_PG5076_C00T059772.1
SSRRSPPQKRVPMVEEENVVGFDDEARKISSRLTNGSEELEIISIVGMGGLGKTTLAKKVYTDPSVEFHFYNRAWIYVSQ
QYSRKEVFLGILDSLGLITDEMYKMNDEKLAGELFSHLRSKRYLVVIDDVWTLEAWDDLQMAFPKTASGSRILLTTRNTE
VALHANPEGLPHHLRFLTQEESWELLSKKVFRRGSCPLELEDIGLQIAKKCYGLPLAIVVVSGLLLKKEKTRDWWKKVAN
DVSSYVARDPKQCMDVLALSYKHLPDHLKVCFIYFGVFPEDFEIPVWKLLRLWTSEGFIQQMGQECLEDTAEEYLEDLVD
RNLVLVAKKRANGRIKTCRIHDMLRDLSVKMGSEEKFL
>St_PG5076_C00T065342.1
RGFEERKPPVVEEDDVVGFDEEADIVIKRLLGESNRLEVVPVVGMPGLGKTTLANKIYKHPKIGYEFFTRIWVYVSQSYR
RRELFLNIISKFTRNTKQYHGMCEEDLADEIQEFLGKGGKYLVVLDDVWSDEAWERIKIAFPNNNKPNRVLLTTRDSKVA
KQCTPIPHDLKFLSEDESWILLEKKVFHKDKCPPELVVPSGKSIAKKCKGLPLAIVVIAGALIGKGKTPREWKQVDDSVS
EHLINRDHPENCNKLVQMSYDRLPYDLKACFLYCSAFPGGFQIPAWKLIRLWIAEGFIQYKGHLSLECKGEDNLNDLINR
NLVMVMERTSDGQIKTCRLHDMLHEFCRQEAMKEENL
>St_PG5076_C00T071484.1
LNSGEERQPPVVEEDDVVGFDDEAQTVIDRLLEGSGDLEIIPVVGMPGLGKTTLATKIFKHLKIEYEFFTRLWLYVSQSY
KTRELYLNIISKFTGNTKHCRDMSETDLAHKVREILDEGGKYLIVLDDVWSTDAWDRIKIAFPRNGKGNRVLLTTRDNNV
ARYCNRSPHYLKFLTDEESWILLEKRALHKAKCPPELETNGKNIARKCKGLPLAIVVIAGALIGKGKTIQEWEQVDQSVG
EHFINRDQPIKLVRMSYDVLPYDWKACFLYFGTFPRGYLIPARKLIRLWIAEGFIQYRGNLSLECEAENYLNELVNRNLV
MVMQRTLDGQIKTCRVHDMLYEFCWQEATTEENL
>St_PG6002_C00T001618.1
NRGDEERKAPVVEEDDVVGFDDEAKIVIDRLIGGSDYVEVVPVVGMPGLGKTTLAYKIYKDPKVEYEFFTRVWVYVSQTF
KRREIFLNIISKFTRNTKQYHDTPEDDLANEVKELLGKGGKYLIVLDDVWTMEAWDRIKIAFPNNGKRNRVLMTTRESNV
AKRCNDKPHDLKFLTEDESWELLEKKVFHKEKCPPELELPGKSIAEKCMGLPLAIVVIAGALIGKGKTTREWELVAASVR
EHLINRDPENCKKLVQMSYDRLPYDLKACFLYCGAFPGGSQIPAKKLIRLWIAEGFIQYQGPLALEDVAEDHLNDLVNRN
LVMVMQRSCSGQIKICRVHDMLHEFCRHEAMTEEDL
>St_PG6002_C00T004710.1
MIDHHAEKVVQEEQGSSLENHEVVGFDEEAAKVINRLVEGVECLDVIPVVGMPGLGKTTLARKIYNDPKISREFFSYIWV
FIGQSTCVKRDILFNILKKFTNSVDEFKNRNEADITQEIRKRVANGGKCLIVLDDVWDPNVVDFVKTVFPDNKKAHRIMM
TTRHEDIARSVNKYPHNLKFLDGDESFQLLEKRAFGVSRCPVELVEHGEAIVAKCSGVPLTIVVIAGALRGRTSEIDWKV
VRENVGKHLLEDKRQRCLNVVRLSYNHLPQEKKACFLYFGAFPQGFDIPAWKLIRLWIAEGLIMSKLSGIEIEDIAEYYL
NDFANRNLVMVTGKRSNGRIKTFRVHDMLHEFCVEEGTRLTLF
>St_PG6002_C00T014094.1
NRGDEERKAPVVEEDDVVGFDDEAKIVIDRLIGGSDYVEVVPVVGMPGLGKTTLAYKIYKDPKVEYEFFTRVWVYVSQTF
KRREIFLNIISKFTRNTKQYHDTPEDDLANEVKELLGKGGKYLIVLDDVWTMEAWDRIKIAFPNNGKRNRVLMTTRESNV
AKRCNDKPHDLKFLTEDESWELLEKKVFHKEKCPPELELPGKSIAEKCMGLPLAIVVIAGALIGKGKTTREWELVAASVR
EHLINRDPENCKKLVQMSYDRLPYDLKACFLYCGAFPGGSQIPAKKLIRLWIAEGFIQYQGPLALEDVAEDHLNDLVNRN
LVMVMQRSCSGQIKICRVHDMLHEFCRHEAMTEEDL
>St_PG6002_C00T016003.1
GTQGPAEEDIEVVGFDKPAEDVIKRLGEGSKDLDVIPIVGMPGLGKTTLSRKVYNDSSLDFHFYKRMWIYVGTSKKPKDI
LVEIVNEVAPSNSKELIKDKDEDQLAHIIRDFLVERGKYLIVLDDVWDTQVVDFVKKAFPNNKSQPRGDRIMLTTRQQRV
AEAVSARPHNLEKLSKGDSFKLLEQRVFGKTRECPINLRGYGEEIVDKCCGVPLAIVVISGALKGCMDESEWIVVKENVG
KIFINKDDDKSCLKYVETSYNHLPQQKKAAFLYFGVFPQGFDIPAWKLIRLWVAEGLIKSDLQGSEIEKVAETYLSDFAG
RNLVMVMQKRSNGQIKTCRLHDMLHEFCIIEAKRISLF
>St_PG6002_C00T062856.1
RGFEERKPPVVEEDDVVGFDEEADNVIKRLLGESKRLEVVPVVGMPGLGKTTLANKIYKHPKIGYEFFTRIWVYVSQSYR
RRELFLNIISKFTRNTKQYHGMCEEDLADEIQEFLGKGGKYLVVLDDVWSDEAWERIKIAFPNNNKPNRVLLTTRDSKVA
KQCTPIPHDLKFLSEDESWILLEKKVFHKDKCPPELVVPSGKSIAKKCKGLPLAIVVIAGALIGKGKTPREWKQVDDSVS
EHLINRDQPENCNKLVQMSYDRLPYDLKACFLYCSAFPGGFQIPAWKLIRLWIAEGFIQYKGHLSLECKGEDNLNDLINR
NLVMVMERTSDGQIKTCRLHDMLHEFCRQEAMKEENL
>St_PG6002_C00T062951.1
RGFEERKPPVVEEDDVVGFDEEADIVIKRLLGESNRLEVVPVVGMPGLGKTTLANKIYKHPKIGYEFFTRIWVYVSQSYR
RRELFLNIISKFTRNTKQYHGMCEEDLADEIQEFLGKGGKYLVVLDDVWSDEAWERIKIAFPNNNKPNRVLLTTRDSKVA
KQCTPIPHDLKFLSEDESWILLEKKVFHKDKCPPELVVPSGKSIAKKCKGLPLAIVVIAGALIGKGKTPREWKQVDDSVS
EHLINRDHPENCNKLVQMSYDRLPYDLKACFLYCSAFPGGFQIPAWKLIRLWIAEGFIQYKGHLSLECKGEDNLNDLINR
NLVMVMERTSDGQIKTCRLHDMLHEFCRQEAMKEENL
>St_PG6002_C00T065808.1
SSRRSPPQKRVPMVEEENVVGFDDEARKISSRLTNGSEELEIISIVGMGGLGKTTLAKKVYTDPSVEFHFYNRAWIYVSQ
LYSRKEVFLGILDSLGLITDEMYKMNDEKLAGELFSHLRSKRYLVVIDDVWTMEAWDDLQMTFPKTASGSRILLTTRNTE
VALHANPEGLPHHLGFLTHEESWELLSKKVFRKGSCPLELEDIGLQIAKKCYGLPLAIVVVSGLLLKKEKTRDWWKKVAN
DVSSYVARDPKQCMDVLALSYKHLPDHLKVCFIYFGVFPEDFEIPVWKLLRLWTSEGFIQQMGQECLEDTAEEYLEDLVD
RNLVLVAKKRANGRIKTCRIHDMLRDLSVKMGSEEKFL
>St_PG6002_C00T065809.1
SSRRSPPQKRVPMVEEENVVGFHDEARKISSRLTSGSEELEIISIVGMGGLGKTTLAKKVYTDPSVEFHFYNRAWIYVSQ
QYSRKEVFLGILDSLGLITDEMYKMNDEKLAGELFSHLRSKRYLVVIDDVWTLEAWDDLQMAFPKTASGSRILLTTRNTE
VALHANPEGLPHHLRFLTQEESWELLSKKVFRRGSCPLELEDIGLQIAKKCYGLPLAIVVVSGLLLKKEKTRDWWKKVAN
DVSSYVARDPKQCMDVLALSYKHLPDHLKVCFIYFGVFPEDFEIPVWKLLRLWTSEGFIQQMGQECLEDTAEEYLEDLVD
RNLVLVAKKRANGRIKTCRIHDMLRDLSVKMGSEEKFL
>St_PG6002_C00T067053.1
EERQPPVVEEDDVVGFDDEAQMVIDRLLKGSGDLEVITVVGMPGLGKTTLATKIFKHPKIEYEFFTRLWLYVSQSYKTRE
LYLNIISKLTGNTKHCRHMSERDLALKVREILEEGGKYLIVLDDVWSTDAWDRIKIAFPKNDKDNRVLLTTRDHNVARYC
NRSPHDLKFLTDEESWILLEKRALHKAKCPPELETNGKSIARKCKGLPLAIVVIAGALIGKGKTIQEWEQVDQSVGEHFI
NRDQPNKLVRMSYDVLPYDWKTCFIYFGIFPRGYLIPARKLIRLWIAEGFIQYRGNLSLECKAENYLNELVNRNLVMVMQ
RTLDGQIKTCRVHDMLYEFCWQEATTEENL
>St_PG6002_C00T073564.1
KSTGTQGPAEEDIEVVGFDKPAEDVIKRLGEGSKDLDVIPIVGMPGLGKTTLSRKVYNDSSLDFHFYKRMWVYVGTSKKP
KDILVEIVNEVAPSNSKELIKDKDEDQLAHIIRDFLVERGKYLIVLDDVWDTQVVDFVKKAFPNNKSQPRGDRIMLTTRQ
QRVAEAVSARPHNLEKLSKGDSFKLLEQRVFGKTRECPINLRGYGEEIVDKCCGVPLAIVVISGALKGCMDESEWIVVKE
NVGKIFINKDDDKSCLKYVETSYNHLPQQKKAAFLYFGVFPQGFDIPAWKLIRLWVAEGLIKSNLQGSEIEKVAETYLSD
FAGRNLVMVMQTRSNGQIKTCRLHDMLHEFCINEAERICLF
>St_PG6002_C00T074095.1
PMIDHHAEKGSSLENHEVVGFDEEATKVINRLVEGAECLDDIPVVGMPGLGKTTLARKIYNDPKISREFFSYIWVFIGQS
TCVKRDILFNILKKFTNSVDEFENRNEADITQEIRKRVANGVFPDNKKAHRIMMTTRHEDIARSVNKYPHNLKFLDGDES
FQLLEKRAFGVSRCPVELVEHGEAIVAKCSGVPLTIVVIAGALRGKHLIQEDKLQRCVNVVRLSYNHLPQEKKACFLYFG
AFPQGFDIPAWKLIRLWIAEGLIMSKLSGNEIEEIAEYYLNDFANRNLVMVMGKRSNGRIKTCRVHDMLHEFCVEEASRL
TLF
>St_PG6002_C00T074123.1
DNQAETVVQEEQGSSLENHEVVGFDKEATEVINRLVEGAECLDVIPVVGMPGLGKTTLARKIYNDPKISREFFSCIWVFI
GQSTCVKRDILFNILKGFTNSFDEFKNINEADITQEIRKRVANGGKCLIVLDDVWDSNVVDFVKTVFPDNKKAHRIMMTT
RHEDIARSVNKYPHNLKFLDGVESFQLLEKRAFGVSRCPVELVEHGEAIVAKCSGVPLTIVVIAGALRGRTSEIDWRVVR
ENVGKHLIQEDKLQRCVNVVRLSYNHLPHEKKACFLYFGAFPQGFDIPAWKLIRLWIAEGLIMSKLSGNEIEEIAEYYLN
DFANRNLVMVMRKTSNDRIKTCRVHDMLHEFCVEEATRLALF
>St_PG6002_C00T074145.1
ANPMIDHHAEKGSSLENHEVVGFDEEATKVINRLVEGAECLDVIPVVGMPGLGKTTLARKIYNDPKISREFFSYIWVFIG
QSTCVKRDILFNILKKFTNSVDEFKNRNEADITQEIRKRVANGGKCLIVLDDLWDPNVVDFVKTVFPDNKKAHRIMMTTR
HEDIARSVNKYPHNLKFLDGDESFQLLEKRAFGVSRCPVELVEHGEAIVAKCSGVPLTIVVIAGALRGRTSEIDWKVVRE
NVGKHLIQEDKLQRCVNVVRLSYNHLPQEKKACFLYFGAFPQGFDIPAWKLIRLWIAEGLIMSKLSGNEIEEIAEYYLND
FANRNLVMVMGKRSNGRIKTCRVHDMLHEFCVEEATRLTLF
>St_PG6002_C00T074149.1
TIDHQAEKVVQEEQGSSLENHEVVGFDEEATKVINRLVEGAECLDVIPVVGMPGLGKTTLARKIYNDPKISREFFSYIWV
FIGQSTFVKRDILFNILKEFTNSVDEFKNRNEADITEEIRKRVANGGKCLIVLDDVWDSNVVDFVKTVFPDNKKAHRIMM
TTRHEDIARSVNKYPHNLKVLDGDESFQLLEKRAFGVSRCPVELVEHGEAIVAKCSGVPLTIVVIAGALRGRTSEIDWRV
VKENVGKHLIQEDKLQRCVNVVRLSYNHLPQEKKACFLYFGAFPQGFDIPAWKLIRLWIAEGLIMSRLSGNEIEEIAEYY
LNDFANRNLVMVMGKTSNDRIKTCRVHDMLHEFCVEEATRLALF
>St_PG6002_C00T074299.1
KGEVTQGPSLENDAVVGFDDEANKVIKRLVEGPMDSVDIIPVVGMPGLGKTTLARKIYNDSKLTYEFYSIVWVYVGQECK
AKDMYLRILKFFKKNIEDHLNDDVDTLAKAIGGYIKKGGRCLIVLDDVWEDEVIDHVSKVFAENKKGHRIMMTTRDSRVA
KFANKEPHELKFLKKEESFELLVMRVFGKGSCPNELVVIGNKIAEKCGGVPLVVVVIAGALRGRSDKKEWERVDKNVVQH
YGEHTADSCLKFVKMSYDHLPGEVQMCFLYCGVFPRGFDIPCWKLIRLWIAEGLIKPPPESTLEVEEIAEFYLTDLLNRN
LVIIMQKRSDGQIKTCRLHDMLYQFCKKEASNKWLF
>St_PG6002_C00T074300.1
LPKKGVQEQGPSLENDEVVGFDDEASKVIKRLVEGPAESLDIIPVVGMPGLGKTTLARKIYNDPKLSYEFFSIPWVYVGQ
EYKIKDIYLRILKCFKKSIEDHLNDDVDTLAKVISDFINKGGRCLIVLDDVWEPNVIDHVKKVFAENKKGHRIMMTTRDR
YLATYANTEPHDLKFLNGKESFELLEKRVFGKGSCPDELVELGKKIAGNCGGVPLAVVVIAGALRGRPNTNDWIRVQKNV
AEHFYKNTQAGCLKFVEMSYNRLPQEVQTCFLYCGVFPRGFDIPSWKLIRLWIAEGLIKPQQTYTPEEIAEFYLNDLVNR
NLVILMRKKSDGQIKICRLHDMLHEFCRTEASNKWLF
>St_PG6002_C00T074306.1
EHQKKEEVTQGPSLENDAVVGFDEEANQVIKRLVQGPMDSVDIIPVVGMPGLGKTTLARKIYNDSKLTYEFYSIVWVYVG
KECKAKDIYLRILKFFKKNIEDHLNDDVDTLAKAIGGYIKKGGRCLIVLDDVWEDEVIDHVMKVFAENKKGHRIMMTTRD
LRLAKFANPEPHALKFLETEESFELLVMRVFGKGSCPNELVVIGKTIAKKCGGVPLVVVVIAGALRGRSDKKEWERVEKN
VVQHFGEHTEDSCLKYVKMSYDHLPQEVQMCFLYSGVFPRGFDIPCWKLIRLWIAEGLIKPQPESTLEERAEFCLTDLVN
RNLVIIMQKRSDGQIKTCRLHDMLYQFCKMEASNRCLF
>St_PG6002_C00T074321.1
PKIRQQVSSQGSSLEDDEVVGFDEEASRVIKRLVEGPAESVDIIPVVGMPGLGKTTLARKICNDPKLSYEFFSIIWVYVG
QDYKIKDIFLTILKFFKKSIDDYVNEDVDTLAKVISGFMNRGGKCLIVLDDVWEAEVVDVVKRVFPGNKKGHRIMMTTHD
GYLASYANPVPHDLKFLNNEESFELLVKRVFGKGNCPVELVDLGRSIARKCEGVPLEIVLIAGILIGRTNKRDWEMVDKN
VSQYLYNQNKDYGVFVEMSYNRLPQEVQTCFLYCGVFPLGFDIPCWKLIRLWIAEGLIKPQQSCTLEEIAEHHLNNLVQR
NLVILLQKRSDGQIKTCRLHNMLHEFCRKEASNKWLF
>St_PG6002_C00T074324.1
PKKGHEVTQGLLLDNDEVVGFDTEAKKVIKRLVEGPQESLVIIPVVGMLGLGKTIMARKIYNDPKLSYEFVSILWVNVGQ
EYKIKDIYLRILKFFTKRIEDHLNDDEDTLANVISSFISNRGRCLIILDDVWEENVIDHVKKVFAENKKGHRIMMTTRDG
YLAAYANPEPHLLKFLTPEESFELLVRRVFGKGGCPDELVEHGKRIAGYCGGVPLVVMVIAGALRGHSTTNDWLRVERNM
AQHLYSNYNLDYSIFLEMSYDCLPQEVQTCFLYCGIFPWDFDIPAWKLIRIWIAEGLIKPQQSYTLEEIAEHHLNDLVNR
NLVILLQKKSDGKIKTCRLHGILHEFCRTKAA
>St_PG6002_C00T080878.1
NRGDEERKAPVVEEDDVVGFDDEAKIVIDRLIGGSDYVEVVPVVGMPGLGKTTLAYKIYKDPKVEYEFFTRVWVYVSQTF
KRREIFLNIISKFTRNTKQYRDTPEDDLANEVKELLGKGGKYLIVLDDVWTMEAWDRIKIAFPNNGKRNRVLVTTRESNV
AKHCNDKPHDLKFLTKDESWELLEKKVFHKEKCPPELELPGKSIAEKCMGLPLAIVVIAGALIGKGKTTREWELVAASVG
EHLINRDPENCKKLVQMSYDRLPYDLKACFLYCGEFPGGSQIPAKKLIRLWIAEGFIQYHGPLALEDVAEDHLNDLVNRN
LVMVMQRSCSGQIKICRVHDMLHEFCRHEAMTEENL
>St_PG6002_C00T080881.1
NRGDEERKAPVVEEDDVVGFDDEAKIVIDRLIGGSDYVEVVPVVGMPGLGKTTLAYKIYKDPKVEYEFFTRIWVYVSQTF
KRREIFLNIISKFTRNTKQYRDTPEDDLANEVKELLGKGGKYLIVLDDVWTMEAWDRIKIAFPNNGKRNRVLMTTRESNV
AKRCNDKPHDLKFLTKDESWELLEKKVFHKEKCPAELELPGKSIAEKCMGLPLAIVVIAGALIGKGKTTREWELVAASVG
EHLINRDPENCKKLVQMSYDRLPYDLKACFLYCGAFPGGSQIPAKKLIRLWIAEGFIQYHGPLALEDVAEDHLNDLVNRN
LVMVMQRSCSGQIKICRVHDMLHEFCRHEAMTEENL
>St_PG6002_C00T084872.1
LPKKGVQEQGPSLENDEVVGFDDEASKVIKRLVEGPVESLDIIPVVGMPGLGKTTLARKIYNDPKLSYEFFSIPWVYVGQ
EYKIKDIYLRILKFFKKSIEDHLNDDVDTLAKVISDFINKGGRCLIVLDDVWVAEVIDDVKKVFAENKKGHRIMMTTRDR
YLATYANTEPHDLKFLNGKESFELLEKRVFGKGSCPDELVELGKKFAGNCGGVPLAVVVIAGALRGRPNTNDWVRVQKNV
AEHFYKNTQAGCLKFVEMSYNRLPQEVQTCFLYCGVFPRGFDIPSWKLIRLWIAEGLIKPQQTYTPEEIAEFYLNDLVNR
NLVILMRKKSDGQIKICRLHDMLHEFCRTEASNKWLF
>St_PG6002_C00T084873.1
GEVTQGPSLENDAVVGFDDEANKVIKRLVEGPMDSVDIIPVVGMPGLGKTTLARKIYNDSKLTYEFYSIVWVYVGQECKA
KDIYLRILKFFKKNIEDHLNDDVDTLAKAIGGYIKKGGRCLIVLDDVWEDEVIDHARKVFAENKKGHRIMMTTRDLRVAK
FANREPHELKFLEKEESFELLVMRVFGKGSCPNELVVIGKKIAKKCGGVPLVVVVIAGALRGRLDKKDWERVDRNVVQHL
GEHTEDSCLKFVKMSYDHLPREVQMCFLYCGVFPRGFDIPCWKLIRLWIAEGLIKPQPESTLEEIAEFYLTDLLNRNLVI
IMQKRSDGQIKTCRLHDMLYQFCKKEASNKWLF
>St_PG6002_C00T084875.1
KGEVTQGPSLENDAVVGFDEEANTVIKRLVEGSMESVDIIPVVGMPGLGKTTLARKICNDSKLTYEFYSIVWVYVGQECK
AKDIYLRILKFFKKNIEDHLNDDVDTLAKAIGGYIKKGGRCLIVLDDVWEDEVIDHVMKVFAENKKGHRIMMTTRDSRVA
KFANPEPHELKFLKKEETFELLVMRVFGKGSCPNDLVRTGKKIAEKCGGVPLVVVVIAGALRGRSDKKEWERVEKNVVQF
MGEHTEDSCLKYVKTSYDHLPQEMQMCFLYCGVFPRGFDIPCWKLIRLWIAEGLIKPQPNFTLEEIAEFCLTDLLNRNLV
IIMQKRSDGQIKTCRLHDMLYQFCKKEASNRWLF
>St_PG6002_C00T084878.1
ELPKKGVQEQGPSLENDEVVGFDDEASKVIKRLVEGPAESLDIIPVAGMPGLGKTTLARKIYNDPKLSYEFFSIPWVYVG
QEYKIKDIYLRILKCFKKSIEDHLNDDVDTLAKVISDFINKGERCLIVLDDVWVAEVIDDVKKVFAENKKGHRIMMTTRD
RYLATYANTEPHDLKFLNGKESFELLEKRVFGKGGCPDELVELGKEIAGKCGGVPLALVVIAGALRGRPNTNDWLRVQKN
VAEHFYKNTQEGCLKFVEMSYNRLPQEVQTCFLYCGVFPRGFDIPSWKLIRLWIAEGLIKPQQTYTPEEIAEFYLNDLVN
RNLVILMRKKSDGQIKICRLHDMLHEFCRKEASNKWLF
>St_PG6029_C00T014478.1
LDDNFNRGHEERKAPVVEEDDVVGFDDEAKIVIDRLIGGSDYVEVVPVVGMPGLGKTTLAYKIYKDPKVEYEFFTRVWVY
VSQTFKRREIFLNIISKFTRNTKQYHDTPEDDLANEVKELLGKGGKYLIVLDDVWTMEAWDRIKIAFPNNGKRNRVLMTT
RESNVAKRCNDKPHDLKFLTEDESWELLEKKVFHKEKCPPELELPGKSIAEKCMGLPLAIVVIAGALIGKGKTTREWELV
AASVREHLINQDPENCKKLVQMSYDRLPYDLKACFLYCGAFPGGSQIPAKKLIRLWIAEGFIQYQGPLALEDVAEDHLND
LVNRNLVMVMQRSCSGQIKICRVHDMLHEFCRHEAMTEEDL
>St_PG6029_C00T020480.1
GTQGPAEEDIEVVGFDKPAEDVIKRFGEGSKDLDVIPIVGMPGLGKTTLSRKVYNDSSLDFHFYKRMWIYVGTSKKPKDI
LVEIVNEVAPSNSKELIKDKDEDQLAHIIRDFLVERGKYLIVLDDVWDTQVVDFVKKAFPNNKSQPRGDRIMLTTRQQRV
AEAVSARPHNLEKLSKGDSFKLLEQRVFGKTRECPINLRGYGEEIVDKCCGVPLAIVVISGALKGCMDESEWIVVKENVG
KIFINKDDDKSCLKYVETSYTHLPQQKKAAFLYFGVFPQGFDIPAWKLIRLWVAEGLIKSDLQGSEIEKVAETYLSDFAG
RNLVMVMQKRSNGQIKTCRLHDMLHEFCIIEAKRISLF
>St_PG6029_C00T028422.1
KGEVTQGPSLENDAVVGFDEEANTVIKRLVEGSMESVDIIPVVGMPGLGKTTLARKICNDSKLTYEFYSIVWVYVGQECK
AKDIYLRILKFFKKNIEDHLNDDVDTLAKAIGGYIKKGGRCLIVLDDVWEDEVIDHVMKVFAENKKGHRIMMTTRDSRVA
KFANPEPHELKFLKKEETFELLVMRVFGKGSCPNDLVRTGKKIAEKCGGVPLVVVVIAGALRGRSDKKEWERVEKNVVQF
MGEHTEDSCLKYVKTSYDHLPQEMQMCFLYCGVFPRGFDIPCWKLIRLWIAEGLIKPQPNFTLEEIAEFCLTDLLNRNLV
IIMQKRSDGQIKTCRLHDMLYQFCKKEASNRWLF
>St_PG6029_C00T028424.1
GEVTQGPSLENDAVVGFDDEANKVIKRLVEGPMDSVDIIPVVGMPGLGKTTLARKIYNDSKLTYEFYSIVWVYVGQECKA
KDIYLRILKFFKKNIEDHLNDDVDTLAKAIGGYIKKGGRCLIVLDDVWEDEVIDHARKVFAENKKGHRIMMTTRDLRVAK
FANREPHELKFLEKEESFELLVMRVFGKGSCPNELVVIGKKIAKKCGGVPLVVVVIAGALRGRLDKKDWERVDRNVVQHL
GEHTEDSCLKFVKMSYDHLPREVQMCFLYCGVFPRGFDIPCWKLIRLWIAEGLIKPQPESTLEEIAEFYLTDLLNRNLVI
IMQKRSDGQIKTCRLHDMLYQFCKKEASNKWLF
>St_PG6029_C00T028425.1
LPKKGVQEQGPSLENDEVVGFDDEASKVIKRLVEGPVESLDIIPVVGMPGLGKTTLARKIYNDPKLSYEFFSIPWVYVGQ
EYKIKDIYLRILKFFKKSIEDHLNDDVDTLAKVISDFINKGGRCLIVLDDVWVAEVIDDVKKVFAENKKGHRIMMTTRDR
YLATYANTEPHDLKFLNGKESFELLEKRVFGKGSCPDELVELGKKFAGNCGGVPLAVVVIAGALRGRPNTNDWVRVQKNV
AEHFYKNTQAGCLKFVEMSYNRLPQEVQTCFLYCGVFPRGFDIPSWKLIRLWIAEGLIKPQQTYTPEEIAEFYLNDLVNR
NLVILMRKKSDGQIKICRLHDMLHEFCRTEASNKWLF
>St_PG6029_C00T028427.1
IPEKAHQVTQKGPLEDDEVVGFDEEANEVMKRLVEGVSESVDIIPVVGMAGLGKTTLARKICNDSKLSFEFFRIIWVNVG
LEYKIKDIYLTILNFFTKHIEDHFNEDVDALAKTICGFMSEEGGRCLIVLDDVWVAEVVDAVKKVFPRNKKGHRIMLTTR
DGYLATYTNPDPHNLKRLTPSNSFELLEKRAFGNGNFPVELVELGKNIAQRCWGVPLATVLIAGLLRGLRNKSDWVRVES
NVSQRLHNKDYDFALFIEMSYDRLPQEMQRCFLYCGIFPRGFDIPAWKLIRLWIAEGLIKPQQSSTLEEIAERHLNDLVH
RNLVILLQKRSDGQIKTCRLHDMLHEFCRTKAANKWLF
>St_PG6029_C00T030516.1
SSRRSPPQKRVPMVEEENVVGFDDEAMKISSRLTNGSEELEIISIVGMGGLGKTTLAKKVYTDPSVEFHFYNRAWIYVSQ
LYSRKEVFLGILDSLGLITDEMYKMNDEKLAGELFSHLRSKRYLVVIDDVWTMEAWDDLQMAFPKTASGSRILLTTRNTE
VALHANPEGLPHHLRFLTHEESWELLSKKVFRKGSCPLELEDIGLQIAKKCYGLPLAIVVVSGLLLKKEKTRDWWKKVAN
DVSSYVARDPKQCMDVLALSYKHLPDHLKVCFIYFGVFPEDFEIPVWKLLRLWTSEGFIQQMGQECLEDTAEEYLEDLVD
RNLVLVAKKRANGRIKSCRVHDMLRDLSVKMGSEEKFL
>St_PG6029_C00T031204.1
MIDHHAEKVVQEEQGSSLENHEVVGFDEEAAKVINRLVEGVECLDVIPVVGMPGLGKTTLARKIYNDPKISREFFSYIWV
FIGQSTCVKRDILFNILKKFTNSVDEFKNRNEADITQEIRKRVANGGKCLIVLDDVWDPNVVDFVKTVFPDNKKAHRIMM
TTRHEDIARSVNKYPHNLKFLDGDESFQLLEKRAFGVSRCPVELVEHGEAIVAKCSGVPLTIVVIAGALRGRTSEIDWKV
VRENVGKHLLEDKRQRCLNVVRLSYNHLPQEKKACFLYFGAFPQGFDIPAWKLIRLWIAEGLIMSKLSGIEIEDIAEYYL
NDFANRNLVMVTGKRSNGRIKTFRVHDMLHEFCVEEGTRLTLF
>St_PG6029_C00T047314.1
DRQAETVVQEEQGSSLENHEVVGFDKEATKVINRLVEGAECLDVIPVVGMPGLGKTTLARKIYNDPKISREFFSYIWVFI
GQSTCVKRDILFNILKGFTNSVDEFKNRNEADITEEIRKRVANGGKCLIVLDDVWDSNVVDFVKTVFPDNKKAHRIMMTT
RHEDIARSVNKYPHNLKFLDGDESFQLLEKRAFGVSHCPVELVEHGEAIVAKCSGVPLTIVVIAGALRGRTSEIDWKVVR
ENVGKHLIQEDKLQRCVNVVRLSYNHLPHEKKACFLYFGAFPQGFDIPAWKLIRLWIAEGLIMSKLSGNEIEEIAEYYLN
DFANRNLVMVMGKTSNDRIKTCRVHDMLHEFCVEEATRLTLF
>St_PG6029_C00T047744.1
GTQGPAEEDIEVVGFDKPAEDVIKRLSEGSKDLDVIPIVGMPGLGKTTLSRKVYNDSSLDFHFYKRMWVYVGTSKKPKDI
LVEIVNEVAPSNSKELIKDKDEDQLAHIIRDFLVERGKYLIVLDDVWDTQVVDFVKKAFPNNKSQPRGDRIMLTTRQQRV
AEAVSARPHNLEKLSKGDSFKLLEQRVFGKTRECPINLRGYGEEIVDKCCGVPLAIVVISGALKGCMDESEWIVVKENVG
KIFINKDDDKSCLKYVETSYNHLPQQKKAAFLYFGVFPQGFDIPAWKLIRLWVAEGLIKSDLQGSEIEKVAETYLSDFAG
RNLVMVMQKRSNGQIKTCRLHDMLHEFCIIEAKRISLF
>St_PG6029_C00T069735.1
FNRGDEERKAPVVEEDDVVGFDDEAKIVIDRLIGGSDYVEVVPVVGMPGLGKTTLAYKIYKDPKVEYEFFTRVWVYVSQT
FKRREIFLNIISKFTRNTKQYHDTPEDDLANEVKELLGKGGKYLIVLDDVWTMEAWDRIKIAFPNNGKRNRVLMTTRESN
VAKRCNDKPHDLKFLTEDESWELLEKKVFHKEKCPPELELPGKSIAEKCMGLPLAIVVIAGALIGKGKTTREWELVAASV
REHLINRDPENCKKLVQMSYDRLPYDLKACFLYCGAFPGGSQIPAKKLIRLWIAEGFIQYQGPLALEDVAEDHLNDLVNR
NLVMVMQRSCSGQIKICRVHDMLHEFCRHEAMTEEDL
>St_PG6029_C00T070306.1
KKGVQEQGPSLENDEVVGFDEEASKVIKRLVEGPAESLDIIPVVGMPGLGKTTLARKIYNDPKLSYEFFSIPWVYVGQEY
KIKDIYLRILKCFKKSIEDHLNDDVDTLAKVISDFINKGGRCLIVLDDVWVAEVIDDVKKVFAENKKGHRIMMTTRDRYL
ATYANTEPHDLKFLNGKESFELLEKRVFGKGSCPDELVELGKKIAGNCGGVPLAVVVIAGALRGRPNTNDWLRVQKNVAE
HLYKNTQAGCLKFVEMSYNRLPQEVQTCFLYCGVFPRGFDIPSWKLIRLWIAEGLIKPQQTYTPEEIAEFYLNDLVNRNL
VILMRKKSDGQIKICRLHDMLHEFCRAEASNKWLF
>St_PG6029_C00T070307.1
KKGVQEQGPSLENDEVVGFDEEASKVIKRLVEGPAESLDIIPVVGMPGLGKTTLARKIYNDPKLSYEFFSIPWVYVGQEY
KIKDIYLRILKCFKKSIEDHLNDDVDTLAKVISDFINKGGRCLIVLDDVWVAEVIDDVKKVFAENKKGHRIMMTTRDRYL
ATYANTEPHDLKFLNGKESFELLEKRVFGKGSCPDELVELGKKIAGNCGGVPLAVVVIAGALRGRPNTNDWLRVQKNVAE
HLYKNTQAGCLKFVEMSYNRLPQEVQTCFLYCGVFPRGFDIPSWKLIRLWIVEGLIKPQQTYTPEEIAEFYLNDLVNRNL
VILMRKKSDANASDQAIPSIQDKDTCRRLC
>St_PG6029_C00T070309.1
EHHKKEEVTQGPSLENDAVVGFDDEANTVIQRLVEGPMDSVDIIPVVGMPGLGKTTLARKIYNDSKLTYEFYSIVWVYVG
KECKAKDIYLRILKFFKKNIEDHLNDDVDTLAKAIGGYIKKGGRCLIVLDDVWEDEVIDHVMKVFAENKKGHRIMMTTRD
LRLAKFANPEPHALKFLETEERALRGRSDKKDWERVDRNVVQHLGEDTEDSCLKFVKMSYDHLPQEVQMCFLYCGVFPRG
FDIPCWKLIRLWIAEGLIKPQPKFTLEERAEFCLTDLVNRNLVIIMQKRSDGQIKTCRLHDMLYQFCKMEASNRCLF
>St_PG6029_C00T072614.1
SSRRSPPQKRVPMVEEENVVGFDDEARKISSRLTNGSEELEIISIVGMGGLGKTTLAKKVYTDPSVEFHFYNRAWIYVSQ
QYSRKEIFLGILDSLGFITDEMYKMNDEKLAGELFSHLRSKRYLVVIDDVWTMEAWDDLQMAFPKTASGSRILLTTRNTE
VALHANPEGLPHHLRFLTHEESWELLSKKVFRKGSCPLELEDIGLQIAKKCYGLPLAIVVVSGLLLKKEKTRDWWKKVAN
DVSSYVARDPKQCMDVLALSYKHLPDHLKVCFIYFGVFPEDFEIPVWKLLRLWTCEGFIQQMGQECLEDTAEEYLEDLVD
RNLVLVAKKRANGRIKTCRIHDMLRDLSVKMGSEEKFL
>St_PG6055_C00T000287.1
NRGDEERKAPVVEEDDVVGFDDEAKIVIDRLIGGSDYVEVVPVVGMPGLGKTTLAYKIYKDPKVEYEFFTRVWVYVSQTF
KRREIFLNIISKFTRNTKQYHDTPEDDLANEVKELLGKGGKYLIVLDDVWTMEAWDRIKIAFPNNGKRNRVLMTTRESNV
AKRCNDKPHDLKFLTEDESWELLEKKVFHKEKCPPELELPGKSIAEKCMGLPLAIVVIAGALIGKGKTTREWELVAASVR
EHLINRDPENCKKLVQMSYDRLPYDLKACFLYCGAFPGGSQIPAKKLIRLWIAEGFIQYQGPLALEDVAEDHLNDLVNRN
LVMVMQRSCSGQIKICRVHDMLHEFCRHEAMTEEDL
>St_PG6055_C00T004167.1
RGFEERKPPVVEEDDVVGFDEEADIVIKRLLGESNRLEVVPVVGMPGLGKTTLANKIYKHPKIGYEFFTRIWVYVSQSYR
RRELFLNIISKFTRNTKQYHGMCEEDLADEIQDFLGKGGKYLVVLDDVWSDEAWERIKIAFPNNNKPNRVLLTTRDSKVA
KQCTPIPHDLKFLSEDESWILLEKKVFHKDKCPPELVVPSGKSIAKKCKGLPLAIVVIAGALIGKGKTPREWKQVDDSVS
EHLINRDQPENCNKLVQMSYDRLPYDLKACFLYCSAFPGGFQIPAWKLIRLWIAEGFIQYKGHLSLECKGEDNLNDLINR
NLVMVMERTSDGQIKTCRLHDMLHEFCRQEAMKEENL
>St_PG6055_C00T006340.1
SLNSGEERQPPVVEEDDVVGFDDEAQKVIDRLLEGSGDLEVIPVVGMPGLGKTTLATKIFKHLKIEYEFFTRLWLYVSQS
YKTRELYLNIISKFTGNTKHCRDMSETDLAQKVREILDEGGKYLIVLDDVWSTDAWDRIKIAFPRNGKGNRVLLTTRDNN
VARYCNRSPHYLKFLTDEESWILLEKRALHKAKCPPELETNGKSIARKCKGLPLAIVVIAGALIGKGKTIREWEQVDQSV
GEHFINRDQPNKLVRMSYDVLPYDWKACFLYFGTFPRGYLIPARKLIRLWIAEGFIQYRGNLSLECKAENYLNELVNRNL
VMVMQRTLDGQIKTCRVHDMLYEFCWQEATTEENL
>St_PG6055_C00T015577.1
NEILVEGSSLENHEVVGFGEEATKVINRLVEGAECLDVIPVVGMPGLGKTTLARKIYNDPTISREFFSYIWVFIGQSTCV
KRDILFNILKGFTNSFDEFKNKNEADITEEIRKRVANGGKCLIVLDDVWDPNVVDFVKTVFPDNKKAHRIMMTTRHEDIA
RSVSKYPHNLKFLDGVESFQLLEKRAFGVSRCPVELVEHGEAIVAKCSGVPLTIVVIAGALRGRTSEIDWRVGKCGKHLI
QEDKLQRCVNVVRLSYNHLPQEKKACFLYFGAFPQGFDIPAWKLIRLWIAEGLIMSRLSGNEIEEIAEYYLNDFANRNLV
MVMGKTSNDRIKTCRVHDMFHEFCVEEATRLALF
>St_PG6055_C00T015586.1
MIDHHAEKVVQEEQGSSLENHEVVGFDEEVTKVINRLVEGAECLDVIPVVGMPGLGKTTLARKIYNDPKISREFFSYIWV
FIGQSTCVKRDILFNILKKFTNSVDEFKNRNEADITQEIRKRVANGGKCLIVLDDVWDPNVVDFVKTVFPDNKKAHRIMM
TTRHEDIARSVNKYPHNLKFLDGDESFQLLEKRAFGISRCPVELVEHGEAIVAKCSGVPLTIVVIAGALRGRTSEIDWKV
VRENVGKHLLEDKRQRCLNVVRLSYNHLPQEKKACFLYFGAFPQGFDIPAWKLIRLWIAEGLIMSKLSGIEIEDISEYYL
NDFANRNLVMVTGKRSNGRIKTFRVHDMLHEFCVEEGTRLTLF
>St_PG6055_C00T017042.1
KSTGTQGPAEEDIEVVGFDKPAEDVIKRLSEGSKDLDVIPIVGMPGLGKTTLSRKVYNDSSLDFHFYKRMWVYVGTSKKP
KDILVEIVNEVAPSNSKELIKDKDEDQLAHIIRDFLVERGKYLIVLDDVWDTQVVDFVKKAFPNNKSQPRGDRIMLTTRQ
QRVAEAVSAHPHNLEKLSKGDSFKLLEQRVFGKTRECPINLRGYGEEIVDKCCGVPLAIVVISGALKGCMDESEWIVVKE
NVGKIFINKDDDKSCLKYVETSYNHLPQQKKAAFLYFGVFPQGFDIPAWKLIRLWVAEGLIKSNLQGSEIEKVAETYLSD
FAGRNLVMVMQKRSNGQIKTCRLHDMLHEFCIIEAKRISLF
>St_PG6055_C00T031447.1
KKGMQEQGPSLENDEVVGFDEEASKVIKRLVKGPAESLDIIPVVGMPGLGKTTLARKIYNDPKLSYEFFSIPWVYVGQEY
KIKDIYLRILKCFKKSIEDHLNDDVDTLAKVISDFINKGGRCLIVLDDVWVAEVIDDVKKVFAENKKGHRIMMTTRDRYL
ATYANTEPHDLKFLNGKESFELLEKRVFGKGSCPDELVELGKKIAGNCGGVPLAVVVIAGALRGRPNTNDWLRVQKNVAE
HLYKNTQAGCLKFVEMSYNRLPQEVQTCFLYCGVFPRGFDIPSWKLIRLWIAEGLIKPQQTYTPEEIAEFYLNDLVNRNL
VILMRKKSDGQIKICRLHDMLHEFCRAEASNKWLF
>St_PG6055_C00T060568.1
LNSGEERQPPVVEEDDVVGFDDEAQTVIDRLLEGSGDLEVIPVVGMPGLGKTTLATKIFKHPKIEYEFFTRLWLYVSQSY
KTRELYLNIISKFTGNTKHCRDMSETDLAHKVREILDEGGKYLIVLDDVWSTDAWDRIKIAFPRNGKGNRVLLTTRDNNV
ARYCNRSPHYLKFLTDEESWILLEKRALHKAKCPPELETNGKSIARKCKGLPLAIVVIAGALIGKGKTIREWEQVDQSVG
EHFINRDQPNKLVRMSYDVLPYDWKACFLYFGTFPRGYLIPARKLIRLWIAEGFIQYRGNLSLECKAENYLNELVNRNLV
MVMQRTLDGQIKTCRVHDMLYEFCWQEATTEENL
>St_PG6055_C00T069447.1
KKGHELTQGPPLEEDEVVGFDEEANKVIKRLVEGPAESVDIIPVVGMPGLGKTTLAKKICNDPRVSYEFFSIIWVYVGQE
YKIKDIYLRILKFFKKSIEDHLNEDVDTLAKVISDLIRKGGRCLIVLDDVWEAEVVDVVKRVFPRNKKGHQIIMTVRNRY
LATYANPEPHDLKVLTKSHSFQLLEKRAFGNGNFPVELLELGKNIAKRCWGVPLATVLIAGVLRGLRNKSDWVRVENNVS
QRLHNKDYDFGLFIEMSYDRLPEEMQTCFLYCGIFPRGFDIPAWKLIRLWIAEGLIKPQQSYTLEEIAELHLNDLVHKNL
VILLQKKADGRIKTCRLHDLLHEFCRRKAANKWLF
>St_PG6055_C00T069455.1
KKGMQEQGPSLENDEVVGFDEEASKVIKRLVKGPAESLDIIPVVGMPGLGKTTLARKIYNDPKLSYEFFSIPWVYVGQEY
KIKDIYLRILKCFKKSIEDHLNDDVDTLAKVISDFINKGGRCLIVLDDVWVAEVIDDVKKVFAENKKGHRIMMTTRDRYL
ATYANTEPHDLKFLNGKESFELLEKRVFGKGSCPDELVELGKKIAGNCGGVPLAVVVIAGALRGRPNTNDWLRVQKNVAE
HLYKNTQAGCLKFVEMSYNRLPQEVQTCFLYCGVFPRGFDIPSWKLIRLWIAEGLIKPQQTYTPEEIAEFYLNDLVNRNL
VILMRKKSDGQIKICRLHDMLHEFCRAEASNKWLF
>St_PG6055_C00T069457.1
EHHKKEEVTQGPSLENDAVVGFDDEANTVIQRLVEGPMDSVDIIPVVGMPGLGKTTLARKIYNDSKLTYEFYSIVWVYVG
KECKAKDIYLRILKFFKKNIEDHLNDDVDTLAKAIGGYIKKGGRCLIILDDVWEDEVIDHVMKVFAENKKGHRIMMTTRD
LRLAKFANPEPHALKFLETEESFELLVMRVFGKGSCPNELVVIGKKIAKKCGGVPLVVVVIAGALRGRSDKKDWERVDRN
VVQHLGEDTEDSCLKFVKMSYDHLPQEVQMCFLYCGVFPRGFDIPCWKLIRLWIAEGLIKPQPKFTLEERAEFCLTDLLN
RNLVIIMQKRSDGQIKTCRLHDMLYQFCKMEASNRCLF
>St_PG6055_C00T069614.1
AAEIVVQEEQGSSLENHEVVGFDKEATKVINRLVEGAECLDVIPVVGMPGLGKTTLARKIYNDPKISREFFSYIWVFIGQ
STCVKRDILFNILKGFTNSVDEFKNRNEADITEEIRKRVANGGKCLIVLDDVWDSNVVDFVKTVFPDNKKAHRIMMTTRH
EDIARSVNKYPHNLKFLDGDESFQLLEKRAFGVSRCPVELVEHGEAIVAKCSGVPLTIVVIAGALRGRTCEIDWRVVREN
VGKHLIQEDKLQRCVNVVRLSYNHLPQEKKACFLYFGAFPQGFDVPAWKLIRLWIAEGLIMSRLSGNEIEEIAEYYLNDF
ANRNLVMVMGKTSNDRIKTCRVHDMLHEFCVEEATRLTLF
>St_PG6055_C00T074029.1
SSRRSPPQKRVPMVEEENVVGFDDEAMKISSRLTNGSEELEIISIVGMGGLGKTTLAKKVYTDPSVEFHFYNRAWIYVSQ
LYSRKEVFLGILDSLGLITDEMYKMNDEKLAGELFSHLRSKRYLVVIDDVWTMEAWDDLQMAFPKTASGSRILLTTRNTE
VALHANPEGLPHHLRFLTHEESWELLSKKVFRKGSCPLELEDIGLQIAKKCYGLPLAIVVVSGLLLKKEKTRDWWKKVAN
DVSSYVARDPKQCMDVLALSYKHLPDHLKVCFIYFGVFPEDFEIPVWKLLRLWTSEGFIQQMGQECLEDTAEEYLEDLVD
RNLVLVAKKRANGRIKSCRVHDMLRDLSVKMGSEEKFL
>St_PG6059_C00T000371.1
NIYLGCINLKPPVVEEDDVVGFDEEADIVIKRLLGESNRLEVVPVVGMPGLGKTTLANKIYKHPKIGYEFFTRIWVYVSQ
SYRRRELFLNIISKFTRNTKQYHGMCEEDLADEIQDFLGKGGKYLVVLDDVWSDEAWERIKIAFPNNNKPNRVLLTTRDS
KVAKQCTPIPHDLKFLSEDESWILLEKKVFHKDKCPPELVVPSGKSIAKKCKGLPLAIVVIAGALIGKGKTPREWKQVDD
SVSEHLINRDQPENCNKLVQMSYDRLPYDLKACFLYCSAFPGGFQIPAWKLIRLWIAEGFIQYKGHLSLECKGEDNLNDL
INRNLVMVMERTSDGQIKTCRLHDMLHEFCRQEAMKEENL
>St_PG6059_C00T010724.1
IPKKAHQVTQKGPLEDDEVVGFDEDANEVMNRLVEGVSESVDIIPVVGMAGLGKTTLARKICNDSKLSFEFFRIIWVNVG
LEYKIKDIYLTILNFFTKHIEDHFNEDVDALAKTICGFMSEEGGRCLIVLDDVWVAEVVDAVKKVFPRNKKGHRIMLTTR
DGYLATYANPDPHNLKLLTPSNSFELLEKRAFGNGNFPVELVELGKNIAQRCWGVPLATVLIAGLLRGLRNKSDWVRVEN
NVSKCLHNKDYDFALFIEMSYNRLPQEMQTCFLYCGIFPRGFDIPAWKLIRLWIAEGLIKPQQPYTLEDIAELHLNDLVH
RNLVILLQKTADGRIKTCRLHDLLHEFCRTKAANKWLF
>St_PG6059_C00T010725.1
QDTFLEVRNIVGFTTESNEVMERLVEGTEEVECIPIVGMTGLGKTTLARKVWSEPLITAEFSKNIWVSVGQSNELKNIFF
VILKSSTGPNQEFRCTGENELAEVIASFGTEQHRCLIVLDDVWASELVDFFKNVLPENKKGHRILMTTRRRDLASCASER
PYHLKFLTGEDSFRLLEKRVFDNGRCRNDLVELGKSIASKCGGLPLALVVIARALKVNQTVYEWKRIENNFWQYVVKEND
TATCWKIVEASYESLSSEMKACFLYCLAFPKGYDIPVQMLIRLWMAEGLIESSPINFSSSEDKADNYLMEFENLDLVIVS
REITGSIKRVKCNEMFYEFYKME
>St_PG6059_C00T010727.1
KKGVQEQGPSLENDEVVGFDEEASKVIKRLVEGPVESLDIIPVVGMPGLGKTTLARKIYNDPKLSYEFFSIPWVYVGQEY
KIKDIYLRILKCFKKSIEDHLNDDVDTLAKVISDFINKGGRCLIVLDDVWVAEVIDDVKKVFAENKKGHRIMMTTRDRYL
ATYANTEPHDLKFLNGKESFELLEKRVFGKGSCPDELVELGKKIAGNCGGVPLAVVVIAGALRGRPNTNDWLRVQKNVAE
HLYKNTQAGCLKFVEMSYNRLPQEVQTCFLYCGVFPRGFDIPSWKLIRLWIAEGLIKPQQTYTPEEIAEFYLNDLVNRNL
VILMRKKSDGQIKICRLHDMLHEFCRTEASNKWLF
>St_PG6059_C00T010728.1
GEVTQGPSLENDAVVGFDDEANKVIKRLVEGPMDSVDIIPVVGMPGLGKTTLARKIYNDSKLTYEFYSIVWVYVGQECKA
KDIYLRILKFFKKNIEDHLNDDVDTLAKAIGGYIKKGGRCLIVLDDVWEDEVIDHARKVFAENKKGHRIMMTTRDLRLAK
FANREPHELKFLEKEESFELLVMRVFGKGSCPNELVVIGKKIAKKCGGVPLVVVVIAGALRGRLDKKDWERVDRNVVQHL
GEHTEDSCLKFVKMSYDHLPREVQMCFLYCGVFPRGFDIPCWKLIRLWIAEGLIKPQPESTLEEIAEFYLTDLLNRNLVI
IMQKRSDGQIKTCRLHDMLYQFCKKEASNKWLF
>St_PG6059_C00T010730.1
EHQKKEEVTQGPSLENDAVVGFDDEANKVIKRLVEGPMDSVNIIPVVGMPGLGKTTLARKICNDSKLTYEFYSIVWVYVG
KECKAKDIYLRILKFFRKNIEDHLNDDVDTLAKAIGGYIKKGGRCLIVLDDVWEDEVIDHVMKVFAENKKGHRIMMTTRD
LRLAKFANPEPHALKFLETEESFKLLVMRVFGKGSCPNELVVIGKEIAEKCGGVPLVVVVIAGALRGRLDKKDWERVDRN
VVQHFGDHTEDSCLKYVKMSYDHLPGEVQMCFLYCGVFPRGFDIPCWKLIRLWIAEGLIKPQPNFTLEEIAEFCLTDLLN
RNLVIIMQKRSDGQIKTCRLHDMLYQFCKKEASNRCFF
>St_PG6059_C00T010732.1
GHEITQGPSLEEDEVVGFDEEAYNLIKRLVEGPEESLDIIPVVGMPGLGKTVLARKIYNDPKLSYEFLSILWVYVGQEYK
IKDIYLRILKFFTKRVEDHLNDDEDTLAKVISDFMSKRGRCLIVLDDVWDAEVVDYVKKVFAENKRGHRIVITTRDGYLA
YYINPDPHSLKFLTKAESFELLVRRVFGKETCPDELLQFGKRIAERCCGVPIVVMVIAGALRGRSTTNDWLRVERNMAQH
LYSNYNRDSGVFLEMSYDCLPQEVQTCFSYCGIFPRDFDIPAWKLIRMWIAEGLIKPQQSYTLEEIAEHHLNDLVNRNLV
ILLQKRSDGQIKTCRLHGMLHEFCRRKAANKWLF
>St_PG6059_C00T010733.1
ELPKKGVQEQGPSLENDEVVGFDDEASKVIKRLVEGPAESLDIIPVVGMPGLGKTTLARKIYNDPKLSYEFFSIPWVYVG
QEYKIKDIYLRILKCFKKSIEDHLNDDVDTLAKVISDFINKGRRCLIVLDDVWVAEVIDDVKKVFAENKKGHRIMMTTRD
RYLATYANTEPHDLKFLNGKESFELLEKSVFGKGGCPDELVELGKKIAGNCGGVPLAVVVIAGALRGRPNTNDWLRVQKN
VAEHFYKSTQKGCLKFVEMSYNRLPQEVQTCFLYCGVFPRGFDIPSWKLIRLWIAEGLIKPQQTYTPEEIAEFYLKDLVD
RNLVILMRKKSDGQIKICRLHDMLHEFCRTEASNKWLF
>St_PG6059_C00T010740.1
KGEVTQGPSLENDAVVGFDKEANTVIQRLVEGPMDSVDIIPVVGMLGLGKTTLARKIYNDSKLTYEFYSIVWVYVGKECK
AKDIYLRILKFFKKNIEDYLNDDVDTLAKAIGGYIKKGGRCLIVLDDVWEDEVIDHVMKVFAENKKGHRIMMTTRDSCVA
KFANPEPHELKFLKKEETFELLVMRVFGKGSCPNDLVRTGKKIAEKCGGVPLVVVVIAGALRGRSDKKEWERVDKNVVQH
YGEHTEDSCLKFVKMSYDHLPREVQMCFLFCGVFPRGFDIPCWKLIRLWIAEGLIKPQPESTLEVEEIAEFYLTDLLNRN
LVIIMQKRSDGQIKTCRLHDMLYQFCKKEASNKWLF
>St_PG6059_C00T016622.2
LNSGEERQPPVVEEDDVVGFDDEAQTVIDRLLEGSGDLEVIPVVGMPGLGKTTLATKIFKHPKIEYEFFTRLWLYVSQSY
KTRELYLNIISKFTGNTKHCRDMSETDLAHKVREILDEGGKYLIVLDDVWSTDAWDRIKIAFPRNGKGNRVLLTTRDNNV
ARYCNRSPHYLKFLTDEESWILLEKRALHKAKCPPELETNGKSIARKCKGLPLAIVVIAGALIGKGKTIREWEQVDQSVG
EHFINRDQPNKLVRMSYDVLPYDWKACFLYFGTFPRGYLIPARKLIRLWIAEGFIQYRGNLSLECKAENYLNELVNRNLV
MVMQRTLDGQIKTCRVHDMLYEFCWQEATTEENL
>St_PG6059_C00T016623.1
NRGGEERQPPVVEEDDVVGFDDEAQTVIDRLLEGSGDLEVIPVVGMPGLGKTTLATKIFKHPKIEYEFFTRLWLYVSQSY
KTRELYLNIISKFTGNTKHCRDMSETDLAHKVREILDEGGKYLIVLDDVWSTDAWDRIKIAFPKNDKGNRVLLTTRDHKV
AKHCNRSPHDLKFLTDEESWILLEKRAFHKAKCPPELETNGKSIARKCKGLPLAIVVIAGALIGKGKTIKEWEQVDQSVG
EYFINRDQPNNCNKLVRMSYDVLPYDWKACFLYFGTFPRGYLIPARKLIRLWIAEGFIQYEGNLSLECKAEEYLNELVNR
NLVMVMQRTLDRQIKTCRVHDMLYEFCWQEATTEENL
>St_PG6059_C00T021120.1
NAIRLMKGPPLGNDEVVGFDKEANIVIKRLVEGPADSLDIIPVMGMPGLGKTTLARKVCNDSKVSYGFFKTVWVYVGQEY
KIKDIHLRILQLFTTRIEEYLNEDEARLAEVIRGYMSKGGRCLIVLDDVWEKNVIDHVKKVFPENKKGHRIMMTTRDEYV
AAYANPEPHKLKFLTEEESFELLVRRVFGKGSCPDELKENGQKIAGSCGGLPLAVVVIAGALGGRSTTNDWERIERNVAQ
HLFKNNQESCLKFVEMSYDRLPQEVQMCFLYSGIFPRGFDIPAWKLIRLWIAEGLIKPEQSSTLEQIAELYLNDLVHRNL
VILLQKRSDGQIKTCRLHDMLHEFCRTKAA
>St_PG6059_C00T021160.1
SSRRSPPQKRVPMVEEENVVGFDDEAMKISSRLTNGSEELEIISIVGMGGLGKTTLAKKVYTDPSVEFHFYNRAWIYVSQ
LYSRKEVFLGILDSLGLITDEMYKMNDEKLAGELFSHLRSKRYLVVIDDVWTMEAWDDLQMAFPKTASGSRILLTTRNTE
VALHANPEGLPHHLRFLTHEESWELLSKKVFRKGSCPLELEDIGLQIAKKCYGLPLAIVVVSGLLLKKEKTRDWWKKVAN
DVSSYVARDPKQCMDVLALSYKHLPDHLKQMGQECLEDTAEEYLEDLVDRNLVLVAKKRANGRIKSCRVHDMLRDLSVKM
GSEEKFL
>St_PG6059_C00T035675.1
NRGDEERKAPVVEEDDVVGFDDEAKIVIDRLIGGSDYVEVVPVVGMPGLGKTTLAYKIYKDPKVEYEFFTRVWVYVSQTF
KRREIFLNIISKFTRNTKQYHDTPEDDLANEVKELLGKGGKYLIVLDDVWTMEAWDRIKIAFPNNGKRNRVLMTTRESNV
AKRCNDKPHDLKFLTEDESWELLEKKVFHKEKCPPELELPGKSIAEKCMGLPLAIVVIAGALIGKGKTTREWELVAASVR
EHLINRDPENCKKLVQMSYDRLPYDLKACFLYCGAFPGGSQIPAKKLIRLWIAEGFIQYQGPLALEDVAEDHLNDLVNRN
LVMVMQRSCSGQIKICRVHDMLHEFCRHEAMTEEDL
>St_PG6059_C00T035963.1
SSRRSPPQKRVPMVEEENVVGFDDEAMKISSRLTNGSEELEIISIVGMGGLGKTTLAKKVYTDPSVEFHFYNRAWIYVSQ
LYSRKEVFLGILDSLGLITDEMYKMNDEKLAGELFSHLRSKRYLVVIDDVWTMEAWDDLQMAFPKTASGSRILLTTRNTE
VALHANPEGLPHHLRFLTHEESWELLSKKVFRKGSCPLELEDIGLQIAKKCYGLPLAIVVVSGLLLKKEKTRDWWKKVAN
DVSSYVARDPKQCMDVLALSYKHLPDHLKQMGQECLEDTAEEYLEDLVDRNLVLVAKKRANGRIKSCRVHDMLRDLSVKM
GSEEKFL
>St_PG6059_C00T036046.1
GRSMATQGPAEEDIEVVGFDKPAEDVIKRLGEGSKDLDVIPIVGMPGLGKTTLSRKVYNDSSLDFHFYKRMWVYVGTSKK
PKDILVEIVNEVAPSNSIELIKDKDEDQLAHIIRDFLVERGKYLIVLDDVWDTQVVDFVKKAFPNNKSQPRGDRIMLTTR
QQRVAEAVSARPHNLEKLSKGDSFKLLEQRVFGKTRECPINLRGYGEEIVDKCCGVPLAIVVISGALKGCMDESEWIVVK
ENVGKIFINKDDDKSCLKYVETSYNHLPQQKKAAFLYFGVFPQGFDIPAWKLIRLWVAEGLIKSDLQGSEIEKVAETYLS
DFAGRNLVMVMQKRSNGQIKTCHLHDMLHEFCIIEAKRISLF
>St_PG6059_C00T052571.1
FKPKPILDGPPLEEDEVVGFDEEANKVIKRLVEGPAESVDIIPVVGMPGLGKTTLAKKICNDPRVSYEFFSIIWVYVGQE
YKIKDIYLRILKFFKKSIEDHLNEDVDTLAKVISDLIRKGGRCLIVLDDVWEAEVVDVVKRVFPRNKKGHQIIMTVRNRY
LATYANPEPHDLKVLTKSHSFQLLEKRAFGNGNFPVELLELGKNIAKRCWGVPLATVLIAGVLRGLRNKSDWVRVENNVS
QRLHNKDYDFGLFIEMSYDRLPEEMQTCFLYCGIFPRGFDIPAWKLIRLWIAEGLIKPQQSYTLEEIAELHLNDLVHKNL
VILLQKKADGRIKTCRLHDLLHEFCRRKAANKWLF
>St_PG6059_C00T052574.1
EVTQGPPLDDDEVVGFDEEAKKVIKRLVEGPAESLAIIPVVGMPGLGKTTLARKIYNDSTLSFEFFIILWVYVGQEYKIK
DIYLRILKHFKNSIDEYLNEDEGTLAKVISGFMSKGGRCLIVLDDVWEENVIDHVKKVFPENKKGHRIVMTTRELSVAPY
VNPDPHNLKFLTPEESFELLVKRVFGKGSCPDKLKEVGKRIAGNCGGVPLVVVVIAGALAGRSNTTEWEVVERNVAQHAF
SVNKACGVFVEMSYDRLSQEMQTCFLYCGIFPRGFDIPAWKLIRMWIAEGLIKPQQSYTLEEIAEHHLNDLVNRNLVIML
QKRSDGQIKTCRLHGMLHEFCRRKAANKWLF
>St_PG6059_C00T052577.1
LPKKGVQEQGPSLENDEVVGFDDEASKVIKRLVEGPAESLDIIPVVGMPGLGKTTLARKIYNDPKLSYEFFSIPWVYVGQ
EYKIKDIYLRILKFFKKSIEDHLNDDVDTLAKVISDFINKGGRCLIVLDDVWVAEVIDDVKKVFAENKKGHRIMMTTRDR
YLATYANTEPHDLKFLNGKESFELLEKRVFGKGSCPDELVELGKKIAGNCGGVPLAVVVIAGALRGRPNTNDWLRVQKNV
AEHLYKNTQAGCLKFVEMSYNRLPQEVQTCFLYCGVFPRGFDIPSWKLIRLWIAEGLIKPQQTYTPEEIAEFYLNDLVNR
NLVILMRKKSDGQIKICRLHDMLHEFCRTEASNKWLF
>St_PG6059_C00T052582.1
VPKIGHEVTQGLLLDNDEVVGFDTEAKKVIKRLVKGREESLDIIIPVVGMPGLGKSILARKIYNDPKLSYEFVSILWVNI
GREYKIKDIYLRILKFFTKRIEDHLNGDEDTLAIVISSFISNRGRCLIILDDVWEANVIDHVKKVFAENKMGHRILMTTR
DGCLATYANSEAHNLKFLTSKESFELLVRRVFGMGSCPDELKDIGKRIAGNCSGVPLFVMLIAGALRGRLTPNDWQIVER
NVAQYAFSVNKDCGVFVEMSYNLLPQEMQMCFLYCGIFPRDFDIPAWKLIRMWIAEGLIKPQQSYTLEEIAEHHLNVLVD
KNLVIMLQKRSDGQIKTCRLHGMLHEFCRTKAA
>St_PG6059_C00T052583.1
KKGMQEQGPSLENDEVVGFDEEASKVIKRLVKGPAESLDIIPVVGMPGLGKTTLARKIYNDPKLSYEFFSIPWVYVGQEY
KIKDIYLRILKCFKKSIEDHLNDDVDTLAKVISDFINKGGRCLIVLDDVWVAEVIDDVKKVFAENKKGHRIMMTTRDRYL
ATYANTEPHDLKFLNGKESFELLEKRVFGKGSCPDELVELGKKIAGNCGGVPLAVVVIAGALRGRPNTNDWLRVQKNVAE
HLYKNTQAGCLKFVEMSYNRLPQEVQTCFLYCGVFPRGFDIPSWKLIRLWIAEGLIKPQQTYTPEEIAEFYLNDLVNRNL
VILMRKKSDGQIKICRLHDMLHEFCRAEASNKWLF
>St_PG6059_C00T052764.1
AAEIVVQEEQGSSLENHEVVGFDKEATKVINRLVEGAECLDVIPVVGMPGLGKTTLARKIYNDPKISREFFSYIWVFIGQ
STCVKRDILFNILKGFTNSVDEFKNRNEADITEEIRKRVANGGKCLIVLDDVWDSNVVDFVKTVFPDNKKAHRIMMTTRH
EDIARSVNKYPHNLKFLDGDESFQLLEKRAFGVSRCPVELVEHGEAIVAKCSGVPLTIVVIAGALRGRTCEIDWRVVREN
VGKHLIQEDKLQRCVNVVRLSYNHLPQEKKACFLYFGAFPQGFDVPAWKLIRLWIAEGLIMSRLSGNEIEEIAEYYLNDF
ANRNLVMVMGKTSNDRIKTCRVHDMLHEFCVEEATRLTLF
>St_PG6059_C00T053297.1
KTTGTQGPAEEDIEVVGFDKPAKDVIKRLCEGSKDLDVIPIVGMPGLGKTTLSRKVYHDSYLDFHFYKRMWIYVGTSKKP
KDILVEIVKEVAPSNSEELIKDKDEDQLAHIIREFLVERGKYLIVLDDVWDTKVVDFVKKAFPKNESQPRGDRIMLTTRQ
RRVAEPRVFGKTRECPIKLRGYGNEIVDKCCGVPLAIVVIAGALRGCLGESEWKLVKDNRKAAFLYFGVFPQGFDIPAWK
LILLWVAEGLIKYDLQGSEIEEVAETYLSNFAGRNLVMVMQKRSNGQIKTCRLHDMLHEFCIIEAKRISLF
>St_PG6059_C00T079168.1
SSRRSPPQKRVPMVEEENVVGFDDEAMKISSRLTNGSEELEIISIVGMGGLGKTTLAKKVYTDPSVEFHFYNRAWIYVSQ
LYSRKEVFLGILDSLGLITDEMYKMNDEKLAGELFSHLRSKRYLVVIDDVWTMEAWDDLQMAFPKTASGSRILLTTRNTE
VALHANPEGLPHHLRFLTHEESWELLSKKVFRKGSCPLELEDIGLQIAKKCYGLPLAIVVVSGLLLKKEKTRDWWKKVAN
DVSSYVARDPKQCMDVLALSYKHLPDHLKVCFIYFGVFPEDFEIPVWKLLRLWTSEGFIQQMGQECLEDTAEEYLEDLVD
RNLVLVAKKRANGRIKSCRVHDMLRDLSVKMGSEEKFL
>St_PG6059_C00T083642.1
NRGDEERKAPVVEEDDVVGFDDEAKIVIDRLIGGSDYVEVVPVVGMPGLGKTTLAYKIYKDPKVEYEFFTRVWVYVSQTF
KRREIFLNIISKFTRNTKQYHDTPEDDLANEVKELLGKGGKYLIVLDDVWTMEAWDRIKIAFPNNGKRNRVLMTTRESNV
AKRCNDKPHDLKFLTEDESWELLEKKVFHKEKCPPELELPGKSIAEKCMGLPLAIVVIAGALIGKGKTTREWELVAASVR
EHLINRDPENCKKLVQMSYDRLPYDLKACFLYCGAFPGGSQIPAKKLIRLWIAEGFIQYQGPLALEDVAEDHLNDLVNRN
LVMVMQRSCSGQIKICRVHDMLHEFCRHEAMTEEDL
>St_PG6090_C00T000830.1
FNRGDEERKAPVVEEDDVVGFDDEAKIVIDRLIGGSDYVEVVPVVGMPGLGKTTLAYKIYKDPKVEYEFFTRVWVYVSQT
FKRREIFLNIISKFTRNTKQYHDTPEDDLANEVKELLGKGGKYLIVLDDVWTMEAWDRIKIAFPNNGKRNRVLMTTRESN
VAKRCNDKPHDLKFLTEDESWELLEKKVFHKEKCPPELELPGKSIAEKCMGLPLAIVVIAGALIGKGKTTREWELVAASV
REHLINRDPENCKKLVQMSYDRLPYDLKACFLYCGAFPGGSQIPAKKLIRLWIAEGFIQYQGPLALEDVAEDHLNDLVNR
NLVMVMQRSCSGQIKICRVHDMLHEFCRHEAMTEEDL
>St_PG6090_C00T004330.1
GTQGPAEEDIEVVGFDKPAEDVIKRFGEGSKDLDVIPIVGMPGLGKTTLSRKVYNDSSLDFHFYKRMWIYVGTSKKPKDI
LVEIVNEVAPSNSKELIKDKDEDQLAHIIRDFLVERGKYLIVLDDVWDTQVVDFVKKAFPNNKSQPRGDRIMLTTRQQRV
AEAVSARPHNLEKLSKGDSFKLLEQRVFGKTRECPINLRGYGEEIVDKCCGVPLAIVVISGALKGCMDESEWIVVKENVG
KIFINKDDDKSCLKYVETSYTHLPQQKKAAFLYFGVFPQGFDIPAWKLIRLWVAEGLIKSDLQGSEIEKVAETYLSDFAG
RNLVMVMQKRSNGQIKTCRLHDMLHEFCIIEAKRISLF
>St_PG6090_C00T011922.1
KGIHDKGPSLENDEVVGFDDEASKVIKRLVEGPAESLDIIPVVGMPGLGKTTLARKIYNDPKLSYEFFSIPWVYVGQEYK
IKDIYLRILKCFKKSIEDHLNDDVDTLAKVISDFINKGGRCLIVLDDVWVAEVIDDVKKVFAENKKGHRIMMTTRDRYLA
TYASTEPHDLKFLNGKESFELLEKRVFGKGSCPDELVELGKKIAGNCGGVPLAVVVIAGALRGRPNTNDWLRVQKNVAEH
FYKNTQAGCLKFVEMSYNRLPQEVQTCFLYCGVFPRGFDIPSWKLIRLWIAEGLIKPQQTYTPEEIAEFYLNDLVNRNLV
ILMRKKSDGQIKICRLHDMLHEFCRTEASNKWLF
>St_PG6090_C00T011924.1
KKGHEVTQGPSLDDDEVVGFDEEAEKVIKRLVEGPAESLNIISVVGMPGLGKTTLARKIYNDSTLSFEFFSILWVYVGRE
YKIKDIYLRILKHFKNSIDEYLNEDEDRLAKVISGFMSKGGRCLIALDDVWEANVIDHVKKVFPENKKGHRIMMTTRDGI
VAAYKNAETHNLKFLTAEECFELLVKRVFGKGSCPDELKEVGKRIAGNCGGVPLVVVVTAGALAGRSNTTEWKVVERNVI
QYAFNVNKDCGVFVEMSYDRLSQELQTCLLYSGIFPRGFDIPAWKLIRLWIAEGLIKPQQSSTLEETAELHLNDLVHRNL
VILLQKRSDGQIKTCRLHDMLHEFCRTKAADKWLF
>St_PG6090_C00T012508.1
NRGGEERQPPVVEEDDVVGFDDEAQTVIDRLLEGSGDLEVIPVVGMPGLGKTTLATKIFKHPKIEYEFFTRLWLYVSQSY
KTRELYLNIISKFTGNTKHCRDMSETDLAHKVREILDEGGKYLIVLDDVWSTDAWDRIKIAFPKNDKGNRVLLTTRDHKV
AKHCNRSPHDLKFLTDEESWILLEKRAFHKAKCPPELETNGKSIARKCKGLPLAIVVIAGALIGKGKTIKEWEQVDQSVG
EYFINRDQPNNCNKLVRMSYDVLPYDWKACFLYFGTFPRGYLIPARKLIRLWIAEGFIQYEGNLSLECKAEEYLNELVNR
NLVMVMQRTLDRQIKTCRVHDMLYEFCWQEATTEENL
>St_PG6090_C00T012509.1
LNSGEERQPPVVEEDDVVGFDDEAQTVIDRLLEGSGDLEVIPVVGMPGLGKTTLATKIFKHPKIEYEFFTRLWLYVSQSY
KTRELYLNIISKFTGNTKHCRDMSETDLAHKVREILDEGGKYLIVLDDVWSTDAWDRIKIAFPRNGKGNRVLLTTRDNNV
ARYCNRSPHYLKFLTDEESWILLEKRALHKAKCPPELETNGKSIARKCKGLPLAIVVIAGALIGKGKTIREWEQVDQSVG
EHFINRDQPNKLVRMSYDVLPYDWKACFLYFGTFPRGYLIPARKLIRLWIAEGFIQYRGNLSLECKAENYLNELVNRNLV
MVMQRTLDGQIKTCRVHDMLYEFCWQEATTEENL
>St_PG6090_C00T014259.1
PTIDHQAEQVVQEEQGSSLENHEVVGFDEEATKVINRLVEGAECLDVIPVVGMPGLGKTTLARKIYNDPKISREFFSYIW
VFIGQSTCVKRDILFNILKGFTNSVDEFKNRNEADITEEIRKHVANGGKCLIVLDDVWDPNVVDFVKTVFPKNNRGHRIM
MTTRNGNIARSANEDPHNLKFLDPKESFQLLEKRAFGNSHCPVELKDYGEDIVKKCSGVPLTIVVIAGVLRGDPSDIYWN
LVKENVGKHLILEDKLLRCMNAVGLSYKHLPQEKKACFLYFGAFPQGFDIPAWKLIRLWIAEGLIVSKLSGIEIEDIAEY
YLNDFANRNLVMVRGKRSNGRIKTCRVHDMLHEFCIEEATRLTLF
>St_PG6090_C00T023574.1
SSRRSPPQKRVPMVEEENVVGFDDEAMKISSRLTNGSEELEIISIVGMGGLGKTTLAKKVYTDPSVEFHFYNRAWIYVSQ
LYSRKEVFLGILDSLGLITDEMYKMNDEKLAGELFSHLRSKRYLVVIDDVWTMEAWDDLQMAFPKTASGSRILLTTRNTE
VALHANPEGLPHHLRFLTHEESWELLSKKVFRKGSCPLELEDIGLQIAKKCYGLPLAIVVVSGLLLKKEKTRDWWKKVAN
DVSSYVARDPKQCMDVLALSYKHLPDHLKVCFIYFGVFPEDFEIPVWKLLRLWTSEGFIQQMGQECLEDTAEEYLEDLVD
RNLVLVAKKRANGRIKSCRVHDMLRDLSVKMGSEEKFL
>St_PG6090_C00T024817.1
SSRRSPPQKRVPMVEEENVVGFDDEAMKISSRLTNGSEELEIISIVGMGGLGKTTLAKKVYTDPSVEFHFYNRAWIYVSQ
LYSRKEVFLGILDSLGLITDEMYKMNDEKLAGELFSHLRSKRYLVVIDDVWTMEAWDDLQMAFPKTASGSRILLTTRNTE
VALHANPEGLPHHLRFLTHEESWELLSKKVFRKGSCPLELEDIGLQIAKKCYGLPLAIVVVSGLLLKKEKTRDWWKKVAN
DVSSYVARDPKQCMDVLALSYKHLPDHLKVCFIYFGVFPEDFEIPVWKLLRLWTSEGFIQQMGQECLEDTAEEYLEDLVD
RNLVLVAKKRANGRIKSCRVHDMLRDLSVKMGSEEKFL
>St_PG6090_C00T064254.1
FNRGDEERKAPVVEEDDVVGFDDEAKIVIDRLIGGSDYVEVVPVVGMPGLGKTTLAYKIYKDPKVEYEFFTRVWVYVSQT
FKRREIFLNIISKFTRNTKQYHDTPEDDLANEVKELLGKGGKYLIVLDDVWTMEAWDRIKIAFPNNGKRNRVLMTTRQSH
VAKRCNDKPHDLKFLTEDESWELLEKKVFHKEKCPSELELPGKSIAEKCMGLPLAIVVIAGALIGKGKTTREWELVAASV
REHLINRDPENCKKLVQMSYDRLPYDLKACFLYCGAFPGGSQIPAKKLIRLWIAEGFIQYQGPLALEDVAEDHLNDLVNR
NLVMVMQRSCSGQIKICRVHDMLHEFCRHEAMTEEDL
>St_PG6090_C00T071370.1
KKGVQEQGPSLENDEVVGFDEEASKVIKRLVEGPAESLDIIPVVGMPGLGKTTLARKIYNDPKLSYEFFSIPWVYVGQEY
KIKDIYLRILKCFKKSIEDHLNDDVDTLAKVISDFINKGGRCLIVLDDVWVAEVIDDVKKVFAENKKGHRIMMTTRDRYL
ATYANTEPHDLKFLNGKESFELLEKRVFGKGSCPDELVELGKKIAGNCGGVPLAVVVIAGALRGRPNTNDWLRVQKNVAE
HLYKNTQAGCLKFVEMSYNRLPQEVQTCFLYCGVFPRGFDIPSWKLIRLWIAEGLIKPQQTYTPEEIAEFYLNDLVNRNL
VILMRKKSDGQIKICRLHDMLHEFCRAEASNKWLF
>St_PG6090_C00T071372.1
KKGVQEQGPSLENDEVVGFDEEASKVIKRLVEGPAESLDIIPVVGMPGLGKTTLARKIYNDPKLSYEFFSIPWVYVGQEY
KIKDIYLRILKCFKKSIEDHLNDDVDTLAKVISDFINKGGRCLIVLDDVWVAEVIDDVKKVFAENKKGHRIMMTTRDRYL
ATYANTEPHDLKFLNGKESFELLEKRVFGKGSCPDELVELGKKIAGNCGGVPLAVVVIAGALRGRPNTNDWLRVQKNVAE
HLYKNTQAGCLKFVEMSYNRLPQEVQTCFLYCGVFPRGFDIPSWKLIRLWIVEGLIKPQQTYTPEEIAEFYLNDLVNRNL
VILMRKKSDANASDQAIPSIQDKDTCRRLC
>St_PG6090_C00T071547.1
MIDHHAEKVVQEEQGSSLENHEVVGFDEEAAKVINRLVEGVECLDVIPVVGMPGLGKTTLARKIYNDPKISREFFSYIWV
FIGQSTCVKRDILFNILKKFTNSVDEFKNRNEADITQEIRKRVANGGKCLIVLDDVWDPNVVDFVKTVFPDNKKAHRIMM
TTRHEDIARSVNKYPHNLKFLDGDESFQLLEKRAFGVSRCPVELVEHGEAIVAKCSGVPLTIVVIAGALRGRTSEIDWKV
VRENVGKHLLEDKRQRCLNVVRLSYNHLPQEKKACFLYFGAFPQGFDIPAWKLIRLWIAEGLIMSKLSGIEIEDIAEYYL
NDFANRNLVMVTGKRSNGRIKTFRVHDMLHEFCVEEGTRLTLF
>St_PG6090_C00T072046.1
GRSMATQGPAEEDIEVVGFDKPAEDVIKRLGEGSKDLDVIPIVGMPGLGKTTLSRKVYNDSSLDFHFYKRMWVYVGTSKK
PKDILVEIVNEVAPSNSIELIKDKDEDQLAHIIRDFLVERGKYLIVLDDVWDTQVVDFVKKAFPNNKSQPRGDRIMLTTR
QQRVAEAVSARPHNLEKLSKGDSFKLLEQRVFGKTRECPINLRGYGEEIVDKCCGVPLAIVVISGALKGCMDESEWIVVK
ENVGKIFINKDDDKSCLKYVETSYNHLPQQKKAAFLYFGVFPQGFDIPAWKLIRLWVAEGLIKSDLQGSEIEKVAETYLS
DFAGRNLVMVMQKRSNGQIKTCHLHDMLHEFCIIEAKRISLF
>St_PG6090_C00T074350.1
SSRRSPPQKRVPMVEEENVVGFDDEAMKISSRLTNGSEELEIISIVGMGGLGKTTLAKKVYTDPSVEFHFYNRAWIYVSQ
LYSRKEVFLGILDSLGLITDEMYKMNDEKLAGELFSHLRSKRYLVVIDDVWTMEAWDDLQMAFPKTASGSRILLTTRNTE
VALHANPEGLPHHLRFLTHEESWELLSKKVFRKGSCPLELEDIGLQIAKKCYGLPLAIVVVSGLLLKKEKTRDWWKKVAN
DVSSYVARDPKQCMDVLALSYKHLPDHLKVCFIYFGVFPEDFEIPVWKLLRLWTSEGFIQQMGQECLEDTAEEYLEDLVD
RNLVLVAKKRANGRIKSCRVHDMLRDLSVKMGSEEKFL
>St_PG6148_C00T010682.1
KSTGTQGPAEEDIEVVGFDKPAEDVIKRLGEGSKDLDVIPIVGMPGLGKTTLSRKVYNDSSLDFHFYKRMWVYVGTSKKP
KDILVEIVNEVAPSNSKELIKDKDEDQLALIIRDFLVERGKYLIVLDDVWDTQVVDFVKKAFPNNKSQPRGDRIMLTTRQ
QRVAEAVSARPHNLEKLSKGDSFKLLEQRVFGKTRECPINLRGHGEEIVDKCCGVPLAIVVISGALKGCMDESEWIVVKE
NVGKIFINKDDDKSCLKYVETSYNHLPQQKKAAFLYFGVFPQGFDIPAWKLIRLWVAEGLIKSDLQGSEIEKVAETYLSD
FAGRNLVMVMQKRSNGQIKTCRLHDMLHEFCIIEAKRISLF
>St_PG6148_C00T013536.1
KKGHELTQGPPLEEDEVVGFDEEANKVIKRLVEGPAESVDIIPVVGMPGLGKTTLAKKICNDPRVSYEFFSIIWVYVGQE
YKIKDIYLRILKFFKKSIEDHLNEDVDTLAKVISDLIRKGGRCLIVLDDVWEAEVVDVVKRVFPRNKKGHQIIMTVRNRY
LATYANPEPHDLKVLTKSHSFQLLEKRAFGNGNFPVELLELGKNIAKRCWGVPLATVLIAGVLRGLRNKSDWVRVENNVS
QRLHNKDYDFGLFIEMSYDRLPEEMQTCFLYCGIFPRGFDIPAWKLIRLWIAEGLIKPQQSYTLEEIAELHLNDLVHKNL
VILLQKKADGRIKTCRLHDLLHEFCRRKAANKWLF
>St_PG6148_C00T013541.1
LPKKGVQEQGPSLENDEVVGFDDEASKVIKRLVEGPAESLDIIPVVGMPGLGKTTLARKIYNDPKLSYEFFSIPWVYVGQ
EYKIKDIYLRILKFFKKSIEDHLNDDVDTLAKVISDFINKGGRCLIVLDDVWVAEVIDDVKKVFAENKKGHRIMMTTRDR
YLATYANTEPHDLKFLNGKESFELLEKRVFGKGSCPDELVELGKKIAGNCGGVPLAVVVIAGALRGRPNTNDWLRVQKNV
AEHLYKNTQAGCLKFVEMSYNRLPQEVQTCFLYCGVFPRGFDIPSWKLIRLWIAEGLIKPQQTYTPEEIAEFYLNDLVNR
NLVILMRKKSDGQIKICRLHDMLHEFCRTEASNKWLF
>St_PG6148_C00T013545.1
KKGMQEQGPSLENDEVVGFDEEASKVIKRLVKGPAESLDIIPVVGMPGLGKTTLARKIYNDPKLSYEFFSIPWVYVGQEY
KIKDIYLRILKCFKKSIEDHLNDDVDTLAKVISDFINKGGRCLIVLDDVWVAEVIDDVKKVFAENKKGHRIMMTTRDRYL
ATYANTEPHDLKFLNGKESFELLEKRVFGKGSCPDELVELGKKIAGNCGGVPLAVVVIAGALRGRPNTNDWLRVQKNVAE
HLYKNTQAGCLKFVEMSYNRLPQEVQTCFLYCGVFPRGFDIPSWKLIRLWIAEGLIKPQQTYTPEEIAEFYLNDLVNRNL
VILMRKKSDGQIKICRLHDMLHEFCRAEASNKWLF
>St_PG6148_C00T030894.1
SSRRSPPQKRVPMVEEENVVGFDDEAMKISSRLTNGSEELEIISIVGMGGLGKTTLAKKVYTDPSVEFHFYNRAWIYVSQ
LYSRKEVFLGILDSLGLITDEMYKMNDEKLAGELFSHLRSKRYLVVIDDVWTMEAWDDLQMAFPKTASGSRILLTTRNTE
VALHANPEGLPHHLRFLTHEESWELLSKKVFRKGSCPLELEDIGLQIAKKCYGLPLAIVVVSGLLLKKEKTRDWWKKVAN
DVSSYVARDPKQCMDVLALSYKHLPDHLKQMGQECLEDTAEEYLEDLVDRNLVLVAKKRANGRIKSCRVHDMLRDLSVKM
GSEEKFL
>St_PG6148_C00T045200.1
HDDSINRGVEERQPPVVEEDDVVGFDNAAQTVIDRLLERSGDLEVIPVVGMPGLGKTTLATKIFKHPKIEYEFFTRLWLY
VSQSYKTRELYLNIISKFTGNTKHCRDMSEMDLALEVREILEEGGKYLIVLDDVWSTDAWDRIKIAFPKNDKGNRVLLTT
RDHNVARYCNRSPYDLKFLTDEESWILLEKRALHKAKCPPELETNGKSIARKCKGLPLAIVVIAGALIGKGKTIQEWEQV
DQSVGEHFINRDQPNKLVRMSYDVLPDDWKACFLYFGIFPRGYLIPARKLIRLWIAEGFIQYRGNLSLECKAENYLNELV
NRNLVMVMQRTLDGQIKTCRVHDMLYEFCWQKATTEENL
>St_PG6148_C00T049240.1
KSTGTQGPAEEDIEVVGFDKPAEDVIKRLSEGSKDLDVIPIVGMPGLGKTTLSRKVYNDSSLDFHFYKRMWVYVGTSKKP
KDILVEIVNEVAPSNSKELIKDKDEDQLAHIIRDFLVERGKYLIVLDDVWDTQVVDFVKKAFPNNKSQPRGDRIMLTTRQ
QRVAEAVSAHPHNLEKLSKGDSFKLLEQRVFGKTRECPINLRGYGEEIVDKCCGVPLAIVVISGALKGCMDESEWIVVKE
NVGKIFINKDDDKSCLKYVETSYNHLPQQKKAAFLYFGVFPQGFDIPAWKLIRLWVAEGLIKSNLQGSEIEKVAETYLSD
FAGRNLVMVMQKRSNGQIKTCRLHDMLHEFCIIEAKRISLF
>St_PG6148_C00T049246.1
KTTGTQGPAEEDIEVVGFDKPAKDVIKRLCEGSKDLDVIPIVGMPGLGKTTLSRKVYHDSYLDFHFYKRMWIYVGTSKKP
KDILVEIVKEVAPSNSEELIKDKDEDQLAHSIREFLVERGKYLIVLDDVWDTKVVDFVKKAFPNNESQPRGDRIMLTTRQ
RRVAEAVSAHPHNLEKLSKGDSFKLLEQRVFGKTRECPIKLRGYGNEIVDKCCGVPLAIVVIAGALRGCLGESEWKLVKD
NVGKHLINKDDNKSCLKFVETSYNHLPQQRKAAFLYFGVFPQGFDIPAWKLILLWVAEGLIKSDLQGSEIEEVADTYLSD
FAGRNLVMVMQKRSNGQIKTCRLHDMLHEFCIIEAERISLF
>St_PG6148_C00T049703.1
AAEIVVQEEQGSSLENHEVVGFDKEATKVINRLVEGAECLDVIPVVGMPGLGKTTLARKIYNDPKISREFFSYIWVFIGQ
STCVKRDILFNILKGFTNSVDEFKNRNEADITEEIRKRVANGGKCLIVLDDVWDSNVVDFVKTVFPDNKKAHRIMMTTRH
EDIARSVNKYPHNLKFLDGDESFQLLEKRAFGVSRCPVELVEHGEAIVAKCSGVPLTIVVIAGALRGRTCEIDWRVVREN
VGKHLIQEDKLQRCVNVVRLSYNHLPQEKKACFLYFGAFPQGFDVPAWKLIRLWIAEGLIMSRLSGNEIEEIAEYYLNDF
ANRNLVMVMGKTSNDRIKTCRVHDMLHEFCVEEATRLTLF
>St_PG6148_C00T049842.1
ELPKKGVQEQGPSLENDEVVGFDDEASKVIKRLVEGPAESLDIIPVAGMPGLGKTTLARKIYNDPKLSYEFFSIPWVYVG
QEYKIKDIYLRILKCFKKSIEDHLNDDVDTLAKVISDFINKGERCLIVLDDVWVAEVIDDVKKVFAENKKGHRIMMTTRD
RYLATYANTEPHDLKFLNGKESFELLEKRVFGKGGCPDELVELGKEIAGKCGGVPLALVVIAGALRGRPNTNDWLRVQKN
VAEHFYKNTQEGCLKFVEMSYNRLPQEVQTCFLYCGVFPRGFDIPSWKLIRLWIAEGLIKPQQTYTPEEIAEFYLNDLVN
RNLVILMRKKSDGQIKICRLHDMLHEFCRKEASNKWLF
>St_PG6148_C00T049843.1
KKGVQEQGPSLENDEVVGFDDEASKVIKRLVEGPVESLDIIPVVGMPGLGKTTLARKIYNDPKLSYEFFSIPWVYVDDVW
VAEVIDDVKKVFAENKKGHRIMMTTRDRYLATYANTEPHDLKFLNGKESFELLEKRVFGKGSCPDELVELGKKFAGNCGG
VPLAVVVIAGALRGRPNTNDWVRVQKNVAEHFYKNTQAGCLKFVEMSYNRLPQEVQTCFLYCGVFPRGFDIPSWKLIRLW
IAEGLIKPQQTYTPEEIAEFYLNDLVNRNLVILMRKKSDGQIKICRLHDMLHEFCRTEASNKWLF
>St_PG6148_C00T054149.1
SSRRSPPQKRVPMVEEENVVGFDDEARKISSRLTNGSEELEIISIVGMGGLGKTTLAKKVYTDPSVEFHFYNRAWIYVSQ
QYSRKEIFLGILDSLGFITDEMYKMNDEKLAGELFSHLRSKRYLVVIDDVWTMEAWDDLQMAFPKTASGSRILLTTRNTE
VALHANPEGLPHHLRFLTHEESWELLSKKVFRKGSCPLELEDIGLQIAKKCYGLPLAIVVVSGLLLKKEKTRDWWKKVAN
DVSSYVARDPKQCMDVLALSYKHLPDHLKVCFIYFGVFPEDFEIPVWKLLRLWTCEGFIQQMGQECLEDTAEEYLEDLVD
RNLVLVAKKRANGRIKTCRIHDMLRDLSVKMGSEEKFL
>St_PG6148_C00T068423.1
NIYLGCINLKPPVVEEDDVVGFDEEADNVIKRLLGESKRLEVVPVVGMPGLGKTTLANKIYKHPKIGYEFFTRIWVYVSQ
SYRRRELFLNIISKFTRNTKQYHGMCEEDLADEIQEFLGKGGKYLVVLDDVWSDEAWERIKIAFPNNNKPNRVLLTTRDS
KVAKQCTPIPHDLKFLSEDESWILLEKKVFHKDKCPPELVVPSGKSIAKKCKGLPLAIVVIAGALIGKGKTPREWKQVDD
SVSEHLINRDQPENCNKLVQMSYDRLPYDLKACFLYCSAFPGGFQIPAWKLIRLWIAEGFIQYKGHLSLECKGEDNLNDL
INRNLVMVMERTSDGQIKTCRLHDMLHEFCRQEAMKEENL
>St_PG6163_C00T006020.1
KSTGTQGPAEEDIEVVGFDKPAEDVIKRLSEGSKDLDVIPIVGMPGLGKTTLSRKVYNDSSLDFHFYKRMWVYVGTSKKP
KDILVEIVNEVAPSNSKELIKDKDEDQLAHIIRDFLVERGKYLIVLDDVWDTQVVDFVKKAFPNNKSQPRGDRIMLTTRQ
QRVAEAVSAHPHNLEKLSKGDSFKLLEQRVFGKTRECPINLRGYGEEIVDKCCGVPLAIVVISGALKGCMDESEWIVVKE
NVGKIFINKDDDKSCLKYVETSYNHLPQQKKAAFLYFGVFPQGFDIPAWKLIRLWVAEGLIKSNLQGSEIEKVAETYLSD
FAGRNLVMVMQKRSNGQIKTCRLHDMLHEFCIIEAKRISLF
>St_PG6163_C00T011323.1
DRQAETVVQEEQGSSLENHEVVGFDKEATKVINRLVEGAECLDVIPVVGMPGLGKTTLARKIYNDPKISREFFSYIWVFI
GQSTCVKRDILFNILKGFTNSVDEFKNRNEADITEEIRKRVANGGKCLIVLDDVWDSNVVDFVKTVFPDNKKAHRIMMTT
RHEDIARSVNKYPHNLKFLDGDESFQLLEKRAFGVSHCPVELVEHGEAIVAKCSGVPLTIVVIAGALRGRTSEIDWKVVR
ENVGKHLIQEDKLQRCVNVVRLSYNHLPHEKKACFLYFGAFPQGFDIPAWKLIRLWIAEGLIMSKLSGNEIEEIAEYYLN
DFANRNLVMVMGKTSNDRIKTCRVHDMLHEFCVEEATRLTLF
>St_PG6163_C00T015988.1
SSRRSPPQKRVPMVEEENVVGFDDEAMKISSRLTNGSEELEIISIVGMGGLGKTTLAKKVYTDPSVEFHFYNRAWIYVSQ
LYSRKEVFLGILDSLGLITDEMYKMNDEKLAGELFSHLRSKRYLVVIDDVWTMEAWDDLQMAFPKTASGSRILLTTRNTE
VALHANPEGLPHHLRFLTHEESWELLSKKVFRKGSCPLELEDIGLQIAKKCYGLPLAIVVVSGLLLKKEKTRDWWKKVAN
DVSSYVARDPKQCMDVLALSYKHLPDHLKQMGQECLEDTAEEYLEDLVDRNLVLVAKKRANGRIKSCRVHDMLRDLSVKM
GSEEKFL
>St_PG6163_C00T021253.1
NSGEERQPPVVEEDDVVGFDDEAQKVIDRLLEGSGDLEVIPVVGMPGLGKTTLATKIFKHLKIEYEFFTRLWLYVSQSYK
TRELYLNIISKFTGNTKHCRDMSETDLAQKVREILDEGGKYLIVLDDVWSTDAWDRIKIAFPRNGKGNRVLLTTRDNNVA
RYCNRSPHYLKFLTDEESWILLEKRALHKAKCPPELETNGKSIARKCKGLPLAIVVIAGALIGKGKTIREWEQVDQSVGE
HFINRDQPNKLVRMSYDVLPYDWKACFLYFGTFPRGYLIPARKLIRLWIAEGFIQYRGNLSLECKAENYLNELVNRNLVM
VMQRTLDGQIKTCRVHDMLYEFCWQEATTEENL
>St_PG6163_C00T021512.1
LDDNFNRGHEERKAPVVEEDDVVGFDDEAKIVIDRLIGGSDYVEVVPVVGMPGLGKTTLAYKIYKDPKVEYEFFTRVWVY
VSQTFKRREIFLNIISKFTRNTKQYHDTPEDDLANEVKELLGKGGKYLIVLDDVWTMEAWDRIKIAFPNNGKRNRVLMTT
RESNVAKRCNDKPHDLKFLTEDESWELLEKKVFHKEKCPPELELPGKSIAEKCMGLPLAIVVIAGALIGKGKTTREWELV
AASVREHLINQDPENCKKLVQMSYDRLPYDLKACFLYCGAFPGGSQIPAKKLIRLWIAEGFIQYQGPLALEDVAEDHLND
LVNRNLVMVMQRSCSGQIKICRVHDMLHEFCRHEAMTEEDL
>St_PG6163_C00T027035.1
VPKIGHEVTQGLLLDNDEVVGFDTEAKKVIKRLVKGREESLDIIIPVVGMPGLGKSILARKIYNDPKLSYEFVSILWVNI
GREYKIKDIYLRILKFFTKRIEDHLNGDEDTLAIVISSFISNRGRCLIILDDVWEANVIDHVKKVFAENKMGHRILMTTR
DGCLATYANSEAHNLKFLTSKESFELLVRRVFGMGSCPDELKDIGKRIAGNCSGVPLFVMLIAGALRGRLTPNDWQIVER
NVAQYAFSVNKDCGVFVEMSYNLLPQEMQMCFLYCGIFPRDFDIPAWKLIRMWIAEGLIKPQQSYTLEEIAEHHLNVLVD
KNLVIMLQKRSDGQIKTCRLHGMLHEFCRTKAA
>St_PG6163_C00T027036.1
KKGMQEQGPSLENDEVVGFDEEASKVIKRLVKGPAESLDIIPVVGMPGLGKTTLARKIYNDPKLSYEFFSIPWVYVGQEY
KIKDIYLRILKCFKKSIEDHLNDDVDTLAKVISDFINKGGRCLIVLDDVWVAEVIDDVKKVFAENKKGHRIMMTTRDRYL
ATYANTEPHDLKFLNGKESFELLEKRVFGKGSCPDELVELGKKIAGNCGGVPLAVVVIAGALRGRPNTNDWLRVQKNVAE
HLYKNTQAGCLKFVEMSYNRLPQEVQTCFLYCGVFPRGFDIPSWKLIRLWIAEGLIKPQQTYTPEEIAEFYLNDLVNRNL
VILMRKKSDGQIKICRLHDMLHEFCRAEASNKWLF
>St_PG6163_C00T034319.1
MIDHHAEKVVQEEQGSSLENHEVVGFDEEVTKVINRLVEGAECLDVIPVVGMPGLGKTTLARKIYNDPKISREFFSYIWV
FIGQSTCVKRDILFNILKKFTNSVDEFKNRNEADITQEIRKRVANGGKCLIVLDDVWDPNVVDFVKTVFPDNKKAHRIMM
TTRHEDIARSVNKYPHNLKFLDGDESFQLLEKRAFGISRCPVELVEHGEAIVAKCSGVPLTIVVIAGALRGRTSEIDWKV
VRENVGKHLLEDKRQRCLNVVRLSYNHLPQEKKACFLYFGAFPQGFDIPAWKLIRLWIAEGLIMSKLSGIEIEDISEYYL
NDFANRNLVMVTGKRSNGRIKTFRVHDMLHEFCVEEGTRLTLF
>St_PG6163_C00T034493.1
PVTQGPPLGNDEVVGFDKEANIVIKRLVEGPADSLDIIPVMGMPGLGKTTLARKVCNDSKVSYGFFKTVWVYVGQEYKIK
DIHLRILQLFTTRIEEYLNEDEARLAEVIRGYMSKGGRCLIVLDDVWEKNVIDHVKKVFPENKKGHRIMMTTRDEYVAAY
ANPEPHKLKFLTEEESFELLVRRVFGKGSCPDELKENGQKIAGSCGGLPLAVVVIAGALGGRSTTNDWERIERNVAQHLF
KNNQESCLKFVEMSYDRLPQEVQMCFLYSGIFPRGFDIPAWKLIRLWIAEGLIKPEQSSTLEQIAELYLNDLVHRNLVIL
LQKRSDGQIKTCRLHDMLHEFCRTKAA
>St_PG6163_C00T034517.1
KGEVTQGPSLENDAVVGFDKEANTVIQRLVEGPMDSVDIIPVVGMLGLGKTTLARKIYNDSKLTYEFYSIVWVYVGKECK
AKDIYLRILKFFKKNIEDYLNDDVDTLAKAIGGYIKKGGRCLIVLDDVWEDEVIDHVMKVFAENKKGHRIMMTTRDSCVA
KFANPEPHELKFLKKEETFELLVMRVFGKGSCPNDLVRTGKKIAEKCGGVPLVVVVIAGALRGRSDKKEWERVDKNVVQH
YGEHTEDSCLKFVKMSYDHLPREVQMCFLFCGVFPRGFDIPCWKLIRLWIAEGLIKPQPESTLEVEEIAEFYLTDLLNRN
LVIIMQKRSDGQIKTCRLHDMLYQFCKKEASNKWLF
>St_PG6163_C00T034522.1
EHHKKEEVTQGPSLENDAVVGFDDEAKKVIKRLVEGPMDSVDIIPVVGMPGLGKTTLARKIYNDSKLTYEFYSIVWVYVG
QECKAKDIYLRILKFFKKNIEDHLNDDVDTLAKAIGGYIKKGGRCLIVLDDVWEDEVIDHVKKVFAENKKGHRIMMTTRD
LRLAKFANEEPHELKFLEKDESFELLVMRVFGKGSCPNELVVIGKKIAKKCGGVPLVVVVIAGALRGRSDKKDWERVDRN
VVQHFGEHTEDSCLKFVKMSYDHLPQEVQMCFLYCGVFPRGFDIPCWKLIRLWIAEGLIKPQPEFTLEEIAEFYLTDLLN
RNLVIIMQKRSDGQIKTCRLHDMLYQFCKKEASNKWLF
>St_PG6163_C00T034523.1
ELPKKGVQEQGPSLENDEVVGFDDEASKVIKRLVEGPAESLDIIPVVGMPGLGKTTLARKIYNDPKLSYEFFSIPWVYVG
QEYKIKDIYLRILKCFKKSIEDHLNDDVDTLAKVISDFINKGRRCLIVLDDVWVAEVIDDVKKVFAENKKGHRIMMTTRD
RYLATYANTEPHDLKFLNGKESFELLEKSVFGKGGCPDELVELGKKIAGNCGGVPLAVVVIAGALRGRPNTNDWLRVQKN
VAEHFYKSTQKGCLKFVEMSYNRLPQEVQTCFLYCGVFPRGFDIPSWKLIRLWIAEGLIKPQQTYTPEEIAEFYLKDLVD
RNLVILMRKKSDGQIKICRLHDMLHEFCRTEASNKWLF
>St_PG6163_C00T034524.1
GHEITQGPSLEEDEVVGFDEEAYNLIKRLVEGPEESLDIIPVVGMPGLGKTVLARKIYNDPKLSYEFLSILWVYVGQEYK
IKDIYLRILKFFTKRVEDHLNDDEDTLAKVISDFMSKRGRCLIVLDDVWDAEVVDYVKKVFAENKRGHRIVITTRDGYLA
YYINPDPHSLKFLTKAESFELLVRRVFGKETCPDELLQFGKRIAERCCGVPIVVMVIAGALRGRSTTNDWLRVERNMAQH
LYSNYNRDSGVFLEMSYDCLPQEVQTCFSYCGIFPRDFDIPAWKLIRMWIAEGLIKPQQSYTLEEIAEHHLNDLVNRNLV
ILLQKRSDGQIKTCRLHGMLHEFCRRKAANKWLF
>St_PG6163_C00T034529.1
EHQKKEEVTQGPSLENDAVVGFDDEANKVIKRLVEGPMDSVNIIPVVGMPGLGKTTLARKICNDSKLTYEFYSIVWVYVG
KECKAKDIYLRILKFFRKNIEDHLNDDVDTLAKAIGGYIKKGGRCLIVLDDVWEDEVIDHVMKVFAENKKGHRIMMTTRD
LRLAKFANPEPHALKFLETEESFKLLVMRVFGKGSCPNELVVIGKEIAEKCGGVPLVVVVIAGALRGRLDKKDWERVDRN
VVQHFGDHTEDSCLKYVKMSYDHLPGEVQMCFLYCGVFPRGFDIPCWKLIRLWIAEGLIKPQPNFTLEEIAEFCLTDLLN
RNLVIIMQKRSDGQIKTCRLHDMLYQFCKKEASNRCFF
>St_PG6163_C00T034533.1
VIELPKRGEVTQNDAVVGFDDEANKVIKRLVEGPMDSVDIIPVVGMPGLGKTTLARKIYNDSKLTYEFYSIVWVYVGQEC
KAKDIYLRILKFFKKNIEDHLNDDVDTLAKAIGGYIKKGGRCLIVLDDVWEDEVIDHARKVFAENKKGHRIMMTTRDLRL
AKFANREPHELKFLEKEESFELLVMRVFGKGSCPNELVVIGKKIAKKCGGVPLVVVVIAGALRGRLDKKDWERVDRNVVQ
HLGEHTEDSCLKFVKMSYDHLPREVQMCFLYCGVFPRGFDIPCWKLIRLWIAEGLIKPQPESTLEEIAEFYLTDLLNRNL
VIIMQKRSDGQIKTCRLHDMLYQFCKKEASNKWLF
>St_PG6163_C00T034534.1
KKGVQEQGPSLENDEVVGFDEEASKVIKRLVEGPVESLDIIPVVGMPGLGKTTLARKIYNDPKLSYEFFSIPWVYVGQEY
KIKDIYLRILKCFKKSIEDHLNDDVDTLAKVISDFINKGGRCLIVLDDVWVAEVIDDVKKVFAENKKGHRIMMTTRDRYL
ATYANTEPHDLKFLNGKESFELLEKRVFGKGSCPDELVELGKKIAGNCGGVPLAVVVIAGALRGRPNTNDWLRVQKNVAE
HLYKNTQAGCLKFVEMSYNRLPQEVQTCFLYCGVFPRGFDIPSWKLIRLWIAEGLIKPQQTYTPEEIAEFYLNDLVNRNL
VILMRKKSDGQIKICRLHDMLHEFCRTEASNKWLF
>St_PG6163_C00T034536.1
QDTFLEVRNIVGFTTESNEVMERLVEGTEEVECIPIVGMTGLGKTTLARKVWSEPLITAEFSKNIWVSVGQSNELKNIFF
VILKSSTGPNQEFRCTGENELAEVIASFGTEQHRCLIVLDDVWASELVDFFKNVLPENKKGHRILMTTRRRDLASCASER
PYHLKFLTGEDSFRLLEKRVFDNGRCRNDLVELGKSIASKCGGLPLALVVIARALKVNQTVYEWKRIENNFWQYVVKEND
TATCWKIVEASYESLSSEMKACFLYCLAFPKGYDIPVQMLIRLWMAEGLIESSPINFSSSEDKADNYLMEFENLDLVIVS
REITGSIKRVKCNEMFYEFYKME
>St_PG6163_C00T034537.1
IPKKAHQVTQKGPLEDDEVVGFDEDANEVMNRLVEGVSESVDIIPVVGMAGLGKTTLARKICNDSKLSFEFFRIIWVNVG
LEYKIKDIYLTILNFFTKHIEDHFNEDVDALAKTICGFMSEEGGRCLIVLDDVWVAEVVDAVKKVFPRNKKGHRIMLTTR
DGYLATYANPDPHNLKLLTPSNSFELLEKRAFGNGNFPVELVELGKNIAQRCWGVPLATVLIAGLLRGLRNKSDWVRVEN
NVSKCLHNKDYDFALFIEMSYNRLPQEMQTCFLYCGIFPRGFDIPAWKLIRLWIAEGLIKPQQPYTLEDIAELHLNDLVH
RNLVILLQKTADGRIKTCRLHDLLHEFCRTKAANKWLF
>St_PG6163_C00T044761.1
QALQDDDSSARDDVVGFDEEADIVIKRLLGESNRLEVVPVVGMPGLGKTTLANKIYKHPKIGYEFFTRIWVYVSQSYRRR
ELFLNIISKFTRNTKQYHGMCEEDLADEIQEFLGKGGKYLVVLDDVWSDEAWERIKIAFPNNNKPNRVLLTTRDSKVAKQ
CTPIPHDLKFLSEDESWILLEKKVFHKDKCPPELVVPSGKSIAKKCKGLPLAIVVIAGALIGKGKTPREWKQVDDSVSEH
LINRDHPENCNKLVQMSYDRLPYDLKACFLYCSAFPGGFQIPAWKLIRLWIAEGFIQYKGHLSLECKGEDNLNDLINRNL
VMVMERTSDGQIKTCRLHDMLHEFCRQEAMKEENL
>St_PG6163_C00T050132.1
SSRRSPPQKRVPMVEEENVVGFDDEARKISSRLTNGSEELEIISIVGMGGLGKTTLAKKVYTDPSVEFHFYNRAWIYVSQ
QYSRKEIFLGILDSLGFITDEMYKMNDEKLAGELFSHLRSKRYLVVIDDVWTMEAWDDLQMAFPKTASGSRILLTTRNTE
VALHANPEGLPHHLRFLTHEESWELLSKKVFRKGSCPLELEDIGLQIAKKCYGLPLAIVVVSGLLLKKEKTRDWWKKVAN
DVSSYVARDPKQCMDVLALSYKHLPDHLKVCFIYFGVFPEDFEIPVWKLLRLWTCEGFIQQMGQECLEDTAEEYLEDLVD
RNLVLVAKKRANGRIKTCRIHDMLRDLSVKMGSEEKFL
>St_PG6163_C00T052844.1
LDDNFNRGHEERKAPVVEEDDVVGFDDEAKIVIDRLIGGSDYVEVVPVVGMPGLGKTTLAYKIYKDPKVEYEFFTRVWVY
VSQTFKRREIFLNIISKFTRNTKQYHDTPEDDLANEVKELLGKGGKYLIVLDDVWTMEAWDRIKIAFPNNGKRNRVLMTT
RESNVAKRCNDKPHDLKFLTEDESWELLEKKVFHKEKCPPELELPGKSIAEKCMGLPLAIVVIAGALIGKGKTTREWELV
AASVREHLINQDPENCKKLVQMSYDRLPYDLKACFLYCGAFPGGSQIPAKKLIRLWIAEGFIQYQGPLALEDVAEDHLND
LVNRNLVMVMQRSCSGQIKICRVHDMLHEFCRHEAMTEEDL
>St_PG6163_C00T056980.1
KSTGTQGPAEEDIEVVGFDKPAEDVIKRLSEGSKDLDVIPIVGMPGLGKTTLSRKVYNDSSLDFHFYKRMWVYVGTSKKP
KDILVEIVNEVAPSNSKELIKDKDEDQLAHIIRDFLVERGKYLIVLDDVWDTQVVDFVKKAFPNNKSQPRGDRIMLTTRQ
QRVAEAVSAHPHNLEKLSKGDSFKLLEQRVFGKTRECPINLRGYGEEIVDKCCGVPLAIVVISGALKGCMDESEWIVVKE
NVGKIFINKDDDKSCLKYVETSYNHLPQQKKAAFLYFGVFPQGFDIPAWKLIRLWVAEGLIKSNLQGSEIEKVAETYLSD
FAGRNLVMVMQKRSNGQIKTCRLHDMLHEFCIIEAKRISLF
>St_PG6163_C00T056986.1
KTTGTQGPAEEDIEVVGFDKPAKDVIKRLCEGSKDLDVIPIVGMPGLGKTTLSRKVYHDSYLDFHFYKRMWIYVGTSKKP
KDILVEIVKEVAPSNSEELIKDKDEDQLAHSIREFLVERGKYLIVLDDVWDTKVVDFVKKAFPNNESQPRGDRIMLTTRQ
RRVAEAVSAHPHNLEKLSKGDSFKLLEQRVFGKTRECPIKLRGYGNEIVDKCCGVPLAIVVIAGALRGCLGESEWKLVKD
NVGKHLINKDDNKSCLKFVETSYNHLPQQRKAAFLYFGVFPQGFDIPAWKLILLWVAEGLIKSDLQGSEIEEVADTYLSD
FAGRNLVMVMQKRSNGQIKTCRLHDMLHEFCIIEAERISLF
>St_PG6163_C00T060156.1
AAEIVVQEEQGSSLENHEVVGFDKEATKVINRLVEGAECLDVIPVVGMPGLGKTTLARKIYNDPKISREFFSYIWVFIGQ
STCVKRDILFNILKGFTNSVDEFKNRNEADITEEIRKRVANGGKCLIVLDDVWDSNVVDFVKTVFPDNKKAHRIMMTTRH
EDIARSVNKYPHNLKFLDGDESFQLLEKRAFGVSRCPVELVEHGEAIVAKCSGVPLTIVVIAGALRGRTCEIDWRVVREN
VGKHLIQEDKLQRCVNVVRLSYNHLPQEKKACFLYFGAFPQGFDVPAWKLIRLWIAEGLIMSRLSGNEIEEIAEYYLNDF
ANRNLVMVMGKTSNDRIKTCRVHDMLHEFCVEEATRLTLF
>St_PG6163_C00T060172.1
DHQAEKVVQEEQGSSLENHEVVGFDEEATKVINRLVEGAECLDVIPVVGMPGLGKTTLARKIYNDPKITREFFSYIWVFI
GQSTCVKRDILYNILKGFTNSFDEFKNKNEADITQEICNRVANGGKCLIVLDDVWDPNVVDFVKTVFPDNKKAHRIMMTT
RHEDIARYVNKYPHNLKFLDGDESFQLLEKRAFGVSRCPVELAEHGEAIVAKCSGVPLTIVVIAGALRGRTSEIDWKVVR
ENVGKHLIQEDKLKRCTNVVRLSYNHLPQEKKACFLYFGAFPQGFDIPAWKLIRLWIAEGLIMSKLSGNEIEEIAEYYLN
DFANRNLVMVMGKTSNDRIKTCRVHDMLHEFCVEEATRLTLF
>St_PG6163_C00T062430.1
HDDSINRGVEERQPPVVEEDDVVGFDNAAQTVIDRLLERSGDLEVIPVVGMPGLGKTTLATKIFKHPKIEYEFFTRLWLY
VSQSYKTRELYLNIISKFTGNTKHCRDMSEMDLALEVREILEEGGKYLIVLDDVWSTDAWDRIKIAFPKNDKGNRVLLTT
RDHNVARYCNRSPYDLKFLTDEESWILLEKRALHKAKCPPELETNGKSIARKCKGLPLAIVVIAGALIGKGKTIQEWEQV
DQSVGEHFINRDQPNKLVRMSYDVLPDDWKACFLYFGIFPRGYLIPARKLIRLWIAEGFIQYRGNLSLECKAENYLNELV
NRNLVMVMQRTLDGQIKTCRVHDMLYEFCWQKATTEENL
>St_PG6163_C00T075792.1
EHHKKEEVTQGPSLENDAVVGFDDEANTVIQRLVEGPMDSVDIIPVVGMPGLGKTTLARKIYNDSKLTYEFYSIVWVYVG
KECKAKDIYLRILKFFKKNIEDHLNDDVDTLAKAIGGYIKKGGRCLIILDDVWEDEVIDHVMKVFAENKKGHRIMMTTRD
LRLAKFANPEPHALKFLETEESFELLVMRVFGKGSCPNELVVIGKKIAKKCGGVPLVVVVIAGALRGRSDKKDWERVDRN
VVQHLGEDTEDSCLKFVKMSYDHLPQEVQMCFLYCGVFPRGFDIPCWKLIRLWIAEGLIKPQPKFTLEERAEFCLTDLLN
RNLVIIMQKRSDGQIKTCRLHDMLYQFCKMEASNRCLF
>St_PG6163_C00T075794.1
KKGMQEQGPSLENDEVVGFDEEASKVIKRLVKGPAESLDIIPVVGMPGLGKTTLARKIYNDPKLSYEFFSIPWVYVGQEY
KIKDIYLRILKCFKKSIEDHLNDDVDTLAKVISDFINKGGRCLIVLDDVWVAEVIDDVKKVFAENKKGHRIMMTTRDRYL
ATYANTEPHDLKFLNGKESFELLEKRVFGKGSCPDELVELGKKIAGNCGGVPLAVVVIAGALRGRPNTNDWLRVQKNVAE
HLYKNTQAGCLKFVEMSYNRLPQEVQTCFLYCGVFPRGFDIPSWKLIRLWIAEGLIKPQQTYTPEEIAEFYLNDLVNRNL
VILMRKKSDGQIKICRLHDMLHEFCRAEASNKWLF
>St_PG6163_C00T075795.1
VPKIGHEVTQGLLLDNDEVVGFDTEAKKVIKRLVKGREESLDIIIPVVGMPGLGKSILARKIYNDPKLSYEFVSILWVNI
GREYKIKDIYLRILKFFTKRIEDHLNGDEDTLAIVISSFISNRGRCLIILDDVWEANVIDHVKKVFAENKMGHRILMTTR
DGCLATYANSEAHNLKFLTSKESFELLVRRVFGMGSCPDELKDIGKRIAGNCSGVPLFVMLIAGALRGRLTPNDWQIVER
NVAQYAFSVNKDCGVFVEMSYNLLPQEMQMCFLYCGIFPRDFDIPAWKLIRMWIAEGLIKPQQSYTLEEIAEHHLNVLVD
KNLVIMLQKRSDGQIKTCRLHGMLHEFCRTKAA
>St_PG6163_C00T075797.1
HHKKGEVTQGPSLENDAVVGFDEEANEVIKRLVKDPVESLDIIPLVGMPGLGKTTLARKIYNDPKLTYEFYSIVWVYVGQ
ECKAKDIYLRILKFFKKNIEDHLNDDVDTLAKAIGGYIKKGGRCLIVLDDVWEDKVIDHVKKVFAENKKGHRIMMTTRDS
CLAKFANPEPHVLKLLKTEVSFELLVTRVFGKGSCPIELVRTGKKIAEKCGGVPLVVVVIAGALRGRLDKKEWERVDKNV
VQHLSDDTKDICCLKFVKMSYDHLPQEAQMCFLYCGVFPRGFDIPCWKLIRLWIAEGLIKPQPESTLEEIAEDCLTDLLN
RNLVIIVQKRSYGQIKTCRLHDMLYQFCKKEASNRCLF
>St_PG6163_C00T075801.1
VERHKKEEVTQGPSLENDAVVGFDKEANTVIQRLVEGPMDSVDIIPVVGMPGLGKTTLARKIYNDSKLTYEFYSIVWVYV
GQKCKAKDIYLRILKFFKKNIEDHLNDDVDTLAKAIGGYIKKGGRCLIVLDDVWEDEVIDHVRKVFAENKKGHRIMMTTR
DSCVAKFANPKPHELKFLETEESFELLVTRVFGKGSCPNELVRTGKKIAEKCGGVPLVVVVIAGALRGRLDKKDWERVDR
NVVQHLGEDTEDSCLKFVKMSYDHLPQEVQMCFLYCGVFPRGFDIPCWKLIRLWIAEGLIKPQPKFTLEEIAEFCLTDLL
NRNLVIIMQKRSDGQIKTCRLHDMLYQFCKMEASNRCLF
>St_PG6163_C00T075802.1
LPKKGVQEQGPSLENDEVVGFDDEASKVIKRLVEGPAESLDIIPVVGMPGLGKTTLARKIYNDPKLSYEFFSIPWVYVGQ
EYKIKDIYLRILKFFKKSIEDHLNDDVDTLAKVISDFINKGGRCLIVLDDVWVAEVIDDVKKVFAENKKGHRIMMTTRDR
YLATYANTEPHDLKFLNGKESFELLEKRVFGKGSCPDELVELGKKIAGNCGGVPLAVVVIAGALRGRPNTNDWLRVQKNV
AEHLYKNTQAGCLKFVEMSYNRLPQEVQTCFLYCGVFPRGFDIPSWKLIRLWIAEGLIKPQQTYTPEEIAEFYLNDLVNR
NLVILMRKKSDGQIKICRLHDMLHEFCRTEASNKWLF
>St_PG6163_C00T075804.1
EVTQGPPLDDDEVVGFDEEAKKVIKRLVEGPAESLAIIPVVGMPGLGKTTLARKIYNDSTLSFEFFIILWVYVGQEYKIK
DIYLRILKHFKNSIDEYLNEDEGTLAKVISGFMSKGGRCLIVLDDVWEENVIDHVKKVFPENKKGHRIVMTTRELSVAPY
VNPDPHNLKFLTPEESFELLVKRVFGKGSCPDKLKEVGKRIAGNCGGVPLVVVVIAGALAGRSNTTEWEVVERNVAQHAF
SVNKACGVFVEMSYDRLSQEMQTCFLYCGIFPRGFDIPAWKLIRMWIAEGLIKPQQSYTLEEIAEHHLNDLVNRNLVIML
QKRSDGQIKTCRLHGMLHEFCRRKAANKWLF
>St_PG6163_C00T075807.1
KKGHELTQGPPLEEDEVVGFDEEANKVIKRLVEGPAESVDIIPVVGMPGLGKTTLAKKICNDPRVSYEFFSIIWVYVGQE
YKIKDIYLRILKFFKKSIEDHLNEDVDTLAKVISDLIRKGGRCLIVLDDVWEAEVVDVVKRVFPRNKKGHQIIMTVRNRY
LATYANPEPHDLKVLTKSHSFQLLEKRAFGNGNFPVELLELGKNIAKRCWGVPLATVLIAGVLRGLRNKSDWVRVENNVS
QRLHNKDYDFGLFIEMSYDRLPEEMQTCFLYCGIFPRGFDIPAWKLIRLWIAEGLIKPQQSYTLEEIAELHLNDLVHKNL
VILLQKKADGRIKTCRLHDLLHEFCRRKAANKWLF
>St_PG6169_C00T024094.1
DDSKSKQTAHQLKRAPIVEEDEVVGFDEEADKIINRLFGGSDDVEFIPIVGMPGLGKTTLANKVFKSSAGYAFVNRIWVY
VSQSYTRRDLFLNIISQFTRNTEQYRYVTEEALAEVIREHLLPGKYLIVLDDVWTWEPLDDVKIALPNKMRGSKVLFTTR
DDKLGKFCCNEPHHLKFLTDNECWELLQKKVFHKDKCPLDLEELGERIAKKCMGLPLAALVIAGALTGRGKTKSEWDIVH
QYVSEHIISSDIMMTKKLVQMSCDSLPVNLKACFLYCGAFPKGSEIPAWKIVRLWIAEGFIRETMQSTVESVAEGYLNEL
VSKSLLMVTQSTSNGQIKTFRVHDMLHEFCTLEASEENLF
>St_PG6169_C00T030680.1
HDDSINRGVEERQPPVVEEDDVVGFDNAAQTVIDRLLERSGDLEVIPVVGMPGLGKTTLATKIFKHPKIEYEFFTRLWLY
VSQSYKTRELYLNIISKFTGNTKHCRDMSEMDLALEVREILEEGGKYLIVLDDVWSTDAWDRIKIAFPKNDKGNRVLLTT
RDHNVARYCNRSPYDLKFLTDEESWILLEKRALHKAKCPPELETNGKSIARKCKGLPLAIVVIAGALIGKGKTIQEWEQV
DQSVGEHFINRDQPNKLVRMSYDVLPDDWKACFLYFGIFPRGYLIPARKLIRLWIAEGFIQYRGNLSLECKAENYLNELV
NRNLVMVMQRTLDGQIKTCRVHDMLYEFCWQKATTEENL
>St_PG6169_C00T048668.1
RGFEERKPPVVEEDDVVGFDEEADIVIKRLLGESNRLEVVPVVGMPGLGKTTLANKIYKHPKIGYEFFTRIWVYVSQSYR
RRELFLNIISKFTRNTKQYHGMCEEDLADEIQDFLGKGGKYLVVLDDVWSDEAWERIKIAFPNNNKPNRVLLTTRDSKVA
KQCTPIPHDLKFLSEDESWILLEKKVFHKDKCPPELVVPSGKSIAKKCKGLPLAIVVIAGALIGKGKTPREWKQVDDSVS
EHLINRDQPENCNKLVQMSYDRLPYDLKACFLYCSAFPGGFQIPAWKLIRLWIAEGFIQYKGHLSLECKGEDNLNDLINR
NLVMVMERTSDGQIKTCRLHDMLHEFCRQEAMKEENL
>St_PG6169_C00T057029.1
SSRRSPPQKRVPMVEEENVVGFDDEAMKISSRLTNGSEELEIISIVGMGGLGKTTLAKKVYTDPSVEFHFYNRAWIYVSQ
LYSRKEVFLGILDSLGLITDEMYKMNDEKLAGELFSHLRSKRYLVVIDDVWTMEAWDDLQMAFPKTASGSRILLTTRNTE
VALHANPEGLPHHLRFLTHEESWELLSKKVFRKGSCPLELEDIGLQIAKKCYGLPLAIVVVSGLLLKKEKTRDWWKKVAN
DVSSYVARDPKQCMDVLALSYKHLPDHLKVCFIYFGVFPEDFEIPVWKLLRLWTSEGFIQQMGQECLEDTAEEYLEDLVD
RNLVLVAKKRANGRIKSCRVHDMLRDLSVKMGSEEKFL
>St_PG6169_C00T062366.1
GTQGPAEEDIEVVGFDKPAEDVIKRLGEGSKDLDVIPIVGMPGLGKTTLSRKVYNDSSLDFHFYKRMWIYVGTSKKPKDI
LVEIVNEVAPSNSKELIKDKDEDQLAHIIRDFLVERGKYLIVLDDVWDTQVVDFVKKAFPNNKSQPRGDRIMLTTRQQRV
AEAVSARPHNLEKLSKGDSFKLLEQRVFGKTRECPINLRGYGEEIVDKCCGVPLAIVVISGALKGCMDESEWIVVKENVG
KIFINKDDDKSCLKYVETSYNHLPQQKKAAFLYFGVFPQGFDIPAWKLIRLWVAEGLIKSDLQGSEIEKVAETYLSDFAG
RNLVMVMQKRSNGQIKTCRLHDMLHEFCIIEAKRISLF
>St_PG6169_C00T062816.1
MIDHHAEKVVQEEQGSSLENHEVVGFDEEAAKVINRLVEGAECLDVIPVVGMPGLGKTTLARKIYNDPKISREFFSYIWV
FIGQSTCVKRDILFNILKKFTNSVDEFKNRNEADITQEIRKRVANGGKCLIVLDDVWDPNVVDFVKTVFPDNKKAHRIMM
TTRHEDIARSVNKYPHNLKFLDGDESFQLLEKRAFGVSRCPVELVEHGEAIVAKCSGVPLTIVVIAGALRGRTSEIDWKV
VRENVGKHLLEDKRQRCLNVVRLSYNHLPQEKKACFLYFGAFPQGFDIPAWKLIRLWIAEGLIMSKLSGIEIEDIAEYYL
NDFANRNLVMVTGKRSNGRIKTFRVHDMLHEFCVEEGTRLTLF
>St_PG6216_C00T004814.1
LPKKGVQEQGPSLENDEVVGFDDEASKVIKRLVEGPVESLDIIPVVGMPGLGKTTLARKIYNDPKLSYEFFSIPWVYVGQ
EYKIKDIYLRILKFFKKSIEDHLNDDVDTLAKVISDFINKGGRCLIVLDDVWVAEVIDDVKKVFAENKKGHRIMMTTRDR
YLATYANTEPHDLKFLNGKESFELLEKRVFGKGSCPDELVELGKKFAGNCGGVPLAVVVIAGALRGRPNTNDWVRVQKNV
AEHFYKNTQAGCLKFVEMSYNRLPQEVQTCFLYCGVFPRGFDIPSWKLIRLWIAEGLIKPQQTYTPEEIAEFYLNDLVNR
NLVILMRKKSDGQIKICRLHDMLHEFCRTEASNKWLF
>St_PG6216_C00T004815.1
VIEEEEKKVATFLEVRNIVGFTTESNEVMERLVGGTEEVECIPIVGMTGLGKTTLARKVWSDSQITAIFSKIIWVSVGQS
NELEDIFFVILKSSTGPNQEFRLTGENELAKVIASFGTEQHRCLIVLDDVWASELVDFFKNVLPENKKRHRILMTTRRRD
LASCASERPYHLKFLTGEDSFRLLEKRVFDNGRCQNDLVELGKSIANKCGGLPLALVVIARALKVIQNVYEWKRIENNFW
QYVVRENDTTSCWKIVEASYESLSSEMKTCFLYCLAFPKGYDIPVQMLIRLWMAEGLIESSPINFSSSEDKADNYLMEFE
NLDLVIVSREITGSIKRVKCNEMFYEFYKME
>St_PG6216_C00T004816.1
IPEKAHQVTQKGPLEDDEVVGFDEEANEVMKRLVEGVSESVDIIPVVGMAGLGKTTLARKICNDSKLSFEFFRIIWVNVG
LEYKIKDIYLTILNFFTKHIEDHFNEDVDALAKTICGFMSEEGGRCLIVLDDVWVAEVVDAVKKVFPRNKKGHRIMLTTR
DGYLATYTNPDPHNLKRLTPSNSFELLEKRAFGNGNFPVELVELGKNIAQRCWGVPLATVLIAGLLRGLRNKSDWVRVES
NVSQRLHNKDYDFALFIEMSYDRLPQEMQRCFLYCGIFPRGFDIPAWKLIRLWIAEGLIKPQQSSTLEEIAERHLNDLVH
RNLVILLQKRSDGQIKTCRLHDMLHEFCRTKAANKWLF
>St_PG6216_C00T005756.1
DRQAETVVQEEQGSSLENHEVVGFDKEATKVINRLVEGAECLDVIPVVGMPGLGKTTLARKIYNDPKISREFFSYIWVFI
GQSTCVKRDILFNILKGFTNSVDEFKNRNEADITEEIRKRVANGGKCLIVLDDVWDSNVVDFVKTVFPDNKKAHRIMMTT
RHEDIARSVNKYPHNLKFLDGDESFQLLEKRAFGVSHCPVELVEHGEAIVAKCSGVPLTIVVIAGALRGRTSEIDWKVVR
ENVGKHLIQEDKLQRCVNVVRLSYNHLPHEKKACFLYFGAFPQGFDIPAWKLIRLWIAEGLIMSKLSGNEIEEIAEYYLN
DFANRNLVMVMGKTSNDRIKTCRVHDMLHEFCVEEATRLTLF
>St_PG6216_C00T009424.1
RGFEERKPPVVEEDDVVGFDEEADIVIKRLLGESNRLEVVPVVGMPGLGKTTLANKIYKHPKIGYEFFTRIWVYVSQSYR
RRELFLNIISKFTRNTKQYHGMCEEDLADEIQDFLGKGGKYLVVLDDVWSDEAWERIKIAFPNNNKPNRVLLTTRDSKVA
KQCTPIPHDLKFLSEDESWILLEKKVFHKDKCPPELVVPSGKSIAKKCKGLPLAIVVIAGALIGKGKTPREWKQVDDSVS
EHLINRDQPENCNKLVQMSYDRLPYDLKACFLYCSAFPGGFQIPAWKLIRLWIAEGFIQYKGHLSLECKGEDNLNDLINR
NLVMVMERTSDGQIKTCRLHDMLHEFCRQEAMKEENL
>St_PG6216_C00T013657.1
NSGEERQPPVVEEDDVVGFDDEAQKVIDRLLEGSGDLEVIPVVGMPGLGKTTLATKIFKHLKIEYEFFTRLWLYVSQSYK
TRELYLNIISKFTGNTKHCRDMSETDLAQKVREILDEGGKYLIVLDDVWSTDAWDRIKIAFPRNGKGNRVLLTTRDNNVA
RYCNRSPHYLKFLTDEESWILLEKRALHKAKCPPELETNGKSIARKCKGLPLAIVVIAGALIGKGKTIREWEQVDQSVGE
HFINRDQPNKLVRMSYDVLPYDWKACFLYFGTFPRGYLIPARKLIRLWIAEGFIQYRGNLSLECKAENYLNELVNRNLVM
VMQRTLDGQIKTCRVHDMLYEFCWQEATTEENL
>St_PG6216_C00T014300.1
DSKSKQTAHQLKRAPVVEEDEIVGFDEEADEIINRLLGGSDDVEFIPIVGMPGLGKTTLANKVFKSSTVGYAFDNRIWVY
VSQSYTRRDLFLNIINQFTRNTEQYRYVTEEALAEVIREHLLPGKYLIVLDDVWTWEPLDDVKIALPNKMRGSKVLFTTR
DDKLGKFCCNEPHHLKFLTDNECWELIQKKVFHKDKCPLDLEELGERIAKKCMGLPLAALVIAGALTGRGKTKSEWEIVH
QYVSEHIISSDIMMTKKLVQMSCDSLPVNLKACFLYCGAFPKGSEIPAWKIVRLWIAEGFIRETMQSTVESVAEGYLNEL
VSKSLLMVTQRTSNGQIKTFRMHDMLHEFCTLEASEENLF
>St_PG6216_C00T021359.1
LDDNFNRGHEERKAPVVEEDDVVGFDDEAKIVIDRLIGGSDYVEVVPVVGMPGLGKTTLAYKIYKDPKVEYEFFTRVWVY
VSQTFKRREIFLNIISKFTRNTKQYHDTPEDDLANEVKELLGKGGKYLIVLDDVWTMEAWDRIKIAFPNNGKRNRVLMTT
RESNVAKRCNDKPHDLKFLTEDESWELLEKKVFHKEKCPPELELPGKSIAEKCMGLPLAIVVIAGALIGKGKTTREWELV
AASVREHLINQDPENCKKLVQMSYDRLPYDLKACFLYCGAFPGGSQIPAKKLIRLWIAEGFIQYQGPLALEDVAEDHLND
LVNRNLVMVMQRSCSGQIKICRVHDMLHEFCRHEAMTEEDL
>St_PG6216_C00T021767.1
GTQGPAEEDIEVVGFDKPAEDVIKRLGEGSKDLDVIPIVGMPGLGKTTLSRKVYNDSSLDFHFYKRMWIYVGTSKKPKDI
LVEIVNEVAPSNSKELIKDKDEDQLAHIIRDFLVERGKYLIVLDDVWDTQVVDFVKKAFPNNKSQPRGDRIMLTTRQQRV
AEAVSARPHNLEKLSKGDSFKLLEQRVFGKTRECPINLRGYGEEIVDKCCGVPLAIVVISGALKGCMDESEWIVVKENVG
KIFINKDDDKSCLKYVETSYNHLPQQKKAAFLYFGVFPQGFDIPAWKLIRLWVAEGLIKSDLQGSEIEKVAETYLSDFAG
RNLVMVMQKRSNGQIKTCRLHDMLHEFCIIEAKRISLF
>St_PG6216_C00T067744.1
LDDNFNRGHEERKAPVVEEDDVVGFDDEAKIVIDRLIGGSDYVEVVPVVGMPGLGKTTLAYKIYKDPKVEYEFFTRVWVY
VSQTFKRREIFLNIISKFTRNTKQYHDTPEDDLANEVKELLGKGGKYLIVLDDVWTMEAWDRIKIAFPNNGKRNRVLMTT
RESNVAKRCNDKPHDLKFLTEDESWELLEKKVFHKEKCPLELELPGKSIAEKCMGLPLAIVVIAGALIGKGKTTREWELV
AASVGEHLINRDPENCKKLVQMSYDRLPYDLKACFLYCGAFPGGSQIPAKKLIRLWIAEGFIQYQGPLALEDVAEDHLND
LVNRNLVMVMQRSCSGQIKICRVHDMLHEFCRHEAMTEENL
>St_PG6216_C00T069500.1
HDDSINRGVEERQPPVVEEDDVVGFDNAAQTVIDRLLERSGDLEVIPVVGMPGLGKTTLATKIFKHPKIEYEFFTRLWLY
VSQSYKTRELYLNIISKFTGNTKHCRDMSEMDLALEVREILEEGGKYLIVLDDVWSTDAWDRIKIAFPKNDKGNRVLLTT
RDHNVARYCNRSPYDLKFLTDEESWILLEKRALHKAKCPPELETNGKSIARKCKGLPLAIVVIAGALIGKGKTIQEWEQV
DQSVGEHFINRDQPNKLVRMSYDVLPDDWKACFLYFGIFPRGYLIPARKLIRLWIAEGFIQYRGNLSLECKAENYLNELV
NRNLVMVMQRTLDGQIKTCRVHDMLYEFCWQKATTEENL
>St_PG6216_C00T073876.1
GTQGPAEEDIEVVGFDKPAEDVIKRLGEGSKDLDVIPIVGMPGLGKTTLSRKVYNDSSLDFHFYKRMWIYVGTSKKPKDI
LVEIVNEVAPSNSKELIKDKDEDQLAHIIRDFLVERGKYLIVLDDVWDTQVVDFVKKAFPNNKSQPRGDRIMLTTRQQRV
AEAVSARPHNLEKLSKGDSFKLLEQRVFGKTRECPINLRGYGEEIVDKCCGVPLAIVVISGALKGCMDESEWIVVKENVG
KIFINKDDDKSCLKYVETSYNHLPQQKKAAFLYFGVFPQGFDIPAWKLIRLWVAEGLIKSDLQGSEIEKVAETYLSDFAG
RNLVMVMQKRSNGQIKTCRLHDMLHEFCIIEAKRISLF
>St_PG6216_C00T074406.1
MIDHHAEKVVQEEQGSSLENHEVVGFDEEAAKVINRLVEGAECLDVIPVVGMPGLGKTTLARKIYNDPKISREFFSYIWV
FIGQSTCVKRDILFNILKKFTNSVDEFKNRNEADITQEIRKRVANGGKCLIVLDDVWDPNVVDFVKTVFPDNKKAHRIMM
TTRHEDIARSVNKYPHNLKFLDGDESFQLLEKRAFGVSRCPVELVEHGEAIVAKCSGVPLTIVVIAGALRGRTSEIDWKV
VRENVGKHLLEDKRQRCLNVVRLSYNHLPQEKKACFLYFGAFPQGFDIPAWKLIRLWIAEGLIMSKLSGIEIEDIAEYYL
NDFANRNLVMVTGKRSNGRIKTFRVHDMLHEFCVEEGTRLTLF
>St_PG6216_C00T074412.1
MIDHHAEKVVQEEQGSSLENHEVVGFDEEAAKVINRLVEGVECLDVIPVVGMPGLGKTTLARKIYNDPKISREFFSYIWV
FIGQSTCVKRDILFNILKKFTNSVDEFKNRNEADITQEIRKRVANGGKCLIVLDDVWDPNVVDFVKTVFPDNKKAHRIMM
TTRHEDIARSVNKYPHNLKFLDGDESFQLLEKRAFGVSRCPVELVEHGEAIVAKCSGVPLTIVVIAGALRGRTSEIDWKV
VRENVGKHLLEDKRQRCLNVVRLSYNHLPQEKKACFLYFGAFPQGFDIPAWKLIRLWIAEGLIMSKLSGIEIEDIAEYYL
NDFANRNLVMVTGKRSNGRIKTFRVHDMLHEFCVEEGTRLTLF
>St_PG6216_C00T074583.1
KGEVTQGPSLENDAVVGFDDEANKVIKRLVEGPMESVDIIPVVGMPGLGKTTLARKIYNDSKLTYEFYSIVWVYVGQECK
AKDIYLRILKFFKKNIEDHLNDDVDTLAKAIGGYIKKGGRCLIVLDDVWEDEVIDHVRKVFAENKKGHRIMMTTCDLRVA
KFANSEPHVLKFLKTEESFELLVMRVFGKGSCPNELVVTGKKIAEKCGGVPLVVVVIAGALRGRSDKKDWERVDKNVVQH
FGEHTEDSCLKFVKMSYDHLPGEVQMCFLYCGVFPRGFDIPCWKLIRLWIAEGLIKPQPEFTLEEIAEFYLTDLLNRNLV
IIMQKRSDDTCRRLCIQPSNL
>St_PG6216_C00T074586.1
GHEVTQGPSLDDDEVVGFDVEAEKVIKRLVEGPAESLNIIPVVGMPGLGKTTLARKIYNDSTLSFVFFSILWVYVGREYK
IKDIYLRILKHFKNSIDEYLNEDEDRLAKVISGFMSKGGRCLIVLDDVWEANVIDHVKKVFPENKKGHRIMMTTRDGLIA
ASKNAEPHNLKFLTPEESFELLVKRVFGKGSCPDELKEVGKRIAGNCSGVPLVVVVTAGALAGRSNTTEWKVVERNVIQY
AFNVNKDCGVFVEMSYDRLSQELQTCLLYSGIFPRGFDIPAWKLIRLWIAEGLIKPQQSSTLEEIAELHLNDLVHRNLVI
LLEKRSDGQIKTCRLHDMLHEFCRTKASDKWLF
>St_PG6216_C00T074588.1
KGHEVTQDPSLDDDEVVGFDEEVKKVIKRLVEGPAESLAIIPVVGMPGLGKTTLARKIYNDSTLSFEFFSILWVYVGQEY
KIKDIYLRILKHFKNNIDEYLNEDEGTLAKVISGFMSKGGRCLIVLDDVWEENVIDHVKKVFAENKKGHRIVMTTRELSV
AAYVNPDPHNLKFLTPEESFELLVKRVFGKGSCPDKLKEVGKRIAGNCGGVPLVVVVIAGALAGRSNTTEWEVVERNVAQ
HAFSVNKACGVFVEMSYDRLSQEMQTCFLYCGIFPRGFDIPAWKLIRLWIAEGLIKPQQSYTLEEIAEHHLNDLVNRNLV
IMLQKRSDGQIKTCRLHGMLHEFCRTKAA
>St_PG6216_C00T077992.1
SSRRSPPQKRVPMVEEENVVGFDDEAMKISSRLTNGSEELEIISIVGMGGLGKTTLAKKVYTDPSVEFHFYNRAWIYVSQ
LYSRKEVFLGILDSLGLITDEMYKMNDEKLAGELFSHLRSKRYLVVIDDVWTMEAWDDLQMAFPKTASGSRILLTTRNTE
VALHANPEGLPHHLRFLTHEESWELLSKKVFRKGSCPLELEDIGLQIAKKCYGLPLAIVVVSGLLLKKEKTRDWWKKVAN
DVSSYVARDPKQCMDVLALSYKHLPDHLKVCFIYFGVFPEDFEIPVWKLLRLWTSEGFIQQMGQECLEDTAEEYLEDLVD
RNLVLVAKKRANGRIKSCRVHDMLRDLSVKMGSEEKFL
>St_PG6225_C00T006404.1
RGFEERKPPVVEEDDVVGFDEEADIVIKRLLGESNRLEVVPVVGMPGLGKTTLANKIYKHPKIGYEFFTRIWVYVSQSYR
RRELFLNIISKFTRNTKQYHGMCEEDLADEIQEFLGKGGKYLVVLDDVWSDEAWERIKIAFPNNNKPNRVLLTTRDSKVA
KQCTPIPHDLKFLSEDESWILLEKKVFHKDKCPPELVVPSGKSIAKKCKGLPLAIVVIAGALIGKGKTPREWKQVDDSVS
EHLINRDHPENCNKLVQMSYDRLPYDLKACFLYCSAFPGGFQIPAWKLIRLWIAEGFIQYKGHLSLECKGEDNLNDLINR
NLVMVMERTSDGQIKTCRLHDMLHEFCRQEAMKEENL
>St_PG6225_C00T008865.1
SSRRSPPQKRVPMVEEENVVGFDDEAMKISSRLTNGSEELEIISIVGMGGLGKTTLAKKVYTDPSVEFHFYNRAWIYVSQ
LYSRKEVFLGILDSLGLITDEMYKMNDEKLAGELFSHLRSKRYLVVIDDVWTMEAWDDLQMAFPKTASGSRILLTTRNTE
VALHANPEGLPHHLRFLTHEESWELLSKKVFRKGSCPLELEDIGLQIAKKCYGLPLAIVVVSGLLLKKEKTRDWWKKVAN
DVSSYVARDPKQCMDVLALSYKHLPDHLKVCFIYFGVFPEDFEIPVWKLLRLWTSEGFIQQMGQECLEDTAEEYLEDLVD
RNLVLVAKKRANGRIKSCRVHDMLRDLSVKMGSEEKFL
>St_PG6225_C00T029559.1
ELPKKGVQEQGPSLENDEVVGFDDEASKVIKRLVEGPAESLDIIPVAGMPGLGKTTLARKIYNDPKLSYEFFSIPWVYVG
QEYKIKDIYLRILKCFKKSIEDHLNDDVDTLAKVISDFINKGERCLIVLDDVWVAEVIDDVKKVFAENKKGHRIMMTTRD
RYLATYANTEPHDLKFLNGKESFELLEKRVFGKGGCPDELVELGKEIAGKCGGVPLALVVIAGALRGRPNTNDWLRVQKN
VAEHFYKNTQEGCLKFVEMSYNRLPQEVQTCFLYCGVFPRGFDIPSWKLIRLWIAEGLIKPQQTYTPEEIAEFYLNDLVN
RNLVILMRKKSDGQIKICRLHDMLHEFCRKEASNKWLF
>St_PG6225_C00T029563.1
GEVTQGPSLENDAVVGFDDEANKVIKRLVEGPMDSVDIIPVVGMPGLGKTTLARKIYNDSKLTYEFYSIVWVYVGQECKA
KDIYLRILKFFKKNIEDHLNDDVDTLAKAIGGYIKKGGRCLIVLDDVWEDEVIDHARKVFAENKKGHRIMMTTRDLRVAK
FANREPHELKFLEKEESFELLVMRVFGKGSCPNELVVIGKKIAKKCGGVPLVVVVIAGALRGRLDKKDWERVDRNVVQHL
GEHTEDSCLKFVKMSYDHLPREVQMCFLYCGVFPRGFDIPCWKLIRLWIAEGLIKPQPESTLEEIAEFYLTDLLNRNLVI
IMQKRSDGQIKTCRLHDMLYQFCKKEASNKWLF
>St_PG6225_C00T029564.1
LPKKGVQEQGPSLENDEVVGFDDEASKVIKRLVEGPVESLDIIPVVGMPGLGKTTLARKIYNDPKLSYEFFSIPWVYVGQ
EYKIKDIYLRILKFFKKSIEDHLNDDVDTLAKVISDFINKGGRCLIVLDDVWVAEVIDDVKKVFAENKKGHRIMMTTRDR
YLATYANTEPHDLKFLNGKESFELLEKRVFGKGSCPDELVELGKKFAGNCGGVPLAVVVIAGALRGRPNTNDWVRVQKNV
AEHFYKNTQAGCLKFVEMSYNRLPQEVQTCFLYCGVFPRGFDIPSWKLIRLWIAEGLIKPQQTYTPEEIAEFYLNDLVNR
NLVILMRKKSDGQIKICRLHDMLHEFCRTEASNKWLF
>St_PG6225_C00T029565.1
SLWDELRPPLENDEVVGFDVEANNMIKRLVEGPEESLDIIPVVGMPGLGKTILARKIYNDPKLSYEFPSILWVNVGREYK
IKDIYLRILKFFTKRIEDNLNDDEDTLAKVISGLMSNRGRCLIILDDVWEAEVIDYVMKVFPENKKGHRIVMTTRKGYVT
SYLNPEAHHLKFLSMKESFELLREVIAGALAGRSNRTEWEVVHRNVAHAYSVNNNCAFVEVSYDHLPQEVQMCFLYCGIF
PRDFDIPAWKLIRMWIAEGLIKPQQSYTIEEIAEHHLNDLVNRNLVILLQKKSDGKIKTCRLHGMLHEFCRTKAA
>St_PG6225_C00T029567.1
IPEKAHQVTQKGPLEDDEVVGFDEEANEVMKRLVEGVSESVDIIPVVGMAGLGKTTLARKICNDSKLSFEFFRIIWVNVG
LEYKIKDIYLTILNFFTKHIEDHFNEDVDALAKTICGFMSEEGGRCLIVLDDVWVAEVVDAVKKVFPRNKKGHRIMLTTR
DGYLATYTNPDPHNLKRLTPSNSFELLEKRAFGNGNFPVELVELGKNIAQRCWGVPLATVLIAGLLRGLRNKSDWVRVES
NVSQRLHNKDYDFALFIEMSYDRLPQEMQRCFLYCGIFPRGFDIPAWKLIRLWIAEGLIKPQQSSTLEEIAERHLNDLVH
RNLVILLQKRSDGQIKTCRLHDMLHEFCRTKAANKWLF
>St_PG6225_C00T030103.1
NRGDEERKAPVVEEDDVVGFDDEAKIVIDRLIGGSDYVEVVPVVGMPGLGKTTLAYKIYKDPKVEYEFFTRVWVYVSQTF
KRREIFLNIISKFTRNTKQYHDTPEDDLANEVKELLGKGGKYLIVLDDVWTMEAWDRIKIAFPNNGKRNRVLMTTRESNV
AKRCNDKPHDLKFLTEDESWELLEKKVFHKEKCPPELELPGKSIAEKCMGLPLAIVVIAGALIGKGKTTREWELVAASVR
EHLINRDPENCKKLVQMSYDRLPYDLKACFLYCGAFPGGSQIPAKKLIRLWIAEGFIQYQGPLALEDVAEDHLNDLVNRN
LVMVMQRSCSGQIKICRVHDMLHEFCRHEAMTEEDL
>St_PG6225_C00T044712.1
DSISRGGEERQLPVVEEDDVVGFDDEAQTVIDRLLEGSGDLEVIPVVGMTGLGKTTLAFKIFKHPKIEYEFFTRLWLYVS
QSYKTRELYLNIISKFTGNTKHCRDMSEMDLALKVRDILEEGGKYLIVLDDVWSTDAWDRIKIAFPKNDKGNRVLLTTQD
HNVARYCNRSPHDLKFLTDEESWILLEKRAFHKAKCPPELETNGKSIARKCKGLPLAIVVIAGALIGKGKTIREWEQVDQ
SVGKHFINRDQPNNCNKFVRMSYDVLPYDWKACFLYFGTFPRGYLIPARKLIHLWIAEGFIQYRGNVSLECKAENYLNEL
VNRNLVMVMQRTLDGQIKTCRVHDMLYEFCWQEATTEENL
>St_PG6225_C00T048226.1
MIDHHAEKVVQEEQGSSLENHEVVGFDEEVTKVINRLVEGAECLDVIPVVGMPGLGKTTLARKIYNDPKISREFFSYIWV
FIGQSTCVKRDILFNILKKFTNSVDEFKNRNEADITQEIRKRVANGAHRIMMTTRHEDIARSVNKYPHNLKFLDGDESFQ
LLEKRAFGISRCPVELVEHGEAIVAKCSGVPLTIVVIAGALRGRTSEIDWKVVRENVGKHLLEDKRQRCLNVVRLSYNHL
PQEKKACFLYFGAFPQGFDIPAWKLIRLWIAEGLIMSKLSGIEIEDISEYYLNDFANRNLVMVTGKRSNGRIKTFRVHDM
LHEFCVEEGTRLTLF
>St_PG6225_C00T052065.1
ETTGTQGPAEEDIEVVGFNKPAEDLKKRLCEGSKDLDVIPIVGMPGLGKTTLSRKIYNDSSLNSRFYERMWVYVGTSKKP
KGILVEIVNKLAPSNSKELIKDKDEDQLAHIIRDFLVERGKYLIVLDDVWDTQVVDFVKKAFPNNESQPRGDRIMLTTRQ
RRVAESVSAHPHNLEKLSEEDSFELLEQRVFGKTRRCPIELRGYGEQIVDKCCGVPLAIVVIAGALRGCMYESEWRVVRD
NVGKRLTNKDDEKSCLKFVETSYNHLPQEKKAAFLYCGVFPQGFDIPAWKLIRLWVAEGLIKFGLQGSEIEEVAETYLSD
FASRNLVMVMQKRSNGQIKTCRLHDMLHEFCIIEAARISLF
>St_PG6225_C00T052069.1
KSTGTQGPAEEDIEVVGFDKPAEDVIKRLGEGSKDLDVIPIVGMPGLGKTTLSRKVYNDSSLDFHFYKRMWVYVGTSKKP
KDILVEIVNEVAPSNSKELIKDKDEDQLAHIIRDFLVERGKYLIVLDDVWDTQVVDFVKKAFPNNKSQPRGDRIMLTTRQ
QRVAEAVSARPHNLEKLSKGDSFKLLEQRVFGKTRECPINLRGYGEEIVDKCCGVPLAIVVISGALKGCMDESEWIVVKE
NVGKIFINKDDDKSCLKYVETSYNHLPQQKKAAFLYFGVFPQGFDIPAWKLIRLWVAEGLIKSDLQGSEIEKVAETYLSD
FAGRNLVMVMQKRSNGQIKTCRLHDMLHEFCIIEAKRISLF
>St_PG6225_C00T062904.1
PTIDHQAEQVVQEEQGSSLENHEVVGFDEEATKVINRLVEGAECLDVIPVVGMPGLGKTTLARKIYNDPKISREFFSYIW
VFIGQSTCVKRDILFNILKGFTNSVDEFKNRNEADITEEIRKHVANGGKCLIVLDDVWDPNVVDFVKTVFPKNNRGHRIM
MTTRNGNIARSANEDPHNLKFLDPKESFQLLEKRAFGNSHCPVELKDYGEDIVKKCSGVPLTIVVIAGVLRGDPSDIYWN
LVKENVGKHLILEDKLLRCMNAVGLSYKHLPQEKKACFLYFGAFPQGFDIPAWKLIRLWIAEGLIVSKLSGIEIEDIAEY
YLNDFANRNLVMVRGKRSNGRIKTCRVHDMLHEFCIEEATRLTLF
>St_PG6225_C00T062916.1
PTIDHQAEKVVQEEQGSSLENHEVVGFDEEATKVINRLVEGAECLDVIPVVGMPGLGKTTLARKIYNDPKISREFFSYIW
VFIGQSTCVKRDILFNILKKFTNSVDEFKNRNEADITEEIRKRVANGGKCLIVLDDVWDSNVVDFVKTVFPDNKKAHRIM
MTTRHEDIARSVNKYPHNLKVLDGDESFQLLEKRAFGVSRCPVELVEHGEAIVAKCSGVPLTIVVIAGALRGRTSEIDWR
VVRENVGKHLIQEDKLQRCVNVVRLSYNHLPQEKKACFLYFGAFPQGFDIPAWKLIRLWIAEGLIMSRLSGNEIEEIAEY
FLNDFANRNLVMVMGKTSNDQIKTCRVHDMLHEFCVEEATRLALF
>St_PG6225_C00T065899.1
LDDNFNRGHEERKAPVVEEDDVVGFDDEAKIVIDRLIGGSDYVEVVPVVGMPGLGKTTLAYKIYKDPKVEYEFFTRVWVY
VSQTFKRREIFLNIISKFTRNTKQYHDTPEDDLANEVKELLGKGGKYLIVLDDVWTMEAWDRIKIAFPNNGKRNRVLMTT
RESNVAKRCNDKPHDLKFLTEDESWELLEKKVFHKEKCPPELELPGKSIAEKCMGLPLAIVVIAGALIGKGKTTREWELV
AASVREHLINQDPENCKKLVQMSYDRLPYDLKACFLYCGAFPGGSQIPAKKLIRLWIAEGFIQYQGPLALEDVAEDHLND
LVNRNLVMVMQRSCSGQIKICRVHDMLHEFCRHEAMTEEDL
>St_PG6225_C00T072177.1
EHHKKEEVTQGPSLENDAVVGFDDEANTVIQRLVEGPMDSVDIIPVVGMPGLGKTTLARKIYNDSKLTYEFYSIVWVYVG
KECKAKDIYLRILKFFKKNIEDHLNDDVDTLAKAIGGYIKKGGRCLIILDDVWEDEVIDHVMKVFAENKKGHRIMMTTRD
LRLAKFANPEPHALKFLETEESFELLVMRVFGKGSCPNELVVIGKKIAKKCGGVPLVVVVIAGALRGRSDKKDWERVDRN
VVQHLGEDTEDSCLKFVKMSYDHLPQEVQMCFLYCGVFPRGFDIPCWKLIRLWIAEGLIKPQPKFTLEERAEFCLTDLLN
RNLVIIMQKRSDGQIKTCRLHDMLYQFCKMEASNRCLF
>St_PG6225_C00T072178.1
KKGMQEQGPSLENDEVVGFDEEASKVIKRLVKGPAESLDIIPVVGMPGLGKTTLARKIYNDPKLSYEFFSIPWVYVGQEY
KIKDIYLRILKCFKKSIEDHLNDDVDTLAKVISDFINKGGRCLIVLDDVWVAEVIDDVKKVFAENKKGHRIMMTTRDRYL
ATYANTEPHDLKFLNGKESFELLEKRVFGKGSCPDELVELGKKIAGNCGGVPLAVVVIAGALRGRPNTNDWLRVQKNVAE
HLYKNTQAGCLKFVEMSYNRLPQEVQTCFLYCGVFPRGFDIPSWKLIRLWIAEGLIKPQQTYTPEEIAEFYLNDLVNRNL
VILMRKKSDGQIKICRLHDMLHEFCRAEASNKWLF
>St_PG6225_C00T072179.1
VPKIGHEVTQGLLLDNDEVVGFDTEAKKVIKRLVKGREESLDIIIPVVGMPGLGKSILARKIYNDPKLSYEFVSILWVNI
GREYKIKDIYLRILKFFTKRIEDHLNGDEDTLAIVISSFISNRGRCLIILDDVWEANVIDHVKKVFAENKMGHRILMTTR
DGCLATYANSEAHNLKFLTSKESFELLVRRVFGMGSCPDELKDIGKRIAGNCSGVPLFVMLIAGALRGRLTPNDWQIVER
NVAQYAFSVNKDCGVFVEMSYNLLPQEMQMCFLYCGIFPRDFDIPAWKLIRMWIAEGLIKPQQSYTLEEIAEHHLNVLVD
KNLVIMLQKRSDGQIKTCRLHGMLHEFCRTKAA
>St_PG6225_C00T072184.1
VERHKKEEVTQGPSLENDAVVGFDKEANTVIQRLVEGPMDSVDIIPVVGMPGLGKTTLARKIYNDSKLTYEFYSIVWVYV
GQKCKAKDIYLRILKFFKKNIEDHLNDDVDTLAKAIGGYIKKGGRCLIVLDDVWEDEVIDHVRKVFAENKKGHRIMMTTR
DSCVAKFANPKPHELKFLETEESFELLVTRVFGKGSCPNELVRTGKKIAEKCGGVPLVVVVIAGALRGRLDKKDWERVDR
NVVQHLGEDTEDSCLKFVKMSYDHLPQEVQMCFLYCGVFPRGFDIPCWKLIRLWIAEGLIKPQPKFTLEEIAEFCLTDLL
NRNLVIIMQKRSDGQIKTCRLHDMLYQFCKMEASNRCLF
>St_PG6225_C00T072185.1
LPKKGVQEQGPSLENDEVVGFDDEASKVIKRLVEGPAESLDIIPVVGMPGLGKTTLARKIYNDPKLSYEFFSIPWVYVGQ
EYKIKDIYLRILKFFKKSIEDHLNDDVDTLAKVISDFINKGGRCLIVLDDVWVAEVIDDVKKVFAENKKGHRIMMTTRDR
YLATYANTEPHDLKFLNGKESFELLEKRVFGKGSCPDELVELGKKIAGNCGGVPLAVVVIAGALRGRPNTNDWLRVQKNV
AEHLYKNTQAGCLKFVEMSYNRLPQEVQTCFLYCGVFPRGFDIPSWKLIRLWIAEGLIKPQQTYTPEEIAEFYLNDLVNR
NLVILMRKKSDGQIKICRLHDMLHEFCRTEASNKWLF
>St_PG6225_C00T072187.1
EVTQGPPLDDDEVVGFDEEAKKVIKRLVEGPAESLAIIPVVGMPGLGKTTLARKIYNDSTLSFEFFIILWVYVGQEYKIK
DIYLRILKHFKNSIDEYLNEDEGTLAKVISGFMSKGGRCLIVLDDVWEENVIDHVKKVFPENKKGHRIVMTTRELSVAPY
VNPDPHNLKFLTPEESFELLVKRVFGKGSCPDKLKEVGKRIAGNCGGVPLVVVVIAGALAGRSNTTEWEVVERNVAQHAF
SVNKACGVFVEMSYDRLSQEMQTCFLYCGIFPRGFDIPAWKLIRMWIAEGLIKPQQSYTLEEIAEHHLNDLVNRNLVIML
QKRSDGQIKTCRLHGMLHEFCRRKAANKWLF
>St_PG6225_C00T072190.1
KKGHELTQGPPLEEDEVVGFDEEANKVIKRLVEGPAESVDIIPVVGMPGLGKTTLAKKICNDPRVSYEFFSIIWVYVGQE
YKIKDIYLRILKFFKKSIEDHLNEDVDTLAKVISDLIRKGGRCLIVLDDVWEAEVVDVVKRVFPRNKKGHQIIMTVRNRY
LATYANPEPHDLKVLTKSHSFQLLEKRAFGNGNFPVELLELGKNIAKRCWGVPLATVLIAGVLRGLRNKSDWVRVENNVS
QRLHNKDYDFGLFIEMSYDRLPEEMQTCFLYCGIFPRGFDIPAWKLIRLWIAEGLIKPQQSYTLEEIAELHLNDLVHKNL
VILLQKKADGRIKTCRLHDLLHEFCRRKAANKWLF
>St_PG6225_C00T074083.1
SSRRSPPQKRVPMVEEENVVGFDDEARKISSRLTNGSEELEIISIVGMGGLGKTTLAKKVYTDPSVEFHFYNRAWIYVSQ
QYSRKEIFLGILDSLGFITDEMYKMNDEKLAGELFSHLRSKRYLVVIDDVWTMEAWDDLQMAFPKTASGSRILLTTRNTE
VALHANPEGLPHHLRFLTHEESWELLSKKVFRKGSCPLELEDIGLQIAKKCYGLPLAIVVVSGLLLKKEKTRDWWKKVAN
DVSSYVARDPKQCMDVLALSYKHLPDHLKVCFIYFGVFPEDFEIPVWKLLRLWTCEGFIQQMGQECLEDTAEEYLEDLVD
RNLVLVAKKRANGRIKTCRIHDMLRDLSVKMGSEEKFL
>St_PG6241_C00T013000.1
SLNSGEQRQPPVVEEDDVVGFDDEAQTVIDRLLEGSGDLEVIPVVGMPGLGKTTLATKIFKHPKIEYEFFTRLWIYVSQS
YKTRELYLNIISKFTGNTKHCRDMSEMDLALTVREILEEGGKYLIVLDDVWSTDAWDRIKIAFPKNDKGNRVLLTTRDHN
VARYCNRSPHDLKFLTDEESWILLEKRALHKAKCPPELETNGKSIARKCKGLPLAIVVIAGALIGKGKTIREWEQVDQSV
GEHFINRDQPNNCNKLVRMSYDVLPYDWKACFLYFGTFPRGYLIPARKLIRLWIAEGFIQYRGNLSLECKAEDYLNELVN
RNLVMVMQRTLDGQIKTCRVHDMLYEFCWQEATTEENL
>St_PG6241_C00T019291.1
SARDFEERKPPVVEEDDVVGFDEEADIVIKRLLAESNRLEVVPVVGMPGLGKTTLANKIYKHPKIGYEFFTRIWVYVSQS
YRRRELFLNIISKFTRNTKQYHGMCEEDLADEIQEFLGKGGKYLVVLDDVWSDEAWERIKIAFPNNNKPNRVLLTTRDSK
VAKQCTPIPHDLKFLSEEESWILLEKKVFHKDKCPPELVVPSGKSIAKKCKGLPLAIVVIAGALIGKGKTPREWKQVDDS
VSEHLINRDHPENCNKLVQMSYDRLPYDLKACFLYCSAFPGGFQIPAWKLIRLWIAEGFIQYKGHLSLECKGEDNLNDLI
NRNLVMVMERTSDGQIKTCRLHDMLHEFCRQEAMKEENL
>St_PG6241_C00T030388.1
SARDFEERKPPVVEEDDVVGFDEEADIVIKRLLAESNRLEVVPVVGMPGLGKTTLANKIYKHPKIGYEFFTRIWVYVSQS
YRRRELFLNIISKFTRNTKQYHGMCEEDLADEIQEFLGKGGKYLVVLDDVWSDEAWERIKIAFPNNNKPNRVLLTTRDSK
VAKQCTPIPHDLKFLSEEESWILLEKKVFHKDKCPPELVVPSGKSIAKKCKGLPLAIVVIAGALIGKGKTPREWKQVDDS
VSEHLINRDHPENCNKLVQMSYDRLPYDLKACFLYCSAFPGGFQIPAWKLIRLWIAEGFIQYKGHLSLECKGEDNLNDLI
NRNLVMVMERTSDGQIKTCRLHDMLHEFCRQEAMKEENL
>St_PG6241_C00T033958.1
SSRRSPPQKRVPMVEEENVVGFDDEARKISSRLTNGSEELEIISIVGMGGLGKTTLAKKVYSDPSVEFHFYNRAWIYVSQ
QYSRKEVFLGILDSLGLITDEMYRMNDEKLAGELFSHLRSNRYLIVIDDVWTMEAWNDLQMAFPKTASGSRILLTTRNTE
VALHANPEGLPHHLRFLTHEESWELLSKKVFRKGSCPLELEDIGLQIAKKCYGLPLAIVVVSGLLLKKEKTRDWWKKVAN
DVSSYVARDPKQCMDVLALSYKHLPDHLKVCFIYFGVFPEDFEIPVWKLLRLWTSEGFIQQMGQECLEDTAEEYLEDLVD
RNLVLVAKKRANGRIKTCCIHDMLRDLSVKMGSEEKFL
>St_PG6241_C00T044387.1
GHEVTQGPSLDDDEVVGFDEEAAKVIKRLVEGPAESLNIIPVVGMPGLGKTTLARKIYNDSTLSFEFFSILWVYVGQEYK
IKDVYLRILKHFKNSIDEYLNEDEGTLAKVISGFISKGGRCLIVLDDVWEANVIDHVKKVFPENKKGHRIMMSTRDGYLA
AYANPDPHNLKFLTKEESFELLEKRVFGKGSCPDELKDVGKRIAGNCGGVPLVVVVIAGALAGRSNTTDWEIVERNVAQH
AFNVNKHCGVFVEMSYDRLSQELQTCFLYSGIFPRGFDIPAWKLIRLWIAEGLIKPQQSSTLEEIAEHHLNDLVHRNLVI
LLQKRSDGQIKTCRLHDMLHEFCRTKAANKWLF
>St_PG6241_C00T044389.1
LPKKGVQEQGPSLENDEVVGFDDEANKVIKRLVEGPAESLDIIPVVGMPGLGKTTLARKIYNDPKLSYEFFSVPWVYVGQ
EYKIKDIYLRILKCFKKSIEDHLNDDVDTLAKVISDFINKGGRCLIVLDDVWVAEVIDDVKKVFAENKKGHRIMMTTRDR
YLATYANTEPHDLKFLNGKESFELLEKRVFGKGGCPDELVELGKKIAGNCGGVPLAVVVIAGALRGRPNTNDWLRVQKNV
AEHFYNNTQEGCLKFVEMSYNRLPQEVQTCFLYCGVFPRGFDIPSWKLIRLWIAEGLIKPQQTYTPEEIAEFYLNDLVNR
NLVILMRKKSDGQIKICRLHDMLHEFCRTEASNKWIF
>St_PG6241_C00T044390.1
EHHKKEEVTQGPSLENDAVVGFDDEANKVIKRLVEGPAESVDIIPVVGMPGLGKTTLARKIYNDSKLTYEFYSIVWVYVG
QECKAKDIYLRILKFFKKNIEDHLNDDVDTLAKAIGGYIKKGGRCLIVLDDVWEDEVIDHVMKVFAENKKGHRIMMTTRD
LRVAKFANPEPHELKFLEIEESFELLVMRVFGKGSCPNELVAIGKKIAKKCGGVPLVVVVIAGALRGRLDKKDWERVDRN
VVQHFGDHTEDSCLKFVKMSYDHLPQEAQMCFLYCGVFPRGFDIPCWKLIRLWIAEGLIKPQPKFTLEERAEFCLTDLLN
RNLVIIMQKRSDGQIKTCRLHDMLYQFCKKEASNRCLF
>St_PG6241_C00T044525.1
MIDHHAEKVVQEEQGSSLENHEVVGFDEEATRVINRLVEGAECLDVIPVVGMPGLGKTTLARKIYNDPKISREFFSYIWV
FIGQSTRVKRDILFNILKEFTNSVDEFKNRNEADLTEEIRKRVANGGKCLIVLDDVWDSNVVDIVKTVFPDNKKAHRIMM
TTRHEDIARSVNKYPHNLKFLDGDESFQLLEKRAFGVSRCPVELVEHGEAIVAKCSGVPLTIVVIAGALRGRTSEIDWKV
VRENVGKHLIQEDKLQRCVNVVRLSYNHLPQEKKACFLYFGAFPQGFDIPAWKLIRLWIAEGLIMSKLSGNEIEEIAEYY
LNDFTNRNLVMVMGKRSNGRIKTCRVHDMLHEFCVEEATRLTLF
>St_PG6241_C00T044525.2
MIDHHAEKVVQEEQGSSLENHEVVGFDEEATRVINRLVEGAECLDVIPVVGMPGLGKTTLARKIYNDPKISREFFSYIWV
FIGQSTRVKRDILFNILKEFTNSVDEFKNRNEADLTEEIRKRVANGGKCLIVLDDVWDSNVVDIVKTVFPDNKKAHRIMM
TTRHEDIARSVNKYPHNLKFLDGDESFQLLEKRAFGVSRCPVELVEHGEAIVAKCSGVPLTIVVIAGALRGRTSEIDWKV
VRENVGKHLIQEDKLQRCVNVVRLSYNHLPQEKKACFLYFGAFPQGFDIPAWKLIRLWIAEGLIMSKLSGNEIEEIAEYY
LNDFTNRNLVMVMGKRSNGRIKTCRVHDMLHEFCVEEATRLTLF
>St_PG6241_C00T047079.1
SLNSGEQRQPPVVEEDDVVGFDDEAQTVIDRLLEGSGDLEVIPVVGMPGLGKTTLATKIFKHPKIEYEFFTRLWIYVSQS
YKTRELYLNIISKFTGNTKHCRDMSEMDLALTVREILEEGGKYLIVLDDVWSTDAWDRIKIAFPKNDKGNRVLLTTRDHN
VARYCNRSPHDLKFLTDEESWILLEKRALHKAKCPPELETNGKSIARKCKGLPLAIVVIAGALIGKGKTIREWEQVDQSV
GEHFINRDQPNNCNKLVRMSYDVLPYDWKACFLYFGTFPRGYLIPARKLIRLWIAEGFIQYRGNLSLECKAEDYLNELVN
RNLVMVMQRTLDGQIKTCRVHDMLYEFCWQEATTEENL
>St_PG6241_C00T049556.1
FNRGDEERKAPVVEEDDVVGFDDEAKIVIDRLIGGSDYVEVVPVVGMPGLGKTTLAYKIYKDPKVEYEFFTRVWVYVSQT
FKRREIFLNIISKFTRNTKQYHDTPEYDLANEVKELLGKGGKYLIVLDDVWTMEALDCIKIAFPNNGKRNRVLMTTRQSN
VAKRCNDKPHDLKFLTKGESWELLEKKVFHKEKCPPELALPGKSIAEKCMGLPLAIVVIAGALIGKGKTTREWELVAASV
GEHLINRDPENCKKLVQMSYDRLPYDLKACFLYCGAFPGGSQIPAKKLIRLWIAEGFIQYQGPLALEDVAEDHLNDLVNR
NLVMVMQRSCSGQIKICRVHDMLHEFCRHEAMTEENL
>St_PG6242_C00T002310.1
KKGVQEQGPSLENDEVVGFDEEANKVIKKLVEGPAESLDIIPVVGMPGLGKTTLARKIYNDPKLSYEFFSIPWVYVGQEY
KIKDIYLRILKCFKKNIEDHLNDDVDTLAKVISDFINKGGRCLIVLDDVWVAEVIDDVKKVFAENKKGHRIMMTTRDRYL
ATYANTEPHDLKFLNGKESFELLEKRVFGKGSCPDELVELGKKIAGNCGGVPLAVVVIAGALRGRPNTNDWLRVQKNVAE
HLYKNTQAGCLKFVEMSYNRLPQEVQTCFLYCGVFPRGFDIPSWKLIRLWIAEGLIKPQQTYTPEEIAEFYLNDLVNRNL
VILMRKKSDGQIKICRLHDMLHEFCRTEASNKWLF
>St_PG6242_C00T002311.1
KGEVTQGPSLENDAVVGFDDEANKVIKRLVEGPMDSVDIIPVVGMPGLGKTTLARKIYNDPKLTYEFYSIVWVYVGQECK
AKDIYLRILKFFKKSIEDHLNDDVDTLAKAIGGYIKKGGRCLIVLDDVWEDEVIDHVKKVFAENKKGHRIMMTTRDLRLA
KFANPDPHELKFLKKEESFELLVMRVYGKGSCPNELVVIGNKIAEKCGGVPLVVVVIAGALRGRSDKKDWERVDRNVVQH
FGEHTEDSCLKFVKMSYDHLPGEVQMCFLYCGVFPRGFDIPCWKLIRLWIAEGLIKPQPEFTLEEIAEFYLTDLLNRNLV
IIMQKRSDGQIKTCRLHDMLYQFCKKEASNKWLF
>St_PG6242_C00T002470.1
QAETVVQEEQGSSLENHEVVGFGEEATKVINRLVEGAECLDVIPVVGMPGLGKTTLARKIYNDPTISREFFSYIWVFIGQ
STCVKRDILFNILKGFTNSFDEFKNKNEADLTEEIRKRVANGGKCLIVLDDVWDPNVVDFVKTVFPDNKKAHRIMMTTRH
EDIARSVNKYPHNLKFLDGNESFQLLEMRAFGVSRCPFELVEHGEAIVAKCSGVPLTIVVIAGALRGRTSEIDWKVVREN
VGKHLIQEDKLQRCVNVVRLSYNHLPHEKKACFLYFGAFPQGFDIPAWKLIRLWIAEGLIMSRLSGNEIEEIAEYYLNDF
ANRNLVMVMGKTSNDRIKTCRVHDMLHEFCVEEATRLALF
>St_PG6242_C00T011733.1
KKGVQEQGPSLENDEVVGFDEEANKVIKKLVEGPAESLDIIPVVGMPGLGKTTLARKIYNDPKLSYEFFSIPWVYVGQEY
KIKDIYLRILKCFKKNIEDHLNDDVDTLAKVISDFINKGGRCLIVLDDVWVAEVIDDVKKVFAENKKGHRIMMTTRDRYL
ATYANTEPHDLKFLNGKESFELLEKRVFGKGSCPDELVELGKKIAGNCGGVPLAVVVIAGALRGRPNTNDWLRVQKNVAE
HLYKNTQAGCLKFVEMSYNRLPQEVQTCFLYCGVFPRGFDIPSWKLIRLWIAEGLIKPQQTYTPEEIAEFYLNDLVNRNL
VILMRKKSDGQIKICRLHDMLHEFCRTEASNKWLF
>St_PG6242_C00T011734.1
GPSLDDDEVVGFDEEVKKVIKRLVEGPAESLDIIPVVGQEYKIKDIYHRILKYFKKNIDEHLDEDEDTLAKVLSGFMSKG
GRCLMVLDDVWDENVIDHVKKVFPENKKGHRIVMTMRELSVAAYVNPDPHNLKFLTLEESFELLVKRVFGKGSCPDRLKD
VGKRIAGNCGGVPLVVVVIAGALTGRSNTTDWEVVERNVAQHAFSVNKACGLYVEVSYDRLSQEMQTCFLYCGIFPRDFD
IPAWKLIRMWIAEGLIKPQQSYTLEEIAEHHLNDLVNRNLVIMLQKRSDGQIKTCRLHGMLHEFCRRKAANKWLF
>St_PG6242_C00T016715.1
TGTQGPTEEDIEVVGFYKPAKDVIKRLCEGSKDLDVIPIVGMPGLGKTTLSRKVYHDSNITYHFYKKMWVSVGSLGTSTK
PKDILVKIVEEVAPSNSEELIKDKDEDQLAHIIREFVVERGRYLIVLDDVWDTKVVDLVKKAFPNNKSQPRGDRIMLTTR
LRRVADAVSAHPHNLEKLSKGDSFELLEHRVFGKTRRCPIELKGYGDGIVEKCCGVPLAIVVISGTLRGCMDESEWRVVE
ENVGKHLIKKDDDKSCLKFVETSYNHLPQERKAAFLYFGVFPQGFDIPAWKLIRLWVAEGLIQSGHKDSEIEKVAETYLS
DFAARNLVMVMQKRSNGQIKTCRLHDMLHEFCIIEAERISLF
>St_PG6242_C00T017243.1
NRGDEERKAPVVEEDDVVGFDDEAKIVIDRLIGGSDYVEVVPVVGMPGLGKTTLAYKIYKDPKVEYEFFTRVWVYVSQTF
KRREIFLNIINKFTRNTKQYHDTPEDDLANEVKELLGKGGKYLIVLDDVWTMEAWDRIKIAFPNNGKRNRVLMTTRQSNV
AKCCNDKPHDLKFLTKDESWELLEKKVFHKEKCPPELELPGKSIAEKCMGLPLAIVVIAGALIGKGKTTREWELVAASVG
EHLINRDPENCKKLVQMSYDRLPYDLKACFLYCGAFPGGSQIPAKKLIRLWIAEGFIQYQGPLALEDVAEDHLNDLVNRN
LVMVMQRSCSGQIKICRVHDMLHEFCRHEAMTEENL
>St_PG6242_C00T035246.1
KKGVQEQGPSLENDEVVGFDEEANKVIKKLVEGPAESLDIIPVVGMPGLGKTTLARKIYNDPKLSYEFFSIPWVYVGQEY
KIKDIYLRILKCFKKNIEDHLNDDVDTLAKVISDFINKGGRCLIVLDDVWVAEVIDDVKKVFAENKKGHRIMMTTRDRYL
ATYANTEPHDLKFLNGKESFELLEKRVFGKGSCPDELVELGKKIAGNCGGVPLAVVVIAGALRGRPNTNDWLRVQKNVAE
HLYKNTQAGCLKFVEMSYNRLPQEVQTCFLYCGVFPRGFDIPSWKLIRLWIAEGLIKPQQTYTPEEIAEFYLNDLVNRNL
VILMRKKSDGQIKICRLHDMLHEFCRTEASNKWLF
>St_PG6242_C00T035247.1
KGEVTQGPSLENDAVVGFDDEANKVIKRLVEGPMDSVDIIPVVGMPGLGKTTLARKIYNDPKLTYEFYSIVWVYVGQECK
AKDIYLRILKFFKKSIEDHLNDDVDTLAKAIGGYIKKGGRCLIVLDDVWEDEVIDHVKKVFAENKKGHRIMMTTRDLRLA
KFANPDPHELKFLKKEESFELLVMRVYGKGSCPNELVVIGNKIAEKCGGVPLVVVVIAGALRGRSDKKDWERVDRNVVQH
FGEHTEDSCLKFVKMSYDHLPGEVQMCFLYCGVFPRGFDIPCWKLIRLWIAEGLIKPQPEFTLEEIAEFYLTDLLNRNLV
IIMQKRSDGQIKTCRLHDMLYQFCKKEASNKWLF
>St_PG6242_C00T035398.1
AETVVQEEQGSSLENHEVVGFGEEATKVINRLVEGAECLDVIPVVGMPGLGKTTLARKIYNDPTISREFFSYIWVFIGQS
TCVKRDILFNILKGFTNSFDEFKNKNEADLTEEIRKRVANGGKCLIVLDDVWDPNVVDFVKTVFPDNKKAHRIMMTTRHE
DIARSVNKYPHNLKFLDGNESFQLLEMRAFGVSRCPFELVEHGEAIVAKCSGVPLTIVVIAGALRGRTSEIDWKVVRENV
GKHLIQEDKLQRCVNVVRLSYNHLPHEKKACFLYFGAFPQGFDIPAWKLIRLWIAEGLIMSRLSGNEIEEIAEYYLNDFA
NRNLVMVMGKTSNDRIKTCRVHDMLHEFCVEEATRLALF
>St_PG6242_C00T035401.1
DHQAETVVQEEQGSSLENHEVVGFGEEATKVINRLVEGAECLDVIPVVGMPGLGKTTLARKIYNDPTISREFFSYIWVFI
GQSTCVKRDILFNILKGFTNSFDEFKNKNEADLTEEIRKRVANGGKCLIVLDDVWDPNVVDFVKTVFPDNKKAHRIMMTT
RHEDIARSVNKYPHNLKFLDGNESFQLLEMRAFGVSRCPFELVEHGEAIVAKCSGVPLTIVVIAGALRGRTSEIDWKVVR
ENVGKHLIQEDKLQRCVNVVRLSYNHLPHEKKACFLYFGAFPQGFDIPAWKLIRLWIAEGLIMSRLSGNEIEEIAEYYLN
DFANRNLVMVMGKTSNDRIKTCRVHDMLHEFCVEEATRLALF
>St_PG6242_C00T035856.1
TGTQGPTEEDIEVVGFYKPAKDVIKRLCEGSKDLDVIPIVGMPGLGKTTLSRKVYHDSNITYHFYKKMWVSVGSLGTSTK
PKDILVKIVEEVAPSNSEELIKDKDEDQLAHIIREFVVERGRYLIVLDDVWDTKVVDLVKKAFPNNKSQPRGDRIMLTTR
LRRVADAVSAHPHNLEKLSKGDSFELLEHRVFGKTRRCPIELKGYGDGIVEKCCGVPLAIVVISGTLRGCMDESEWRVVE
ENVGKHLIKKDDDKSCLKFVETSYNHLPQERKAAFLYFGVFPQGFDIPAWKLIRLWVAEGLIQSGHKDSEIEKVAETYLS
DFAARNLVMVMQKRSNGQIKTCRLHDMLHEFCIIEAERISLF
>St_PG6242_C00T035861.1
VTSTEEIFKGPAEEDIEVVGFDKPTEDVIRRLGEGSKDLDVIPIVGMPGLGKTTLSRKVYNDSSLDFHFYKRMWVYVGTS
KKPKDILVEIVKEVDPSNSEEQIKDKDEDQLAHIIRDFLVERGKYLIVLDDVWDTQVVDFVKKAFPNNKSQPRGDRIMLT
TRQQRVAEAVSARPHNLEKLSKGDSFKLLEQRVFGKTRECPINLRGYGEEIVDKCCGVPLAIVVISGALKGCMDESEWIV
VKENVGKIFINKDDDKSCLKYVETSYNHLPQQKKAAFLYFGVFPQGFDIPAWKLIRLWVAEGLIKYDLQGSEIEKVAETY
LSDFAGRNLVMVMQKRSNGQIKTCRLHDMLHEFCIIEAKRISLF
>St_PG6242_C00T045211.1
RGGEERQPPVVEEDDVVGFDDEAQTVINRLLEGSGDLEVIPVVGMPGLGKTTLATKIFKHPKIEYEFFTRLWLYVSQSYK
TRELYLNIISKFTGNTKHCHDMSEMDLAVKVREILEEGGKYLIVLDDVWSTDAWDRIKIAFPKNDKGNRVLLTTRDHNVA
RYCNRSPHDLKFLTDEESWILLEKRALHKAKCPPELETNGKSIARKCKGLPLAIVVIAGALIGKGKTIREWEQVDQSVGE
HFINRDQPNNCNRLVRMSYDVLPYDWKACFLYFGTFPRGYLIPARKLIRLWIAEGFIQYRGNLSLECKAEDYLNELVNRN
LVMVMQRTLDGQIKSCRVHDMLYEFCWQEATTEENL
>St_PG6242_C00T059049.1
NRGDEERKAPVVEEDDVVGFDDEAKIVIDRLIGGSDYVEVVPVVGMPGLGKTTLAYKIYKDPKVEYEFFTRVWVYVSQTF
KRREIFLNIINKFTRNTKQYHDTPEDDLANEVKELLGKGGKYLIVLDDVWTMEAWDRIKIAFPNNGKRNRVLMTTRQSNV
AKCCNDKPHDLKFLTKDESWELLEKKVFHKEKCPPELELPGKSIAEKCMGLPLAIVVIAGALIGKGKTTREWELVAASVG
EHLINRDPENCKKLVQMSYDRLPYDLKACFLYCGAFPGGSQIPAKKLIRLWIAEGFIQYQGPLALEDVAEDHLNDLVNRN
LVMVMQRSCSGQIKICRVHDMLHEFCRHEAMTEENL
>St_PG6242_C00T060937.1
DSKSKQTAHQLKRAPVVEEDEVVGFDEEADKIINRLLGGSDDVEFIPIVGMPGLGKTTLANKVFKSSTVGYAFDNRIWVY
VSQSYTRRDLFLNIINQFTKNTEQYRYVTEEALAEVIHEHLLPGKYLIVLDDVWTWEPLDDVKIALPNKMRGSKVLFTTR
DDKLGKFCCNEPHHLKFLTDYECWELLQKKVFHKDKCPLDLEELGERIAKKCMGLPLAALVIAGALTGRGKTKSEWEIVH
QYVSEHIISSDIMMTKKLVQMSCDSLPVNLKACFLYCGAFPKGSEIPAWKIVRLWIAEGFIRETMQSTVESVAEAYLNEL
VSKSLLMVTQRTSNGQIKTFRVHDMLHEFCTLEASEENLF
>St_PG6242_C00T061744.1
SSRRSPPQKRVPMVEEENVVGFDDEARKISTRLTNGSEELEIISIVGMGGLGKTTLAKKVYTDPSVEFHFYNRAWIYVSQ
QYSRKEVFLGILDSLGLITDEMYKMNDEKLAGELFSHLRSKRYLVVIDDVWTMEAWDDLQMAFPKTASGSRILLTTRNTE
VALHANPEGLPHHLRFLTLEESWELLSKKVFRKGSCPLELEDIGLQIAKKCYGLPLAIVVVSGLLLKKEKTRDWWKKVAN
DVSSYVARDPKQCMDVLALSYKHLPDHLKVCFIYFGVFPEDFEIPVWKLLRLWTSEGFIQQMGQECLEDTAEEYLEDLVD
RNLVLVAKKRANGRIKTCRIHDMLRDLSVKMGSEEKFL
>St_PG6242_C00T062698.1
RGFEERKPPVVEEDDVVGFDEEADIVIKRLLAESNRLEVVPVVGMPGLGKTTLANKIYKHPKIGYEFFTRIWVYVSQSYR
RRELFLNIISKFTRNTKQYHGMCEEDLADEIQEFLGKGGKYLVVLDDVWSDEAWERIKIAFPNNNKPNRVLLTTRDSKVA
KQCTPIPHDLKFLTEDESWILLEKKVFHKDKCPPELVVPSGKSIAKKCKGLPLAIVVIAGALIGKGKTPREWKQVDDSVS
EHLINRDQPENCNKLVQMSYDRLPYDLKACFLYCSAFPGGFQIPAWKLIRLWIAEGFIQYKGHLSLECKGEDNLNDLINR
NLVMVMERTSDGQIKTCRLHDMLHEFCRQEAMKEENL
>St_PG6243_C00T009009.1
MIDHHAEKVVQEEQGSSLENHEVVGFDEEATKVINRLVEGAECLDVIPVVGMPGLGKTTLARKIYNDPKISREFFSYIWV
FIGQSTCVKRDILFNILKKFTNSVDEFKNRNEADITQEIRKRVANGGKCLIVLDDVWDPNVVDFVKTVFPDNKKAHRIMM
TTRHEDIARSVNKYPHNLKFLDGDESFQLLEKRAFGVSRCPVELVEHGEAIVAKCSGVPLTIVVIAGALRGRTSEIDWKV
VRENVGKHLIQEDKLKRCVNVVRLSYNHLPQEKKACFLYFGAFPQGFDIPAWKLIRLWIAEGLIMSKLSGNEIEEIAEYY
LNDFANRNLVMVMGKRSNGRIKTCRVHDMLHEFCVEEATRLTLF
>St_PG6243_C00T009011.1
QAETVVQEEQGSSLENHEVVGFDEEATKVINRLVEGAECLDVIPVVGMPGLGKTTLARKIYNDPKISREFFSYIWVFIGQ
STCVKRDILFKILKGFTNSFDEFKNRNETDITEEIRKRVANGGKCLIVLDDVWDSNVVDFVKTVFPDNKKAHRIMMTTRH
EDIARSLLEKRAFGVSRCPVELVEHGEAIVAKCSGVPLTIVVIAGGLRGRTSEIDWRVVRENVGKHLIQEDKLQRCVNVV
RLSYNHLPQEKKACFLYFGAFPQGFDIPAWKLIRLWIAEGLIMSRLSGNEIEEISEYYLNDFANRNLVMVMGKTSNDRIK
TCRVHDMLHEFCVEEATRLALF
>St_PG6243_C00T009023.1
IVYQAETVVQEEQGSSLENHEVVGFDEEATKVINRLVEGAECLDVIPVVGMPGLGKTTLARKIYNDPKISREFSVTFGFS
SDNQRILKGFTNSFDEFKNRNETDITEEIRKRVANGGKCLIVLDDVWDSNVVDFVKTVFPDNKKAHRIMMTTRHEDIARS
LLEKRAFGVSRCPVELVEHGEAIVAKCSGVPLTIVVIAGALRGRTSEIDWRVVRENVGKHLIQEDKLQRCVNVVRLSYNH
LPQEKKACFLYFGAFPQGFDIPAWKLIRLWIAEGLIMSRLSGNEIEEISEYYLNDFANRNLVMVMGKTSNDRIKTCRVHD
MLHEFCVEEATRLALF
>St_PG6243_C00T010829.1
RGFEERKPPVVEEDDVVGFDEEADLVIKRLLGESNRLEVVPVVGMPGLGKTTLANKIYKHPKIGYEFFTRIWVYVSQSYR
RRELFLNIISKFTRNMKQYHGMCEEDLADEIQEFLGKGGKYLVVLDDVWSDEAWERIKIAFPNNNKPNRVLLTTRDSKVA
KQCTPIPHDLKFLSEDESWILLEKKVFHKDKCPPELVVPSGKSIAKKCKGLPLAIVVIAGALIGKGKTPREWKQVDDSVS
EHLINRDHPENCNKLVQMSYDRLPYDLKACFLYCSAFPGGFQIPAWKLIRLWIAEGFIQYKGHLSLECKGEDNLNDLINR
NLVMVMERTSDGQIKTCRLHDMLHMFCRQEAMKEENL
>St_PG6243_C00T015437.1
NFNRGDEERKAPVVEEDDVVGFDDEAKIVIDRLIGGSDYVEVVPVVGMPGLGKTTLAYKIYKDPKVEYEFFTRVWVYVSQ
TFKRREIFLNIISKFTRNTKQYHDTPEDDLANEVKELLGKGGKYLIVLDDVWTMEAWDRIKIAFPNNGKRNRVLMTTRQS
HVAKHCNDKPHDLKFLTKDESWELLEKKVFHKEKCPPELELPGKSIAEKCMGLPLAIVVIAGALIGKGKTTREWELVAAS
VHELLINRDPENCKKLVQMSYDRLPYDLKACFLYCGAFPGGSQIPAKKLIRLWIAEGFIQYQGPLALEDVAEDHLNDLVN
RNLVMVMQRSCSGQIKICRVHDMLHEFCRHEAMTEENL
>St_PG6243_C00T019091.1
KKGEVTQGPSLENDAVVGFDKEANKVIQRLVEGPMDSVDIIPVVGMLGLGKTTLARKIYNDSKLTYEFYSIVWVYVEDHL
NDDVDTLAKAIGGYIKKGGRCLIVLDDVWEDEVIDHVRKVFAENKKGHRIMMTTRNLRVAKFANPKPHELKFLEKEESFE
LLVTRVFGKGSCPNELVRTGKKIAEKCGGVPLVVVVIAGALRGRLDKKDWERVDRTVVQHMGVHTEDSCLKFVKMGYDHL
PQEVQMCFLYCGVFPRGFDIPCWKLIRLWIAEGLIKPQPKFTLEEIAEFCLTDLLNRNLVIIMQKRSDGQIKTCRLHDML
YQFCKMEASNRCLF
>St_PG6243_C00T019479.1
QLTIIRQETQQGPAEEDIEVVGFDKPAKDVIKRLCEGSKDLDVIPIVGMPGLGKTTLSRKVYHDSYLDFHFYKRMWIYVG
TSKKPKDILVEIVKEVAPSNSEELIKDKDEDQLAHSIREFLVERGKYLIVLDDVWDTKVVDFVKKAFPNNEPQPRGDRIM
LTTRQRRVAEAVSAHPHNLEKLSKGDSFKLLEQRIFGKTRECPIKLRGYGNEIVDKCCGVPLAIVVIAGALRGCLDESEW
KLVKDNVGKHLINKDDNKSCLKFVETSYNHLPQQRKAAFLYFGVFPQGFDIPAWKLILLWVAEGLIKSDLQGSEIEEVAD
TYLSDFAGRNLVMVMQKRSNGQIKTCRLHDMLHEFCIIEAERISLF
>St_PG6243_C00T021966.1
LPKKGVQEQGPSLENDEVVGFDDEASKVIKRLVEGPAESLDIIPVVGMPGLGKTTLARKIYNDPKLSYEFFSIPWVYVGQ
EYKIKDIYLRILKCFKKSIEDHLNDDVDTLAKVISDFINKGGRCLIVLDDVWEPNVIDHVKKVFAENKKGHRIMMTTRDR
YLATYANTEPHDLKFLNGKESFELLEKRVFGKGSCPDELVELGKKIAGNCGGVPLAVVVIAGALRGRPNTNDWIRVQKNV
AEHFYKNTQAGCLKFVEMSYNRLPQEVQTCFLYCGVFPRGFDIPSWKLIRLWIAEGLIKPQQTYTPEEIAEFYLNDLVNR
NLVILMRKKSDGQIKICRLHDMLHEFCRTEASNKWLF
>St_PG6243_C00T021967.1
KGEITQDPSLENDAVVGFDDEANKVIKRLVEGPMESVDIIPVVGMPGLGKTTLARKIYNDSKLTYEFYSIVWVYVGQECK
AKDIYLRILKFFKKNIEDHLNDDVDTLAKAIGGYIKKGGRCLIVLDDVWEDEVIDHVRKVFAENKKGHRIMMTTRDLRVA
KFANPEPHVLKFLKTEESFELLVMRVFGKGSCPNELVVTGKKIAEKCGGVPLVVVVIAGALRGRSDKKDWERVDKNVVQH
FGEHTEDSCLKFVKMSYDHLPGEVQMCFLYCGVFPRGFDIPCWKLIRLWIAEGLIKPQPEFTLEEIAEFYLTDLLNRNLV
IIMKKRSDGQIKTCRLHDMLYQFCKKEASNKWLF
>St_PG6243_C00T022317.1
QLGKNTGTQGPAEEDIEVVGFDKPAEDVIKRLSEGSKDLDVIPIVGMPGLGKTTLSRKIYNDSSLDFHFYKRMWVYVGTS
KKPKDILVEIVNEVAPSNSKELINDKDEDQLAHIIRDFLVERGKYLIVLDDVWDTQVVDFVKKAFPNNKSQPRGDRIMLT
TRQQRVAEAVSARPHNLEKLSKGDSFKLLEQRVFGKTRECPINLRGYGEEIVDKCCGVPLAIVVISGALKGCMDESEWIV
VKENVGKIFINKDDDKSCLKYVETSYNHLPQQKKAAFLYFGVFPQGFDIPAWKLIRLWVAEGLIKSDLQGSEIEKVAETY
LSDFAGRNLVMVMQTRSNGQIKTCRLHDMLHEFCIIEAERICLF
>St_PG6243_C00T022475.1
VLELPKKGEVTQNDAVVGFDDEANKVIKRLVEGSMESVDIIPVVGMPGLGKTTLARKIYNDSKLTYEFYSIVWVYVGQEC
KAKDIYLRILKFFKKNIEDHLNDDVDTLAKAIGGYIKKGGRCLIVLDDVWEDEVIDHVMKVFAENKKGHRIMMTTRDLRV
AKFANPEPHELKFLKTEESFELLVMRVFGKGSCPNELVGTGKKIAEKCGGVPLVVVVIAGALRGRSDKKDWERVDKNVVQ
HFGDHTEDSCLKFVKMSYDHLPQEVQMCFLYCGVFPRGFDIPCWKLIRLWIAEGLIKPQPEFTLEEIAEFYLTDLLNRNL
VIIMQKRSDGQIKTCRLHDMLYQFCKKEASNKWLF
>St_PG6243_C00T037983.1
SRGGEERQPPVVEEDDVVGFDDAAQTVIDRLLEGSSDLEVIPVVGMPGLGKTTLATKIFKHPKIEYEFFTRLWLYVSQSY
KTRELYLNIISKFNGNTNHCRDMSETDLALKVREILEEGGKYLIVLDDVWSTDAWDRIKIAFPKNDKGNRVLLTTRDHNV
ARYCNRSPHDLKFLTDEESWILLEKRALHKAKCPPEFETNGKSIARKCKGLPLAIVVIAGALIGKGKTIQEWEQVDQSVG
EHFINRDQPNKLVRMSYDVLPYDWKACFLYFSIFPRGYLIPARKLILLWIAEGFIQYRGNLSLECKAENYLNELVNRNLV
MVMQRTLDGQIKTCRVHDMLYEFCWQEATTEENL
>St_PG6243_C00T037984.1
DSINRGGEERQPPVVEEDDVVGFDTEARTVIDRLLEGSDDLEVIPVVGMPGLGKTTLATKIFKHPKIEYEFFTRLWLYVS
QSYKTRELYLNIISKFTGNTKHCRDMSERDLALKVREILEEGGKYLIVLDDVWSTDAWDRIKIAFPKNDKGNRVLLTTRD
HNVARYCNRSPHDLKFLTDEESWSLLEKRALHKAKCPPEFETNGKSIARKCKGLPLAIVVIAGALIGKGKTIQEWEQVDQ
SVGEHFINRDQPNKLVRMSYDVLPYDWKACFLYFGTFPRGYLIPARKLIRLWIAEGFIQYIGNLSLECKAENYLNELVNR
NLVMVMQRTLDGQIKTCRVHDMLYEFCWQEATTEENL
>St_PG6243_C00T037985.1
DSISRGGEERQSPVVEEDDVVGFDDAAQTVIDRLLEGSGDLEVIPVVGMTGLGKTTLATKIFKHPKIEYEFFTRLWLYVS
QSYKTRELYLNIISKFTGNTKHCRDMSEMDLALKVREILEEGGKYLIVLDDVWSTDAWDRIKIAFPKNDKGNRVLLTTQD
HNVARYCNRSPHDLKFLTDEESWILLEKRALHKAKCPPEFETNGKSIARKCKGLPLAIVVIAGALIGKGKTIKEWEQVDQ
SVGKHFINRDQPNKLVRMSYDVLPYDWKACFLYFGTFPRGYLIPARKLIRLWIAEGFIQYRGNLSLECKAENYLNELVNR
NLVMVMQRTLDGQIKTCRVHDMLYEFCWQEATTEENL
>St_PG6243_C00T039911.1
PTIDHQAEKVVQEEQGSSLENHEVVGFDEEATKVINRLVEGAECLDVIPVVGMPGLGKTTLARKIYNDPKISREFFSYIW
VFIGQSTCVKRDILFNILKGFTNSFDEFKNRNEADITQEIRKRVANGGKCLIVLDDVWDPNVVDFVKTVFPDNKKAHRIM
MTTRHEDIARSVNKYPHNLKFLDGDESFQLLEKRAFGVSRCPVELVEHGEAIVAKCSGVPLTIVVIAGALRGRTSEIDWK
VVRENVGKHLIQEDKLQRCVNVVRLSYNHLPQEKKACFLYFGAFPQGFDIPAWKLIRLWIAEGLIMSKLSGNEIEEIAEY
YLNDFANRNLVMVMGKRSNGRIKTCRVHDMLHEFCVEEATRLTLF
>St_PG6243_C00T040047.1
PVTQGPPLGNDEVVGFDKEANIVIKRLVEGPADSLDIIPVMGMPGLGKTTLARKVCNDSKVSYGFFKTVWVYVGQEYKIK
DIHLRILQLFTTRIEEYLNEDENGLAKVISGYMSKGGRCLIVLDDVWEANVIDHVKKVFPENKKGHRIMMTTREEYVAAY
ANPEPHKLKFLTEEESFELLVKRVFGKGSCPDELKENGQKIAGSCGGLPLAVVVIAGALGGRSTTNDWERIERNVAQHLF
KNNQENCLKFVEMSYDRLPQEVQMCFLYSGIFPRGFDIPAWKLIRLWIAEGLIKPEQSSTLEQIAELYLNDLVHRNLVIL
LQKRSDGQIKTCRLHDMLHEFCRTKAA
>St_PG6243_C00T040068.1
GRACVVGFDDEANKVIKRLVEGSMESVDIIPVVGMPGLGKTTLARKIYNDSKLTYEFYSIVWVYVGQECKAKDIYLRILK
FFKKNIEDHLNDDVDTLAKAIGGYIKKGGRCLIVLDDVWEDEVIDHVMKVFAENKKGHRIMMTTRDLRVAKFANPEPHEL
KFLKTEESFELLVMRVFGKGSCPNELVGTGKKIAEKCGGVPLVVVVIAGALRGRSDKKDWERVDKNVVQHFGDHTEDSCL
KFVKMSYDHLPQEVQMCFLYCGVFPRGFDIPCWKLIRLWIAEGLIKPQPEFTLEEIAEFYLTDLLNRNLVIIMQKRSDGQ
IKTCRLHDMLYQFCKKEASNKWLF
>St_PG6243_C00T040069.1
QWDQLVKDIQKTVHKAEDVIDKFLVQSKQHREKGPAESLDIIPVVGMPGLGKTTLARKIYNDPKLSYEFFSIPWVYVSQE
YKIKDIYLRILKCFKKSIEDHLNDDVDTLAKVISDFINKGGRCLIVLDDVWEPNVIDHVKKVFAENKKGHRIMMTTRDRY
LATYANTEPHDLKFLNGKESFELLEKRVFGKGSCPDELVELGKKIAGNCGGVPLAVVVIAGALRGRPNTNDWIRVQKNVA
EHFYKNTQAGCLKFVEMSYNRLPQEVQTCFLYCGVFPRGFDIPSWKLIRLWIAEGLIKPQQTYTPEEIAEFYLNDLVNRN
LVILMRKKSDGQIKICRLHDMLHEFCRTEASNKWLF
>St_PG6243_C00T040070.1
GLLLDNNEVVGFNEEAEKVIKRLVKGREESHDIIIPVVGMPGLGKTIMARKIYNDPKLSYEFVSILWVYVGQQYKIKDIY
LRILKFFTKRIEDHLNADEDTLANVISSFISNRGRCLIILDDVWEANVIDHVKKVLPENKKGHRIVMTTRDGYLAAYANP
EPHNLKFLTEEESFELLVRRVFGKGSCPDELKDVGKRIAGNCGGVPLVVVVIAGALAGRSYTTEWEVVERNVAQHAFSVN
RDYGVFVEMSYDRLPQEVQMCFLYCGIFPQGFDIPAWKLIRMWIAEGLIMPQQSYTLEEIAEHHLNVLVDRNLVILLQKR
SDGQIKTCRLRDMLHEFCRTKAANKWLF
>St_PG6243_C00T040078.1
KKGEVTQGPSLENDAVVGFDKEANKVIQRLVEGPMDSVDIIPVVGMLGLGKTTLARKIYNDSKLTYEFYSIVWVYVEDHL
NDDVDTLAKAIGGYIKKGGRCLIVLDDVWEDEVIDHVRKVFAENKKGHRIMMTTRNLRVAKFANPKPHELKFLEKEESFE
LLVTRVFGKGSCPNELVRTGKKIAEKCGGVPLVVVVIAGALRGRLDKKDWERVDRTVVQHMGVHTEDSCLKFVKMGYDHL
PQEVQMCFLYCGVFPRGFDIPCWKLIRLWIAEGLIKPQPKFTLEEIAEFCLTDLLNRNLVIIMQKRSDGQIKTCRLHDML
YQFCKMEASNRCLF
>St_PG6243_C00T040079.1
KGEITQDPSLENDAVVGFDDEANKVIKRLVEGPMESVDIIPVVGMPGLGKTTLARKIYNDSKLTYEFYSIVWVYVGQECK
AKDIYLRILKFFKKNIEDHLNDDVDTLAKAIGGYIKKGGRCLIVLDDVWEDEVIDHVRKVFAENKKGHRIMMTTRDLRVA
KFANPEPHVLKFLKTEESFELLVMRVFGKGSCPNELVVTGKKIAEKCGGVPLVVVVIAGALRGRSDKKDWERVDKNVVQH
FGEHTEDSCLKFVKMSYDHLPGEVQMCFLYCGVFPRGFDIPCWKLIRLWIAEGLIKPQPEFTLEEIAEFYLTDLLNRNLV
IIMKKRSDGQIKTCRLHDMLYQFCKKEASNKWLF
>St_PG6243_C00T050374.1
DDSKSKQTAHQLKRAPIVEEDEVVGFDEEADKIINRLLGESDDVEFIPIVGMPGLGKTTLANKVFKSRAGYAFDNRIWVY
VSQSYTRRDLFLNIISQFTRNTEQYRYVTEEALAEVIREHLLPGKYLIVLDDVWTWEPLDDVKIALPNKMRGSKVLFTTR
DDKLGKFCCNEPHHLKFLTDKECWELLQKKVFHKDKCPLDLEELGERIAKKCMGLPLAALVIAGALTGRGKTKSEWEIVH
QYVSEHIISSDIMMTKKLVQMSCDSLPVNLKACFLYCGAFPKGSEIPAWKIVRLWIAEGFIRETMQSTVETVAEGYLNEL
VSKSLLTVTQSTSNGQIKTFRVHGMLHEFCTLEASEENLF
>St_PG6243_C00T050977.1
RGFEERKPPVVEEDDVVGFDEEADLVIKRLLGESNRLEVVPVVGMPGLGKTTLANKIYKHPKIGYEFFTRIWVYVSQSYR
RRELFLNIISKFTRNMKQYHGMCEEDLADEIQEFLGKGGKYLVVLDDVWSDEAWERIKIAFPNNNKPNRVLLTTRDSKVA
KQCTPIPHDLKFLSEDESWILLEKKVFHKDKCPPELVVPSGKSIAKKCKGLPLAIVVIAGALIGKGKTPREWKQVDDSVS
EHLINRDHPENCNKLVQMSYDRLPYDLKACFLYCSAFPGGFQIPAWKLIRLWIAEGFIQYKGHLSLECKGEDNLNDLINR
NLVMVMERTSDGQIKTCRLHDMLHMFCRQEAMKEENL
>St_PG6243_C00T057359.1
KSTGTQGPAEEDIEVVGFDKPAEDVIKRLSEGSKDLDVIPIVGMPGLGKTTLSRKVYNDSSLDFHFYKRMWIYVGTSKKP
KDILVEIVNEVAPSNSKELIKDKDEDQLAHIIRDFLVERGKYLIVLDDVWDTQVVDFVKKAFPNNKSQPRGDRIMLTTRQ
QRVAEAVSARPHNLEKLSEGDSFKLLEQRVFGKTRECPINLRGYGEEIVDKCCGVPLAIVVISGALKGCMDESEWIVVKE
NVGKIFINKDDDKSCLKYVETSYNHLPQQKKAAFLYFGVFPQGFDIPTWKLIRLWVAEGLIKSDLQGSEIEKVAETYLSD
FAGRNLVMVMQKRSNGQIKTCRLHDMLHEFCIIEAKRISLF
>St_PG6243_C00T057372.1
QLGKNTGTQGPAEEDIEVVGFDKPAEDVIKRLSEGSKDLDVIPIVGMPGLGKTTLSRKIYNDSSLDFHFYKRMWVYVGTS
KKPKDILVEIVNEVAPSNSKELINDKDEDQLAHIIRDFLVERGKYLIVLDDVWDTQVVDFVKKAFPNNKSQPRGDRIMLT
TRQQRVAEAVSARPHNLEKLSKGDSFKLLEQRVFGKTRECPINLRGYGEEIVDKCCGVPLAIVVISGALKGCMDESEWIV
VKENVGKIFINKDDDKSCLKYVETSYNHLPQQKKAAFLYFGVFPQGFDIPAWKLIRLWVAEGLIKSDLQGSEIEKVAETY
LSDFAGRNLVMVMQTRSNGQIKTCRLHDMLHEFCIIEAERICLF
>St_PG6243_C00T057381.1
QLTIIRQETQQGPAEEDIEVVGFDKPAKDVIKRLCEGSKDLDVIPIVGMPGLGKTTLSRKVYHDSYLDFHFYKRMWIYVG
TSKKPKDILVEIVKEVAPSNSEELIKDKDEDQLAHSIREFLVERGKYLIVLDDVWDTKVVDFVKKAFPNNEPQPRGDRIM
LTTRQRRVAEAVSAHPHNLEKLSKGDSFKLLEQRIFGKTRECPIKLRGYGNEIVDKCCGVPLAIVVIAGALRGCLDESEW
KLVKDNVGKHLINKDDNKSCLKFVETSYNHLPQQRKAAFLYFGVFPQGFDIPAWKLILLWVAEGLIKSDLQGSEIEEVAD
TYLSDFAGRNLVMVMQKRSNGQIKTCRLHDMLHEFCIIEAERISLF
>St_PG6243_C00T068033.1
NFNRGDEERKAPVVEEDDVVGFDDEAKIVIDRLIGGSDYVEVVPVVGMPGLGKTTLAYKIYKDPKVEYEFFTRVWVYVSQ
TFKRREIFLNIISKFTRNTKQYHDTPEDDLANEVKELLGKGGKYLIVLDDVWTMEAWDRIKIAFPNNGKRNRVLMTTRQS
HVAKHCNDKPHDLKFLTKDESWELLEKKVFHKEKCPPELELPGKSIAEKCMGLPLAIVVIAGALIGKGKTTREWELVAAS
VHELLINRDPENCKKLVQMSYDRLPYDLKACFLYCGAFPGGSQIPAKKLIRLWIAEGFIQYQGPLALEDVAEDHLNDLVN
RNLVMVMQRSCSGQIKICRVHDMLHEFCRHEAMTEENL
>St_PG6243_C00T068034.1
NFNRGDEERKAPVVEEDDVVGFDDEAKIVIDRLIGGSDYVEVVPVVGMPGLGKTTLAYKIYKDPKVEYEFFTRVWVYVSQ
TFKRREIFLNIISKFTRNTKQYHDTPEDDLANEVKELLGKGGKYLIVLDDVWTMEAWDRIKIAFPNNGKRNRVLMTTRQS
HVAKHCNDKPHDLKFLTKDESWELLEKKVFHKEKCPPELELPGKSIAEKCMGLPLAIVVIAGALIGKGKTTREWELVAAS
VHELLINRDPENCKKLVQMSYDRLPYDLKACFLYCGAFPGGSQIPAKKLIRLWIAEGFIQYQGPLALEDVAEDHLNDLVN
RNLVMVMQRSCSGQIKICRVHDMLHEFCRHEAMTEENL
>St_PG6244_C00T002668.1
LDDNFNRGHEERKAPVVEEDDVVGFDDEAKIVIDRLIGGSDYVEVVPVVGMPGLGKTTLAYKIYKDPKVEYEFFTRVWVY
VSQTFKRREIFLNIISKFTRNTKQYHDTPEDDLANEVKELLGKGGKYLIVLDDVWTMEAWDRIKIAFPNNGKRNRVLMTT
RESNVAKRCNDKPHDLKFLTEDESWELLEKKVFHKEKCPLELELPGKSIAEKCMGLPLAIVVIAGALIGKGKTTREWELV
AASVGEHLINRDPENCKKLVQMSYDRLPYDLKACFLYCGAFPGGSQIPAKKLIRLWIAEGFIQYQGPLALEDVAEDHLND
LVNRNLVMVMQRSCSGQIKICRVHDMLHEFCRHEAMTEENL
>St_PG6244_C00T005239.1
LDLPKKGEVTQNDAVVGFDDEANKVIKRLVEGPMDSVDIIPVVGMPGLGKTTLARKIYNDSKLTYEFYSIVWVYIGQECK
AKDIYLRILKFFKKNIEDHLNDDVDTLAKAIGGYIKKGGRCLIVLDDVWEDEVIDHVRKVFAENKKGHRIMMTTRDLRLA
RFANEEPHELKFLETEESFELLVMRVFGKGSCPNELVVIGKKIAEKCGGVPLVVVVIAGALRGRSDKKEWETVGKNVVQH
FGVHTEDSCLKFVKMSYDHLAGEVQMCFLYCGVFPRGFDIPCWKLIRLWIAEGLIKPQPESTLEVEEIAEFYLTDLLNRN
LVIIMQKRSDGQIKTCRLHDMLYQFCKKEASNKWLF
>St_PG6244_C00T008466.1
NSGEERQPPVVEEDDVVGFDDEAQKVIDRLLEGSGDLEVIPVVGMPGLGKTTLATKIFKHLKIEYEFFTRLWLYVSQSYK
TRELYLNIISKFTGNTKHCRDMSETDLAQKVREILDEGGKYLIVLDDVWSTDAWDRIKIAFPRNGKGNRVLLTTRDNNVA
RYCNRSPHYLKFLTDEESWILLEKRALHKAKCPPELETNGKSIARKCKGLPLAIVVIAGALIGKGKTIREWEQVDQSVGE
HFINRDQPNKLVRMSYDVLPYDWKACFLYFGTFPRGYLIPARKLIRLWIAEGFIQYRGNLSLECKAENYLNELVNRNLVM
VMQRTLDGQIKTCRVHDMLYEFCWQEATTEENL
>St_PG6244_C00T012603.1
MIDHHAEKVVQEEQGSSLENHEVVGFDEEAAKVINRLVEGVECLDVIPVVGMPGLGKTTLARKIYNDPKISREFFSYIWV
FIGQSTCVKRDILFNILKKFTNSVDEFKNRNEADITQEIRKRVANGGKCLIVLDDVWDPNVVDFVKTVFPDNKKAHRIMM
TTRHEDIARSVNKYPHNLKFLDGDESFQLLEKRAFGVSRCPVELVEHGEAIVAKCSGVPLTIVVIAGALRGRTSEIDWKV
VRENVGKHLLEDKRQRCLNVVRLSYNHLPQEKKACFLYFGAFPQGFDIPAWKLIRLWIAEGLIMSKLSGIEIEDIAEYYL
NDFANRNLVMVTGKRSNGRIKTFRVHDMLHEFCVEEGTRLTLF
>St_PG6244_C00T012607.1
MIDHHAEKVVQEEQGSSLENHEVVGFDEEAAKVINRLVEGAECLDVIPVVGMPGLGKTTLARKIYNDPKISREFFSYIWV
FIGQSTCVKRDILFNILKKFTNSVDEFKNRNEADITQEIRKRVANGGKCLIVLDDVWDPNVVDFVKTVFPDNKKAHRIMM
TTRHEDIARSVNKYPHNLKFLDGDESFQLLEKRAFGVSRCPVELVEHGEAIVAKCSGVPLTIVVIAGALRGRTSEIDWKV
VRENVGKHLLEDKRQRCLNVVRLSYNHLPQEKKACFLYFGAFPQGFDIPAWKLIRLWIAEGLIMSKLSGIEIEDIAEYYL
NDFANRNLVMVTGKRSNGRIKTFRVHDMLHEFCVEEGTRLTLF
>St_PG6244_C00T025860.1
GTQGPAEEDIEVVGFDKPAEDVIKRLGEGSKDLDVIPIVGMPGLGKTTLSRKVYNDSSLDFHFYKRMWIYVGTSKKPKDI
LVEIVNEVAPSNSKELIKDKDEDQLAHIIRDFLVERGKYLIVLDDVWDTQVVDFVKKAFPNNKSQPRGDRIMLTTRQQRV
AEAVSARPHNLEKLSKGDSFKLLEQRVFGKTRECPINLRGYGEEIVDKCCGVPLAIVVISGALKGCMDESEWIVVKENVG
KIFINKDDDKSCLKYVETSYNHLPQQKKAAFLYFGVFPQGFDIPAWKLIRLWVAEGLIKSDLQGSEIEKVAETYLSDFAG
RNLVMVMQKRSNGQIKTCRLHDMLHEFCIIEAKRISLF
>St_PG6244_C00T029697.1
EHHKKEEVTQGPSLENDAVVGFDDEANKVIKRLVEGPMDSVDIIPVVGMPRLGKTTLARKIYNDSKLTNEFYSIVWVYVG
QECKAKDIYLRILKFFKTNIKDHLNDDAIGGYIKKGGRCLIVLDDVWEDEVIDYVMKVFAENKKGHRIMMTTRDLRVAKF
VNPEPHELKLLVMRVFGKGRALRGRLDKNDWERVDRNVVQHIGDHTEDSCLKFVKLSYDHLPQEVQMCFLYCGVFPRGFD
IPCWKLIRLWIAEGLIKPQPNFTLEEIAEFCLTDLLNRNLVIIMQKRSDGQIKTCRLHDMLYQFCKKEASNRWLF
>St_PG6244_C00T038601.1
HDDSINRGVEERQPPVVEEDDVVGFDNAAQTVIDRLLERSGDLEVIPVVGMPGLGKTTLATKIFKHPKIEYEFFTRLWLY
VSQSYKTRELYLNIISKFTGNTKHCRDMSEMDLALEVREILEEGGKYLIVLDDVWSTDAWDRIKIAFPKNDKGNRVLLTT
RDHNVARYCNRSPYDLKFLTDEESWILLEKRALHKAKCPPELETNGKSIARKCKGLPLAIVVIAGALIGKGKTIQEWEQV
DQSVGEHFINRDQPNKLVRMSYDVLPDDWKACFLYFGIFPRGYLIPARKLIRLWIAEGFIQYRGNLSLECKAENYLNELV
NRNLVMVMQRTLDGQIKTCRVHDMLYEFCWQKATTEENL
>St_PG6244_C00T047115.1
VVNSAEDAIDKFVIEAKLHKDKDDVVGFDEEADIVIKRLLGESNRLEVVPVVGMPGLGKTTLANKIYKHPKIGYEFFTRI
WVYVSQSYRRRELFLNIISKFTRNTKQYHGMCEEDLADEIQEFLGKGGKYLVVLDDVWSDEAWERIKIAFPNNNKPNRVL
LTTRDSKVAKQCTPIPHDLKFLSEDESWILLEKKVFHKDKCPPELVVPSGKSIAKKCKGLPLAIVVIAGALIGKGKTPRE
WKQVDDSVSEHLINRDHPENCNKLVQMSYDRLPYDLKACFLYCSAFPGGFQIPAWKLIRLWIAEGFIQYKGHLSLECKGE
DNLNDLINRNLVMVMERTSDGQIKTCRLHDMLHEFCRQEAMKEENL
>St_PG6244_C00T065217.1
GTQGPAEEDIEVVGFDKPAEDVIKRLGEGSKDLDVIPIVGMPGLGKTTLSRKVYNDSSLDFHFYKRMWIYVGTSKKPKDI
LVEIVNEVAPSNSKELIKDKDEDQLAHIIRDFLVERGKYLIVLDDVWDTQVVDFVKKAFPNNKSQPRGDRIMLTTRQQRV
AEAVSARPHNLEKLSKGDSFKLLEQRVFGKTRECPINLRGYGEEIVDKCCGVPLAIVVISGALKGCMDESEWIVVKENVG
KIFINKDDDKSCLKYVETSYNHLPQQKKAAFLYFGVFPQGFDIPAWKLIRLWVAEGLIKSDLQGSEIEKVAETYLSDFAG
RNLVMVMQKRSNGQIKTCRLHDMLHEFCIIEAKRISLF
>St_PG6244_C00T065699.1
DRQAETVVQEEQGSSLENHEVVGFDKEATKVINRLVEGAECLDVIPVVGMPGLGKTTLARKIYNDPKISREFFSYIWVFI
GQSTCVKRDILFNILKGFTNSVDEFKNRNEADITEEIRKRVANGGKCLIVLDDVWDSNVVDFVKTVFPDNKKAHRIMMTT
RHEDIARSVNKYPHNLKFLDGDESFQLLEKRAFGVSHCPVELVEHGEAIVAKCSGVPLTIVVIAGALRGRTSEIDWKVVR
ENVGKHLIQEDKLQRCVNVVRLSYNHLPHEKKACFLYFGAFPQGFDIPAWKLIRLWIAEGLIMSKLSGNEIEEIAEYYLN
DFANRNLVMVMGKTSNDRIKTCRVHDMLHEFCVEEATRLTLF
>St_PG6244_C00T065853.1
KRGHEITQGLFLEESEMVGFDKEANNMIKRLVKGREESLDIIPVVGMPGLGKSVLARKIYNDPKLSYEFLSIVWVNVGRE
CKAKDIYLRILKFFKKNIEDHLNDDVDTLAKVIRGLMSNRGRCIIILDDVWEAEVIDYVKKVFAEKKKGHRIVMTTRELS
VAAYANPEPHHLKFLTPEESFELLVMRVFDKGSCPNELVVIGKRIAKKCGGVPIIVVVIAGALRGRSDKKEWERVDRNAM
QYLGEHTEDSCQKLVKMSYDHLPGEVQMCFLYCGVFPRGFDIPCWKLIRLWIAEGLIKPQSEFTLEEIAEFYLTDLVSRN
LVILLQNRSDGQIKTCRLHGMLHEFCRRKAANKWLF
>St_PG6244_C00T065854.1
GHEVTQGPSLDDDEVVGFDVEAEKVIKRLVEGPAESLNIIPVVGMPGLGKTTLARKIYNDSTLSFVFFSILWVYVGREYK
IKDIYLRILKHFKNSIDEYLNEDEDRLAKVISGFMSKGGRCLIVLDDVWEANVIDHVKKVFPENKKGHRIMMTTRDGLIA
ASKNAEPHNLKFLTPEESFELLVKRVFGKGSCPDELKEVGKRIAGNCSGVPLVVVVTAGALAGRSNTTEWKVVERNVIQY
AFNVNKDCGVFVEMSYDRLSQELQTCLLYSGIFPRGFDIPAWKLIRLWIAEGLIKPQQSSTLEEIAELHLNDLVHRNLVI
LLEKRSDGQIKTCRLHDMLHEFCRTKASDKWLF
>St_PG6244_C00T069001.1
LDDNFNRGHEERKAPVVEEDDVVGFDDEAKIVIDRLIGGSDYVEVVPVVGMPGLGKTTLAYKIYKDPKVEYEFFTRVWVY
VSQTFKRREIFLNIISKFTRNTKQYHDTPEDDLANEVKELLGKGGKYLIVLDDVWTMEAWDRIKIAFPNNGKRNRVLMTT
RESNVAKRCNDKPHDLKFLTEDESWELLEKKVFHKEKCPLELELPGKSIAEKCMGLPLAIVVIAGALIGKGKTTREWELV
AASVGEHLINRDPENCKKLVQMSYDRLPYDLKACFLYCGAFPGGSQIPAKKLIRLWIAEGFIQYQGPLALEDVAEDHLND
LVNRNLVMVMQRSCSGQIKICRVHDMLHEFCRHEAMTEENL
>St_PG6245_C00T003230.1
RGFEERKPPVVEEDDVVGFDEEADIVIKRLLGESNRLEVVPVVGMPGLGKTTLANKIYKHPKIGYEFFTRIWVYVSQSYR
RRELFLNIISKFTRNTKQYHGMCEEDLADEIQDFLGKGGKYLVVLDDVWSDEAWERIKIAFPNNNKPNRVLLTTRDSKVA
KQCTPIPHDLKFLSEDESWILLEKKVFHKDKCPPELVVPSGKSIAKKCKGLPLAIVVIAGALIGKGKTPREWKQVDDSVS
EHLINRDQPENCNKLVQMSYDRLPYDLKACFLYCSAFPGGFQIPAWKLIRLWIAEGFIQYKGHLSLECKGEDNLNDLINR
NLVMVMERTSDGQIKTCRLHDMLHEFCRQEAMKEENL
>St_PG6245_C00T008275.1
PMIDHHAEKGSSLENHEVVGFDEEAAKVINRLVEGVECLDVIPVVGMPGLGKTTLARKIYNDPKISREFFSYIWVFIGQS
TCVKRDILFNILKKFTNSVDEFKNRNEADITQEIRKRVANGGKCLIVLDDVWDPNVVDFVKTVFPDNKKAHRIMMTTRHE
DIARSVNKYPHNLKFLDGDESFQLLEKRAFGVSRCPVELVEHGEAIVAKCSGVPLTIVVIAGALRGRTSEIDWKVVRENV
GKHLLEDKRQRCLNVVRLSYNHLPQEKKACFLYFGAFPQGFDIPAWKLIRLWIAEGLIMSKLSGIEIEDIAEYYLNDFAN
RNLVMVTGKRSNGRIKTFRVHDMLHEFCVEEGTRLTLF
>St_PG6245_C00T016223.1
DIPEKAHQVTQGPLEDDEVVGFDEEANEVMKRLVEGVSESVDIIPVVGMAGLGKTTLARKICNDSKLSFEFFRIIWVNVG
LEYKIKDIYLTILNFFTKHIEDHFNEDVDALAKTICGFMSEEGGRCLIVLDDVWVAEVVDAVKKVFPRNKKGHRIMLTTR
DGYLATYTNPDPHNLKRLTPSNSFELLEKRAFGNGNFPVELVELGKNIAQRCWGVPLATVLIAGLLRGLRNKSDWVRVES
NVSQRLHNKDYDFALFIEMSYDRLPQEMQRCFLYCGIFPRGFDIPAWKLIRLWIAEGLIKPQQSSTLEEIAERHLNDLVH
RNLVILLQKRSDGQIKTCRLHDMLHEFCRTKAANKWLF
>St_PG6245_C00T016225.2
LPKKGVQEQGPSLENDEVVGFDDEASKVIKRLVEGPVESLDIIPVVGMPGLGKTTLARKIYNDPKLSYEFFSIPWVYVGQ
EYKIKDIYLRILKFFKKSIEDHLNDDVDTLAKVISDFINKGGRCLIVLDDVWVAEVIDDVKKVFAENKKGHRIMMTTRDR
YLATYANTEPHDLKFLNGKESFELLEKRVFGKGSCPDELVELGKKFAGNCGGVPLAVVVIAGALRGRPNTNDWVRVQKNV
AEHFYKNTQAGCLKFVEMSYNRLPQEVQTCFLYCGVFPRGFDIPSWKLIRLWIAEGLIKPQQTYTPEEIAEFYLNDLVNR
NLVILMRKKSDGQIKICRLHDMLHEFCRTEASNKWLF
>St_PG6245_C00T016232.1
ELPKKGVQEQGPSLENDEVVGFDDEASKVIKRLVEGPAESLDIIPVAGMPGLGKTTLARKIYNDPKLSYEFFSIPWVYVG
QEYKIKDIYLRILKCFKKSIEDHLNDDVDTLAKVISDFINKGERCLIVLDDVWVAEVIDDVKKVFAENKKGHRIMMTTRD
RYLATYANTEPHDLKFLNGKESFELLEKRVFGKGGCPDELVELGKEIAGKCGGVPLALVVIAGALRGRPNTNDWLRVQKN
VAEHFYKNTQEGCLKFVEMSYNRLPQEVQTCFLYCGVFPRGFDIPSWKLIRLWIAEGLIKPQQTYTPEEIAEFYLNDLVN
RNLVILMRKKSDGQIKICRLHDMLHEFCRKEASNKWLF
>St_PG6245_C00T016239.1
KFIVQAKLHTEEKKVKSFRSLADEIKGISEKVKEFREERREESLDIIPVVGMPGLGKTTLARKIYNDPKLSYEFHSIVWV
NVGMEYKIKDIYLRILKFFTKRIEDHLNDDEDTLANMISAFISNRGRCLIILDDVWEENVIDHVKKVFAENKMGHRIVIT
TRDRYLAAYVNPEAHHLKFLTQEESFELLVRRVFGKERALRGRSTTNDWLRVERNMAQHLYSNYNRDSGVFLEMSYDCLP
QEVQTCFLYCGIFPREFDIPAWKLIRMWIAEGLMKPEQSSTLEEIAEHHLNDLVNRNLVILLQKRSDGQIKTCRLHGMLH
EFCRRKAANKWLF
>St_PG6245_C00T018021.1
GTQGPAEEDIEVVGFDKPAEDVIKRLGEGSKDLDVIPIVGMPGLGKTTLSRKVYNDSSLDFHFYKRMWIYVGTSKKPKDI
LVEIVNEVAPSNSKELIKDKDEDQLAHIIRDFLVERGKYLIVLDDVWDTQVVDFVKKAFPNNKSQPRGDRIMLTTRQQRV
AEAVSARPHNLEKLSKGDSFKLLEQRVFGKTRECPINLRGYGEEIVDKCCGVPLAIVVISGALKGCMDESEWIVVKENVG
KIFINKDDDKSCLKYVETSYNHLPQQKKAAFLYFGVFPQGFDIPAWKLIRLWVAEGLIKSDLQGSEIEKVAETYLSDFAG
RNLVMVMQKRSNGQIKTCRLHDMLHEFCIIEAKRISLF
>St_PG6245_C00T019693.1
LDDNFNRGHEERKAPVVEEDDVVGFDDEAKIVIDRLIGGSDYVEVVPVVGMPGLGKTTLAYKIYKDPKVEYEFFTRVWVY
VSQTFKRREIFLNIISKFTRNTKQYHDTPEDDLANEVKELLGKGGKYLIVLDDVWTMEAWDRIKIAFPNNGKRNRVLMTT
RESNVAKRCNDKPHDLKFLTEDESWELLEKKVFHKEKCPPELELPGKSIAEKCMGLPLAIVVIAGALIGKGKTTREWELV
AASVREHLINQDPENCKKLVQMSYDRLPYDLKACFLYCGAFPGGSQIPAKKLIRLWIAEGFIQYQGPLALEDVAEDHLND
LVNRNLVMVMQRSCSGQIKICRVHDMLHEFCRHEAMTEEDL
>St_PG6245_C00T033591.1
KKGVQEQGPSLENDEVVGFDEEASKVIKRLVEGPAESLDIIPVVGMPGLGKTTLARKIYNDPKLSYEFFSIPWVYVGQEY
KIKDIYLRILKCFKKSIEDHLNDDVDTLAKVISDFINKGGRCLIVLDDVWVAEVIDDVKKVFAENKKGHRIMMTTRDRYL
ATYANTEPHDLKFLNGKESFELLEKRVFGKGSCPDELVELGKKIAGNCGGVPLAVVVIAGALRGRPNTNDWLRVQKNVAE
HLYKNTQAGCLKFVEMSYNRLPQEVQTCFLYCGVFPRGFDIPSWKLIRLWIAEGLIKPQQTYTPEEIAEFYLNDLVNRNL
VILMRKKSDGQIKICRLHDMLHEFCRAEASNKWLF
>St_PG6245_C00T033595.1
VLELPKKGVQEQRLVEGPAESLDIIPVVGMPGLGKTTLARKIYNDPKLSYEFFSIPWVYVGQEYKIKDIYLRILKCFKKS
IEDHLNDDVDTLAKVISDFINKGGRCLIVLDDVWVAEVIDDVKKVFAENKKGHRIMMTTRDRYLATYANTEPHDLKFLNG
KESFELLEKRVFGKGSCPDELVELGKKIAGNCGGVPLAVVVIAGALRGRPNTNDWLRVQKNVAEHLYKNTQAGCLKFVEM
SYNRLPQEVQTCFLYCGVFPRGFDIPSWKLIRLWIVEGLIKPQQTYTPEEIAEFYLNDLVNRNLVILMRKKSDGQIKICR
LHDMLHEFCRAEATNASDQ
>St_PG6245_C00T033766.1
NPMIDHHAEKGSSLENHEVVGFDEEVTKVINRLVEGAECLDVIPVVGMPGLGKTTLARKIYNDPKISREFFSYIWVFIGQ
STCVKRDILFNILKKFTNSVDEFKNRNEADITQEIRKRVANGGKCLIVLDDVWDPNVVDFVKTVFPDNKKAHRIMMTTRH
EDIARSVNKYPHNLKFLDGDESFQLLEKRAFGISRCPVELVEHGEAIVAKCSGVPLTIVVIAGALRGRTSEIDWKVVREN
VGKHLLEDKRQRCLNVVRLSYNHLPQEKKACFLYFGAFPQGFDIPAWKLIRLWIAEGLIMSKLSGIEIEDISEYYLNDFA
NRNLVMVTGKRSNGRIKTFRVHDMLHEFCVEEGTRLTLF
>St_PG6245_C00T033772.1
AAEIVVQEEQGSSLENHEVVGFDKEATKVINRLVEGAECLDVIPVVGMPGLGKTTLARKIYNDPKISREFFSYIWVFIGQ
STCVKRDILFNILKGFTNSVDEFKNRNEADITEEIRKRVANGGKCLIVLDDVWDSNVVDFVKTVFPDNKKAHRIMMTTRH
EDIARSVNKYPHNLKFLDGDESFQLLEKRAFGVSRCPVELVEHGEAIVAKCSGVPLTIVVIAGALRGRTCEIDWRVVREN
VGKHLIQEDKLQRCVNVVRLSYNHLPQEKKACFLYFGAFPQGFDVPAWKLIRLWIAEGLIMSRLSGNEIEEIAEYYLNDF
ANRNLVMVMGKTSNDRIKTCRVHDMLHEFCVEEATRLTLF
>St_PG6245_C00T033786.1
DHQAEKVVQEEQGSSLENHEVVGFDEEATKVINRLVEGAECLDVIPVVGMPGLGKTTLARKIYNDPKITREFFSYIWVFI
GQSTCVKRDILYNILKGFTNSFDEFKNKNEADITQEICNRVANGGKCLIVLDDVWDPNVVDFVKTVFPDNKKAHRIMMTT
RHEDIARYVNKYPHNLKFLDGDESFQLLEKRAFGVSRCPVELAEHGEAIVAKCSGVPLTIVVIAGALRGRTSEIDWKVVR
ENVGKHLIQEDKLKRCTNVVRLSYNHLPQEKKACFLYFGAFPQGFDIPAWKLIRLWIAEGLIMSKLSGNEIEEIAEYYLN
DFANRNLVMVMGKTSNDRIKTCRVHDMLHEFCVEEATRLTLF
>St_PG6245_C00T034328.1
GTQGPAEEDIEVVGFDKPAEDVIKRLGEGSKDLDVIPIVGMPGLGKTTLSRKVYNDSSLDFHFYKRMWIYVGTSKKPKDI
LVEIVNEVAPSNSKELIKDKDEDQLAHIIRDFLVERGKYLIVLDDVWDTQVVDFVKKAFPNNKSQPRGDRIMLTTRQQRV
AEAVSARPHNLEKLSKGDSFKLLEQRVFGKTRECPINLRGYGEEIVDKCCGVPLAIVVISGALKGCMDESEWIVVKENVG
KIFINKDDDKSCLKYVETSYNHLPQQKKAAFLYFGVFPQGFDIPAWKLIRLWVAEGLIKSDLQGSEIEKVAETYLSDFAG
RNLVMVMQKRSNGQIKTCRLHDMLHEFCIIEAKRISLF
>St_PG6245_C00T040957.1
LDDNFNRGHEERKAPVVEEDDVVGFDDEAKIVIDRLIGGSDYVEVVPVVGMPGLGKTTLAYKIYKDPKVEYEFFTRVWVY
VSQTFKRREIFLNIISKFTRNTKQYHDTPEDDLANEVKELLGKGGKYLIVLDDVWTMEAWDRIKIAFPNNGKRNRVLMTT
RESNVAKRCNDKPHDLKFLTEDESWELLEKKVFHKEKCPPELELPGKSIAEKCMGLPLAIVVIAGALIGKGKTTREWELV
AASVREHLINQDPENCKKLVQMSYDRLPYDLKACFLYCGAFPGGSQIPAKKLIRLWIAEGFIQYQGPLALEDVAEDHLND
LVNRNLVMVMQRSCSGQIKICRVHDMLHEFCRHEAMTEEDL
>St_PG6245_C00T055246.1
HDDSINRGVEERQPPVVEEDDVVGFDNAAQTVIDRLLERSGDLEVIPVVGMPGLGKTTLATKIFKHPKIEYEFFTRLWLY
VSQSYKTRELYLNIISKFTGNTKHCRDMSEMDLALEVREILEEGGKYLIVLDDVWSTDAWDRIKIAFPKNDKGNRVLLTT
RDHNVARYCNRSPYDLKFLTDEESWILLEKRALHKAKCPPELETNGKSIARKCKGLPLAIVVIAGALIGKGKTIQEWEQV
DQSVGEHFINRDQPNKLVRMSYDVLPDDWKACFLYFGIFPRGYLIPARKLIRLWIAEGFIQYRGNLSLECKAENYLNELV
NRNLVMVMQRTLDGQIKTCRVHDMLYEFCWQKATTEENL
>St_PG6245_C00T067211.1
SSRRSPPQKRVPMVEEENVVGFDDEAMKISSRLTNGSEELEIISIVGMGGLGKTTLAKKVYTDPSVEFHFYNRAWIYVSQ
LYSRKEVFLGILDSLGLITDEMYKMNDEKLAGELFSHLRSKRYLVVIDDVWTMEAWDDLQMAFPKTASGSRILLTTRNTE
VALHANPEGLPHHLRFLTHEESWELLSKKVFRKGSCPLELEDIGLQIAKKCYGLPLAIVVVSGLLLKKEKTRDWWKKVAN
DVSSYVARDPKQCMDVLALSYKHLPDHLKVCFIYFGVFPEDFEIPVWKLLRLWTSEGFIQQMGQECLEDTAEEYLEDLVD
RNLVLVAKKRANGRIKSCRVHDMLRDLSVKMGSEEKFL
>St_PG6246_C00T008574.1
RGFEERKPPVVEEDDVVGFDEEADNVIKRLLGESNRLEVVPVVGMPGLGKTTLANKIYKHPKIGYEFFTRIWVYVSQSYR
RRELFLNIISKFTRNTKQYHGMCEEDLADEIQEFLGKGGKYLVVLDDVWSDEAWERIKIAFPNNNKPNRVLLTTRDSKVA
KQCTPIPHDLKFLSEDESWILLEKKVFHKDKCPPELVVPSGKSIAKKCKGLPLAIVVIAGALIGKGKTPREWKQVDDSVS
EHLINRDQPENCNKLVQMSYDRLPYDLKACFLYCSAFPGGFQIPAWKLIRLWIAEGFIQYKGHLSLECKGEDNLNDLINR
NLVMVMERTSDGQIKTCRLHDMLHEFCRQEAMKEENL
>St_PG6246_C00T009187.1
SSRRSPPQKRVPMVEEENVVGFDDEAMKISSRLTNGSEELEIISIVGMGGLGKTTLAKKVYTDPSVEFHFYNRAWIYVSQ
LYSRKEVFLGILDSLGLITDEMYKMNDEKLAGELFSHLRSKRYLVVIDDVWTMEAWDDLQMAFPKTASGSRILLTTRNTE
VALHANPEGLPHHLRFLTHEESWELLSKKVFRKGSCPLELEDIGLQIAKKCYGLPLAIVVVSGLLLKKEKTRDWWKKVAN
DVSSYVARDPKQCMDVLALSYKHLPDHLKVCFIYFGVFPEDFEIPVWKLLRLWTSEGFIQQMGQECLEDTAEEYLEDLVD
RNLVLVAKKRANGRIKSCRVHDMLRDLSVKMGSEEKFL
>St_PG6246_C00T019613.1
HDDSINRGVEERQPPVVEEDDVVGFDNAAQTVIDRLLERSGDLEVIPVVGMPGLGKTTLATKIFKHPKIEYEFFTRLWLY
VSQSYKTRELYLNIISKFTGNTKHCRDMSEMDLALEVREILEEGGKYLIVLDDVWSTDAWDRIKIAFPKNDKGNRVLLTT
RDHNVARYCNRSPYDLKFLTDEESWILLEKRALHKAKCPPELETNGKSIARKCKGLPLAIVVIAGALIGKGKTIQEWEQV
DQSVGEHFINRDQPNKLVRMSYDVLPDDWKACFLYFGIFPRGYLIPARKLIRLWIAEGFIQYRGNLSLECKAENYLNELV
NRNLVMVMQRTLDGQIKTCRVHDMLYEFCWQKATTEENL
>St_PG6246_C00T026603.1
DIPEKAHQVTQDDEVVGFDEEANEVMKRLVEGVSESVDIIPVVGMAGLGKTTLARKICNDSKLSFEFFRIIWVNVGLEYK
IKDIYLTILNFFTKHIEDHFNEDVDALAKTICGFMSEEGGRCLIVLDDVWVAEVVDAVKKVFPRNKKGHRIMLTTRDGYL
ATYTNPDPHNLKRLTPSNSFELLEKRAFGNGNFPLNLEKNIAQRCWGVPLATVLIAGLLRGLRNKSDWVRVESNVSQRLH
NKDYDFALFIEMSYDRLPQEMQRCFLYCGIFPRGFDIPAWKLIRLWIAEGLIKPQQSSTLEEIAERHLNDLVHRNLVILL
QKRSDGQIKTCRLHDMLHEFCRTKAANKWLF
>St_PG6246_C00T031720.1
GTQGPAEEDIEVVGFDKPAEDVIKRLGEGSKDLDVIPIVGMPGLGKTTLSRKVYNDSSLDFHFYKRMWIYVGTSKKPKDI
LVEIVNEVAPSNSKELIKDKDEDQLAHIIRDFLVERGKYLIVLDDVWDTQVVDFVKKAFPNNKSQPRGDRIMLTTRQQRV
AEAVSARPHNLEKLSKGDSFKLLEQRVFGKTRECPINLRGYGEEIVDKCCGVPLAIVVISGALKGCMDESEWIVVKENVG
KIFINKDDDKSCLKYVETSYNHLPQQKKAAFLYFGVFPQGFDIPAWKLIRLWVAEGLIKSDLQGSEIEKVAETYLSDFAG
RNLVMVMQKRSNGQIKTCRLHDMLHEFCIIEAKRISLF
>St_PG6246_C00T044345.1
RGFEERKPPVVEEDDVVGFDEEADNVIKRLLGESNRLEVVPVVGMPGLGKTTLANKIYKHPKIGYEFFTRIWVYVSQSYR
RRELFLNIISKFTRNTKQYHGMCEEDLADEIQEFLGKGGKYLVVLDDVWSDEAWERIKIAFPNNNKPNRVLLTTRDSKVA
KQCTPIPHDLKFLSEDESWILLEKKVFHKDKCPPELVVPSGKSIAKKCKGLPLAIVVIAGALIGKGKTPREWKQVDDSVS
EHLINRDQPENCNKLVQMSYDRLPYDLKACFLYCSAFPGGFQIPAWKLIRLWIAEGFIQYKGHLSLECKGEDNLNDLINR
NLVMVMERTSDGQIKTCRLHDMLHEFCRQEAMKEENL
>St_PG6246_C00T060861.1
SLNSGEERQPPVVEEDDVVGFDDEAQKVIDRLLEGSGDLEVIPVVGMPGLGKTTLATKIFKHLKIEYEFFTRLWLYVSQS
YKTRELYLNIISKFTGNTKHCRDMSETDLAQKVREILDEGGKYLIVLDDVWSTDAWDRIKIAFPRNGKGNRVLLTTRDNN
VARYCNRSPHYLKFLTDEESWILLEKRALHKAKCPPELETNGKSIARKCKGLPLAIVVIAGALIGKGKTIREWEQVDQSV
GEHFINRDQPNKLVRMSYDVLPYDWKACFLYFGTFPRGYLIPARKLIRLWIAEGFIQYRGNLSLECKAENYLNELVNRNL
VMVMQRTLDGQIKTCRVHDMLYEFCWQEATTEENL
>St_PG6246_C00T069111.1
GHEVTQGPSLDDDEVVGFDEEAEKVIKRLVEGPAESLNIISVVGMPGLGKTTLARKIYNDSTLSFEFFSILWVYVGREYK
IKDIYLRILKHFKNSIDEYLNEDEDRLAKVISGFMSKGGRCLIVLDDVWEANVIDHVKKVFPENKKGHRIMMSTRDGYLA
AYANPDPHNLKFLTPEESFELLVKRIFDKGSCPDELKDVGKRIAGNCGGVPLVVVVIAGALAGRSNTTEWEVVERNVAQH
AFSENKNCGVFVEMSYDRLSQEMQTCFLYCGIFPRGFDIPAWKLIRLWIAEGLIKPQQSSTLEEIAERHLNDLVHRNLVI
LLQKRSDGQIKTCRLHDMLHEFCRKEAAKKWLF
>St_PG6246_C00T069114.1
KGEVTQGPSLENEAVVGFDKEANTVIQRLVEGPMDSVDIIPVVGMPGLGKTTLARKIYNDSKLTYEFYSIVWVYVGKECK
AKDIYLRILKFFKKNIEDHLNDDVDTLAKAIGGYIKKGGRCLIVLDDVWEDEVIDHVRKVFAENKKGHRIMMTTRDLRVA
KFANEEPHELKFLETEESFELLVMRVFGKGSCPNELVVIGKKIAKKCGGVPLVVVVIAGALRGRLDKKEWERVDKNVVQY
LGDDTKDSCCLRFVKMSYDHLPQEAQMCFLYCGVFPRGFDIPCWKLIRLWIAEGLIKPQPESTLEEIAEDCLTDLLNRNL
VIIMQKRSDGQIKTCRLHDMLYQFCKTEASNRCLF
>St_PG6246_C00T069117.1
ERHKKEEVIQGPSLENDAVVGFDKEANTVIQRLVEGPMDSVDIIPVVGMPGLGKTTLARKIYNDSKLTYEFYSIVWVYVG
KECKAKDIYLRILKFFKKNIEDHLNDDVDTLAKAIGGYIKKGGRCLIVLDDVWEDEVIDHVRKVFAENKKGHRIMMTTRD
SRVAKYANPKPHELKFLEKEESFELLVMRVFGMGSCPNELVRTGKKIAEKCGGVPLVVVVIAGALRGRLDKKDWERVDRN
VVQHFGEHTEDSCLKFVKMSYDHLPQEVQMCFLYCGVFPRGFDIPCWKLIRLWIAEGLIKPQPKFTLEEIAEFCLTDLLN
RNLVIIMQKRSDGQIKTCRLHDMLYQFCKMEASNRCLF
>St_PG6246_C00T069260.1
EILEEGSSLENHEVVGFDEEVTKVINRLVEGAECLDVIPVVGMPGLGKTTLARKIYNDPKISREFFSYIWVFIGQSTCVK
RDILFNILKKFTNSVDEFKNRNEADITQEIRKRVANGGKCLIVLDDVWDPNVVDFVKTVFPDNKKAHRIMMTTRHEDIAR
SVNKYPHNLKFLDGDESFQLLEKRAFGISRCPVELVEHGEAIVAKCSGVPLTIVVIAGALRGRTSEIDWKVVRENVGKHL
LEDKRQRCLNVVRLSYNHLPQEKKACFLYFGAFPQGFDIPAWKLIRLWIAEGLIMSKLSGIEIEDISEYYLNDFANRNLV
MVTGKRSNGRIKTFRVHDMLHEFCVEEGTRLTLF
>St_PG6246_C00T069263.1
AAEIVVQEEQGSSLENHEVVGFDKEATKVINRLVEGAECLDVIPVVGMPGLGKTTLARKIYNDPKISREFFSYIWVFIGQ
STCVKRDILFNILKGFTNSVDEFKNRNEADITEEIRKRVANGGKCLIVLDDVWDSNVVDFVKTVFPDNKKAHRIMMTTRH
EDIARSVNKYPHNLKFLDGDESFQLLEKRAFGVSRCPVELVEHGEAIVAKCSGVPLTIVVIAGALRGRTCEIDWRVVREN
VGKHLIQEDKLQRCVNVVRLSYNHLPQEKKACFLYFGAFPQGFDVPAWKLIRLWIAEGLIMSRLSGNEIEEIAEYYLNDF
ANRNLVMVMGKTSNDRIKTCRVHDMLHEFCVEEATRLTLF
>St_PG6246_C00T069274.1
DHQAEKVVQEEQGSSLENHEVVGFDEEATKVINRLVEGAECLDVIPVVGMPGLGKTTLARKIYNDPKITREFFSYIWVFI
GQSTCVKRDILYNILKGFTNSFDEFKNKNEADITQEICNRVANGGKCLIVLDDVWDPNVVDFVKTVFPDNKKAHRIMMTT
RHEDIARYVNKYPHNLKFLDGDESFQLLEKRAFGVSRCPVELAEHGEAIVAKCSGVPLTIVVIAGALRGRTSEIDWKVVR
ENVGKHLIQEDKLKRCTNVVRLSYNHLPQEKKACFLYFGAFPQGFDIPAWKLIRLWIAEGLIMSKLSGNEIEEIAEYYLN
DFANRNLVMVMGKTSNDRIKTCRVHDMLHEFCVEEATRLTLF
>St_PG6246_C00T069685.1
GTQGPAEEDIEVVGFDKPAEDVIKRLSEGSKDLDVIPIVGMPGLGKTTLSRKVYNDSSLDFHFYKRMWVYVGTSKKPKDI
LVEIVNEVAPSNSKELIKDKDEDQLAHIIRDFLVERGKYLIVLDDVWDTQVVDFVKKAFPNNKSQPRGDRIMLTTRQQRV
AEAVSARPHNLEKLSKGDSFKLLERRVFGKTRECPINLRGYGEEIVDKCCGVPLAIVVISGALKGCMDESEWIVVKENVG
KIFINKDDDKSCLKYVETSYNHLPQQKKAAFLYFGVFPQGFDIPAWKLIRLWVAEGLIKSDLQGSEIEKVAETYLSDFAG
RNLVMVMQKRSNGQIKTCRLHDMLHEFCIIEAKRISLF
>St_PG6246_C00T069690.1
GRSMATQGPAEEDIEVVGFDKPAEDVIKRLGEGSKDLDVIPIVGMPGLGKTTLSRKVYNDSSLDFHFYKRMWVYVGTSKK
PKDILVEIVKEVDPSNSEEQIKDKDEDQLAHIIRDFLVERGKYLIVLDDVWDTQVVDFVKKAFPNNKSQPRGDRIMLTTR
QQRVAEAVSAHPHNLEKLSKGDSFKLLEQRVFGKTRECPIDLEGYGREIVDKCCGVPLAIVVIAGGLRGYLDEGKWKLVR
DNVGKHLTNKVDEKSCLKLVEMSYNHLPQESKAAFLYFGVFPQGFDIPAWKLIRLWVAEGLIKSDLRGSEIEEVAETYLS
DFADRNLVMVMQKRSNGQIKTCCLHDMLLEFCIIEGERISLF
>St_PG6246_C00T069694.1
GRSMATQGPAEEDIEVVGFDKPAEDVIKRLGEGSKDLDVIPIVGMPGLGKTTLSRKVYNDSSLDFHFYKRMWVYVGTSKK
PKDILVEIVKEVDPSNSEEQIKDKDEDQLAHIIRDFLVERGKYLIVLDDVWDTQVVDFVKKAFPNNKSQPRGDRIMLTTR
QQRVAEAVSAHPHNLEKLSKGDSFKLLEQRVFGKTRECPIDLEGYGREIVDKCCGVPLAIVVIAGGLRGYLDEGKWKLVR
DNVGKHLTNKVDEKSCLKLVEMSYNHLPQESKAAFLYFGVFPQGFDIPAWKLIRLWVAEGLIKSDLRGSEIEEVAETYLS
DFADRNLVMVMQKRSNGQIKTCCLHDMLLEFCIIEGERISLF
>St_PG6246_C00T072031.1
SSRRSPPQKRVPMVEEENVVGFDDEARKISSRLTNGSEELEIISIVGMGGLGKTTLAKKVYTDPSVEFHFYNRAWIYVSQ
QYSRKEIFLGILDSLGFITDEMYKMNDEKLAGELFSHLRSKRYLVVIDDVWTMEAWDDLQMAFPKTASGSRILLTTRNTE
VALHANPEGLPHHLRFLTHEESWELLSKKVFRKGSCPLELEDIGLQIAKKCYGLPLAIVVVSGLLLKKEKTRDWWKKVAN
DVSSYVARDPKQCMDVLALSYKHLPDHLKVCFIYFGVFPEDFEIPVWKLLRLWTCEGFIQQMGQECLEDTAEEYLEDLVD
RNLVLVAKKRANGRIKTCRIHDMLRDLSVKMGSEEKFL
>St_PG6246_C00T072031.2
SSRRSPPQKRVPMVEEENVVGFDDEARKISSRLTNGSEELEIISIVGMGGLGKTTLAKKVYTDPSVEFHFYNRAWIYVSQ
QYSRKEIFLGILDSLGFITDEMYKMNDEKLAGELFSHLRSKRYLVVIDDVWTMEAWDDLQMAFPKTASGSRILLTTRNTE
VALHANPEGLPHHLRFLTHEESWELLSKKVFRKGSCPLELEDIGLQIAKKCYGLPLAIVVVSGLLLKKEKTRDWWKKVAN
DVSSYVARDPKQCMDVLALSYKHLPDHLKVCFIYFGVFPEDFEIPVWKLLRLWTCEGFIQQMGQECLEDTAEEYLEDLVD
RNLVLVAKKRANGRIKTCRIHDMLRDLSVKMGSEEKFL
>St_PG6246_C00T072995.1
LDDNFNRGHEERKAPVVEEDDVVGFDDEAKIVIDRLIGGSDYVEVVPVVGMPGLGKTTLAYKIYKDPKVEYEFFTRVWVY
VSQTFKRREIFLNIISKFTRNTKQYHDTPEDDLANEVKELLGKGGKYLIVLDDVWTMEAWDRIKIAFPNNGKRNRVLMTT
RESNVAKRCNDKPHDLKFLTEDESWELLEKKVFHKEKCPPELELPGKSIAEKCMGLPLAIVVIAGALIGKGKTTREWELV
AASVREHLINQDPENCKKLVQMSYDRLPYDLKACFLYCGAFPGGSQIPAKKLIRLWIAEGFIQYQGPLALEDVAEDHLND
LVNRNLVMVMQRSCSGQIKICRVHDMLHEFCRHEAMTEEDL
>St_PG6247_C00T015725.1
LDDNFNRGHEERKAPVVEEDDVVGFDDEAKIVIDRLIGGSDYVEVVPVVGMPGLGKTTLAYKIYKDPKVEYEFFTRVWVY
VSQTFKRREIFLNIISKFTRNTKQYHDTPEDDLANEVKELLGKGGKYLIVLDDVWTMEAWDRIKIAFPNNGKRNRVLMTT
RESNVAKRCNDKLHDLKFLTEDESWELLEKKVFHKEKCPSELELPGKSIAEKCMGLPLAIVVIAGALIGKGKTTREWELV
AASVREHLINRDPENCKKLVQMSYDRLPYDLKACFLYCGAFPGGSQIPAKKLIRLWIAEGFIQYQGPLALEDVAEDHLND
LVNRNLVMVMQRSCSGQIKICRVHDMLHEFCRHEAMTEEDL
>St_PG6247_C00T015893.1
SSRRSPPQKRVPMVEEENVVGFDDEAMKISSRLTNGSEELEIISIVGMGGLGKTTLAKKVYTDPSVEFHFYNRAWIYVSQ
LYSRKEVFLGILDSLGLITDEMYKMNDEKLAGELFSHLRSKRYLVVIDDVWTMEAWDDLQMAFPKTASGSRILLTTRNTE
VALHANPEGLPHHLRFLTHEESWELLSKKVFRKGSCPLELEDIGLQIAKKCYGLPLAIVVVSGLLLKKEKTRDWWKKVAN
DVSSYVARDPKQCMDVLALSYKHLPDHLKVCFIYFGVFPEDFEIPVWKLLRLWTSEGFIQQMGQECLEDTAEEYLEDLVD
RNLVLVAKKRANGRIKSCRVHDMLRDLSVKMGSEEKFL
>St_PG6247_C00T067131.1
DDSKSKQTAHQLKRAPIVEEDEIVGFDEEADEIINRLLGGSDDVEFIPIVGMPGLGKTTLANKVFKSSTVGYTFDNRIWV
YVSQSYTRRDLFLNIINQFTRNTEQYRYVTEEALAEVIREHLLPGKYLIVLDDVWTWEPLDDVKIALPNKMRGSKVLFTT
RDDKLGKFCCNEPHHLKFLTDNECWELLQKKVFHKDKCPADLEELGERIAKKCMGLPLAALVIAGALTGRSKTKSEWEIV
HQYVSEHIISSDIMMTKKLVQMSCDSLSVNLKACFLYCGAFPKGSEIPAWKIVRLWIAEGFIRETMQSTVEIVAEGYLNE
LVSKSLLMVAQRTSNGQIKTFRVHDMLHEFCTLEASEENLF
>St_PG6247_C00T073396.1
FNRGDEERKAPVVEEDDVVGFDDEAKIVIDRLIGGSDYVEVVPVVGMPGLGKTTLAYKIYKDPKVEYEFFTRVWVYVSQT
FKRREIFLNIISKFTRNTKQYHDTPEDDLANEVKELLGKGGKYLIVLDDVWTMEAWDRIKIAFPNNGKRNRVLMTTRQSH
VAKHCNDKPHDLKFLTKDESWELLEKKVFHKEKCPPELELPGKSIAEKCRGLPLAIVVIAGALIGKGKTTREWELVAASV
GEHLINRDPENCKKLVQMSYDRLPYDLKACFLYCGAFPGGSQIPAKKLIRLWIAEGFIQYQGPLALEDVAEDHLNDLVNR
NLVMVMQRSCSGQIKICRVHDMLHEFCRHEAMTEENL
>St_PG6359_C00T035743.1
GTQGPAEEDIEVVGFDKPAEDVIKRFGEGSKDLDVIPIVGMPGLGKTTLSRKVYNDSSLDFHFYKRMWIYVGTSKKPKDI
LVEIVNEVAPSNSKELIKDKDEDQLAHIIRDFLVERGKYLIVLDDVWDTQVVDFVKKAFPNNKSQPRGDRIMLTTRQQRV
AEAVSARPHNLEKLSKGDSFKLLEQRVFGKTRECPINLRGYGEEIVDKCCGVPLAIVVISGALKGCMDESEWIVVKENVG
KIFINKDDDKSCLKYVETSYTHLPQQKKAAFLYFGVFPQGFDIPAWKLIRLWVAEGLIKSDLQGSEIEKVAETYLSDFAG
RNLVMVMQKRSNGQIKTCRLHDMLHEFCIIEAKRISLF
>St_PG6359_C00T037864.1
NIYLGCINLKPPVVEEDDVVGFDEEADNVIKRLLGESNRLEVVPVVGMPGLGKTTLANKIYKHPKIGKFTRNTKQYHGMC
EEDLADEIQEFLGKGGKYLVVLDDVWSDEAWERIKIAFPNNNKPNRVLLTTRDSKVAKQCTPIPHDLKFLSEDESWILLE
KKVFHKDKCPPELVVPSGKSIAKKCKGLPLAIVVIAGALIGKGKTPREWKQVDDSVSEHLINRDQPENCNKLVQMSYDRL
PYDLKACFLYCSAFPGGFQIPAWKLIRLWIAEGFIQYKGHLSLECKGEDNLNDLINRNLVMVMERTSDGQIKTCRLHDML
HEFCRQEAMKEENL
>St_PG6359_C00T043819.1
LNSGEERQPPVVEEDDVVGFDDEAQTVIDRLLEGSGDLEVIPVVGMPGLGKTTLATKIFKHPKIEYEFFTRLWLYVSQSY
KTRELYLNIISKFTGNTKHCRDMSETDLAHKVREILDEGGKYLIVLDDVWSTDAWDRIKIAFPRNGKGNRVLLTTRDNNV
ARYCNRSPHYLKFLTDEESWILLEKRALHKAKCPPELETNGKSIARKCKGLPLAIVVIAGALIGKGKTIREWEQVDQSVG
EHFINRDQPNKLVRMSYDVLPYDWKACFLYFGTFPRGYLIPARKLIRLWIAEGFIQYRGNLSLECKAENYLNELVNRNLV
MVMQRTLDGQIKTCRVHDMLYEFCWQEATTEENL
>St_PG6359_C00T043820.1
NRGGEERQPPVVEEDDVVGFDDEAQTVIDRLLEGSGDLEVIPVVGMPGLGKTTLATKIFKHPKIEYEFFTRLWLYVSQSY
KTRELYLNIISKFTGNTKHCRDMSETDLAHKVREILDEGGKYLIVLDDVWSTDAWDRIKIAFPKNDKGNRVLLTTRDHKV
AKHCNRSPHDLKFLTDEESWILLEKRAFHKAKCPPELETNGKSIARKCKGLPLAIVVIAGALIGKGKTIKEWEQVDQSVG
EYFINRDQPNNCNKLVRMSYDVLPYDWKACFLYFGTFPRGYLIPARKLIRLWIAEGFIQYEGNLSLECKAEEYLNELVNR
NLVMVMQRTLDRQIKTCRVHDMLYEFCWQEATTEENL
>St_PG6359_C00T047095.1
SSRRSPPQKRVPMVEEENVVGFDDEAMKISSRLTNGSEELEIISIVGMGGLGKTTLAKKVYTDPSVEFHFYNRAWIYVSQ
LYSRKEVFLGILDSLGLITDEMYKMNDEKLAGELFSHLRSKRYLVVIDDVWTMEAWDDLQMAFPKTASGSRILLTTRNTE
VALHANPEGLPHHLRFLTHEESWELLSKKVFRKGSCPLELEDIGLQIAKKCYGLPLAIVVVSGLLLKKEKTRDWWKKVAN
DVSSYVARDPKQCMDVLALSYKHLPDHLKVCFIYFGVFPEDFEIPVWKLLRLWTSEGFIQQMGQECLEDTAEEYLEDLVD
RNLVLVAKKRANGRIKSCRVHDMLRDLSVKMGSEEKFL
>St_PG6359_C00T048476.1
IPKKAHQVTQKGPLEDDEVVGFDEDANEVMNRLVEGVSESVDIIPVVGMAGLGKTTLARKICNDSKLSFEFFRIIWVNVG
LEYKIKDIYLTILNFFTKHIEDHFNEDVDALAKTICGFMSEEGGRCLIVLDDVWVAEVVDAVKKVFPRNKKGHRIMLTTR
DGYLATYANPDPHNLKLLTPSNSFELLEKRAFGNGNFPVELVELGKNIAQRCWGVPLATVLIAGLLRGLRNKSDWVRVEN
NVSKCLHNKDYDFALFIEMSYNRLPQEMQTCFLYCGIFPRGFDIPAWKLIRLWIAEGLIKPQQPYTLEDIAELHLNDLVH
RNLVILLQKTADGRIKTCRLHDLLHEFCRTKAANKWLF
>St_PG6359_C01T002692.1
HDDSINRGVEERQPPVVEEDDVVGFDNAAQTVIDRLLERSGDLEVIPVVGMPGLGKTTLATKIFKHPKIEYEFFTRLWLY
VSQSYKTRELYLNIISKFTGNTKHCRDMSEMDLALEVREILEEGGKYLIVLDDVWSTDAWDRIKIAFPKNDKGNRVLLTT
RDHNVARYCNRSPYDLKFLTDEESWILLEKRALHKAKCPPELETNGKSIARKCKGLPLAIVVIAGALIGKGKTIQEWEQV
DQSVGEHFINRDQPNKLVRMSYDVLPDDWKACFLYFGIFPRGYLIPARKLIRLWIAEGFIQYRGNLSLECKAENYLNELV
NRNLVMVMQRTLDGQIKTCRVHDMLYEFCWQKATTEENL
>St_PG6359_C04T000131.1
LLDIPEKAHQVTQEANEVMKRLVEGVSESVDIIPVVGMAGLGKTTLARKICNDSKLSFEFFRIIWVNVGLEYKIKDIYLT
ILNFFTKHIEDHFNEDVDALAKTICGFMSEEGGRCLIVLDDVWVAEVVDAVKKVFPRNKKGHRIMLTTRDGYLATYTNPD
PHNLKRLTPSNSFELLEKRAFGNGNFPVELVELGKNIAQRCWGVPLATVLIAGLLRGLRNKSDWVRVESNVSQRLHNKDY
DFALFIEMSYDRLPQEMQRCFLYCGIFPRGFDIPAWKLIRLWIAEGLIKPQQSSTLEEIAERHLNDLVHRNLVILLQKRS
DGQIKTCRLHDMLHEFCRTKAANKWLF
>St_PG6359_C04T000132.1
QATFLEVRNIVGFTTESNEVMERLVGGTEEVECIPIVGMTGLGKTTLARKVWSDSQITAIFSKIIWVSVGQSNELEDIFF
VILKSSTGPNQEFRLTGENELAKVIASFGTEQHRCLIVLDDVWASELVDFFKNVLPENKKRHRILMTTRRRDLASCASER
PYHLKFLTGEDSFRLLEKRVFDNGRCQNDLVELGKSIANKCGGLPLALVVIARALKVIQNVYEWKRIENNFWQYVVREND
TTSCWKIVEASYESLSSEMKTCFLYCLAFPKGYDIPVQMLIRLWMAEGLIESSPINFSSSEDKADNYLMEFENLDLVIVS
REITGSIKRVKCNEMFYEFYKME
>St_PG6359_C04T000133.1
HEVTQGPSLDDDEVVGFDVEAEKVIKRLVEGPAESLNIIPVVGMPGLGKTTLARKIYNDSTLSFEFFSILWVYVGREYKI
KDIYLRILKHFKNSIDEYLNEDEDRLAKVISGFMSKGGRCLIVLDDVWEANAIDHVKKVFPENKKGHRIMMTTRDGLLAS
YTNPDPHNLKFLTTEESFELLVKRVFGKGSCPDELKENGQKIAGSCGGVPLVVVVTAGALAGRSNTTEWKVVERNVIQYA
FNVNKDCGVFVEMSYDRLSQELQTCLLYSGIFPRGFDIPAWKLIRLWIAEGLIKPQQSSTLEEIAELHLNDLVHRNLVIL
LQKRSDGQIKTCRLHDMLHEFCRTKAADKWLF
>St_PG6359_C04T000134.1
SLWDELRPPLENDEVVGFDVEANNMIKRLVEGPEESLDIIPVVGMPGLGKTILARKIYNDPKLSYEFPSILWVNVGREYK
IKDIYLRILKFFTKRIEDNLNDDEDTLAKVISGLMSNRGRCLIILDDVWEAEVIDYVMKVFPENKKGHRIVMTTRKGYVT
SYLNPEAHHLKFLSMKESFELLVRRVFFKGSCPDELNEVGYRIAENCCGVPLVIEGEVSYDHLPQEVQMCFLYCGIFPRD
FDIPAWKLIRMWIAEGLIKPQQSYTIEEIAEHHLNDLVNRNLVILLQKKSDGKIKTCRLHGMLHEFCRTKAA
>St_PG6359_C04T000135.1
LPKKGVQEQGPSLENDEVVGFDDEASKVIKRLVEGPVESLDIIPVVGMPGLGKTTLARKIYNDPKLSYEFFSIPWVYVGQ
EYKIKDIYLRILKFFKKSIEDHLNDDVDTLAKVISDFINKGGRCLIVLDDVWVAEVIDDVKKVFAENKKGHRIMMTTRDR
YLATYANTEPHDLKFLNGKESFELLEKRVFGKGSCPDELVELGKKFAGNCGGVPLAVVVIAGALRGRPNTNDWVRVQKNV
AEHFYKNTQAGCLKFVEMSYNRLPQEVQTCFLYCGVFPRGFDIPSWKLIRLWIAEGLIKPQQTYTPEEIAEFYLNDLVNR
NLVILMRKKSDGQIKICRLHDMLHEFCRTEASNKWLF
>St_PG6359_C04T000136.1
GEVTQGPSLENDAVVGFDDEANKVIKRLVEGPMDSVDIIPVVGMPGLGKTTLARKIYNDSKLTYEFYSIVWVYVGQECKA
KDIYLRILKFFKKNIEDHLNDDVDTLAKAIGGYIKKGGRCLIVLDDVWEDEVIDHARKVFAENKKGHRIMMTTRDLRVAK
FANREPHELKFLEKEESFELLVMRVFGKGSCPNELVVIGKKIAKKCGGVPLVVVVIAGALRGRLDKKDWERVDRNVVQHL
GEHTEDSCLKFVKMSYDHLPREVQMCFLYCGVFPRGFDIPCWKLIRLWIAEGLIKPQPESTLEEIAEFYLTDLLNRNLVI
IMQKRSDGQIKTCRLHDMLYQFCKKEASNKWLF
>St_PG6359_C04T000144.1
ELPKKGVQEQGPSLENDEVVGFDDEASKVIKRLVEGPAESLDIIPVAGMPGLGKTTLARKIYNDPKLSYEFFSIPWVYVG
QEYKIKDIYLRILKCFKKSIEDHLNDDVDTLAKVISDFINKGERCLIVLDDVWVAEVIDDVKKVFAENKKGHRIMMTTRD
RYLATYANTEPHDLKFLNGKESFELLEKRVFGKGGCPDELVELGKEIAGKCGGVPLALVVIAGALRGRPNTNDWLRVQKN
VAEHFYKNTQEGCLKFVEMSYNRLPQEVQTCFLYCGVFPRGFDIPSWKLIRLWIAEGLIKPQQTYTPEEIAEFYLNDLVN
RNLVILMRKKSDGQIKICRLHDMLHEFCRKEASNKWLF
>St_PG6359_C04T000165.1
GEVTQGPSLENDAVVGFDDEANKVIKRLVEGPMDSVDIIPVVGMPGLGKTTLARKIYNDSKLTYEFYSIVWVYVGQECKA
KDIYLRILKFFKKNIEDHLNDDVDTLAKAIGGYIKKGGRCLIVLDDVWEDEVIDHARKVFAENKKGHRIMMTTRDLRLAK
FANREPHELKFLEKEESFELLVMRVFGKGSCPNELVVIGKKIAKKCGGVPLVVVVIAGALRGRLDKKDWERVDRNVVQHL
GEHTEDSCLKFVKMSYDHLPREVQMCFLYCGVFPRGFDIPCWKLIRLWIAEGLIKPQPESTLEEIAEFYLTDLLNRNLVI
IMQKRSDGQIKTCRLHDMLYQFCKKEASNKWLF
>St_PG6359_C04T000166.1
EHQKKEEVTQGPSLENDAVVGFDDEANKVIKRLVEGPMDSVNIIPVVGMPGLGKTTLARKICNDSKLTYEFYSIVWVYVG
KECKAKDIYLRILKFFRKNIEDHLNDDVDTLAKAIGGYIKKGGRCLIVLDDVWEDEVIDHVMKVFAENKKGHRIMMTTRD
LRLAKFANPEPHALKFLETEESFKLLVMRVFGKGSCPNELVVIGKEIAEKCGGVPLVVVVIAGALRGRLDKKDWERVDRN
VVQHFGDHTEDSCLKYVKMSYDHLPGEVQMCFLYCGVFPRGFDIPCWKLIRLWIAEGLIKPQPNFTLEEIAEFCLTDLLN
RNLVIIMQKRSDGQIKTCRLHDMLYQFCKKEASNRCFF
>St_PG6359_C04T000170.1
GHEITQGPSLEEDEVVGFDEEAYNLIKRLVEGPEESLDIIPVVGMPGLGKTVLARKIYNDPKLSYEFLSILWVYVGQEYK
IKDIYLRILKFFTKRVEDHLNDDEDTLAKVISDFMSKRGRCLIVLDDVWDAEVVDYVKKVFAENKRGHRIVITTRDGYLA
YYINPDPHSLKFLTKAESFELLVRRVFGKETCPDELLQFGKRIAERCCGVPIVVMVIAGALRGRSTTNDWLRVERNMAQH
LYSNYNRDSGVFLEMSYDCLPQEVQTCFSYCGIFPRDFDIPAWKLIRMWIAEGLIKPQQSYTLEEIAEHHLNDLVNRNLV
ILLQKRSDGQIKTCRLHGMLHEFCRRKAANKWLF
>St_PG6359_C04T000199.1
PVTQGPPLGNDEVVGFDKEANIVIKRLVEGPADSLDIIPVMGMPGLGKTTLARKVCNDSKVSYGFFKTVWVYVGQEYKIK
DIHLRILQLFTTRIEEYLNEDEARLAEVIRGYMSKGGRCLIVLDDVWEKNVIDHVKKVFPENKKGHRIMMTTRDEYVAAY
ANPEPHKLKFLTEEESFELLVRRVFGKGSCPDELKENGQKIAGSCGGLPLAVVVIAGALGGRSTTNDWERIERNVAQHLF
KNNQESCLKFVEMSYDRLPQEVQMCFLYSGIFPRGFDIPAWKLIRLWIAEGLIKPEQSSTLEQIAELYLNDLVHRNLVIL
LQKRSDGQIKTCRLHDMLHEFCRTKAA
>St_PG6359_C04T000340.1
DRQAETVVQEEQGSSLENHEVVGFDKEATKVINRLVEGAECLDVIPVVGMPGLGKTTLARKIYNDPKISREFFSYIWVFI
GQSTCVKRDILFNILKGFTNSVDEFKNRNEADITEEIRKRVANGGKCLIVLDDVWDSNVVDFVKTVFPDNKKAHRIMMTT
RHEDIARSVNKYPHNLKFLDGDESFQLLEKRAFGVSHCPVELVEHGEAIVAKCSGVPLTIVVIAGALRGRTSEIDWKVVR
ENVGKHLIQEDKLQRCVNVVRLSYNHLPHEKKACFLYFGAFPQGFDIPAWKLIRLWIAEGLIMSKLSGNEIEEIAEYYLN
DFANRNLVMVMGKTSNDRIKTCRVHDMLHEFCVEEATRLTLF
>St_PG6359_C04T000811.1
MCYATGSAEEDIEVVGFDKPAKDVIKRLCEGSKDLDVIPIVGMPGLGKTTLSRKVYHDSYLDFHFYKRMWIYVGTSKKPK
DILVEIVKEVAPSNSEELIKDKDEDQLAHIIREFLVERGKYLIVLDDVWDTKVVDFVKKAFPNNESQPRGDRIMLTTRQR
RVAEAVSAHPHNLEKLSKGDSFKLLEQRVFGKTSECPIKLRGYGNEIVDKCCGVPLAIVVIAGALRGCLGESEWKLVKDN
VGKHLINKDDNKSCLKFVETSYNHLPQQRKAAFLYFGVFPQGFDIPAWKLILLWVAEGLIKSDLQGSEIEEVAETYLSDF
AGRNLVMVMQKRSNGQIKTCRIHDMLHEFCIIEAERISLF
>St_PG6359_C04T000811.2
MCYATGSAEEDIEVVGFDKPAKDVIKRLCEGSKDLDVIPIVGMPGLGKTTLSRKVYHDSYLDFHFYKRMWIYVGTSKKPK
DILVEIVKEVAPSNSEELIKDKDEDQLAHIIREFLVERGKYLIVLDDVWDTKVVDFVKKAFPNNESQPRGDRIMLTTRQR
RVAEAVSAHPHNLEKLSKGDSFKLLEQRVFGKTSECPIKLRGYGNEIVDKCCGVPLAIVVIAGALRGCLGESEWKLVKDN
VGKHLINKDDNKSCLKFVETSYNHLPQQRKAAFLYFGVFPQGFDIPAWKLILLWVAEGLIKSDLQGSEIEEVAETYLSDF
AGRNLVMVMQKRSNGQIKTCRIHDMLHEFCIIEAERISLF
>St_PG6359_C04T000814.1
KSTGTQGPAEEDIEVVGFDKPAEDVIKRLGEGSKDLDVIPIVGMPGLGKTTLSRKVYNDSSLDFHFYKRMWIYVGTSKKP
KDILVEIVNEVAPSNSKELIKDKDEDQLAHIIRDFLVERGKYLIVLDDVWDTQVVDFVKKAFPNNKSQPRGDRIMLTTRQ
QRVAEAVSARPHNLEKLSKGDSFKLLEQRVFGKTRECPINLRGYGEEIVDKCCGVPLAIVVISGALKGCMDESEWIVVKE
NVGKIFINKDDDKSCLKYVETSYTHLPQQKKAAFLYFGVFPQGFDIPAWKLIRLWVAEGLIKSDLQGSEIEKVAETYLSD
FAGRNLVMVMQKRSNGQIKTCRLHDMLHEFCIIEAKRISLF
>St_PG6359_C05T000211.1
FNRGDEERKAPVVEEDDVVGFDDEAKIVIDRLIGGSDYVEVVPVVGMPGLGKTTLAYKIYKDPKVEYEFFTRVWVYVSQT
FKRREIFLNIISKFTRNTKQYHDTPEDDLANEVKELLGKGGKYLIVLDDVWTMEAWDRIKIAFPNNGKRNRVLMTTRESN
VAKRCNDKPHDLKFLTEDESWELLEKKVFHKEKCPPELELPGKSIAEKCMGLPLAIVVIAGALIGKGKTTREWELVAASV
REHLINRDPENCKKLVQMSYDRLPYDLKACFLYCGAFPGGSQIPAKKLIRLWIAEGFIQYQGPLALEDVAEDHLNDLVNR
NLVMVMQRSCSGQIKICRVHDMLHEFCRHEAMTEEDL
>St_PG6359_C10T000323.1
SSRRSPPQKRVPMVEEENVVGFDDEAMKISSRLTNGSEELEIISIVGMGGLGKTTLAKKVYTDPSVEFHFYNRAWIYVSQ
LYSRKEVFLGILDSLGLITDEMYKMNDEKLAGELFSHLRSKRYLVVIDDVWTMEAWDDLQMAFPKTASGSRILLTTRNTE
VALHANPEGLPHHLRFLTHEESWELLSKKVFRKGSCPLELEDIGLQIAKKCYGLPLAIVVVSGLLLKKEKTRDWWKKVAN
DVSSYVARDPKQCMDVLALSYKHLPDHLKQMGQECLEDTAEEYLEDLVDRNLVLVAKKRANGRIKSCRVHDMLRDLSVKM
GSEEKFL
>St_RH_C00T059615.1
NSGEERQPPVVEEDDVVGFDDEAQKVIDRLLEGSGDLEVIPVVGMPGLGKTTLATKIFKHLKIEYEFFTRLWLYVSQSYK
TRELYLNIISKFTGNTKHCRDMSETDLAQKVREILDEGGKYLIVLDDVWSTDAWDRIKIAFPRNGKGNRVLLTTRDNNVA
RYCNRSPHYLKFLTDEESWILLEKRALHKAKCPPELETNGKSIARKCKGLPLAIVVIAGALIGKGKTIREWEQVDQSVGE
HFINRDQPNKLVRMSYDVLPYDWKACFLYFGTFPRGYLIPARKLIRLWIAEGFIQYRGNLSLECKAENYLNELVNRNLVM
VMQRTLDGQIKTCRVHDMLYEFCWQEATTEENL
>St_RH_C00T071176.1
LDDNFNRGHEERKAPVVEEDDVVGFDDEAKIVIDRLIGGSDYVEVVPVVGMPGLGKTTLAYKIYKDPKVEYEFFTRVWVY
VSQTFKRREIFLNIISKFTRNTKQYHDTPEDDLANEVKELLGKGGKYLIVLDDVWTMEAWDRIKIAFPNNGKRNRVLMTT
RESNVAKRCNDKPHDLKFLTEDESWELLEKKVFHKEKCPPELELPGKSIAEKCMGLPLAIVVIAGALIGKGKTTREWELV
AASVREHLINQDPENCKKLVQMSYDRLPYDLKACFLYCGAFPGGSQIPAKKLIRLWIAEGFIQYQGPLALEDVAEDHLND
LVNRNLVMVMQRSCSGQIKICRVHDMLHEFCRHEAMTEEDL
>St_RH_C05T000280.1
NFNRGDEERKAPVVEEDDVVGFDDEAKIVIDRLIGGSDYVEVVPVVGMPGLGKTTLAYKIYKDPKVEYEFFTRVWVYVSQ
TFKRREIFLNIISKFTRNTKQYHDTPEDDLANEVKELLGKGGKYLIVLDDVWTMEAWDRIKIAFPNNGKRNRVLMTTRQS
HVAKHCNDKPHDLKFLTKDESWELLEKKVFHKEKCPPELELPGKSIAEKCRGLPLAIVVIAGALIGKGKTTREWELVAAS
VGEHLINRDPENCKKLVQMSYDRLPYDLKACFLYCGAFPGGSQIPAKKLIRLWIAEGFIQYQGPLALEDVAEDHLNDLVN
RNLVMVMQRSCSGQIKICRVHDMLHEFCRHEAMTEENL
>St_RH10-15_C01T002778.1
DKFVIEAKVHKDKGFKGVFNKHVHYKRVREIAVEIKRDLEVIPVVGMPGLGKTTLATKIFKHLKIEYEFFTRLWLYVSQS
YKTRELYLNIISKFTGNTKHCRDMSETDLAQKVREILDEGGKYLIVLDDVWSTDAWDRIKIAFPRNGKGNRVLLTTRDNN
VARYCNRSPHYLKFLTDEESWILLEKRALHKAKCPPELETNGKSIARKCKGLPLAIVVIAGALIGKGKTIREWEQVDQSV
GEHFINRDQPNKLVRMSYDVLPYDWKACFLYFGTFPRGYLIPARKLIRLWIAEGFIQYRGNLSLECKAENYLNELVNRNL
VMVMQRTLDGQIKTCRVHDMLYEFCWQEATTEENL
>St_RH10-15_C03T000069.1
DDSKSKQTAHQLKRAPIVEEDEIVGFDEEADEIINRLLGGSDDVEFIPIVGMPGLGKTTLANKVFKSSTVGYTFDNRIWV
YVSQSYTRRDLFLNIINQFTRNTEQYRYVTEEALAEVIREHLLPGKYLIVLDDVWTWEPLDDVKIALPNKMRGSKVLFTT
RDDKLGKFCCNEPHHLKFLTDNECWELLQKKVFHKDKCPADLEELGERIAKKCMGLPLAALVIAGALTGRSKTKSEWEIV
HQYVSEHIISSDIMMTKKLVQMSCDSLSVNLKACFLYCGAFPKGSEIPAWKIVRLWIAEGFIRETMQSTVEIVAEGYLNE
LVSKSLLMVAQRTSNGQIKTFRVHDMLHEFCTLEASEENLF
>St_RH10-15_C04T000117.1
DIPEKAHQVTQGPLEDDEVVGFDEEANEVMKRLVEGVSESVDIIPVVGMAGLGKTTLARKICNDSKLSFEFFRIIWVNVG
LEYKIKDIYLTILNFFTKHIEDHFNEDVDALAKTICGFMSEEGGRCLIVLDDVWVAEVVDAVKKVFPRNKKGHRIMLTTR
DGYLATYTNPDPHNLKRLTPSNSFELLEKRAFGNGNFPVELVELGKNIAQRCWGVPLATVLIAGLLRGLRNKSDWVRVES
NVSQRLHNKDYDFALFIEMSYDRLPQEMQRCFLYCGIFPRGFDIPAWKLIRLWIAEGLIKPQQSSTLEEIAERHLNDLVH
RNLVILLQKRSDGQIKTCRLHDMLHEFCRTKAANKWLF
>St_RH10-15_C04T000119.1
LPKKGVQEQGPSLENDEVVGFDDEASKVIKRLVEGPVESLDIIPVVGMPGLGKTTLARKIYNDPKLSYEFFSIPWVYVGQ
EYKIKDIYLRILKFFKKSIEDHLNDDVDTLAKVISDFINKGGRCLIVLDDVWVAEVIDDVKKVFAENKKGHRIMMTTRDR
YLATYANTEPHDLKFLNGKESFELLEKRVFGKGSCPDELVELGKKFAGNCGGVPLAVVVIAGALRGRPNTNDWVRVQKNV
AEHFYKNTQAGCLKFVEMSYNRLPQEVQTCFLYCGVFPRGFDIPSWKLIRLWIAEGLIKPQQTYTPEEIAEFYLNDLVNR
NLVILMRKKSDGQIKICRLHDMLHEFCRTEASNKWLF
>St_RH10-15_C04T000123.1
ELPKKGVQEQGPSLENDEVVGFDDEASKVIKRLVEGPAESLDIIPVAGMPGLGKTTLARKIYNDPKLSYEFFSIPWVYVG
QEYKIKDIYLRILKCFKKSIEDHLNDDVDTLAKVISDFINKGERCLIVLDDVWVAEVIDDVKKVFAENKKGHRIMMTTRD
RYLATYANTEPHDLKFLNGKESFELLEKRVFGKGGCPDELVELGKEIAGKCGGVPLALVVIAGALRGRPNTNDWLRVQKN
VAEHFYKNTQEGCLKFVEMSYNRLPQEVQTCFLYCGVFPRGFDIPSWKLIRLWIAEGLIKPQQTYTPEEIAEFYLNDLVN
RNLVILMRKKSDGQIKICRLHDMLHEFCRKEASNKWLF
>St_RH10-15_C04T000301.1
MIDHHAEKVVQEEQGSSLENHEVVGFDEEAAKVINRLVEGVECLDVIPVVGMPGLGKTTLARKIYNDPKISREFFSYIWV
FIGQSTCVKRDILFNILKKFTNSVDEFKNRNEADITQEIRKRVANGGKCLIVLDDVWDPNVVDFVKTVFPDNKKAHRIMM
TTRHEDIARSVNKYPHNLKFLDGDESFQLLEKRAFGVSRCPVELVEHGEAIVAKCSGVPLTIVVIAGALRGRTSEIDWKV
VRENVGKHLLEDKRQRCLNVVRLSYNHLPQEKKACFLYFGAFPQGFDIPAWKLIRLWIAEGLIMSKLSGIEIEDIAEYYL
NDFANRNLVMVTGKRSNGRIKTFRVHDMLHEFCVEEGTRLTLF
>St_RH10-15_C04T000769.1
GTQGPAEEDIEVVGFDKPAEDVIKRLGEGSKDLDVIPIVGMPGLGKTTLSRKVYNDSSLDFHFYKRMWIYVGTSKKPKDI
LVEIVNEVAPSNSKELIKDKDEDQLAHIIRDFLVERGKYLIVLDDVWDTQVVDFVKKAFPNNKSQPRGDRIMLTTRQQRV
AEAVSARPHNLEKLSKGDSFKLLEQRVFGKTRECPINLRGYGEEIVDKCCGVPLAIVVISGALKGCMDESEWIVVKENVG
KIFINKDDDKSCLKYVETSYNHLPQQKKAAFLYFGVFPQGFDIPAWKLIRLWVAEGLIKSDLQGSEIEKVAETYLSDFAG
RNLVMVMQKRSNGQIKTCRLHDMLHEFCIIEAKRISLF
>St_RH10-15_C05T000243.1
LDDNFNRGHEERKAPVVEEDDVVGFDDEAKIVIDRLIGGSDYVEVVPVVGMPGLGKTTLAYKIYKDPKVEYEFFTRVWVY
VSQTFKRREIFLNIISKFTRNTKQYHDTPEDDLANEVKELLGKGGKYLIVLDDVWTMEAWDRIKIAFPNNGKRNRVLMTT
RESNVAKRCNDKPHDLKFLTEDESWELLEKKVFHKEKCPPELELPGKSIAEKCMGLPLAIVVIAGALIGKGKTTREWELV
AASVREHLINQDPENCKKLVQMSYDRLPYDLKACFLYCGAFPGGSQIPAKKLIRLWIAEGFIQYQGPLALEDVAEDHLND
LVNRNLVMVMQRSCSGQIKICRVHDMLHEFCRHEAMTEEDL
>St_RH10-15_C10T001152.1
RGFEERKPPVVEEDDVVGFDEEADIVIKRLLGESNRLEVVPVVGMPGLGKTTLANKIYKHPKIGYEFFTRIWVYVSQSYR
RRELFLNIISKFTRNTKQYHGMCEEDLADEIQEFLGKGGKYLVVLDDVWSDEAWERIKIAFPNNNKPNRVLLTTRDSKVA
KQCTPIPHDLKFLSEDESWILLEKKVFHKDKCPPELVVPSGKSIAKKCKGLPLAIVVIAGALIGKGKTPREWKQVDDSVS
EHLINRDHPENCNKLVQMSYDRLPYDLKACFLYCSAFPGGFQIPAWKLIRLWIAEGFIQYKGHLSLECKGEDNLNDLINR
NLVMVMERTSDGQIKTCRLHDMLHEFCRQEAMKEENL
>St1-St04G104045.1
HEVTQGPSLDDDEVVGFDEEAEKVIKRLVEGPAESLNIISVVGMPGLGKTTLARKIYNDSTLSFEFFSILWVYVGREYKI
KDIYLRILKHFKNSIDEYLNEDEDRLAKVISGFMSKGGRCLIVLDDVWEKNVIDHVKKVFPENKKGHRIMMTTRDGIVAA
YKNAETHNLKFLTAEECFELLVKRVFGKGSCPDELKEVGKRIAGNCGGVPLVVVVTAGALAGRSNTTEWKVVERNVIQYA
FNVNKDCGVFVEMSYDRLSQELQTCLLYSGIFPRGFDIPAWKLIRLWIAEGLIKPQQSSTLEETAELHLNDLVHRNLVIL
LQKRSDGQIKTCRLHDMLHEFCRTKAADKWLF
>St1-St04G104255.1
LPKKGVQEQGPSLENDEVVGFDDKASKVIKRLVEGPAESLDIIPVVGMPRLGKTTLARKIYNDPKLSYEFFSIPWVYVGQ
EYKIKDIYLRILKFFKKSIEDHLNDDVDTLAKVISDFINKGGRCLIVLDDVWVAEVIDDVKKVFAENKKGHRIMMTTRDR
YLATYANTEPHDLKFLNGKESFELLEKRVFGKGSCPDELVELGKKIAGNCGGVPLAVVVIAGALRGRPNTNDWVRVQKNV
AEHFYKNTQAGCLNFVEMSYNRLPQEVQTCFLYCGVFPRGFDIPSWKLIRLWIAEGLIKPQQTYTPEEIAEFYLNDLVNR
NLVILMRKKSDGQIKICRLHDMLHEFCRTEASNKWLF
>St1-St04G104485.1
KGEVTQGPSLENDAVVGFDDEANKVIKRLVEGSMDSVDIIPVVGMPGLGKTTLARKIYNDSKLTYEFYSIVWVYVGQECK
AKDIYLRILKFFKKNIEDHLNDDVDTLAKAIGGYIKKGGRCLIVLDDVWEDEVIDHVMKVFAENKKGHRIMMTTRDLRVA
KFANPEPHELKFLKTEESFELLVMRVFGKGSCPNELVGTGKKIAEKCGGVPLVVVVIAGALRGRSDKKDWERVDKNVVQH
FGEHTEDSCLKFVKMSYDHLPGEVQMCFLYCGVFPRGFDIPCWKLIRLWIAEGLIKPQPEFTLEEIAEFYLTDLLNRNLV
IIMQKRSDGQIKTCRLHDMLYQFCKKEASNKWLF
>St1-St04G105045.1
NKGHEVTQGLLLDNDEVVGFDTEAKKVIKRLVKGREESLDIIIPVVGMPGLGKTILARKIYNDPKLSYEFHSIVWVYVGM
EYKIKDIYLRILKFFTKRIEDHLNDDEDTLANVISAFISNGGRCLIILDDVWEANVIDHVKKVFAENKRRHRIVITTRDG
FLAAYASPEPHNLKFLTREESFELLVRRVFGKGSCPDELKDVGKRIAGNCSGVPLILMVIAGALRGRSTTNDWQIVERNV
AQHAFSVNIDYGVFVEMSYDRLPQEVQMCFLYCGIFPQGFDIPAWKLIRMWIAEGLIKSQQSYTLEEIAEHHLNVLVDRN
LVILLQKRSDGQIKTCRLRDMLHEFCRTKAANKWLF
>St1-St04G114920.1
MIDHHAEKVVQEEQGSSLENHEVVGFDEEATKVINRLVEGAECLDVIPVVGMPGLGKTTLARKIYNDPKISREFFSYIWV
FIGQSTCVKRDILFNILKKFTNSVDEFKNRNEADITQEIRKRVANGGKCLIVLDDVWDPNVVDFVKTVFPDNKKAHRIMM
TTRHEDIARSVNKYPHNLKFLDGDESFQLLEKRAFGVSRCPVELVEHGEAIVAKCSGVPLTIVVIAGALRGRTSEIDWKV
VRENVGKHLIQEDKLQRCVNVVRLSYNHLPQEKKACFLYFGAFPQGFDIPAWKLIRLWIAEGLIMSKLSGNEIEEIAEYY
LNDFANRNLVMVMGKRSNGRIKTCRVHDMLHEFCVEEATRLTLF
>St1-St04G116825.1
VHQAETVVQEEQGSSLENHEVVGFDEEATKVINRLVEGAECLDVIPVVGMPGLGKTTLARKIYNDPKISREFFSYIWVFI
GQSTCVKRDILFNILKKFTNSVDEFKNRNEADITEEIRKRVANGGKCLIVLDDVWDSNVVDFVKTVFPDNKKAHRIMMTT
RHEDIARSVNKYPHNLKFLDGDESFQLLEKRAFGVSRCPVELVEHGEAIVAKCSGVPLTIVVIAGALRGRTSEIDWRVVR
ENVGKHLIQEDKLQRCVNVVRLSYNHLPQEKKACFLYFGAFPQGFDIPAWKLIRLWIAEGLIMSRLSGNEIEEIAEYYLN
DFANRNLVMVMGKTSNDRIKTCRVHDMLHEFCVEEATKLALF
>St1-St04G119245.1
MIDHHAEKVVQEEQGSSLENHEVVGFDEEATKVINRLVEGAECLDVIPVVGMPGLGKTTLARKIYNDPKISREFFSYIWV
FIGQSTCVKRDILFNILKGFTNSFDEFKNRNEADITQEIHKRVANGGKCLIVLDDVWDPNVVDFVKTVFPDNKKAHRIMM
TTRHEDIARSVNKYPHNLKFLDGDESFQLLEKRAFGVSRCPVELVEHGEAIVAKCSGVPLTIVVIAGALRGRTSEIDWKV
VRENVGKHLIQEDKLQRCVNVVRLSYNHLPQEKKACFLYFGAFPQGFDIPAWKLIRLWIAEGLIMSKLSGNEIEEIAEYY
LNDFANRNLVMVMGKRSNGRIKTCRVHDMLHEFCVEEATRLTLF
>St1-St05G110085.1
FNRGDEERKAPVVEEDDVVGFDDEAKIVIDRLIGGSDYVEVVPVVGMPGLGKTTLAYKIYKDPKVEYEFFTRVWVYVSQT
FKRREIFLNIISKFTRNTKQYHDTPEDDLANEVKELLGKGGKYLIVLDDVWTMEAWDRIKIAFPNNGKRNRVLMTTRQSH
VAKHCNDKPHDLKFLTKDESWELLEKKVFHKEKCPPELELPGKSIAEKCRGLPLAIVVIAGALIGKGKTTREWELVAASV
GEHLINRDPENCKKLVQMSYDRLPYDLKACFLYCGAFPGGSQIPAKKLIRLWIAEGFIQYQGPLALEDVAEDHLNDLVNR
NLVMVMQRSCSGQIKICRVHDMLHEFCRHEAMTEENL
>St1-St05G665120.1
NSGEERQPPVVEEDDVVGFDDEAQKVIDRLLEGSGDLEVIPVVGMPGLGKTTLATKIFKHLKIEYEFFTRLWLYVSQSYK
TRELYLNIISKFTGNTKHCRDMSETDLAQKVREILDEGGKYLIVLDDVWSTDAWDRIKIAFPRNGKGNRVLLTTRDNNVA
RYCNRSPHYLKFLTDEESWILLEKRALHKAKCPPELETNGKSIARKCKGLPLAIVVIAGALIGKGKTIREWEQVDQSVGE
HFINRDQPNKLVRMSYDVLPYDWKACFLYFGTFPRGYLIPARKLIRLWIAEGFIQYRGNLSLECKAENYLNELVNRNLVM
VMQRTLDGQIKTCRVHDMLYEFCWQEATTEENL
>St1-St10G115520.1
SSRRSPPQKRVPMVEEENVVGFDDEARKISSRLTNGSEELEIISIVGMGGLGKTTLAKKVYTDPSVEFHFYNRAWIYVSQ
QYSRKEVFLGILDSLGFITDEMYKMNDEKLAGELFSHLRSKRYLVVIDDVWTMEAWDDLQMAFPKTASGSRILLTTRNTE
VALHANPEGLPHHLRFLTHEESWELLSKKVFRKGSCPLELEDIGLQISKKCYGLPLAIVVVSGLLLKKEKTRDWWKKVAN
DVSSYVARDPKQCMDVLALSYKHLPDHLKVCFIYFGVFPEDFEIPVWKLLRLWTSEGFIQQMGQECLEDTAEEYLEDLVD
RNLVLVSKKRANGRIKTCRIHDMLRDLSVKMGSEEKFL
>St1-St10G310680.1
RGFEERKPPVVEEDDVVGFDEEADIVIKRLLGESNRLEVVPVVGMPGLGKTTLANKIYKHPKIGYEFFTRIWVYVSQSYR
RRELFLNIISKFTRNTKQYHGMCEEDLADEIQEFLGKGGKYLVVLDDVWSDEAWERIKIAFPNNNKPNRVLLTTRDSKVA
KQCTPIPHDLKFLSEDESWILLEKKVFHKDKCPPELVVPSGKSIAKKCKGLPLAIVVIAGALIGKGKTPREWKQVDDSVS
EHLINRDHPENCNKLVQMSYDRLPYDLKACFLYCSAFPGGFQIPAWKLIRLWIAEGFIQYKGHLSLECKGEDNLNDLINR
NLVMVMERTSDGQIKTCRLHDMLHEFCRQEAMKEENL
>St2-St03G103560.1
DDSKSKQTAHQLKRAPIVEEDEIVGFDEEADEIINRLLGGSDDVEFIPIVGMPGLGKTTLANKVFKSSTVGYTFDNRIWV
YVSQSYTRRDLFLNIINQFTRNTEQYRYVTEEALAEVIREHLLPGKYLIVLDDVWTWEPLDDVKIALPNKMRGSKVLFTT
RDDKLGKFCCNEPHHLKFLTDNECWELLQKKVFHKDKCPADLEELGERIAKKCMGLPLAALVIAGALTGRSKTKSEWEIV
HQYVSEHIISSDIMMTKKLVQMSCDSLSVNLKACFLYCGAFPKGSEIPAWKIVRLWIAEGFIRETMQSTVEIVAEGYLNE
LVSKSLLMVAQRTSNGQIKTFRVHDMLHEFCTLEASEENLF
>St2-St04G107645.1
ELPKKGVQEQGPSLENDEVVGFDEEANKVIKRLVEGPAESLDIIPVVGMPGLGKTTLARKIYNDPKLSYEFFSIPWVYVG
QEYKIKDIYLRILKFFKKSIEDHLNDDVDTLAKVISDFINKGGRCLIVLDDVWVAEVIDDVKKVFAENKKGHRIMMTTRD
RYLATYANTEPHDLKFLNGKESFELLEKRVFGKGSCPDELVELGKKIAGNCGGVPLAVVVIAGALRGRPNTNDWLRVQKN
VAEHLYKNTQAGCLKFVEMSYNRLPQEVQTCFLYCGVFPRGFDIPSWKLIRLWIAEGLIKPQQTYTPEEIAEFYLNDLVN
RNLVILMRKKSDGQIKICRLHDMLHEFCRKEASNKWLF
>St2-St04G117370.1
MIDHHAEKVVQEEQGSSLENHEVVGFDEEATRVINRLVEGAECLDVIPVVGMPGLGKTTLARKIYNDPKISREFFSYIWV
FIGQSTCVKRDILFNILKKFTNSVDEFKNRNEADITEEIRKRVANGGKCLIVLDDVWDSNVVDFVKTVFPDNKKAHRIMM
TTRHEDIARSVNKYPHNLKFLDGDESFQLLEKRAFGVSHCPVELVEHGEAIVAKCSGVPLTIVVIAGALRGRTSEIDWRV
VRENVGKHLIQEDKLQRCVNVVRLSYNHLPQEKKACFLYFGAFPQGFDIPAWKLIRLWIAEGLIMSRLSGNEIEEIAEYY
LNDFANRNLVMVMGKTSNDRIKTCRVHDMLHEFCVEEATRLALF
>St2-St04G160170.1
KSTGTQGPAEEDIEVVGFDKPAEDVIKRLSEGSKDLDVIPIVGMPGLGKTTLSRKVYNDSSLDFHFYKRMWIYVGTSKKP
KDILVEIVNEVAPSNSKELIKDKDEDQLAHIIRDFLVERGKYLIVLDDVWDTQVVDFVKKAFPNNKSQPRGDRIMLTTRQ
QRVAEAVSARPHNLEKLSEGDSFKLLEQRVFGKTRECPINLRGYGEEIVDKCCGVPLAIVVISGALKGCMDESEWIVVKE
NVGKICTNKDDDKSCLKYVETSYNHLPQQKKAAFLYFGVFPQGFDIPSWKLIRLWVAEGLIKSDLQGSEIEKVAETYLSD
FAGRNLVMVMQKRSNGQIKTCRLHDMLHEFCIIEAERICLF
>St2-St05G112325.1
NFNRGDEERKAPVVEEDDVVGFDDEAKIVIDRLIGGSDFVEVVPVVGMPGLGKTTLAYKIYKDPKVEYEFFTRVWVYVSQ
TFKRREIFLNIISKFTRNTKQYHDTPEDDLANEVKELLGKGGKYLIVLDDVWTMDAWDRIKIAFPNNGKRNRVLMTTRES
NVARCCNDKPHNLKFLTKDESWELLEKKVFHKEKCPPELELPGESIAEKCMGLPLAIVVIAGALIGKGKTTREWELVAAS
VGEHLINRDPENCKKLVQMSYDRLPYDLKACFLYCGAFPGGSQIPAKKLIRLWIAEGFIQYQGPLALEDVAEDHLNDLVN
RNLVMVMQRSCSGQIKICRVHDMLHEFCRHEAMTEENL
>St2-St05G648280.1
NSGEERQPPVVEEDDVVGFDDEAQKVIDRLLEGSGDLEVIPVVGMPGLGKTTLATKIFKHLKIEYEFFTRLWLYVSQSYK
TRELYLNIISKFTGNTKHCRDMSETDLAQKVREILDEGGKYLIVLDDVWSTDAWDRIKIAFPRNGKGNRVLLTTRDNNVA
RYCNRSPHYLKFLTDEESWILLEKRALHKAKCPPELETNGKSIARKCKGLPLAIVVIAGALIGKGKTIREWEQVDQSVGE
HFINRDQPNKLVRMSYDVLPYDWKACFLYFGTFPRGYLIPARKLIRLWIAEGFIQYRGNLSLECKAENYLNELVNRNLVM
VMQRTLDGQIKTCRVHDMLYEFCWQEATTEENL
>St2-St10G116120.1
SSRRSPPQKRVPMVEEENVVGFDDEAMKISSRLTNGSEELEIISIVGMGGLGKTTLAKKVYTDPSVEFHFYNRAWIYVSQ
LYSRKEVFLGILDSLGLITDEMYKMNDEKLAGELFSHLRSKRYLVVIDDVWTMEAWDDLQMAFPKTASGSRILLTTRNTE
VALHANPEGLPHHLRFLTHEESWELLSKKVFRKGSCPLELEDIGLQIAKKCYGLPLAIVVVSGLLLKKEKTRDWWKKVAN
DVSSYVARDPKQCMDVLALSYKHLPDHLKVCFIYFGVFPEDFEIPVWKLLRLWTSEGFIQQMGQECLEDTAEEYLEDLVD
RNLVLVAKKRANGRIKSCRVHDMLRDLSVKMGSEEKFL
>St2-St10G304520.1
RGFEERKPPVVEEDDVVGFDEEADIVIKRLLGESNRLEVVPVVGMPGLGKTTLANKIYKHPKIGYEFFTRIWVYVSQSYR
RRELFLNIISKFTRNTKQYHGMCEEDLADEIQEFLGKGGKYLVVLDDVWSDEAWERIKIAFPNNNKPNRVLLTTRDSKVA
KQCTPIPHDLKFLSEDESWILLEKKVFHKDKCPPELVVPSGKSIAKKCKGLPLAIVVIAGALIGKGKTPREWKQVDDSVS
EHLINRDHPENCNKLVQMSYDRLPYDLKACFLYCSAFPGGFQIPAWKLIRLWIAEGFIQYKGHLSLECKGEDNLNDLINR
NLVMVMERTSDGQIKTCRLHDMLHEFCRQEAMKEENL
>NP_001234202.1
RGGEERQPPVVEEDDVVGFDDEAQTVIDRLLEGSGDLEVIPVVGMPGLGKTTLATKIFKHPKIEYEFFTRLWLYVSQSYK
TRELYLNIISKFTGNTKHCRDMSEKDLALKVQEILEEGGKYLIVLDDVWSTDAWDRIKIAFPKNDKGNRVLLTTRDHRVA
RYCNRSPHDLKFLTDEESWILLEKRAFHKAKCLPELETNGKSIARKCKGLPLAIVVIAGALIGKSKTIKEWEQVDQSVGE
HFINRDQPNSCDKLVRMSYDVLPYDWKACFLYFGTFPRGYLIPARKLIRLWIAEGFIQYRGDLSPECKAEEYLNELVNRN
LVMVMQRTVDGQIKTCRVHDMLYEFCWQEATTEENL
>XP_004234046.1
LDDSKQTAHQLKRAPVVEEDEVVGFDEEADEIINRLLGGSDDVEFISIVGMPGLGKTTLANKVFKSVGYEFYNRIWVYVS
QSYTRRDLFLKIINQFTRNTEQYRYVTEEALAEVIRKHLLFGKYLIVLDDVWTQEPLDDVKIALPNKMRGKVLFTTRDDE
VGKFCCNEPHHIKFLTDHECWELLQKKVFHKDKCPLDLEVLGKRIAKKCMGLPLAALVIAGALTGRGKTKSEWEIVHQFV
SEHIISSDIRMTKKLVQMSCDSLPVNLKACFLYCGAFPKGSEIPAWKIVRLWIAEGFIRETTGSKIESVAEGYLNELVSK
SLLMVTQRTSNGQIKTFRVHDMLHEFCTLEASEENFF
>XP_004236958.1
KKGEVTQGPSLENDAVVGFDDEANKVIKRLVEGPLDSVDIIPVVGMPGLGKTTLARKIYNDPKLTYEFYSIVWVYVGQEY
KAKDIYLRILKFFKKNIEDHLNDDVDTLAKAIGGYIKKGGRCLIVLDDVWEDDVIDHVMKVFAENKKGHRIMMTTRDTRL
GFFANKEPHKLKFLETEESFELLVMRVFGRGGCPNELVVTGTEIARKCGGVPLVVVVIAGALRGRSDKKDWERVEKSVVQ
YLGEHTEDSCLKYVKMSYDYLPREVQMCFLYCGVFPRGFDIPCWKLIRLWIAEGLIKPQPESTLQVEEIAEFYLTDLLNR
NLVIIMQKRSDGQIKTCRLHDMLYQFCKKEASNKWLF
>XP_004236959.1
KITQRITQGEDDEVVGFDEEAQQVMKRLVEGPNCLDIIPVVGMPGLGKSTLARKIYNEFEFSYEFFSIVWVYVGREYKIK
DTCVRILKCFEKSIEEDVMNGDVDALGKAIRDAIRDRGGRCLIVLDDVWEAEVVDVVKRVLPGNNKGHRIMMTTRHANLA
SYANPGPYYMKPLHAEQSFELLVNRAFGNGNSCPVEFVELGQSIAHKCNGIPLQIVLIAGILRGLTDRRYWERVDKNLSQ
LYHLYDEEDKYRGVFVEMSYNHLPQDVQTCFLYCGVFPQGFDIPAWKLIRLWIAEGLIKPQQSPYTLEEIAEFYLNHLVQ
RNLVILSQKRSDGQIKTCRLHDLLHEFCRDEASKKWLF
>XP_004237189.1
HHQPEKVVQEEQGSSLENHEVVGFDEEATKVINRLVEGAECLDVIPVVGMPGLGKTTLARKIFNDPKISREFFSYIWVFI
GQSTCVKRDILFNILKGFTNSFDEFKNRNEASITDEIRKRVANGGKCLIVLDDVWDPNVVDIVKTVFPDNKKAHRIMMTT
RHEDIARSVNKYPHNLKFLDGDESFQLLEKRAFGVSRCPVELVEHGEAIVAKCSGVPLTIVVIAGALRGRTSEIDWKVVR
ENVGKHLIQEDKLQRCVNVVRLSYNHLPQEKKSCFLYFGAFPQGFDIPAWKLIRLWIAEGLIMSKLSGNEIEEIAEYYLN
DFANRNLVMVMKKKSNDRIKTCRVHDMLHEFCVEEATRLTLF
>XP_004238948.1
FNRGDEERKAPVVEEDDVVGFDDEAKTVIDRLIGGSDYVEVVPVVGMPGLGKTTLAYKIYKDPKVEYEFFTRVWVYVSQT
FKRREIFLNIISKFTRNTKQYDDTPEDDLANEVKELLGKGGKYLIVLDDVWTMEAWDRIKIAFPNNGKRNRVLMTTRQSN
VAKRCNDKPHDLKFLTKDESWELLEKKVFHKEKCPPELELPGISIAEKCMGLPLAIVVIAGALIGKGKTTREWELVAASV
GEHLINRDPENCKKLVQMSYDRLPYDLKACFLYCGAFPGGSQIPAKKLIRLWIAEGFIQYQGPLALEDVAEDHLNDLVNR
NLVMVTQRSCSGQIKTCRVHDMLHEFCRHEAMMEENL
>XP_004248175.2
ESSHRSPPQKRVPMVEEENVVGFDDEARKISSRLTNGSEELEIISIVGMGGLGKTTLAKKVYTDSSIEFHFYNRAWIYVS
QLYSRKEVFLGILDSLSLITDEMYKMNDEKLAGELFSHLRSKRYLVVIDDVWTMEAWDDLQMAFPKTATGSRILLTTRNT
EVALHANPEGLPHHLRFLTHEESWELLSKKVFRKGICPLELEDIGLQIAKKCYGLPLAIVVVSGLLLKKEKTRDWWKKIA
NDVSSYVARDPKQCMDVLALSYKHLPDHLKVCFIYFGVFPEDFEIPVWKLLRLWTSEGFVQKMGQECLEDTAEEYLEDLV
DRNLVLVAKKRASGRIKTCRIHDMLRDLSVKMGSEEKFL
>XP_004248798.1
RGSEERKPPVVEEDDVVGFDEEADIVINRLLGESNHLEVVPVVGMPGLGKTTLANKIYKHPKIGYEFFTRIWVYVSQSYR
RRELFLNIISKFTRNTKQYHGMCEEDLADEIQEFLGKGGKYLVVLDDVWSDEAWERIKIAFPNNNKPNRVLLTTRDSKVA
KQCNPIPHDLKFLTEDESWILLEKKVFHKDKCPPELVLSGKSIAKKCKGLPLAIVVIAGALIGKGKTPREWKQVDDSVSE
HLINRDHPENCNKLVQMSYDRLPYDLKACFLYCSAFPGGFQIPAWKLIRLWIAEGFIQYKGHLSLECKGEDNLNDLINRN
LVMVMERTSDGQIKTCRLHDMLHEFCRQEAMKEENL
>XP_010319380.1
HHQPEKVVQEEQGSSLENHEVVGFDEEATKVINRLVEGAECLDVIPVVGMPGLGKTTLARKIFNDPKISREFFSYIWVFI
GQSTCVKRDILFNILKGFTNSFDEFKNRNEASITDEIRKRVANGGKCLIVLDDVWDPNVVDIVKTVFPDNKKAHRIMMTT
RHEDIARSVNKYPHNLKFLDGDESFQLLEKRAFGVSRCPVELVEHGEAIVAKCSGVPLTIVVIAGALRGRTSEIDWKVVR
ENVGKHLIQEDKLQRCVNVVRLSYNHLPQEKKSCFLYFGAFPQGFDIPAWKLIRLWIAEGLIMSKLSGNEIEEIAEYYLN
DFANRNLVMVMKKKSNDRIKTCRVHDMLHEFCVEEATRLTLF
>XP_010319428.1
GHEVTQGPSLDDDEVVGFDEEAKKVIKRLVEGPAESLAIVPVVGMPGLGKTTLARKIYNDTTLSFEFFSTIWIYAGPECK
IKDLYHKILKHFKKNIDEHLDEDDHTLAKVISGFMSKGGRCLIVLDDVWEANVIDHVKKVFPENKKGHRIMMTTRDGLLA
AYKNAEPHNLKFLLADECFELLEKRVFGKGSCPDELKDVGERIAGNCGGVPLIVVVIAGALAGRSNTTDWEIVERDVARH
AFTVNKNCGVFVEMSYDRLSQEMQTCFLYSGIFPRGFDIPAWKLIRLWIAEGLIKPQQSSTLEEIAELHLNDLVHRNLVI
LLEKRSDGQIKTCRLHDMLHQFCRTKAA
>XP_010319429.1
QDTFLEVKNMVGLTEEANEVMKRLQIVGGTEEVECIAIVGMTGLGKTTLARKLWSDSQITDKFCKNIWVSVGQSNDLKNM
LFVILKSSTVPNEEFRCNGENELAKLIAKFVTEQDMRCLVVLDNVCGSGLVNFFKNVLPENNKGHRILMTTRRRDVAASC
ASKEPYHLKFLDGEDSFRLLEKIVFDNGIRHRKDELVEVGKSIASKCGGLPLAIEVIAGALKKVDQSAYYWKRVENNFWQ
CVVRENDTSSCWKIVEASYGSLSSEMKACFLYCLAFPKGYDIPFQMLISLWMAEGLIESNPINFSSPKDKAEDHLMEFEN
LNLVTVSREITGSIKKIKCNEIFYDFYRME
>XP_019068866.1
TTQPQGPAEEDVEVVGFNKPAEDVKERLCEGSKDLDVIPIVGMPGLGKTTLSRKVYNDSSLDFYFYHKIWIYVGTSKKPK
DILVEIVKEVAQSNSKELIKDKDEDQLAHIIRDFLVERGKHLIVLDDVWDTQVVDFVKKAFPNKKSRPRGDRIMLTTRQQ
RVAEAVSARPHYLENLSKEDSIKLLEQRVFANKRTCPIELQGYRDGIVDKCCGVPLAIVVISGALRGCMDESEWRVVEEN
VGKHLINKDDHKSCLKFVETSYNHLPQEKKAAFLYFGVFPQGFDIPAWNLIRLWVAEGLIKSGHKDSEIEKVAETYLSDF
ASRNLVMVMQKRSNGQIKTCRLHDMLHEFCIIEAARISLF
>XP_019068867.1
TTQPQGPAEEDVEVVGFNKPAEDVKERLCEGSKDLDVIPIVGMPGLGKTTLSRKVYNDSSLDFYFYHKIWIYVGTSKKPK
DILVEIVKEVAQSNSKELIKDKDEDQLAHIIRDFLVERGKHLIVLDDVWDTQVVDFVKKAFPNKKSRPRGDRIMLTTRQQ
RVAEAVSARPHYLENLSKEDSIKLLEQRVFANKRTCPIELQGYRDGIVDKCCGVPLAIVVISGALRGCMDESEWRVVEEN
VGKHLINKDDHKSCLKFVETSYNHLPQEKKAAFLYFGVFPQGFDIPAWNLIRLWVAEGLIKSGHKDSEIEKVAETYLSDF
ASRNLVMVMQKRSNGQIKTCRLHDMLHEFCIIEAARISLF
>XP_006347943.2
EERQPPVVEEDDVVGFDDEAQMVIDRLLKGSGDLEVITVVGMPGLGKTTLATKIFKHPKIEYEFFTRLWLYVSQSYKTRE
LYLNIISKLTGNTKHCRHMSERDLALKVREILEEGGKYLIVLDDVWSTDAWDRIKIAFPKNDKDNRVLLTTRDHNVARYC
NRSPHDLKFLTDEESWILLEKRALHKAKCPPELETNGKSIARKCKGLPLAIVVIAGALIGKGKTIQEWEQVDQSVGEHFI
NRDQPNKLVRMSYDVLPYDWKTCFIYFGIFPRGYLIPARKLIRLWIAEGFIQYRGNLSLECKAENYLNELVNRNLVMVMQ
RTLDGQIKTCRVHDMLYEFCWQEATTEENL
>XP_006347944.2
SLNSGEERQPPVVEEDDVVGFDDEAQTVIDRLLEGSGDLEVIPVVGMPGLGKTTLATKIFKHPKIEYEFFTRLWLYVSQS
YKTRELYLNIISKFTGNTKNCRDMSETDLAHKVREILDEGGKYLIVLDDVWSTDAWDRIKIAFPKNDKGNRVLLTTRDHK
VAKHCNRSPHDLKFLTDEESWILLEKRAFHKAKCPPELETNGKSIARKCKGLPLAIVVIAGALIGKGKTIKEWEQVDQSV
GEYFINRDQPNNCNKLVRMSYDVLPYDWKACFLYFGTFPRGYLIPARKLIRLWIAEGFIQYEGNLSLECKAEEYLNELVN
RNLVMVMQRTLDRQIKTCRVHDMLYEFCWQEATTEENL
>XP_006347945.2
SLNSGEERQPPVVEEDDVVGFDDEAQTVIDRLLEGSGDLEVIPVVGMPGLGKTTLATKIFKHPKIEYEFFTRLWLYVSQS
YKTRELYLNIISKFTGNTKNCRDMSETDLAHKVREILDEGGKYLIVLDDVWSTDAWDRIKIAFPKNDKGNRVLLTTRDHK
VAKHCNRSPHDLKFLTDEESWILLEKRAFHKAKCPPELETNGKSIARKCKGLPLAIVVIAGALIGKGKTIKEWEQVDQSV
GEYFINRDQPNNCNKLVRMSYDVLPYDWKACFLYFGTFPRGYLIPARKLIRLWIAEGFIQYEGNLSLECKAEEYLNELVN
RNLVMVMQRTLDRQIKTCRVHDMLYEFCWQEATTEENL
>XP_006347946.2
SLNSGEERQPPVVEEDDVVGFDDEAQTVIDRLLEGSGDLEVIPVVGMPGLGKTTLATKIFKHPKIEYEFFTRLWLYVSQS
YKTRELYLNIISKFTGNTKNCRDMSETDLAHKVREILDEGGKYLIVLDDVWSTDAWDRIKIAFPKNDKGNRVLLTTRDHK
VAKHCNRSPHDLKFLTDEESWILLEKRAFHKAKCPPELETNGKSIARKCKGLPLAIVVIAGALIGKGKTIKEWEQVDQSV
[truncated: 293,216 more chars]
