# Supplementary material for: A root-specific NLR network mediates immune signaling of resistance genes against plant parasitic nematodes
Source: Plant Cell. 2025 Jun 24;37(7):koaf145. doi: 10.1093/plcell/koaf145 (PMC12236159; doi:10.1093/plcell/koaf145)
Supplement: koaf145_Supplementary_Data [file koaf145_supplementary_data.zip › Supplementary Dataset 2/Supplementary Dataset 2/NRC_SD_Hero_NBARC.afa]

>St_A6-26_C03T000871.1
------------AKSSD-KPIESTSSS--F----VEV-----------------------
--------------------------------------------------LREILHQVTG
-SEGN--------------KSED--------------DLAEK----------------LR
RALLDKRYLIVLDDVWDIATGEMLIACFP-KDK-RRNRIILTSRSMKVGLQVKCHSDPRR
LQFLTPEKSWDLSEKRVFG-EGR-CLAELSYVGHQIVVNCKGLSLAVVLIARVTVRVRKG
--------KK-KENEKD-------LWLKIQHNLDSFISANKNLQMMKVMQLSYDHLPYHL
KSLLLYFARSQKSKRTPVSKLMQLWMAEGF--------VDHDIPSKSSLEEATQSYLDA-
----------LIS-SSLIFVDHI--------P--SKKRTWPFSGMIKVCYVHDVVHDFCS
VKAKKEKFF
>St_A6-26_C04T000320.1
-------------KSFV-EPIESTSSP--F----VEVTVGHEKEE--SQIIGQ-LLNQHE
SELDVISIVGMPGLGKTTLANKVYNNTLIASHFKIRAWCTVSQKYNKSKVLREILQQVAS
-SEEK--------------ESEDH-------------DLAVK----------------LR
RALYDKRYLIVLDDVWDIATGEMLIACFP-KLK-RGDRVILTSRISKVGSQVKCRTDPID
LQVLTLEKSWELFEKRVFG-EGS-CPAELSDVGHQIVKKCKGLPLAIVLIAGVIVR---G
--------KK-KE--KN-------LWLKIQHNLDSFISANINLQMMKVMQLSYDHLPCHL
KPLLLYFARSQKNKRTPVSELKQLWMAEGF--------VDYDIPSKGSLEEATQSYLDA-
----------LIS-SSLIMVDQIL----------SKKSM-PFSVRIKVCYVHDVVHDFCS
EKAKKEKFF
>St_A6-26_C04T000322.1
-------------KSFV-EPIESTSSP--F----VEVTVGHEKEE--SQIIGQ-LLNQHE
SELDVISIVGMPGLGKTTLANKVYNNTLVASHFKIRAWCTVSQKYNKSKVLREILQQVTG
-SEEK--------------GSED--------------DLAEM----------------LR
RALYDKRYLIVLDDVWDIATGEMLIACLP-KVE-RGNRVILTSRNSEVGLKVKCRSDLLC
LQLLTLGKSWELFEKMVFR-KGS-CPAELLDVGRQIVEKCRGLPLAVVLIAGVIVR---G
--------KK-EE--KD-------LWLKIQHNLDSFISANINL----VMQLSYDHLPYHL
KPLLLYFARSQKSKRTPISKLMQLWMAEGF--------VDHDIRSKNSLEEVTQSYLDA-
----------LIS-SNLIMVDHI------------KGSN-PFSVRIKVCFVHDVVHDFCS
VKAKKEKFF
>St_A6-26_C04T000327.1
-------------------PIESTSSS--F----VEVTVGHEEDE--AKMIDQ-LLDKHE
SELDVISIVGMPGLGKTTLANKVYNNTLVATHFNVRAWCTVSQKYNKSKVLREILLQVTG
-SGGK--------------ERED--------------DLAEK----------------LR
VALYDKRYLIVLDDVWDIETWEMLTACFP-KVE-RGNRVILTSRSSEVGLKVKCRSDPLH
LQLLTTKKSWELFEKKVFG-EGS-CPAELSEVGHQIVEKCQGLPLAVVLIAGVIVR---G
--------KK-ME--ND-------LWLNIQDNLDSFISANINLQMMKVMQLSYDHLPYHL
KPLLLYFARSRKSKRTPVSKLMQLWMAEGL--------VDHDIPSKCSLEEATQRYLDA-
----------LVS-SSLIMVDHML----------YKKNM-PFSVRIKVCYVHDVVHDFCS
VKAKKEKFL
>St_A6-26_C04T000332.1
-------------KSFV-EPIESTSSP--F----VEVTVGHEKEE--SQIIGQ-LLNQHE
SELDVISIVGMPGLGKTTLANKVYNNTLVASHFKIRAWCTVSQKYNKSKVLREILQQVTG
-SEEK--------------GSED--------------DLAEM----------------LR
RALYDKRYLIVLDDVWDIATGEMLIACLP-KVE-RGNRVILTSRNSEVGLKVKCRSDLLC
LQLLTLGKSWELFEKMVFR-KGS-CPAELLDVGRQIVEKCRGLPLAVVLIAGVIVR---G
--------KK-EE--KD-------LWLKIQHNLDSFISANINL----VMQLSYDHLPYHL
KPLLLYFARSQKSKRTPISKLMQLWMAEGF--------VDHDIRSKNSLEEVTQSYLDA-
----------LIS-SNLIMVDHI------------KGSN-PFSVRIKVCFVHDVVHDFCS
VKAKKEKFF
>St_A6-26_C04T000338.1
-------------KSVI-EPIESTSSP--F----VEVTVGHKKEE--SQIIDQ-LLDEHE
SELDVISIVGMPGVGKTTLANKVYNNTLVASHFKIRAWCTVSQKYNKSKVLREILQQVTG
-SGGK--------------ESKD--------------DLAEN----------------LR
RALLDK------------------------------------SRISKVGSQAKCRTDPID
LQVLTPEKSWELFEKRVFG-EGS-CPAELSDVGHQIVKKCKGLPLAIVLVAGVMVR---G
--------KK-KE--KD-------LWLKIQDNLDSFISANINLQMMKVMQLSYDHLPYHL
KPLLLYFARSQKNKRTPVSKLKQLWMAEGF--------VDHDIRSKSSLEDATQSYLDA-
----------LIS-SSLIMVDHIL----------YKKSM-PFSIRIKVCYVHDVVHDFCS
EKAKKEKFF
>St_A6-26_C11T000980.1
----------------------STSSL--F----VEVTVGPEKEE--SQIIDQ-LLDEHE
SELDVISIVGMPGLGKTTLAKKVYNNTLVASHFKIRAWCTVSQKYNKSKVLWEILQQVTG
-SEEK--------------GSED--------------DLAEK----------------LR
RALLDKRYLIVLDDVWDIATGEMLISCFP-KFN-RGNRIILTSRISKVGSQVKCRTDPLD
LQVLTPEKSWELFEKRVFG-EGS-CPAELSDVGHKIVKKCKGLPLAIVLIAGVIVR---G
--------KK-KE--KD-------LWLKIQDNLDSFISANINLQMM--------------
-----------KNKRTPVSKLKQLWMAEGL--------VDHDIPSKSSLEEVTQSYLDA-
----------LIS-SSLIMVDHIL----------CKKSM-PFSVRIKVCYVHDVVHDFCS
EKAKKAKFF
>C88_C03H2G043560.1
------------AKSSD-KPIESTSSS--F----VEV-----------------------
--------------------------------------------------LREILHQVTG
-SEGN--------------KSED--------------DLAEK----------------LR
RALLDKRYLIVLDDVWDIATGEMLIACFP-KDK-RRNRIILTSRSMKVGLQVKCHSDPRR
LQFLTPEKSWDLSEKRVFG-EGR-CLAELSYVGHQIVVNCKGLSLAVVLIARVTVRVRKG
--------KK-KENEKD-------LWLKIQHNLDSFISANKNLQMMKVMQLSYDHLPYHL
KSLLLYFARSQKSKRTPVSKLMQLWMAEGF--------VDHDIPSKSSLEEATQSYLDA-
----------LIS-SSLIFVDHI--------P--SKKRTWPFSGMIKVCYVHDVVHDFCS
VKAKKEKFF
>C88_C03H4G113780.1
------------AKSSD-KPIESTSSS--F----VEV-----------------------
--------------------------------------------------LREILHQVTG
-SEGN--------------KSED--------------DLAEK----------------LR
RALLDKRYLIVLDDVWDIATGEMLIACFP-KDK-RRNRIILTSRSMKVGLQVKCHSDPRR
LQFLTPEKSWDLSEKRVFG-EGR-CLAELSYVGHQIVVNCKGLSLAVVLIARVTVRVRKG
--------KK-KENEKD-------LWLKIQHNLDSFISANKNLQMMKVMQLSYDHLPYHL
KSLLLYFARSQKSKRTPVSKLMQLWMAEGF--------VDHDIPSKSSLEEATQSYLDA-
----------LIS-SSLIFVDHI--------P--SKKRTWPFSGMIKVCYVHDVVHDFCS
VKAKKEKFF
>C88_C04H1G002970.1
----------------D-EPIESTSSS--F----VEVTVGHEEEE--ARIIDQ-LLDEHE
SELDVISIVGMPGLGKTTLANKVYNNTLVASHFNVRAWCTVSQKYNKSKVLWEILQQVTA
-SEKK--------------ESED--------------DLAKKQRRV--VESEEDLAENLR
VALYDKRYLIVLDDVWDIATGEMLIACFP-KVE-RGNRVILTSRSTEVGLKVKCRSDPLH
LQLLTLGKSWELFEKRVFG-EGS-FPAELSDVGHQIVEKCQGLPLAVVLIAGVIVR---G
--------KK-KE--RD-------LWLKIQHNLDSFVSANNNLEIMKVMQLSYDHLPYHL
KPLLLYFARSRKSKRTPVSKLMQLWMAEGL--------VDHDIPSKYSLKEATQKYLDA-
----------LVS-SSLIMVDHML----------YKKSK-PFSVRIKVCYVHDVVHDFCS
VKAKKEKFV
>C88_C04H1G002970.2
----------------D-EPIESTSSS--F----VEVTVGHEEEE--ARIIDQ-LLDEHE
SELDVISIVGMPGLGKTTLANKVYNNTLVASHFNVRAWCTVSQKYNKSKVLWEILQQVTA
-SEKK--------------ESED--------------DLAKKQRRV--VESEEDLAENLR
VALYDKRYLIVLDDVWDIATGEMLIACFP-KVE-RGNRVILTSRSTEVGLKVKCRSDPLH
LQLLTLGKSWELFEKRVFG-EGS-FPAELSDVGHQIVEKCQGLPLAVVLIAGVIVR---G
--------KK-KE--RD-------LWLKIQHNLDSFVSANNNLEIMKVMQLSYDHLPYHL
KPLLLYFARSRKSKRTPVSKLMQLWMAEGL--------VDHDIPSKYSLKEATQKYLDA-
----------LVS-SSLIMVDHML----------YKKSK-PFSVRIKVCYVHDVVHDFCS
VKAKKEKFV
>C88_C04H1G002970.3
----------------D-EPIESTSSS--F----VEVTVGHEEEE--ARIIDQ-LLDEHE
SELDVISIVGMPGLGKTTLANKVYNNTLVASHFNVRAWCTVSQKYNKSKVLWEILQQVTA
-SEKK--------------ESED--------------DLAKKQRRV--VESEEDLAENLR
VALYDKRYLIVLDDVWDIATGEMLIACFP-KVE-RGNRVILTSRSTEVGLKVKCRSDPLH
LQLLTLGKSWELFEKRVFG-EGS-FPAELSDVGHQIVEKCQGLPLAVVLIAGVIVR---G
--------KK-KE--RD-------LWLKIQHNLDSFVSANNNLEIMKVMQLSYDHLPYHL
KPLLLYFARSRKSKRTPVSKLMQLWMAEGL--------VDHDIPSKYSLKEATQKYLDA-
----------LVS-SSLIMVDHML----------YKKSK-PFSVRIKVCYVHDVVHDFCS
VKAKKEKFV
>C88_C04H1G002970.4
----------------D-EPIESTSSS--F----VEVTVGHEEEE--ARIIDQ-LLDEHE
SELDVISIVGMPGLGKTTLANKVYNNTLVASHFNVRAWCTVSQKYNKSKVLWEILQQVTA
-SEKK--------------ESED--------------DLAKKQRRV--VESEEDLAENLR
VALYDKRYLIVLDDVWDIATGEMLIACFP-KVE-RGNRVILTSRSTEVGLKVKCRSDPLH
LQLLTLGKSWELFEKRVFG-EGS-FPAELSDVGHQIVEKCQGLPLAVVLIAGVIVR---G
--------KK-KE--RD-------LWLKIQHNLDSFVSANNNLEIMKVMQLSYDHLPYHL
KPLLLYFARSRKSKRTPVSKLMQLWMAEGL--------VDHDIPSKYSLKEATQKYLDA-
----------LVS-SSLIMVDHML----------YKKSK-PFSVRIKVCYVHDVVHDFCS
VKAKKEKFV
>C88_C04H1G002970.5
----------------D-EPIESTSSS--F----VEVTVGHEEEE--ARIIDQ-LLDEHE
SELDVISIVGMPGLGKTTLANKVYNNTLVASHFNVRAWCTVSQKYNKSKVLWEILQQVTA
-SEKK--------------ESED--------------DLAKKQRRV--VESEEDLAENLR
VALYDKRYLIVLDDVWDIATGEMLIACFP-KVE-RGNRVILTSRSTEVGLKVKCRSDPLH
LQLLTLGKSWELFEKRVFG-EGS-FPAELSDVGHQIVEKCQGLPLAVVLIAGVIVR---G
--------KK-KE--RD-------LWLKIQHNLDSFVSANNNLEIMKVMQLSYDHLPYHL
KPLLLYFARSRKSKRTPVSKLMQLWMAEGL--------VDHDIPSKYSLKEATQKYLDA-
----------LVS-SSLIMVDHML----------YKKSK-PFSVRIKVCYVHDVVHDFCS
VKAKKEKFV
>C88_C04H1G003000.1
--------------------IESTSSS--F----VEVTVGHEEDE--AKMIDQ-LLDKHE
SELDVISIVGMPGLGKTTLAKKVYNNTLVASHFNVRAWCTVSQKYNKSKVLGEILRQVTA
-SEKK--------------ESED--------------DLAEK----------------LR
VALYDKRYLIVLDDVWDIATGEMLITCFP-KVE-RGNRVILTSRSSEVGLKVKCRSDLLR
LQLLTLGKSWELFEKMVFG-EGS-CPAELLDVGHQIVEKCQGLPLAVVLIAGVIVR---G
--------MK-KE--KD-------LWLKIHHNLDSFVSANNNLEMMKVMQLSYDHLPYHL
KPLLLYFARSRKSKQTQVSKLMQLWMAEGL--------VDHDIPSKCSLEEATQSYLDA-
----------LIS-SNLIMVDYIL----------TEKSR-FFSVRIKVCYVHDVVHEFCS
AKAKKEKFL
>C88_C04H1G003000.2
--------------------IESTSSS--F----VEVTVGHEEDE--AKMIDQ-LLDKHE
SELDVISIVGMPGLGKTTLAKKVYNNTLVASHFNVRAWCTVSQKYNKSKVLGEILRQVTA
-SEKK--------------ESED--------------DLAEK----------------LR
VALYDKRYLIVLDDVWDIATGEMLITCFP-KVE-RGNRVILTSRSSEVGLKVKCRSDLLR
LQLLTLGKSWELFEKMVFG-EGS-CPAELLDVGHQIVEKCQGLPLAVVLIAGVIVR---G
--------MK-KE--KD-------LWLKIHHNLDSFVSANNNLEMMKVMQLSYDHLPYHL
KPLLLYFARSRKSKQTQVSKLMQLWMAEGL--------VDHDIPSKCSLEEATQSYLDA-
----------LIS-SNLIMVDYIL----------TEKSR-FFSVRIKVCYVHDVVHEFCS
AKAKKEKFL
>C88_C04H1G003000.3
--------------------IESTSSS--F----VEVTVGHEEDE--AKMIDQ-LLDKHE
SELDVISIVGMPGLGKTTLAKKVYNNTLVASHFNVRAWCTVSQKYNKSKVLGEILRQVTA
-SEKK--------------ESED--------------DLAEK----------------LR
VALYDKRYLIVLDDVWDIATGEMLITCFP-KVE-RGNRVILTSRSSEVGLKVKCRSDLLR
LQLLTLGKSWELFEKMVFG-EGS-CPAELLDVGHQIVEKCQGLPLAVVLIAGVIVR---G
--------MK-KE--KD-------LWLKIHHNLDSFVSANNNLEMMKVMQLSYDHLPYHL
KPLLLYFARSRKSKQTQVSKLMQLWMAEGL--------VDHDIPSKCSLEEATQSYLDA-
----------LIS-SNLIMVDYIL----------TEKSR-FFSVRIKVCYVHDVVHEFCS
AKAKKEKFL
>C88_C04H1G003030.1
---------------SD-EPIESTSSS--F----VEVTVGHEEEE--ARIIGQ-LLDEHE
SELDVISIVGMPGLGKTTLANKVYRNTLVATHFNVRAWCTVTQKYNKSKVLREIFQQVI-
GSEGK--------------ESED--------------DLAEN----------------IR
RALYDKRYLIVLDDVWDIATGEMLIACFP-KVK-RGNRIILTSRSSKVGLQVKCHSDPLL
LQLLTPEKSWELFEKRVFGEQGS-CPAELSEVGHQIVEKCKGLPLAVVLIVGVIVRGRKG
--------KE-KE--ND-------LWFKIQHNLDSFISTNNNLEMMKVMQLSYDHLPFRL
RPLLLYFSRSQKSKRTPVSRLMQLWMAEGF--------LDHDILSKSSLEEVIQSYLDA-
----------LIS-SSLIMMDHI--------P--CERS-ESFSVMIKVCYVHDVVHDFCS
VKSKKEKFF
>C88_C04H1G003040.1
------------------DPIESTSSS--F----VEVTVGHEEDE--ARIISQ-LLDEHE
SELDVISIVGMPGLGKTTLANKVYNNTLVASHFNVRAKCTVSQKYNKSKVLQEILQQVTG
-LGGK--------------ESEN--------------DRAEK----------------LR
VALYDKRYLIVLDDVWDIATGEMLIACFP-KVK-RGNRIILTSRSSKVGLQVKCHSDPLH
LQLLTPEKSWDLFVKRVF-EEGS-CPAELSDVGHQIVEKCKGLPLAIVLISGVIVR---G
--------KK-KE--KD-------LWLKIQHNLDSFISSNNNLQMMKVMQLSYDHLPCHL
KPLLLYFARSQKSKRTPVSTLMQLWMAEGL--------VDHD-----SLEEATQSYLDA-
----------LIS-SSLIMVDHV--------P--SESI--WRSVMIRACYVHDVVHDFCS
VKAKKQKFF
>C88_C04H1G003050.1
------------------DPIESTSSS--F----VEVTVGHEEDE--ARIISQ-LLDEHE
SELDVISIVGMPGLGKTTLANKVYNNTLVASHFNVRAKCTVSQKYNKSKVLQEILQQVTG
-SGGK--------------ESEN--------------DRAEK----------------LR
VALYDKRYLIVLDDVWDIATGEMLIACFP-KVK-RGNRIILTSRSSKVGLQVKCHSDPLH
LQLLTPEKSWDLFVKRVF-EEGS-CPAELSDVGHQIVEKCKGLPLAIVLISGVIVR---G
--------KK-KE--KD-------LWLKIQHNLDSFISSNNNLQMMKVMQLSYDHLPCHL
KPLLLYFARSQKSKRTPVSTLMQLWMAEGL--------VDHD-----SLEEATQSYLDA-
----------LIS-SSLIMVDHV--------P--SESC-SMMSVMIKVCYVHDVVHDFCS
VKAKKEKLF
>C88_C04H1G003050.2
------------------DPIESTSSS--F----VEVTVGHEEDE--ARIISQ-LLDEHE
SELDVISIVGMPGLGKTTLANKVYNNTLVASHFNVRAKCTVSQKYNKSKVLQEILQQVTG
-SGGK--------------ESEN--------------DRAEK----------------LR
VALYDKRYLIVLDDVWDIATGEMLIACFP-KVK-RGNRIILTSRSSKVGLQVKCHSDPLH
LQLLTPEKSWDLFVKRVF-EEGS-CPAELSDVGHQIVEKCKGLPLAIVLISGVIVR---G
--------KK-KE--KD-------LWLKIQHNLDSFISSNNNLQMMKVMQLSYDHLPCHL
KPLLLYFARSQKSKRTPVSTLMQLWMAEGL--------VDHD-----SLEEATQSYLDA-
----------LIS-SSLIMVDHV--------P--SESC-SMMSVMIKVCYVHDVVHDFCS
VKAKKEKLF
>C88_C04H1G003050.3
------------------DPIESTSSS--F----VEVTVGHEEDE--ARIISQ-LLDEHE
SELDVISIVGMPGLGKTTLANKVYNNTLVASHFNVRAKCTVSQKYNKSKVLQEILQQVTG
-SGGK--------------ESEN--------------DRAEK----------------LR
VALYDKRYLIVLDDVWDIATGEMLIACFP-KVK-RGNRIILTSRSSKVGLQVKCHSDPLH
LQLLTPEKSWDLFVKRVF-EEGS-CPAELSDVGHQIVEKCKGLPLAIVLISGVIVR---G
--------KK-KE--KD-------LWLKIQHNLDSFISSNNNLQMMKVMQLSYDHLPCHL
KPLLLYFARSQKSKRTPVSTLMQLWMAEGL--------VDHD-----SLEEATQSYLDA-
----------LIS-SSLIMVDHV--------P--SESC-SMMSVMIKVCYVHDVVHDFCS
VKAKKEKLF
>C88_C04H2G036940.1
---------------SD-KPIESTSSS--F----VEVTVGHEEDE--AKMIDQ-LLDEHE
SELDVISIVGMPGVGKTTLANKVYNNTLVASHFKIRAWCTISQKYNKSKVLQEILQQVTG
-LGGK--------------QSED--------------DLAEK----------------LR
VALYDKRYLIVLDDVWDIAIGEMLLACFP-KVE-RGNRVILTSRSSEVGLKVKCRSDLLR
LQLLTLGKSWELFEKMVFG-EGS-CPAELLDVGHQIVEKCQGLPLAVVLIAGVIVR---G
--------KK-KE--KD-------LWLIIQHNLDSFVSANNNLE---IMQLSYDHLPDHL
KPLLLYFARSRKSKRTQVSKLMQLWMAEGL--------VDHDIPSKCSLEEATQSYLDA-
----------LIS-SNLIMVDHIL----------SKKNR-YFSVRIKVCYVHDVVHDFCS
VKAKREKFL
>C88_C04H2G036940.2
---------------SD-KPIESTSSS--F----VEVTVGHEEDE--AKMIDQ-LLDEHE
SELDVISIVGMPGVGKTTLANKVYNNTLVASHFKIRAWCTISQKYNKSKVLQEILQQVTG
-LGGK--------------QSED--------------DLAEK----------------LR
VALYDKRYLIVLDDVWDIAIGEMLLACFP-KVE-RGNRVILTSRSSEVGLKVKCRSDLLR
LQLLTLGKSWELFEKMVFG-EGS-CPAELLDVGHQIVEKCQGLPLAVVLIAGVIVR---G
--------KK-KE--KD-------LWLIIQHNLDSFVSANNNLE---IMQLSYDHLPDHL
KPLLLYFARSRKSKRTQVSKLMQLWMAEGL--------VDHDIPSKCSLEEATQSYLDA-
----------LIS-SNLIMVDHIL----------SKKNR-YFSVRIKVCYVHDVVHDFCS
VKAKREKFL
>C88_C04H2G036940.3
---------------SD-KPIESTSSS--F----VEVTVGHEEDE--AKMIDQ-LLDEHE
SELDVISIVGMPGVGKTTLANKVYNNTLVASHFKIRAWCTISQKYNKSKVLQEILQQVTG
-LGGK--------------QSED--------------DLAEK----------------LR
VALYDKRYLIVLDDVWDIAIGEMLLACFP-KVE-RGNRVILTSRSSEVGLKVKCRSDLLR
LQLLTLGKSWELFEKMVFG-EGS-CPAELLDVGHQIVEKCQGLPLAVVLIAGVIVR---G
--------KK-KE--KD-------LWLIIQHNLDSFVSANNNLE---IMQLSYDHLPDHL
KPLLLYFARSRKSKRTQVSKLMQLWMAEGL--------VDHDIPSKCSLEEATQSYLDA-
----------LIS-SNLIMVDHIL----------SKKNR-YFSVRIKVCYVHDVVHDFCS
VKAKREKFL
>C88_C04H2G036940.4
---------------SD-KPIESTSSS--F----VEVTVGHEEDE--AKMIDQ-LLDEHE
SELDVISIVGMPGVGKTTLANKVYNNTLVASHFKIRAWCTISQKYNKSKVLQEILQQVTG
-LGGK--------------QSED--------------DLAEK----------------LR
VALYDKRYLIVLDDVWDIAIGEMLLACFP-KVE-RGNRVILTSRSSEVGLKVKCRSDLLR
LQLLTLGKSWELFEKMVFG-EGS-CPAELLDVGHQIVEKCQGLPLAVVLIAGVIVR---G
--------KK-KE--KD-------LWLIIQHNLDSFVSANNNLE---IMQLSYDHLPDHL
KPLLLYFARSRKSKRTQVSKLMQLWMAEGL--------VDHDIPSKCSLEEATQSYLDA-
----------LIS-SNLIMVDHIL----------SKKNR-YFSVRIKVCYVHDVVHDFCS
VKAKREKFL
>C88_C04H3G073230.1
-------------KSSD-ESIESTLSS--F----VEVTVGHEEDE--SWIIDQ-LLDEHE
SELDVISIVGMPGLGKTTLANKVYKNTLVASHFNVRAWCTVSQKYNKSKVLLEILQQVTG
-SEGK--------------ESED--------------DLADK----------------VR
RALFDKRYLIVLDDVWDIATGEMLIACFP-KVK-RGNRIILTSRNSEVGLKVKCHSDLLH
LQLLTPEKSWELFEKRVFGDEGS-CPAELSKVGHKIVEKCQGLPLALVLISGVIVKGRKG
--------KQ-----KD-------LWLKIQHNLDSFISANNNLQMMKVMQLSYDHLPHHL
KPLLLYIGRSQKSKRTPVVELMQLLIAEGL--------VDNDICSNSSLEEVSQSYLDA-
----------LIS-RCLLMVDHI------------KKSK-SFSVRIKVCYVHDVVHDFCS
VKAKKEKFF
>C88_C04H3G073270.1
-----------DAKSSE-ETIESTSSS--F----VEVTVGHEEEE--ARIICQ-LLDEHE
SELDVISIVGMPGLGKTTLANKVYKNTLVATHFNVRAWCTVSQKYNKLKVLREILQQVT-
VSEKK--------------ESED--------------DLAEN----------------LR
RALLDKRYLIVLDDVWDIETGEMLIACFP-KFK-RGNRIILTSRSSKVGLQVKCHSDPLH
LQLLTPEKSWDLFVKKVFGDEGS-CPAELSEVGHQIVEKCKGLPLAIVLIAGVIVR---G
--------KK-KE--KD-------LWLQIEHNLDFFISANNNLQMMKVMQLSYDHLPYHL
KPLLLYFARSQKSKRTPVSTLMQLWMAEGL--------VDHD-----SLEEATQSYLDA-
----------LIS-SSLIMVDHI--------P--FKSI-WRTPVMIKVCYMHDVVHDFCS
VKAKKEKFF
>C88_C04H3G073270.2
-----------DAKSSE-ETIESTSSS--F----VEVTVGHEEEE--ARIICQ-LLDEHE
SELDVISIVGMPGLGKTTLANKVYKNTLVATHFNVRAWCTVSQKYNKLKVLREILQQVT-
VSEKK--------------ESED--------------DLAEN----------------LR
RALLDKRYLIVLDDVWDIETGEMLIACFP-KFK-RGNRIILTSRSSKVGLQVKCHSDPLH
LQLLTPEKSWDLFVKKVFGDEGS-CPAELSEVGHQIVEKCKGLPLAIVLIAGVIVR---G
--------KK-KE--KD-------LWLQIEHNLDFFISANNNLQMMKVMQLSYDHLPYHL
KPLLLYFARSQKSKRTPVSTLMQLWMAEGL--------VDHD-----SLEEATQSYLDA-
----------LIS-SSLIMVDHI--------P--FKSI-WRTPVMIKVCYMHDVVHDFCS
VKAKKEKFF
>C88_C04H3G073280.1
------------------EPIELTSSS--F----VEVTVGHEEDE--ARIIGQ-LLDEHE
SELDVISIVGMPGLGKTTLANKVYNNTLVASHFNVRAKCTVSQKYNKSKVLQEILQQVPH
VSGGN--------------KSED--------------DPADK----------------LR
RALLDKRYLIVLDDVWDTATGEMLIACFP-KVK-RGNRIILTSRDSKVGLQVKCHSVPLH
LQLLTPEKSWDLFVKKVFGDEGS-CPAELSEVGHQIVEKCQGLPLAIVLIAGVIVR---G
--------KT-KE--KD-------LWLQIQDNLDSLISAKNNLEMMKVMQLSYDHLPHHL
KPLLLYFGRYRKSKRTPVSTLIQLWMAEGL--------VDHD-----SSEEGTQSYLDA-
----------LIS-SSLIMMDHI--------P--YESS-EPFSVMIKVCYVHDVVHDFCS
VKAKKEKLF
>C88_C04H4G103310.1
-------------KSFV-EPIESTSSP--F----VEVTVGHEKEE--SQIIGQ-LLNQHE
SELDVISIVGMPGLGKTTLANKVYNNTLVASHFKIRAWCTVSQKYNKSKVLREILQQVAS
-SEEK--------------ESEDH-------------DLAEK----------------LR
RALYDKRYLIVLDDVWDIATGEMLIACFP-KLK-RGDRVILTSRISKVGSQVKCRTDPID
LQVLTLEKSWELFEKRVFG-EGS-CPAELSDVGHQIVKKCKGLPLAIVLIAGVIVR---G
--------KK-KE--KN-------LWLKIQHNLDSFISANINLQMMKVMQLSYDHLPCHL
KPLLLYFARSQKNKRTPVSELKQLWMAEGF--------VDYDIPSKGSLEEATQSYLDA-
----------LIS-SSLIMVDQVL----------SKKSM-PFSVRIKVCYVHDVVHDFCS
EKAKKEKFF
>C88_C04H4G103330.1
---------------SN-EPIESTSSS--F----VEVTVGHEEDE--AKMIDQ-LLDKHE
SELDVISIVGMPGLGKTTLANKVYNNTLVASHFKIRAWCTVSQKYNKSKVLREILQQVDN
-SEEN--------------ESEDH-------------DLAEK----------------LR
RALYDKRYLIVLDDVWDIATGEMLIACFP-KFK-RGDRVILTSRNSEVGLKLKCHSDLLC
LQLLTFGKSWELFEKMVFG-KES-CPAELLDVGHQIVKKCQGLPLAVVLIAGVIVR---G
--------KK-EE--KD-------LWLKIQHNLD--ISANNNLEIMKVMQLSYDHLPYHL
KPLLLYFARSRKGKRTPVSKLMQLWMAEGF--------LDHDIRSKNSLEEVTQSYLDA-
----------LIS-SSLIMVDHI------------KGSH-PFFVKIKVCYVHDVVHDFCS
VKAKKEKFF
>C88_C04H4G103330.2
---------------SN-EPIESTSSS--F----VEVTVGHEEDE--AKMIDQ-LLDKHE
SELDVISIVGMPGLGKTTLANKVYNNTLVASHFKIRAWCTVSQKYNKSKVLREILQQVDN
-SEEN--------------ESEDH-------------DLAEK----------------LR
RALYDKRYLIVLDDVWDIATGEMLIACFP-KFK-RGDRVILTSRNSEVGLKLKCHSDLLC
LQLLTFGKSWELFEKMVFG-KES-CPAELLDVGHQIVKKCQGLPLAVVLIAGVIVR---G
--------KK-EE--KD-------LWLKIQHNLD--ISANNNLEIMKVMQLSYDHLPYHL
KPLLLYFARSRKGKRTPVSKLMQLWMAEGF--------LDHDIRSKNSLEEVTQSYLDA-
----------LIS-SSLIMVDHI------------KGSH-PFFVKIKVCYVHDVVHDFCS
VKAKKEKFF
>C88_C04H4G103330.3
---------------SN-EPIESTSSS--F----VEVTVGHEEDE--AKMIDQ-LLDKHE
SELDVISIVGMPGLGKTTLANKVYNNTLVASHFKIRAWCTVSQKYNKSKVLREILQQVDN
-SEEN--------------ESEDH-------------DLAEK----------------LR
RALYDKRYLIVLDDVWDIATGEMLIACFP-KFK-RGDRVILTSRNSEVGLKLKCHSDLLC
LQLLTFGKSWELFEKMVFG-KES-CPAELLDVGHQIVKKCQGLPLAVVLIAGVIVR---G
--------KK-EE--KD-------LWLKIQHNLD--ISANNNLEIMKVMQLSYDHLPYHL
KPLLLYFARSRKGKRTPVSKLMQLWMAEGF--------LDHDIRSKNSLEEVTQSYLDA-
----------LIS-SSLIMVDHI------------KGSH-PFFVKIKVCYVHDVVHDFCS
VKAKKEKFF
>C88_C04H4G103390.1
------------------DPIELTSSS--F----VEVTVGHEEVE--AQIIDQ-LLDEHE
SELDVISIVGMPGLGKTTLANKVYNNTLVASHFKIRAWCTVSQKYNKSKVLQEILQQVTG
-SEEK--------------GSED--------------DLAEE----------------LR
RALYDKRYLIVLDDVWDIATREMLIACFP-KLK-RGDRVILTSRISKVGSQVKCRTDPID
LQVLTPEKSWELFEKRVFG-EGS-CPAELSEVGYQIVEKCKGLPLAVVLIAGVIVR---G
--------KK-KE--KN-------LWLKIQHNLDSFISDNINLQMMKVMQLSYDHLPCHL
KPLLLYFARSQKNKRTPVSKLKKLWMAEGF--------VDYDIPSKGSLEEATQSYLDA-
----------LIS-SSLIMVDQTH----------SKKSM-PFSVRIKVCYVHDVVHDFCS
EKAKKEKFL
>C88_C04H4G103420.1
-------------KSSD-ESIESTLSS--F----VEVTVGHEEDE--SWIIDQ-LLDEHE
SELDVISIVGMPGLGKTTLANKVYKNTLVASHFNVRAWCTVSQKYNKSKVLLEILQQVTG
-SEGK--------------ESED--------------DLADK----------------VR
RALLDKRYLIVLDDVWDIATGEMLIACFP-KVK-RGNRIILTSRNSEVGLKVKCHSDLLH
LQLLTPEKSWELFEKRVFGDEGS-CPAELSKVGHKIVEKCQGLPLALVLISGVIVKGRKG
--------KQ-----KD-------LWLKIQHNLDSFISANNNLQMMKVMQLSYDHLPHHL
KPLLLYIGRSQKSKRTPVVELMQLLIAEGL--------VDNDICSNSSLEEVSQSYLDA-
----------LIS-RSLLMVDHI------------KKSK-SFSVRIKVCYVHDVVHDFCS
VKAKKEKFF
>C88_C04H4G103440.1
-----------DAKSSE-ETIESTSSS--F----VEVTVGHEEEE--ARIICQ-LLDEHE
SELDVISIVGMPGLGKTTLANKVYKNTLVATHFNVRAWCTVSQKYNKLKVLREILQQVT-
VSEKK--------------ESED--------------DLAEN----------------LR
RALLDKRYLIILDDVWDIETGEMLIACFP-KFK-RGNRIILTSQSSKVGLQVKCHSDPLH
LQLLTPEKSWDLFVKKVFGDEGS-CPAELSEVGHQIVEKCKGLPLAIVLIAGVIVR---G
--------KK-KE--KD-------LWLQIEHNLDFFISVNNNLQMMKVMQLSYDHLPYHL
KPLLLYFARSQKSKRTPVSTLMQLWMAEGL--------VDHD-----SLEEATQSYLDA-
----------LIS-SSLIMVDHI--------P--FKSI-WRTPVMIKVCYMHDVVHDFCS
VKAKKEKFF
>C88_C04H4G103440.2
-----------DAKSSE-ETIESTSSS--F----VEVTVGHEEEE--ARIICQ-LLDEHE
SELDVISIVGMPGLGKTTLANKVYKNTLVATHFNVRAWCTVSQKYNKLKVLREILQQVT-
VSEKK--------------ESED--------------DLAEN----------------LR
RALLDKRYLIILDDVWDIETGEMLIACFP-KFK-RGNRIILTSQSSKVGLQVKCHSDPLH
LQLLTPEKSWDLFVKKVFGDEGS-CPAELSEVGHQIVEKCKGLPLAIVLIAGVIVR---G
--------KK-KE--KD-------LWLQIEHNLDFFISVNNNLQMMKVMQLSYDHLPYHL
KPLLLYFARSQKSKRTPVSTLMQLWMAEGL--------VDHD-----SLEEATQSYLDA-
----------LIS-SSLIMVDHI--------P--FKSI-WRTPVMIKVCYMHDVVHDFCS
VKAKKEKFF
>C88_C04H4G103440.3
-----------DAKSSE-ETIESTSSS--F----VEVTVGHEEEE--ARIICQ-LLDEHE
SELDVISIVGMPGLGKTTLANKVYKNTLVATHFNVRAWCTVSQKYNKLKVLREILQQVT-
VSEKK--------------ESED--------------DLAEN----------------LR
RALLDKRYLIILDDVWDIETGEMLIACFP-KFK-RGNRIILTSQSSKVGLQVKCHSDPLH
LQLLTPEKSWDLFVKKVFGDEGS-CPAELSEVGHQIVEKCKGLPLAIVLIAGVIVR---G
--------KK-KE--KD-------LWLQIEHNLDFFISVNNNLQMMKVMQLSYDHLPYHL
KPLLLYFARSQKSKRTPVSTLMQLWMAEGL--------VDHD-----SLEEATQSYLDA-
----------LIS-SSLIMVDHI--------P--FKSI-WRTPVMIKVCYMHDVVHDFCS
VKAKKEKFF
>C88_C04H4G103440.4
-----------DAKSSE-ETIESTSSS--F----VEVIVGHEEEE--ARIICQ-LLDEHE
SELDVISIVGMPGLGKTTLANKVYKNTLVATHFNVRAWCTVSQKYNKSKVLQEILQQVT-
VSEKK--------------ESEDDLAKKQRRVVESEEDLAEN----------------LR
RALLDKRYLIVLDDVWDIEIGEMLIACFP-KFK-RGNRIILTSRSSKVGLQVKFHSDPLH
LQLLTPEKSWELFEKRVFGDEGS-CPAELSKVGHQIVEKCQGLPLAIVLIAGVIVRGREG
--------KK-KE--KD-------LWLQIEHNIDSFISSNNNLQMMKVMQLSYDHLPYHL
KPLLLYFARSQKSKRTPVSTLMQLWMAEGL--------VDHD-----SLEEATQSYLDA-
----------LIS-SSLIMMDHI--------P--CESS-EPFSVMIKVCYVHDVVHDFCS
VKSKKEKFF
>C88_C04H4G103480.1
-------------KSSD-ESIESTLSS--F----VEVTVGHEEDE--SWIIDQ-LLDEHE
SELDVISIVGMPGLGKTTLANKVYKNTLVASHFNVRAWCTVSQKYNKSKVLLEILQQVTG
-SEGK--------------ESED--------------DLADK----------------VR
RALFDKRYLIVLDDVWDIATGEMLIACFP-KVK-RGNRIILTSRNSEVGLKVKCHSDLLH
LQLLTPEKSWELFEKRVFGDEGS-CPAELSKVGHKIVEKCQGLPLALVLISGVIVKGRKG
--------KQ-----KD-------LWLKIQHNLDSFISANNNLQMMKVMQLSYDHLPHHL
KPLLLYIGRSQKSKRTPVVELMQLLIAEGL--------VDNDICSNSSLEEVSQSYLDA-
----------LIS-RSLLMVDHI------------KKSK-SFSVRIKVCYVHDVVHDFCS
VKAKKEKFF
>C88_C04H4G103510.1
-----------DAKSSE-ETIESTSSS--F----VEVTVGHEEEE--ARIICQ-LLDEHE
SELDVISIVGMPGLGKTTLANKVYKNTLVATHFNVRAWCTVSQKYNKSKVLRGILQQVT-
VSEKK--------------ESED--------------DLAEN----------------LR
RALLDKRYLIVLDDVWDIETGEMLIACFP-KVK-RGNRIILTSRSSKVGLQVKCHSDPLH
LQLLTPEKSWDLFVKKVFGDEGS-CPAELSEVGHQIVEKCQGLPLAIVLIAGVIVR---G
--------KK-KE--KD-------LWLQIEHNLDSFISSNNNLQMMKVMQLSYDHLPYHL
KPLLLYFARSQKNKRTPVSTLMQLWMAEGL--------VDHD-----SSEEVTQSYLDA-
----------LIS-SSLIMVDHI--------P--SESV-LMMSAIIKVCYMHDVVHDFCS
VKAKKEKFF
>C88_C04H4G103510.2
-----------DAKSSE-ETIESTSSS--F----VEVTVGHEEEE--ARIICQ-LLDEHE
SELDVISIVGMPGLGKTTLANKVYKNTLVATHFNVRAWCTVSQKYNKSKVLRGILQQVT-
VSEKK--------------ESED--------------DLAEN----------------LR
RALLDKRYLIVLDDVWDIETGEMLIACFP-KVK-RGNRIILTSRSSKVGLQVKCHSDPLH
LQLLTPEKSWDLFVKKVFGDEGS-CPAELSEVGHQIVEKCQGLPLAIVLIAGVIVR---G
--------KK-KE--KD-------LWLQIEHNLDSFISSNNNLQMMKVMQLSYDHLPYHL
KPLLLYFARSQKNKRTPVSTLMQLWMAEGL--------VDHD-----SSEEVTQSYLDA-
----------LIS-SSLIMVDHI--------P--SESV-LMMSAIIKVCYMHDVVHDFCS
VKAKKEKFF
>C88_C04H4G103510.3
-----------DAKSSE-ETIESTSSS--F----VEVTVGHEEEE--ARIICQ-LLDEHE
SELDVISIVGMPGLGKTTLANKVYKNTLVATHFNVRAWCTVSQKYNKSKVLRGILQQVT-
VSEKK--------------ESED--------------DLAEN----------------LR
RALLDKRYLIVLDDVWDIETGEMLIACFP-KVK-RGNRIILTSRSSKVGLQVKCHSDPLH
LQLLTPEKSWDLFVKKVFGDEGS-CPAELSEVGHQIVEKCQGLPLAIVLIAGVIVR---G
--------KK-KE--KD-------LWLQIEHNLDSFISSNNNLQMMKVMQLSYDHLPYHL
KPLLLYFARSQKNKRTPVSTLMQLWMAEGL--------VDHD-----SSEEVTQSYLDA-
----------LIS-SSLIMVDHI--------P--SESV-LMMSAIIKVCYMHDVVHDFCS
VKAKKEKFF
>C88_C11H2G037890.1
----------------------STSSL--F----VEVTVGPEKEE--SQIIDQ-LLDEHE
SELDVISIVGMPGLGKTTLAKKVYNNTLVASHFKIRAWCTVSQKYNKSKVLWEILQQVTG
-SEEK--------------GSED--------------DLAEK----------------LR
RALLDKRYLIVLDDVWDIATGEMLISCFP-KFN-RGNRIILTSRISKVGSQVKCRTDPLD
LQVLTPEKSWELFEKRVFG-EGS-CPAELSDVGHKIVKKCKGLPLAIVLIAGVIVR---G
--------KK-KE--KD-------LWLKIQDNLDSFISANINLQMMKVMQLSYDHLPYHL
KLLLLYFARSQKNKRTPVSKLKQLWMAEGL--------VDHDIPSKSSLEEVTQSYLDA-
----------LIS-SSLIMVDHIL----------CKKSM-PFSVRIKVCYVHDVVHDFCS
EKAKKAKFF
>C88_C11H4G086850.1
----------------------STSSL--F----VEVTVGHEKEE--SQIIDQ-HLDEHE
SELDVISIVGMPGLGKTTLAKKVYNNTLVASHFKIRAWCTVSQKYNKSKVLWEILQQVTG
-SEEK--------------GSED--------------DLAEK----------------LR
RALLDKRYLIVLDDVWDIATGEMLISCFP-KFN-RGNRIILTSRISKVGSQVKCCTDPLD
LQVLTPEKSWELFEKRVFG-EGS-CPAKLSDVGHKIVKKCKGLPLAIVLIAGVIVR---G
--------RK-KE--KD-------LWLKIQDNLDSFISANINLQMMKVMQLSYDHLPYHL
KLLLLYFARSQKNKRTPVSKLKQLWMAEGL--------VDHDIPSKSSLEKVTQSYLDA-
----------LIS-SSLIMVDHIL----------CKKSM-PFSVRIKVCYVHDVVHDFCS
EKAKKAKFF
>St_E4-63_C03T000880.1
------------AKSSD-KPIESTSSS--F----VEV-----------------------
--------------------------------------------------LREILHQVTG
-SEGN--------------KSED--------------DLAEK----------------LR
RALLDKRYLIVLDDVWDIATGEMLIACFP-KDK-RRNRIILTSRSMKVGLQVKCHSDPRR
LQFLTPEKSWDLSEKRVFG-EGR-CLAELSYVGHQIVVNCKGLSLAVVLIARVTVRVRKG
--------KK-KENEKD-------LWLKIQHNLDSFISANKNLQMMKVMQLSYDHLPYHL
KSLLLYFARSQKSKRTPVSKLMQLWMAEGF--------VDHDIPSKSSLEEATQSYLDA-
----------LIS-SSLIFVDHI--------P--SKKRTWPFSGMIKVCYVHDVVHDFCS
VKAKKEKFF
>St_E4-63_C04T000357.1
-------------KSFV-EPIESTSSP--F----VEVTVGHEKEE--SQIIGQ-LLNQHE
SELDVISIVGMPGLGKTTLANKVYNNTLVASHFKIRAWCTVSQKYNKSKVLREILQQVAS
-SEEK--------------ESEDH-------------DLAEK----------------LR
RALYDKRYLIVLDDVWDIATGEMLIACFP-KLK-RGDRVILTSRISKVGSQVKCRTDPID
LQVLTLEKSWELFEKRVFG-EGS-CPAELSDVGHQIVKKCKGLPLAIVLIAGVIVR---G
--------KK-KE--KN-------LWLKIQHNLDSFISANINLQMMKVMQLSYDHLPCHL
KPLLLYFARSQKNKRTPVSELKQLWMAEGF--------VDYDIPSKGSLEEATQSYLDA-
----------LIS-SSLIMVDQVL----------SKKSM-PFSVRIKVCYVHDVVHDFCS
EKAKKEKFF
>St_E4-63_C04T000363.1
-------------------PIESTSSS--F----VEVTVGHEEDE--AKMIDQ-LLDKHE
SELDVISIVGMPGLGKTTLANKVYNNTLVATHFNVRAWCTVSQKYNKSKVLREILLQVTG
-SGGK--------------ERED--------------DLAEK----------------LR
VALYDKRYLIVLDDVWDIETWEMLTACFP-KVE-RGNRVILTSRSSEVGLKVKCRSDPLH
LQLLTTKKSWELFEKKVFG-EGS-CPAELSEVGHQIVEKCQGLPLAVVLIAGVIVR---G
--------KK-ME--ND-------LWLNIQDNLDSFISANINLQMMKVMQLSYDHLPYHL
KPLLLYFARSRKSKRTPVSKLMQLWMAEGL--------VDHDIPSKCSLEEATQRYLDA-
----------LVS-SSLIMVDHML----------YKKNM-PFSVRIKVCYVHDVVHDFCS
VKAKKEKFL
>St_E4-63_C04T000367.1
-------------KSFV-EPIESTSSP--F----VEVTVGHEKEE--SQIIGQ-LLNQHE
SELDVISIVGMPGLGKTTLANKVYNNTLVASHFKIRAWCTVSQKYNKSKVLREILQQVTG
-SEEK--------------GSED--------------DLAEM----------------LR
RALYDKRYLIVLDDVWDIATGEMLIACLP-KVE-RGNRVILTSRNSEVGLKVKCRSDLLC
LQLLTLGKSWELFEKMVFR-KGS-CPAELLDVGRQIVEKCRGLPLAVVLIAGVIVR---G
--------KK-EE--KD-------LWLKIQHNLDSFISANINL----VMQLSYDHLPYHL
KPLLLYFARSQKSKRTPISKLMQLWMAEGF--------VDHDIRSKNSLEEVTQSYLDA-
----------LIS-SNLIMVDHI------------KGSN-PFSVRIKVCFVHDVVHDFCS
VKAKKEKFF
>St_E4-63_C04T000378.1
---------------SD-EPIESTSSS--F----VEVTVGHEEEE--ARIIGQ-LLDEHE
SELDVISIVGMPGLGKTTLANKVYKNTLVASHFNVRAWCTVTQKYNKSKVLREILQQVI-
VSEGK--------------ESED--------------DLAEN----------------IR
RALYDKRYLIVLDDVWDIATGEMLIACFP-KVK-RGNRIILTSRSSKVGLQVKCHSDPLL
LQLLTTEKSWELFEKRVFGEQGS-CPAELSEVGHQIVEKCKGLPLAVVLIVGVIVRGRKG
--------KE-KE--ND-------LWLKIQHNLDSFISANNNLEMMKVMQLSYDHLPFHL
RPLLLYFSRSRKSKRTPVSRLMQLWMAEGF--------VDHDILSKSSLEEVIQSYLDA-
----------LIS-SSLIMMDHI--------P--CERS-ESFSVMIKVCYVHDVVHDFCS
VKSKKEMFF
>St_E4-63_C04T000379.1
--------------SSN-EPIESTSSS--F----VEVTVGHEEDE--ARIISQ-LLDEHE
SELDVISIVGMPGLGKTTLANKVYNNTLVASHFNVRAKCTVSQKYNKSKVLQEILQQVTG
-SGGK--------------ESEN--------------DLAEK----------------LR
VALYDKRYLIILDDVWDIATGEMLIACFP-KVK-RGNRIILTSRSSKVGLQVKFHSDPLH
LQLLTPEKSWDLFVKRVF-EEGS-CPAELSDVGHQIIEKCKGLPLAIVLIAGVIVR---G
--------KK-KE--KG-------LWLKIQHNLDSFISSNNNLQMMKVMQLSYDHLPCHL
KPLLLYFARSQKSKRTPVSTLMQLWMAEGL--------VDHD-----SLEEATQSYLDA-
----------LIS-SSLIMVDHV--------P--SESI--WTSVMIRACYVHDVVHDFCS
VKAKKQKFF
>St_E4-63_C11T001158.1
----------------------STSSL--F----VEVTVGHEKEE--SQIIDQ-ILDEHE
SELDVISIVGMPGLGKTTLAKKVYNNILVASHFKIRAWCTVSQKYNKSKVLWEILQQVTG
-SEEK--------------GSED--------------DLAEK----------------LR
RALLDKRYLIVFDDVWDIAIGEMLVSCFP-KFN-RGNRIILTSRISKVGSQVKCRTDPLD
LQVLTPEKSGELFEKRVFG-ERS-CPAELSDVGHQIVKKCKGLPLAIVLIAGVIVR---G
--------KK-KE--KD-------LWLKIQDNLDSFISANINLQMMKVMQLSYDHLPYHL
KLLLLYFARSQKNKRTPVSKLKQLWMAEGL--------VDHDIPSKSSLEEVTQSYLDA-
----------LIS-SSLIMVDHIL----------CKKSM-PFSVRIKVCYVHDVVHDFCS
EKAKKAKFF
>St_E86-69_C00T052278.1
-------------KSFV-EPIESTSSP--F----VEVTVGHEKEE--SQIIGQ-LLNQHE
SELDVISIVGMPGLGKTTLANRVYNDTLVASHFNVRAWCIVSQNYNKSKVLRQILRQVS-
-SGGK--------------ESED--------------DLAEK----------------LR
VALYDKRYLIVLDDVWDIETGEMLIACFP-KIE-RGNRVILTSRISKVGSQVKCRTDPHH
LQVLTPDKSWDLFEKRVFG-KGS-CPAELSDIGHQIVEKCRGLPLTVVVIAGVIVRVRKG
------KENE-KE--KG-------LWLKIQHNLDSFISADINL----VMQLSYDHLPYHL
KPLLLYFARSRKSKRTPVFKLMQLWVAEGF--------VDHDIRSKNSLEEVTQSYLDA-
----------LIS-TSLIMVDHI------------KGSY-PFSVRIKVCYVHDVVHDFCS
VKAKKEKFF
>St_E86-69_C00T055208.1
--------------SSN-EPIESTSSS--F----VEVTVGHEEDE--ARIISQ-LLDEHE
SELDVISIVGMPGLGKTTLANKVYNNTLVASHFNVRAKCTVSQKYNKSKVLQEILQQVTG
-SGGK--------------ESEN--------------DLAEK----------------LR
VALYDKRYLIILDDVWDIATGEMLIACFP-KVK-RGNRIILTSRSSKVGLQVKFHSDPLH
LQLLTPEKSWDLFVKRVF-EEGS-CPAELSDVGHQIIEKCKGLPLAIVLIAGVIVR---G
--------KK-KE--KG-------LWLKIQHNLDSFISSNNNLQMMKVMQLSYDHLPCHL
KPLLLYFARSQKSKRTPVSTLMQLWMAEGL--------VDHD-----SLEEATQSYLDA-
----------LIS-SSLIMVDHV--------P--SESI--WTSVMIRACYVHDVVHDFCS
VKAKKQKFF
>St_E86-69_C00T055209.1
---------------SD-EPIESTSSS--F----VEVTVGHEEEE--ARIIGQ-LLDEHE
SELDVISIVGMPGLGKTTLANKVYKNTLVASHFNVRAWCTVTQKYNKSKVLREILQQVI-
VSEGK--------------ESED--------------DLAEN----------------IR
RALYDKRYLIVLDDVWDIATGEMLIACFP-KVK-RGNRIILTSRSSKVGLQVKCHSDPLL
LQLLTTEKSWELFEKRVFGEQGS-CPAELSEVGHQIVEKCKGLPLAVVLIVGVIVRGRKG
--------KE-KE--ND-------LWLKIQHNLDSFISANNNLEMMKVMQLSYDHLPFHL
RPLLLYFSRSRKSKRTPVSRLMQLWMAEGF--------VDHDILSKSSLEEVIQSYLDA-
----------LIS-SSLIMMDHI--------P--CERS-ESFSVMIKVCYVHDVVHDFCS
VKSKKEMFF
>St_E86-69_C00T055222.1
-------------KSFV-EPIESTSSP--F----VEVTVGHEKEE--SQIIGQ-LLNQHE
SELDVISIVGMPGLGKTTLANKVYNNTLVASHFKIRAWCTVSQKYNKSKVLREILQQVTG
-SEEK--------------GSED--------------DLAEM----------------LR
RALYDKRYLIVLDDVWDIATGEMLIACLP-KVE-RGNRVILTSRNSEVGLKVKCRSDLLC
LQLLTLGKSWELFEKMVFR-KGS-CPAELLDVGRQIVEKCRGLPLAVVLIAGVIVR---G
--------KK-EE--KD-------LWLKIQHNLDSFISANINL----VMQLSYDHLPYHL
KPLLLYFARSQKSKRTPISKLMQLWMAEGF--------VDHDIRSKNSLEEVTQSYLDA-
----------LIS-SNLIMVDHI------------KGSN-PFSVRIKVCFVHDVVHDFCS
VKAKKEKFF
>St_E86-69_C00T055227.1
-------------------PIESTSSS--F----VEVTVGHEEDE--AKMIDQ-LLDKHE
SELDVISIVGMPGLGKTTLANKVYNNTLVATHFNVRAWCTVSQKYNKSKVLREILLQVTG
-SGGK--------------ERED--------------DLAEK----------------LR
VALYDKRYLIVLDDVWDIETWEMLTACFP-KVE-RGNRVILTSRSSEVGLKVKCRSDPLH
LQLLTTKKSWELFEKKVFG-EGS-CPAELSEVGHQIVEKCQGLPLAVVLIAGVIVR---G
--------KK-ME--ND-------LWLNIQDNLDSFISANINLQMMKVMQLSYDHLPYHL
KPLLLYFARSRKSKRTPVSKLMQLWMAEGL--------VDHDIPSKCSLEEATQRYLDA-
----------LVS-SSLIMVDHML----------YKKNM-PFSVRIKVCYVHDVVHDFCS
VKAKKEKFL
>St_E86-69_C00T055233.1
-------------KSFV-EPIESTSSP--F----VEVTVGHEKEE--SQIIGQ-LLNQHE
SELDVISIVGMPGLGKTTLANKVYNNTLVASHFKIRAWCTVSQKYNKSKVLREILQQVAS
-SEEK--------------ESEDH-------------DLAEK----------------LR
RALYDKRYLIVLDDVWDIATGEMLIACFP-KLK-RGDRVILTSRISKVGSQVKCRTDPID
LQVLTLEKSWELFEKRVFG-EGS-CPAELSDVGHQIVKKCKGLPLAIVLIAGVIVR---G
--------KK-KE--KN-------LWLKIQHNLDSFISANINLQMMKVMQLSYDHLPCHL
KPLLLYFARSQKNKRTPVSELKQLWMAEGF--------VDYDIPSKGSLEEATQSYLDA-
----------LIS-SSLIMVDQVL----------SKKSM-PFSVRIKVCYVHDVVHDFCS
EKAKKEKFF
>St_E86-69_C03T000798.1
------------AKSSD-KPIESTSSS--F----VEV-----------------------
--------------------------------------------------LREILHQVTG
-SEGN--------------KSED--------------DLAEK----------------LR
RALLDKRYLIVLDDVWDIATGEMLIACFP-KDK-RRNRIILTSRSMKVGLQVKCHSDPRR
LQFLTPEKSWDLSEKRVFG-EGR-CLAELSYVGHQIVVNCKGLSLAVVLIARVTVRVRKG
--------KK-KENEKD-------LWLKIQHNLDSFISANKNLQMMKVMQLSYDHLPYHL
KSLLLYFARSQKSKRTPVSKLMQLWMAEGF--------VDHDIPSKSSLEEATQSYLDA-
----------LIS-SSLIFVDHI--------P--SKKRTWPFSGMIKVCYVHDVVHDFCS
VKAKKEKFF
>St_E86-69_C04T000379.1
--------------SSN-EPIESTSSS--F----VEVTVGHEEDE--AQIIGQ-LLDEHE
SELDVISIVGMPGLGKTTLANKVYNNTLVASHFNVRAKCTVSQKYNKSKVLQEILRQVT-
GSGGK--------------ESED--------------DLAEK----------------LR
LALYDKRYLIVLDDVWDIETGEMLIACFP-KVK-RGNRIILTSRSSKVGLQVKCHSDPLH
LQILTPEKSWDLFVKRVFG-EGS-CPAELSEVGHQIVEKCQGLPLAIVLIAGVIVR---G
--------KK-KE--KD-------LWLQIQDNLDYFISAKNNLEMMKVMQLSYDHLPHHL
KPLLLYLGGYRKSKRTPVSTLIQLWMAEGL--------VDHD-----SSEERTQSYLDA-
----------LIS-SSLIMVDHI--------P--SESI-SMISVMIKVCYMHDVVHDFCS
VKAKKEKFF
>He1-St04G120480.1
----------------D-RPIESTSSS--F----VEVTVGHEEDE--AKMIDQ-LLDKHQ
SELDVISIVGMPGLGKTTLAKKVYNNTLVASHFNVRAWCTVSQKYNKSKVLREILQQVTG
-SGGK--------------ESED--------------DLAEK----------------LR
VALYDKRYLIVLDDVWDIATGEMLIACFP-KVE-RGNRVILTSRSSEVGLKVKCRSDLLR
LQLLKPEKSWELLEKMVFG-EGS-CPAELLDVGHQIVEKCQGLPLAVVLIAGVIVR---G
--------KK-KE--KD-------LWLKIQHNLDSFVSANNSLE---IMQLSYDHLPCHL
KPLLLYFVRSRKSKRIRVSRLMQLWMAEGL--------VDHDIPSKCSLEEATQSYLDA-
----------LIS-SNLIMVDHIL----------SEKNM-CFSVRIKVCYVHDVVHDFCS
VKAKREKFL
>He1-St04G122200.1
---------------SN-EPIESTSSS--F----VEVTVGHEEDE--ARIIGQ-LLDEHE
SELDVISIVGMPGLGKTTLANKVYNNTLIASHFNVRAKCTISQKYNKSKVLREILQQVTH
VSGGN--------------ENED--------------DPADK----------------LR
VALYDKRYLIVLDDVWDIATGEMFIACFP-KVK-RGNRIILTSRSSEVGLKVKCLSDPLH
LQLLTPEKSWDLFVKKIFGDDGS-CPAELSEVGHQIVEKCQGLPLAIVLIAGVIVR---G
--------KK-KE--KD-------LWLKIQHNMHSSISSNNNLQMMKVMQLSYDHLPCHL
KPLLLYFARSQKRKRTPVSTLMQLWMAEGL--------VDHD-----SLEEATQSYLDA-
----------LIS-SSLIMVDHI--------P--SESI-WWTSVMIKVCYMHDVVHDFCS
VKAKKEKFF
>He2-St04G118125.1
---------------SY-EPIESTSPS--F----VEVTVGHEEDE--AKMIDQ-LLDKHE
SELDVISIVGMPGLGKTTLAKKVYNNKLVANHFNVRAWCTVSQKYNKSKVLGEILQQVTG
-SGGK--------------ESED--------------DLAEK----------------LR
VALYDKRYLIVLDDVWDIATGETLIACFP-KVE-RGNRVILTSRSSEVGLKVKCRSDLLR
LQLLTLGKSWELFEKMVFG-EGS-CPAELLDVGHQIVEKCQGLPLAVVLIAGVIVR---G
--------KK-KE--KD-------LWLKIQHNLDSFVSANNNLE---IMQLSYDHLPYHL
KPLLLYFARSRKSKRIPVSKLMQLWMAEGL--------VDHDIPSKCSLEEATQSYLDA-
----------LIS-SNLIMVDHIL----------SKKNM-LSPVRIKVCYVHDVVHDFCS
VKAKKEKFL
>He2-St04G118150.1
--------------SSN-EPIESTSSS--F----VEVTVGHEEDE--AQIIGQ-LLDEHE
SELDVISIVGMPGLGKTTLANKVYNNTLVASHFNVRAKCTVSQKYNKSKVLQEILRQVT-
GSGGK--------------ESED--------------DLAEK----------------LR
LALYDKRYLIVLDDVWDIETGEMLIACFP-KVK-RGNRIILTSRSSKVGLQVKCHSDPLH
LQILTPEKSWDLFVKRVFG-EGS-CPAELSEVGHQIVEKCQGLPLAIVLIAGVIVR---G
--------KK-KE--KD-------LWLQIQDNLDYFISAKNNLEMMKVMQLSYDHLPHHL
KPLLLYLGGYRKSKRTPVSTLIQLWMAEGL--------VDHD-----SSEERTQSYLDA-
----------LIS-SSLIMVDHI--------P--SESI-SMISVMIKVCYMHDVVHDFCS
VKAKKEKFF
>He2-St04G120410.1
--------------FFV-EPIESTSSP--F----VEVTVGHEKEE--SQIIAQ-LLDEHE
SELDVISIVGMPGLGKTTLANKVYNNTLVTTHFNVRAWCTVSQKYNKSKVLGEILQQVTA
-LGGK--------------ESED--------------DLAEK----------------LR
VALYNKRYLIILDDVWDIATGEMLIACFP-KVE-RGNRIILTSRSSEVGLKVKCRSDLLR
LQLLTHGKSWALFEKMVFG-EGS-CPAELLDVGHQIVEKCQGLPLTVVLIAGVIVR---G
--------KK-KE--KD-------LWLKIQHNLDSFVSANNNLE---IMQLSYDHLPDHL
KPLLLYFARSRKSKRTLASKLMQLWMAEGL--------VDHDIPSKCSLEEATQRYLDA-
----------LVS-SSLIIVDHML----------YKKNM-PFSVRIKVCYVHDVVHDFCS
VKARKEKFL
>St_PG1008_C00T047102.1
-------DDVLDAKSSD-KPI--------------ELTVGHEEEE--AWIIDQ-LLDEHE
SELDVISIVGMPGLGKTTLANKVYKNALVASHFNVRAKCTVSQKYNKSNVLREILQQVTG
-SEVK--------------DSED--------------DPADK----------------LR
RALLDKRYLIVLDDVWDIATGEMLIACFP-KVK-RGNRIILTSQSSEVGLKVKCRSDPLH
LQLLTPEKSWELFEKRVFG-KGS-CPAELSEVGHQIVDKCKGLPLAVVLITGVIVRG---
-----------KE--KD-------LWLKIQRNLDSFISANNNLQMMKVMQLSYDHLPCHL
KQLLLYFASSQKSKRTPVSTLMQLWMAEGL--------VDHD-----SLEEVTQGYLDD-
----------LIS-SSLIMVEHSQ----------SKSSW-ALSVMIKVCYVHDAVHDFCS
VKAKKEKFF
>St_PG1008_C00T047104.1
-------------KSFV-EPIESTSSP--F----VEVTVGHEKEE--SQIIDQ-LLDEHE
SELDVISIVGMPGVGKTTLANKVYNNTLVASHFKIRAWCTVSQKYNKSKVLREILQQVTG
-SKEK--------------GSKD--------------DLAEE----------------LR
RALLNKRYLVVLDDVWDIATGEMLIACFP-KIG-RGNRIILTSRISKVGWQIKCHTNPHD
LQVLTPEKSWELFEKRVFG-EGG-CPAELSDVGHQIVKKCKGLPLAIILVAGVIVR---G
--------KK-KE--KD-------LWLKIQHNLDSFISANINLEMMKVMQLSYDYLPCHL
KPLLLYFARYQKNKRTPVSKLKQLWMAEGF--------VDHDIRSKSSLEDVTQSYLDA-
----------LIS-SSLIMVDHIL----------SKKSM-PFSVRIKVCYVHDVVHDFCS
EKAKKAKFF
>St_PG1011_C00T037913.1
-------------KSFV-EPIESTSSP--F----VEVTVGHETEE--SQITYQ-LLHGHE
SELDVISIVGMPGVGKTTLADKVYNKTSVASHFKIRAWCTVSQKYNKSKVLREILQQVTA
-SEKK--------------ESEDDLAKKQRRVVESEEDLAEN----------------LR
GALYDKRYLIVLDDVWDIETGEMLIACFP-KIG-RGNRIILTSRISKVGWQIKCRTNPHD
LQVLTTEKSWDLFEKRVFG-KGS-CPAELSDIGHQIVEKCGGLPLTVVLIAGVIVRVRKG
--------KE-KE--KD-------LWLKIQHNLDSFISANINLQMMKVMQLSYDHLPYHL
KPLLLYFARSQKNKRTPVSKLKQLWMAEGL--------VDHDIGSKSSLEEATRSYLDA-
----------LIS-SSLIMVEHI------------KNSK-SFSVRIKACYVHDVVHDFCS
EKAKNEKFS
>St_PG1013_C00T065658.1
-------DDVLDAKSSD-KPI--------------ELTVCHEEEE--AWIIDQ-LLDEHE
SELDVISIVGMPGLGKTTLANKVYKNALVASHFNVRAKCTVSQKYNKSNVLREILQQVTG
-SEVK--------------DSED--------------DPADK----------------LR
RALLDKRYLIVLDDVWDIATVEMLIGCFP-KVK-RGNRIILTSQSSEVGLKVKCRSDPLH
LQLLTPEKSWELFEKRVFG-KGS-CPAELSEVGHQIVDKCKGLPLAVVLITGVIVRG---
-----------KE--KD-------LWLKIQRNLDSFISANNNLQMMKVMQLSYDHLPCHL
KPLLLYFARSQKSKQTPVSTLMQLWMAEGL--------VDHD-----SVEEVTQSYLDD-
----------LIS-SSLIMVEHSQ----------SKSSW-ALSVMIKVCYVHDAVHDFCS
VKAKKEKFF
>St_PG1013_C00T065658.2
-------DDVLDAKSSD-KPI--------------ELTVCHEEEE--AWIIDQ-LLDEHE
SELDVISIVGMPGLGKTTLANKVYKNALVASHFNVRAKCTVSQKYNKSNVLREILQQVTG
-SEVK--------------DSED--------------DPADK----------------LR
RALLDKRYLIVLDDVWDIATVEMLIGCFP-KVK-RGNRIILTSQSSEVGLKVKCRSDPLH
LQLLTPEKSWELFEKRVFG-KGS-CPAELSEVGHQIVDKCKGLPLAVVLITGVIVRG---
-----------KE--KD-------LWLKIQRNLDSFISANNNLQMMKVMQLSYDHLPCHL
KPLLLYFARSQKSKQTPVSTLMQLWMAEGL--------VDHD-----SVEEVTQSYLDD-
----------LIS-SSLIMVEHSQ----------SKSSW-ALSVMIKVCYVHDAVHDFCS
VKAKKEKFF
>St_PG1013_C00T065661.1
-------------KSFV-EPIESTSSP--F----VEVTVGHEKEE--SQIIDQ-LLDEHE
SELDVISIVGMPGVGKTTLANKVYNNTLVASHFKIRAWCTVSQKYNKSKVLREILQQVTG
-SEEK--------------GSED--------------DLAEE----------------LR
RALLDKRYLVVLDDVWDIATGEMLISCFP-KFK-RGNRIILTSRISKVGLQVKCRTDPID
LQVLTPEKSWELFEKRVFG-EGG-CPAELSDVGHQIVKKCKGLPLAIILVAGVIVR---G
--------KK-KE--KD-------LWLKIQHNLDSFISANINLEMMKVMQLSYDHLPYHL
KPLLLYFARSQKNKRTPVSKLKQLWMAEGF--------VDHDIRSKSSLEDVTQSYLDA-
----------LIS-SNLIMVDHIL----------SKKSM-SFSVRIKVCYVHDVVHDFCS
EKAKKAKFF
>St_PG3003_C00T058646.1
--------DVLDAKSSD-KPI--------------ELTVGHEEEE--AWIINQ-LLNEHE
SELDVISIVGMPGLGKTTLANKVYKNTLVASHFNVCVRCTVSQKYNKSNVLRKMLQQVTG
-SEVK--------------DSED--------------DLADK----------------LR
RALLDKRYLIVLDDVWDITTGEMLIACFP-KVE-RGNRIILTSRSSEVGLKVKCRSDPLH
LQLLTPEKSWELFEKRVFG-KGS-CPAELSDIGHKIVEKCKGLPLALVLIAGVIVRVREG
----K---KKERE--KD-------LWHKIQHNLDSFIFTNINLQMMKVMQLSYDHLPCHL
KPLLLYFARSQKSKRTPVSTLMQLWMAEGL--------VDHD-----SLEEATQSYLDD-
----------LIS-SSLIMVEHSQ----------SKSSW-VLSVMIKACYVHDVVHDFCS
VKSKKEKFF
>St_PG3003_C00T058648.1
-------------------PIESTSSS--F----VEVTVGHEEDE--AKMIDH-LLDKHE
SELDVISIVGMPGLGKTTLAKKVYNNTLVASHFNVRAWCTVSQKYNKSKVLREILQQVTG
-SGGK--------------ESED--------------DLAEK----------------LR
VALYDKRYLIVLDDVWDIAIGEMLIACFP-KVE-RGNRVILTSRSSEVGLKVKCRSDLLC
LQLLTLGKSWELFEKVVFG-EGS-CPAELLDVGHQIVEKCQGLPLAVVLIAGVIVR---G
--------KK-KE--KD-------LWLKIQHNLDSFVSANNNLE---IMQLSYDHLPYHL
KPLLLYFARSRKSKRIQVSKLMQLWMAEGL--------VDHDIPSKCSLEEATQSYLDA-
----------LIS-SSLIMVD---------------------------------------
---------
>St_PG3003_C00T058653.1
--------------SSN-EPIESTSSS--F----VEVTVGHEEDE--ARIIGQ-LLDEHE
SELDVISIVGMPGLGKTTLANKVYNNTLVASHFNVRAKCTVSQKYSKSKVLQEILQQVTG
-SGGK--------------ESEN--------------DLAEK----------------LR
VALYDKRYLIILDDVWDIATGEMLIACFP-KVK-RGNRIILTSRSSKVGLQVKCHSDPLH
LQLLTPEKSWDLFVKRVF-EEGS-CPAELSDVGHQIVEKCKGLPLAIVLIAGVIVR---G
--------KK-KE--KD-------LWLKIQHNLDSFISSNNNLQMMKVMQLSYDHLPYHL
KPLLLYFARSQKSTRTPVSTLMQLWMAEGL--------VDHD-----SLEEATQSYLDA-
----------LIS-SSLIMVDHI--------P--SESI--WTSVMIRACYVHDVVHDFCS
VKAKEEKFF
>St_PG3003_C00T058654.1
--------------SSD-EPIESTSSS--F----VEVTVGHEEEE--ARIIGQ-LLDEHE
SELDVISIVGMPGLGKTTLANKVYRNALVATHFNVRAWCTVTQKYNKSKVLREILQQVI-
GSEEK--------------ESVD--------------DLAEK----------------LR
RALYDKRYLIVLDDVWDIATGEMLIACFP-KVK-RGNRIILTSRSSKVGLQVKCHSDPLL
LQLLTTEKSWELFEKRVFGEQGS-CPAELSEVGHQIVEKCKGLPLAVVLIVGVIVRGRKG
--------KE-KE--ND-------LWLKIQHNLDSFISANINLQIMKVMQLSYDHLPFHL
RPLLLYFSRSQKSKRTPVSRLMQLWMAEGL--------VDHDIGSKSSLEEAIQSYLDA-
----------LIS-SSLIMMDHI--------P--SERS-ESFSVMIKVCYVHDVVHDFCS
VKSKKEKFL
>St_PG3003_C00T058657.1
-------------------PIESASSS--F----VEVTVGHEEEE--ARIIDQ-LLDEHE
SELDVISIVGMPGLGKTTLANKVYNNTLVASHFNVRAWCTVSQKYNKSKVLWEILQQVTA
-SEKK--------------ESED--------------DLAKKQRRV--VESEEDLAENLR
VALYNKRYLIVLDDVWDIATGEMLIACFP-KVE-RGNRVILTSRSSEVGLKVKCRSDPLH
LQLLTLGKSWELFEKRVFG-EGN-CPAELSDVGHQIVEKCQGLPLAVVLIAGVIVR---G
--------KK-KE--KD-------LWLKIQHNLDSFVSANNNLEIMKVMQLSYDHLPYHL
KPLLLYFARSRKSKRTPVSKLMQLWMAEGL--------VDHDIGSKSSLEEATQSYLDA-
----------LVS-SSLIMVDHML----------YKKSE-PFSVRIKVCYVHDVVHDFCS
VKAKKEKFL
>St_PG3003_C00T058658.2
---------------SD-KPIESTSSS--F----VEVTVGHEEEE--ARIIDQ-LLDEHE
SELDVISIVGMPGLGKTTLANKVYNNTLVASHFNVRAWCTVSQKYNKSKVLWEILQQVTA
-SEKK--------------ESED--------------DLAKKQRRV--VEREDDLAEKLR
VALYDKRYLIALDDVWDIATGEMLIACFP-KVE-RGNRVILTSRSSEVGLKVKCRSDPLH
LQLLTLGKSWELFEKRVFG-EGS-CPAELSDVGHQIVEKCQGLPLAVVLIAGVIVR---G
--------KK-KE--KD-------LWLKIQHNLDSFVSANNNLEIMKVMQLSYDHLPYHL
KPLLLYFARSRKSKRTPVSKLMQLWMAEGL--------VDHDIGSKSSLEEATQSYLDA-
----------LIS-SSLIMVDHML----------AKKSK-TFSVMIKVCYVHDVVHDFCS
VKAKKEKFL
>St_PG3003_C00T058659.1
---------------SD-EPIESTSSS--F----VEVTVGHEEEE--ARIIDQ-LLDEHE
SELDVISIVGMPGLGKTTLANKVYNNTLVASHFNVRAWCTVSQKYNKSKVLWEILQQVTV
-SEKK--------------ESED--------------DLVKKQRRV--VESEEDLADNLR
VALYDKRYLIVLDDVWDIATEEMLIACFP-KVE-RGNRVILTSRSSEVGLKVKCRSNPLH
LQLLTLEKSWELFEKRVFG-EGS-CPAELSDVGHQIVEKCQGLPLAVVLIAGVIVR---G
--------KK-KE--KD-------LWLKIQHNLDSFVSTNNNLEIMKVMQLSYDHLPYHL
KPLLLYFARSRKSKRTPVSKLMQLWMAEGL--------VDHDIGSKSSLEEATQSYLDA-
----------LIS-SSLIMVDHML----------AEKSK-PFFVMIKVCYVHDVVHDFCS
VKAKKEKFL
>St_PG3003_C00T058661.1
--------------------IESASSS--F----VEVTVGHEEDE--AKMIDQ-LLDKHE
SELDVISIVGMPGLGKTTLANKVYNNTLVSSHFNVRAWCTVSQKYNKSKVLREILQQVTG
-SRGK--------------ERED--------------DLAEK----------------LR
VALYDKRYLIVLDDVWDIATWEMLIACFP-KVE-RGNRVILTSRSSEVGLKVKCRSDPLR
LQLLTTEKSWELFEKRVFG-EGS-CPAELSEVGHQIVEKCQGLPLAVVLIAGVIVR---G
--------KK-KE--ND-------LWLNIQDNLDSFISANINLQMMKVMQLSYYHLPYQL
KPLLLYFARSRKSKRTPVSKLMQLWMAEGL--------VDHDISSKCSIEEATQRYLDA-
----------LVS-SSLIMVDHML----------YKKNI-PFSVRIKVCYVHDVVHDFCS
VKAKKENFL
>St_PG3005_C00T023496.1
---------------SD-KPIESTSSS--F----VEVTVGHEEDE--AKMIDQ-LLDKHE
SELDVISIVGMPGLGKTTLAKKVYSNKLVASHFNVRAWCTVSQKYNKSKVLGEILQQVTG
-SEKK--------------GSED--------------DLAEK----------------LR
RALYDKRYLIVLDDVWDIATGEMLIACFP-KVE-RGNRVILTSRSSGVGLKVKCRSDLLR
LQLLKPEKSWELFEKRVFG-EGS-CPAELLDVGHQIVEKCQGLPLAVVLIAGVIVR---G
--------KK-KE--KD-------LWLKIQHNLDSFVSANNNLE---IMQLSYDHLPYHL
KPLLLYFARSRKSKRTPVSKLMQLWMAEGL--------VDHDIGSKSSLEEATQSYLDA-
----------LIS-SSLIMVDHML----------AKKSQ-PFSVMIKVCYVHDVVHDFCS
VKAKREKFL
>St_PG3005_C00T023498.1
-----------DAKSSE-ETIESTSSS--F----VEVTVGHEEEE--ARIICQ-LLDEHE
SELDVISIVGMPGLGKTTLANKVYKNTLVATHFNVRAWCTVSQKYNKLKVLREILQQVT-
VSEKK--------------ESED--------------DLAEN----------------LR
RALLDKRYLIVLDDVWDIETGEMLIACFP-KFK-RGNRIILTSRSSKVGLQVKCHSDPLH
LQLLTPEKSWDLFVKKVFGDEGS-CPAELSEVGHQIVEKCKGLPLAIVLIAGVIVR---G
--------KK-KE--KD-------LWLQIEHNLDFFISANNNLKMMKVMQLSYDHLPYHL
KPLLLYFARSQKSKRTPVSTLMQLWMAEGL--------VDHD-----SLEEATKSYLDA-
----------LIS-SSLIMVDHI--------P--FKSI-WRTPVMIKVCYMHDVVHDFCS
VKAKKEKFF
>St_PG3005_C00T023503.1
---------------FV-EPIESTSPP--F----VEVTVGHEKEG--SQIIHQ-LLDEHE
SKLDVISIVGMPGVGKTTLANKVYNNTLVASHFKIRAWCTVSQKYNKSKVLREILQQVTA
-SEKK--------------ESEDDLAKKQRRVVESEEDLAEN----------------LR
GALYDKRYLIVLDDVWDIETGEMLIACFP-KIG-RGNRIILTSRISKVGWQIKCRTNPHD
LQVLTPKESWDLFEKRVFG-KGS-CPDELSDIGHQIVQKCRGLPLTVVLIAGVIVRVRKG
--------NE-KE--KD-------LWLKIQHNLDSFISANINLQMMKVMQLSYDHLPYHL
KPLLLYFARSQKNKRTPVSKLKQLWMAEGL--------VDHDIRSKSSLEEATQSYLDA-
----------LIS-SSLIMVG---------------------------------------
---------
>St_PG3005_C00T023504.1
---------------FV-EPIESTSPP--F----VEVTVGHEKEA--SQIIHQ-LLDEHE
SKLDVISIVGMPGVGKTTLANKVYNNTLVASHFKIRAWCTVSQKYNKSKVLREILQQVTA
-SEKK--------------ESEDDLAKKQRKVVESEEDLAEN----------------LR
GALYDKRYLIVLDDVWDIETGEMLIACFP-KIG-RGNRIILTSRISKVGWQIKCRTNPHD
LQVLTPKESWDLFEKRVFG-KGS-CPDELSDIGHQIVEKCRGLPLTVVLIAGVIVRVRKG
--------NE-KE--KD-------LWLKIQHNLDSFISANINLQMMKVMQLSYDHLPYHL
KPLLLYFARSQKNKRTPVSKLKQLWMAEGL--------VDHDIRSKSSLEEATQSYLDA-
----------LIS-SSLIMVD---------------------------------------
---------
>St_PG3005_C00T023506.1
-------------KSSN-EPIESTSSS--F----VEVTVGHEEEE--ARIIGQ-LLDEHE
SELDVISIVGMPGLGKTTLANKVYRNTLVATHFNVRAWCMVTQKYNKSKVLREILQQVI-
DSEGK--------------ESED--------------DLAEN----------------IR
RALYDKRYLIVLDDVWDIATGEMLIACFP-KVK-RGNKIILTSRSSKVGLQVKCHSDPLL
LQLLTPEKSWELFEKRVFGEQGS-CPAELSEVGHQIVEKCKGLPLAVVLIVGVIVRGRKG
--------KE-KE--ND-------LWFKIQHNLDSFISANNNLEMMKVMQLSYDHLPFHL
RPLLLYFSRSQKSKRTPVSRLMQLWMAEGF--------VDHDILSKSSLEEVTQSYLDA-
----------LIS-SSLIMMD---------------------------------------
---------
>St_PG3005_C00T023508.1
-------------RSSD-EPTESTSSP--F----VEVTVGHEKEE--SQIIDQ-LRDEHE
SEFDVISIVGMPGLGKTTLANKVYNNTLVASHFKIRAWCTVSQKYNKSKVLREILQQVTG
-SGGK--------------ESEN--------------DLAEK----------------LR
VALYDKRYLIVLDDVWDIATGEMLIACFP-KFK-RGNRIILTSRISKVGSQVKCRSKPLR
LPLLEHGKSWELFEKRVFG-EGS-CPAELLDVGHQIVEKCQGLPLAVVLIAGVIVR---G
--------KK-KE--KD-------LWLKIQHNLDSFVSANNSLE---IMQLSYDHLPYHL
KPLLLYFTRSRKSKRIQVSKLMQLWMAEGL--------VDHDIGSKSSLEEATQSYLDA-
----------LIS-SSLIMVDHML----------AEKSK-PFSPMIKVCYVHDVVHDFCS
VKAKKEKFL
>St_PG3005_C00T023513.1
---------------SD-EPIESTSSS--F----VEVTVGHEEEE--ARIIDQ-LLDEHE
SELDVISIVGMPGLGKTTLANKVYNNTLVASHFNVRAWCTVSQKYNKSKVLWEILQQVTA
-SEKK--------------ESED--------------DLAKKQRRV--VESEKDLAENLR
VALYDKRYLIVLDDVWDIATGEMLIACFP-KIE-RGNRVILTSRSSEVGLKVKCRSDPIH
LQLLTLGKSWELFEKRVFG-EGS-CPAELSDVGHQIVEKCQGLPLTVVLIAGVIVRVRKG
--------KE-KE--KEK-----GLWLKIQHNLDSFISANINLEMMKVMQLSYDHLPYHL
KPLLLYFARSRKSKRTLVSKLMQLWMAEGL--------VDHDIPSKSSLEEATQRYLDA-
----------LVS-SSLIMVD---------------------------------------
---------
>St_PG3005_C00T023632.1
-------------KSSN-KPIKSTSSS--F----VEVTVGHEEEE--SHMIDQ-LLDEHE
SELDVISIVGMPGLGKITLANKVYNNILVTNHFKVHAWCTVSQKYNKSKVLREILQQVTG
-SEGN--------------KSED--------------DLAEK----------------LR
GALLDKRYLIVLDDVWDIATGEMLIACFP-KDK-RGNRIILTSRSMKVGLQVKCHSDPRR
LQFLTPEKSWDLFEKRVFG-EGR-CPAELSYVGHQIVEKCKGLPLAVVLIAGVTVRVRKG
--------KK-KENEKD-------LWLKIQHNLDSFISANNNLQMMKVMQLSYDHLPYHL
KSLLLYFARSQKSKRTPVSKLMQLWMAEGF--------VDHDIPSKSSLEEATQSYLDA-
----------SIS-SCLIMVDHI--------P--SKKRTWPFSDMIKVCYVHDVVHDFCS
VKAKKEKFF
>St_PG3005_C00T033842.1
-------------KSSN-KPIKSTSSS--F----VEVTVGHEEEE--SHMIDQ-LLDEHE
SELDVISIVGMPGLGKITLANKVYNNTLVTNHFKVHAWCTVSQKYNKSKVLREILQQVTG
-SEGN--------------KSED--------------DLAEK----------------LR
GALLDKRYLIVLDDVWDIATGEMLIACFP-KDK-RGNRIILTSRSMKVGLQVKCHSDPHR
LQFLTPEKSWDLFEKRVFG-EGR-CPAELSYVGHQIVEKCKGLPLAVVLIAGVTVRVRKG
--------KK-KENEKD-------LWLKIQHNLDSFISANNNLQMMKVMQLSYDHLPYHL
KSLLLYFARSQKSKRTPVSKLMQLWMAEGF--------VDHDIPSKSSLEEATQSYLDA-
----------SIS-SCLIMVDHI--------P--SKKRTWPFSDMIKVCYVHDVVHDFCS
VKAKKEKFF
>St_PG3005_C00T056860.1
------------TKSFV-EPIESTSSP--F----VEVTVGHEKEE--SQIIGQ-LLNQQE
SELDVISIVGMPGLGKTTLANKVYNNTLVASHFKIRAWCTVSQKYNKSKVLREILQQVAS
-SEEK--------------ES---------------------------------------
-------------------------------------------------SQVKCRTDPID
LQVLTLEKSWELFEKRVFG-EGS-CPAELSDVGHQIVKKCKGLPLAIVLIAGVIVR---G
--------KK-KE--KN-------LWLKIQYNLDSFISANINLQMMKVMQLSYDHLPCHL
KPLLLYFARSQKNKRTPVSELKQLWMAEGF--------VGYDIPSKGSLEEATQSYLDA-
----------LIS-SSLIMVDQIL----------SKKSM-PFSVRIKVCYVHDVVHDFCS
EKAKKAKFF
>St_PG3005_C00T056862.1
------------TKSSD-EPIESTSSP--F----VEVTVGHEEEE--ARIIDQ-LLDEHG
SELDVISIVGMPGLGKTTLANKVYNNTLVTSHFNVRAWCTVSQKYNKSKVLQEILQQVTA
-SEKK--------------ESED--------------DLAKKQRRV--VESEEDLAENLR
VALYNKRYLIVLDDVWDIATGEMLIACFP-KIE-RGNRVILTSRSSEVGLKVKCRSDPLH
LQLLTLGKSWELFEKRVFG-EGS-CPAELSDVGHQIVDKCQGLPLAVVLIAGVIVRVRKG
--------KE-KE--KEK-----GLWLKIQHNLDSFISANINLQMMKVMQLSYDHLPYHL
KPLLLYFARSRKSKRTPVPKLMQLWMAEGL--------VDHDIPSKYSLEEATQRYLDA-
----------LVS-SSLIMVDHML----------YKKSE-SFSVRIKVCYVHDVVHDFCS
VKAKKEKFV
>St_PG3005_C00T056865.1
--------------SSN-EPIESTSSS--F----VEVTIGHEEDE--ARIIGQ-LLDEHE
SELDVISIVGMPGLGKTTLANKVYNNTLVASHFNVRAKCTVSQKYNKSKVLREILWQVTG
-SGGK--------------ENED--------------DLAEK----------------LR
VALYDKRYLIVLDDVWDIATGEMFIACFP-KVK-RGNRIILTSRSSKVGLQVKCHSYPLH
LQILTPEKSWDLFVKKVFGDEGS-CPAELSEVGHQIVEKCQGLPLAIVLIAGVIVR---G
--------KK-KE--KD-------LWLQIEHNLDSFISSNNNLQMMKVMQLSYDHLPCHL
KPLLLYFATSQKSERTPVSTLMQLWMAEGL--------VDDN-----SLEDVTQSYLDA-
----------LIS-SSLIMVDHI--------PSDSESI-WMMPVMIKVCYMHDVVHDFCS
VKAEKEKFF
>St_PG3005_C00T056866.1
--------------SSD-EPIESTSSS--F----VEVTVGHEKEE--ARIIDQ-LLDEHE
SERDVISIVGMPGLGKTTLANKVYNNTLIASHFNVRAWCTVSQKYNKSKVLWEILQQVTA
-SEKK--------------ESED--------------DLAKKQRRV--VESEEDLAENLR
VALYDKRYLIVLDDVWDIATGEMLIACFP-KVE-RGNRVILTSRSSEVGLKVKCRSDPLH
LQLLTLGKSWELFDKRVFG-ERS-CPAELSDVGHQIVEKCQGLPLAVVLIAGVIVK---G
--------KK-KE--KD-------LWLKIQHNLDSFVSANNNLEIMKVMQLSYDHLPYHL
KPLLLYFARSRKSKRTPVSKLMQLWMAEGL--------VDHDIPSKYGLEEATQRYLDA-
----------LVS-SSLIMVDHML----------YKKSE-PFSVRIKVCYVHDVVHDFCS
VKAKKEKFV
>St_PG3005_C00T056871.1
---------------SD-EPIESTSSS--F----VEVTVGHEEEE--ARIIGQ-LLDEHE
SELDVISIVGMPGLGKTTLANKVYRNTLVASHFNVRAWCTVTQKYNKSKVLREILQQVI-
GSEGK--------------ESED--------------DLAEK----------------LR
RALYDKRYLIVLDDVWDIATGEMLIACFP-KVK-RGNRIILTSRSSKVGLQVKCHSDPLL
LQLLTTEKSWELFEKRVFGEQGS-CPAELSEVGHQIVEKCKGLPLAVVLIVGVIVRGRKG
--------KE-KE--ND-------LWLKIQHNLDSFISANNNLEMMKVMQLSYDHLPFHL
KPLLLYFSRSQKSERTPVSRLMQLWMAEGL--------VDHDIPSKSSLEEATQSYLDA-
----------LIS-SSLIMTDHI--------P--CERS-ESFSVMIKVCYVHDVVHDFCS
VKSKKEKFF
>St_PG3005_C00T056873.1
--------------SSN-EPIESTSSS--F----VEVTVGHEEDE--AKMIDQ-LLDKHE
SELDVISIVGMPGLGKTTLAKKVYNNTLVASHFNVRAWCTVSQKYNKSKVLGQILQQVTG
-SGGK--------------ESED--------------DLAEK----------------LR
VALYDKRYLIVLDDVWDIATGETLIACFP-MVE-RGNRVILTSRSSEVGLKVKCRSDLLR
LQLLTPGKSWELFEKMVFG-EGS-CPAELLDVGHQIVEKCQGLPLAVVLIAGVIVR---G
--------KK-KE--KD-------LWLKIQHNLDSFVSANNNLE---IMQLSYDHLPYHL
KPLLLYFARSRKSKRTPVSKLMQLWMAEGF--------VDHDIPSKCSLEEATQSYLDA-
----------LIS-SNLIMVD---------------------------------------
---------
>St_PG3005_C00T056875.1
---------------SD-EPIESTSSS--F----VEVTVGHEEEE--ARIIDQ-LLDEHE
SELDVISIVGMPGLGKTTLANKVYNNTLAASHFNVRAWCTVSQKYNKSKVLREILQQVTA
-SEKK--------------ESEDDLAKKQRRVVESEEDLAEN----------------LR
GALYDKRYLIVLDDVWDSETGEMLIACFP-KIG-RGNRIILTSRISKVGWQVKCRTNPLD
LQVLTPEKSWDLFEKRVFG-KGS-CPAELSDIGHQIVEKCRGLPLTVVLIAGVIVRVRKG
------KEKE-KE--KG-------LWLKIQHNLDSSISTNINLQMMKVMQLSYDHLPYHL
KPLLLYFARSRKSKRTPVSTVMQFWMAEGL--------VDHDIGSKSSLEEATQSYLDA-
----------LIS-SSLIMVD---------------------------------------
---------
>St_PG3005_C00T056878.1
---------------SD-EPIESTSSS--F----VEVTVGHEEEE--ARIIGQ-LLDEHE
SELDVISIVGMPGLGKTTLANKVYRNTLVSTHFNVRAWCTVTQKYNKPEVLREILQQVI-
GSEGK--------------ESED--------------DLAEN----------------IR
RALYDKRYLIVLDDVWDIATGEMLIACFP-KVK-RGNRIILTSRSSKVGLQVICRSDPLL
LQLLTPEKSWELFEKKVFGEQGS-CPAELSEVGHQIVEKCNGLPLAVVLIVGVIVRGRKG
--------KE-KE--ND-------LWLKIQHNLDSFISANNNLEMMKVMQLSYDHLPFHL
RPLLLYFSRSQKSKRTPVYRLMQLWMAEGL--------VDHDIGSKSSLEEATQSYLDA-
----------LIS-SSLIMMDHI--------P--RERS-ESFSIMIKVCYVHDVVHDFCS
VKSKKEKFF
>St_PG3005_C00T056883.1
-------------KSFV-EPIESTSSP--F----VEVTVGHEKEE--SQIIGQ-LLNQHE
SELDVISIVGMPGLGKTTLANKVYNNTLVASHFKIRAWCSVSQKYNKSKVLREILQQV--
-SEEK--------------ESGD--------------DLAEM----------------LR
EALYDKTYLIVLDDVWDIATGEMLIACLP-KVE-RGNRVILTSRNSEVGLKVKCRSDILC
LQLLTLGKSWELFEKMVFR-KGS-CPAELLNVGHQIVEKCQGLPLAVVLIAGVIVR---G
--------KK-EE--KD-------LWLKIQHNLDSFISANINLQMMKVMQLSYDHLPYHL
KSLLLYFARSRKSKRTPVSKLMQLWMAEGF--------VDHDIRSKNSLEEVTQSYLDA-
----------LIS-SSLIMVDHI------------KGRN-PFSVRIKVCYVHDVVHDFCS
VKAKKEKFF
>St_PG3005_C00T056887.1
---------------SD-EPIESTSSS--F----VEVTEGHEEEE--DRIIGQ-LLDEHE
SELDVISIVGMPGLGKTTLANKVYKNTLVATHFNVRAWCTVSQKYNKSKVLREILQQVIG
-SEGK--------------ERED--------------DLAEN----------------IR
RALYDKRYLIVLDDVWDIATWEMLIACFP-KVK-IGNRIILTSRSSKVGLQVKCRSDPLD
LQLLTSEKSWDLFEKRVFGE-GS-CPAELSEVGHQIVEKCKGLPLAVVLIAGVIVRVREG
--------KK-KE--KD-------LWLKIQHNLDSFISANNNLQMMKVMQLSYDHLPCHL
KPLLLYFARSQKSKRTPVFTLMQLWMAEWL--------VDHD-----SLEEVTQSYLDD-
----------LIS-SSLIMVELS-----------QSKISWALSVMIKVCYVHDVVHDFCS
VKSKKEKFF
>St_PG3005_C00T070462.1
---------------SD-EPIESTSSS--F----VEVTVGHEEDE--AWIIEK-LLDEHE
SELDVISIVGMPGVGKTTLANNVYNNTLVANHFNVRAWCTVSQKYNKSKVLGEILQQVIG
-FEGN--------------ESED--------------DLAEM----------------LR
RALLDIRYLIVLDDVWDVATGEMLIACFP-KFE-RGNRIILTSRYTKVGSQVKCRSDPHP
LQPLTLGKSWDLFKKRVFG-EGS-CPDELSDIGLQIVEKCQGLPLALVLIAGVIVR---G
------KEKE-KE--KD-------LWLKIQDNLDSFISANINSQMMKVMQLSYDHLPYHL
KPLLLFFARSKKSKQTPVSKLMQLWMAEGF--------VDHDIPSKSSLEETTQSYLDA-
----------LIS-SSLIMVDHI--------P--SKKSL-PLSIMVKVCYVHDVVHDFCS
AKVKKEKFF
>St_PG3022_C00T056088.1
----------------D-EPIESTSSS--F----VEVTVGHEEEE--AWIIAQ-LLDEHE
SELDLISIVGLAGLGKTTLANKVYNNTLVACHFNVRAWCTVSQKYNKSKVLWEILQQVTA
-SGKKESEDDLAKKQQRVVESED--------------DLAKKQRRV--VESEEDLAENLR
VALYDKRYLIVLDDVWDTATGEMLIACFP-KIE-RGNRVILTSRSSEVGLKVKCRSDPLH
LQLLTSGKSWELFEKRVFG-EGS-CPDELSNVAKQIVEKCQGLPLAVVLIAGVIVR---G
--------KK-TE--KD-------LWLKIQHNLDSFVSANNNSEMMKVMQLSYDHLPYHL
KPLLLYFARSRKSKRTPVSKLMQLWMAEGL--------VDHDIPSKYSLEEATQRYLDA-
----------LVS-SSLIMVDHMI----------YKKSE-PFSVRIKVCYVHDVVHDFCS
VKAKKEKFV
>St_PG3022_C00T056092.1
------------------DPIELTSSS--F----VEVTVGHEEEE--ARIIDQ-LLDEYE
SELDVISIVGMPGVGKTTLANKVYNNTLVASHFKIRAWCTVSQKYNNSKVLQEILQQVTG
-PEKK--------------GSED--------------DLAEK----------------LR
RALYDKRYLIVLDDVWDIATGEMLIACFP-KLK-RGDRVILTSRISKVGSQVKCRTAPID
LQVLTPEKSWELFEKRVFG-EGS-CPAELSKVGHQIVEKCKGLPLTVVLIAGVIVR---G
--------KK-KE--KN-------LWLKIQHNLDSFISANINLQMMKVMQLSYDHLPCHL
KPLLLYFARSQKNKRTPVSKLKQLWMAEGF--------VDYDILSKVSLEEATQSYLDA-
----------LIS-SSLIMVDHIL----------SKKSM-PFSVRIKVCYVHDLVHDFCS
VKAKKEKFL
>St_PG3022_C00T056095.1
----------------D-EPIESTSSS--F----VEVTVGHEEDE--SWIIDQ-LLDEHE
SELDVISIVGMPGLGKTTLANKVYKNTLVASHFNVRAWCTVSQKYNKSKVLREILQQVTV
-SGGK--------------ESEC--------------DLAEK----------------LR
RALLDKRYLIVLDDVWDMATGEMLIACFP-KVK-RGNRIILTSRSSEVGSKVKCHSDLLY
LRLLTTEKSWELFEKRVFGDEGS-CPAELSKVGHKIVEKCKGLPLALVLIAGVIVRGRKG
--------KK-----KD-------LWLKIQHNLDSFISANNNLEMMKVMQLSYDHLPYHL
KPLLLYFARSQKNKRTPVSTLMQLWMAEGF--------VDHDILSKSSLEEVTQSYLDA-
----------LIS-SSLIMIDHV--------P--CESSE-PFSVTIKVCYVHDVVHDFFS
VKAKKEKFF
>St_PG3023_C00T002890.1
-----------DAKSSK-ETIESTSSS--F----VEVTVGHEEEA--AWIICQ-LLDEHE
SELDVISIVGMPGLGKTTLANKVYKNTLVATHFNVRAWCTVSQKYNKSKVLREILQQVT-
VSEKKESEYDLAKKQRRVVESEE--------------DLAEN----------------LR
IALLDKRYLIVLDDVWDIETGEMLIACFP-KFK-RGNRIILTSRSSKIGLQVKCHSDPLH
LQLLTPEKSWDLFVKKVFGDEGS-CPAELSEVGHQIVEKCKGLPLAIVLIAGVIVRGREG
--------KK-KE--KD-------LWLQIEHNLDSFISSNNNLQMMKVMQLSYDHLPYHL
KPLLLYFARSQKSKRTPVSTLMQLWMAEGL--------VDHD-----SLEEATQSYLDA-
----------LIS-SSLIMVDHI--------P--FKSI-WRTPVMIKVCYMHDVVHDFCS
VKAKKEKFF
>St_PG3023_C00T012451.1
----------------SDKPIESTSSS--F----VEVTVGHEEDE--AKMIDQ-LLDKHE
SELDVISIVGMPGLGKTTLANKVYKNTLVASHFKIRAWCTVSQKYNKSKVLREILQQVTG
-SEVK--------------DSEV--------------DLADK----------------LR
RALLDKRYLIVLDDVWDIATGEMLIACFP-KVK-SGDRVILTSRSSEVGLKVKCRSDPLH
LQLLTREKSWELLEKSVFG-KGS-CPAELSEVGHQIAEKCKGLPLAVVLIAGVIVR---G
--------KK-KE--KD-------LWLKIQDNLDSFISGNINLQMMKVMQLSYDHLPCHL
KPLLLYFARSQKNKRTPVSKLKQLWMAEGF--------VDHDIRSKSSLEDATQSYLDA-
----------LIS-SSLIMVDQIP----------SKKSM-PFSVRITVCYVHDVVHDFCS
EKSKQAKFF
>St_PG3023_C00T012454.1
-------------RSSD-EPTESTSSP--F----VEVTVGHEKEE--SQIIDQ-LRDEHE
SEFDVISIVGMPGLGKTTLANKVYNNTLVASHFKIRAWCTVSQKYNKSKVLGEILQQVTG
-SGGK--------------ESEN--------------DLAEK----------------LR
VALYDKRYLIVLDDVWDIATGEMLIACFP-KVE-RGNRVILTSRHTEVGLKVKCRSNLLS
LQLLKHGKSWELFEKRVFG-EGS-CPAELLDVGHQIVEKCQGLPLAVVLIAGVIVR---G
--------KK-KE--KD-------LWLKIQHNLDSFVSANNSLE---IMQLSYDHLPYHL
KPLLLYFARSRKSKRIQVSKLMQLWMAEGL--------VDHDIGSKSSLEEATQSYLDA-
----------LIS-SSLIMVDHML----------AEKSK-PFSAMIKVCYVHDVVHDFCS
VKAKKEKFL
>St_PG3023_C00T012456.1
-------------KSFV-EPIESTSSP--F----VEVTVGHEKEE--SQIIDQ-LLDEH-
AELDVISIVGMPGVGKTTLANKVYNNTLVARHFKIRAWCTVSQKYNKSKVLWEILQQVTG
-SEEK--------------GSED--------------DLAED----------------LR
RALYDKRYLIVLDDVWDIATGEMLIACFP-KLK-RGDRVILTSRISKIGSQVKCRTDPID
LQVLTPEKSWELFEKRVFG-EGS-CPAELSDVGHQIVKKCKGLPLAIVLVAGVIVR---G
--------KK-KE--KD-------LWLKIQDNLDSFISANINLEMMKVMQLSYDHLPYHL
KPLLLYFARSQKNKRTPVSKLKQLWMAEGF--------VDHDIRSKSSLEDATQSYLDA-
----------LIS-SSLIMVDHIL----------SKKSM-PFSVRIKVCYVPDVLHDFCS
EKAKKAKFF
>St_PG3023_C00T012457.1
---------------SD-EPIESTSSS--L----VEVTVGHEEDE--AKMIDQ-LLDKHE
SKLDVISIVGMPGVGKTTLANKVYNNSLVSSHFNVRAWCTVSQKYNKSKVLQEILQQVPH
VSGGN--------------GSED--------------DPADK----------------LR
RALLDKRYLIVLDDVWDIATGEMLIACFP-QVE-RGNRVILTSRSSEVGLKVKCRTDPLD
LQVLTPEKSWELFEKRVFG-EGS-CPAELSDVGHQIVEKCKGLPLAIVLIAGVIVRIRKG
--------KE-KK--KD-------LWLKIQDNLDSFISANINSQMMKVMQLSYDHLPYHL
KPLLLYFARSQKSKRTPVSTLMQLWMAEGL--------VDHD-----SLEEATQSYLDA-
----------LIS-SSLIMVEHRQ----------AKR-ILPFSVMIKVCYVHDVVHDFCS
EKAKKEFFF
>St_PG3023_C00T013952.1
------------------EPIKSTSSS--F----VEVTVGHEEYE--AWIIDQ-LLDEHE
SKLDVISIVGIPGLGKTTLANKMYKNTLVASHFNVGAWCTVSQKFNKSKVLQVIPQQVAG
-SEDKK-------------ESNE-----GDKVI----DLAEK----------------LR
EELYDKRYLIVLDDVWDIATVEMLIACFP-RVE-RGNRIILTSRSSKVGLQVKCRSDLLY
HQLLTLEKSWDLFEKRVFGDQGS-CPAELSEVGHQIVEKCQGLPLAIVLIAGVIVR---G
--------KR-KE--KD-------LWLKIQHNLDSVISANNNLQMMKVTQLSYDHLPYHL
KPLLLYFGRFQKNKRNPVSKLMQLWMAEGF--------VDHYIPSNSSLEEITQSYLDA-
----------LIS-SSLVMVDRSV----------SKSSH-PFSVAIKVCYVHDVVHDFCS
AKAKKKKFF
>St_PG3023_C00T028035.1
---------------SD-EPIESTSSS--F----VEVTVGHEEEE--ALIVVQ-LLDEHE
SELDVISIVGMPGVGKTTLANTVYKNTLVANHFNVRAWCTVSQKYNKSKVLREILQQVT-
ASKKK--------------ESED--------------DLAEN----------------IR
RALLDKRYLIVLDDVWDIATGEMLIACFP-KVK-RGNRIILTSRISQVGSQVKCRTDPLN
LQVLTPGKSWELFEKRVFGKE-S-CPAELLDVGHQIVEKCNGLPLTVVLIAGVIVRVREG
------KEKE-KE--KD-------LWLKIQDNLDSLISANNNLEMMKVMQLSYDHLPYHL
KPLLLYFARSQKNKRTAVSTLMKLWIAEGF--------VDHDIRSKSSLEEVTQSYLDA-
----------LIS-SSLIMVDHM--------L--AEKG-TPISVMIKVCYVHDVVHDFCS
VKAKKEKFL
>St_PG3023_C00T028040.1
-------------KSSN-EPIESTSSS--F----VEVTVGHEEEE--ARIIGQ-LLDEHE
SELDVISIVGMPGLGKTTLANKVYRNTLVATHFNVRAWCTVTQKYNKSKVLREILQQVT-
GSEEK--------------GSED--------------DLAEK----------------LR
RALLDKRYLIVLDDVWDIATGEMLIACFP-KVK-RGNRIILTSRSSKVGLQVKCHSDPLL
LQLLTTEKSWELFEKRVFGEQGS-CPAELSEVGHQIVEKCNGLPLAVVLIVGVIVRGRKG
--------KE-KE--ND-------LWLKIQQNLDSFISANNNLEMMKVMQLSYDHLPFHL
KPLLLYFSRSQKSKRTPVSRLMQLWMAEGL--------VDHDIGSKSSLEEATQSYLDA-
----------LIS-SSLIMMDHI--------P--CERS-ESFSVMIKVCYVHDVVHDFCS
VKSKKEKFF
>St_PG3023_C00T028043.1
---------------------ESTSSP--F----VEVTVGHEKEE--SQIIDQ-LLDEH-
AELDVILIVGMPGV-------------------KIRAWCTVSQKYNKSKVLWEILQQVTG
-SEEK--------------GSED--------------DLAED----------------LR
RALYDKRYLIVLDDVWDIATGEMLIACFP-KLK-RGDRVILTSRISKIGSQVKCRTDPID
LQVLTPEKSWELFEKRVFG-EGS-CPAELSDVGHQIVKKCKGLPLAIVLVAGVIVR---G
--------KK-KE--KD-------LWLKIQDNLDSFISANINLEMMKVMQLSYDHLPYHL
KPLLLYFARSQKNKRTPVSKLKQLWMAEGF--------VDHDIRSKSSLEDATQSYLDA-
----------LIS-SSLIMVDHIL----------SKKSM-PFSVRIKVCYVHDVVHDFCS
EKAKKAKFF
>St_PG3023_C00T028049.1
-------------NSSD-KPIESTSSS--F----VEEIVGHEEDE--ARIIGQ-LLDEHE
SELDVISIVGMPGLGKTTLANKVYNNTLVASHFNVRAKCTVSLQYNKSKVLQEILQQVT-
GSGGK--------------ESED--------------DLAEN----------------LR
VALYDKRYLIVLDDVWDIATGEMFIACFP-KVK-RGNRIILTSRSSKVGLQVKCHSDPLH
LQLLTPEKSWDLFVKKVFGDEGS-CPAELSEVGHQIVKKCQGLPLAIVLIAGVIVR---G
--------KK-KE--KD-------LWLMIQHNLDSFISTNINLQMMKVMQLSYDHLPCHL
KPLLLNFAGSQKSKRTPVSTLMQLWMAEGL--------VDHD-----SLEEATQSSLDA-
----------LVS-SSLIKVDHMLYKTSKHFS-----------VRIKVCYVHDLVHDFCS
VKAKKEKFF
>St_PG3023_C00T028052.1
---------------SD-EPIESTSSS--L----VEVTVGHEEDE--AKMIDQ-LLDKHE
SKLDVISIVGMPGVGKTTLANKVYNNSLVSSHFNVRAWCTVSQKYNKSKVLQEILQQVPH
VSGGN--------------GSED--------------DPADK----------------LR
RALLDKRYLIVLDDVWDIATGEMLIACFP-QVE-RGNRVILTSRSSEVGLKVKCRTDPLD
LQVLTPEKSWELFEKRVFG-EGS-CPAELSDVGHQIVEKCKGLPLAIVLIAGVIVRIRKG
--------KE-KK--KD-------LWLKIQDNLDSFISANINSQMMKVMQLSYDHLPYHL
KPLLLYFARSQKSKRTPVSTLMQLWMAEGL--------VDHD-----SLEEATQSYLDA-
----------LIS-SSLIMVEHRQ----------AKR-ILPFSVMIKVCYVHDVVHDFCS
EKAKKEFFF
>St_PG3023_C00T028178.1
----------------D-EPIESTSSS--F----VEVTVGHEEEE--ARIIDQ-LLDKHE
SELDLISIVGMAGLGKTTLANKVYNNTLVASHFNVRAWCTVSQKYNKSKVLWEILQQVTA
-SGKKESEDDLAKKQQRVVESED--------------DLAKKQRRV--VESEEDLAENLR
VALYDKRYLIVLDDVWDTATGEMLIACFP-KIE-RGNRVILTSRSSEVGLKVKCRSDPLH
LQLLTPGKSWELFEKRVFG-EGS-CPDELSYVANQIVEKCQGLPLAVVLIAGVIVR---G
--------KK-TE--KD-------LWLKIQHNLDSFVSANNNSEMMKVMQLSYDYLPYHL
KPLLLYFARSRKSKRTPVSKLMQLWMAEGL--------VDHDIPSKYSLEEATQRYLEA-
----------LVS-SSLIMVDHMI----------YKKSE-PFSVRIKVCYVHDVVHDFCS
VKAKKEKFV
>St_PG3023_C00T066540.1
----------------SDKPIESTSSS--F----VEVTVGHEEDE--AKMIDQ-LLDKHE
SELDVISIVGMPGLGKTTLANKVYKNTLVASHFKIRAWCTVSQKYNKSKVLREILQQVTG
-SEVK--------------DSEV--------------DLADK----------------LR
RALLDKRYLIVLDDVWDIATGEMLIACFP-KVK-SGDRVILTSRSSEVGLKVKCRSDPLH
LQLLTREKSWELLEKSVFG-KGS-CPAELSEVGHQIAEKCKGLPLAVVLIAGVIVR---G
--------KK-KE--KD-------LWLKIQDNLDSFISGNINLQMMKVMQLSYDHLPCHL
KPLLLYFARSQKNKRTPVSKLKQLWMAEGF--------VDHDIRSKSSLEDATQSYLDA-
----------LIS-SSLIMVDQIP----------SKKSM-PFSVRITVCYVHDVVHDFCS
EKSKQAKFF
>St_PG3023_C00T066541.1
-------------KSFV-EPIESTSSP--F----VEVTVGHEKEE--SQIIDQ-LLDEH-
AELDVISIVGMPGVGKTTLANKVYNNTLVARHFNVRAWCTVSQKYNKSKVLWEILQQVTA
-SEKK--------------ESED--------------DLAKKQRRV--VESEKDLAENLR
VALYDKRYLIVLDDVWDIATGEMLIACFP-KIE-RGNRVILTSRSSEVGLKVKCRSDPIH
LQLLTLGKSWELFEKRVFG-EGS-CPAELSDVGHQIVEKCQGLPLTVVLIAGVIVRVRKG
--------KE-KE--KEK-----GLWLKIQHNLDSFISANINLQMMKVMQLSYDHLPYHL
KPLLLYFARSRKSKRTLVSKLMQLWMAEGL--------VDHDIPSKSSLEEATQRYLDA-
----------LVS-SSLIMVDHML----------YKKSE-SFSVRIKVCYVHDVVHDFCS
VKAKKEKFV
>St_PG3023_C00T066542.1
---------------SD-EPIESTSSS--L----VEVTVGHEEDE--AKMIDQ-LLDKHE
SKLDVISIVGMPGVGKTTLANKVYNNSLVSSHFNVRAWCTVSQKYNKSKVLQEILQQVPH
VSGGN--------------GSED--------------DPADK----------------LR
RALLDKRYLIVLDDVWDIATGEMLIACFP-QVE-RGNRVILTSRSSEVGLKVKCRTDPLD
LQVLTPEKSWELFEKRVFG-EGS-CPAELSDVGHQIVEKCKGLPLAIVLIAGVIVRIRKG
--------KE-KK--KD-------LWLKIQDNLDSFISANINSQMMKVMQLSYDHLPYHL
KPLLLYFARSQKSKRTPVSTLMQLWMAEGL--------VDHD-----SLEEATQSYLDA-
----------LIS-SSLIMVEHRQ----------AKR-ILPFSVMIKVCYVHDVVHDFCS
EKAKKEFFF
>St_PG3023_C00T066545.1
-------------NSSD-KPIESTSSS--F----VEEIVGHEEDE--ARIIGQ-LLDEHE
SELDVISIVGMPGLGKTTLANKVYNNTLVASHFNVRAKCTVSLQYNKSKVLQEILQQVT-
GSGGK--------------ESED--------------DLAEN----------------LR
VALYDKRYLIVLDDVWDIATGEMFIACFP-KVK-RGNRIILTSRSSKVGLQVKCHSDPLH
LQLLTPEKSWDLFVKKVFGDEGS-CPAELSEVGHQIVKKCQGLPLAIVLIAGVIVR---G
--------KK-KE--KD-------LWLMIQHNLDSFISTNINLQMMKVMQLSYDHLPCHL
KPLLLNFAGSQKSKRTPVSTLMQLWMAEGL--------VDHD-----SLEEATQSSLDA-
----------LVS-SSLIKVDHMLYKTSKHFS-----------VRIKVCYVHDLVHDFCS
VKAKKEKFF
>St_PG3023_C00T066545.2
-------------NSSD-KPIESTSSS--F----VEEIVGHEEDE--ARIIGQ-LLDEHE
SELDVISIVGMPGLGKTTLANKVYNNTLVASHFNVRAKCTVSLQYNKSKVLQEILQQVT-
GSGGK--------------ESED--------------DLAEN----------------LR
VALYDKRYLIVLDDVWDIATGEMFIACFP-KVK-RGNRIILTSRSSKVGLQVKCHSDPLH
LQLLTPEKSWDLFVKKVFGDEGS-CPAELSEVGHQIVKKCQGLPLAIVLIAGVIVR---G
--------KK-KE--KD-------LWLMIQHNLDSFISTNINLQMMKVMQLSYDHLPCHL
KPLLLNFAGSQKSKRTPVSTLMQLWMAEGL--------VDHD-----SLEEATQSSLDA-
----------LVS-SSLIKVDHMLYKTSKHFS-----------VRIKVCYVHDLVHDFCS
VKAKKEKFF
>St_PG3023_C00T066555.1
-------------RSSD-EPTESTSSP--F----VEVTVGHEKEE--SQIIDQ-LRDEHE
SEFDVISIVGMPGLGKTTLANKVYNNTLVASHFKIRAWCTVSQKYNKSKVLREILQQVTG
-SGGK--------------ESEN--------------DLAEK----------------LR
VALYDKRYLIVLDDVWDIATGEMLIACFP-KFK-RGNRIILTSRISKVGSQVKCRSKPLR
LPLLEHGKSWELFEKRVFG-EGS-CPAELLDVGHQIVEKCQGLPLAVVLIAGVIVR---G
--------KK-KE--KD-------LWLKIQHNLDSFVSANNSLE---IMQLSYDHLPYHL
KPLLLYFARSRKSKRIQVSKLMQLWMAEGL--------VDHDIGSKSSLEEATQSYLDA-
----------LIS-SSLIMVDHML----------AEKSR-PFSAMIKVCYVHDVVYDFCS
VKAKKEKFL
>St_PG3023_C00T066564.1
-----------------------TSSS--F----VEVTVGHEEEE--ARIIGQ-LLDEHE
SELDVISIVGMPGV----------------------------------------------
---GK--------------QSED--------------DLAEN----------------IR
RALYDKRYLIVLDDVWDIATGEMLIACFP-KVK-RGNRIILTSRSSKVGLQVKCHSDPLH
LQLLTPEKSWELFEKRVFGEQGS-CPAELSEVGHQIVEKCKGLPLAVVLIAGVIVR---G
--------KK-KE--KD-------LWLKIQHNLD---SANINLQMMKVMQLSYDHLPYHL
KPLLLYFARSQKSKRTPVSKLMQLWMAEGL--------VDHD-----SLEEVTQSYLND-
----------LIC-SSLIMVELS-----------QSKFRWDSSVMIKVCYVHDVVHDFCS
VKSKKEKFF
>St_PG3023_C00T066569.1
---------------SD-KPIESTSSS--F----VKVTVGHEEEE--AQIIDQ-LLDEHE
SERDVISIVGMPGLGKTTLANKVYNNTLVASHFNVRAWCTVSQKYNKSKVLWEILQQVTA
-SEKK--------------RGED--------------DLAKKQRRL--VESEEDLVENLR
VALLDKRYLIVLDDVWDIATGEMLISCFP-KFK-RGNRIILTNRNSKVGLQVKCHSDPLH
LQLLTPKKSWDLFVKEVFGDEGS-CPAELSEVGHQIVEKCQGLPLAVVLIAGVIVR---G
--------KK-KE--KD-------LRLKIQHNLDSFVSANNNLEIMKVMQLSFDHLPYHL
KPLLLYFAGSRKSKRTP------LWMAEGL--------VDHDIGSKSSLEEATQSYLDA-
----------LIS-SSLIMVDHML----------AEKSK-PFSVMIKVFYVHNVVHDFCS
VKAKKEKFI
>St_PG3023_C00T066570.1
-------------KSFV-EPIESTSSP--F----VEVTVGHEKEE--SQIIDQ-LLDEHE
SELDVISIIGMPGLGKTTLANKVYNNTLVTTHFIIRAWCTVSQKYNKSKVLGEILQQVTA
-SGGK--------------ESED--------------DLAEK----------------LR
VALYNNRYLIVLDDVWDIATGEMLIACFP-KVE-RGNRIILTSRSSEVGLKVKWRSDPLR
LQLLTTEKSWELFEKRVFG-EGS-CPAELSEVGHQIVEKCQGLPLAVVLIAGVIVR---G
--------KK-KE--ND-------LWLKIQDNLDSFISANINLQMMKVMQLSYDHLPCHL
KPLLLYFARWRKSKRTPVSKLMQLWMAEGL--------VDHDIPSKCNLEEATQRYLDA-
----------LVS-SSLIIVDHML----------DKKNT-PFSVRIKVCYVHDVVHDFCS
VKARKEKFL
>St_PG3023_C00T066575.1
----------------N-EPIELTSSS--F----VEVTVGHEEDE--ARIIGQ-LLDEHE
SELDVISIVGMPGLGKTTLANKVYNNTLVASHFNVRAKCTVSQKYNKSKVLQEILQQVPH
VSGGN--------------ESKD--------------DPADK----------------LR
RTLLDKRYLIVLDDVWDTATGEMLIACFP-KVK-RGNRIILTSRSSKVGLQVKCHSDPLH
LQLLTPEKSWDLFVKKVFGDEGS-CPAELSEVGHQIVEKCQGLPLAIVLIAGVIVR---G
--------KK-KE--KD-------LWLQIQDNLDSFISAKNNLEMMKVMQLSYDHLPHHL
KPLLLYFGRCRKSKRTPVCKLMQLWMAEGL--------LDHDIPSKCSLEEVTQSYLDA-
----------LIS-SSLIMVDHS--------Q--SKTS-YPFLVMIKVCYVHDVVHDFCS
VKAKKEKFF
>St_PG3023_C00T066580.1
---------------------ESTSSP--F----VEVTVGHEKEE--SQIIDQ-LLDEH-
AELDVILIVGMPG-------------------------------------------QVTG
-SEEK--------------GSED--------------DLAED----------------LR
RALYDKRYLIVLDDVWDIATGEMLIACFP-KLK-RGDRVILTSRISKIGSQVKCRTDPID
LQVLTPEKSWELFEKRVFG-EGS-CPAELSDVGHQIVKKCKGLPLAIVLVAGVIVR---G
--------KK-KE--KD-------LWLKIQDNLDSFISANINLEMMKVMQLSYDHLPYHL
KPLLLYFARSQKNKRTPVSKLKQLWMAEGF--------VDHDIRSKSSLEDATQSYLDA-
----------LIS-SSLIMVDHIL----------SKKSM-PFSVRIKVCYVHDVVHDFCS
EKAKKAKFF
>St_PG3023_C00T066582.1
-------------KSSN-EPIESTSSS--F----VEVTVGHEEEE--ARIIGQ-LLDEHE
SELDVISIVGMPGLGKTTLANKVYRNTLVATHFNVRAWCTVTQKYNKSKVLREILQQVT-
GSEEK--------------GSED--------------DLAEK----------------LR
RALLDKRYLIVLDDVWDIATGEMLIACFP-KVK-RGNRIILTSRSSKVGLQVKCHSDPLL
LQLLTTEKSWELFEKRVFGEQGS-CPAELSEVGHQIVEKCNGLPLAVVLIVGVIVRGRKG
--------KE-KE--ND-------LWLKIQQNLDSFISANNNLEMMKVMQLSYDHLPFHL
KPLLLYFSRSQKSKRTPVSRLMQLWMAEGL--------VDHDIGSKSSLEEATQSYLDA-
----------LIS-SSLIMMDHI--------P--CERS-ESFSVMIKVCYVHDVVHDFCS
VKSKKEKFF
>St_PG3023_C00T066584.1
------------------EPIELTSSS--F----VEVTVGHEEDE--AQIICQ-LLDEHE
SELDVISIVGMPGLGKTTLANKVYNNTLVASHFNVRAKCTVSQKYNKSKVLREILRQVTG
-SGGK--------------ENED--------------DLAEK----------------LR
VALYDKRYLIVLDDVWDIATGEMFIACFP-KVK-RGNRIIITSRSSKVGLQVKCHSDPLH
LQLLTPEKSWDLFVKKVFGDEGS-CPAELSEVGHQIVEKCQGLPLAIVLIAGVIVR---G
--------KK-KE--KD-------LWLQIEHNLDSFISSNNNLQMTKVMQLSYDHLPCHL
KPLLLYFATSQKNERTPVSTLMQLWMAEGL--------VDDN-----SLEDVTQSYLDA-
----------LIS-SSLIMVDHI--------ASNSESI-WMMPVMIEVCYMHDVVHDFCS
VKAEKEKFF
>St_PG3023_C00T066591.1
----------------D-EPIESTSSS--F----VEVTVGHEEEE--ARIIDQ-LLDKHE
SELDLISIVGMAGLGKTTLANKVYNNTLVASHFNVRAWCTVSQKYNKSKVLWEILQQVTA
-SGKKESEDDLAKKQQRVVESED--------------DLAKKQRRV--VESEEDLAENLR
VALYDKRYLIVLDDVWDTATGEMLIACFP-KIE-RGNRVILTSRSSEVGLKVKCRSDPLH
LQLLTPGKSWELFEKRVFG-EGS-CPDELSYVANQIVEKCQGLPLAVVLIAGVIVR---G
--------KK-TE--KD-------LWLKIQHNLDSFVSANNNSEMMKVMQLSYDYLPYHL
KPLLLYFARSRKSKRTPVSKLMQLWMAEGL--------VDHDIPSKYSLEEATQRYLEA-
----------LVS-SSLIMVDHMI----------YKKSE-PFSVRIKVCYVHDVVHDFCS
VKAKKEKFV
>St_PG3023_C00T066596.1
-----------DAKSSK-ETIESTSSS--F----VEVTVGHEEEA--AWIICQ-LLDEHE
SELDVISIVGMPGLGKTTLANKVYKNTLVATHFNVRAWCTVSQKYNKSKVLREILQQVT-
VSEKKESEYDLAKKQRRVVESEE--------------DLAEN----------------LR
IALLNKRYLIVLDDVWDIETGEMLIACFP-KFK-RGNRIILTSRSSKIGLQVKCHSDPLH
LQLLTPEKSWDLFVKKVFGDEGS-CPAELSEVGHQIVEKCKGLPLAIVLIAGVIVRGREG
--------KK-KE--KD-------LWLQIEHNLDSFISSNNNLQMMKVMQLSYDHLPYHL
KPLLLYFARSQKSKRTPVSTLMQLWMAEGL--------VDHD-----SLEEATQSYLDA-
----------LIS-SSLIMVDHI--------P--FKSI-WRTPVMIKVCYMHDVVHDFCS
VKAKKEKFF
>St_PG4005_C00T013708.1
--------------SSN-EPIESTSSS--F----VEVTVGHEEDE--AKMIDQ-LLDKHE
SELDVISIVGMPGLGKTTLAKKVYNNTLVASHFNVRAWCTVSQKYNKSKVLGQILQQVTG
-SRGK--------------ESED--------------DLAEK----------------LR
VALYDKRYLIVLDDVWDIATGETLIACFP-MVE-RGNRVILTSRSSEVGLKVKCRSDLLR
LQLLTPGKSWELFEKMVFG-EGS-CPAELLDVGHQIVEKCQGLPLAVVLIAGVIVR---G
--------KK-KE--KD-------LWLKIQHNLDSFVSANNNLE---IMQLSYDHLPYHL
KPLLLYFARSRKSKRTPVSKLMQLWMAEGF--------VDHDIPSKCSLEEATQSYLDA-
----------LIS-SNLIMVDHIL----------TEKSR-FISVRIKVCYVHDVVHDFCS
VKAKKEKFL
>St_PG4005_C00T014464.1
----------------D-EPIESTSSS--F----VEVTVGHEEDE--SWIIDQ-LRDEHE
SEFDVISIVGMPGLGKTTLAKKVYNNTLVASHFNVRAWCTVSQKYNKSKVLREILQQVTV
-SEKK--------------ESED--------------DLAEN----------------LR
RALYDKRYLIVLDDVWDIATGEMLIACFP-KLK-RGNRIILTSRSIKVGLQVKCHSNPLP
LQLLTPEKSWELFEKLVFG-EGS-CPAELLDVGHQIVEKCQRLPLAVVLIAGVIVR---G
--------KK-KE--KD-------LWLKIQHNLDSFVSANNSLE---IMQLSYDHLPYHL
KPLLLYFARSRKSKRIQVSKLMQLWMAEGL--------VDHDIGSKSSLEEATQSYLDA-
----------LIS-SSLIMVDHML----------SEKSK-PFSVMIKVCYVHDVVHDFCS
VKAKKEKFL
>St_PG4005_C00T017894.1
--------------SFV-KPIESTSPP--F----VEVTVGYEKEK--SQIIHQ-LLDEHE
SKLDVISIVGMPGVGKTTLANKVYNNTLVASHFKIRAWCTVSQKYNKSKVLREILQQVTA
-SEKK--------------ESEDDLAKKQRRVVQSEEDLAEN----------------LR
GALYDKRYLIVLDDVWDIETGEMLIACFP-KIG-RGNRIILTSRISKIGWQIKCRTNPHD
LQVLTPKESWNLFEKRVFG-KGS-CPDELWDIGHQIVEKCRGLPLTVVLIAGVIVRVRKG
--------NE-KE--KD-------LWLKIQHNLDSFISANINLQMMKVMQLSYDHLPYHL
KPLLLYFARSQKNKRTPVSKLKQLWMAEGL--------VDHDIRSKSSLEEATQSYLDA-
----------LIS-CSLIMVDHI------------KKSK-SFSVRIKVCYVHDVVHDFCS
EKAKNEKFF
>St_PG4005_C00T017895.1
--------------SSN-EPIESTSSS--F----VEVTVGHEEDE--AKMIDQ-LLDKHE
SELDVISIVGMPGLGKTTLAKKVYNNTLVASHFNVRAWCTVSQKYNKSKVLGQILQQVTG
-SRGK--------------ESED--------------DLAEK----------------LR
VALYDKRYLIVLDDVWDIATGETLIACFP-MVE-RGNRVILTSRSSEVGLKVKCRSDLLR
LQLLTPGKSWELFEKMVFG-EGS-CPAELLDVGHQIVEKCQGLPLAVVLIAGVIVR---G
--------KK-KE--KD-------LWLKIQHNLDSFVSANNNLE---IMQLSYDHLPYHL
KPLLLYFARSRKSKRTPVSKLMQLWMAEGF--------VDHDIPSKCSLEEATQSYLDA-
----------LIS-SNLIMVDHIL----------TEKSR-FISVRIKVCYVHDVVHDFCS
VKAKKEKFL
>St_PG4005_C00T034289.1
---------------SD-KPIKSTSSS--F----VEVTIGHEEEE--SQIIDQ-LLDEHE
SELDVILIVGMPGLGKITLANKVYKNTLVTNHF---------------KVLREILQQVTG
-SEGN--------------KSED--------------DLAEK----------------LR
GALLDKRYLIVLDDVWDIATGEMLIACFP-KDK-RGNRIILTSRSMKVGLQVKCHSDPRR
LQFLTPEKSWDLFEKRVFG-EGH-YPAELSYVGHQIVEKCKGLPLAVVLIAGVIVRVRKG
--------KK-KENEKD-------LWLKIQHNLDSFISANNNLQMMKVMQLSYDHLPYHL
KSLLLYFARSQKSKRTPVSKLMQLWMAEGF--------VDHDIPSKSSLEEATQSYLDA-
----------SIS-SCLIMVDHI--------P--SKKRTWPFSDMIKVCYVHDVVHDFCS
VKAKKEKFF
>St_PG4005_C00T036453.1
--------------SSD-EPIESTSSS--F----VEVTVGHEEDE--AWIIEK-LLDEHE
SDLDVISIVGMPGVGKTTLANNVYNNTLVANHFNVRAWCTVSQKYNKSKVLGEILQQVIG
-FEGN--------------ESED--------------DLAEM----------------LR
RALLDIRYLIVLDDVWDVATGEMLIACFP-KFE-RGNRIILTSRYTKVGSQVKCRSDPHP
LQPLTLGKSWDLFKKRVFG-EGS-CPDELSDIGLQIVEKGQGLPLALVLIAGVIVR---G
------KEKE-KE--KD-------LWLKIQDNLDSFISANINSQMMKVMQLSYDHLPYHL
KPLLLFFARSKKSKQTPVSKLMQLWMAEGF--------VDHDIPSKSSLEETTQSYLDA-
----------LIS-SSLIMVDHI--------P--SKKSL-PLSIMVKVCYVHDVVHDFCS
AKVKKEKFF
>St_PG4005_C00T054674.1
-------------KSFV-EPIESTSSP--F----VEVTVGHEKEE--SQIIGQ-LLNQQE
SELDVISIVGMPGLGKTTLANKVYNNTLVASHFKIRAWCTVSQKYNKSKVLREILQQVAS
-SEEK--------------ESEDH-------------NLAEK----------------LR
RALYDKRYLIVLDDVWDIATGEMLIACFP-KLK-RGDRVILTSRISKVGSQVKCRTDPID
LQVLTLEKSWELFEKRVFG-EGS-CPAELSDVGHKIVKKCKGLPLAIVLIAGVIVR---G
--------KK-KE--KN-------LWLKIQYNLDSFISANINLQMMKVMQLSYDHLPCHL
KPLLLYFARSQKNKRTPVSELKQLWMAEGF--------VGYDIPSKGSLEEATQSYLDA-
----------LIS-SSLIMVDQIL----------SKKSM-PFSVRIKVCYVHDVVHDFCS
EKAKKAKFF
>St_PG4005_C00T054677.1
-------------KSFV-EPIESTSSP--F----VEVTVGHEEEE--ARIIDQ-LLDEHE
SELDVISIVGMPGLGKTTLANKVYNNTLVASHFNVRAWCTVSQKYNKSKVLWEILQQVTA
-SEKK--------------ESED--------------DLAKKQRRV--VESEEDLAENLR
VALYDKRYLIVLDDVWDIATGEMLIACFP-KVE-RGNRVILTSRSTEVGLKVKCRSDPLH
LQLLTLGKSWELFEKRVFG-EGS-FPAELSNVGHQIVEKCQGLPLAVVLIAGVIVR---G
--------KK-KE--RD-------LWLKIQYNLDSFVSANNNLEIMKVMQLSYDHLPYHL
KPLLLYFARSRKSKRTPVSKLMQLWMAEGL--------VDHDIPSKYSLKEATQKYLDA-
----------LVS-SSLIMVDHML----------YKKSK-PFSVRIKVCYVHDVVHDFCS
VKAKKEKFV
>St_PG4005_C00T054682.1
---------------SD-EPIKSTSSS--F----VEVTVGHEEEE--ARIIDQ-LLDEHE
SELDVISIVGMAGVGKTTLANKVYNNTLVASHFNVRAWCTVSQKYNKSKVLREILQQVIG
-SGKK--------------ESKD--------------DLAKKQLRV--VESEEDLAETLR
GALYDKRYLIVLDDVWHIETGEMLIACFP-KIE-RGNRIILTSRISKVGSQVKCRTNPVD
LQVLTLEKS--------------------SRIGK-------------------------G
--------KE-KE--KG-------LWLKIQHNLDSFISANINLQIMKVMQFSYDHLPYHL
KPLFLYFARSQKNKRTPVSKLKQLWMAEGL--------VDHDIGSKSSLEEATQSYLDA-
----------LIS-SSLIMVDHI-----------KKSAR-----------FHD--SNFLH
RR-------
>St_PG4005_C00T054683.1
----------------D-EPIESTSSS--F----VEVTVGHEEDE--SWIIDQ-LRDEHE
SEFDVISIVGMPGLGKTTLAKKVYNNTLVASHFNVRAWCTVSQKYNKSKVLREILQQVTV
-SEKK--------------ESED--------------DLAEN----------------LR
RALYDKRYLIVLDDVWDIATGEMLIACFP-KLK-RGNRIILTSRSIKVGLQVKCHSNPLP
LQLLTPEKSWELFEKLVFG-EGS-CPAELLDVGHQIVEKCQRLPLAVVLIAGVIVR---G
--------KK-KE--KD-------LWLKIQHNLDSFVSANNSLE---IMQLSYDHLPYHL
KPLLLYFARSRKSKRIQVSKLMQLWMAEGL--------VDHDIGSKSSLEEATQSYLDA-
----------LIS-SSLIMVDHML----------SEKSK-PFSVMIKVCYVHDVVHDFCS
VKAKKEKFL
>St_PG4005_C00T054687.1
---------------FV-EPIESTSPP--F----VEVTVGHEKEG--SQIIHQ-LLDEHE
SKLGVISIVGMPGVGKTTLANKVYNNTLVASHFKIRAWCTVSQKYNKSKVLREILQQVTA
-SEKK--------------ESEDDLAKKQRRVVESEEDVAEN----------------LR
VALYDKRYLIVLDDVWDIETGEMLIACFP-KIG-RGNRIILTSRISKVGWQIKCRTNPHD
LQVLTPKESWDLFEKRVFG-KGS-CPDELWDIGHQIVEKCRGLPLTVVLIAGVIVRVRKG
--------NE-KE--KD-------LWLKIQHNLDSFISANINLQMMKVMQLSYDHLPYHL
KPLLLYFARSQKNKRTPVSKLKQLWMAEGL--------VDHDIRSKSSLEEATQSYLDT-
----------LIS-SSLIMVDHI------------KKSK-SFSVRIKVCYVHDVVHDFCS
EKAKNEKFF
>St_PG4005_C00T054688.1
---------------SD-KPIESTSSS--F----VEVTVGHEEDE--AKMIDQ-LLDKHE
SELDVISIVGMPGLGKTTLAKKVYNNTLVASHFNVRAWCTVSQKYNKSKVLQEILQQVPH
VSGGN--------------GSED--------------DPADK----------------LR
RALLDKRYLIVLDDVWDIATGEMLIACFP-QVE-RGNRVILTSRSSEVGLKVKCRSDLLR
LQLLTRGKSWELFEKMIFG-EGS-CPAELLYVGHQIVEKCQGLPLAVVLIAGVIVR---G
--------KK-KQ---D-------LWLKIQHNLDSFFSANNNLEI---MQLSYDHLPYHL
RPLLLYFARSRKSKRTPVSKLMQLWMAEGF--------VDHDIPSKCSLEEATQRYLDA-
----------LVS-SSLIMVDHML----------YKKSE-TFSVRIKVCYVHDVVHDFCS
VKAKKEIKL
>St_PG4005_C00T054691.1
------------AKSFV-KSIESTSSP--F----VVVTVGHEKEE--SQIIDQ-LRDEHE
SEFDVISIVGMPGLGKTTLANKVYNNTLVASHFKIRAWCTVSQKYNKSKVLQEILQQVTG
-SEEK--------------GSED--------------DLAED----------------LR
RALYDKRYLIVLDDVWDIATGEMLIACFP-KLK-RGDRVILTSRISKIGSQVKCRTDPID
LQVLTPEKSWELFEKRVFG-EGS-CPAELSDVGHQIVKKCKGLPLAIVLVAGVIVR---G
--------KK-KE--KD-------LWLKIQDNLDSFISADINL----VMQLSYDHLPYHL
KSLLLYFARSQKNKRTPVSKLKQLWMAEGF--------VDHDIRSKSSLEDATQSYLDS-
----------LIS-SSLIMVDHIL----------SKKCM-PFSVRIKVCYVHDVVHDFCS
EKAKKAKFF
>St_PG4005_C00T054706.1
----------------D-EPIESTSSS--F----VEVTVGHEEEE--ARIIDQ-LLDEHE
SELNVISIVGMPGLGKTTLANKVYNNTLVASHFNVRAWCTVSQKYNKSKVLWEILQQVTA
-SEKK--------------ESED--------------DLAKKQRRV--VESEEDLAENLR
VALYDKRYLIVLDDVWDIATGEMLIACFP-KVE-RGNRVILTSRSTEV------------
------------------------------------VEKCQGLPLAVVLIAGVIVR---G
--------KK-KE--RD-------LWLKIQHNLDSFVSANNNLEIMKVMHLSYDHLPYHL
KPLLLYFARSRKSKRTPISKLMQLWMAEGL--------VDHDIPSKYSLKEATQKYLDA-
----------LVS-SSLIMVDHML----------YKKSK-PFSVRI--------------
---------
>St_PG4005_C00T054709.1
--------------SFV-KPIESTSPP--F----VEVTVGHEKEK--SQIIHQ-LLDEHE
SKLDVISIVGMPGVGKTTLANKVYNNTLVASHFKIRAWCTVSQKYNKSKVLREILQQVTA
-SEKK--------------ESEDDLAKKQRRVVESEEDLAEN----------------LR
GALYDKRYLIVLDDVWDIETGEMLIACFP-KIG-RGNRIILTSQISKVGWQIKCRTNPHD
LQVLTPKESWDLFEKRVFG-KGS-CPDELSDIGHQIVEKCRGLPLTVVLIAGVIVRVRKG
--------NE-KE--KD-------LWLKIQHNLDSFISANIDLQMMKVMQLSYDHLPYHL
KPLLLYFARSQKNKRTPVSKLKQLWMAEGL--------VDRDIRSKSSLEEATQSYLDA-
----------LIS-SSLIMVG---------------------------------------
---------
>St_PG4005_C00T054710.1
----------------D-EPIESTSSS--F----VEVTVGHEEEE--ARIIDQ-LLDEHE
SELNVISIVGMPGLGKTTLANKVYNNTLVASHFNVRAWCTVSQKYNKSKVLWEILQQVTA
-SEKK--------------ESED--------------DLAEK----------------LR
RALLDKRYLIVLDDVWDIATGEMLISCFP-KVE-RGNRVILTSRSSEVGLKVKCRSDPLH
LQLLTTEKSWELFKKRVFG-EGS-CPAELSEVGHQIVDKCQGLPLAVVLIAGVIVG---G
--------KK-KE--ND-------LWLNIQDNLDSFISANINLQMMKVMQLSYDHLPYHL
KPLLLYFARSRKSKRTPVSKLMQLWMAEGL--------VDHDIPSKCSLEEATQRYLDA-
----------LVS-SSLIMVDHML----------YKKNI-PFSVRIKVCYVHDVVHDFCS
VKAKKEKFL
>St_PG4005_C00T054713.1
-------------KSFV-EPIESTSSP--F----VEVTVGHEKEE--SQIIDQ-LLDEHE
SKLDVISIVGMPGVGKTTLANKVYNNTLVASRFKIRAWCTVSQKYNKSKVLWEILQQVTG
-SEEK--------------GSED--------------DLAEK----------------LR
RALYDKRYLIVLDDVWDIATGEMLIACFP-KLK-RGDRVILTSRISKVGLQVKCRTDPID
LQVLTPEKSWELFKKRVFG-EGS-CPAELTDVGHQIVKKCKGLPLAIVLVAGVIVR---G
--------KK-KE--KD-------FWLKIQDNLDSFISANINL----VMQLSYDHLPYHL
KPLLLYFARSQKNKRTPVSKLKQLWMAEGF--------VDHDIRSKSSLEDATQSYLDA-
----------LIS-SSLIMVDHIL----------SKKSM-PFSVRIKVCHVHDVVHDFCL
EKAKKAKFF
>St_PG4005_C00T054724.1
---------------SI-EPIESTSSS--S----IKVTVGHEEDE--SRIIGQ-LRDEHE
SELDVISIVGMPGLGKTTLANKVYNNTLVASHFKIRAWCTVSQKYNKSKVLREILQQVTG
-SEGK--------------ESEDH-------------DLAEK----------------LR
RALLDKRYLIVLDDVWDIATGEMLIACFP-KVD-RGNRVILTSRSSEVGLKVKCRSDPHD
LQVLTAEESWELFEKRVFGDQGS-CPAELSDIGHQIVEKCKGLPLAIVLIAGVIVR---G
-----------KE--KG-------LWLKIQHNLDSFISANINL----VMQLSYDHLPYHL
KPLLLYFARSQKSKRTPVSTLMQLWMAEGI--------VDHDIPSKGSLEDVTQSYLDA-
----------LIS-SSLIMVDHIPIGSI------------WMSEKIKVCYVHDVVHDFCS
VKAEKEKFF
>St_PG4017_C00T000082.1
--------------------LSSVADK--IKLIVAEVTIDHEEEE--SQIIDH-LLDEHE
SELDVISIVEMPGLDKTTLANKV---------------------------LREILQQVTG
-SEGN--------------KSEG--------------DLAEK----------------LR
RALLDKRYLIVLDDMWDIATGEMLI--------------------------VKCHSDPRC
LQFLTPEKIWDLFEKRVFG-EGR-CPAELSYVGHQIVEKCKGLPLAIVLIAGVTVRVRKG
--------KK-KENEKD-------LWLKIQHNLDSSIFANNNLRMMKVMQLSFDHLPYHL
KSLLLYFARSQKSKRTPVSKLMQLWMAEGF--------VDHDIPSKSSLEEATQSYLYA-
----------LIS-SSLIMVDHI--------P--SKKRTWSFSDMIKVCYVHDVVHEFCS
VKAKKEKVF
>St_PG4017_C00T009049.1
--------------------IESTSSS--F----VEVTVGHEEDE--AKMIDQ-LLDKHE
SELDVISIVGMPGLGKTTLAKKVYNNTLVASHFNVRAWCIVSQKYNMSKVLGEILQQVTG
-SKGK--------------ECEN--------------DLAEK----------------LR
VALYDKRYLIVLDDVWDIATGEMLIACFP-KVE-RGNRVILTSRSSEVGLKVKCRSDLLH
LQLLTLGKSWELFEKMVFG-EGS-CPAELLDVGHQIVEKCQGLPLAVVLIAGVIVR---G
--------KK-KE--KD-------LWLKIQHNLDSFVSANNNLEMMKVMQLSYDHLQYHL
KPLLLYFARSRKSKRIPVSKLMQLWMAEGL--------VDHDIPSKCSLEEATQSYLDA-
----------LIS-SNLIMVDHIL----------TEK---LFSVRIKVCHVHDVVHDFCS
VKAKKEKFL
>St_PG4017_C00T009054.1
------------AKSSD-EPIELTSSS--F----VE------------------------
--LDVISIVEMPGVGKTTLANKVYNNTLVASHFNVRAWCTVSQKYNKSKVLREILQQVTA
-SEKK--------------EGEDDLSKKQRRVVES--DLAEN----------------LR
GALYDKRYLIVLDDVWDIETGEMLIACFP-KIG-RGNRIILTSRISKVGWLVKCRTNPHD
LQVLTPEKSWDLFEKRVFG-KGR-CPDELSDIGHQIVEKCRGLPLTVVLIAGVIVRVRKG
--------KE-KE--KD-------LWLKIQHNLNSFISTNINLQMMKVMQLSYDHLPYHL
MPLLLYFTRSQKNKRTPVSKLKQLWIAEGL--------VDHDIGSKSSLEEATQSYLDA-
----------LIS-SSLIMVDHI------------KKSK-SFSVRIRVCYVHDVVHDFCS
EKAKNEKFF
>St_PG4017_C00T009066.1
------------AKSSD-ESIESTSSS--F----VEVTVGHEEDE--ARIIGQ-LLDEHE
SELDVISIVGMPRLGKTTLANKVYNNTLVASHFNVRAKCTVSQKYNKSKVLQEILQQVT-
GSGGK--------------ESEN--------------DLAEK----------------LR
VALYDKRYLIVLDDVWDIATGEMLIACFP-KVK-RGNRIILTSRSSKVGLQVKCHSDPLH
LQLLTPEESWDLFVKKVFGDEGS-CPAKLSEVGHQIVEKCKGLPLAIVLIAGVIVRGREG
--------KK-KE--KD-------FWLKIQDNLDSFISSNNNLQMMK-------------
-------------------------MAEGL--------VDHD-----SLEEATQSYLDA-
----------LTS-SSLIMVDHI--------P--CKKI-WLTSVMIKVCYMHDVVHDFCS
VKAKKEIFF
>St_PG4017_C00T009068.1
------------------EPIESTLSS--F----VEVTVGHEEDE--AKMIDQ-LLDKHE
SELDVISIVGMPGLGKTTLAKKVYNNTLVASHFNVRAWCTVSQKYNKSKVLGEILHQVTG
-SGGK--------------ESED--------------DLAEK----------------LR
VALYDKRYLIVLDDVWDIATGEMLIACFP-KVE-RGNRVILTSRSSEVGLKVKCRSDLLR
LQLLTLGKSWELFEKMVFG-EGS-CPAELLDVGHQIVEKCQGLPLAVVLIAGVIVR---G
--------KR-KE--KD-------LWLKIQHNLDSFVSANNNLE---IMQLSYDHLPDHL
KPLLLYFTRSRKSKRTQVSKLMQLWMAEGL--------VDDDIPSKCSLEEATQSYLDA-
----------LIS-SNLIMVDHIL----------SKKIK-FFSVRIKVCYVHDVVHDFCS
VKAKREKFL
>St_PG4017_C00T009070.1
--------------------IESPSSS--F----VEVTVGHEEDE--SKMIDQ-LLDKHE
SEFDVISIVGMPGVGKTTLANKVYNNTLVASHFKIRAWCTVSQKYNKSKVLREILQQVTG
-SEEK--------------ESED--------------DLAEK----------------LR
RALYDKRYLIVLDDVWDIATGEMLIACFP-KVE-RGNRVILTSRSSEVGLKVKCRSDLLR
LQLLTLGKSWELFEKRVFG-EGS-CPAELLDVGHQIVEKCQGLPLAVVLIAGVIVR---G
--------KK-KE--KD-------LWLKIQHNLDSFASANSNLE---IMQLSYDHLPYHL
KPLLLYFARSRKSKRTQVSKLMQLWMAEGL--------VDDDIPSKCSLEEATQSYLDA-
----------LIS-SNLITVDHIL----------TKKSM--FSVRIKVCYVHDVVHDFCS
VKAKKEKFL
>St_PG4017_C00T009073.1
--------------SSN-EPIESTSSS--F----VEVTIGHEEDE--AQIIGQ-LLDEHE
SELDVISIVGMPGLGKTTLANKVYNNTLVANHFNVRAKCTVSLNYNKSKVLQEILQQVT-
GSGGN--------------ESED--------------DLAEN----------------LR
VALYNKRYLIVLDDVWDIETGEMLIACFP-KVK-RGNRIILTSRSSKVGLQVKCHSDPLH
LQLLTPEKSWDLFVKKVFGDEGS-CPAELSEVGHQIVEKCQGLPLAIVLIAGVIVR---G
--------KK-KE--KD-------SWLQIEHNLDSFISANINLQMMKVMQLSYDHLPCHL
KPLLLYFARSQKSKRTPVSTLMQLWMAEGL--------VDDD-----SLEDVTQSYLDA-
----------LIS-SNLIMVDH------DHIPSDSESI-WITHVMIQVCYMHDVVHDFCS
VKAEKEKFF
>St_PG4017_C00T025660.1
----------------------LTSSL--F----VEVTAGHEKEE--SQIIDQ-LLDEHE
SELDVISIVGMPGLGKTTLANKVYNNTLVASHFKIRAWCTVSQKYNKSKVLWEILQQVTG
-SEEK--------------GSED--------------DLAEK----------------LR
RALLDKRYLIVLDDVWDIATGEI---------------IILTSRISKVGSQVKCRTDPLN
LQVLTPEKSWELFEKRVFG-EGS-CPAERSDVGHKIVKKCKGLPLAIVLIAGVIVR---G
--------KK-KE--KD-------LWLKIQDNLDSFISANINLQMMKVMKLSYDHLPYHL
KLLLLYFARSQKNKRTPVSKLRQLWMAEGL--------VDHDIPSKSSLEEVTQ------
----------------------IA----------CKKSM-PFSVRIKVCYVHDVVHDFCS
EKAKKAKFF
>St_PG4017_C00T040725.1
--------------------LSSVADK--IKLIVAEVTIDHEEEE--SQIIDH-LLDEHE
SELDVISIVEMPGLDKTTLANKV---------------------------LREILQQVTG
-SEGN--------------KSEG--------------DLAEK----------------LR
RALLDKRYLIVLDDMWDIATGEMLI--------------------------VKCHSDPRC
LQFLTPEKIWDLFEKRVFG-EGR-CPAELSYVGHQIVEKCKGLPLAIVLIAGVTVRVRKG
--------KK-KENEKD-------LWLKIQHNLDSSIFANNNLRMMKVMQLSFDHLPYHL
KSLLLYFARSQKSKRTPVSKLMQLWMAEGF--------VDHDIPSKSSLEEATQSYLYA-
----------LIS-SSLIMVDHI--------P--SKKRTWSFSDMIKVCYVHDVVHEFCS
VKAKKEKVF
>St_PG4017_C00T043896.1
----------------------STSSL--F----VEVTVGHEKEE--SQIIDQ-LLDEHE
SELDVISIVGMPRLGKTTLAKKVYNNTLVASHFKIHAWCTVSQKYNKSKVLWEILQQVTG
-SEEK--------------GSED--------------DLAEK----------------LR
RALLDKRYLIVLDDVWDIATGEMLITCFP-KFN-SGNRIILTSRISKVGSQVKCRTDPLD
LQVLTPEKSWELFEKRVFG-EGS-CPAELSDVGHKIVKKCKGLPLAIVLIAG--------
--------------------------------------------MMKVMQLSYDHLPYHL
KLLLLYFARSQKNKRTPVSKLKQLWMAEGL--------VDHDIPSKSSLEEVTQSYLDA-
----------LIS-SSLIMVDHIL----------CKKSM-PFSVRIKVCYVHDVVHDFCS
EKAKKAKFF
>St_PG4017_C00T070547.1
------------------QPNESISSS--F----VEVTVGREEDE--ARIIDQ-LRDEHE
SELDVISIVGMPGLGKTTLANKVYNDTLVASHFKIRAWCTVSQKYNKSKVLLEILQQVTG
-SGGK--------------ESED--------------DLAEK----------------VR
RALLDKRYLVVLDDVWDIATGEMLIACFP-KLK-RGDRIILTSRISKVGSQVKCRTDPLD
LQVLTPKKSWELFERRVFG-EGS-CPAELSEVGHQIVEKCKGIPLAIVLIAGVIVR---G
--------KK-KE--KD-------LWLKIQDNLDSFISANINSQMMKVMQLSYDHLPYHL
KPLLLYFARSQKNKRTPVSKLKQLWMAEGF--------VDHDIPSKGSLEEVTQSYLDT-
----------LIS-SSLIMVDHIP----------SKKSIWPFSDMIKVCYVHDVVHDFCS
VKAKKEKFF
>St_PG4017_C00T070550.1
-----------DAKSSE-ETIESTSSS--F----VEVTVGHEEEE--ARIICQ-LLDEHE
SELDVISIVGMPGLGKTTLANKVYKNTLVATHFNVRAWCTVSQKYNKSKVLREILQQVT-
VSEKK--------------ESED--------------DLAEN----------------LR
RALLDKRYLIVLDDVWDIETGEMLIACFP-KVK-RGNRIILTSRSSKVGLQVKCHSDPLH
LQLLTPEKSWDLFVKKVFGDEGS-CPAELSEAGHQIVEKCKGLPLAIVLIAGVIVR---G
--------KK-KE--KD-------LWLQIEHNLDSFISTNINL----VMQLSYDHLPYHL
KPLLLYFARSQKNKRTPVSTLMQLWMAEGL--------VDHD-----SSEEVTQSYLDA-
----------LIS-SSLIMVDHI--------P--SESV-LMMSAIIKVCYMHDVVHDFCS
VKAKKEKFF
>St_PG4017_C00T070552.1
------------------NPIESISSS--F----VDVTVGHQEDE--DRMIDQ-LLDEHE
SELDVISIVGMPGLGKTTLANKVYNNTLVASHFDVRAWCTVSQKYNKSKVLGEILQQVTD
-SEGK---------------SED--------------DLAEK----------------LR
RALLDKRYLIVLDDVWDTTTGEMLISCFP-KIK-RGNRIILTSRSSKVGLQVKCHSDPLH
LRLLTPEKSWELFKKRVFG-EGS-CPAELSEVGHQIVEKCKGLPLALVLIAGVIVRVREG
--------KK-KE--MD-------LWLKIQHNLDSLISSNNNLQMMKVMQLSYDHLPYHL
KPCLLYFGRYRKSKRTPVSKLMQLWMAEGF--------ADH-IPSTSSLEEAAQSYLDA-
----------LIS-SSLIMVD---------------------------------------
---------
>St_PG4017_C00T070556.1
-------------------PIESTSSS--F----VDLTVGHEEEE--AWIIDQ-LLDEHE
SELDVISIVGMPGLGKTTLANKVYNNTLVASHFNVRAWCTVSQKYNKSKVLWQILQQVTA
-SEKK--------------ESED--------------DLAKKQRRV--VESEEDLAENLR
VALYDKRYLIVLDDVWDIATGEMLIACFP-KIE-RRNRVILTSRRSEVGLKVKCRSNPLH
LPLLTPGKSWELFEKRVFG-EGS-CPAELSGVAHQIVEKCQRLPLAVVLIAGVIVR---G
--------KK-KG--KD-------LWLKIQHNLDSFVSANNNLEMMKVMQLSYDHLPYHL
KPLLLYFARSRKSKRTPVSKLMQLWMAEGL--------VDHDIPSKYSLDEATQRYLDA-
----------LVS-SSLIMVDHML----------YKKSE-PFSVRIKVCYVHDVVHDFCS
VKAKKEKFV
>St_PG4032_C00T023892.1
-------------KSSD-ESIESTSSS--F----VEVTVGHEEDK--TWIIDQ-LLDKHE
SKLHVISIVGMPGVSKTTLANKVYKNTLVASHFNVRAWCTVTQKFNKSKVLQVILQQIA-
-------------------ESSE-----GDKVV----DLAEK----------------LR
QELYDKRYLIVLDDVWDIATVEMLIACFP-SVE-KGNRIILTSRS---------------
---------------RVFGDQGS-CPAELSEVGHQIVEKCQGLPLAVVLIAGVIVR---G
--------KK-KE--KD-------LWLKIQHYMDSVISADNNLQMMKVMQLSYDHLPYHL
KPLLLYFGRSQKNKRAPVSKLMQLWMAEGS--------VDHYIPSKSSLEEITQSYLDA-
----------LIS-SSLVMVDRSV----------SKSSH-PFSVAIKVCYVHDVVQDICS
VKAKKEKFF
>St_PG4032_C00T056717.1
---------------SV-EPTESTSSP--F----VEVTVGHEKEE--SQIIDQ-LLDEHE
SELDVISIVGMPGLGKTTLANKVYNNTLVASHFKVRAWCIISQKYNKSNVLRKILHQVTG
-PEGK--------------ESEDH-------------DLAEK----------------LR
RALLDKRYLIVLDDVWDIATGEMLIACFP-KIK-RGNRIILTSRSSKVGLQVKCHSDPLK
LQLFTPEKSWELFEKRVFG-KGS-CPAELLDVGHQIVEKCNGLPLTVVLIAGVIVRVRKG
-----------KE--KD-------LWLKIQDNLDSFISANNNLEMMKVMQLSYDHLPYHL
KPLLLYFARSQKNKRTPVSTLMQLWMAEGF--------VDHDIRSKSSLEEVTQSYLDA-
----------LIS-SSLIMVDHI--------P--SESI--WTSVMIRACYVHDVVHDFCS
VKAKKEKFF
>St_PG4032_C00T056719.1
------------------EPIESTSSS--F----VEITVGHEEDE--SWIIDQ-LRDEHE
SEFDVISIVGMPGLGKTTLAKKVYNNMLVASHFNVRAWCTVSQKYNKSKVLREILQQVTV
-SEKK--------------ESED--------------DLAEN----------------LR
RALYDKRYLIVLDDVWDIATGEMLIACFP-KLE-RGNRVILTSRSSEVGLKVKCRSKPLP
LQLLTPEKSWELFEKMVFG-EGS-CPAELLDVGHQILEKCQRLPLAVVLIAGVIVR---G
--------KK-KG--KD-------LWLIIQHNLDSFVSANNNLE---IMQLSYDHLPYHL
KPLLLYFARFRKSKRIQVSKLMQLWMAEGL--------VDHDIGSKSSLEEATQSYLDA-
----------LIS-SSLIMVEHRQ----------AKRIW-PFTVMIKVCYVHDVVHDFCS
VKAKKEKFL
>St_PG4032_C00T056726.1
----------------N-DPIESTSSS--F----VEVTVGHEEDE--ARIISQ-LLDEHE
SELDVISIVGMPGLGKTTLANKVYNNTLVASHFNVRAKCTVSQKYNKSKVLQEILQQVTG
-SGGK--------------ESEN--------------DLAEK----------------LR
VALYDKRYLIVLDDVWDIATGEMLIACFP-KVK-RGNRIILTSRSSKVGLQVKCHSDPLH
LQLLTPKKSWDLFVKRVF-EEGS-CPAELSDVGHQIVEKCKGLPLAIVLIAGVIVR---G
--------KK-KE--KD-------LWLKIQHNLDSFIYSNNNLQMMKVMQLSYDHLPCHL
KPLLLYFARSQKSKRTPVSTLMQLWMAEGL--------VDHD-----SLEEATQSYLDA-
----------LIS-SSLIMVDHV--------P--SESI--WRSVMIRACYVHDVVHDFCS
VKAKKQKFF
>St_PG4032_C00T068455.1
-------------KSSD-ESIESTSSS--F----VEVTVGHEEDK--TWIIDQ-LLDKHE
SKLHVISIVGMPGVSKTTLANKVYKNTLVASHFNVRAWCTVTQKFNKSKVLQVILQQIA-
-------------------ESSE-----GDKVV----DLAEK----------------LR
QELYDKRYLIVLDDVWDIATVEMLIACFP-SVE-KGNRIILTSRS---------------
---------------RVFGDQGS-CPAELSEVGHQIVEKCQGLPLAVVLIAGVIVR---G
--------KK-KE--KD-------LWLKIQHYMDSVISADNNLQMMKVMQLSYDHLPYHL
KPLLLYFGRSQKNKRAPVSKLMQLWMAEGS--------VDHYIPSKSSLEEITQSYLDA-
----------LIS-SSLVMVDRSV----------SKSSH-PFSVAIKVCYVHDVVQDICS
VKAKKEKFF
>St_PG4036_C00T002622.1
----------------D-EPIESTSSS--F----VEVTVGHEEDE--SWIIDQ-LLDEHE
SELDVISIVGMPGLGKTTLANKVYKNTLVASHFNVRAWCTVSQKYNKSKVLREILQQVTV
-SGGK--------------ESEC--------------DLAEK----------------LR
RALLDKRYLIVLDDVWVMATGEMLIACFP-KVK-RGNRIILTSRSSEVGSKVKCHSDLLH
LRLSTPEKSWELFEKRVFGDEGS-CPAELSKVGHKIVEKCKGLPLALVLIAGVIVRGRKG
--------KK-----KD-------LWLKIQHNLDSFISVNNNLEMMKVMQLSYGHLPYHL
KPLLLYFARSQKNKRTPVSTLMQLWMAEGF--------VDHDILSKSSLEEVTQSYLDT-
----------LIS-SSLIMIDHI--------P--CESGE-PFSVTIKVCYVHDVVHDFFS
VKAKKEKFF
>St_PG4036_C00T002624.1
--------------------IESTSSS--F----VEVTVGHEEDE--FRMIDQ-LLHKHE
SELDVISIVGMPGLGKTTLAKKVYNNTLVASHFNVRAWCTVSHKYNKSKVLWDILQQVTD
-SGGK--------------ESED--------------DLADK----------------LR
VALYDKRYLIVLDDVWDIATGEMLIACFP-KVE-RGNRVILTSRSSEVGLKVKCHSDLLR
LQLLTLGESWKLFEKMVFG-KGS-CPAELLDVGHQIVEKCQGLPLAVVLIAGVIVR---G
--------KK-KE--KD-------LWLKIQHNLDSFVSANNNLE---IMQLSYDHLPDHL
KPLLLYFARSRKSKRTPVSKLMQLWMAEGF--------VDHDIPSKCSLEEATQRYLDA-
----------LVS-SSLIMVDHML----------YNKNM-TFSVRIKVCYVHDVVHDFCL
VKAKKEKFL
>St_PG4036_C00T002627.1
-------------------PIESTSSS--F----VEVTVGREEDE--AKMIDQ-LLDEHE
SELDVISIVGMPGLGKTTLANKVYNNTLVTTHFNIRAWCTVSQKYNKSKVLQEILLQVTG
-SGGK--------------ERED--------------DLAEK----------------LR
VALYDKRYLIVLDDVWDITTWEMLIACFP-KVK-RGNRIILTSRSSEVGLKVKCRSDPLC
LQLLTTEKSWELFEKRVFG-EGS-CPAELSEVGHKIVDKCQGLPLAVVLIAGVIVR---G
--------KK-KE--ND-------LWLNIQDNLDSFISANINSQMMKVMQLSYDHLPYHL
KPLLLYFARSRKSKRTPVSKLMQLWMAEGL--------VDHDIPSKCSLEEATQRYLDA-
----------LVS-NSLIIVDHML----------YKKNM-PFSVRIKVCYVHDVVHDFCS
VKAKKEKFL
>St_PG4036_C00T030944.1
-------------------PIESTSSS--F----VEVTVGREEDE--AKMIDQ-LLDEHE
SELDVISIVGMPGLGKTTLANKVYNNTLVTTHFNIRAWCTVSQKYNKSKVLQEILLQVTG
-SGGK--------------ERED--------------DLAEK----------------LR
VALYDKRYLIVLDDVWDITTWEMLIACFP-KVK-RGNRIILTSRSSEVGLKVKCRSDPLC
LQLLTTEKSWELFEKRVFG-EGS-CPAELSEVGHKIVDKCQGLPLAVVLIAGVIVR---G
--------KK-KE--ND-------LWLNIQDNLDSFISANINSQMMKVMQLSYDHLPYHL
KPLLLYFARSRKSKRTPVSKLMQLWMAEGL--------VDHDIPSKCSLEEATQRYLDA-
----------LVS-NSLIIVDHML----------YKKNM-PFSVRIKVCYVHDVVHDFCS
VKAKKEKFL
>St_PG4036_C00T055557.1
----------------D-EPIESTSSS--F----VEVTVGHEEDE--SWIIDQ-LLDEHE
SELDVISIVGMPGLGKTTLANKVYKNTLVASHFNVRAWCTVSQKYNKSKVLREILQQVTV
-SGGK--------------ESEC--------------DLAEK----------------LR
RALLDKRYLIVLDDVWDMATGEMLIACFP-KVK-RGNRIILTSRSSEVGSKVKCHSDLLH
LRLSTPEKSWELFEKRVFGDEGS-CPAELSKVGHKIVEKCKGLPLALVLIAGVIVRGRKG
--------KK-----KD-------LWLKIQHNLDSFISVNNNLEMMKVMQLSYGHLPYRL
KPLLLYFARSQKNKRTPVSTLMQLWMAEGF--------VDHDILSKSSLEEVTQSYLDT-
----------LIS-SSLIMIDHI--------P--CESGE-PFSVTIKVCYVHDVVHDFFS
VKAKKEKFF
>St_PG4041_C00T026864.1
------------------KPIESTSSS--F----VEVTVGHEEEE--SQIIDQ-LLDEHE
FELDVISIVGMPGLDKTTLANKV---------------------------LRDILQQVIG
-SDGN--------------KSED--------------DLAEK----------------LR
RALLDKRYLIVLDDVWDIATGEMLIECFP-KDN-RGNRIILTSRSMKVGLQVKCHSDPRR
LQVLTPEKSWDLFEKRVFG-EGR-CPAELSYVGHQIVEKCKGLPLAVVLIAGVTVRVRKG
--------KK-KENEKD-------LWLKIQHNLDSFISANNNLQMMKVMQLSYDHLPYHL
KSLLLYFARSQKSKRTPVSKLMQLWMAEGF--------VDHDIPSKSSLEEATQSYLDA-
----------LIS-SSLIMVDHI--------P--SKKRTWPFSDMIKVCYVHDVVHDFCL
VKAKKEKFF
>St_PG4041_C00T035363.1
----------------------STSSL--F----VEVTVGHEKEE--SQIIYQ-LLDEHV
SELDVISIVGMPGLGKTTLANKVYNNTKVASHFKIRAWCTVSQKYNKSKVLWEILQQVTD
-SEEK--------------GSED--------------DLAEK----------------LR
RALLDKRYLIVLDDVWDIATGEMLISCFP-KFK-RGNRIILTSRISKVGSQVKCRTDPLY
LQVLTHEKSWELFEKRVFG-EGS-CPAELSDVGHQIVKKCKGLPLAIVLIAGVIVR---G
--------KK-KE--KD-------LWLKIQDNLDSFISANINLQMMKVMQLSYDHLPYHL
KLLLLYFARSQKNKRTPVSKLKQLWMAEGL--------VDHDIPSKSSLEEVTQSYLDA-
----------LVS-SSLIMVDHIL----------CKKSM-LFSVRIKVCYVHDVVHDFCS
EKAKKAKFF
>St_PG4041_C00T037198.1
--------------------IESTSSS--F----VEVTVGHEEDE--FKMIDQ-LLHKHE
SELDVISIVGMPGLGKTTLAKKVYNNTLVASHFNVRAWCTVSQKYNKSKVLREILQQVTD
-LGGK--------------ESED--------------DLADK----------------LR
VALYNKRYLIVLDDVWDIATGEMLIACFP-KVE-RGNRVILTSRSSEVGLKVKCHSDLLR
LQLLTLGESWKLFEKMVFG-KGS-CPAELLDVGHQIVEKCQGLWL--------------G
--------KK-KE--KD-------LWLKIQHNLDSFVSANNNLE---IMQLSYDHLPDHL
KPLLLYFARSRKSKRTPVSKLMQLWMAEGF--------VDHDIPSKCSLEEATQRYLDA-
----------LVS-SSLIMVDHML----------YNKNM-TFSVRIKVCYVHDVVHDFCL
VKAKKEKFL
>St_PG4041_C00T037205.1
---------------FV-EPIESTSSP--F----VEVTVGHEKEE--SKII-------HE
SELDVISIVGMPGLGKTTLANKVYNNTLVASHFKIRAWCTVSQKYNKSKVLREILQQVTG
-SEEK--------------GSGD--------------DLAEK----------------LR
RALYNKRYLIVLDDVWDIAKGEMIIACFP-KLK-RGDRVILTSRISKVGSQVKCHTDPID
LQVLTLEKSWELFEKRVFG-EGS-CPAELSDVGHQIVKKCKGLPLAIVLIAGVIVR---G
--------KK-KE--KN-------LWLKIQHNLDYFISANINLQMMKVMQLRYDHLPCHL
KPLLLYFARSQKNKRTPVSKLKQLWMAEGF--------VDHDIRSKSSLEEATQSYLDA-
----------LIS-SSLIMVDQIP----------SKKSM-PFSVRIKVCYVHDVVHDFCS
EKAKKAKFF
>St_PG4041_C00T037222.1
--------------------IESTSSS--F----VEVTVGHEEDE--FKMIDQ-LLHKHE
SELDVISIVGMPGLGKTTLAKKVYNNTLVASHFNVRAWCTVSQKYNKSKVLREILQQVTD
-SGGK--------------ESED--------------DLADK----------------LR
VALYDKRYLIVLDDVWDIATGEMLIACFP-KVK-RGNRIILTSRSSEVGLKVKCLSDPLH
LQLLTPEKSWDLFVKKVFGDEGS-CPAELSEVGQQIVEKCQGLPLAVVLIAGVIVR---G
--------KK-KE--ND-------LWLKIQHNLDSFVSANNNLE---IMQLSYDHLPDHL
KPLLLYFARSRKSKRTPVSKLMQLWMAEGF--------VDHDIPSKCSLEEATQRYLDA-
----------LVS-SSLIMVDHML----------YNKNM-TFSVRIKVCYVHDVVHDFCL
VKAKKEKFL
>St_PG4041_C00T037230.1
------------------YPIESTSSS--F----VEVAVGHEEDE--ARIISQ-LLDEHE
SELDVISIVGMPGLGKTTLANKVYSNTLVANHFNVRAKCTVSQKYSKSKVLQEILQQVTG
-SGGK--------------EGED--------------DLAEK----------------LR
VALYDKRYLIFLDDVWDIATGEMLIACFP-KVK-RGNRIILTSRSSKVGLQVKCHSDPLH
LQLLTPEKSWDLFVKKVF-EEGS-CPAELSDVGHQIVEKCKGLPLAIVLIAGVIVR---G
--------KK-KE--KD-------WWLKIQHNLDSFISSNNNLQMMKVMQLSYDHLPCHL
KPLLLYFARSQKSKRTPVSTLMQLWMAEGL--------VDHD-----SLEEATQSYLDA-
----------LIS-NSLIMVDHI--------P--SKSI---MFVTIRACYVHDVVHDFCS
VKAKKEKFF
>St_PG4041_C00T037233.1
---------------SD-EPIESTSSS--F----VEVTVGHEEEE--ARIIGQ-LLDEHE
SELDVISIVGMPGLGKTTLANKVYRNTLVATHFNVRAWCTVTQKYNKSKVLREILQQVI-
DSEGK--------------ESED--------------DLAEN----------------IR
RALYDKRYLIVLDDVWDIATGEMLIACFP-KVK-RGNRIILTSRSSKVGLQVKCHSDPLL
LQLLTPEKSWELFEKRVFGEQGS-CPAELSEVGHQIVEKCKGLPLAVVLIVGVIVRGRKG
--------KE-KE--ND-------LWFKIQHNLDSFISANNNLEMMKVMQLSYDHLPFHL
RPLLLYFSRSQKSKRTPVSRLMQLWMAEGF--------VDHDILSKSSLEEVIQSYLDA-
----------LIS-SSLIMMD---------------------------------------
---------
>St_PG4041_C00T037234.1
------------------NPIESISSS--F----VDVTVGHQEDE--DRMIDQ-LLDEHE
SELDVISIVGMPGLGKTTLANKVYNNTLVASHFNVRAWCTVSQKYNKSKVLGEILQQVTD
-SEGK---------------SED--------------DLAEK----------------LR
RALLDKRYLIVLDDVWDTTTGEMLISCFP-KIK-RGNRIILTSRSSKVGLQVKCHSDPLH
LRLLTPEKSWELFKKRVFG-EGS-CPAELSEVGHQIVEKCKGLPLAVVLIAGVIVRVREG
--------KK-KE--KD-------LWLKIQHNLDSLISSNNNLQMMKVMQLSYDHLPYHL
KPCLLYFGRYRKSKRTPVSKLMQLWMAEGF--------ADH-IPSTSSLEEAAQSYLDA-
----------LIS-SSLIMVDHI--------P--SKKSV-HFSVRIKVCYVHDVVHDFCS
VKAKKEKFF
>St_PG4041_C00T037236.1
-------------------PIESTSSS--F----VEETVGLEEDEDEARIVRQ-LLDEHE
SELDVISIVGMPGLGKTTLANKVYNNTLVASYFNVRAKCTVSQKYNKSKVLQEILQQVPH
VSGGN--------------ENED--------------DPADK----------------LR
VALYDKRYLIVLDDVWDIATGEMLIACFP-KVK-RGNRIILTSRNSEVGLKVKCHSDPLQ
LQLLTPEKSWDLFVKKVFGDEGS-CPAELSEVGHQIVEKCQGLPLAIVLIAGVIVR---G
--------KK-KE--KD-------LWLKIQHNLNSVMT--INLQMMKVMQLSYDHLPCHL
KPLLLYFARSQKSERTPVSTLMQLWMAEGF--------VDHD-----SLEEVTQSYLDA-
----------LIS-SSLIMMDHI--------P--CESS-EPFSVMIKVCYVHDVVHDFCS
VKSKKEKFF
>St_PG4041_C00T062137.1
----------------D-KPIESTSSS--F----VEVTVGHEEEE--SQIIDQ-LLDEHE
SELDVISIVGMPGLGKTTLANK----------------------------------QVAG
-SEGN--------------KSED--------------DLAEK----------------LR
RALLDKRYLIVLDDVWDIATGEMLIECFP-KDN-RGNRIILTSRSMKVGLQVKCHSDPRR
LQVLTPEKSWDLFEKRVFG-EGR-CPAELSYVGHQIVEKCKGLPLAVVLIAGVTVRVRKG
--------KK-KENEKD-------LWLKIQHNLDSFISANNNLQMMKVMQLSYDHLPYHL
KSLLLYFARSQKSKRTPVSKLMQLWMAEGF--------VDHDIPSKSSLEEATQSYLDA-
----------LIS-SSLIMVDHI--------P--SKKRTWPFSDMIKVCYVHDVVHDFCL
VKAKKEKFF
>St_PG4042_C00T010024.1
--------------------IESTSSS--F----VEVTVGHEEDE--AKMIDQ-LLDKHE
SELDVISIVGMPGLGKTTLAKNVYNNTLVASHFNVRAWCTVSQKYNKSKVLKEILQQVTG
-SGGK--------------ESVD--------------DLAEK----------------LR
VALYDKRYLIVLDDVWDIATGEMLIACFP-KVE-RGNRVILTSRSSKVGLQVKCHSDPLH
LQLLTPEKSWDLFVKMVFGDEGS-CPAELLDIGHQIVEKCQGLPLAVVLIAGVIVR---G
--------KI-KE--KD-------LWLKIQHNLDSFVSANNNLE---IMQLSYDHLPDHL
KPLLLYFARSRKSKRTQVSKLMQLWMAEGL--------VDHDIPSKCSLEEATQSYLDA-
----------LIS-SNLIMVDHIL----------SKKIK-FFSVRIKVCYVHDVVHDFCS
VKAKREKFL
>St_PG4042_C00T010028.1
--------------FSD-EPIESTSSS--F----VEVTVGHEEDE--ARIIGQ-LLDEHE
SELDVISIVGMPGLGKTTLANKVYNNILVASHFNVHAKCTVSQKYNKSKVLREILQQVT-
ALEEK--------------GSED--------------DLAEK----------------LR
RALLDKRYLIVLDDVWDIATGEMLIACFP-KVN-RGNRIILTSRSSKVGLQVKCHSDPLH
LQLLTPEKSWDLFVKKVFGDEGS-CPAELSEVGRQIVEKCKGLPLAIVLIAGVIVRGREG
--------KK-KE--KD-------LWLQIEHNLDSFISSNNNSQMMKVVQLSYDHLPCHL
KPLLLYFARSQKSKRTPVSTLMQLWMAEGL--------VDHD-----SLEEATQSYLDA-
----------LIS-SSLIMVDHI--------P--SESI-WWTSVMIKVCYMHDVVHDFCS
VKAKKEKFF
>St_PG4042_C00T010031.1
--------------SSN-EPIESTSSS--F----VEVTVGHEEDE--AQIIGQ-LLDEHE
SELDVISIVGMPGLGKTTLANKVYNNTLVASHFNVRAKCTVSQKYNKSKVLQEILRQVT-
GSGGK--------------ESED--------------DLAEK----------------LR
LALYDKRYLIVLDDVWDIETGEMLIACFP-KVK-RGNRIILTSRSSKVGLQVKCHSDPLH
LQILTPEKSWDLFVKRVFG-EGS-CPDELSEVGHQIVEKCQGLPLAIVLIAGVIVR---G
--------KK-KE--KD-------LWLQIQDNLDYFISAKNNLEMMKVMQLSYDHLPHHL
KPLLLYFGRYPKSKRTPVSTLIQLWMAEGL--------VDHD-----SSEERTQSYLDA-
----------LIS-SSLIMVDHI--------P--SESI-SMISVMIKVCYMHDVVHDFCS
VKAKKEKFF
>St_PG4042_C00T010033.1
------------AKSSD-ETIESTTSS--F----VEVTVGHEEEE--ARIIGQ-LLDEHE
SELDVISIVGMPGLGKTTLANKVYKNTLVASHFNVRAWCTVSQKYNKSKVLREILQQVLV
-SE-K--------------RGED--------------DLAEK----------------LR
RALLDKRYLIVLDDVWDIATGEMLIACFP-KFK-RGNRIILTSRSSEVCSKVKCHSDPLY
LRLLTPEKSWELFEKRVFGYEGS-CPAELSKVGHKIVEKCQGLPLAVVLIAGVIVKGRKG
--------KK-REKEKD-------LWLKIQDNLDSFISANSNLQMMKVMQLSYDHLPYHL
KPLLLYIGRSRKSKRTPVVELMQLLIAEGL--------VDHDILSKSSLEEVTQSYLDA-
----------LIS-RSLIMMDHI--------P--CESST-PFSVTIKVCYVHDVVHDFCS
VRAKKEKFS
>St_PG4042_C00T010033.2
------------AKSSD-ETIESTTSS--F----VEVTVGHEEEE--ARIIGQ-LLDEHE
SELDVISIVGMPGLGKTTLANKVYKNTLVASHFNVRAWCTVSQKYNKSKVLREILQQVLV
-SE-K--------------RGED--------------DLAEK----------------LR
RALLDKRYLIVLDDVWDIATGEMLIACFP-KFK-RGNRIILTSRSSEVCSKVKCHSDPLY
LRLLTPEKSWELFEKRVFGYEGS-CPAELSKVGHKIVEKCQGLPLAVVLIAGVIVKGRKG
--------KK-REKEKD-------LWLKIQDNLDSFISANSNLQMMKVMQLSYDHLPYHL
KPLLLYIGRSRKSKRTPVVELMQLLIAEGL--------VDHDILSKSSLEEVTQSYLDA-
----------LIS-RSLIMMDHI--------P--CESST-PFSVTIKVCYVHDVVHDFCS
VRAKKEKFS
>St_PG4042_C00T010035.1
--------------SFI-EPIESTSSP--F----VEVTVGHEKEE--SKIIGQ-LLNQHE
SELDVILIVGMPGLGKTTLANKVYNNTLVASHFKIHAWCTVSQKYNKSKVLGEILQQVTG
-SEVK--------------GSED--------------DLAEK----------------LR
RALYDKRYLIVSDDVWDIATGEMLIACFP-KLK-RGDRVILTSRISKVGSQVKCRTDPID
LQVLTLEKNWELFEKRVFG-EGS-CPAELSDVGHQIVKKCQGLPLAIVLIAG--------
--------------------------------------------MMKVMQLSYDHLPCHL
KPLLLYFARSQKNKRTPVSKLKQLWMAEGF--------VDHDIPSKGSLEEAAQSYLDA-
----------LIS-SSLIMVDQI--------P--SKKSM-PFSVRIKVCYVHDVVHDFCS
EKAKNAKFF
>St_PG4042_C00T010038.1
--------------SSN-EPIESTSSS--F----VEVTVGHEEDE--AQIIGQ-LLDEHE
SELDVISIVGMPGLGKTTLAYKVYNNTLVASHFNVRAKCTVSQKYNKSKVLQEILQQVT-
ASEKK--------------ESEDDLAKKQRRVVESEEDLAEK----------------LR
KALLDKRYLIVLDDVWDIATGEMLIACFP-KVK-IGNRIILTSRNSKVGLQVKCHSDPLH
LQLLTPEKSWDLFVKKVFGDEGS-CPAELSEVGRQIVEKCKGLPLAIVLIAGVIVRGREG
--------KK-KE--KD-------FWLKIQDNLDSFISSNNNLQMMKVMQLSYDHLPCHL
KPLLLYFARSQKSKRTPVSTLIQLWMAEGL--------VDHD-----SLEEATQSYLDA-
----------LIS-SSLIMVDHI--------P--CKKY-WLTSVMIKVCYMHDVVHDFCS
VKAKKENFF
>St_PG4042_C00T010058.1
--------------SSN-EPIESTSSS--F----VEVTVGHEEDE--AQIIGQ-LLDEHE
SELDVISIVGMPGLGKTTLANKVYNNTLVASHFNVRAKCTVSQKYNKSKVLQEILRQVT-
GSGGK--------------ESED--------------DLAEK----------------LR
LALYDKRYLIVLDDVWDIETGEMLIACFP-KVK-KGNRIILTSRSSKVGLQVKCHSDPLH
LQILTPEKSWDLFVKRVFG-EGS-CPDELSEVGHQIVEKCQGLPLAIVLIAGVIVR---G
--------KK-KE--KD-------LWLQIQDNLDYFISAKNNLEMMKVMQLSYDHLPHHL
KPLLLYFGRYPKSKRTPVSTLIQLWMAEGL--------VDHD-----SSEERTQSYLDA-
----------LIS-SSLIMVDHI--------P--SESI-SMISVMIKVCYMHDVVHDFCS
VKAKKEKFF
>St_PG4042_C00T010064.1
-------------KSFV-EPIESTSSP--F----VEVTVGHEKEE--SQIIDK-LLDEHE
SKLDVISIVGMPGVGKTTLANKVYNNTLVASHFKIRAWCTVSQKYNKSKVLQEILQQVPH
VSGGN--------------GSED--------------DPAEN----------------LR
RALFDKRYLIVLDDVWDIATGEMLIACFP-KLE-RGDRVILTSRISKVGSQVKCRTDPID
LQVLTPEKSWELFEKRVFG-EGS-CPAELSDVGHQIVKKCKGLPLAIVLVAGVIVR---G
--------KK-KE--KD-------LWLKIQDNLDSFISANINLQMMKVMQLSYDHLPYHL
KPLLLYFARSQKNKRTPVSKLKQLWMAEGF--------VDHDIRSKSSLEDATQSYLDA-
----------LVS-SSLIMVDHIL----------SKKSM-PLSVRIKVCYVHDVVHDFCS
EKAKKAKFY
>St_PG4042_C00T010067.1
------------------DPIELTSSS--F----VEVTVGHEEEE--ARVIDQ-LLDEHE
SELDVISIVGMPGLGKTTLANKVYNNTLVASHFKIRAWCTVSQKYNKSKVLQEILQQVTG
-SEEK--------------GSED--------------DLAEK----------------LR
SALYDKRYLIVLDDVWDIATGEMLIACFP-KLK-RGDRVILTSRISKVGSQVKCRTDPID
LQVLTPEKSWELFEKRVFG-EGS-CPAELSEVGHQIVEKCKGLPLAVVLIAGVIVR---G
--------KK-KE--KN-------LWLKIQHNLDSFISANINSQMMKVMQLSYDHLPCHL
KPLLLYFARSQKNKRTPVSKLKQLWMAEGF--------VDYDIPSKGSLEEATQSYLDA-
----------LIS-SSLIMVDQTH----------SKKSM-PFSVRIKVCYVHDVVHDFCS
EKAKKEKFL
>St_PG4042_C00T010069.1
--------------SSN-EPIESTSSS--F----VEVTVGHEEDE--AKMIDQ-LLDKHE
SELDVISIVGMPGLGKTTLAKKVYNNTLVASHFNVRAWCTVSQKYNKSKVLGEILQQVTG
-SGGK--------------ESED--------------DLAEK----------------LR
AALYDKRYLIVLDDVWDIATGEMLIACFP-KVE-RGNRVILTSRSSEVGLKVKCRSDLLR
LQLLTLAKSWELFEKMVFG-EGS-CPAELLDVGHQIVEKCQGLPLAVVLIAGVIVR---G
--------KK-KE--KD-------LWLKIQHNLDSFVSANNNLE---IMQLSYDHLPYHL
KPLLLYFARSRKSKRTPVSKLMQLWMAEGL--------VDHDIPSKCSLEEATQSYLDA-
----------LIS-SNLIMVDHIL----------TEKSK-FFSVRIKVCYVHDVVHDFCS
VKAKKEKFL
>St_PG4042_C00T010074.1
----------LDAKSFV-EPIESTSSP-----------VGHEKEE--SQIIAQ-LLDEHE
SELDVISIVGMPGLGKTTLANKVYNNTKVTTHFNVRAWCTVSQKYNKSKVLGEILQQVTG
-SGGN--------------ESED--------------DPADK----------------LR
RALLEKRYLIVLDDVWDIATGEMLIACFP-KVE-RGNRVILTSRSSEVGLKVKCRSDLLR
LQLLTPEKSWELFEKRVFG-EGS-CPAELSEVGHKIVEKCQGLPLALVLIAGVIGRVRKG
--------KK-KE--KD-------LWLKIQHNLDSFISANISLQMMKVMQLSYDHLPYHL
RPLLLYFARSRKSKRTPVSKLMQLWMAEGF--------VNHDIPSKCSLEEVTQSYLDA-
----------LIS-SSLIMVDHIL----------SKKSM-PFSLRIKVCYVHDVVHDFCS
VKAKKEKFL
>St_PG4042_C00T010076.1
--------------SSN-EPIESTSSS--F----VEVTVGHEEDE--AKMIDQ-LLDKHE
SELDVISIVGMPGLGKTTLAKKVYNNTLVASHFNVRAWCTVSQKYNKSKVLGEILQQVTG
-SGGK--------------ESED--------------DLAEK----------------LR
VALYDKRYLIVLDDVWDIATGEMLIACFP-KVE-RGNRVILTSRSSEVGLKVKCRSDLLR
LQLLTLAKSWELFEKMVFG-EGS-CPAELLDVGHQIVEKCQGLPLAVVLIAGVIVR---G
--------KK-KE--KD-------LWLKIQHNLDSFVYANNNLE---IMQLSYDHLPYHL
KPLLLYFARSRKSKRTPVSKLMQLWMAEGL--------VDHDIPSKCSLEEATQSYLNA-
----------LIS-SNLIMVDHIL----------TEKSK-FFSVRIKVCYVHDVVHDFCS
VKAKKEKFL
>St_PG4042_C00T010077.1
-------------KSFV-EPIESTSSP--F----VEVTVGHEKEE--SKIIGQ-LLNQHE
SELDVISIVGMPGLGKTTLANKVYNNTLVASHFKIRAWCTVSQKYNKSKVLREILQQVTG
-SEEK--------------GSDD--------------DLAEK----------------LR
RALYNKRYLIVLDDVWDIATGEMLIACFP-KLK-RGDRVILTSRISKAGSQVKCRTDPIN
LQVLTPEKSWELFEKRVFG-EGS-CPAELSNVGHQIVKKCKGPPLAIVLIAGVTVR---G
--------KK-KE--KN-------LWLKIQHNLDSFISANINLQMMKDMQLSYDHLPCHL
KPLLLYFARSQKNKRTPVSKLKQLWMAEGF--------VDHDIRSKSSLEEVTQSYLDA-
----------LVS-SSLIMVDQIP----------SKKSM-PFSIRIKVCYVHDVVHDFCS
EKSEKAKFF
>St_PG4042_C00T010078.1
--------------------IESTSSS--F----VEVTVGHEEDE--FRMIDQ-LLHKHE
SELDVISIVGMPGLGKTTLAKKVYNNTLVASHFNVRAWCTVSHKYNKSKVLWDILQQVTD
-SGGK--------------ESED--------------DLADK----------------LR
VALYDKRYLIVLDDVWDIATGEMLIACFP-KVE-RGNRVILTSRSSEVGLKVKCHSDLLR
LQLLTLGESWKLFEKMVFG-KGS-CPAELLDVGHQIVEKCQGLPLAVVLIAGVIVR---G
--------KK-KE--KD-------LWLKIQHNLDSFVSANNNLE---IMQLSYDHLPDHL
KPLLLYFARSRKSKRTPVSKLMQLWMAEGF--------VDHDIPSKCSLEEATQRYLDA-
----------LVS-SSLIMVDHML----------YNKNM-TFSVRIKVCYVHDVVHDFCL
VKAKKEKFL
>St_PG4042_C00T010079.1
-------------------PIESTSSS--F----VEVTVGREEDE--AKMIDQ-LLDEHE
SELDVISIVGMPGLGKTTLANKVYNNTLVTTHFNIRAWCTVSQKYNKSKVLQEILLQVTG
-SGGK--------------ERED--------------DLAEK----------------LR
VALYDKRYLIVLDDVWDITTWEMLIACFP-KVK-RGNRIILTSRSSEVGLKVKCRSDPLC
LQLLTTEKSWELFEKRVFG-EGS-CPAELSEVGHKIVDKCQGLPLAVVLIAGVIVR---G
--------KK-KE--ND-------LWLNIQDNLDSFISANINSQMMKVMQLSYDHLPYHL
KPLLLYFARSRKSKRTPVSKLMQLWMAEGL--------VDHDIPSKCSLEEATQRYLDA-
----------LVS-NSLIIVDHML----------YKKNM-PFSVRIKVCYVHDVVHDFCS
VKAKKEKFL
>St_PG4042_C00T010087.1
--------------SSN-EPIESTSSS--F----AEVTIGHEEDE--ARIIGQ-LLDEHE
SEPDVISIVGMPGLGKTTLANKVYKNTLVATHFNVRAWCTVSQKYNKSKVLREILQQVP-
VSEKK--------------ESED--------------DLAEN----------------LR
RALLDKRYLIVLDDVWDIETGEMLIACFP-KVK-RGNRIILTSRSSKVGLQVKCHSDPLH
LQLLTPEKSWDLFVKKVFGDEGS-CPAELSEVGHQIVEKCKGLPLAIVLIAGVIVR---G
--------KK-KE--KD-------LWLQIEHNLDSFISSNNNLQMMKVMQLSYDHLPYHL
KPLLLYFARSQKNKRTPVSTLMQLWMAEGL--------VDHD-----SSEEVTQSYLDA-
----------LIS-SSLIMVDHI--------P--SESV-LMMSAIIKVCYMHDVVHDFCS
VKAKKEKFF
>St_PG4042_C00T010089.1
--------------SSN-EPIESTSSS--F----VEVTVGHEEDE--AQIIGQ-LLDEHE
SELDVISIVGMPGLGKTTLANKVYNNTLVASHFNVRAKCTVSQKYNKSKVLQEILRQVT-
GSGGK--------------ESED--------------DLAEK----------------LR
LALYDKRYLIVLDDVWDIETGEMLIACFP-KVK-RGSRIILTSRSSKVGLQVKCHSDPLH
LQILTPEKSWDLFVKRVFG-EGS-CPAELSEVGHQIVEKCQGLPLAIVLIAGVIVR---G
--------KK-KE--KD-------LWLQIQDNLDYFISAKNNLEMMKVMQLSYDHLPHHL
KPLLLYFGGYRKSKRTPVSTLIQLWMAEGL--------VDHD-----SSEERTQSYLDA-
----------LIS-SSLIMVDHI--------P--SESI-SMISVMIKVCYMHDVVHDFCS
VKAKKEKFF
>St_PG4042_C00T010094.1
------------------EPIESTSSP--F----VEVTVDHEKEK---SIIDQ-LLNQHE
SKLDVISIVGMPGVGKTTLANKMYNNTSVASHFKIRAWCTVSQKYNKSKVLREILQQVTG
-SEEK--------------GSGD--------------DLAEE----------------LR
RALYDKRYLIVLDDVWDIAAGEMLISCSR-KVK-RGSRIILTSRISKVGLQLKRRTDPIN
LQVFTPEKSWELFEKRVFV-EES-CPAELSDVGHQIVKKCKGLLLAIVLVAGVIVR---G
--------KK-KE--KD-------LWRKIQHNLDSFISANINL----VMQLSYDHLPYHL
KPLLLYFARSPKNKRTPVSTLKQLWMAEGI--------VDHDIQSKSSLEDVTQSYLDA-
----------LIS-SNLIMEDHVL----------SKKSM-PFSVRIKVCYVHDVVHDFCS
EKAKKEKFF
>St_PG4042_C00T010096.1
---------------SD-KPIESTSSS--F----VEVTVGHEEDE--AKMIGQ-LLDKHQ
SELDVISIVGMPGLGKTTLAKKVYNNTLVASHFNVRAWCTVSQKYNKSKVLGEILQQVTG
-SKGK--------------ESED--------------DLAEK----------------LR
VALYDKRYLIVLDDVWDIATGEMLIACFP-KVE-RGNRVILTSRSSEVGLKVKCHSDLLR
LQLLTLGESWELFEKMVFG-EGS-CPAELLDVGHQIVEKCQGLPLTVVLIAGVIVR---G
--------KK-KE--KD-------LWLKIQHNLDSFVSANNNLE---IMQLSYDHLPYHL
KPLLLYFARSRKSKRTQVSKLMQLWMAEGL--------VDHDIPSKCSLEEATQSYLDA-
----------LIS-SNLIMVDHIL----------SKKNM-FSSVRIKVCYVHDVVHDFCS
VKAKREKFL
>St_PG4042_C00T010100.1
--------------SSN-EPIESTSSS--F----VEVTVGHEEDE--AQIIGQ-LLDEHE
SELDAISIVGMPGLGKTTLANKVYNNTLVASHFNVRAKCTVSQKYNKSKVLQEILRQVT-
GSRGK--------------ESED--------------DLAEN----------------LR
LALYDKRYLIVLDDVWDIETGEMLIACFP-KVK-RGNRIILTSRSSKVGLQVKCHSDPLH
LQILTPEKSWDLFVKRVFG-EGS-CPAEQSEVGHQIVEKCQGLPLAIVLIAGVIAR---G
--------KK-KE--KD-------LWLQIQDNLDYFISAKNNLEMMKVMQLSYDHLPHHL
KPLLLYFGRYRKSKRTPVSTLIQLWMAEGL--------VDHD-----SSEERTQSYLDA-
----------LIS-SSLIMVDHI--------P--SESI-SMISVMIKVCYMHDVVHDFCS
VKAKKEKFF
>St_PG4042_C00T010106.1
-------------KSFV-EPIESTSSP--F----VEVTVGHEKEE--SQIIDQ-LLDEHE
SKLDVISIVGMPGVGKTTLANKVYNDTLVASHFKIRAWCTVSQKYNKSKVLREILQQVTG
-SGGQ--------------ESKD--------------DLAEN----------------LR
RALFDKRYLIVLDDVWDIATGEMLIACFP-KHE-RGDRVILTSRISKVGSQVKCRTDPID
LQVLTPEKSWELFEKRVFG-EGS-CPAELSDVGHQIVKKCKGLPLAIVLVAGVIVR---G
--------KK-KE--KD-------LWLKIQDNLDSFISANINLQMMKVMQLSYDHLPYHL
KPLLLYFARSQKNKRTPVSKLKQLWMAEGF--------VDHDIRSKSSLEDATQSYLDA-
----------LVS-SSLIMVDHIL----------SKKSM-PFSVRIKVCYVHDVVHDFCS
EKAKKAKFY
>St_PG4042_C00T010115.1
--------------SSD-KPIESTSSS--F----VEVTVGHEDDE--AKMIDQ-LLDEHE
SELDVISIVGMPGLGKTTLAKKVYNNTLVASHFNVHAWCTVSQKYNKSKVLGEILQQVTG
-SKGK--------------ESED--------------DLAEK----------------LR
VALYDKRYLIVLDDVWDVATGEMLIACFP-KVE-RGNRVILTSRSSEVGLKVKCRSDLLR
LQLLKPEKSWELFEKMVFGDEGS-CPAELSEVGHQIVEKCQGLPLAVVLIAGVIVR---G
--------KK-KE--KD-------LWLKIRHNLDSFVSANNNLE---IMQLSYDHLPYHL
KPLLLYFARSRKSKRIRVSRLMQLWMAEGL--------VDHDIPSKCSLEEATQSYLDA-
----------LIS-SNLIMVDHIL----------YKKNT-VFCVRIKVCYVHDVVHDFCS
VKAKREKFL
>St_PG4042_C00T017875.1
----------------------STSSL--F----VEVTVGHEKEE--SQIIDQ-LLDEYE
SELDVISIVGMTGLGKTTLAKKVYNNTLVASHFKIRAWCTVSQKYDKSKVLWEILQQVTG
-SEER--------------GSED--------------DLAEK----------------LR
RALLDKRSLIVLDDVWDIATGEMLISCFP-KFN-RGNRIILTSRISKVGSQVKCRTDPLD
LQVLTPEKSWELFKKRVFG-EGS-CPAELSDVGHKIVKKCKGLPLAIVLIAGVIVR---G
--------KK-KE--KD-------LWLKIQDNLDSFISANINLQMMKVMQLSYDHLPYHL
KLLLLYFARSQKNKRTPVSKLKQLWMAEGL--------VDHDIPSKSSLEEVTQSYLDA-
----------LIS-SSLIMVDHIL----------CKKSM-PFSVRIKVCYVHDVVHDFCS
EKAKKSKVF
>St_PG4042_C00T021853.1
---------------SD-EPIESTSSS--F----VEVTVGHEEEE--ARIIDQ-LLDEHE
SELDLISIVGMAGLGKTTLANKVYNNTLVASHFNVRAWCTVSQKYNKSKVLWEILQQVTA
-SEKKESEDDLAKKQQRVVESED--------------DLAKKQRRV--VESEEDLAENLR
VALYDKRYLIVLDDVWDTATGEMLIACFP-KIE-RGNRVILTSRSSEVGLKVKCRSDPLH
LQLLTFGKSWELFEKRVFG-EGS-CPDELSNVANQIVEKCQGLPLAVVLIAGVIVR---G
--------KK-TE--KD-------LWLKIQHNLDSVVSANNNSEMMKVMQLSYDHLPYHL
KPLLLYFARSRKSKRTPVSKLMQLWMAEGL--------VDHDIPSKYSLEEATQRYLDA-
----------LVS-SSLIMVDHMI----------YKKSE-PFSVRIKVCYVHDVVHDFCS
VKAKKEKFV
>St_PG4042_C00T021862.1
-----------DAKSSE-ETIESTSSS--F----VEVTVGHEEEE--ARIIGQ-LLDEHE
SELDVISIVGMPGLGKTTLANKVYNNTLVATHFNVRAWCTVSQKYNKSKVLWEILQQVIG
-SAGK--------------QSED--------------DLAEN----------------IR
RALYDKRYLIVLDDVQDIATGEMLIACFP-KVK-RRNRIILTSRSSKVGLQVKCHSDPLH
LQLLTPEKSWELFEKRVFGEQGS-CPAELSEVGHQIVEKCKGLPLAVVLIAGVIVR---G
--------KK-KE--KD-------LWLKIQHNLD---SANINLQMMKVMQLSYDHLPYHL
KPLLLYFARSQKSKPTPVSKLMQLWMAEGL--------VDHD-----SLEEVTQSYLDD-
----------LIS-SSLIMVELS-----------WSKIRWDSSVMIKVCYVHDVVHDFCS
VKSKKEKFF
>St_PG4042_C00T027170.1
-----------DAKSSE-ETIESTSSS--F----VEVTVGHEEEE--ARIIGQ-LLDEHE
SELDVISIVGMPGLGKTTLANKVYKNTLVATHFNVRAWCTVSQKYNKSKVLREILQQVT-
ISEKK--------------ESED--------------DLAEN----------------LR
RALLDKRYLIVLDDVWNIATGEMLIACFP-KVK-RGNRIILTSRSIKVGLQVKCHSDPLL
LQLLTPEKIWDLFEKRVFGEQGS-CPAELSEVGHQIVEKCQGLPLAVI------------
---------------------------------------------MKVMQLSYDHLPYHL
KPLLLYFGRSQKSKRTPVSTLMQLWMAEGF--------VDHDIRSKSSLEEATQSYLDA-
----------LIS-SSLIKMDHI--------P--CESS-EPFSVMIKVCYVHDVVHDFCL
VRSKKEQFF
>St_PG4042_C00T035016.1
-------------KSFV-EPIESTSSP--F----VEVTVGHEKEE--SQIIAQ-LLDEHE
SELDVISIVGMPGLGKTTLANKVYNNTLVTTHFNVRAWCTVSQKYNKSKVLGEILQQVTA
-SGGK--------------ESED--------------DPAEK----------------LR
VALYSKRYLIVLDDVWDIVTGEMLIACFP-KVE-RGNRIILTSRSSEVGLKVKRRSDPLR
LQLLTTEKSWELFEKRVFG-EGS-CPAELSEVGHQIVEKCQGLPLAVVLIAGVIVR---G
--------KK-KE--ND-------LWLKIQDNLDSFISANINLQMMKVMQLSYDHLPCHL
KPLLLYFARWRKSKRTPVSKLMQLWMAEGL--------VDHDIPSKCNLEEATQSYLDA-
----------LIS-SSLIMVDHMP----------AEKSK-HFSVRIKVCYVHDVVHDFCS
VKARKEKFL
>St_PG4042_C00T035018.1
--------------SSN-EPIESTLSS--F----VEVTVGHEEDE--AKMIDQ-LLDKHE
SELDVISIVGMPGLGKTTLAKKVYNNTLVASHFNVRAWCTVSQKYNKSKVLGEILQQVTG
-SGGK--------------ESED--------------DLAEK----------------LR
VALYDKRYLIVLDDVWDIATGEMLIACFP-KVE-RGNRVILTSRSSEVGLKVKCRSDLLR
LQLLTLAKSWELFEKMVFG-EGS-CPAELLDVGHQIVEKCQGLPLAVVLIAGVIVR---G
--------KK-KE--KD-------LWLKIQHNLDSFVSANNNLE---IMQLSYDHLPYHL
KPLLLYFARSRKSKRTPVSKLMQLWMAEGL--------VDHDIPSKCSLEEATQSYLDA-
----------LIS-SNLIMVDHIL----------TEKSK-FFSVRIKVCYVHDVVHDFCS
VKAKKEKFL
>St_PG4042_C00T035021.1
------------------EPIESTSSS--F----VEVTVGHEEEE--ARIIAQ-LLDEHE
SELDLISIVGMAGLGKTTLANKVYNNTLVASHFNVRAWCTVSQKYNKSKVLWEILQQVTA
-SEKKESEDDLAKKQQRVVESED--------------DLAKKQQRV--VEREEDLAENLR
VALYNKRYLIVLDDVWDTATGEMLIACFP-KIE-RGNRVILTSRSSEVGLKVKCRSDPLH
LQLLTPGKSRELFKKRVFG-EGS-CPDELSNVARQIVEKCQGLPLAIVLIAGVIVR---G
--------KK-KE--KD-------LWLKIQHNLDSFVSANNNLEMMKVMQLSYDHLPYHL
KPLLLYFARSRKSKRTPVSKLMQLWMAEGL--------VDHDIPSKYSLEEATQRYLDA-
----------LVS-SSLIMVDHMI----------YKKSE-PFSVRIKVCYVHDVVHDFCS
VKAKKEKFV
>St_PG4042_C00T035046.1
-------DDVLDAKSSD-KSI--------------ELTVGHEEEE--AWIINQ-LLDEHE
SEFDVISIVGMPGLGKTTLANKVYNNTLVASHFNVCAKCTVSQKYNKSNVLREILQQVTG
-SEVK--------------DSED--------------DLADK----------------LR
RALLDKRYLIVLDDVWDIETGEMLIACFP-KVK-RGNRIILTSRSSKVGLQVKCHSDPLH
LQLLTPEKSWELFEKRVFG-KGS-CPSELSEVGHQIVEKCKGLPLALVLIAGVIVRV---
---------KEKE--KD-------FWLKIQHNLDSFISANINL----VMQLSYDHLPYHL
KPLLLYFARSQKSKRTPVSTLMQLWMAEGL--------VDHD-----SLEEVTQSYLDD-
----------LIS-SSLIMVELSQ----------SKSSW-ALSVMIKVCYVHDVVHDFCS
VKSKKEKFF
>St_PG4042_C00T035047.1
---------------SD-EPIKSTSSS--F----VEVTVGHEEDE--ARIIGQ-LLDEHE
SELDVISIVGMPGLGKTTLANKVYYNTLVASHFNVRAKCTVSQKYNKSKVLREILQQVTH
VSGGN--------------ENED--------------DPADK----------------LR
VALYDKRYLIVLDDVWDIETGEMLIACFP-KVK-RGNRIILTSRSSEVGLKVKCLSDPLH
LQLLTREKSWDLFVKKVFGDDGS-CPAELSEVGHQIVEKCQGLPLAIVLIAGVIVR---G
--------KK-KG--KD-------LWLKIQHNMHSSISSNNNLQMMKVMQLSYDHLPSHL
KPLLLYFARSQKRKRTPVSTLMQLWMAEGL--------VDHD-----SLEEATQSYLDA-
----------LIS-SSLIMVDHI--------P--SESI-WWTSVMIKVCYMHDVVHDFCS
VKAKKEKFF
>St_PG4042_C00T035055.1
------------------KPIESTSSS--F----VEITVGHEEDE--AKMIDQ-LLDKHQ
SELDVISIVGMPGLGKTTLAKKVYNNTLVASHFNVRAWCTVSQKYNKSKVLGEILQQVTG
-SEGK--------------ESEN--------------DLAEK----------------LR
VALYDKRYLIVLDDVWDIATGEMLIACFP-KVK-RGNRIILTSRSSEVGSKAKCLSDPLH
LQLLTPEKSWDLFVKKVFGDEGS-CPAELSEVGQQIVEKCQGLPLAVVLIAGVIVR---G
--------KK-KE--KD-------LWLKIQDNLDSFISANINLQMMKVMQLSYDHLPCHL
KPLLLYFAISQKNKRTPVSKLKQLWMAEGF--------VDHDIRSKSSLEEATQSYLDA-
----------LVS-SSLIMVDQIP----------AKKST-SFSVRLKVCYVHDVVHDFCS
EKSKKAKFF
>St_PG4042_C00T067073.1
----------------------STSSL--F----VEVTVGHEKEE--SQIIDQ-LLDEHE
SELDVISIVGMTGLGKTTLAKKVYNNTLVASHFKIRAWCTVSQKYDKSKVLWEILQQVTG
-SEER--------------GSED--------------DLAEK----------------LR
RALLDKRSLIVLDDVWDIATGEMLISCFP-KFN-RGNRIILTSRISKVGSQVKCRTDPLD
LQVLTPEKSWELFKKRVFG-EGS-CPAELSDVGHKIVKKCKGLPLAIVLIAGVIVR---G
--------KK-KE--KD-------LWLKIQDNLDSFISANINLQMMKVMQLSYDHLPYHL
KLLLLYFARSQKNKRTPVSKLKQLWMAEGL--------VDHDIPSKSSLEEVTQSYLDA-
----------LIS-SSLIMVD---------------------------------------
---------
>St_PG4042_C00T072921.1
-------------KSSN-EPIESTSSS--F----VEVTVGHEEDE--ARIIDQ-LLDEHE
SEFDVISIVGMPGLGKTTLANKVYNNTLVASHFNVRAKCTVSQKYNKLKVLQEILQQVT-
GTGGK--------------ESED--------------DPAEK----------------LR
VALYDKRYLIVLDDVWDTTTGEMLIACFP-KVK-RGNRIILTSRSSKVGLQVKCHSDPLH
LQLLTPEKSWKLFVKRVFG-EGS-CPAELSEVGLQIVEKCQGLPLAIVLIAGVIVR---G
R-----ERKK-KE--KD-------LWLQIQHNLDSLISAKNNLEMMKVMQLSYDHLPHHL
KPLLLYFGRYRKSKRTPVSTLIQLWMAEGL--------VDHD-----SSEEATQSYLDA-
----------LIS-SSLIMVDHI--------P--SKSI-PMMSVMIKLCYMHDVVHDFCS
VKVKKEKFF
>St_PG4042_C00T072925.1
---------------SD-EPIESTSSS--F----VEVTVGHEEEE--ARIIDQ-LLDEHE
SELDLISIVGMAGLGKTTLANKVYNNTLVASHFNVRAWCTVSQKYNKSKVLWEILQQVTA
-SEKKESEDDLAKKQQRVVESED--------------DLAKKQRRV--VESEEDLAENLR
VALYDKRYLIVLDDVWDTATGEMLIACFP-KIE-RGNRVILTSRSSEVGLKVKCRSDPLH
LQLLTFGKSWELFEKRVFG-EGS-CPDELSNVANQIVEKCQGLPLAVVLIAGVIVR---G
--------KK-TE--KD-------LWLKIQHNLDSVVSANNNSEMMKVMQLSYDHLPYHL
KPLLLYFARSRKSKRTPVSKLMQLWMAEGL--------VDHDIPSKYSLEEATQRYLDA-
----------LVS-SSLIMVDHMI----------YKKSE-PFSVRIKVCYVHDVVHDFCS
VKAKKEKFV
>St_PG4042_C00T072928.1
------------------EPIELTSSS--F----VEVTVGHEEDE--ARIIGQ-LLDEHE
SELDVISIVGMPGLGKTTLANKVYNNTLVASHFNVRAKCTVSQKYNKSKVLQEILQQVPH
VSGGN--------------ESED--------------DPAGK----------------LR
RALLDKRYLIVLDDVWDTATGEMLITCFP-KVK-RGNRIILTSRNSKVGI----------
---------W--------------------------------LPLAIVLIAGVIVR---G
--------KK-KE--KV-------LWLQIQDNLDSFISAKNNLEMMKVMQLSYDHLPHHL
KPLLLYFGRYRKSKRTPVSTLIQLWMAEGL--------VDHDIHSKSSLEEATQSYLDA-
----------LIS-SSLIMMDHI--------P--CESS-KPFSVMIKVCYVHDVVHDFCS
VKAKKEKLF
>St_PG4042_C00T072939.1
----------------D-EPIESTSSS--F----VEVTVGHEEDE--SWIIDQ-LLDEHE
SELDVISIVGMPGLGKTTLANKVYKNTLVASHFNVRAWCTVSQKYNKSKVLWEILQQVTV
-SGGK--------------ESEY--------------DLAEK----------------LR
RALLDKRYLIVLDDVWDIATGEMIIACFP-KVK-RGNRIILTSRSSEV------------
---------------------GS-CPAELSKVGHKIVEKCKGLPLALVLIAGVIVRVRKG
--------KK-----KD-------LWLKIQHNLDSFISANNNLEMMKVMQLSYDHLPYHL
KPLLLYIGRSRKSKQTPVVELMQLLIAEGL--------VDNDICSKSRLEEVTQSYLDV-
----------LIS-RSLIMMDHI--------P--CENSE-PFSVTIKACYVHDVVHDFCS
VKAKKEKFF
>St_PG4042_C00T072942.1
---------------SD-KPIESTSSS--F----VEVTVGHEEDE--AKMIDQ-LLDKHE
SELDVISIVGMPGLGKTTLAKKVYNNKLVASHFNVRAWCTVSQKYNKSNVLGEIFQQVTA
-SEGK--------------ESED--------------DLAEK----------------LR
VALYDKRYLIVLDDVWDIATGEMLIACFP-KVK-RGNRIILTSRSSEVGLKVKCLSDPLH
LQLLTPEKSWELFEKMVFG-EGS-CPAELLDVGHQIVEKCQGLPLAVVLIAGVIVR---G
--------KK-KE--KD-------LWLKIQHNLDSFVSANNNLE---IMQLSYDHLPYHL
KPLLLYFASSRKSKRIQVSKLMQLWMAEGL--------VDHDIPSKCSLEEATQSYLDA-
----------LIS-SNLIMVDHIL----------SHKIK-FFSIRIKVCYVHDVVHDFCS
VKAKREKFF
>St_PG4042_C00T072952.1
-------------------PIELTSSF--F----VEVTVGHEEDE--ARIIGQ-LLDEHE
FELDVISIVGMPGLGKTTLANKVYNNTLVASYFNVRAKCTVSQKYNKSKVLQEILQQVPH
VSGGN--------------ESED--------------DPADK----------------LR
RALLDKRYLIVLDDVWDTATGEMLIACFP-KVK-RGNRIILTSRNSKVGLQVKCHSDPLH
LQLLTPEKSWELFVKKVFGDEGS-CPAELSEVGHQIVEKCQGLPLAIVLIAGVIVR---G
--------KK-KE--KD-------LWLQIQDNLDSLISTKNNLEMMKVMQLSYDHLPHHL
KPLLLYFGRYRKSKRTPVSTLIQLWMAEGL--------VDHD-----SSEEGTQSYLDA-
----------LIS-SSLIMMDHI--------P--CESS-EPFSVMIKVCYVHDVVHDFCS
VKAKKEKLF
>St_PG4042_C00T072953.1
----------------D-EPIESTSSS--F----VEVTVGHEEDE--SWIIDQ-LLDEHE
SELDVISIVGMPGLGKTTLANKVYKNTLVASHFNVRAWCTVSQKYNKSKVLWEILQQVTV
-LGGK--------------ESEY--------------DLAEK----------------LR
RALLDKRYLIVLDDVWDIATGEMIIACFP-KVK-RGNRIILTSRSSEV------------
---------------------GS-CPAELSKVGHKIVEKCKGLPLALVLIAGVIVRVRKG
--------KK-----KD-------LWLKIQHNLDSFISANNNLEMMKVMQLSYDHLPYHL
KPLLLYIGRSRKSKQTPVVELMQLLIAEGL--------VDNDICSKSRLEEVTQSYLDV-
----------LIS-RSLIMMDHI--------P--CENSE-PFSVTIKACYVHDVVHDFCS
VKAKKEKFF
>St_PG4042_C00T072955.1
--------------SSD-EPIESTSSS--F----VEETVGHEEDE--AWIIGQ-LLDEYE
SELDVISIVGMPGLGKTTLANKVYNNTLVASHFSVRAKCTVSQKYNKSKVLQEILQQVPH
VSGGN--------------ESED--------------DPADK----------------LR
RALLDKRYLIVLDDVWDTATGEMLIACFP-KVE-RGNRVILTSRSSEVGLKVKCRSDPLR
LQLLKPEKSWELFEKMVFG-EGS-CPAELLDVGHQIVEKCQGLPLAVVLIAGVIVR---G
--------KK-KE--KD-------LWLKIQHNLDSFVSANNNLEIMKVMQLSYDHLPYHL
KPLLLYFARSRKSKRTPVSKLMQLWMAEGL--------VDHDIGSKSSLEEATQSYLDA-
----------LIS-SSLIMVDHML----------PEKSK-HFSVMIKVCYVHDVVHDFCS
VKAKKEKFL
>St_PG4042_C00T072958.1
--------------SSD-KPIESTSSS--F----VEVTVGHEDDE--AKMIDQ-LLDEHE
SELDVISIVGMPGLGKTTLAKKVYNNTLVASHFNVHAWCTVSQKYNKSKVLGEILQQVTG
-SKGK--------------ESED--------------DLAEK----------------LR
VALYDKRYLIVLDDVWDVATGEMLIACFP-KVE-RGNRVILTSRSSEVGLKVKCRSDLLR
LQLLKPEKSWELFEKMVFGDEGS-CPAELSEVGHQIVEKCQGLPLAVVLIAGVIVR---G
--------KK-KE--KD-------LWLKIRHNLDSFVSANNNLE---IMQLSYDHLPYHL
KPLLLYFARSRKSKRIRVSRLMQLWMAEGL--------VDHDIPSKCSLEEATQSYLDA-
----------LIS-SNLIMVDHIL----------YKKNT-VFCVRIKVCYVHDVVHDFCS
VKAKREKFL
>St_PG4049_C00T002692.1
---------------SD-KPIESTSSS--F----VEVTVGHEEDE--AKMIDQ-LLDKHE
SELDVISIVGMPGLGKTTLAKKVYNNTLVASHFNVRAWCTVSQKYNKSKVLGEILQQVTG
-SKGK--------------ESED--------------DLAEK----------------LR
VALYDKRYLIVLDDVWDIATGEMLIACFP-KVE-RGNRVILTSRSSGVGLKVKCRSDLLR
LQLLKLEKSWELFEKRVFG-EGS-CPADLLDVGHQIVEKCQGLPLAVVLIAGVIVR---G
--------KK-KE--KD-------LWLKIQHNLDSFVSANNNLE---IIQLSYDHLPYHL
KPLLLYFARSRKSKRTEVSKLMQLWMAEGL--------VDHDIPSKCSLEEATQSYLDA-
----------LIS-SNLIMVDHIL----------SKKNT-IFSVRIKVCYVHDVVHDFCS
VKAKREKFL
>St_PG4049_C00T002696.1
-------------KSFV-EPIESTSSP--F----VEVTVGHEKEE--SQIIGQ-LLNQHE
SELDVISIVGMPGLGKTTLANKVYNNTLVASHFKIRAWCTVSQKYNKSKLLREILQQVDS
-SEEK--------------ESEDH-------------DLAEN----------------LR
RALYDKRYLIVLDDVWDIATGEMLIACFP-KLK-RGDRVILTSRISKVGSQVKCRTDPIN
LQVLTLEKSWELFEKRIFG-EGS-CPAELSDVGHQIVKKCKGLPLAIVLIAGVIVR---G
--------KK-KE--KN-------LWLKIQHNLDSFISANINLQMMKVMQLSYDHLPCHL
KPLLLYFARSQKNKRTPVSELKQLWMAEGF--------VDYDIPSKGSLEEATQSYLAA-
----------LIS-SSLIMVDQIL----------SKKSM-PFSVRIKVCYVHDVVHDFCS
EKAKKAKFF
>St_PG4049_C00T010242.1
-------------------PIESTSSS--F----VEVTVGHEEDE--AKMIDQ-LLDEHE
SELDVISIVGMPGLGKTTLANKVYNNTLVTTHFNIRAWCTVSQKYNKSKVLREILLQVTG
-SGGK--------------ERED--------------DLAEK----------------LR
VALYDKRYLIVLDDVWDIATWEILIACFP-KVK-RGNRIILTSRSSEVGLKVKCRSDPLC
LQLLTTEKSWELFEKRVFG-EGS-CPAELSEVGHKIVDKCQGLPLAVVLIAGVIVR---G
--------KK-KE--ND-------LWLKIQDNLDSFISANINSQMMKVMRLSYDHLPYHL
KPLLLYFARSRKSKRTPVSKLMQLWMAEGL--------VDHDIPSKCSLEEATQRYLDA-
----------LVS-SSLIIVDHML----------YKKNM-PFSVRIKVCYVHDVVHDFCS
VKAKKEKFL
>St_PG4049_C00T011946.1
---------------SN-EPIESTSSS--F----VEVTVGHEEDE--AWIIGQ-LLDEHE
SELDVISIVGMPGLGKTTLANKVYNNTLVASHFNVRAKCTVSQKYNKSKVLREILQQVT-
ASEEK--------------GSDD--------------DLAEK----------------LR
RAVLDKRYLIVLDDVWDVAIGEMLIACFP-KVK-RGNRIILTSRSSKVGLQVKCHSDPLH
LQLLTPEKSWELFVKKVFGDEGS-CPAELSEVGRQIVEKCKGLPLAIVLIAGVIVR---G
--------KK-KE--KD-------LWLQIQDNLDSLISAKNNLEMMKVMQLSYDHLPHHL
KPLLLYFGRYHKSNRTPVSTLIQLWMAEGL--------VDHD-----SSEEGTQSYLDA-
----------LIS-SSLIMMDHI--------P--CESS-KPFSVMIKVCYVHDVVHDFCS
VKAKKEKLF
>St_PG4049_C00T021774.1
---------------SN-EPIESTSSS--F----VEVTVGHEEDE--AWIIGQ-LLDEHE
SELDVISIVGMPGLGKTTLANKVYNNTLVASHFNVRAKCTVSQKYNKSKVLREILQQVT-
ASEEK--------------GSDD--------------DLAEK----------------LR
RAVLDKRYLIVLDDVWDVAIGEMLIACFP-KVK-RGNRIILTSRSSKVGLQVKCHSDPLH
LQLLTPEKSWELFVKKVFGDEGS-CPAELSEVGRQIVEKCKGLPLAIVLIAGVIVR---G
--------KK-KE--KD-------LWLQIQDNLDSLISAKNNLEMMKVMQLSYDHLPHHL
KPLLLYFGRYHKSNRTPVSTLIQLWMAEGL--------VDHD-----SSEEGTQSYLDA-
----------LIS-SSLIMMDHI--------P--CESS-KPFSVMIKVCYVHDVVHDFCS
VKAKKEKLF
>St_PG4049_C00T021854.1
---------------SN-EPIESTSSS--F----VEVTVGHEEDE--AWIIGQ-LLDEHE
SELDVISIVGMPGLGKTTLANKVYNNTLVASHFNVRAKCTVSQKYNKSKVLREILQQVT-
ASEEK--------------GSDD--------------DLAEK----------------LR
RAVLDKRYLIVLDDVWDVAIGEMLIACFP-KVK-RGNRIILTSRSSKVGLQVKCHSDPLH
LQLLTPEKSWELFVKKVFGDEGS-CPAELSEVGRQIVEKCKGLPLAIVLIAGVIVR---G
--------KK-KE--KD-------LWLQIQDNLDSLISAKNNLEMMKVMQLSYDHLPHHL
KPLLLYFGRYHKSNRTPVSTLIQLWMAEGL--------VDHD-----SSEEGTQSYLDA-
----------LIS-SSLIMMDHI--------P--CESS-KPFSVMIKVCYVHDVVHDFCS
VKAKKEKLF
>St_PG4049_C00T033858.1
------------------EPIELTSSS--F----VEVTVGHEEDE--PRIIGQ-LLDEHE
SELDVISIVGMPGLGKTTLANKVYNNTLVSSYFDVRGKCTVSQKYNKSKVLQEILQQVPH
VSGGN--------------ESED--------------DPADK----------------LR
RALLDKRYLIVLDDVWDTATGEMLIACFP-KVK-RGNRIILTSRNSKVGLQVKCHSDPLH
LQLLTPEKSWELFVKKVFGDEGS-CPAELSEVGHQIVDKCQGLPLAIVLIAGVIVR---G
--------KK-KE--KD-------LWLQIQDNLDSLISAKNNLEMMKVMQLSYDHLPHHL
KPLLLYFGRYRKSKRTPVSTLIQLWMAEGL--------VDHD-----SSEEGTQSYLDA-
----------LIS-SSLIMVEHR--------Q--DKRT-WPFSVMIKVCYVHDVVHDFCS
VKAKKEKLF
>St_PG4060_C00T016708.1
-------------KSSD-DPTESTSSS--F----VE------------------------
--LDVISIVGKPGLGKTTLANKVYNNTLVASHFNVRGWCTVSQKYNKSKVLQEIFQQVTG
-SEGK--------------ESDN--------------DFAEK----------------LR
RALLDIRYLIVLDDVWDIATGEMLMAYFP-QVE-RGNKIILTSRSSKVGLQVKCRSDPLH
LQLLTPEKSWDLFEKRVFGEQGS-CPAELSEVGHQIVEKCKGLPLAIVLIVGVIVR---G
--------KK-KE--KD-------LWLQIEHNLGSFISTNNNLQMMKVMQLSYDHLPYHL
KSLLLYFGRCRKSKRTPVSKLMQLWMAEGL--------VHHDIPSKCSLEESTQSYLDA-
----------LIS-SSLIMVDHS----------RSKTSY-PFLVMIKVCYVHDVVHDFCS
VKSRKEKFF
>St_PG4060_C00T016718.1
-------------KSSD-EPIKSTSSS--F----VEETVGHEEDE--ARIIGQ-LLDEHE
SELDVISIVGMPGLGKTTLANKVYYNTLVASHFNVRAKCTVSQKYNKSKVLQEILQQVPH
VSGGN--------------ENED--------------DPADK----------------LR
VALYDKRYLIVLDDVWDIATGEMLIACFP-KVK-RGNRIILTSRSSEVGLKVKCLSDPLH
LQLLAPEKSWDLFVKKVFGDEGS-CPAELSEVGHQIVEKCQGLPLAIVLIAGVIVR---G
--------KK-KE--KD-------LWVKIQHNMHSFISSNNNLQMMKVMQLSYDHLPCHL
KPLLLYFARSQKRKRTPVSTLMQLWMAEGL--------VDHD-----SLEEATQSYLDA-
----------LIS-SCLIMVDHI--------P--SESI-WWTSVMIKVCYMHDVVHDFCS
VKAKKEKFF
>St_PG4060_C00T016721.1
--------------SSN-EPIESTSSS--L----VEVTVGHEEDE--AKMIDQ-LLDKHE
SELDVISIVGMPGVGKTTLAKKVYNNTLVASHFNVRAWCTVSQKYNKSKVLREILQQVTG
-SGGK--------------KSED--------------DLAEK----------------LR
VALYDKRYLIVLDDVWDIATGETLIACFP-MVE-RGNRVILTSRSSEVGLKVKCRSDPLQ
LQLLAPEKSWELFEKMVFG-ERS-CPAELLDVGHQIVEKCQGLPLAVVLIAGVIVR---G
--------KK-KE--KD-------LWLKIQHNLDSFVSANNNLE---IMQLSYDHLPYHL
KPLLLYFARSRKSKRTPVSKLMQLWMAEGF--------VDHDIPSKCSLEEATQSYLDA-
----------LIS-SNLIMVDHIL----------TEKSR-FISVRIKVCYVHDVVHDFCS
VKAKKEKFL
>St_PG4060_C00T016724.1
--------------SSN-EPIESTSSS--F----VEVTVGHEEDE--AKMIDQ-LLDKHE
SELDVISIVGMPGIGKTTLAKKVYNNTLVASHFNVRAWCTVSQKYNKSKVLGQILQQVTG
-SGGK--------------ESED--------------DLAEK----------------LR
VALYDKRYLIVLDDVWDIATGEMLIACFP-KVE-RGNRVILTSRSSEVGLKVKCRSDPLR
LQLLTTEKSWELFEKMVFG-EGS-CPAELLDVGHQIVEKCQGLPLAVVLIAGVIVR---G
--------KK-KE--KD-------LWLKIQHNLDSFVSANNNLE---IMQLSYDHLPYHL
KPLLLYFARSRKSKRTPVSKLMQLWMAEGF--------VDHDIPSKCSLEEATQSYLDA-
----------LIS-SNLIMVDHIL----------IEKSM-FISVRIKVCYVHDVVHDFCS
VKAKKEKFL
>St_PG4060_C00T016731.1
-------------KSSN-EPIESTSSS--F----VEVTVGHEEEE--ARIIGQ-LLDKHE
SELDVISIVGMPGLGKTTLANKVYRNALVASHFNVRAWCTVTQKYNKSKVLREILQQVI-
GSEGK--------------ESED--------------DLAEN----------------IR
RALYDKRYLIVLDDVWDIATGEMLIACFP-KVK-RGNRIILTSRSSKVGLQVKCHSDPLL
LQLLTTEKSWELFEKRVFGEQGS-CPAELSEVGHQIVEKCKGLPLAVVLIVGVIVRGRKG
--------KE-KE--ND-------LWLKIQHNLDSFISANNNLEMMKVMQLSYDHLPFHL
KPLLLYFSRSQKSERTPVSRLMQLWMAEGL--------VDHDIPSKSSLEEATQSYLDA-
----------LIS-SSLIMTDHI--------P--CERS-ESFSVMIKVCYVHDVVHDFCS
VKSKKEKFF
>St_PG4060_C00T016732.1
--------------SSN-EPIESTSSS--F----VEVTVGHEEDE--ARIIGQ-LLDENE
SELDVISIVGMPGLGKTTLANKVYNNTLVASHFNVRAKCTVSQKYNKSKVLQEILHQVPH
VSGGN--------------ESED--------------DPADK----------------LR
RALLDKRYLIVLDDVWDTATGEMLIACFP-KVK-RGNRIILTSRSSKVGLQVKCHSDPLH
LQLLTPEKSWDLFVRKVFGDEGS-CPAELSEVGHQIVEKCKGLPLAIVLIAGVIVRGREG
--------KK-KE--KD-------LWLQIEHNLDSFISSNNNSQMMKVMQLSYDHLPCHL
KPLLLYFARSQKSKRTPVSTLMQLWMAEGF--------VDHD-----SSEEVTQSYLDA-
----------LIS-SSLIMVDHI--------P--SESI-WWTSVMIKVCYMHDVVHDFCS
VKAKKEKFF
>St_PG4060_C00T016734.1
--------------------IESTSSS--F----VEVTVGHEEDE--AKMIDQ-LLDEHE
SELDVISIVGMPGLGKTTLANKVYNNTLVTTHFNVRAWCTVSQKYNKSKVLREILQQVTG
-SEGK--------------ESED--------------DLAEK----------------LR
VALYDKRYLIVLDDVWDIATGEMLIACFP-KVK-RGNRIILTSRSSEVGSKVKCLSDPLH
LQLLTPEKSWELFVKKVFGDEGS-CPAELSEVGHQIVEKCQGLPLAVVLIAGVIVR---G
--------KK-KE--KD-------LWLKIQHNLDSFISANINLQMMKVMQLSYDHLPCHL
KPLLLYFARSQKNKRTPVSKLKQLWMAEGF--------VDHDIRSKSSLAEATQSYLDA-
----------LVS-SSLIMVDQIP----------SKKST-PFSVRIKVCYVHDVVHDFCS
VKAKKEKFV
>St_PG4060_C00T016740.1
---------------SD-EPIESTSSS--F----VEVTVGHEEEE--ARIVRQ-LLDEHE
SELDVISIVGMPGVGKTTLANTVYKNTLVANHFNVRAWCTVSQKYNKSKVLREILQQVT-
ASEKK--------------ESED--------------DLAEN----------------IR
RALLDKRYLIVLDDVWDIATGEMLIACFP-QVK-RGNRIILTSRSSKVGLQVKCHSDPLH
LQLLTPEKSWDVFVKKVFGDEGS-CPAELSEVGHQIVEKCKGLPLAIVLIAGVIVRGREG
--------KK-KE--KD-------LWLQIEHNLDSFISSNNNLQMMKVMQLSYDYLPYHL
QPLLLYFSRSQKSKRTPVSTLMQLWMAEGF--------VDHDIPSKSSLEEVTQIYLDA-
----------LIS-SSLIMVDHI--------P--SKKSIWPFSDVIKVCYVHDVVHDFCL
VRSKKEKFF
>St_PG4060_C00T016746.1
----------------D-EPIESTSSS--F----VEVTVGHQEEE--ARIIGQ-LLDEHE
SELDVISIVGMPGLGKTTLANKVYKNTLVATHFNVRAWCTVSQKYNKSKVLREILQQVIG
-LEGK--------------ESED--------------DLAEN----------------LR
RALYDKRYLIVLDDVWDIATGEMLIACFP-KVK-IGNRIILTSRSSKVGLQVKCRSDPLD
LQLLTSEESWDLFKKRVFG--------------HQIVEKCKGLPLAVVLIAGVIVRVRKG
------KEKE-KE--KEK-----GLWLKIQHNLDSFISANINLQMMKVMQLSYDHLPYHL
KPLLLYFARSRKSKRTTVSKLMQLWMAEGL--------LDRDILSKCSLEEATQSYLDA-
----------LIS-SSLIMMDHI--------P--CESSE-SFSVMIKVCYVHDVVHDFCS
VKAKKEKFF
>St_PG4060_C00T034772.1
---------------FSDEPIESTSSS--L----VEVTVGREEEE--ARIIGQ-LLDEHE
SELDVISIVGMPGLGKTTLANKVYSNTLVASHFKIRAWCTVSQKYNKSKVLLEILQQVTG
-SGGK--------------ESED--------------DLAEK----------------LR
RALLDKRYLVVLDDVWDIATGEMLIACFP-KLK-RGDRIILTSRISKVGLQVKCRTDPLD
LQVLTPKKSWELFEKRVFG-EGS-CPAGLSEVGHQIVEKCKGLPLAIVLIAGVIVR---G
--------KK-KE--KD-------LWLKIQDNLDSFISANINLQMMKVMQLSYDHLPYHL
KPLLLYFARSQKNKRTQVSKLKQLWMAEGF--------VDHDIPSKGSLEEVTQSYLDA-
----------LIS-SSLIMVDHIP----------SKKSIWPFSDVIKVCYVHDVVHDFCS
VKAKKEKFF
>St_PG4060_C00T034775.1
-----------DAKSSE-ETIESTSSS--F----VEVTVGHEEEE--ARIICQ-LLDEHE
SELDVISIVGMPGLGKTTLANKVYKNTLVATHFNVRAWCTVSQKYNKSKVLREILQQVT-
VSEKK--------------ESEDDLAKKQRRVVESEEDLAEN----------------LR
RALLDKRYLIVLDDVWDIETGEMLIACFP-KFK-RGNRIILTSRSSKVGLQVKCHSDPLH
LQLLTPEKSWDLFVRKVFGDEGS-CPAELSEVGHQIVEKCKGLPLAIVLIAGVIVRGREG
--------KK-KE--KD-------LWLQIEHNLDSFISSNNNLQMMKVMQLSYDHLPYHL
KPLLLYFARSQKNKRTPVSTLMQLWMAEGL--------VDHD-----SSEEVTQSYLDA-
----------LIS-SSLIMVDHI--------P--SESV-LMMSVMIKVCYMHDVVHDFCS
VKAKKEKFF
>St_PG4060_C00T034783.1
----------------D-EPIESTSSS--F----LEVTVGHEEEE--AKMIDQ-LLDKHE
SELDVISIVGMPGLGKTTLANKVYNNTLVASHFKIRAWCTVSQKYNKSKVLREILQQVTG
-SGGK--------------ESED--------------DLAEK----------------LR
VALYDKRYLIVLDDVWDIATGEMLIACFP-KVE-RGNRVILTSRSSEVGLKVKCRSDPLR
LQLLSLGKSWELFEKRVFG-EGS-CPAELSDVGHQIVEKCKGLPLAVVLIAGVIVR---G
--------KK-KE--KD-------LWLKIQHNLDSFVSSNNNIEIMKVMQLSYDHLPYHL
KPLLLYFARSRKSKRTPVSRLMQLWMAEGL--------VDHDIPSKCSSEEATQSYLDA-
----------LVS-SSLIMVDQML----------YKKNM-PFSVTIKVCYVHDVVHDFCS
VKAKKEKFL
>St_PG4060_C00T034786.1
----------------D-EPIESTSSS--F----LEVTVGHEEEE--AKMIDQ-LLDKHE
SELDVISIVGMPGLGKTTLANKVYNNTLVASHFKIRAWCTVSQKYNKSKVLREILQQVIV
-SEKK--------------ESED--------------DLAEN----------------LR
RALLNKRYLIVLDDVWDIATGEMLIACFP-KDK-RGNRVILTSRSSEVGLKVKCRSDLLR
LQLLTRGKSWELFEKMVFG-EGS-CPAELLDVGHQIVEKCQGLPLAVVLIAGVIVR---G
--------KK-KE--KD-------LWLKIQHNLDSFVSANNNLE---IMQLSYDHLPDHL
KPLLLYFARSRKSKRIQVSKLMQLWMAEGL--------VDHDIGSKSSLEEATQSYLDA-
----------LIS-SSLIMVDHI------------KKSK-SFSVRIKVCYVHDVVHDFCS
VKAKKERFL
>St_PG4060_C00T049981.1
-------------KSSD-EPVESTLSS--L----VEVTVGHEEDE--AKMIDQ-LLDKHE
SKLDVISIVGMPGVGKTTLANKVYNNSLVASHFNVRAWCTVSQKYNKSKVLQEILQQVAH
VSGGN--------------RSED--------------DPADK----------------LR
RALLDKRYLIVLDDVWDIATGEMLIACFP-QVE-RGNRVILTSRSSEVGLKVKCRTDPLD
LQVLTPEKNWELFEKRVFG-EGS-CPAELSNVGHQIVEKCKGLPLAIVLIAGVIVRVRKG
--------KE-KK--KD-------LWLKIQHNLDSFISANINSQMMKVMQLSYDHLPYHL
KPLLLYFARSQKSKRTPVSTLMQLWMAEGL--------VDHD-----SLEEATQSYLDA-
----------LIS-SSLIMVEHRQ----------AKR-ILPFSVMIKVYYVHDVVHDFCS
EKAKKEFFF
>St_PG4060_C00T049986.1
-------------KSFV-EPIESTSSP--F----VEVTVGHEKEE--SQIITQ-LLDEHE
SELDVISIVGMPGLGKTTLANKVYNNTLVTTHFNVRAWCTVSQKYNKSKVLREILQQVTA
-SGGK--------------ESED--------------DLAEK----------------LR
VALYNNRYLIVLDDVWDIATGEMLIACFP-KVE-RGNRIILTSRSSEVGLKVKWRSDPLR
LQLLTTEKSWELFEKRVFG-EGS-CPAELSEVGHQIVEKCQGLPLAVVLIAGVIVR---G
--------KK-KE--ND-------LWLKIQDNLDSFISANINLQMMKVMQLSYDHLPCHL
KPLLLYFARWRKSKRTPVSKLMQLWMAEGL--------VDHDIPSKCSLEEATQRYLDA-
----------LVS-SSLIIVDHML----------YKKNM-PFSVRIKVCYVHDVVHDFCS
VKARKEKFL
>St_PG4060_C00T049989.1
---------------SD-EPIESTSSS--L----VEVTVGHEEDE--AKMIDQ-LLDKHE
SKLDVISIVGMPGVGKTTLANKVYNNSLVASHFNVRAWCTVSQKYNKSKVLQEILQQVPH
VSGGN--------------GSED--------------DPADK----------------LR
RALLDKRYLIVLDDVWDIATGEMLIACFP-QVE-RGNRVILTSRSSEVGLKVKCRTDPLD
LQVLTPEKSWELFEKRVFG-EGS-CPAELSDVGHQIVEKCKGLPLAIVLIAGVIVR---G
--------KK-KE--KD-------LWLKIQHNLDSFISTNINLQMMKVMQLSYDHLPCHL
KPLLLNFARSQKSKRTPVSTLMQLWMAEGL--------VDHD-----SLEEATQSYLDA-
----------LVS-SSLIKVEHML----------YKT-SKPFSVRIKVCYVHDLVHDFCS
VKAKKEKFF
>St_PG4060_C00T050000.1
-----------DAKSSE-ETIESTSSS--F----VEVTVGHEEEE--ARIICQ-LLDEHK
SELDVISIVGMPGLGKTTLANKVYKNTFVTTHFNVRAWCTVSQKYNKSKVLREILQQVT-
VSEKK--------------ESED--------------DLAEN----------------LR
RALLDKRYLIVLDDVWDIETREMLIACFP-KFK-RGNRIILTSRSRKVGLKVKRHSDPLH
LQLLTPEKSWELFVKKVFGDEGS-CPAELSEVGHQIVEKCKGLPLAIVLIAGVIVR---G
--------KK-KE--KD-------LWLKIENNLDSFISSNNNLQMMKVMQLSYDHLPYHL
KPLLLYFARSQKNKRTPVSTLMQLWMAEGL--------VDHD-----SSEEVTQSYLNA-
----------LIS-SSLIMVDHI--------P--SESD-LMMFVMIKVCYMHDVVHDFCS
VKAKKEKFF
>St_PG4060_C00T050004.1
--------------------IESTSSS--F----VEVTVGHEEDE--AKMIDQ-LLDEHE
SELDVISIVGMPGLGKTTLANKVYNNTLVTTHFNVRAWCTVSQKYNKSKVLREILQQVTG
-SEGK--------------ESED--------------DLAEK----------------LR
VALYDKRYLIVLDDVWDIATGEMLIACFP-KVK-RGNRIILTSRSSEVGSKVKCLSDPLH
LQLLTPEKSWELFVKKVFGDEGS-CPAELSEVGHQIVEKCQGLPLAVVLIAGVIVR---G
--------KK-KE--KD-------LWLKIQHNLDSFISANINLQMMKVMQLSYDHLPCHL
KPLLLYFARSQKNKRTPVSKLKQLWMAEGF--------VDHDIRSKSSLAEATQSYLDA-
----------LVS-SSLIMVDQIP----------SKKST-PFSVRIKVCYVHDVVHDFCS
VKAKKEKFV
>St_PG4060_C00T050005.1
--------------SSN-EPIESTSSS--F----VEVTVGHEEDE--ARIIGQ-LLDENE
SELDVISIVGMPGLGKTTLANKVYNNTLVASHFNVRAKYTVSQKYNKSKVLQEILHQVPH
VSGGN--------------ESED--------------DPADK----------------LR
RALLDKRYLIVLDDVWDTATGEMLIACFP-KVK-RGNRIILTSRSSKVGLQVKCHSDPLH
LQLLTPEKSWDLFVRKVFGDEGS-CPAELSEVGHQIVEKCKGLPLAIVLIAGVIVRGREG
--------KK-KE--KD-------LWLQIEHNLDSFISSNNNSQMMKVMQLSYDHLPCHL
KPLLLYFARSQKSKRTPVSTLMQLWMAEGF--------VDHD-----SSEEVTQSYLDA-
----------LIS-SSLIMVDHI--------P--SESI-WWTSVMIKVCYMHDVVHDFCS
VKAKKEKFF
>St_PG4060_C00T050007.1
-------------KSSN-EPIESTSSS--F----VEVTVGHEEEE--ARIIGQ-LLDKHE
SELDVISIVGMPGLGKTTLANKVYRNALVASHFNVRAWCTVTQKYNKSKVLREILQQVI-
GSEGK--------------ESED--------------DLAEN----------------IR
RALYDKRYLIVLDDVWDIATGEMLIACFP-KVK-RGNRIILTSRSSKVGLQVKCHSDPLL
LQLLTTEKSWELFEKRVFGEQGS-CPAELSEVGHQIVEKCKGLPLAVVLIVGVIVRGRKG
--------KE-KE--ND-------LWLKIQHNLDSFISANNNLEMMKVMQLSYDHLPFHL
KPLLLYFSRSQKSERTPVSRLMQLWMAEGL--------VDHDIPSKSSLEEATQSYLDA-
----------LIS-SSLIMTDHI--------P--CERS-ESFSVMIKVCYVHDVVHDFCS
VKSKKENFF
>St_PG4060_C00T050013.1
--------------SSN-EPIESTSSS--F----VEVTVGHEEDE--AKMIDQ-LLDKHE
SELDVISIVGMPGIGKTTLAKKVYNNTLVASHFNVRAWCTVSQKYNKSKVLGQILQQVTG
-SGGK--------------ESED--------------DLAEK----------------LR
VALYDKRYLIVLDDVWDIATGEMLIACFP-KVE-RGNRVILTSRSSEVGLKVKCRSDPLR
LQLLTTEKSWELFEKMVFG-EGS-CPAELLDVGHQIVEKCQGLPLAVVLIAGVIVR---G
--------KK-KE--KD-------LWLKIQHNLDSFVSANNNLE---IMQLSYDHLPYHL
KPLLLYFARSRKSKRTPVSKLMQLWMAEGF--------VDHDIPSKCSLEEATQSYLDA-
----------LIS-SNLIMVDHIL----------IEKSM-FISVRIKVCYVHDVVHDFCS
VKAKKEKFL
>St_PG4060_C00T050016.1
--------------SSN-EPIESTSSS--L----VEVTVGHEEDE--AKMIDQ-LLDKHE
SELDVISIVGMPGVGKTTLAKKVYNNTLVASHFNVRAWCTVSQKYNKSKVLREILQQVTG
-SGGK--------------KSED--------------DLAEK----------------LR
VALYDKRYLIVLDDVWDIATGETLIACFP-MVE-RGNRVILTSRSSEVGLKVKCRSDPLQ
LQLLAPEKSWELFEKMVFG-ERS-CPAELLDVGHQIVEKCQGLPLAVVLIAGVIVR---G
--------KK-KE--KD-------LWLKIQHNLDSFVSANNNLE---IMQLSYDHLPYHL
KPLLLYFARSRKSKRTPVSKLMQLWMAEGF--------VDHDIPSKCSLEEATQSYLDA-
----------LIS-SNLIMVDHIL----------TEKSR-FISVRIKVCYVHDVVHDFCS
VKAKKEKFL
>St_PG4060_C00T050019.1
-------------KSSD-EPIKSTSSS--F----VEETVGHEEDE--ARIIGQ-LLDEHE
SELDVISIVGMPGLGKTTLANKVYYNTLVASHFNVRAKCTVSQKYNKSKVLQEILQQVPH
VSGGN--------------ENED--------------DPADK----------------LR
VALYDKRYLIVLDDVWDIATGEMLIACFP-KVK-RGNRIILTSRSSEVGLKVKCLSDPLH
LQLLAPEKSWDLFVKKVFGDEGS-CPAELSEVGHQIVEKCQGLPLAIVLIAGVIVR---G
--------KK-KE--KD-------LWVKIQHNMHSFISSNNNLQMMKVMQLSYDHLPCHL
KPLLLYFARSQKRKRTPVSTLMQLWMAEGL--------VDHD-----SLEEATQSYLDA-
----------LIS-SCLIMVDHI--------P--SESI-WWTSVMIKVCYMHDVVHDFCS
VKAKKEKFF
>St_PG4060_C00T050024.1
---------------SD-EPIESTSSS--F----VEVTVGHEEEE--ARIVGQ-LLDEHE
SELDVISIVGMPGVGKTTLANKVYKNTFVANHFNVRAWCTVSQKYNKSKVLQEILQQVT-
ASEKK--------------ESED--------------DLAEN----------------IR
RALLDKRYLIVLDDVWDIATGEMLIACFP-QVK-RGNRIILTSRSSKVGLQVKCHSDPLH
LQLLTPEKSWDLFVKKVFGDEGS-CPAELLDVGHQIVEKCNGLPLTVVLIAGVIVRVREG
KEKEKEKEKE-KE--KD-------LWLKIQDNLDSLISANNNLEMMKVMQLSYDHLPYHL
KPLLLYFARSQKNKRTAVSTLMQLWIAEGF--------VDHDIRSKSSLEEVTQSYLDA-
----------LIS-SSLIMVDHM--------L--AEKG-TPISVMIKVCYVHDVVHDFCS
VKVKKEKFL
>St_PG4060_C00T050045.1
---------------SD-EPIESTSSS--F----VEVTVGHEEDE--AQMIDQ-LLDEHE
SELDIISIVGMPGLGKTTLANKVYNNTLVASHFNVRAWCTVSQKYNKSKVLREILQQVTA
-SEKK--------------ESEDVLAKKQLRVVESEEDLAEN----------------LR
GALYDKRYLIVLDDVWDIETGEMLIACFP-KIG-RGNRIILTSRISKVGWQVKCRSNPLD
LQVLTPEKSWDLFEKRVFG-KGS-CPAELSDIGHQIVEKCRGLPLTVILIAGVIVRVRKG
------KEKE-KE--KG-------LWLKIQHNLDSFISTNINLQMMKVMQLSYDHLPYHL
KPLLLYFARSRKSKRTPVSMVMQFWMAEGL--------VDHDIGSKSSLEEATQSYLDA-
----------LIS-SSLIMVDHI------------KKSK-SFSVRIRVCYVHDVVHDFCS
EKAKNEKFL
>St_PG4060_C00T050048.1
---------------SD-EPIESTSSS--F----VEVTVGHEEDE--AQMIDQ-LLDEHE
SELDIISIVGMPGLGKTTLANKVYNNTLVASHFNVRAWCTVSQKYNKSKVLREILQQVTA
-SEKK--------------ESEDVLAKKQLRVVESEEDLAEN----------------LR
GALYDKRYLIVLDDVWDIETGEMLIACFP-KIG-RGNRIILTSRISKVGWQVKCRSNPLD
LQVLTPEKSWDLFEKRVFG-KGS-CPAELSDIGHQIVEKCRGLPLTVILIAGVIVRVRKG
------KEKE-KE--KG-------LWLKIQHNLDSFISTNINLQMMKVMQLSYDHLPYHL
KPLLLYFARSRKSKRTPVSMVMQFWMAEGL--------VDHDIGSKSSLEEATQSYLDA-
----------LIS-SSLIMVDHI------------KKSK-SFSVRIKVCYVHDVVHDFCS
EKAKNEKFL
>St_PG4060_C00T050050.1
---------------SV-EPTESTSSP--F----VEVTVGHEKEE--SQIIDQ-LLDEHE
SELDVISIVGMPGLGKTTLANKVYNNTLVASHFKVRAWCIVSQKYNKSNVLRKILHQVTG
-PEGK--------------ESEDH-------------DLAEK----------------LR
KALLDKRYLIVLDDVWDIATGEMLIACFP-KIK-RGNRIILTSRSSKVGLQVKCRSDPLK
LQLFTPEKSWELFEKRVFG-KGS-CPAELSEVGHQIVKKCNGLPLTVVLIAGVIVRVRKG
------KEKE-KE--KD-------LWLKIQDNLDSFISANNNLEMMKVLQLSYDHLPYHL
KPLLLYFTRSQKNKRTPVSTLMQLWIAEGF--------VDHDIRSKSSLEEVTQSYLDA-
----------LIS-SSLIMVDHI--------P--SESI--WTSVMIRACYVHDVVHDFCS
VKAKKEKFF
>St_PG5003_C00T028789.1
----------------I-EPIESTSSS--S----IKVTVGHEEDE--TRIIGQ-LLDEHE
SELDVISIVGMPGLGKTTLANKIYNNTLVASHFKIRAWCTVSQKYNKSKVLREILQQVTG
-SEEK--------------RSED--------------DLAEK----------------LR
RALLDKRYLIVLDDVWDIATVEMLIACFP-KVD-RGNRVILTSRSSEVCLKVKCRSDPHD
LQVLTAKQSWELFEKRVFGDQGS-CPAELSDIGRQIVEKCKGLPLAIVLIAGVIVR---G
--------KE-KE--KD-------FWLKIQHNLDSFISDNINL----VMQLSYDHLPYHL
KPLLLYFARSQKSKQTPVSTLMQLWMAEGI--------VVHGIPSKGSLEDATQSYLDA-
----------LIS-SSLIMVDHIPIGSI------------WMSEKIKVCYVHDVVHDFCS
VKAEKEKFF
>St_PG5003_C00T028791.1
---------VLDEKSSD-KPI--------------ELTVGHEEEE--AWIIDQ-LLDEHE
SELDVISIVGKPGL----------------------------------------------
---VK--------------DSED--------------DLADK----------------LR
RALLDKRYLIVLDDVWDIATGEMLIACFP-KVE-RGNRIILTSRSSEVGLKVKCRSDPLH
LQLLTPEKSWELFEKRVFG-EGI-CPAELSEVGHQIVDKCKGLPLALVLIAGVTVRVREG
----K---KKEKE--KD-------LWLQIEHNLDSFVSGNNNLQMMKVMQLSYDHLPYHL
KPLLLYFARSQKSKRTPVSTLMQLWMAEGL--------VDHD-----SLEEVTQSYLDA-
----------LTS-SSLIMVEHSQ----------SKSSW-ALSVMIKVCYMHDVVHAFCS
VESKKEKFF
>St_PG5003_C00T028792.1
-----------DAKSSE-ETIESTSSS--F----VEVTVGHEEEE--ARIICQ-LLDEHE
SELDVISIVGMPGLGKTTLANKVYKNTLVATHFNVRAWCTVSQKYNKLKVLREILQQVT-
VSEKK--------------ESED--------------DLAEN----------------LR
RALLDKRYLIVLDDVWDIETGEMLIACFP-KFK-RGNRIILTSRSSKVGLQVKCHSDPLH
LQLLTPEKSWDLFVKKVFGDEGS-CPAELSEVGHQIVEKCKGLPLAIVLIAGVIVR---G
--------KK-KE--KD-------LWLQIEHNLDFFISANNNLQMMKVMQLSYDHLPYHL
KPLLLYFARSQKSKRTPVSTLMQLWMAEGL--------VDHD-----SLEEATQSYLDA-
----------LIS-SSLIMVDHI--------P--FKSI-WRTPVMIKVCYMHDVVHDFCS
VKAKKEKFF
>St_PG5003_C00T028997.1
----------------D-EPIESTSSS--F----VEVTVGHEEDE--AQMIDQ-LLDEHE
SELDVISIVGMPGLGKTTLANKVYNNTLVASHFNVRAWCTVSQKYNKSKVLREILQQVTA
-SEKK--------------ESEDDLAKKQRRVVESEEDLAEN----------------LR
GALYDKRYLIVLDDVWDIETGEMLIACFP-KIG-RGNRIILTSRISKVGWQVKCRTNALD
LQVLTPEKSWDLFEKRVFG-KGS-CPAELSDIGHQIVEKCRGLPLTVVLIAGVIVRVRKG
--------KE-KE--KG-------LWLKIQHNLDSFISSNINLQMMKVMQLSYDHLPYHL
KPLLLYFARSRKSKRTPVSTLMQLWMAEGL--------VDHDIGSKSSLEEATQSYLDA-
----------LIF-SSLIMVDHI------------KKSK-SFSVRIRVCYVHDVVHDFCS
EKAKNEKFL
>St_PG5003_C00T029000.1
---------------SD-KPIESTSSS--F----VEVTVGHEEEE--ARIIDQ-LLDEHE
SELDVISIVGMPGLGKTTLANKVYNNTLVATHFNVRAWCTVSQKYNKSKVLREILLQVTG
-SGGK--------------ERED--------------DLAEK----------------LR
VALYDKRYLIVLDDVWDIETWEMLTACFP-KVE-RGNRVILTSRSSEVGLKVKCRSDPLR
LQLLTTEKSWELFEKRVFG-EGS-CPAELSEVGHQIVEKCQGLPLAVVLIAGVIVR---G
--------KK-ME--ND-------LWLNIQDNLDSFISANINLQMMKVMQLSYDHLPYHL
KPLLLYFARSRKSKRTPVSKLMQLWMAEGL--------VDHDIPSKCSLEEATQRYLDA-
----------LVS-SSLIMVDHML----------YKKNM-PFSVMIKVCYVHDVVHDFCS
VKAKKEKFL
>St_PG5003_C00T029086.1
------------------NPIESISSS--F----VDVTVGHQEDE--DRMIDQ-LLDEHE
SELDVISIVGMPG--------------LVSSHFNVRAWCTVSQKYNKSKVLGEILQQVTD
-SEGK---------------SED--------------DLAEK----------------LR
RALLDKRYLIILDDVWDITTGEMLISCFP-KIK-RGNRIILTSRSSKVGLQVKCHSDPLH
LRLLTPEKSWELLKKRVFG-EGS-CPAELSEVGHQIVEKCKGLPLALVLIAGVIVRVREG
--------KK-KE--KD-------LWLKIQHNLDSLISSNNNLQMMKVMQLSYDHLPYHL
KPCLLYFGRYRKSKRTPVSKLMQLWMAEGF--------ADH-IPSTSSLEEAAQSYLDA-
----------LIS-SSLIMVDHI--------P--SKKSV-HFSVRIKVCYVHDVVHDFCS
VKVKKEKFF
>St_PG5003_C00T029088.1
-----------DAKSSE-ETIESTSSS--F----VEVTVGHEEEE--ARIICQ-LLDEHE
SELDVISIVGMPGLGKTTLANKVYKNTLVATHFNVRAWCTVSQKYNKLKVLREILQQVT-
VSEKK--------------ESED--------------DLAEN----------------LR
RALLDKRYLIVLDDVWDIETGEMLIACFP-KFK-RGNRIILTSRSSKVGLQVKCHSDPLH
LQLLTPEKSWDLFVKKVFGDEGS-CPAELSEVGHQIVEKCKGLPLAIVLIAGVIVR---G
--------KK-KE--KD-------LWLQIEHNLDFFISANNNLQMMKVMQLSYDHLPYHL
KPLLLYFARSQKSKRTPVSTLMQLWMAEGL--------VDHD-----SLEEATQSYLDA-
----------LIS-SSLIMVDHI--------P--FKSI-WRTPVMIKVCYMHDVVHDFCS
VKAKKEKFF
>St_PG5003_C00T050843.1
----------------I-EPIESTSSS--S----IKVTVGHEEDE--TRIIGQ-LLDEHE
SELDVISIVGMPGLGKTTLANKIYNNTLVASHFKIRAWCTVSQKYNKSKVLREILQQVTG
-SEEK--------------RSED--------------DLAEK----------------LR
RALLDKRYLIVLDDVWDIATVEMLIACFP-KVD-RGNRVILTSRSSEVCLKVKCRSDPHD
LQVLTAKQSWELFEKRVFGDQGS-CPAELSDIGRQIVEKCKGLPLAIVLIAGVIVR---G
--------KE-KE--KD-------FWLKIQHNLDSFISDNINL----VMQLSYDHLPYHL
KPLLLYFARSQKSKQTPVSTLMQLWMAEGI--------VVHGIPSKGSLEDATQSYLDA-
----------LIS-SSLIMVDHIPIGSI------------WMSEKIKVCYVHDVVHDFCS
VKAEKEKFF
>St_PG5003_C00T050845.1
---------VLDEKSSD-KPI--------------ELTVGHEEEE--AWIIDQ-LLDEHE
SELDVISIVGKPGL----------------------------------------------
---VK--------------DSED--------------DLADK----------------LR
RALLDKRYLIVLDDVWDIATGEMLIACFP-KVE-RGNRIILTSRSSEVGLKVKCRSDPLH
LQLLTPEKSWELFEKRVFG-EGI-CPAELSEVGHQIVDKCKGLPLALVLIAGVTVRVREG
----K---KKEKE--KD-------LWLQIEHNLDSFVSGNNNLQMMKVMQLSYDHLPYHL
KPLLLYFARSQKSKRTPVSTLMQLWMAEGL--------VDHD-----SLEEVTQSYLDA-
----------LTS-SSLIMVEHSQ----------SKSSW-ALSVMIKVCYMHDVVHAFCS
VESKKEKFF
>St_PG5003_C00T050846.1
-----------DAKSSE-ETIESTSSS--F----VEVTVGHEEEE--ARIICQ-LLDEHE
SELDVISIVGMPGLGKTTLANKVYKNTLVATHFNVRAWCTVSQKYNKLKVLREILQQVT-
VSEKK--------------ESED--------------DLAEN----------------LR
RALLDKRYLIVLDDVWDIETGEMLIACFP-KFK-RGNRIILTSRSSKVGLQVKCHSDPLH
LQLLTPEKSWDLFVKKVFGDEGS-CPAELSEVGHQIVEKCKGLPLAIVLIAGVIVR---G
--------KK-KE--KD-------LWLQIEHNLDFFISANNNLQMMKVMQLSYDHLPYHL
KPLLLYFARSQKSKRTPVSTLMQLWMAEGL--------VDHD-----SLEEATQSYLDA-
----------LIS-SSLIMVDHI--------P--FKSI-WRTPVMIKVCYMHDVVHDFCS
VKAKKEKFF
>St_PG5003_C00T050848.1
------------------YPIESISSS--F----VDVTVGHQEDE--DRMIDQ-LLDEHE
SELDVISIVGMPG--------------LVSSHFNVRAWCTVSQKYNKSKVLGEILQQVTD
-SEGK---------------SED--------------DLAEK----------------LR
RALLDKRYLIILDDVWDITTGEMLISCFP-KIK-RGNRIILTSRSSKVGLQVKCHSDPLH
LRLLTPEKSWELLKKRVFG-EGS-CPAELSEVGHQIVEKCKGLPLALVLIAGVIVRVREG
--------KK-KE--KD-------LWLKIQHNLDSLISSNNNLQMMKVMQLSYDHLPYHL
KPCLLYFGRYRKSKRTPVSKLMQLWMAEGF--------ADH-IPSTSSLEEAAQSYLDA-
----------LIS-SSLIMVDHI--------P--SKKSV-HFSVRIKVCYVHDVVHDFCS
VKVKKEKFF
>St_PG5003_C00T050851.1
---------------SN-EPIESASSS--F----VEVTVGHEEDE--AKMIDQ-LLDKHE
SKLDVISIVGMPGLGKTTLAKRVYNNTLVASHFNVRAWCTVSQKYNKSKVLGEILQQVTS
-SGGK--------------ESVD--------------DLAEK----------------LR
VALYDKRYLIVLDDVWDIATGEMLIACFP-KVE-RGNRVILTSRSSEVGLKVKCRSDLLR
LQLLTLGKSWELFEKMVFG-EGS-CPAELLDVGHQIVEKCQGLPLAVVLIAGVIVR---E
--------KK-KE--KD-------LWLKIQHNLDTFVSANNNLE---TMQLSYDHLPYHL
KPLLLYFARSRKSKRTPVSKLMQLWMAEGL--------VDHDIPSKCSLEEATQSYLDA-
----------LIS-SSLIMVEHRQ----------AKRIL-PFSVMIKVCYVHDVVHDFCS
VKAKKEKFL
>St_PG5003_C00T050852.1
---------------SD-KPIESTSSS--F----VEVTVGHEEEE--ARIIDQ-LLDEHE
SELDVISIVGMPGLGKTTLANKVYNNTLVATHFNVRAWCTVSQKYNKSKVLREILLQVTG
-SGGK--------------ERED--------------DLAEK----------------LR
VALYDKRYLIVLDDVWDIETWEMLTACFP-KVE-RGNRVILTSRSSEVGLKVKCRSDPLR
LQLLTTEKSWELFEKRVFG-EGS-CPAELSEVGHQIVEKCQGLPLAVVLIAGVIVR---G
--------KK-ME--ND-------LWLNIQDNLDSFISANINLQMMKVMQLSYDHLPYHL
KPLLLYFARSRKSKRTPVSKLMQLWMAEGL--------VDHDIPSKCSLEEATQRYLDA-
----------LVS-SSLIMVDHML----------YKKNM-PFSVMIKVCYVHDVVHDFCS
VKAKKEKFL
>St_PG5003_C00T050854.1
----------------D-EPIESTSSS--F----VEVTVGHEEDE--AQMIDQ-LLDEHE
SELDVISIVGMPGLGKTTLANKVYNNTLVASHFNVRAWCTVSQKYNKSKVLREILQQVTA
-SEKK--------------ESEDDLAKKQRRVVESEEDLAEN----------------LR
GALYDKRYLIVLDDVWDIETGEMLIACFP-KIG-RGNRIILTSRISKVGWQVKCRTNALD
LQVLTPEKSWDLFEKRVFG-KGS-CPAELSDIGHQIVEKCRGLPLTVVLIAGVIVRVRKG
--------KE-KE--KG-------LWLKIQHNLDSFISSNINLQMMKVMQLSYDHLPYHL
KPLLLYFARSRKSKRTPVSTLMQLWMAEGL--------VDHDIGSKSSLEEATQSYLDA-
----------LIF-SSLIMVDHI------------KKSK-SFSVRIRVCYVHDVVHDFCS
EKAKNEKFL
>St_PG5003_C00T050854.2
----------------D-EPIESTSSS--F----VEVTVGHEEDE--AQMIDQ-LLDEHE
SELDVISIVGMPGLGKTTLANKVYNNTLVASHFNVRAWCTVSQKYNKSKVLREILQQVTA
-SEKK--------------ESEDDLAKKQRRVVESEEDLAEN----------------LR
GALYDKRYLIVLDDVWDIETGEMLIACFP-KIG-RGNRIILTSRISKVGWQVKCRTNALD
LQVLTPEKSWDLFEKRVFG-KGS-CPAELSDIGHQIVEKCRGLPLTVVLIAGVIVRVRKG
--------KE-KE--KG-------LWLKIQHNLDSFISSNINLQMMKVMQLSYDHLPYHL
KPLLLYFARSRKSKRTPVSTLMQLWMAEGL--------VDHDIGSKSSLEEATQSYLDA-
----------LIF-SSLIMVDHI------------KKSK-SFSVRIRVCYVHDVVHDFCS
EKAKNEKFL
>St_PG5003_C00T059537.1
----------------------STSSL--F----VEVTVGHEKEE--SQIIDQ-ILDEHE
SELDVISSVGMPGLGKTTLAKKVYNNILVASHFKIRAWCTVSQKYNKSKVLWEILQQVTG
-SEEK--------------GSED--------------DLAEK----------------LR
RALLDKRYLIVLDDVWDIATGEMLVSCFP-KFN-RGNRIILTSRISKVGSQVKCRTDPLD
LQVLTPEKSWELFEKRVFG-ERS-CPAELSDVGHKIVKKCKGLPLAIVLIAGVIVR---G
--------KK-KE--KD-------LWLKIQDNLDSFISANINLQMMKVMQLSYDHLPYHL
KLLLLYFARSQKNKRTPVSKLKQLWMAEGL--------VDHDIPSKSSLEEVTQSYLDA-
----------LIS-SSLIMVDHIL----------CKKSM-PFSVRIKVCYVHDVVHDFCS
EKAKKAKFF
>St_PG5003_C00T059537.2
----------------------STSSL--F----VEVTVGHEKEE--SQIIDQ-ILDEHE
SELDVISSVGMPGLGKTTLAKKVYNNILVASHFKIRAWCTVSQKYNKSKVLWEILQQVTG
-SEEK--------------GSED--------------DLAEK----------------LR
RALLDKRYLIVLDDVWDIATGEMLVSCFP-KFN-RGNRIILTSRISKVGSQVKCRTDPLD
LQVLTPEKSWELFEKRVFG-ERS-CPAELSDVGHKIVKKCKGLPLAIVLIAGVIVR---G
--------KK-KE--KD-------LWLKIQDNLDSFISANINLQMMKVMQLSYDHLPYHL
KLLLLYFARSQKNKRTPVSKLKQLWMAEGL--------VDHDIPSKSSLEEVTQSYLDA-
----------LIS-SSLIMVDHIL----------CKKSM-PFSVRIKVCYVHDVVHDFCS
EKAKKAKFF
>St_PG5018_C00T023863.1
--------------SFV-EPIESTSSP--F----VEVIVGHEKEE--SQIIGQ-LLNQHE
SELDVISIVGMPGLGKTTLANKVYSNTLVASHFKIRGWCTVSQKYNKSKVLREILQQVAS
-SEEK--------------ESEDH-------------DLAEK----------------LR
RALYDKRYLIVLDDVWDIATGEMLIACFP-KLK-RGDRVILTSRISKVGSQVKCRTDPID
LQVLTLEKSWELFEKRVFG-EGS-CPAELSDVGHQIVKKSKGLPLAIVLIAGVIVR---G
--------KK-KE--KN-------LWLKIQHNLDSFISANINLQMMKVMQLSYDHLPCHL
KPLLLYFARSQKNKRTPVSELKQLWMAEGF--------VDYDIPSKGSLEEATQSYLDA-
----------LIS-SSLIMVD---------------------------------------
---------
>St_PG5018_C00T023864.1
-------------------PIESTSSS--F----VEVTVGHEEDE--AKMIDQ-LLDKHE
SELDVISIVGMPGLGKTTLANKVYNNTLVATHFNVRAWCTVSQKYNKSKVLREILLQVTG
-SGGK--------------EREV--------------DLAEK----------------LR
VALYDKRYLIVLDDVWDIETWEMLPVCFP-KVE-RGNRVILTSRSSEVGLKVKCRSDPLR
LQLLTTEKSWELFEKRVFG-EGS-CPAELSEVGHQIVEKCQGLPLAVVLIAGVIVR---G
--------KK-ME--ND-------LWLNIQDNLDSFISANINLQIM--------------
KPLLLYFARSQKRKRTPVSKLMQLWMAEGL--------VDHDIPSKCSLEEATQRYLDA-
----------LVS-SSLIMVDHML----------YKKNM-PFSVMIKVCYVHDVVHDFCS
VKAKKEKFL
>St_PG5018_C00T023865.1
------------------EPIELTSSP--F----VEVTVVHEK-E--SQIIDQ-LLDEHE
SELDVISFVGMPGLGKTTLANKVYNNTLVASHFKIRAWCTVSQKYNKSKVLREILQQVTG
-SEVK--------------GSED--------------DLAEK----------------LR
RALYDKRYLIVLDDVWDIATGEMLIACFP-KLK-RGDR---------VGSQVKCRTDPIN
LQVLTPEKSWELFEKRVFG-EGS-CPAELSNVGHQIVKKCKGLPLAIVLIAGVIVR---G
--------KK-KE--KN-------LWLKIQHNLDSFISANINLQMLKVMQLSYDHLPCHL
KPLLLYFARSQKNKRTPVSELKQLWMAEGF--------VDYDIPSKGSLEEATQSYLDA-
----------LIS-SSLIMVDQIL----------SKKSM-PFSVRIKVCYVHDVMHDFCS
EKAKKEFFF
>St_PG5018_C00T023867.1
-------------KSFV-EPIESTSSP--F----VEVTVGHEKEK--SQIIGQ-LLNQHE
SELDVISIVGMPGVGKTTLANRVYNDTSVASHFNVRAWCTVSQKYNKSKVLRQILQQVTG
-SGGK--------------ESED--------------DLAEK----------------LR
GALYDKRYLIVLDDVWDIETGEMLVACFP-KIG-RGNRIILTSRISKVGLQVKCRTNPLH
LQVLTPEESWDLFEKRVFG-KGS-CPAELSDIGHQIVGKCGGLPLTVVLIAGLIVRVRKG
------KEKE-KE--KG-------LWLKIQHNLDSFISANINL----VIQLSYDHLPYHL
KPLLLYCARSRKSKRTPVSKLMQLWMAEGF--------VDHDIRSKNSLEEVTQSYLDA-
----------LIS-SSLIMVDHI------------KGSH-PFFVRIKVCYVHDVVHDFCS
VKAKKEKFF
>St_PG5018_C00T023868.1
---------------SD-EPIESTSSS--F----VEVTVGHEEDE--AWIKEK-LLDEHE
SELDVISIVGMPGLGKTTLANKVYNNTLAASHFNVRAWCTVSQKYNKSKVLREILQQVTV
-SEKK--------------ESADDLAKKQRRVVESEEDLAEN----------------LR
RALLDKRYLIVLDDVWDIETGEKLIACFP-KVK-RGNRIILTSRCSKVGLQVKCHSDPLH
LQLLTPEKSWDLFKKRVFGEQGS-CPAELSEVGHQIVEKCKGLPLAVVLIAGVIVR---G
------KEKE-KE--KD-------FWLKIQDSLDSFISTNNNLQMRK-------------
-----------------------LWMAEGL--------VDHDIPSKCSLEESTQSYLDA-
----------LIS-SSLIMVDHI------------KKSK-SFYVRIKVCYVHDVVHEFCS
VKSRKETFF
>St_PG5018_C00T023870.1
--------------------------P--F----VEVTVVHEK-E--SQIIDH-LLDEHE
PELDD----------------------------SIRAWCTVSQKYNKSKVLREILQQVTG
-SEEK--------------GSED--------------DLAEK----------------LR
RALYDKRYLIVLDDVWDIAIGEMLIACFP-KLK-RGDRIILTSRISKVGSQVKCRTDPID
LQVLTPEKSWELFEK------GS-CPAELSDVGHQIVKKCKGLPLAIVLIAGVIVR---G
--------KK-KE--KN-------LWLKIQHNLDSFISANINLQMMKVMQLSYDHLPYHL
KPLLLYFARSQKNKRTPVSKLKQLWMAEGF--------VDYDIPSKGSLEEATQSYLDA-
----------LIS-SSLIMVDQIP----------SKKSM-PFSVRIKVCNVHDVVHDFCS
EKAKKEKFF
>St_PG5018_C00T023871.1
-------------KSFV-EPIESTSSP--F----VEVTVGHEKEK--SQIIGQ-LLNQHE
SELDVISIVGMPGVGKTTLANRVYNDTSVASHFNVRAWCTVSQKYNKSKVLRQILQQVTG
-SGGK--------------ESED--------------DLAEK----------------LR
GALYDKRYLIVLDDVWDIETGEMLVACFP-KIG-RGNRIILTSRISKVGLQVKCRTNPLH
LQVLTPEESWDLFEKRVFG-KGS-CPAELSDIGHQIVGKCGGLPLTVVLIAGLIVRVRKG
------KEKE-KE--KG-------LWLKIQHNLDSFISANINL----VIQLSYDHLPYHL
KPLLLYCARSRKSKRTPVSKLMQLWMAEGF--------VDHDIRSKNSLEEVTQSYLDA-
----------LIS-SSLIMVDHI------------KGSH-PFFVRIKVCYVHDVVHDFCS
VKAKKEKFF
>St_PG5018_C00T023876.1
-----------DAKSSE-ETIESTSSS--F----VEVTVGHEEEE--ARIIGQ-LLDEHE
SELDVISIVEMPGLGKTTLANKVYKNTLVATHFNVRAWCTVSQKYNKSKVLREILQQVT-
VSEKK--------------ESED--------------DLAEN----------------LR
RELLDKRYLIVLDDVWDIATGEMLIACFP-KVK-RGNRIILTSRSIKVGLQVKCHSDPLH
LQLLTPEKSWDLFVKKVFGDEGS-CPAELSEVGHQIVEKCKGLPLAIVLIAGVIVRG---
--------KK-KE--KD-------LWLQIQDNLDSFISAKNNLEMMKVMQLSYDHLPYHL
KPLLLYFGRSQKSKRTPVSTLMHLWMEEGF--------VDHDISSKSSLEEATQSYLDA-
----------LIS-SSLIKMDHI--------P--CESS-EPFSVMIKVCYVHDVVHDFCL
VRSKKEQFF
>St_PG5018_C00T023880.1
----I-------------KPIELTSSP--F----VEVTIVHEKE---SQIIDQ-LLDEHE
SELDVISIVGMPGLGKTTLANKVYNNTLVASHFKIRAWCTVSQKYNKSKVLREILQQVPG
-SEVK--------------GSED--------------DLAEK----------------LR
RALYDKRYLIVLDDVWDIATGEMLIACFP-KLK-RGDRVILTSRISKVGY----------
--------------------------LELSNVGHQIVKKCKGLPLAIVLIAGVIVR---G
--------KK-KE--KN-------LWLKIRHNLDSFISANINLQMMKVMQLSYDHLPYHL
KPLLLYFARSQKNKRTPVSKLKQLRMAEGF--------VDHDIRSKSSLEEATQSYLDA-
----------LVS-SSLIMVDQI--------P--SKKSA-RF-------YASNFLHHRLT
---------
>St_PG5018_C00T023881.2
----------------D-RPIESTSSS--F----VEVTVGHEEDE--AKMIDQ-LLDKHQ
SELDVISIVGMPGLGKTTLAKKVYNNTLVASHFNVRAWCTVSQKYNKSKVLREILQQVTG
-SGGK--------------ESED--------------DLAEK----------------LR
VALYDKRYLIVLDDVWDIATGEMLIACFP-KVE-RGNRVILTSRSSEVGLKVKCRSDLLR
LQLLKPEKSWELLEKMVFG-EGS-CPAELLDVGHQIVEKCQGLPLAVVLIAGVIVR---G
--------KK-KE--KD-------LWLKIQHNLDSFVSANNSLE---IMQLSYDHLPCHL
KPLLLYFARSRKSKRIRVSRLMQLWMAEGL--------VDHDIPSKCSLEEATQSYLDA-
----------LIS-SNLITVDHIL----------SEKKM-CFSVRIKVCYVHDVVHDFCS
VKAKREKFL
>St_PG5018_C00T023884.1
--------------SSN-EPIESTSSS--F----VEVTVGHEEEE--ARIIDQ-LLDEHE
SELDLISIVGMSGLGKTTLANKVYNNTLVASHFNVRAWCTVSQKYNKSKVLWEILQQVTA
-SEKK--------------ESED--------------DVAKKQRRV--VESEENIAENLR
VALYDKRYLIVLDDVWDIATGEMLIACFP-KIE-RGNRVILTSRSSEVGLKVKCRSDPLH
LQLLTLGKSWELFEKRVFG-EGS-CPAELSDVAHQIVEKCQGLPLAVVLIAGVIVR---G
--------KK-KE--ND-------LWLKIQHNLDSFVSANNNLEMMKVMQLSYDHLPYHL
KPLLLYFARCRKSKRTPVSELMQLWMAEGL--------VDHDIPSKYSLEEATQRYLDA-
----------LVS-SSLIMVDHML----------YKKSE-PFSVRIKVCYVHDVVHDFCS
VKAKKEKFV
>St_PG5018_C00T023886.1
--------------------IESISSS--S----IKVTVGHEEDE--TRIIGQ-LLDEHE
SELDVISIVGMPGLGKTTLANKIYNNTLVASHFKIRAWCTVSQKYNKLKVLREILQQVTG
-SEEK--------------GSED--------------DLAEK----------------LR
RALLDKRYLIVLDDVWDIATVEMLIACFP-KVD-RGNRVILTSRSSELK-KVGSYSKKGY
LEIKEA------------------APAELSDIGHQIVEKCKGLPLAIVLIAGVIVR---G
-----------KE--KD-------LWLKIQHNLDSFISDNINL----VMQLSYDHLPYHL
KPLLLYFARSQKSKQTPVSTLMQLWMAEGI--------VVHDIPSKGSLEDATQSYLDA-
----------LIS-SSLIMVDHIPIGSI------------WMSEKIKVCYVHDVVHDFCS
VKAEKEKIF
>St_PG5018_C00T028213.1
----------------D-EPIESTSSS--F----VEVTVGHEEEE--ARIIDQ-LLDEHE
SELDLISIVGMAGLGKTTLANKVYNNTLVASHFNVRAWCTVSQMYNKSKVLWEILQQVTA
-SEKKESEDDLAKKQQRVVESED--------------DLAKKQRRV--VESEEDLAENLR
VALYDKRYLIVLDDVWDTATGEMLIACFP-KIE-RGNRVILTSRSSEVGLKVKCRSDPLH
LQLLTPGKSRELFKKRVFG-EGS-CPDELSNVARQIVEKCQGLPLAIVLIAGVIVR---G
--------KK-KE--KD-------LWLKIQHNLDSFVSANNNLEMMKVMQLSYDHLPYHL
KPLLLYFARSRKSKRTPVSKLMQLWMAEGL--------VDHDIPSKYSLEEATQRYLDA-
----------LVS-SSLIMVDHMI----------YKKSE-PFSVRIKVCYVHDVVHDFCS
VKAKKEKFV
>St_PG5018_C00T028216.1
----------------N-EPIELSSSS--F----VE------------------LLDERE
SKLDVISIVGMPGIGKTTLANKVYNNTLVASHFNVRAKCTVSQKYNKSKVLQEILQQVPH
VSGGN--------------ENED--------------DLADK----------------LR
VALYDKRFLIVLDDVWDVATGETLIACFP-KVK-RGNRIILTSRSSELGSKVKCLSDPLH
LQLLAPEKSWDLFVKKVFGDEGS-CPAELSGVGHQIVEKCQGLPLAIVLIAGVIVR---G
--------KK-KE--KD-------LWLKIQHNLDSFISTNINLQMMKVMQLSYDHLPCHL
KPLLLYFARSQKSKRTPVSTLMQLWMAEGL--------VDHD-----SLEEATQIYLDA-
----------LIS-SSLIMMDHI--------P--SKSS-EYFSVMIKVCYVHDVVHDFCS
VKAKKEKLF
>St_PG5032_C00T017513.1
------------AKSSD-EPIESTSSP--F----VEVTVGHEKEE--SKIIGQ-LLNQQE
SELDVISIVGMPGLGKTTLAKKVYHNTSVASHFKIRAWCTVSQKYNKSKVLRKILQQVIG
-SEGK--------------ESED--------------DLAEK----------------LR
VALYDKRYLIVLDDVWDIAIGEMLIACLP-KFK-RGNRIILTSRSSKVCLQVKCRTDPLD
LQVLTPEKSWELFEKRVFG-EGS-CPSELSDVGHEIVEKCKGLPLAIVLIAGLIVR---G
--------KE-KE--KD-------LWLKIKHNLDSFISDNINSEMMKVMQLSYDHLSYHL
KPLLLYFARSRKSKRTPVSKLMQLWMAEGL--------VDHDIPSKCSLEEATQSYLDA-
----------LVS-SSLIKVDHMF----------YLNSN-TFSIKMKVCYVHDLVHDFCS
VKAKKEKFV
>St_PG5032_C00T047200.1
---------------SD-KPIESTSSS--F----VEVTVGHEEDE--AKMIDQ-LLDEHE
SELDVISIVGMPGVGKTTLANKVYNNTLVASHFKIRAWCTISQKYNKSKVLQEILQQVTG
-LGGK--------------ESED--------------DLAEK----------------LR
VALYDKRYLIVLDDVWDIAIGEMLLACFP-KVE-RGNRVILTSRSSEVGLKVKCRSDLLR
LQLLTLGKSWELFEKMVFG-EGS-CPAELLDVGHQIVEKCQGLPLAVVLIAGVIVR---G
--------KK-KE--KD-------LWLIIQHNLDSFVSANNNLE---IMQLSYDHLPDHL
KPLLLYFARSRKSKRTQVSKLMQLWMAEGL--------VDHDIPSKCSLEEATQSYLDA-
----------LIS-SNLIMVDHIL----------SKKNR-YFSVRIKVCYVHDVVHDFCS
VKAKREKFL
>St_PG5032_C00T047203.1
--------------SSD-EPIESTSSS--F----VEVTVGHEEEE--AWIIAQ-LLDEHE
SELDLISIVGLAGVGKTTLANKVYNNTLVASHFNVRAWCTVSQKYNKSKVLWEILQQVTA
-SGKKESEDDLAKKQQRVVESED--------------DLAKKQRRV--VESEEDLAENLR
VALYDKRYLIVLDDVWDTATGEMLIACFP-KIE-RGNRVILTSRSSEVGLKVKCRSDPLH
LQLLTSGKSWELFEKRVFG-EGS-CPDELSNVAKQIVEKCQGLPLAVVLIAGVIVR---G
--------KK-TE--KD-------LWLKIQHNLDSFVSANNNSEMMKVMQLSYDHLPYHL
KPLLLYFARSRKSKRTPVSKLMQLWMAE--------------------------------
------------------------------------------------------------
---------
>St_PG5032_C00T058044.1
-------------KSFV-EPIESTSSP--F----VEVTVGHEKEE--SQIIDQ-LLDEHE
SKLDVISIVGMPGVGKTTLANKVYNNTLVASHFKIRSRCTVSQKYNKSKVLREILQQVTG
-SEEK--------------RSED--------------DLAEE----------------LR
RALLNKRHLIVLDDVWDIATGEMLISCSP-KFK-RGNRIILTSRISKVGLQVKCSTDPID
LQILTPEKSWELFEKMVFG-EGS-CPAELSDVGHQIVKKCKGLPLAIVLVAGVIVR---G
--------KK-KE--KD-------LWLKIQHNLDSFISANINL----VMQLSYDHLPYHL
KPLLLYFARSQKNKRTPVSKLKQLWMAEGILKLSKLKHVKIDFCS--FFEEEEEEEMDAE
NIMHQPKLEHLTNLSKVVISDHEA--------------------------TSDVLEKFPN
---------
>St_PG5032_C00T058060.1
------------AKSFV-ESIESTSSP--F----VEVTVGHEKEE--SQIIDQ-LLDEHE
SKLDVISIVGMPRVGKTTLANKVYNNTLVASHFKIRAWCTVSQKYNKSKVLREILQQVTG
-SGGK--------------ESKA--------------DFAEN----------------LR
RALLNKRYLIVLDDVWDIATGEMLIACFP-KFE-RGDRVILTSRISKVGSQVKCRTDPID
LQVLTPEKSWELFEKRVFG-EGS-CPAELSDVGHQIVKKCKGLPLAIVLVAGVMVR---G
--------KK-KE--KD-------LWLKIQDNLDSFISANINLQMMKVMQLSYDHLPYHL
KPLLLYFARSQKNKRTPVSKLKQLWMAEGF--------VDHDIRSKSSLEDATQSYLDA-
----------LIS-SCLIMVDHIL----------SKKSM-PFSVRIKVCYVHDVVHDFCS
EKVKKEKFF
>St_PG5062_C00T027845.1
----------------------STSSL--F----VEVTVGHEKEE--SQIIYQ-LLDEHV
FKLDVISIVGMPGLGKTTLANKVYNNTKVASHFKIRAWCTVSQKYNKSKVLWEILQQVTD
-SEEK--------------GSED--------------DLAEK----------------LR
RALLDKRYLIVLDDVWDIATGEMLISCFP-KFK-RGNRIILTSRISKVGSQVKCRTDPLY
LQVLTHEKSWELFEKRVFG-EGS-CPAELSDVGHQIVKKCKGLPLAIVLIAGVIVR---G
--------NE-KE--KD-------LWLKIQDNLDSFISANINLQMMKVMQLSYDHLPYHL
KLLLLYFARSQKNKRTPVSKLKQLWMAEGL--------VDHDIPSKSSLEEVTQSYLDA-
----------LVS-SSLIMVDHIL----------CKKSM-LFSVRIKVCYVHDVVHDFCS
EKAKKAKFF
>St_PG5062_C00T047821.1
-------------KSSD-EPIESTSSS--F----DEKTVGHEEDE--ARIIGQ-LLDEHI
SELDVISIVGMPGLGKTTLANKVYKHTLVASHFNVRAWCTVSQKYNKSKVLWEILQQVTV
-SGGI--------------ESEY--------------DPAEM----------------LR
RALLNKRYLIVLDDVWDIATGEMLIACFP-KVK-RGNRIILTSRNSEVGLKVKCHSDLLH
LRLLTREKSWELFRKRVFGDDGS-CPAELSKVGHKIVDKCKGLPLALVLIAGVIVRVRVG
--------KK-KEREKDLWEREKDLWLKIQHYLDSSISANNNLEMMKVMQLSYDHLPYHL
KPLLLYFARSQKNKRTPVSILMQLWMAEGF--------VDHDILSNSSLEEVIQSYLDA-
----------LIS-RSLIMVDHIPIGSI------------WMSDKIKVCYVHDVVHDFCS
VKAKKEKLF
>St_PG5062_C00T047822.1
---------------SV-EPTESTSSP--F----VEVTVVHEEDE--AWIIGQ-LLDEHE
SEFDVISIVGMPGLGKTTLANKVYNNTLVASHFHVRAKCTVSEKYNKSKVLQEILKQVTG
-SGGK--------------ESEN--------------DLAEN----------------LR
RALLDKRYLIVLDDVWDIETGEMLIACFP-KFK-RGNRIILTSRSSKVGLQVKCHSDPLH
LKLLKHEESWELFEKRVFG-EGS-CPAELLDVGHQIVEKCQGLPLAIVLIAGVIVR---G
--------KK-KE--KD-------LWLQIEHNLDSFISSNNNLQMMKVMQLSYDHLPCHL
KPLLLYFARSQKSERTPVSTLMQLWTAEGL--------VDDD-----SLEDVTQSYLDA-
----------LIS-SSLIMVDHS--------PS-DSESIWMTSGMSKVCYMHDVVHDFCS
VKAKKEKFF
>St_PG5062_C00T047827.1
--------------SSN-KPIESTPSS--F----VEVTVGHEEDE--AWIIGQ-LLDEHE
SELDVISIVGMPGLGKTTLANKVYNNTLVASHFNVRAKCTVSQKFNKSKVLQEILQQVTG
-SGGK--------------ESEN--------------DLAKK----------------LR
VALYDKRYLIVLDDVWDIATGEMLIACFP-KVK-RGNRIILTSRSSKVGLPVKCHSDPLH
LQLLTPKKSWDLFVNRVF-GEGS-CPAELSDVGHKIVEKCQGLPLAVVLIAGVIV----S
--------KQ-KE--KD-------LCLKIQHNLDSFVSANINLQMMKVMQLSYDHLPYHL
KPLLLYFARSKKSKRTPVSTLMQLWMAEGL--------VDHD-----SLEEATQSYLDA-
----------LIS-SSLIMVDHI--------P--SDSI--WTSVMIRACYLHDVVHNFCS
VKAKKEKFF
>St_PG5062_C00T047831.1
----------------N-EPIELTSSS--F----VEVTVGHEEDE--ARIIGQ-LLDEHE
SELDVISIVGMPGLGKTTLANKVYNNTLVASYFNVRAKCTVSQKYNKSKVLQEILQQVSH
VSGGN--------------ESED--------------DPADK----------------LR
RALLDKRYLIVLDDVWDTATGEMLIACFP-KVK-RGNRIILTSRNSKVGLQVKCHSDPLH
LQLLTPEKSWDLFVKKVFGDEGS-CPAELSEVGHQIVEKCQGLPLAIVLIAGVIVR---G
--------KK-KE--KD-------LWLQIQDNLDSFISAKNNLEMMKVMQLSYDHLPHHL
KPLLLYFGRYRKSKRTPVSTLIQLWMAEGL--------VDHD-----SSEEGTQSYLDA-
----------LIS-SSLIMMDHI--------P--CESR-VPFSVMIKVCYVHDVVHDFCS
VKAKKEKLF
>St_PG5062_C00T047835.1
--------------------IESTSSS--F----VEVTVGHEEDE--AKMIDQ-LLDKHQ
SELDVISIVGMPGLGKTTLAKKVYNNTLVASHFNVRAWCTVSQKYNKSKVLGEILQQVTG
-SGGK--------------ESED--------------DLAEK----------------LR
VALYDKRYLIVLDDVWDIATGEMLIACFP-KVE-RGNRVILTSRSSEVGLKVKCRSDLLR
LQLLTLGKSWKLFEKMVFG-EGS-CPAELLDVGHQIVEKCQGLPLAVVLIAGVIVR---G
--------KR-KE--KD-------LWLKIQHNLDSFVSANNNLE---IMQLSYDHLPDHL
KPLLLYFARSRKSKRTQVSKLMQLWMAEGL--------VDHDIPSKCSLEEATQSYLDA-
----------LIS-SNLIMVDHIL----------SKKIK-FFSVRIKVCYVHDVVHDFCS
VKAKREKFL
>St_PG5062_C00T047836.1
------------------EPIELTSSP--F----VEVTVVHEK-E--SQIIDQ-LLDEHE
SELDVISFVGMPGLGKTTLANKVYNNTLVASHFKIRAWCTVSQKYNKSKVLREILQQVTG
-SEVK--------------GSED--------------DLAEK----------------LR
RALYDKRYLIVLDDVWDIATGEMLIACFP-KLK-RGDRVILTSRISKVGSQVKCRTDPIN
LQVLTPEKSWELFEKRVFG-EGS-CPAELSNVGHQIVKKCKGLPLAIVLIAGVIVR---G
--------KK-KE--KN-------LWLKIQHNLDSFISANINLQMMKVMQLSYDHLPCHL
KPLLLYFARSQKNKRTPVSKLKQLWMAEGF--------VDHDIRSKSSLEEVTQSYLDA-
----------LVS-SSLIMVDQIP----------SKKSM-PFSVRIQVCYVHDVVHDFCS
EKSKKAKFF
>St_PG5062_C00T047837.1
-------------------PIESTSSS--F----VEVTVGHEEDE--AKMIDQ-LLDKHE
SELDVISIVGMPGLGKTTLANKVYNNTLVATHFNVRAWCTVSQKFNKSKVLREILLQVTG
-SGGK--------------ERED--------------DLAEK----------------LR
VALYDKRYLIVLDDVWDIETWEMLTAFF--------------------------QSDPLR
LQLLTTEKSWELFEKRVFG-EGS-CPAELSEVGHQIVEKCQGLPLAVVLIAGVIVR---G
--------KK-ME--ND-------LWLNIQDNLDSFISANINLQMLKVMQLSYDHLPYHL
KPLLLYFARSRKSKRTPVSKLMQLWMAEGL--------VDHDIPSKCSLEEATQRYLDA-
----------LVS-SSLIMVDHML----------YKKNM-PFSVMIKVCYVHDVVHDFCS
VKAKKEKFL
>St_PG5062_C00T047838.1
-------------KSFV-EPIESTSSP--F----VEVTVGHEKEE--SQIIGQ-LLNQHE
SELDVISIVGMPGLGKATLANKVYNNTLVASHFKIRAWCTVSQK----------------
------------------------------------------------------------
-------YLIVLDDVWDIATGEMLIACFP-KLK-RGDRVILTSRISKVGSQVKCRTDPID
LQVLTLEKSWELFEKRVFG-EGS-CPAELSDVGHQIVKKCKGLPLAIVLIAGVIVR---G
--------KK-KE--KN-------LWLKIQHNLDSFISANINLQMMKVMQLSYDHLPCHL
KPLLLYFARSQKNKRTPVSELKQLWMAEGF--------VDYDIPSKGSLEEATQSYLDA-
----------LIS-SSLIMVDQIL----------SKKSM-PFSVRIKVCYVHDVVHDFCS
EKAKKEKFF
>St_PG5068_C00T047603.1
----------------------STSSL--F----VEVTVGHEKEE--SQIIDQ-LLDEHE
SELDVISIVGMPGLGKTTLAKKVYNNTLVASHFKIRAWCTVSQKYNKSKVLWEILQQVTG
-SEEK--------------GSED--------------DLAEK----------------LR
RALLYKRYLIVLDDVWDIATGEMLISCFP-KFN-RENRIILTSRISKVGSQVKCRTDPLD
LQVLTPEKSWELFEKRVFG-EGS-CPAELSDVGHKIVKKCKGLPLAIVLIAGVIVR---G
--------KK-KE--KD-------LWLKIQDNLDSFISANINLQMMKVMQLSYDHLPYHL
KLLLLYFARSQKNKRTPVSKLKQLWMAEGL--------VDHDIPSKSSLEEVTQSYLDA-
----------LIS-SSLIMVDHIL----------CKKSM-HFSVRIKVCYVHDVVHDFCS
EKAKKAKFF
>St_PG5068_C00T071132.1
--------------SFI-EPIESTSSP--F----VEVTVGHEKEE--SQIIDQ-LLDEHE
YELDVISIVGMPGLGKTTLANKVYNNTLVTTHFNIRAWCTVSQKYNKSKVLGEILQQVTG
-SEEK--------------GSED--------------DLAEK----------------LR
KSLLDKRYLIVLDDVWDIATGEMLISCFP-KFK-RGNRIILTSRISKVGSQVKCRTDPLD
LQVLTPEKSWELFEKRVFG-EGS-CPAELSDVGHQIVKKCKGLPLAIVLIAGVIVR---G
--------KK-KE--KD-------LWLKIQHNLDSFISANINLQMMKVVQLSYDHLPYHL
KPLLLYFARSRKSKRTPVSTLMQLWMAEGL--------VDHDIPSKCSLEEATQRYLDV-
----------LVS-SSLIKVDHML----------YEKSK-PFSVRIKVCYVHDVVHDFCT
VKAKKEKFV
>St_PG5068_C00T071133.1
--------------SSN-EPIESTSSS--F----VEVTVGHEEDE--AKMIDQ-LLDKHE
SELDVISIVGMPGLGKTTLAKRVYNNTLVASHFNVRAWCTVSQKYNKSKVLGEILQQVTS
-SGGK--------------ESVD--------------DLAEK----------------LR
VALYDKRYLIVLDDVWDIATGEMLIACFP-KVE-RGNRVILTSRSSEVGLKVKCRSDLLR
LQLLTLGKSWELFEKMVFG-EGS-CPAELLDVGHQIVEKCQGLPLAVVLIAGVIVR---E
--------KK-KE--KD-------LWLKIQHNLDTFVSANNNLE---IMQLSYDHLPYHL
KPLLLYFARSRKSKRTPVSKLMQLWMAEGL--------VDHDIPSKCSLEEATQSYLDA-
----------LIS-SSLIMVEHRQ----------AKRIL-PFSVMIKVCYVHDVVHDFCS
VKAKKEKFL
>St_PG5068_C00T071140.1
-------------------PIESTSSS--F----VEVTVGHEEDE--AKMIDQ-LLDKHE
SELDVISIVGMPGLGKTTLANKVYNNTLVATHFNVRAWCTVSQKYNKSKVLQEILLQVTG
-SGGK--------------ERED--------------DLAEK----------------LR
VALYDKRYLIVLDDVWDIETWEMLTACFP-KVE-RGNRVILTSRSSEVGLKVKCHSDPLR
LQLLTTEKSWELFEKRVFG-EGS-CPAELSEVGHQIVEKCQGLPLAVVLIAGVIVR---G
--------KK-ME--ND-------LWLNIQDNLDSFISANINLQMMKVMQLSYDHLPYHL
KPLLLYFARSRKSKRTPVSKLMQLWMAEGL--------VDHDIPSKCSLEEATQRYLDA-
----------LVS-SSLIMVDHML----------YKKNM-PFSVMIKVCYVHDVVHDFCS
VKAKKEKFL
>St_PG5068_C00T071144.1
-------------------PIESTSSS--F----VEVTVGHEEDE--AKMIDQ-LLDKHE
SELDVISIVGMPGVGKTTLAKKVYNNTLVASHFNVRAWCTVSQKYNKSKVLREILQQVTG
-SGGK--------------ESED--------------GLAEK----------------LR
VALYDKRYLIVLDDVWDIATGEMLIACFP-KVE-RGNRVILTSRSSEVGLKVKCHSDPLH
LQLLTTEKSWELFEKKVFG-ERS-CPAELSEVGHQIVEKCQGLPLAVVLIAGVIVRVKKG
--------KK-EE--KD-------LWLKIQHNLDSFISANINL----VMQLSYDHLPYHL
KPLLLYFARSRKSKRTPVSKLMQLWMAEGL--------VDHDIPSKYSLEETTQSYLDA-
----------LVS-SSLIMVDHML----------YKKSD-PFFVRIKVCYVHDVVHDFCS
VKAKKEKFV
>St_PG5068_C04T000045.1
DENE---DDVLDEKSSD-KPI--------------ELTVGHEEEE--AWIIDQ-LLDEHE
SELDVISIVGMPGLGKTTLANKVYKNTLVARHFNVCAKCTVSQKYNKSNVLREILQQVTG
-SEVK--------------DSED--------------DHADK----------------LR
RTLLDKRYLIILDDVWDIATGEMFIACFP-KVK-RGNRIILTSQSSEVGLKVKCRSDPLH
LQLLTPEKSWELFEKRVFG-KGS-CPADLSEVGHQIVEKCKGLPLAVVLIAGVIVRG---
-----------KE--KD-------LWFKIQRNLDSFISSNNNLQMMKVMQLSYDHLPDHL
KPLLLYFARSQKSKRTPVSTLMQLWMAEGL--------VDRI-----SLEEVTQSYLDA-
----------LIS-SSLIMVEHIP----------SESCL-MMSVMIKVCYVHDVVHDFCS
VKAKKEKLF
>St_PG5068_C04T000046.1
-----------DAKSSE-ETIESTSSS--F----VEVTVGHEEEE--ARIICQ-LLDEHE
SELDVISIVGMPGLGKTTLANKVYKNTLVATHFNVRAWCTVSQKYNKLKVLREILQQVT-
VSEKK--------------ESED--------------DLAEN----------------LR
RALLDKRYLIVLDDVWDIETGEMLIACFP-KFK-RGNRIILTSRSSKVGLQVKCHSDPLH
LQLLTPEKSWDLFVKKVFGDEGS-CPAELSEVGHQIVEKCKGLPLAIVLIAGVIVR---G
--------KK-KE--KD-------LWLQIEHNLDFFISANNNLKMMKVMQLSYDHLPYHL
KPLLLYFARSQKSKRTPVSTLMQLWMAEGL--------VDHD-----SLEEATKSYLDA-
----------LIS-SSLIMVDHI--------P--FKSI-WRMPVMIKVCYMHDVVHDFCS
VKAKKEKFF
>St_PG5068_C04T000049.1
-------------KSSD-ESIESTLSS--F----VEVTVGHEEDE--SWIIDQ-LLDEHE
SELDVISIVGMPGLGKTTLANKVYKNTLVASHFNVRAWCTVSQKYNKSKVLLEILQQVTG
-SEGK--------------ESED--------------DLADK----------------VR
RALLDKRYLIVLDDVWDIATGEMLIACFP-KVK-RGNRIILTSRNSEVGLKVKCHSDLLH
LQLLTPEKSWELFEKRVFGDEGS-CPAELSKVGHKIVEKCQGLPLALVLISGVIVKGRKG
--------KK-----KD-------LWLKIQHNLDSFISANNNLQMMKVMQLRYDHLPHHL
KPLLLYIGRSQKSKRTPVVELMQLLIAEGL--------VDNDICSNSSLEEVSQSYLDA-
----------LIS-RSLLMVDHI------------KKSK-SFSVRIKVCYVHDVVHDFCS
VKAKKEKFF
>St_PG5068_C04T000051.1
---------------SD-EPIESTSSS--F----VEVTVGHEEEE--ARIIDQ-LLDEHE
SELDLISIVGMAGLGKTTLANKVYNNTLVASHFNVRAWCTVSQKYNKSKVLWEILQQVTA
-SGKKESEDDLAKKQQRVVESED--------------DLAKKQRRV--VESEEDLAENLR
VALYDKRYLIVLDDVWDTATGEMLIACFP-KIE-RGNRVILTSRSSEVGLEVKCRSDPLH
LQLLTSGKSWELFEKRVFG-EGS-CPDELSNVAKQIVEKCQGLPLAVVLIAGVIVR---G
--------KK-TE--KD-------LWLKIQHNLDSFVSANNNSEMMKVMQLSYDHLPYHL
KPLLLYFARSRKSKRTPVSKLMQLWMAEGL--------VDHDIPSKYSLEEATQRYLDA-
----------LVS-SSLIMVDHMI----------YKKSE-PFSVRIKVCYVHDVVHDFCS
VKAKKEKFV
>St_PG5068_C04T000055.1
-------------------PIELTSSS--F----VEVTVGHEEDE--ARIIGQ-LLDEHE
SELDVISIVGMPGLGKTTLANK------------------------------EILQQVPH
VSGGN--------------DSED--------------DPADK----------------LR
RALLDKRYLIILDDVWDTATGEMFIACFP-KVK-RGNRIILTSRNSKVGLQVKCHSEPLH
LQLLTPEKSWDLFVKKVFGDEGS-CPVELSEVGHQIVEKCKGLPLAIVLIAGVIVR---G
--------KK-KE--KD-------LWIQIQDNLDSFISAKNNLEMMKVMQLSYDHLPHHL
KPLLLYFGRYRKSKRTPVSTLIQFWMAEGL--------VDHD-----SSEEGIQSYLDA-
----------LVS-SSLIMMDHI--------P--YESS-EPFSVMIKVCYVHDVVHDFCL
VKAKKEKLF
>St_PG5068_C04T000059.1
---------------SD-KPIESTSSS--F----VEVTVGHEEDE--AKMIDQ-LLDKHE
SELDVISIVGMPGLGKTTLAKKVYSNKLVASHFNVRAWCTVSQKYNKSKVLGEILQQVTG
-SEKK--------------GSED--------------DLAEK----------------LR
RALYDKRYLIVLDDVWDIATGEMLIACFP-KVE-RGNRVILTSRSSGVGLKVKCRSDLLR
LQLLKPEKSWELFEKRVFG-EGS-CPAELLDVGHQIVEKCQGLPLAVVLIAGVIVR---G
--------KK-KE--KD-------LWLKIQHNLDSFVSANNNLE---IMQLSYDHLPYHL
KPLLLYFARSRKSKRTPVSKLMQLWMAEGL--------VDHDIGSKSSLEEATQSYLDA-
----------LIS-SSLIMVDHML----------AKKSQ-PFSVMIKVCYVHDVVHDFCS
VKAKREKFL
>St_PG5068_C04T000065.1
-----------DAKSSE-ETIESTSSS--F----VEVTVGHEEEE--ARIICQ-LLDEHE
SELDVISIVGMPGLGKTTLANKVYKNTLVATHFNVRAWCTVSQKYNKLKVLREILQQVT-
VSEKK--------------ESED--------------DLAEN----------------LR
RALLDKRYLIVLDDVWDIETGEMLIACFP-KFK-RGNRIILTSRSSKVGLQVKCHSDPLH
LQLLTPEKSWDLFVKKVFGDEGS-CPAELSEVGHQIVEKCKGLPLAIVLIAGVIVR---G
--------KK-KE--KD-------LWLQIEHNLDFFISANNNLKMMKVMQLSYDHLPYHL
KPLLLYFARSQKSKRTPVSTLMQLWMAEGL--------VDHD-----SLEEATKSYLDA-
----------LIS-SSLIMVDHI--------P--FKSI-WRMPVMIKVCYMHDVVHDFCS
VKAKKEKFF
>St_PG5068_C04T000066.1
---------------SD-EPIESTSSS--F----VEVTVGHEEDE--AWIKEK-LLDEHE
SEFDVISIVGMPGLGKTTLANKVYKNTLVASHFNVRAWCTVSQKYNKSKVLREILQQVTV
-SEKK--------------ESEDDLAKKQRRVVESEEDLAEI----------------LR
RALLDKRYLIVLDDVWDIETGEKLIACFP-KVK-RGNRIILTSRSSKVGLQVKCHSDPLH
LQLLTPEKSWDLFEKRVFGEQGS-CPAELSEVGHQIVEKCKGLPLAVVLIAGVIVR---G
--------KE-KE--KD-------FWLKIQDNLDSFISTNNNLQMMKVMQLSYDHLPYHL
KPLLLYFGRCRKRKRTPVSKLMQLWMAEGL--------VDHDIPSKCSLQESTQSYLDA-
----------LIS-SSLIMVDHI------------KKSK-SFYVRIKVCYVHDVVHDFCS
VKSRKEIFF
>St_PG5068_C04T000071.1
------------------EPIELSSSS--F----VEVTVGHEEDE--AQIIGQ-LLDERE
SELDVISIVGMPGIGKTTLANKVYNNTLVASHFNVCAKCTVSQKYNKSKVLQEILQQVPH
VSGGN--------------ENED--------------DLADK----------------LR
VALYDKRFLIVLDDVWDVATGETLIACFP-KVK-RGNRIILTSRSSELGSKVKCLSDPLH
LQLLAPEKSWDLFVKKVFGDEGS-CPAELSEVGHQIVEKCQGLPLAIVLIAGVIVR---G
--------KK-KE--KD-------LWLKIQYNLDSFISTNINLQMMKVMQLSYDHLPCHL
KPLLLYFARSQKSKRTPVSTLMQLWMAEGL--------VDHD-----SLEEATQSYLDA-
----------LIS-SSLIMMDHI--------P--SKSS-EYFSVMIKVCYVHDVVHDFCS
VKAKKEKLF
>St_PG5068_C04T000075.1
---------------SD-EPIESTSSS--F----VEVTVGHEEDE--AWIKEK-LLDEHE
SEFDVISIVGMPGLGKTTLANKVYKNTLVASHFNVRAWCTVSQKYNKSKVLREILQQVTV
-SEKK--------------ESEDDLAKKQRRVVESEEDLAEI----------------LR
RALLDKRYLIVLDDVWDIETGEKLIACFP-KVK-RGNRIILTSRSSKVGLQVKCHSDPLH
LQLLTPEKSWDLFEKRVFGEQGS-CPAELSEVGHQIVEKCKGLPLAVVLIAGVIVR---G
--------KE-KE--KD-------FWLKIQDNLDSFISTNNNLQMMKVMQLSYDHLPYHL
KPLLLYFGRCRKSKRTPVSKLMQLWMAEGL--------VDHDIPSKGSLEEATQSYLDA-
----------LIS-SSLIMVDHI------------KKSK-SFYVRIKVCYVHDVVHDFCS
VKSRKEKFF
>St_PG5068_C04T000079.1
---------------SD-KPIESTSSS--F----VEVTVGHEEEE--ARIIDQ-LLDEHE
SKLDVISIVGMPGLGKTTLANKVYNNTLVASHFKIRAWCTVSQKYNKSKVLREILQQVIG
-SEVK--------------GSED--------------DLAEK----------------LR
RALYDKRYLIVLDDVWDIATGEMLIACFP-KLK-RRDRVILTSQFSKVGSQVKCHSPPLL
LQLLTPEKSWELFEKMVFG-EGS-CPAELLDVGHQIVEKCQRLPLAVVLIAGVIVR---G
--------KK-KE--KD-------LWLIIQHNLDFFVSANNNLE---IMQLSYDHLPYHL
KPLLLYFARSRKSKRIQVSKLMQLWMAEGL--------VDHDIGSKSSLEEATQSYLDA-
----------LIS-SSLIMVEHRQ----------AKGIW-PFTVMIKVCYVHDVVHDFCS
VKAKKEKFL
>St_PG5068_C04T000082.1
--------------SSN-EPIESTSSS--F----VEVTVGHEEDE--AKMIDQ-LLDKHE
SKLDVISIVGMPGLGKTTLAKRVYNNTLVASHFNVRAWCTVSQKYNKSKVLGEILQQVTS
-SGGK--------------ESVD--------------DLAEK----------------LR
VALYDKRYLIVLDDVWDIATGEMLIACFP-KVE-RGNRVILTSRSSEVGLKVKCRSDLLR
LQLLTLGKSWELFEKMVFG-EGS-CPAEQLDVGHQIVEKCQGLPLAVVLIAGVIVR---E
--------KK-KE--KD-------LWLKIQHNLDTFVSANNNLE---IMQLSYDHLPYHL
KPLLLYFARSRKSKRTPVSKLMQLWMAEGL--------VDHDIPSKCSLEEATQSYLDA-
----------LIS-SSLIMVEHRQ----------AKRIL-PFSVMIKVCYVHDVVHDFCS
VKAKKEKFL
>St_PG5068_C04T000083.1
-------------------PIESTSSS--F----VEVTVGHEEDE--AKMIDQ-LLDKHE
SELDVISIVGMPGLGKTTLANKVYNNTLVATHFNVRAWCTVSQKYNKSKVLREILLQVTG
-SGGK--------------ERED--------------DLAEK----------------LR
VALYDKRYLIVLDDVWDIETWEMLTVCFP-KVE-RGNRVILTSRSSEVGLKVKCRSDPLR
LQLLTTEKSWELFEKRVFG-EGS-CPAELSEVGHQIVEKCQRLPLAVVLIAGVIVR---G
--------KK-ME--ND-------LWLNIQDNLDSFISANINLQMMKVMQLSYEHLPYHL
KPLLLYFARSRKSKRTPVSKLIQLWMAEGL--------VDHDIPSKCSLEEATQRYLDA-
----------LIS-SSLIMVDHML----------YKKNM-PFSVRIKVCYVHDVVHDFCL
VKAKKEKFL
>St_PG5068_C04T000087.1
--------------------IESTSSS--F----VEVTVGHEEDE--AKMIDQ-LLDKHE
SELDVISIVGMPGLGKTTLAKKVYNNTLIASHFNVRAWCNVSQKYNKSKVLREILQQVTG
-SGGK--------------ESED--------------DLAEK----------------LR
VALYDKRYLIVLDDVWDIATGEMLIACFP-KLK-RGDRVILTSRSSEVGLKVKCRSDLLR
LQLLTLGKSWELFEKMVFG-EGS-CPAELLDVGHQIVEKCQGLPLAVVLIAGVIVR---G
--------KK-KE--KD-------LWLKIQHNLDSFVSANNNLE---IMQLSYDHLPYHL
KPLLLYFARSRKSKRTPVSKLMQLWMAEGL--------VDHDIGSKSSLEEATQSYLDA-
----------LIS-SSLIMVDHML----------TEKSK-PFSVMIKVCYVHDVVHDFCS
VKAKKEKFL
>St_PG5068_C04T000410.1
---------------SD-EPIESTSSS--F----VEVTVGHEEEE--ARIIDQ-LLDEHE
SKLDLISIVGMPGLGKTTLANKVYNNTLVASHFNVRAWCTVSQKYNKSKVLWEIFQQVTA
-SEKK--------------ESED--------------DLAKKQQRV--VESEEDRAENLR
VALYDKRYLIVLDDVWDITTGEMLIACFP-KIE-RGNRVILTSRSSEVGLKVKCRSDPLH
LQLLTLEKSWELFEKRVFG-EGS-CPAELSDVAHQVVEKCQGLPLAVVLIAGVIVR---G
--------KK-KE--KD-------LWLKIQH-LDSFVSANNNLEMMKVMQLSYDHLPYHL
KPLLLYFARSRKSKRTPVSKVMQLWMAEGL--------VDHDIPSKYSLEEATQRYLDA-
----------LVS-SSLIMVDHML----------YKKSD-SFPVTIKVCYVHDVVHDFCS
VKAKKEKFI
>St_PG5068_C04T000411.1
----------------SDKPIESTSSS--F----VEVTVGHEEDE--AKMIDQ-LLDKHE
SKLDVISIVGMPGLGKTTLAKKVYNNTLVASHFKIRAWCTVSQKYNKSKVLREILQQVTV
-AEEK--------------ESED--------------DLAEK----------------LR
RALLDK------------------------------------SRISKVGSQVKYRTDPID
LQVLTLEKSWELFEKRVFG-EGS-CPAELSDVGHQIVKKCQGLPLAVVLIAGVIIR---G
--------KK-KE--KD-------LWLKIQDNLDSFISANINLQMMKVMQLSYDHLPCHR
KPLLLYFARSQKNKRTPVSKLKQLWMAEGF--------VDHDIRSKSSLEEATQSYLNA-
----------LVS-SSLIMVDEIP----------SKKSM-PFSVRIKVCYVHDVVHDFCS
EESKKAKFF
>St_PG5068_C04T000417.1
-------------KSFV-EPIESTSSP--F----VEVTVGHEKEE--SQIIGQ-LLNQHE
SELDVISIVGMPGLGKTTLANKVYNNTLVASHFKIRAWCTVSQKYNKSKVLREILQQVTG
-SEEK--------------GSED--------------DLAEM----------------LR
RALYDKRYLIVLDDVWDIATGEMLIACLP-KVE-RGNRVILTSRNSEVGLKVKCRSDLLC
LQLLTLGKSWELFEKMVFR-KGS-CPAELLDVGHQIVEKCRGLPLAVVLIAGVIVR---G
--------KK-EE--KD-------LWLKIQHNLDSFISANINL----VMQLSYDHLPYHL
KPLLLYFARSQKSKRTPISKLMQLWMAEGF--------VDHDIRSKNSLEEVTQSYLDA-
----------LIS-SNLIMVDHI------------KGSN-PFSVRIKVCFVHDVVHDFCS
VKAKKEKFF
>St_PG5068_C04T000420.1
-----------DAKSSE-ETIESTSSS--F----VEVTVGHEEEE--ARIICQ-LLDEHE
SKLDVISIVGMPGLGKTTLANKVYKNTLVATHFNVRAWCTVSQKYNKSKVLREILQQVT-
VLEKK--------------ESED--------------DLAEN----------------LR
RALLDKRYLIVLDDVWDIETGEMLIACFP-KVK-RGNRIILTSRSSKVGLQVKCHSDPLH
LQLLTPEKSWDLFVKKVFGDEGS-CPAELSEVGHQIVEKCKGLPLAIVLIAGVIVR---G
--------KK-KE--KD-------LWLQIEHNLDSFISSNNNLQMMKVMQLSYDHLPYHL
KPLLLYFARSQKNKRTPVSTLMQLWMAEGL--------VDHD-----SSEEVTQSYLDA-
----------LIS-SCLIMVDHI--------P--SESV-LMMSAIIKVCYMHDVVHDFCS
VKAKKEKFF
>St_PG5068_C11T001084.1
-----------------------TSSL--F----VEVTVGHEKEE--SQIIDQ-LLDEHE
SELDVISI--------------------------IRAWCTVSQKYNKSKVLWEILQQVTG
-SEEK--------------GSED--------------DLAEK----------------LR
RALLDKRYLIVLDDVWDIATGEMLISCFP-KFK-RGNRIILTSRISKVGSQVKCRTDPLY
LQVLTHEKSWELFEKRVFG-EGS-CPAELSDVGHQIVKKCKGLPLAIVLIAGVI------
--------------------------------------------MMKVMQLSYDHLPYHL
KLLLLYFARSQKNKRTPVSKLKQLWMAEGL--------VDHDIPSKSSLEEVTQSYLDA-
----------LVS-SSLIMVDHIL----------CKKSM-PFSVRIKVCYVHDVVHDFCS
EKAKKAKFF
>St_PG5076_C00T004802.1
--------------S-D-EPIESTSSS--F----VEVTVGHEEDE--SWIIDQ-LLDEHE
SKLDVISIVGMPGLGKTTLANKVYKNTLVASHFNVRAWCTVSQKYNKSKVLREILQQVTV
-SGGK--------------ESEY--------------DLAEK----------------LR
RALLDKRYLIVLDDVWDIATGEMLVACFP-KVK-RGNRIILTSRSSEVGLKVKCHSDLLH
LRLLTPEKSWELSEKRVFGDEGS-CPAELSKVGHKIVEKCKGLPLALVLIAGVIVRGRKG
--------KK-----KD-------LWLKIQHNLDSFISANNNLEMMKVMQLSYDHLPYHL
KPLLLYFAISQKNKRTPVSTLMQLWMAEGF--------VDHDILSKSSLEEVIQSYLDA-
----------LIS-SSLIMIDHI--------P--CESSE-PFSVTIKVCYVHDVVHDFFS
VKAKKEKFF
>St_PG5076_C00T004803.1
--------------------IELTSSS--F----VEITVGHEEDE--AKMIDQ-LLDKHQ
SELDVISIVGMPGLGKTTLAKIVYNNTLVASHFNVRVWCTVSQKYNKSKVLGEILQQVTG
-SEGK--------------ESEN--------------DLAEK----------------LR
VALYDKRYLIVLDDVWDIATGEMLIACFP-KVK-RGNRIILTSRSSEVGSKVKCLSDPLH
LQLLTPEKSWDLFVKKVFGDEGS-CPAELSEVGQQIVEKCQGLPLAVVLIAGVIVR---G
--------KK-KE--KD-------LWLKIQDNLDSFISVNINLQMMKVMQLSYDHLPCHL
KPLLLYFAISQKNKRTPVSKLKQLWMAEGF--------VDHDIRSKSSLEEATQSYLDA-
----------LVS-SSLIMVDQIP----------AKKST-AFSVRLKVCYVHDVVHDFCS
EKSKKEKFF
>St_PG5076_C00T004809.1
----------------N-EPIESTSSS--F----VEVTVGHEEDE--SWIIDQ-LLDEHE
SELDVISIVGMPGLGKTTLANKVYKNTLVASHFNVRAWCTVSQKYNKSKVLREILQQVTV
-SGGK--------------ESEC--------------DLAEK----------------LR
RALLDKRYLIVLDDVWDMATGEMLIACFP-KVK-RGNRIILTSRSSEVGSKVKCHSDLLY
LRFLTPEKSWELFEKRVFGDEGS-CPAELSKVGHKIVEKCKGLPLALVLIAGVIVRGRKG
--------KK-----KD-------LWLKIQHNLDSFISANNNLEMMKVMQLSYDHLPYHL
KPLLLYFARSQKNKRTPVSTLMQLWMAEGF--------VDHDILSKSSLEEVTQSYLDA-
----------LIS-SSLIMIDHI--------P--CESSE-PFSVTIKVCYVHDVVHDFFS
VKAKKEKFF
>St_PG5076_C00T004810.1
---------------SD-KPIESTSSS--F----VEVTVGHEEDE--AKMIDQ-LLDEHE
SKLDVISIVGMPGVGKTTLANKVYNNTLVASHFNVRAWCTVSQKYNKSKVLREILQQVTG
-SGGK--------------ESED--------------DLAEK----------------LR
VALYDKRYLIVLDDVWDIATGEMLIACFA-KVE-RGNRVILTSRSSEVGLKVKCRSDPLH
LQLLTLGKSWELFEKRVFG-EGS-CPAELSDVGHQIVKKCQGLPLAIVLIAGVIAR---G
--------KK-KE--KS-------LWLKIQHNLDSFISANINLQMMKVMQLSYDHLPCHL
KPLLLYFARSRKNKRTPVSKLKQLWMAEGF--------VDHDIPSKGSLEEAAQSYLDA-
----------LIS-SSLIMVDHML----------AEKSK-PFSVMIKVCYVHDVVHDFCS
VKAKKEKFL
>St_PG5076_C00T004830.1
-------------KSFV-EPIESTSSP--F----VEVTVGHEKEE--SQIIDQ-LLDEHE
SEFDVISIVGMPGLGKTTLANKVYNNTLVTTHFNIRAWCTVSQKYNKSKVLGGILQQVTG
-SEEK--------------GSED--------------DLAEK----------------LQ
RALLDKRYLIVVDDVWDIATGEMLISCFP-KFK-RGNRIILTSRITKVGSHVKCRTDPLD
LQVLTPEKSWELFEKRVFG-EGS-CPAELSDVGHQIVKKCKGLPLAIVLIAGVIVR---G
--------KK-KE--KD-------LWLKIQDNLDSFISANINLQMMKVMQLSYDHLPYHL
KPLLLYFARSRKSKRTPVSTLMQLWMAEGL--------VDHDIPSKCSLEEATQRYLDA-
----------LVS-SSLIKVDHML----------YEKSK-PFSVRIKVCYVHDVVHDFCS
VKAKKEKFV
>St_PG5076_C00T004837.1
-------------KSSD-KPIESTSSS--F----VEETVGHEEDE--AWIIGQ-LLDEYE
SELDVISIVGMPGLGKTTLANKVYNNTLVASHFNVRAKCTVSQKYNKSKVLQEILQQVPH
VSGGN--------------ESED--------------DPADK----------------LR
RALLDKRYLIVLDDVWDIATGEMLIACFP-KVK-RGNRIILTSRSSEVGSKVKCLSDPLH
LQLLTPEKSWDLFVKKVFGDEGS-CPAELSEVGHQIVEKCQGLPLAVVLIAGVIVR---G
--------KK-KE--KD-------LWLKIQHNLDSFVSANNNLEI---MQLSYDHLPCHL
KPLLLYFARSQKSKRIRVSRLMQLWMAEGL--------VDHDIPSKCSLEEATQSYLDA-
----------LIS-SNLIMVDHIL----------YKKKT-IFLVRIKVCYVHDVVHDFCS
VKVKREKFL
>St_PG5076_C00T045670.1
-------------------PIESTSSS--F----VEVTVGREEDE--AKMIDQ-LLDEHE
SELDVISIVGMPGLGKTTLANKVYNNTLVTTHFNIRAWCTVSQKYNKSKVLQEILLQVTG
-SGGK--------------ERED--------------DLAEK----------------LR
VALYDKRYLIVLDDVWDITTWEMLIACFP-KVK-RGNRIILTSRSSEVGLKVKCRSDPLC
LQLLTTEKSWELFEKRVFG-EGS-CPAELSEVGHKIVDKCQGLPLAVVLIAGVIVR---G
--------KK-KE--ND-------LWLNIQDNLDSFISANINSQMMKVMQLSYDHLPYHL
KPLLLYFARSRKSKRTPVSKLMQLWMAEGL--------VDHDIPSKCSLEEATQRYLDA-
----------LVS-NSLIIVDHML----------YKKNM-PFSVRIKVCYVHDVVHDFCS
VEAKKEKFL
>St_PG5076_C00T045672.1
--------------SSN-EPIESTSSS--F----VEVTVGHEEDE--AQIIGQ-LLDEHE
SELDVISIVGMPGLGKTTLANKVYNNTLVASHFNVRAKCTVSQKYNKSKVLQEILQQVT-
ASEEK--------------ESEG--------------DLAEK----------------LR
KALLDKRYLIVLDDVWDIATGEMLIACFP-KVK-RGNRIILTSRSSKVGLQVKCHSDPLH
LQLLTPEKSWDLFVKKVFGDEGS-CPAELSEVGRQIVEKCKGLPLAIVLIAGVIVRGRKG
--------KK-KE--KD-------FWLKIQDNLDSFISSNNNLQMMKVMQLSYDHLPCHL
KPLLLYFARSQKSKRTPVSTLIQLWMAEGL--------VDHD-----SLEEATQSYLDA-
----------LIS-SSLIMVDHI--------P--CEKN-WLASVMIKVCYMHDVVHDFCS
VKAKKEIFF
>St_PG5076_C00T045681.1
---------------SN-ESIELTSSS--F----VEVTIGHEEDE--ARIIGQ-LLDEHE
SELDVISIVGMPGLGKTTLANKVYKNTLVATHFNVRAWCTVSQKYNKSKVLREILQQVT-
VSEKK--------------ESED--------------DLAEN----------------LR
RALLDKRYLIILDDVWDIETGETLIACFP-KFK-RGNRIILTCRNSKVGLQVKCHSDPLH
LQLLTPEKSWDLFVKKVFGDEGS-CPAELSEVGHQIVEKCKGLPLAIVLIAGVIVRGREG
--------KK-KE--KD-------LWLQIEHNLDSFISLNNNSQMMKVVQLSYDHLPCHL
KPLLLYFARSQKSKRTPVSTLMQLWMAEGL--------VDHD-----SLEEATQSYLDA-
----------LIS-SSLIMVDHI--------P--SESI-WWTSVMIKVCYMHDVVHDFCS
VKAKKEKFF
>St_PG5076_C00T045685.1
---------------SD-KPIESTSSS--F----VEVTVGHEEDE--AKMIDQ-LLDKHE
SKLDVISIVGMPGLGKTTLAKKVYNNTLIASHFNVRAWCTVSQKYNKSKVLGEILQQVTG
-SEGK--------------ESED--------------DLAEK----------------LR
KALLDKRYLIVLDDVWDIATGEMLIACFP-KVE-RGNRVILTSRSSEVGLKVKCRSDLLR
LQLLTLGKSWELFEKRVFG-ERS-CPAELLDVGHQIVEKCQGLPLAVVLIAGVIVR---G
--------KK-ME--KD-------LWLKIQHNLDS-------LE---IMQLSYDHLPYHL
KPLLLYFARSRKSKRTPVSKLMQLWMAEGL--------VDHDIGSKSSLEEATQSYLDA-
----------LIS-SSLIMVDHML----------AEKSK-PFSVMIKVCYVHDVVHDFCS
VKAKKEKFL
>St_PG5076_C00T045690.1
--------------SSN-EPIESTSSS--F----VEVTVGHEEDE--AQIIGQ-LLDEHE
SELDVISIVGMPGLGKTTLANKVYNNTLVASHFNVRAKCTVSQKYNKSKVLQEILQQVT-
ASEEK--------------ESEG--------------DLAEK----------------LR
KALLDKRYLIVLDDVWDIATGEMLIACFP-KVK-RGNRIILTSRSSKVGLQVKCHSDPLH
LQLLTPEKSWDLFVKKVFGDEGS-CPAELSEVGRQIVEKCKGLPLAIVLIAGVIVRGRKG
--------KK-KE--KD-------FWLKIQDNLDSFISSNNNLQMMKVMQLSYDHLPCHL
KPLLLYFARSQKSKRTPVSTLIQLWMAEGL--------VDHD-----SLEEATQSYLDA-
----------LIS-SSLIMVDHI--------P--CEKN-WLASVMIKVCYMHDVVHDFCS
VKAKKEKLF
>St_PG5076_C00T045692.1
--------------SSD-EPIESTSSS--F----VEETVGHEEDE--AWIIGQ-LLDEYE
SELDVISIVGMPGLGKTTLANKVYNNTLVASHFNVCAKCTVSQKYNKSKVLQEILQQVPH
VSGGN--------------ESED--------------DPADK----------------LR
RALLDKRYLIVLDDVWDTATGEMLIACFP-KVK-RGNRIILTSRSSKVGLQVKCHSDPLH
LQLLTPEKSWDLFVKKVFGDEGS-FPAELSEVGHQIVEKCQGLPLAIVLIAG--------
--------------------------------------------MMKVMQLSYDHLPCHL
KPLLLYFARSQKSERTPVSPLMRLWLAEGL--------VDHD-----SLEEVIQSYLDA-
----------LIS-SSLIMMDHI-----------TTGS-SWISKKIKVCYVHDVVHDFCL
VKAKKEKLF
>St_PG5076_C00T045696.1
---------------SD-EPIESTSSS--F----VEVTVGHEEEE--ARIIDQ-LLDKHE
SELDLISIVGMAGLGKTTLANKVYNNTLVASHFNVRAWCTVSQKYNKSKVLWEILQQVTA
-SGKKESEDDLAKKQQRVVESED--------------DLAKKQRRV--VESEEDLAENLR
VALYDKRYLIVLDDVWDTATGEMLIACFP-KIE-RGNRVILTSRSSEVGLKVKCRSDPLH
LQLLTSGKSWELFEKRVFG-EGS-CPDELSNVAKQIVEKCQGLPLAVVLIAGVIVR---G
--------KK-TE--KD-------LWLKIQHNLDSFVSANNNSEMMKVMQLSYDHLPYHL
KPLLLYFARSRKSKRTPVSKLMQLWMAEGL--------VDHDIPSKYSLEEATQRYLDA-
----------LVS-SSLIMVDHMI----------YKKSE-PFSVRIKVCYVHDVVHDFCS
VKAKKEKFV
>St_PG6002_C00T004697.1
-------------KSFV-EPIESTSSP--F----VEVTVGHEKEE--SQIIGQ-LLNQHE
SELDVISIVGMPGLGKTTLANKVYNNTLVASHFKIRAWCTVSQKYNKSKVLREILQQVAS
-SEEK--------------ESEDH-------------DLAEK----------------LR
RALYDKRYLIVLDDVWDIATGEMLIACFP-KLK-RGDRVILTSRISKVGSQVKCRTDPID
LQVLTLEKSWELFEKRVFG-EGS-CPAELSDVGHQIVKKCKGLPLAIVLIAGVIVR---G
--------KK-KE--KN-------LWLKIQHNLDSFISANINLQMMKVMQLSYDHLPCHL
KPLLLYFARSQKNKRTPVSELKQLWMAEGF--------VDYDIPSKGSLEEATQSYLDA-
----------LIS-SSLIMVDQVL----------SKKSM-PFSVRIKVCYVHDVVHDFCS
EKAKKEKFF
>St_PG6002_C00T004699.1
-------------------PIESTSSS--F----VEVTVGHEEDE--AKMIDQ-LLDKHE
SELDVISIVRMPGLGKTILANKVYNNTLVATHFNVRAWCTVSQKYNKSKVLREILLQVTG
-SGGK--------------ERED--------------DLAEK----------------LR
VALYDKRYLIVLDDVWDIETWEMLTACFP-KVE-RGNRVILTNRSSEVGLKVKCRSDPLR
LQLLTTEKSWELFGKRVFG-EGS-CPAELSEVGHQIVDKCQGLPLAVVLIAGVIVR---G
--------KK-ME--ND-------LWLNIQDNLDSFISANINLQMMKVMQLSYDHLPYHL
KPLLLYFARSRKSKRTPVSKLMQLWMAEGL--------VNHDIPSKCSLEEATQRYLDA-
----------LVS-SSLIMVDHML----------YKKNM-PFSVRIKVCYVHDVVHDFCS
VKAKKEKFL
>St_PG6002_C00T004703.1
---------------SN-EPIESTSSS--F----VEVTVGHEEDE--AKMIDQ-LLDKHE
SELDVISIVGMPGLGKTTLANKVYNNTLVASHFKIRAWCTVSQKYNKSKVLREILQQVDN
-SEEN--------------ESEDH-------------DLAEK----------------LR
RALYDKRYLIVLDDVWDIATGEMLIACFP-KFK-RGDRVILTSRNSEVGLKLKCHSDLLC
LQLLTFGKSWELFEKMVFG-KES-CPAELLDVGHQIVKKCQGLPLAVVLIAGVIVR---G
--------KK-EE--KD-------LWLKIQHNLD--ISANNNLEIMKVMQLSYDHLPYHL
KPLLLYFARSRKGKRTPVSKLMQLWMAEGF--------LDHDIRSKNSLEEVTQSYLDA-
----------LIS-SSLIMVDHI------------KGSH-PFFVKIKVCYVHDVVHDFCS
VKAKKEKFF
>St_PG6002_C00T004709.1
--------------------IESTSSS--F----VEVTVGHEEDE--AKMIDQ-LLDKHE
SELDVISIVGMPGLGKTTLAKKVYNNTLVASHFNVRAWCTVSQKYNKSKVLGEILQQVTG
-SGGK--------------ESED--------------GLAEK----------------LR
VALYDKRYLIVLDDVWDIATGEMLIACFP-KVE-RGNRVILTSRSSEV------------
-----------------------------------------GLPLAVVLIAGVIVRVRKG
--------KK-EE--KD-------LWLKIQHNLDSFIFANINL----VMQLSYDHLPYHL
KPLLLYFAKSRKSKRTPVSKLMQLWMAEGL--------VDHDIPSKCSLEEATQSYLDA-
----------LIS-SNLIMVDHIL----------NWKRK-FFSVRIKVCYVHDVVHDFCS
VKAKKEKFL
>St_PG6002_C00T004711.1
-------------KSSD-ESIESTLSS--F----VEVTVGHEEDE--SWIIDQ-LLDEHE
SELDVISIVGMPGLGKTTLANKVYKNTLVASHFNVRAWCTVSQKYNKSKVLLEILQQVTG
-SEGK--------------ESED--------------DLADK----------------VR
RALFDKRYLIVLDDVWDIATGEMLIACFP-KVK-RGNRIILTSRNSEVGLKVKCHSDLLH
LQLLTPEKSWELFEKRVFGDEGS-CPAELSKVGHKIVEKCQGLPLALVLISGVIVKGRKG
--------KQ-----KD-------LWLKIQHNLDSFISANNNLQMMKVMQLSYDHLPHHL
KPLLLYIGRSQKSKRTPVVELMQLLIAEGL--------VDNDICSNSSLEEVSQSYLDA-
----------LIS-RSLLMVDHI------------KKSK-SFSVRIKVCYVHDVVHDFCS
VKAKKEKFF
>St_PG6002_C00T004714.1
-----------DAKSSE-ETIESTSSS--F----VEVTVGHEEEE--ARIICQ-LLDEHE
SELDVISIVGMPGLGKTTLANKVYKNTLVATHFNVRAWCTVSQKYNKSKVLRGILQQVT-
VSEKK--------------ESED--------------DLAEN----------------LR
RALLDKRYLIVLDDVWDIETGEMLIACFP-KVK-RGNRIILTSRSSKVGLQVKCHSDPLH
LQLLTPEKSWDLFVKKVFGDEGS-CPAELSEVGHQIVEKCQGLPLAIVLIAGVIVR---G
--------KK-KE--KD-------LWLQIEHNLDSFISSNNNLQMMKVMQLSYDHLPYHL
KPLLLYFARSQKNKRTPVSTLMQLWMAEGL--------VDHD-----SSEEVTQSYLDA-
----------LIS-SSLIMVDHI--------P--SESV-LMMSAIIKVCYMHDVVHDFCS
VKAKKEKFF
>St_PG6002_C00T074093.1
------------------EPIELTSSS--F----VEVTVGHEEDE--ARIIGQ-LLDEHE
SELDVISIVGMPGLGKTTLANKVYNNTLVASHFNVRAKCTVSQKYNKSKVLQEILQQVPH
VSGGN--------------------------------DPADK----------------LR
RALYDKRYLIVLDDVWDIATGEMLIACFP-KVK-RGNRIILTSRSSEVGSKVKCLSDPLH
LQLLTPEKSWDLFVKKVFGDEGS-CPAELSEVGHQIVEKCQGLPLAIVLIAGVIVR---G
--------KK-KE--KD-------LWLKIQDNLDSFISTNINLQMMKVMQFSYDHLPCHL
KPLLLYFARSQKSKRTPVSTLMQLWMAEGL--------VDHD-----SLEEATQSYLDA-
----------LIS-SSLIMMDHI--------P--SESW-SMMSVMIKVCYVHDVVHDFCS
VKAKKEKLF
>St_PG6002_C00T074108.1
--------------------IESTSSS--F----VEVTVGHEEDE--FKMIDQ-LLHKHE
SELDVISIVGMPGLGKTTLAKKVYNNTLVASHFNVRAWCTVSQKYNKSKVLREILQQVTD
-SGGK--------------ESED--------------DLADK----------------LR
VALYDKRYLIVLDDVWDIATGEMLIACFP-KVE-RGNRVILTSRSSEVGLKVKCHSDLLR
LQLLTLGESWKLFEKMVFG-KGS-CPSELLDVGHQIVEKCQGLPLAVVLIAGVIVR---G
--------KK-KE--KD-------LWLKIQHNLDSFVSANNNLE---IMQLSYDHLPDHL
KPLLLYFARSRKSKRTQVSKLMQLWMAEGL--------VDHDIPSKCSLEEATQSYLDA-
----------LIS-SNLIMVDHIL----------SKKIE-SFSVRIKVCYVHDVVHDFCS
VKAKREKYL
>St_PG6002_C00T074115.1
-------------KSFV-EPIESTSSP--F----VEVTVGHEKEE--SQIIDQ-LLDEHE
SEFDVISIVGMPGLGKTTLANKVYNNTLVTTHFNIRAWCTVSQKYNKSKVLGGILQQVTA
-SEEK--------------GSED--------------DLAEK----------------LR
RALLDKRYLIVLDDVWDIATGEMLISCFP-KFK-RGNRIILTSRISKVGSQVKCRTDPLD
LQVLTPEKNWELFEKRVFG-EGS-CPDELSDVGHQIVKKCKGLPLAIVLIAG--------
--------------------------------------------MMKVMQLSYDHLPYHL
KPLLLYFARSRKSKRTPVSKLMQLWMAEGL--------VDHDIPSKCSLEEATQRYLDA-
----------LVS-SSLIKVDHML----------SKKSK-PFSVRIKVCYVHDVVHDFCS
VKAKKEKFV
>St_PG6002_C00T074134.1
---------------SY-EPIESTSPS--F----VEVTVGHEEDE--AKMIDQ-LLDKHQ
SELDVISIVGMPGLGKTTLAKKVYNNTLVASHFNVRAWCTVSQKYNKSKVLGEILQQVTG
-SGGK--------------ESED--------------DLAEK----------------LR
VALYDKRYLIVLDDVWDIATGEMLIACFP-KVE-RGNRVILTSRSSGVGLKVKCRSDLLR
LQLLNPEKSWELFEKMVFG-KGS-CPAELLDVGHQIVEKCQGLPLAVVLIAGVIVR---G
--------KK-KE--KE-------LWLKIQHNLDSFVSANNSLV---IMQLSYDHLPYHL
KPLLLYFARSRKSKRIQVSKLMQLWMAEGL--------VDHDIASKSSLEEATQSYLDA-
----------LIS-SSLIIVDHML----------AEKSD-PFSVMIKVCYVHDVVHDFCS
VKAKREKFL
>St_PG6002_C00T074141.1
------------ANSSD-EPIESTSSP--F----VEVTVGHEEDE--ARIIGQ-LLDEHE
SELDVISIVGMPGLGKTTLANKVYNNTLVASHFNVRAKCTVSQKYNKSKVLREILQQVT-
DSEEK--------------VSED--------------DLAEK----------------LR
RALLDKRYLIVLDDVWDIATGEMLIACFP-KLK-RGNRIILTSRSSKVGLQVKCHSDPLH
LQLLTPKKSWDLFEKRVFGEQGS-CPAELSEVGHQIVEKCKGLPLAIVLIAGVIVR---G
--------KK-KK--KN-------LWLQIEHNLDFFISSNNNSQMMKVVQLSYDHLPCHL
KPLLLYFARSQKSKRTPVSTLMQLWMAEGL--------VDHD-----SLEEATQTYLDA-
----------LIS-SSLIMVDHI--------P--SESI-WWTSVMIKVCYMHDVVHDFCS
VKAKKEKFF
>St_PG6002_C00T074146.1
----------------D-EPIESTSSS--F----VEVTVGHEEEE--ARIIAQ-LLDEHE
SELDLISIVGMAGLGKTTLANKVYNNTLVASHFNVRAWCTVSQKYNKSKVLWEILQQVSA
-SEKKESEDDLAKKQQRVVESED--------------DLAKKQRRV--VESEEDLAENLR
VALYDKRYLIVLDDVWDTATGEMLIACFP-KIE-RGNRVILTSRSSEVGLKVKCRSDPLH
LQLLTSGKSWELFEKRVFG-EGS-CPDELSNVAKQIVEKCQGLPLAVVLIAGVIVR---G
--------KK-TE--KD-------WWLKIQHNLDSFVSANNNSEMMKVMQLSYDHLPYHL
KPLLLYFARSRKSKRTPVSKLMQLWMAEGL--------VDHDIPSKYSLEEATQRYLDA-
----------LVS-SSLIMVDHMI----------YKKSE-PFSVRIKVCYVHDVVHDFCS
VKAKKEKFV
>St_PG6002_C00T074148.1
---------------SD-EPIESTSSS--F----VEVTVGHEEEA--ARIVVQ-LLDEHE
SELDVISIVGMPGVGKTTLANTVYKNTLVANHFNVRAWCTVSQKYNKSKVLREILQQVT-
ASEKK--------------ESED--------------DLAEN----------------IR
RALLDKRYLIVLDDVWDIETGEMLIACFP-QVK-RGNRIILTSRSSKVGLQVKCHSDPLH
LQLLTPEKSWDLFVKKVFGDEGS-CPAELSEVGHQIVEKCKGLPLAIVLVAGVIVRGREG
--------KK-KE--KD-------LWLQIEHNLDSFISSNNNLQMMKVMQLSYDYLPYHL
KPLLLYFSRSQKSKRTPVSTLMQLWMAEGF--------VDHDIPSKSSLEEVTQSYLDA-
----------LIS-SSLIMMDHI--------P--CESS-EPFSIMIKVCYVHDIVHDFCL
VRSKREKFF
>St_PG6002_C00T082035.1
----------------------STSSL--F----VEVTVGHEREE--SQIIDQ-ILDEHE
SELDVISIVGMPGLGKTTLAKKVYNNTLVASHFKIRAWCTVSQKYNKSKVLWEILQQVTG
-SEEK--------------GSED--------------DLAEK----------------LR
RALLDKRYLIVLDDVWDIATGEMLISCFP-KFN-RGNRIILTSRISKVGSQVKCRTDPLD
LQVLTPEKSWELFEKRVFG-EGS-CPAELSDVGHKIVKKCKGLPLAIVLIAGVIVR---G
--------KK-KE--KD-------LWLKIQDNLDSFISANINLQMMKVMQLSYDHLPYHL
KLLLLYFARSQKNKRTPVSKLKQLWMAEGL--------VDHDIPSKSSLEEVTQSYLDA-
----------LIS-SSLIMVDHIL----------CKKSM-PFSVRIKVCYVHDVVHDFCS
EKAKKAKFF
>St_PG6029_C00T005217.1
----------------------STSSL--F----VEVTVGHEKEE--SQIIDQ-ILDEHE
SELDVISIVGMPGLGKTTLAKKVYNNILVASHFKIRAWCTVSQKYNKSKVLWEILQQVTG
-SEEK--------------GSED--------------DLAEK----------------LR
RALLDKRYLIVFDDVWDIAIGEMLVSCFP-KFN-RGNRIILTSRISKVGSQVKCRTDPLD
LQVLTPEKSGELFEKRVFG-ERS-CPAELSDVGHQIVKKCKGLPLAIVLIAGVIVR---G
--------KK-KE--KD-------LWLKIQDNLDSFISANINLQMMKVMQLSYDHLPYHL
KLLLLYFARSQKNKRTPVSKLKQLWMAEGL--------VDHDIPSKSSLEEVTQSYLDA-
----------LIS-SSLIMVDHIL----------CKKSM-PFSVRIKVCYVHDVVHDFCS
EKAKKAKFF
>St_PG6029_C00T021535.1
------------AKSSD-KPIESTSSS--F----VEV-----------------------
--------------------------------------------------LREILHQVTG
-SEGN--------------KSED--------------DLAEK----------------LR
RALLDKRYLIVLDDVWDIATGEMLIACFP-KDK-RRNRIILTSRSMKVGLQVKCHSDPRR
LQFLTPEKSWDLSEKRVFG-EGR-CLAELSYVGHQIVVNCKGLSLAVVLIARVTVRVRKG
--------KK-KENEKD-------LWLKIQHNLDSFISANKNLQMMKVMQLSYDHLPYHL
KSLLLYFARSQKSKRTPVSKLMQLWMAEGF--------VDHDIPSKSSLEEATQSYLDA-
----------LIS-SSLIFVDHI--------P--SKKRTWPFSGMIKVCYVHDVVHDFCS
VKAKKEKFF
>St_PG6029_C00T031198.1
-------------KSFV-EPIESTSSP--F----VEVTVGHEKEE--SQIIGQ-LLNQHE
SELDVISIVGMPGLGKTTLANKVYNNTLVASHFKIRAWCTVSQKYNKSKVLREILQQVAS
-SEEK--------------ESEDH-------------DLAEK----------------LR
RALYDKRYLIVLDDVWDIATGEMLIACFP-KLK-RGDRVILTSRISKVGSQVKCRTDPID
LQVLTLEKSWELFEKRVFG-EGS-CPAELSDVGHQIVKKCKGLPLAIVLIAGVIVR---G
--------KK-KE--KN-------LWLKIQHNLDSFISANINLQMMKVMQLSYDHLPCHL
KPLLLYFARSQKNKRTPVSELKQLWMAEGF--------VDYDIPSKGSLEEATQSYLDA-
----------LIS-SSLIMVDQVL----------SKKSM-PFSVRIKVCYVHDVVHDFCS
EKAKKEKFF
>St_PG6029_C00T031205.1
-------------KSSD-ESIESTLSS--F----VEVTVGHEEDE--SWIIDQ-LLDEHE
SELDVISIVGMPGLGKTTLANKVYKNTLVASHFNVRAWCTVSQKYNKSKVLLEILQQVTG
-SEGK--------------ESED--------------DLADK----------------VR
RALFDKRYLIVLDDVWDIATGEMLIACFP-KVK-RGNRIILTSRNSEVGLKVKCHSDLLH
LQLLTPEKSWELFEKRVFGDEGS-CPAELSKVGHKIVEKCQGLPLALVLISGVIVKGRKG
--------KQ-----KD-------LWLKIQHNLDSFISANNNLQMMKVMQLSYDHLPHHL
KPLLLYIGRSQKSKRTPVVELMQLLIAEGL--------VDNDICSNSSLEEVSQSYLDA-
----------LIS-RSLLMVDHI------------KKSK-SFSVRIKVCYVHDVVHDFCS
VKAKKEKFF
>St_PG6029_C00T031208.1
-----------DAKSSE-ETIESTSSS--F----VEVTVGHEEEE--ARIICQ-LLDEHE
SELDVISIVGMPGLGKTTLANKVYKNTLVATHFNVRAWCTVSQKYNKSKVLRGILQQVT-
VSEKK--------------ESED--------------DLAEN----------------LR
RALLDKRYLIVLDDVWDIETGEMLIACFP-KVK-RGNRIILTSRSSKVGLQVKCHSDPLH
LQLLTPEKSWDLFVKKVFGDEGS-CPAELSEVGHQIVEKCQGLPLAIVLIAGVIVR---G
--------KK-KE--KD-------LWLQIEHNLDSFISSNNNLQMMKVMQLSYDHLPYHL
KPLLLYFARSQKNKRTPVSTLMQLWMAEGL--------VDHD-----SSEEVTQSYLDA-
----------LIS-SSLIMVDHI--------P--SESV-LMMSAIIKVCYMHDVVHDFCS
VKAKKEKFF
>St_PG6029_C00T047311.1
--------------SSN-EPIESTSSS--F----VEVTVGHEEDE--AKMIDQ-LLDKHE
SELDVISIVGMPGLGKTTLAKRVYNNTLVASHFNVRAWCTVSQKYNKSKVLGEILQQVTS
-SGGK--------------ESVD--------------DLAEK----------------LR
VALYDKRYLIVLDDVWDIATGEMLIACFP-KVE-RGNRVILTSRSSEVGLKVKCRSDLLR
FQLLTLGKSWELFEKMVFG-EGS-CPAELLDVGHQIVEKCQGLLLAVVLIAGVIVR---E
--------KK-KE--KD-------LWLKIQHNLDTFVSANNNLE---IMQLSYDHLPYHL
KPLLLYFARSRKSKRTPVSKLMQLWMAEGL--------VDHDIPSKCSLEEATQSYLDA-
----------LIS-SSLIMVEHRQ----------AKRIL-PFSVMIKVCYVHDVVHDFCS
VKAKKEKFL
>St_PG6029_C00T060899.1
------------AKSSD-KPIESTSSS--F----VEV-----------------------
--------------------------------------------------LREILHQVTG
-SEGN--------------KSED--------------DLAEK----------------LR
RALLDKRYLIVLDDVWDIATGEMLIACFP-KDK-RRNRIILTSRSMKVGLQVKCHSDPRR
LQFLTPEKSWDLSEKRVFG-EGR-CLAELSYVGHQIVVNCKGLSLAVVLIARVTVRVRKG
--------KK-KENEKD-------LWLKIQHNLDSFISANKNLQMMKVMQLSYDHLPYHL
KSLLLYFARSQKSKRTPVSKLMQLWMAEGF--------VDHDIPSKSSLEEATQSYLDA-
----------LIS-SSLIFVDHI--------P--SKKRTWPFSGMIKVCYVHDVVHDFCS
VKAKKEKFF
>St_PG6055_C00T015587.1
-------------KSFV-EPIESTSSP--F----VEVTVGHEKEE--SQIIGQ-LLNQHE
SELDVISIVGMPGLGKTTLANKVYNNTLVASHFKIRAWCTVSQKYNKSKVLREILQQVTG
-SEEK--------------GSED--------------DLAEM----------------LR
RALYDKRYLIVLDDVWDIATGEMLIACLP-KVE-RGNRVILTSRNSEVGLKVKCRSDLLC
LQLLTLGKSWELFEKMVFR-KGS-CPAELLDVGRQIVEKCRGLPLAVVLIAGVIVR---G
--------KK-EE--KD-------LWLKIQHNLDSFISANINL----VMQLSYDHLPYHL
KPLLLYFARSQKSKRTPISKLMQLWMAEGF--------VDHDIRSKNSLEEVTQSYLDA-
----------LIS-SNLIMVDHI------------KGSN-PFSVRIKVCFVHDVVHDFCS
VKAKKEKFF
>St_PG6055_C00T015590.1
-------------------PIESTSSS--F----VEVTVGHEEDE--AKMIDQ-LLDKHE
SELDVISIVGMPGLGKTTLANKVYNNTLVATHFNVRAWCTVSQKYNKSKVLREILLQVTG
-SGGK--------------ERED--------------DLAEK----------------LR
VALYDKRYLIVLDDVWDIETWEMLTACFP-KVE-RGNRVILTSRSSEVGLKVKCRSDPLH
LQLLTTKKSWELFEKKVFG-EGS-CPAELSEVGHQIVEKCQGLPLAVVLIAGVIVR---G
--------KK-ME--ND-------LWLNIQDNLDSFISANINLQMMKVMQLSYDHLPYHL
KPLLLYFARSRKSKRTPVSKLMQLWMAEGL--------VDHDIPSKCSLEEATQRYLDA-
----------LVS-SSLIMVDHML----------YKKNM-PFSVRIKVCYVHDVVHDFCS
VKAKKEKFL
>St_PG6055_C00T015597.1
-------------KSFV-EPIESTSSP--F----VEVTVGHEKEE--SQIIGQ-LLNQHE
SELDVISIVGMPGLGKTTLANKVYNNTLIASHFKIRAWCTVSQKYNKSKVLREILQQVAS
-SEEK--------------ESEDH-------------DLAVK----------------LR
RALYDKRYLIVLDDVWDIATGEMLIACFP-KLK-RGDRVILTSRISKVGSQVKCRTDPID
LQVLTLEKSWELFEKRVFG-EGS-CPAELSDVGHQIVKKCKGLPLAIVLIAGVIVR---G
--------KK-KE--KN-------LWLKIQHNLDSFISANINLQMMKVMQLSYDHLPCHL
KPLLLYFARSQKNKRTPVSELKQLWMAEGF--------VDYDIPSKGSLEEATQSYLDA-
----------LIS-SSLIMVDQIL----------SKKSM-PFSVRIKVCYVHDVVHDFCS
EKAKKEKFF
>St_PG6055_C00T028106.1
------------AKSSD-KPIESTSSS--F----VEV-----------------------
--------------------------------------------------LREILHQVTG
-SEGN--------------KSED--------------DLAEK----------------LR
RALLDKRYLIVLDDVWDIATGEMLIACFP-KDK-RRNRIILTSRSMKVGLQVKCHSDPRR
LQFLTPEKSWDLSEKRVFG-EGR-CLAELSYVGHQIVVNCKGLSLAVVLIARVTVRVRKG
--------KK-KENEKD-------LWLKIQHNLDSFISANKNLQMMKVMQLSYDHLPYHL
KSLLLYFARSQKSKRTPVSKLMQLWMAEGF--------VDHDIPSKSSLEEATQSYLDA-
----------LIS-SSLIFVDHI--------P--SKKRTWPFSGMIKVCYVHDVVHDFCS
VKAKKEKFF
>St_PG6055_C00T032351.1
----------------------STSSL--F----VEVTVGPEKEE--SQIIDQ-LLDEHE
SELDVISIVGMPGLGKTTLAKKVYNNTLVASHFKIRAWCTVSQKYNKSKVLWEILQQVTG
-SEEK--------------GSED--------------DLAEK----------------LR
RALLDKRYLIVLDDVWDIATGEMLISCFP-KFN-RGNRIILTSRISKVGSQVKCRTDPLD
LQVLTPEKSWELFEKRVFG-EGS-CPAELSDVGHKIVKKCKGLPLAIVLIAGVIVR---G
--------KK-KE--KD-------LWLKIQDNLDSFISANINLQMMKVMQLSYDHLPYHL
KLLLLYFARSQKNKRTPVSKLKQLWMAEGL--------VDHDIPSKSSLEEVTQSYLDA-
----------LIS-SSLIMVDHIL----------CKKSM-PFSVRIKVCYVHDVVHDFCS
EKAKKAKFF
>St_PG6055_C00T033198.1
----------------------STSSL--F----VEVTVGPEKEE--SQIIDQ-LLDEHE
SELDVISIVGMPGLGKTTLAKKVYNNTLVASHFKIRAWCTVSQKYNKSKVLWEILQQVTG
-SEEK--------------GSED--------------DLAEK----------------LR
RALLDKRYLIVLDDVWDIATGEMLISCFP-KFN-RGNRIILTSRISKVGSQVKCRTDPLD
LQVLTPEKSWELFEKRVFG-EGS-CPAELSDVGHKIVKKCKGLPLAIVLIAGVIVR---G
--------KK-KE--KD-------LWLKIQDNLDSFISANINLQMMKVMQLSYDHLPYHL
KLLLLYFARSQKNKRTPVSKLKQLWMAEGL--------VDHDIPSKSSLEEVTQSYLDA-
----------LIS-SSLIMVDHIL----------CKKSM-PFSVRIKVCYVHDVVHDFCS
EKAKKAKFF
>St_PG6055_C00T047190.1
------------AKSSD-KPIESTSSS--F----VEV-----------------------
--------------------------------------------------LREILHQVTG
-SEGN--------------KSED--------------DLAEK----------------LR
RALLDKRYLIVLDDVWDIATGEMLIACFP-KDK-RRNRIILTSRSMKVGLQVKCHSDPRR
LQFLTPEKSWDLSEKRVFG-EGR-CLAELSYVGHQIVVNCKGLSLAVVLIARVTVRVRKG
--------KK-KENEKD-------LWLKIQHNLDSFISANKNLQMMKVMQLSYDHLPYHL
KSLLLYFARSQKSKRTPVSKLMQLWMAEGF--------VDHDIPSKSSLEEATQSYLDA-
----------LIS-SSLIFVDHI--------P--SKKRTWPFSGMIKVCYVHDVVHDFCS
VKAKKEKFF
>St_PG6055_C00T064957.1
----------------------STSSL--F----VEVTVGPEKEE--SQIIDQ-LLDEHE
SELDVISIVGMPGLGKTTLAKKVYNNTLVASHFKIRAWCTVSQKYNKSKVLWEILQQVTG
-SEEK--------------GSED--------------DLAEK----------------LR
RALLDKRYLIVLDDVWDIATGEMLISCFP-KFN-RGNRIILTSRISKVGSQVKCRTDPLD
LQVLTPEKSWELFEKRVFG-EGS-CPAELSDVGHKIVKKCKGLPLAIVLIAGVIVR---G
--------KK-KE--KD-------LWLKIQDNLDSFISANINLQMMKVMQLSYDHLPYHL
KLLLLYFARSQKNKRTPVSKLKQLWMAEGL--------VDHDIPSKSSLEEVTQSYLDA-
----------LIS-SSLIMVDHIL----------CKKSM-PFSVRIKVCYVHDVVHDFCS
EKAKKAKFF
>St_PG6055_C00T069607.1
--------------------IESTSSS--F----VEVTVGHEEDE--AQMIDQ-LLDEHE
SELDVISIVGMP------------------------------ES-----VLREILQQVTA
-SEKK--------------ESEDNLAKKQRRVVESEEDLAEN----------------LR
GALYDKRYLIVLDDVWDIETGEMLIACFP-KIG-RGNRIILTSRISKVGWQVKCRTNPLD
LQVLTPEKSWDLFEKRVFG-KGS-CPAELSDIGHQIVEKCRGLPLTVVLIAGVIVR----
--------------------------------------------MMKVMQLSYDHLPYHL
KPLLLYFARSRKSKRTPVSTLMQLWMAEGL--------VDHDIGSKSSLEEATQSYLDA-
----------LIS-SSLIMVDHI------------KKSK-SFSVRIRVCYVDDVVHDFCS
EKAKNEKFL
>St_PG6055_C00T069620.1
------------------EPIELTSSS--F----VEVTVGHEEDE--ARIIGQ-LLDEHE
SELDVISIVGMPGLGKTTLANKVYNNTLVASHFNVRAKCTVSQKYNKSKVLQEILQQVPH
VSGGN--------------ESED--------------DPADK----------------LR
RALLDKRYLIILDDVWDTATGEMFIACFP-KVK-RGNRIILTSRNSKVGLQVKCHSDPLH
LQLLTPEKSWDLFVKKVFGDEGS-CPAELSEVGHQIVEKCKGLPLAIVLIAGVIVR---G
--------KK-KE--KD-------LWLQIQDNLDSFISAKNNLEMMKVMQLSYDHLPHHL
KPLLLYFGRYRKSKRTPVSTLIQLWMAEGL--------VDHD-----SSEEGTQSYLDA-
----------LVS-SSLIMMDHI--------P--YESR-EPFSVMIKVCYVHDVVHDFCS
VKAKKEKLF
>St_PG6055_C00T069621.1
--------------SSD-EPIESTSSS--F----VEETVGHEEDE--AWIIGQ-LLDEYE
SELDVISIVGMPGLGKTTLANKVYNNTLVASHFNVRAKCTVSQKYNKSKVLQEILQQVPH
VSGGN--------------ESED--------------DPADK----------------LR
RALLDKRYLIVLDDVWDTATGEMLIACFP-KVK-RGNRIILTSRSSKVGLQVKCHSDPLH
LQLLTPEKSWDLFVKKVFGDEGS-FPAELSEVGHQIVEKCQGLLLAIVLIAGVIVR---G
--------KK-KE--KD-------LWLKIQHNLDSFISTNINLQMMKVMQLSYDHLPCHL
KPLLLYFARSQKSERTPVSPLMRLWLAEGL--------VDHD-----SLEEVIQSYLDA-
----------LIS-SSLIMMDHI-----------TTGS-SWISKKIKVCYVHDVVHDFCL
VKAKKEKLF
>St_PG6055_C00T069624.1
--------------------IESTSSS--F----VEVTVGHEEDE--AKMIDQ-LLDKHQ
SELDVISIVGMPGLGKTTLAKKVYNNTLVASHFNVRAWCTVSQKYNKSKVLREILQQVTG
-SGGK--------------ESED--------------DLAEK----------------LR
VALYDKRYLIVLDDVWDIATGEMLIACFP-KVE-RGNRVILTSRSSEVGLKVKCRSDLLR
LQLLKPEKSWELLEKMVFG-EGS-CPAELLNVGHQIVEKCQGLPLAVVLIAGVIVR---G
--------KK-KE--KD-------LWLKIQHNLDSFVSANNSLE---IMQLSYDHLPCHL
KPLLLYFARSRKSKRIRVSRLMQLWMAEGL--------VDHDIPSKCSLEEATQSYLDA-
----------LIS-SNLITVDHIL----------SEKKM-CFSVRIKVCYVHDVVHDFCS
VKAKREKFL
>St_PG6055_C00T069627.1
------------------EPIESTSSS--F----VEITVGHEEDE--SWIIDQ-LLDEHK
SELDVISIVGMPGLGKTTLANRVYKNTLVASHFNVRAWCTVSQKYNKSKVLREILQQVTG
-PGGK--------------ESED--------------DLAEN----------------LR
RALYDKRYLIVLDDVWDIATGEMLIACFP-KVK-RGNRIILTSRSSEVGSKVKCLSDPLH
LQLLTDEKSWDLFVKKVFGDEGS-CPAELSEVGHQIVKKCQGLPLAIVLIAGVIVR---G
--------KK-KE--KD-------LWLKIQDNLDSFISANINSQMMKVMQLSYDHLPYHL
KPLLLYFARSKKNKRTPVSKLKQLWMAEGF--------VDHD-----SLEEGTQSYLDA-
----------LIS-SSLIMVDHI--------P--SKMSIIPMSDMIKVCYVHDVVHNFCS
VKAEKEKFL
>St_PG6055_C00T069629.1
-ANYFKLPDV--------TPI--------------ELIVGHEEEE--AWIIDQ-LLDEHE
SELDVISIVGMPGLDKTTLANKVYKNTLVATHFNVRAKCTVSQKYNKSNVLREILQQVTG
-SEVK--------------DSED--------------DPADK----------------LR
RALLDKRYLIILDDVWDIATREMLIGCFP-KVK-RGNRIILTSRSSEVGLKVKCRSDPLQ
LQFLTPEKSWELFEKRVFG-KGS-CPAELSEVGHQIVDKCKGLPLAVVLIAGVIVRG---
-----------KE--KD-------LWLKIQRNLDSFISANNNLQMMKVMQLSYDHLPCHL
KPLLLYFARSQKSKRTPVSTLMQLWIAEGL--------VDHD-----SLEEVTQGYLDD-
----------LIS-SSLIMVKHSQ----------SKSSW-ALS--IKVCYVHDAVHDFCS
VKAKKEKFF
>St_PG6055_C00T069633.1
----------------N-EPIELSSSS--F----VEVTVGHEEDE--ARIIGQ-LLDERE
SELDVISIVGMPGLGKTTLANKVYNNTLVASHFNVRAKCTVSQKYNKSKVLQEILQQVPH
VSGGN--------------ENED--------------DPTDK----------------LR
VALYDKRYLIVLDDVWNIATGEMLIACFP-KVK-RGNRIILTSRSSELGSKVKCLSDPLH
LQLLTPEKSWDLFVKKVFGDEGS-CPAELSEVGHQIVEKCQGLPLAIVLIAGVIVR---G
--------KK-KE--KD-------LWLKIQHNLDSFISTNINLQMMKVMQLSYDHLPCHL
KPLLLYFARSQKSERTPVSTLMQLWMAEGL--------VDHD-----SLEEATQSYLDA-
----------LIS-SSLIMMDHI--------P--SESC-SMMSVMIKVCYVHDIVHNFCS
VKAKKEKLF
>St_PG6055_C00T069635.1
---------------SI-EPIESTSSS--S----IKVTVGHEEDE--AKMIGL-LLDKHE
SKLDVISIVGMPGLGKTTLANKVYNNTLVASHFNVRAWCTVSQKYNKSKVLREILQQVTG
-SEGR--------------ESED--------------DLAEK----------------LR
KALLDKRYLIVLDDVWDIATGEMLIACFP-KVE-RGNRIILTSRSSEVGLKVKCRSDPLH
LQLLTAEKSWELFEKRVFGDQGS-CPAELSDIGHQIVEKCKGLPLAIVLIAGVIVR---G
-----------KE--KD-------LWLKIQQNLDSFISANINL----VMQLSYDHLPYHL
KPLLLYFARSQKSKRTPVSTLMQLSMAEGI--------VDHDIPSKGSLEDVTQSYLDA-
----------LIS-SSLIMVDHIPIGSI------------WMSEKIKVCYVHDVVHDFCS
VKAEKEKFF
>St_PG6059_C00T019919.1
--------------------IESTSSS--F----VEVTVGHEEDE--AKMIDQ-LLDKHE
SELDVISIVGMPGLGKTTLANKVYNNTLVASHFNVRAWCTVSQKYNKSKVLGEILQQVTG
-SGGK--------------ESED--------------DLAEK----------------LR
VALYDKRYLIVLDDVWDIATGEMLIACFP-KVE-RGNRVILTSRSSEVGLKVKCRSDLLC
LQLLTLGKSWELFEKRVFG-EGS-CPAELSDVGHQIVEKCQGLPMAIVLIAGVIVR---G
--------KK-KEKGKD-------LWLKIQHNLDSFISGNINLQMMKVMQLSYDHLPYHL
KPLLLYFARSRKTKRTPVSKLMQLWMAEGL--------VDHDIPSKCSLEEATQSYLDA-
----------LIS-SSLIMVDHML----------SKKSN-LFSVRIKVCYVHDVVHDFCS
VKAKKEKFL
>St_PG6059_C00T020010.1
--------------------IESTSSS--F----VEVTVGHEKEE--SQIIDQ-LFDKHE
AKLDVISIVGMPGVGKTTLANKVYNNTLVASHFNVRAWCTVSQKYNKSKVLQEIRQQVTG
-SGGK--------------ESED--------------DHAEN----------------LR
VALYDKRYLIVLDDVWDIATGEMLLACFP-QVE-RGNRVILTSRSSEVGLKVKCHSDPLH
LQLLTPEKSWELFEKRVFG-EGS-CPAEPSEVGHKIVEKCQGLPLALVLIAGVIVR----
--------------------------------------------MMKVMQLSYDHLPYHL
KPLLLYFARSRKSKRTPVSKLMQLWMAEGF--------VDHDIPSKCSLEEATQRYLDA-
----------LVS-SSLIMVDHML----------YKKNM-PFSVRIKVCYVHDLVHDFCL
VKAKKEKFL
>St_PG6059_C00T026305.1
----------------N-EPIELSSSS--F----VEVTVGHEEDE--ARIIGQ-LLDERE
SELDVISIVGMPGLGKTTLANKVYNNTLVASHFNVRAKCTVSQKYNKSKVLQEILQQVPH
VSGGN--------------ENED--------------DPTDK----------------LR
VALYDKRYLIVLDDVWNIATGEMLIACFP-KVK-RGNRIILTSRSSELGSKVKCLSDPLH
LQLLTPEKSWDLFVKKVFGDEGS-CPAELSEVGHQIVEKCQGLPLAIVLIAGVIVR---G
--------KK-KE--KD-------LWLKIQHNLDSFISTNINLQMMKVMQLSYDHLPCHL
KPLLLYFARSQKSERTPVSTLMQLWMAEGL--------VDHD-----SLEEATQSYLDA-
----------LIS-SSLIMMDHI--------P--SESC-SMMSVMIKVCYVHDIVHNFCS
VKAKKEKLF
>St_PG6059_C00T026999.1
--------------------IESTSSS--F----VEVTVGHEKEE--SQIIDQ-LFDKHE
AKLDVISIVGMPGVGKTTLANKVYNNTLVASHFNVRAWCTVSQKYNKSKVLQEIRQQVTG
-SGGK--------------ESED--------------DHAEN----------------LR
VALYDKRYLIVLDDVWDIATGEMLLACFP-QVE-RGNRVILTSRSSEVGLKVKCHSDPLH
LQLLTPEKSWELFEKRVFG-EGS-CPAEPSEVGHKIVEKCQGLPLALVLIAGVIVR----
--------------------------------------------MMKVMQLSYDHLPYHL
KPLLLYFARSRKSKRTPVSKLMQLWMAEGF--------VDHDIPSKCSLEEATQRYLDA-
----------LVS-SSLIMVDHML----------YKKNM-PFSVRIKVCYVHDLVHDFCL
VKAKKEKFL
>St_PG6059_C00T027757.1
------------------EPIESTSSS--F----VEITVGHEEDE--SWIIDQ-LLDEHK
SELDVISIVGMPGLGKTTLANRVYKNTLVASHFNVRAWCTVSQKYNKSKVLREILQQVTG
-PGGK--------------ESED--------------DLAEN----------------LR
RALYDKRYLIVLDDVWDIATGEMLIACFP-KVK-RGNRIILTSRSSEVGSKVKCLSDPLH
LQLLTDEKSWDLFVKKVFGDEGS-CPAELSEVGHQIVKKCQGLPLAIVLIAGVIVR---G
--------KK-KE--KD-------LWLKIQDNLDSFISANINSQMMKVMQLSYDHLPYHL
KPLLLYFARSKKNKRTPVSKLKQLWMAEGF--------VDHD-----SLEEGTQSYLDA-
----------LIS-SSLIMVDHI--------P--SKMSIIPMSDMIKVCYVHDVVHNFCS
VKAEKEKFL
>St_PG6059_C00T029253.1
--------------------IESTSSS--F----VEVTVGHEEDE--AQMIDQ-LLDEHE
SELDVISIVGMP------------------------------ESYNKSKVLREILQQVTA
-SEKK--------------ESEDNLAKKQRRVVESEEDLAEN----------------LR
GALYDKRYLIVLDDVWDIETGEMLIACFP-KIG-RGNRIILTSRISKVGWQVKCRTNPLD
LQVLTPEKSWDLFEKRVFG-KGS-CPAELSDIGHQIVEKCRGLPLTVVLIAGVIVR----
--------------------------------------------MMKVMQLSYDHLPYHL
KPLLLYFARSRKSKRTPVSTLMQLWMAEGL--------VDHDIGSKSSLEEATQSYLDA-
----------LIS-SSLIMVDHI------------KKSK-SFSVRIRVCYVDDVVHDFCS
EKAKNEKFL
>St_PG6059_C00T031706.1
--------------------IESTSSS--F----VEVTVGHEEDE--AKMIDQ-LLDKHQ
SELDVISIVGMPGLGKTTLAKKVYNNTLVASHFNVRAWCTVSQKYNKSKVLREILQQVTG
-SGGK--------------ESED--------------DLAEK----------------LR
VALYDKRYLIVLDDVWDIATGEMLIACFP-KVE-RGNRVILTSRSSEVGLKVKCRSDLLR
LQLLKPEKSWELLEKMVFG-EGS-CPAELLNVGHQIVEKCQGLPLAVVLIAGVIVR---G
--------KK-KE--KD-------LWLKIQHNLDSFVSANNSLE---IMQLSYDHLPCHL
KPLLLYFARSRKSKRIRVSRLMQLWMAEGL--------VDHDIPSKCSLEEATQSYLDA-
----------LIS-SNLITVDHIL----------SEKKM-CFSVRIKVCYVHDVVHDFCS
VKAKREKFL
>St_PG6059_C00T032031.1
-ANYFKLPDV--------TPI--------------ELIVGHEEEE--AWIIDQ-LLDEHE
SELDVISIVGMPGLDKTTLANKVYKNTLVATHFNVRAKCTVSQKYNKSNVLREILQQVTG
-SEVK--------------DSED--------------DPADK----------------LR
RALLDKRYLIILDDVWDIATREMLIGCFP-KVK-RGNRIILTSRSSEVGLKVKCRSDPLQ
LQFLTPEKSWELFEKRVFG-KGS-CPAELSEVGHQIVDKCKGLPLAVVLIAGVIVRG---
-----------KE--KD-------LWLKIQRNLDSFISANNNLQMMKVMQLSYDHLPCHL
KPLLLYFARSQKSKRTPVSTLMQLWIAEGL--------VDHD-----SLEEVTQGYLDD-
----------LIS-SSLIMVKHSQ----------SKSSW-ALS--IKVCYVHDAVHDFCS
VKAKKEKFF
>St_PG6059_C00T037693.1
---------------SI-EPIESTSSS--S----IKVTVGHEEDE--AKMIGL-LLDKHE
SKLDVISIVGMPGLGKTTLANKVYNNTLVASHFNVRAWCTVSQKYNKSKVLREILQQVTG
-SEGR--------------ESED--------------DLAEK----------------LR
KALLDKRYLIVLDDVWDIATGEMLIACFP-KVE-RGNRIILTSRSSEVGLKVKCRSDPLH
LQLLTAEKSWELFEKRVFGDQGS-CPAELSDIGHQIVEKCKGLPLAIVLIAGVIVR---G
-----------KE--KD-------LWLKIQQNLDSFISANINL----VMQLSYDHLPYHL
KPLLLYFARSQKSKRTPVSTLMQLSMAEGI--------VDHDIPSKGSLEDVTQSYLDA-
----------LIS-SSLIMVDHIPIGSI------------WMSEKIKVCYVHDVVHDFCS
VKAEKEKFF
>St_PG6059_C00T040205.1
------------AKSSD-KPIESTSSS--F----VEV-----------------------
--------------------------------------------------LREILHQVTG
-SEGN--------------KSED--------------DLAEK----------------LR
RALLDKRYLIVLDDVWDIATGEMLIACFP-KDK-RRNRIILTSRSMKVGLQVKCHSDPRR
LQFLTPEKSWDLSEKRVFG-EGR-CLAELSYVGHQIVVNCKGLSLAVVLIARVTVRVRKG
--------KK-KENEKD-------LWLKIQHNLDSFISANKNLQMMKVMQLSYDHLPYHL
KSLLLYFARSQKSKRTPVSKLMQLWMAEGF--------VDHDIPSKSSLEEATQSYLDA-
----------LIS-SSLIFVDHI--------P--SKKRTWPFSGMIKVCYVHDVVHDFCS
VKAKKEKFF
>St_PG6059_C00T052755.1
--------------------IESTSSS--F----VEVTVGHEEDE--AQMIDQ-LLDEHE
SELDVISIVGMP------------------------------ESYNKSKVLREILQQVTA
-SEKK--------------ESEDNLAKKQRRVVESEEDLAEN----------------LR
GALYDKRYLIVLDDVWDIETGEMLIACFP-KIG-RGNRIILTSRISKVGWQVKCRTNPLD
LQVLTPEKSWDLFEKRVFG-KGS-CPAELSDIGHQIVEKCRGLPLTVVLIAGVIVR----
--------------------------------------------MMKVMQLSYDHLPYHL
KPLLLYFARSRKSKRTPVSTLMQLWMAEGL--------VDHDIGSKSSLEEATQSYLDA-
----------LIS-SSLIMVDHI------------KKSK-SFSVRIRVCYVDDVVHDFCS
EKAKNEKFL
>St_PG6059_C00T052770.1
------------------EPIELTSSS--F----VEVTVGHEEDE--ARIIGQ-LLDEHE
SELDVISIVGMPGLGKTTLANKVYNNTLVASHFNVRAKCTVSQKYNKSKVLQEILQQVPH
VSGGN--------------ESED--------------DPADK----------------LR
RALLDKRYLIILDDVWDTATGEMFIACFP-KVK-RGNRIILTSRNSKVGLQVKCHSDPLH
LQLLTPEKSWDLFVKKVFGDEGS-CPAELSEVGHQIVEKCKGLPLAIVLIAGVIVR---G
--------KK-KE--KD-------LWLQIQDNLDSFISAKNNLEMMKVMQLSYDHLPHHL
KPLLLYFGRYRKSKRTPVSTLIQLWMAEGL--------VDHD-----SSEEGTQSYLDA-
----------LVS-SSLIMMDHI--------P--YESR-EPFSVMIKVCYVHDVVHDFCS
VKAKKEKLF
>St_PG6059_C00T052771.1
--------------SSD-EPIESTSSS--F----VEETVGHEEDE--AWIIGQ-LLDEYE
SELDVISIVGMPGLGKTTLANKVYNNTLVASHFNVRAKCTVSQKYNKSKVLQEILQQVPH
VSGGN--------------ESED--------------DPADK----------------LR
RALLDKRYLIVLDDVWDTATGEMLIACFP-KVK-RGNRIILTSRSSKVGLQVKCHSDPLH
LQLLTPEKSWDLFVKKVFGDEGS-FPAELSEVGHQIVEKCQGLLLAIVLIAGVIVR---G
--------KK-KE--KD-------LWLKIQHNLDSFISTNINLQMMKVMQLSYDHLPCHL
KPLLLYFARSQKSERTPVSPLMRLWLAEGL--------VDHD-----SLEEVIQSYLDA-
----------LIS-SSLIMMDHI-----------TTGS-SWISKKIKVCYVHDVVHDFCL
VKAKKEKLF
>St_PG6059_C00T052775.1
--------------------IESTSSS--F----VEVTVGHEEDE--AKMIDQ-LLDKHQ
SELDVISIVGMPGLGKTTLAKKVYNNTLVASHFNVRAWCTVSQKYNKSKVLREILQQVTG
-SGGK--------------ESED--------------DLAEK----------------LR
VALYDKRYLIVLDDVWDIATGEMLIACFP-KVE-RGNRVILTSRSSEVGLKVKCRSDLLR
LQLLKPEKSWELLEKMVFG-EGS-CPAELLNVGHQIVEKCQGLPLAVVLIAGVIVR---G
--------KK-KE--KD-------LWLKIQHNLDSFVSANNSLE---IMQLSYDHLPCHL
KPLLLYFARSRKSKRIRVSRLMQLWMAEGL--------VDHDIPSKCSLEEATQSYLDA-
----------LIS-SNLITVDHIL----------SEKKM-CFSVRIKVCYVHDVVHDFCS
VKAKREKFL
>St_PG6059_C00T052778.1
-ANYFKLPDV--------TPI--------------ELIVGHEEEE--AWIIDQ-LLDEHE
SELDVISIVGMPGLDKTTLANKVYKNTLVATHFNVRAKCTVSQKYNKSNVLREILQQVTG
-SEVK--------------DSED--------------DPADK----------------LR
RALLDKRYLIILDDVWDIATREMLIGCFP-KVK-RGNRIILTSRSSEVGLKVKCRSDPLQ
LQFLTPEKSWELFEKRVFG-KGS-CPAELSEVGHQIVDKCKGLPLAVVLIAGVIVRG---
-----------KE--KD-------LWLKIQRNLDSFISANNNLQMMKVMQLSYDHLPCHL
KPLLLYFARSQKSKRTPVSTLMQLWIAEGL--------VDHD-----SLEEVTQGYLDD-
----------LIS-SSLIMVKHSQ----------SKSSW-ALS--IKVCYVHDAVHDFCS
VKAKKEKFF
>St_PG6059_C00T052780.1
----------------N-EPIELSSSS--F----VEVTVGHEEDE--ARIIGQ-LLDERE
SELDVISIVGMPGLGKTTLANKVYNNTLVASHFNVRAKCTVSQKYNKSKVLQEILQQVPH
VSGGN--------------ENED--------------DPTDK----------------LR
VALYDKRYLIVLDDVWNIATGEMLIACFP-KVK-RGNRIILTSRSSELGSKVKCLSDPLH
LQLLTPEKSWDLFVKKVFGDEGS-CPAELSEVGHQIVEKCQGLPLAIVLIAGVIVR---G
--------KK-KE--KD-------LWLKIQHNLDSFISTNINLQMMKVMQLSYDHLPCHL
KPLLLYFARSQKSERTPVSTLMQLWMAEGL--------VDHD-----SLEEATQSYLDA-
----------LIS-SSLIMMDHI--------P--SESC-SMMSVMIKVCYVHDIVHNFCS
VKAKKEKLF
>St_PG6059_C00T052782.1
---------------SI-EPIESTSSS--S----IKVTVGHEEDE--AKMIGL-LLDKHE
SKLDVISIVGMPGLGKTTLANKVYNNTLVASHFNVRAWCTVSQKYNKSKVLREILQQVTG
-SEGR--------------ESED--------------DLAEK----------------LR
KALLDKRYLIVLDDVWDIATGEMLIACFP-KVE-RGNRIILTSRSSEVGLKVKCRSDPLH
LQLLTAEKSWELFEKRVFGDQGS-CPAELSDIGHQIVEKCKGLPLAIVLIAGVIVR---G
-----------KE--KD-------LWLKIQQNLDSFISANINL----VMQLSYDHLPYHL
KPLLLYFARSQKSKRTPVSTLMQLSMAEGI--------VDHDIPSKGSLEDVTQSYLDA-
----------LIS-SSLIMVDHIPIGSI------------WMSEKIKVCYVHDVVHDFCS
VKAEKEKFF
>St_PG6059_C00T076896.1
----------------------STSSL--F----VEVTVGHEKEE--SQIIDQ-ILDEHE
SELDVISIVGMPGLGKTTLAKKVYNNILVASHFKIRAWCTVSQKYNKSKVLWEILQQVTG
-SEEK--------------GSED--------------DLAEK----------------LR
RALLDKRYLIVFDDVWDIAIGEMLVSCFP-KFN-RGNRIILTSRISKVGSQVKCRTDPLD
LQVLTPEKSGELFEKRVFG-ERS-CPAELSDVGHQIVKKCKGLPLAIVLIAGVIVR---G
--------KK-KE--KD-------LWLKIQDNLDSFISANINLQMMKVMQLSYDHLPYHL
KLLLLYFARSQKNKRTPVSKLKQLWMAEGL--------VDHDIPSKSSLEEVTQSYLDA-
----------LIS-SSLIMVDHIL----------CKKSM-PFSVRIKVCYVHDVVHDFCS
EKAKKAKFF
>St_PG6090_C00T006220.1
----------------------STSSL--F----VEVTVGHEKEE--SQIIDQ-ILDEHE
SELDVISIVGMPGLGKTTLAKKVYNNILVASHFKIRAWCTVSQKYNKSKVLWEILQQVTG
-SEEK--------------GSED--------------DLAEK----------------LR
RALLDKRYLIVFDDVWDIAIGEMLVSCFP-KFN-RGNRIILTSRISKVGSQVKCRTDPLD
LQVLTPEKSGELFEKRVFG-ERS-CPAELSDVGHQIVKKCKGLPLAIVLIAGVIVR---G
--------KK-KE--KD-------LWLKIQDNLDSFISANINLQMMKVMQLSYDHLPYHL
KLLLLYFARSQKNKRTPVSKLKQLWMAEGL--------VDHDIPSKSSLEEVTQSYLDA-
----------LIS-SSLIMVDHIL----------CKKSM-PFSVRIKVCYVHDVVHDFCS
EKAKKAKFF
>St_PG6090_C00T014266.1
---------------------ESTSSP--F----VEVTVGHKKEE--SKIIGQ-LLNQHE
SELDVILIVGMPGL----------------------------------------------
---VK--------------GSED--------------DLAEK----------------LR
RALYDKRYLIVLDDVWDIATGEMLIAYFP-KLK-KGDRVILTSRISKVGSQVKCRTDPID
LQVLTLEKSWELFEKRVFG-EGS-CPAELSDVGHQIVKKCQGLPLAIGLIAGVIVR---G
--------KK-KE--KS-------LWLKIQHNLDSFISANINLQMMKVMQLSYDHLPCHL
KPLLLYFARSQKNKRTPVSKLKQLWMAEGF--------VDHDIPSKGNLEEAAQSYLDA-
----------LIS-SSLIMVDQIP----------SKKSM-PFSVRIKVCYVHDVVHDFCS
EKAKKAKFF
>St_PG6090_C00T014267.1
---------------SD-KPIESTSSS--F----VEVTVGHEEDE--AKMIDQ-LLDKHE
SELDVISIVGMPGLGKTTLAKKVYNNTLVASHFNVRAWCTVSQKYNKSKVLGEILQQVTA
-SERK--------------ESED--------------DLAEK----------------LR
VALYDKRYLIVLDDVWDIATGEMLIACFP-KVE-RGNRVILTSRSSEVGLKVKCHSDLLR
LQLLTLGKSWELFEKMVFG-EGS-CPAELLDVGHQIVEKCQGLPLAVVLIAGVIVR---G
--------KK-KE--KD-------LWLIIQHNLDSFVSANNNLD---IMQLSYDHLPDHL
KPLLLYFARSRKSKRTQVSKLMQLWMAEGL--------VDHDSPSKCSLEEAAQSYLDA-
----------LIS-SNLIMVDHIL----------SKKIK-FFSFRIKVCYVHDVVHDFCS
VKAKREKFL
>St_PG6090_C00T014268.1
----------------N-EPIELTSSS--F----VEVTVGHEEDE--ARIIGQ-LLDEHE
SELDVISIVGMPGLGKTTLANKVYNNTLVASYFNVRAKCTVSQKYNKSKVLQEILQQVPH
VSGGN--------------ESED--------------DPADK----------------LR
RALLDKRYLIVLDDVWDTATGEMLIACFP-KVK-RGNRIILTSRNSKVGLQVKCHSDPLH
LQLLTPEKSWDLFVKKVFGDEGS-CPAELSEVGHRIVDKCQGLPLAIVLIAGVIVR---G
--------KK-KE--KD-------LWLQIQDNLDSLISAKNNLEMMKVMQLSYDHLPHHL
KPLLLYFGRYRKSKRTPVSTLIQLWMAEGL--------VDHD-----SSEEGTQSHLDA-
----------LIS-NSLIMMDHI--------L--CKSS-APFYFMIKVCYVHDVVHDFCS
VKAKKEKLF
>St_PG6090_C00T014272.1
-------------KSFV-EPIESTSSP--F----VEVTVGHEKEE--SQIIDQ-LLDEHE
SKLDVISIVGMPGVGKTTLANKVYNNTLVASHFKIRAWCTVSQKYNKSKVLREILQQVTG
-SGGK--------------ESKD--------------DLAEN----------------LR
RALLDKRYLIVLDDVWDIATGEMLIACFP-KFE-RGDRVILTSRISKVGSQVKCRTDPID
LQVLTPEKSWELFEKRVFG-EGS-CPAELSDVGHQIVKKCKGLPLAIVLVAGVMVR---G
--------KK-KE--KD-------LWLKIQDNLDSFISANINLQMMKVMQLSYDHLPYHL
KPLLLYFARSQKNKRTPVSKLKQLWMAKGF--------VDHDIRSKSSLEDATQSYLDA-
----------LIS-SSLIMVDHIL----------SKKSM-PFSVRIKVCYVHDVVHDFCS
EKAKKVKFF
>St_PG6090_C00T014275.1
---------------SD-KPIESTSSS--F----VEVTVGHEEDE--AKMIDQ-LLDKHE
SKLDVISIVGMPGVGKTTLANKVYNNTLVATHFNVRAWCTVSQKYNKSKVLREILQQVTA
-SGGK--------------ESED--------------DLAEK----------------LR
VALYNKRYLIVLDDVWDIATGEMLIACFP-KVE-RGNRIILTSQSSEVGLKVKCRSDPLR
LQLLTTEKSWELFEKSVFG-EGS-CPAELSEVGHQIVEKCQGLPLAVVLIAGVIVR---G
--------KK-KE--KD-------LWLKIQHNLDSFISANINLQMMKVMQLSYDHLPYHL
KPLLLYFARWQKSKRTPVSKLMQLWMAEGL--------VGHDIPSKCSLEEATQRYLDA-
----------LVS-SSLIIVDHML----------YKKNM-PFSVRIKVCYVHDVVHDFCS
VKARKEKFL
>St_PG6090_C00T014276.1
----------------D-EPIESTSSS--F----VEVTVGHEEDE--AQMIDQ-LLDEHE
SELDVISIVGMPGVGKTTLANKVYNNTLVASHFNVRAWCTVSQKYNKSKVLREILQQVTA
-SEKK--------------ESEDDLAKKQRRVVESEEDLAEN----------------LR
GALYDKRYLIVLDDVWNIETGEMLIACFP-KIG-RGNRIILTSRISKVGWQVKCRTNPLD
LQVLTPEKSWDLFEKRVFG-KGS-CPAELSDIGHQIVEKCRGLPLTVVLIAGVIVRARKG
--------KE-KE--KG-------LWLKIQHNLDSFISSNINLQMMKVMQLSYDHLPYHL
KPLLLYFARSRKSKRTPVSTLMQLWMAEGL--------VDHDIGSKSSLEEATQSYLDA-
----------LIS-SSLIMVDHI------------KKSK-SFSVRIRVCYVHDVVHDFCS
EKAKNEKFL
>St_PG6090_C00T071545.1
------------------DPIELTSSS--F----VEVTVGHEEVE--AQIIDQ-LLDEHE
SELDVISIVGMPGLGKTTLANKVYNNTLVASHFKIRAWCTVSQKYNKSKVLQEILQQVTG
-SEEK--------------GSED--------------DLAEE----------------LR
RALYDKRYLIVLDDVWDIATREMLIACFP-KLK-RGDRVILTSRISKVGSQVKCRTDPID
LQVLTPEKSWELFEKRVFG-EGS-CPAELSEVGYQIVEKCKGLPLAVVLIAGVIVR---G
--------KK-KE--KN-------LWLKIQHNLDSFISDNINLQMMKVMQLSYDHLPCHL
KPLLLYFARSQKNKRTPVSKLKKLWMAEGF--------VDYDIPSKGSLEEATQSYLDA-
----------LIS-SSLIMVDQTH----------SKKSM-PFSVRIKVCYVHDVVHDFCS
EKAKKEKFL
>St_PG6090_C00T071546.1
--------------------IESTSSS--F----VEVTVGHEEDE--AKMIDQ-LLDKHE
SELDVISIVGMPGLGKTTLAKKVYNNTLVASHFNVRAWCTVSQKYNKSKVLGEILQQVTG
-SGGK--------------ESED--------------GLAEK----------------LR
VALYDKRYLIVLDDVWDIATGEMLIACFP-KVE-RGNRVILTSRSSEV------------
-----------------------------------------GLPLAVVLIAGVIVRVRKG
--------KK-EE--KD-------LWLKIQHNLDSFIFANINL----VMQLSYDHLPYHL
KPLLLYFAKSRKSKRTPVSKLMQLWMAEGL--------VDHDIPSKCSLEEATQSYLDA-
----------LIS-SNLIMVDHIL----------NWKRK-FFSVRIKVCYVHDVVHDFCS
VKAKKEKFL
>St_PG6090_C00T071548.1
-------------KSSD-ESIESTLSS--F----VEVTVGHEEDE--SWIIDQ-LLDEHE
SELDVISIVGMPGLGKTTLANKVYKNTLVASHFNVRAWCTVSQKYNKSKVLLEILQQVTG
-SEGK--------------ESED--------------DLADK----------------VR
RALFDKRYLIVLDDVWDIATGEMLIACFP-KVK-RGNRIILTSRNSEVGLKVKCHSDLLH
LQLLTPEKSWELFEKRVFGDEGS-CPAELSKVGHKIVEKCQGLPLALVLISGVIVKGRKG
--------KQ-----KD-------LWLKIQHNLDSFISANNNLQMMKVMQLSYDHLPHHL
KPLLLYIGRSQKSKRTPVVELMQLLIAEGL--------VDNDICSNSSLEEVSQSYLDA-
----------LIS-RSLLMVDHI------------KKSK-SFSVRIKVCYVHDVVHDFCS
VKAKKEKFF
>St_PG6090_C00T071550.1
-----------DAKSSE-ETIESTSSS--F----VEVTVGHEEEE--ARIICQ-LLDEHE
SELDVISIVGMPGLGKTTLANKVYKNTLVATHFNVRAWCTVSQKYNKSKVLRGILQQVT-
VSEKK--------------ESED--------------DLAEN----------------LR
RALLDKRYLIVLDDVWDIETGEMLIACFP-KVK-RGNRIILTSRSSKVGLQVKCHSDPLH
LQLLTPEKSWDLFVKKVFGDEGS-CPAELSEVGHQIVEKCQGLPLAIVLIAGVIVR---G
--------KK-KE--KD-------LWLQIEHNLDSFISSNNNLQMMKVMQLSYDHLPYHL
KPLLLYFARSQKNKRTPVSTLMQLWMAEGL--------VDHD-----SSEEVTQSYLDA-
----------LIS-SSLIMVDHI--------P--SESV-LMMSAIIKVCYMHDVVHDFCS
VKAKKEKFF
>St_PG6148_C00T021952.1
-------------KSFV-EPIESTSSP--F----VEVTVGHEKEE--SQIIGQ-LLNQHE
SELDVISIVGMPGLGKTTLANKVYNNTLIASHFKIRAWCTVSQKYNKSKVLREILQQVAS
-SEEK--------------ESEDH-------------DLAVK----------------LR
RALYDKRYLIVLDDVWDIATGEMLIACFP-KLK-RGDRVILTSRISKVGSQVKCRTDPID
LQVLTLEKSWELFEKRVFG-EGS-CPAELSDVGHQIVKKCKGLPLAIVLIAGVIVR---G
--------KK-KE--KN-------LWLKIQHNLDSFISANINLQMMKVMQLSYDHLPCHL
KPLLLYFARSQKNKRTPVSELKQLWMAEGF--------VDYDIPSKGSLEEATQSYLDA-
----------LIS-SSLIMVDQIL----------SKKSM-PFSVRIKVCYVHDVVHDFCS
EKAKKEKFF
>St_PG6148_C00T023663.1
-------------KSFV-EPIESTSSP--F----VEVTVGHEKEE--SQIIGQ-LLNQHE
SELDVISIVGMPGLGKTTLANKVYNNTLVASHFKIRAWCTVSQKYNKSKVLREILQQVTG
-SEEK--------------GSED--------------DLAEM----------------LR
RALYDKRYLIVLDDVWDIATGEMLIACLP-KVE-RGNRVILTSRNSEVGLKVKCRSDLLC
LQLLTLGKSWELFEKMVFR-KGS-CPAELLDVGRQIVEKCRGLPLAVVLIAGVIVR---G
--------KK-EE--KD-------LWLKIQHNLDSFISANINL----VMQLSYDHLPYHL
KPLLLYFARSQKSKRTPISKLMQLWMAEGF--------VDHDIRSKNSLEEVTQSYLDA-
----------LIS-SNLIMVDHI------------KGSN-PFSVRIKVCFVHDVVHDFCS
VKAKKEKFF
>St_PG6148_C00T030742.1
----------------------STSSL--F----VEVTVGHEKEE--SQIIDQ-LLDEHE
SELDVISIVGMPGLGKTTLAKKVYNNTLVASHFKIRAWCTVSQKYNKSKVLWEILQQVTG
-SEEK--------------GSED--------------DLAEK----------------LR
RALLYKRYLIVLDDVWDIATGEMLISCFP-KFN-RGNRIILTSRISKVGSQVKCRTDPLD
LQVLTPEKSWELFEKRVFG-EGS-CPAELSDVGHKIVKKCKGLPLAIVLIAGVIVR---G
--------KK-KE--KD-------LWIKIQDNLDSFISANINLQMMKVMQLSYDHLPYHL
KLLLLYFARSQKNKRTPVSKLKQLWMAEGL--------VDHDIPSKSSLEEVTQSYLDA-
----------LIS-SSLIMVDHIL----------CKKSM-PFSVRIKVCYVHDVVHDFCS
EKAKKAKFF
>St_PG6148_C00T043934.1
------------AKSSD-KPIESTSSS--F----VEV-----------------------
--------------------------------------------------LREILHQVTG
-SEGN--------------KSED--------------DLAEK----------------LR
RALLDKRYLIVLDDVWDIATGEMLIACFP-KDK-RRNRIILTSRSMKVGLQVKCHSDPRR
LQFLTPEKSWDLSEKRVFG-EGR-CLAELSYVGHQIVVNCKGLSLAVVLIARVTVRVRKG
--------KK-KENEKD-------LWLKIQHNLDSFISANKNLQMMKVMQLSYDHLPYHL
KSLLLYFARSQKSKRTPVSKLMQLWMAEGF--------VDHDIPSKSSLEEATQSYLDA-
----------LIS-SSLIFVDHI--------P--SKKRTWPFSGMIKVCYVHDVVHDFCS
VKAKKEKFF
>St_PG6148_C00T049683.1
---------------SI-EPIESTSSS--S----IKVTVGHEEDE--AKMIGL-LLDKHE
SKLDVISIVGMPGLGKTTLANKVYNNTLVASHFNVRAWCTVSQKYNKSKVLREILQQVTG
-SEGR--------------ESED--------------DLAEK----------------LR
KALLDKRYLIVLDDVWDIATGEMLIACFP-KVE-RGNRIILTSRSSEVGLKVKCRSDPLH
LQLLTAEKSWELFEKRVFGDQGS-CPAELSDIGHQIVEKCKGLPLAIVLIAGVIVR---G
-----------KE--KD-------LWLKIQQNLDSFISANINL----VMQLSYDHLPYHL
KPLLLYFARSQKSKRTPVSTLMQLSMAEGI--------VDHDIPSKGSLEDVTQSYLDA-
----------LIS-SSLIMVDHIPIGSI------------WMSEKIKVCYVHDVVHDFCS
VKAEKEKFF
>St_PG6148_C00T049685.1
----------------N-EPIELSSSS--F----VEVTVGHEEDE--ARIIGQ-LLDERE
SELDVISIVGMPGLGKTTLANKVYNNTLVASHFNVRAKCTVSQKYNKSKVLQEILQQVPH
VSGGN--------------ENED--------------DPTDK----------------LR
VALYDKRYLIVLDDVWNIATGEMLIACFP-KVK-RGNRIILTSRSSELGSKVKCLSDPLH
LQLLTPEKSWDLFVKKVFGDEGS-CPAELSEVGHQIVEKCQGLPLAIVLIAGVIVR---G
--------KK-KE--KD-------LWLKIQHNLDSFISTNINLQMMKVMQLSYDHLPCHL
KPLLLYFARSQKSERTPVSTLMQLWMAEGL--------VDHD-----SLEEATQSYLDA-
----------LIS-SSLIMMDHI--------P--SESC-SMMSVMIKVCYVHDIVHNFCS
VKAKKEKLF
>St_PG6148_C00T049688.1
-ANYFKLPDV--------TPI--------------ELIVGHEEEE--AWIIDQ-LLDEHE
SELDVISIVGMPGLDKTTLANKVYKNTLVATHFNVRAKCTVSQKYNKSNVLREILQQVTG
-SEVK--------------DSED--------------DPADK----------------LR
RALLDKRYLIILDDVWDIATREMLIGCFP-KVK-RGNRIILTSRSSEVGLKVKCRSDPLQ
LQFLTPEKSWELFEKRVFG-KGS-CPAELSEVGHQIVDKCKGLPLAVVLIAGVIVRG---
-----------KE--KD-------LWLKIQRNLDSFISANNNLQMMKVMQLSYDHLPCHL
KPLLLYFARSQKSKRTPVSTLMQLWIAEGL--------VDHD-----SLEEVTQGYLDD-
----------LIS-SSLIMVKHSQ----------SKSSW-ALS--IKVCYVHDAVHDFCS
VKAKKEKFF
>St_PG6148_C00T049693.1
--------------------IESTSSS--F----VEVTVGHEEDE--AKMIDQ-LLDKHQ
SELDVISIVGMPGLGKTTLAKKVYNNTLVASHFNVRAWCTVSQKYNKSKVLREILQQVTG
-SGGK--------------ESED--------------DLAEK----------------LR
VALYDKRYLIVLDDVWDIATGEMLIACFP-KVE-RGNRVILTSRSSEVGLKVKCRSDLLR
LQLLKPEKSWELLEKMVFG-EGS-CPAELLNVGHQIVEKCQGLPLAVVLIAGVIVR---G
--------KK-KE--KD-------LWLKIQHNLDSFVSANNSLE---IMQLSYDHLPCHL
KPLLLYFARSRKSKRIRVSRLMQLWMAEGL--------VDHDIPSKCSLEEATQSYLDA-
----------LIS-SNLITVDHIL----------SEKKM-CFSVRIKVCYVHDVVHDFCS
VKAKREKFL
>St_PG6148_C00T049697.1
--------------SSD-EPIESTSSS--F----VEETVGHEEDE--AWIIGQ-LLDEYE
SELDVISIVGMPGLGKTTLANKVYNNTLVASHFNVRAKCTVSQKYNKSKVLQEILQQVPH
VSGGN--------------ESED--------------DPADK----------------LR
RALLDKRYLIVLDDVWDTATGEMLIACFP-KVK-RGNRIILTSRSSKVGLQVKCHSDPLH
LQLLTPEKSWDLFVKKVFGDEGS-FPAELSEVGHQIVEKCQGLLLAIVLIAGVIVR---G
--------KK-KE--KD-------LWLKIQHNLDSFISTNINLQMMKVMQLSYDHLPCHL
KPLLLYFARSQKSERTPVSPLMRLWLAEGL--------VDHD-----SLEEVIQSYLDA-
----------LIS-SSLIMMDHI-----------TTGS-SWISKKIKVCYVHDVVHDFCL
VKAKKEKLF
>St_PG6148_C00T049698.1
------------------EPIELTSSS--F----VEVTVGHEEDE--ARIIGQ-LLDEHE
SELDVISIVGMPGLGKTTLANKVYNNTLVASHFNVRAKCTVSQKYNKSKVLQEILQQVPH
VSGGN--------------ESED--------------DPADK----------------LR
RALLDKRYLIILDDVWDTATGEMFIACFP-KVK-RGNRIILTSRNSKVGLQVKCHSDPLH
LQLLTPEKSWDLFVKKVFGDEGS-CPAELSEVGHQIVEKCKGLPLAIVLIAGVIVR---G
--------KK-KE--KD-------LWLQIQDNLDSFISAKNNLEMMKVMQLSYDHLPHHL
KPLLLYFGRYRKSKRTPVSTLIQLWMAEGL--------VDHD-----SSEEGTQSYLDA-
----------LVS-SSLIMMDHI--------P--YESR-EPFSVMIKVCYVHDVVHDFCS
VKAKKEKLF
>St_PG6148_C00T049708.1
--------------------IESTSSP--F----VEVTVGHEKEE--SQIIDQ-LLDEH-
AELDVISIVGMPGVGKTTLANKVYNNTLVARHFKIRAWCTVSQKYNKSKVLWEILQQVTG
-SEEK--------------GSED--------------DLAED----------------LR
RALLDKRYLIILDDVWDIATGEMLIACFP-KLK-RGGRVILTSRISKIGSQVKCRTDPID
LQVLTPEKSWELFERRVFG-EGS-CPAELSDVGHQIVKKCKGLPLAIVLVAGVIVR---G
--------EK-KE--KD-------LWLKIQDNLDSFISANINL----VMQLSYDHLPYHL
KPLLLYFARSQKNKRTPVSKLKQLWMAEGF--------VDHDIRSKSSLEDATQSYLDA-
----------LIS-SSLIMVDHIL----------SKRSM-PFSVRIKVCYVHDVVHDFCS
EKAKKAKFF
>St_PG6148_C00T049717.1
-------------KSFV-EPIESTSSP--F----VEVTVGHEKEE--SQIIGQ-LLNQHE
SELDVISIVGMPGLGKTTLANKVYNNTLIASHFKIRAWCTVSQKYNKSKVLREILQQVAS
-SEEK--------------ESEDH-------------DLAVK----------------LR
RALYDKRYLIVLDDVWDIATGEMLIACFP-KLK-RGDRVILTSRISKVGSQVKCRTDPID
LQVLTLEKSWELFEKRVFG-EGS-CPAELSDVGHQIVKKCKGLPLAIVLIAGVIVR---G
--------KK-KE--KN-------LWLKIQHNLDSFISANINLQMMKVMQLSYDHLPCHL
KPLLLYFARSQKNKRTPVSELKQLWMAEGF--------VDYDIPSKGSLEEATQSYLDA-
----------LIS-SSLIMVDQIL----------SKKSM-PFSVRIKVCYVHDVVHDFCS
EKAKKEKFF
>St_PG6163_C00T008699.2
----------------------STSSL--F----VEVTVGHEKEE--SQIIDQ-ILDEHE
SELDVISIVGMPGLGKTTLAKKVYNNILVASHFKIRAWCTVSQKYNKSKVLWEILQQVTG
-SEEK--------------GSED--------------DLAEK----------------LR
RALLDKRYLIVFDDVWDIAIGEMLVSCFP-KFN-RGNRIILTSRISKVGSQVKCRTDPLD
LQVLTPEKSGELFEKRVFG-ERS-CPAELSDVGHQIVKKCKGLPLAIVLIAGVIVR---G
--------KK-KE--KD-------LWLKIQDNLDSFISANINLQMMKVMQLSYDHLPYHL
KLLLLYFARSQKNKRTPVSKLKQLWMAEGL--------VDHDIPSKSSLEEVTQSYLDA-
----------LIS-SSLIMVDHIL----------CKKSM-PFSVRIKVCYVHDVVHDFCS
EKAKKAKFF
>St_PG6163_C00T011322.1
-----------DAKSSE-ETIESTSSS--F----VEVTVGHEEEE--ARIICQ-LLDEHE
SELDVISIVGMPGLGKTTLANKVYKNTLVATHFNVRAWCTVSQKYNKLKVLREILQQVT-
VSEKK--------------ESED--------------DLAEN----------------LR
RALLDKRYLIVLDDVWDIETGEMLIACFP-KFK-RGNRIILTSRSSKVGLQVKCHSDPLH
LQLLTPEKSWDLFVKKVFGDEGS-CPAELSEVGHQIVEKCKGLPLAIVLIAGVIVR---G
--------KK-KE--KD-------LWLQIEHNLDFFISANNNLQMMKVMQLSYDHLPYHL
KPLLLYFARFQKSKRTPVSTLMQLWMAEGL--------VDHD-----SLEEATQSYLDA-
----------LIS-SSLIMVDHI--------P--FKSI-WRMPVMIKVCYMHDVVHDFCS
VKAKKEKFF
>St_PG6163_C00T027597.1
------------AKSSD-KPIESTSSS--F----VEV-----------------------
--------------------------------------------------LREILHQVTG
-SEGN--------------KSED--------------DLAEK----------------LR
RALLDKRYLIVLDDVWDIATGEMLIACFP-KDK-RRNRIILTSRSMKVGLQVKCHSDPRR
LQFLTPEKSWDLSEKRVFG-EGR-CLAELSYVGHQIVVNCKGLSLAVVLIARVTVRVRKG
--------KK-KENEKD-------LWLKIQHNLDSFISANKNLQMMKVMQLSYDHLPYHL
KSLLLYFARSQKSKRTPVSKLMQLWMAEGF--------VDHDIPSKSSLEEATQSYLDA-
----------LIS-SSLIFVDHI--------P--SKKRTWPFSGMIKVCYVHDVVHDFCS
VKAKKEKFF
>St_PG6163_C00T030691.1
-------------KSFV-EPIESTSSP--F----VEVTVGHEKEE--SQIIGQ-LLNQHE
SELDVISIVGMPGLGKTTLANKVYNNTLVASHFKIRAWCTVSQKYNKSKVLREILQQVTG
-SEEK--------------GSED--------------DLAEM----------------LR
RALYDKRYLIVLDDVWDIATGEMLIACLP-KVE-RGNRVILTSRNSEVGLKVKCRSDLLC
LQLLTLGKSWELFEKMVFR-KGS-CPAELLDVGRQIVEKCRGLPLAVVLIAGVIVR---G
--------KK-EE--KD-------LWLKIQHNLDSFISANINL----VMQLSYDHLPYHL
KPLLLYFARSQKSKRTPISKLMQLWMAEGF--------VDHDIRSKNSLEEVTQSYLDA-
----------LIS-SNLIMVDHI------------KGSN-PFSVRIKVCFVHDVVHDFCS
VKAKKEKFF
>St_PG6163_C00T031730.1
-------------KSFV-EPIESTSSP--F----VEVTVGHEKEE--SQIIGQ-LLNQHE
SELDVISIVGMPGLGKTTLANKVYNNTLVASHFKIRAWCTVSQKYNKSKVLREILQQVTG
-SEEK--------------GSED--------------DLAEM----------------LR
RALYDKRYLIVLDDVWDIATGEMLIACLP-KVE-RGNRVILTSRNSEVGLKVKCRSDLLC
LQLLTLGKSWELFEKMVFR-KGS-CPAELLDVGRQIVEKCRGLPLAVVLIAGVIVR---G
--------KK-EE--KD-------LWLKIQHNLDSFISANINL----VMQLSYDHLPYHL
KPLLLYFARSQKSKRTPISKLMQLWMAEGF--------VDHDIRSKNSLEEVTQSYLDA-
----------LIS-SNLIMVDHI------------KGSN-PFSVRIKVCFVHDVVHDFCS
VKAKKEKFF
>St_PG6163_C00T034317.1
-------------------PIESTSSS--F----VEVTVGHEEDE--AKMIDQ-LLDKHE
SELDVISIVGMPGLGKTTLANKVYNNTLVATHFNVRAWCTVSQKYNKSKVLREILLQVTG
-SGGK--------------ERED--------------DLAEK----------------LR
VALYDKRYLIVLDDVWDIETWEMLTACFP-KVE-RGNRVILTSRSSEVGLKVKCRSDPLH
LQLLTTKKSWELFEKKVFG-EGS-CPAELSEVGHQIVEKCQGLPLAVVLIAGVIVR---G
--------KK-ME--ND-------LWLNIQDNLDSFISANINLQMMKVMQLSYDHLPYHL
KPLLLYFARSRKSKRTPVSKLMQLWMAEGL--------VDHDIPSKCSLEEATQRYLDA-
----------LVS-SSLIMVDHML----------YKKNM-PFSVRIKVCYVHDVVHDFCS
VKAKKEKFL
>St_PG6163_C00T034320.1
-------------KSFV-EPIESTSSP--F----VEVTVGHEKEE--SQIIGQ-LLNQHE
SELDVISIVGMPGLGKTTLANKVYNNTLVASHFKIRAWCTVSQKYNKSKVLREILQQVTG
-SEEK--------------GSED--------------DLAEM----------------LR
RALYDKRYLIVLDDVWDIATGEMLIACLP-KVE-RGNRVILTSRNSEVGLKVKCRSDLLC
LQLLTLGKSWELFEKMVFR-KGS-CPAELLDVGRQIVEKCRGLPLAVVLIAGVIVR---G
--------KK-EE--KD-------LWLKIQHNLDSFISANINL----VMQLSYDHLPYHL
KPLLLYFARSQKSKRTPISKLMQLWMAEGF--------VDHDIRSKNSLEEVTQSYLDA-
----------LIS-SNLIMVDHI------------KGSN-PFSVRIKVCFVHDVVHDFCS
VKAKKEKFF
>St_PG6163_C00T034324.1
-------------------PIESTSSS--F----VEVTVGHEEDE--AKMIDQ-LLDKHE
SELDVISIVGMPGLGKTTLANKVYNNTLVATHFNVRAWCTVSQKYNKSKVLREILLQVTG
-SGGK--------------ERED--------------DLAEK----------------LR
VALYDKRYLIVLDDVWDIETWEMLTACFP-KVE-RGNRVILTSRSSEVGLKVKCRSDPLH
LQLLTTKKSWELFEKKVFG-EGS-CPAELSEVGHQIVEKCQGLPLAVVLIAGVIVR---G
--------KK-ME--ND-------LWLNIQDNLDSFISANINLQMMKVMQLSYDHLPYHL
KPLLLYFARSRKSKRTPVSKLMQLWMAEGL--------VDHDIPSKCSLEEATQRYLDA-
----------LVS-SSLIMVDHML----------YKKNM-PFSVRIKVCYVHDVVHDFCS
VKAKKEKFL
>St_PG6163_C00T034331.1
-------------KSFV-EPIESTSSP--F----VEVTVGHEKEE--SQIIGQ-LLNQHE
SELDVISIVGMPGLGKTTLANKVYNNTLIASHFKIRAWCTVSQKYNKSKVLREILQQVAS
-SEEK--------------ESEDH-------------DLAVK----------------LR
RALYDKRYLIVLDDVWDIATGEMLIACFP-KLK-RGDRVILTSRISKVGSQVKCRTDPID
LQVLTLEKSWELFEKRVFG-EGS-CPAELSDVGHQIVKKCKGLPLAIVLIAGVIVR---G
--------KK-KE--KN-------LWLKIQHNLDSFISANINLQMMKVMQLSYDHLPCHL
KPLLLYFARSQKNKRTPVSELKQLWMAEGF--------VDYDIPSKGSLEEATQSYLDA-
----------LIS-SSLIMVDQIL----------SKKSM-PFSVRIKVCYVHDVVHDFCS
EKAKKEKFF
>St_PG6163_C00T060152.1
--------------------IESTSSP--F----VEVTVGHEKEE--SQIIDQ-LLDEH-
AELDVISIVGMPGVGKTTLANKVYNNTLVARHFKIRAWCTVSQKYNKSKVLWEILQQVTG
-SEEK--------------GSED--------------DLAED----------------LR
RALLDKRYLIILDDVWDIATGEMLIACFP-KLK-RGGRVILTSRISKIGSQVKCRTDPID
LQVLTPEKSWELFERRVFG-EGS-CPAELSDVGHQIVKKCKGLPLAIVLVAGVIVR---G
--------EK-KE--KD-------LWLKIQDNLDSFISANINL----VMQLSYDHLPYHL
KPLLLYFARSQKNKRTPVSKLKQLWMAEGF--------VDHDIRSKSSLEDATQSYLDA-
----------LIS-SSLIMVDHIL----------SKRSM-PFSVRIKVCYVHDVVHDFCS
EKAKKAKFF
>St_PG6163_C00T060161.1
------------------EPIELTSSS--F----VEVTVGHEEDE--ARIIGQ-LLDEHE
SELDVISIVGMPGLGKTTLANKVYNNTLVASHFNVRAKCTVSQKYNKSKVLQEILQQVPH
VSGGN--------------ESED--------------DPADK----------------LR
RALLDKRYLIILDDVWDTATGEMFIACFP-KVK-RGNRIILTSRNSKVGLQVKCHSDPLH
LQLLTPEKSWDLFVKKVFGDEGS-CPAELSEVGHQIVEKCKGLPLAIVLIAGVIVR---G
--------KK-KE--KD-------LWLQIQDNLDSFISAKNNLEMMKVMQLSYDHLPHHL
KPLLLYFGRYRKSKRTPVSTLIQLWMAEGL--------VDHD-----SSEEGTQSYLDA-
----------LVS-SSLIMMDHI--------P--YESR-EPFSVMIKVCYVHDVVHDFCS
VKAKKEKLF
>St_PG6163_C00T060162.1
--------------SSD-EPIESTSSS--F----VEETVGHEEDE--AWIIGQ-LLDEYE
SELDVISIVGMPGLGKTTLANKVYNNTLVASHFNVRAKCTVSQKYNKSKVLQEILQQVPH
VSGGN--------------ESED--------------DPADK----------------LR
RALLDKRYLIVLDDVWDTATGEMLIACFP-KVK-RGNRIILTSRSSKVGLQVKCHSDPLH
LQLLTPEKSWDLFVKKVFGDEGS-FPAELSEVGHQIVEKCQGLLLAIVLIAGVIVR---G
--------KK-KE--KD-------LWLKIQHNLDSFISTNINLQMMKVMQLSYDHLPCHL
KPLLLYFARSQKSERTPVSPLMRLWLAEGL--------VDHD-----SLEEVIQSYLDA-
----------LIS-SSLIMMDHI-----------TTGS-SWISKKIKVCYVHDVVHDFCL
VKAKKEKLF
>St_PG6163_C00T060168.1
--------------------IESTSSS--F----VEVTVGHEEDE--AKMIDQ-LLDKHQ
SELDVISIVGMPGLGKTTLAKKVYNNTLVASHFNVRAWCTVSQKYNKSKVLREILQQVTG
-SGGK--------------ESED--------------DLAEK----------------LR
VALYDKRYLIVLDDVWDIATGEMLIACFP-KVE-RGNRVILTSRSSEVGLKVKCRSDLLR
LQLLKPEKSWELLEKMVFG-EGS-CPAELLNVGHQIVEKCQGLPLAVVLIAGVIVR---G
--------KK-KE--KD-------LWLKIQHNLDSFVSANNSLE---IMQLSYDHLPCHL
KPLLLYFARSRKSKRIRVSRLMQLWMAEGL--------VDHDIPSKCSLEEATQSYLDA-
----------LIS-SNLITVDHIL----------SEKKM-CFSVRIKVCYVHDVVHDFCS
VKAKREKFL
>St_PG6163_C00T060173.1
------------------EPIESTSSS--F----VEITVGHEEDE--SWIIDQ-LLDEHK
SELDVISIVGMPGLGKTTLANRVYKNTLVASHFNVRAWCTVSQKYNKSKVLREILQQVTG
-PGGK--------------ESED--------------DLAEN----------------LR
RALYDKRYLIVLDDVWDIATGEMLIACFP-KVK-RGNRIILTSRSSEVGSKVKCLSDPLH
LQLLTDEKSWDLFVKKVFGDEGS-CPAELSEVGHQIVKKCQGLPLAIVLIAGVIVR---G
--------KK-KE--KD-------LWLKIQDNLDSFISANINSQMMKVMQLSYDHLPYHL
KPLLLYFARSKKNKRTPVSKLKQLWMAEGF--------VDHD-----SLEEGTQSYLDA-
----------LIS-SSLIMVDHI--------P--SKMSIIPMSDMIKVCYVHDVVHNFCS
VKAEKEKFL
>St_PG6163_C00T060176.1
-ANYFKLPDV--------TPI--------------ELIVGHEEEE--AWIIDQ-LLDEHE
SELDVISIVGMPGLDKTTLANKVYKNTLVATHFNVRAKCTVSQKYNKSNVLREILQQVTG
-SEVK--------------DSED--------------DPADK----------------LR
RALLDKRYLIILDDVWDIATREMLIGCFP-KVK-RGNRIILTSRSSEVGLKVKCRSDPLQ
LQFLTPEKSWELFEKRVFG-KGS-CPAELSEVGHQIVDKCKGLPLAVVLIAGVIVRG---
-----------KE--KD-------LWLKIQRNLDSFISANNNLQMMKVMQLSYDHLPCHL
KPLLLYFARSQKSKRTPVSTLMQLWIAEGL--------VDHD-----SLEEVTQGYLDD-
----------LIS-SSLIMVKHSQ----------SKSSW-ALS--IKVCYVHDAVHDFCS
VKAKKEKFF
>St_PG6163_C00T060180.1
----------------N-EPIELSSSS--F----VEVTVGHEEDE--ARIIGQ-LLDERE
SELDVISIVGMPGLGKTTLANKVYNNTLVASHFNVRAKCTVSQKYNKSKVLQEILQQVPH
VSGGN--------------ENED--------------DPTDK----------------LR
VALYDKRYLIVLDDVWNIATGEMLIACFP-KVK-RGNRIILTSRSSELGSKVKCLSDPLH
LQLLTPEKSWDLFVKKVFGDEGS-CPAELSEVGHQIVEKCQGLPLAIVLIAGVIVR---G
--------KK-KE--KD-------LWLKIQHNLDSFISTNINLQMMKVMQLSYDHLPCHL
KPLLLYFARSQKSERTPVSTLMQLWMAEGL--------VDHD-----SLEEATQSYLDA-
----------LIS-SSLIMMDHI--------P--SESC-SMMSVMIKVCYVHDIVHNFCS
VKAKKEKLF
>St_PG6163_C00T060183.1
---------------SI-EPIESTSSS--S----IKVTVGHEEDE--AKMIGL-LLDKHE
SKLDVISIVGMPGLGKTTLANKVYNNTLVASHFNVRAWCTVSQKYNKSKVLREILQQVTG
-SEGR--------------ESED--------------DLAEK----------------LR
KALLDKRYLIVLDDVWDIATGEMLIACFP-KVE-RGNRIILTSRSSEVGLKVKCRSDPLH
LQLLTAEKSWELFEKRVFGDQGS-CPAELSDIGHQIVEKCKGLPLAIVLIAGVIVR---G
-----------KE--KD-------LWLKIQQNLDSFISANINL----VMQLSYDHLPYHL
KPLLLYFARSQKSKRTPVSTLMQLSMAEGI--------VDHDIPSKGSLEDVTQSYLDA-
----------LIS-SSLIMVDHIPIGSI------------WMSEKIKVCYVHDVVHDFCS
VKAEKEKFF
>St_PG6163_C00T068001.1
------------AKSSD-KPIESTSSS--F----VEV-----------------------
--------------------------------------------------LREILHQVTG
-SEGN--------------KSED--------------DLAEK----------------LR
RALLDKRYLIVLDDVWDIATGEMLIACFP-KDK-RRNRIILTSRSMKVGLQVKCHSDPRR
LQFLTPEKSWDLSEKRVFG-EGR-CLAELSYVGHQIVVNCKGLSLAVVLIARVTVRVRKG
--------KK-KENEKD-------LWLKIQHNLDSFISANKNLQMMKVMQLSYDHLPYHL
KSLLLYFARSQKSKRTPVSKLMQLWMAEGF--------VDHDIPSKSSLEEATQSYLDA-
----------LIS-SSLIFVDHI--------P--SKKRTWPFSGMIKVCYVHDVVHDFCS
VKAKKEKFF
>St_PG6169_C00T021400.1
------------AKSSD-KPIESTSSS--F----VEV-----------------------
--------------------------------------------------LREILHQVTG
-SEGN--------------KSED--------------DLAEK----------------LR
RALLDKRYLIVLDDVWDIATGEMLIACFP-KDK-RRNRIILTSRSMKVGLQVKCHSDPRR
LQFLTPEKSWDLSEKRVFG-EGR-CLAELSYVGHQIVVNCKGLSLAVVLIARVTVRVRKG
--------KK-KENEKD-------LWLKIQHNLDSFISANKNLQMMKVMQLSYDHLPYHL
KSLLLYFARSQKSKRTPVSKLMQLWMAEGF--------VDHDIPSKSSLEEATQSYLDA-
----------LIS-SSLIFVDHI--------P--SKKRTWPFSGMIKVCYVHDVVHDFCS
VKAKKEKFF
>St_PG6169_C00T062812.1
-----------DAKSSE-ETIESTSSS--F----VEVTVGHEEEE--ARIICQ-LLDEHE
SELDVISIVGMPGLGKTTLANKVYKNTLVATHFNVRAWCTVSQKYNKSKVLRGILQQVT-
VSEKK--------------ESED--------------DLAEN----------------LR
RALLDKRYLIVLDDVWDIETGEMLIACFP-KVK-RGNRIILTSRSSKVGLQVKCHSDPLH
LQLLTPEKSWDLFVKKVFGDEGS-CPAELSEVGHQIVEKCQGLPLAIVLIAGVIVR---G
--------KK-KE--KD-------LWLQIEHNLDSFISSNNNLQMMKVMQLSYDHLPYHL
KPLLLYFARSQKNKRTPVSTLMQLWMAEGL--------VDHD-----SSEEVTQSYLDA-
----------LIS-SSLIMVDHI--------P--SESV-LMMSAIIKVCYMHDVVHDFCS
VKAKKEKFF
>St_PG6169_C00T062817.1
--------------------IESTSSS--F----VEVTVGHEEDE--AKMIDQ-LLDKHE
SELDVISIVGMPGLGKTTLAKKVYNNTLVASHFNVRAWCTVSQKYNKSKVLGEILQQVTG
-SGGK--------------ESVD--------------DLAEK----------------LR
VALYDKRYLIVLDDVWDIATGEMLIACFP-KVE-RGNRVILTSRSSEVGLKVKCRSDLLR
LQLLTLGKSWELFEKMVFG-EGC-CPAELLDVGHQIVEKCQGLPLAVVLIAGVIVR---G
--------KK-KE--KD-------LWLKIQHNLDSFVSANNNLE---IMQLSYDHLPDHL
KPLLLYFARSRKSKRTQVSKLMQLWMAEGL--------VDHDIPSKCSLEEATQSYLDA-
----------LIS-SNLIMVDHIL----------SKKIK-FFSVRIKVCYVHDVVHDFCS
VKAKREKFL
>St_PG6169_C00T062819.1
-------------KSSD-ESIESTLSS--F----VEVTVGHEEDE--SWIIDQ-LLDEHE
SELDVISIVGMPGLGKTTLANKVYKNTLVASHFNVRAWCTVSQKYNKSKVLLEILQQVTG
-SEGK--------------ESED--------------DLADK----------------VR
RALLDKRYLIVLDDVWDIATGEMLIACFP-KVK-RGNRIILTSRNSEVGLKVKCHSDLLH
LQLLTPEKSWELFEKRVFGDEGS-CPAELSKVGHKIVEKCQGLPLALVLISGVIVKGRKG
--------KQ-----KD-------LWLKIQHNLDSFISANNNLQMMKVMQLSYDHLPHHL
KPLLLYIGRSQKSKRTPVVELMQLLIAEGL--------VDNDICSNSSLEEVSQSYLDA-
----------LIS-RSLLMVDHI------------KKSK-SFSVRIKVCYVHDVVHDFCS
VKAKKEKFF
>St_PG6169_C00T062820.1
--------------------IESTSSS--F----VEVTVGHEEDE--AKMIDQ-LLDKHE
SELDVISIVGMPGLGKTTLAKKVYNNTLVASHFNVRAWCTVSQKYNKSKVLGEILQQVTG
-SGGK--------------ESED--------------GLAEK----------------LR
VALYDKRYLIVLDDVWDIATGEMLIACFP-KVE-RGNRVILTSRSSEV------------
-----------------------------------------GLPLAVVLIAGVIVRVRKG
--------KK-EE--KD-------LWLKIQHNLDSFIFANINL----VMQLSYDHLPYHL
KPLLLYFAKSRKSKRTPVSKLMQLWMAEGL--------VDHDIPSKCSLEEATQSYLDA-
----------LIS-SNLIMVDHIL----------NWKRK-FFSVRIKVCYVHDVVHDFCS
VKAKKEKFL
>St_PG6169_C00T062825.1
-------------KSFV-EPIESTSSP--F----VEVTVGHEKEE--SQIIAQ-LLDEHE
SELDVISIVGMPGLGKTTLANKVYNNTLVTTHFNVRAWCTVSQKYNKSKVLGEILQQVTA
-SRGK--------------ESED--------------DLAEK----------------LR
VALYNKRYLIVLDDVWDIATGEMLIACFP-KVE-RGNRIILTSRSSEVGLKVKWRSDPLH
LQLLTTEKSWELFEKRVFG-EGS-CPAELSEVGHQIVDKCQGLPLAVVLIAGVIVR---G
--------KK-KE--ND-------LWLKIQDNLDSFISANINLQMMKVLQLSYDHLPCHL
KPLLLYFARWRKSKRTPVSKLMQLWMAEGL--------VDHDIPSKCSLEEATQRYLDA-
----------LVS-SSLIIVDHML----------YKKNM-PFSVRIKVCYVHDVVHDFCS
VKARKEKFL
>St_PG6169_C00T062825.2
-------------KSFV-EPIESTSSP--F----VEVTVGHEKEE--SQIIAQ-LLDEHE
SELDVISIVGMPGLGKTTLANKVYNNTLVTTHFNVRAWCTVSQKYNKSKVLGEILQQVTA
-SRGK--------------ESED--------------DLAEK----------------LR
VALYNKRYLIVLDDVWDIATGEMLIACFP-KVE-RGNRIILTSRSSEVGLKVKWRSDPLH
LQLLTTEKSWELFEKRVFG-EGS-CPAELSEVGHQIVDKCQGLPLAVVLIAGVIVR---G
--------KK-KE--ND-------LWLKIQDNLDSFISANINLQMMKVLQLSYDHLPCHL
KPLLLYFARWRKSKRTPVSKLMQLWMAEGL--------VDHDIPSKCSLEEATQRYLDA-
----------LVS-SSLIIVDHML----------YKKNM-PFSVRIKVCYVHDVVHDFCS
VKARKEKFL
>St_PG6216_C00T005753.1
-------------KSFV-EPIESTSSP--F----VEVTVGHEKEE--SQIIGQ-LLNQHE
SELAVISIVGMPGVGKTTLANKVYNNTLVASHFKIRAWCTVSQKYNKSKVLREILQQVTG
-SEEK--------------GSED--------------DLAEE----------------LR
RALLDKRHLIVLDDVWDIATGEMLISCSP-KFK-RGNRVILTSRISKVGSQVKCRTNPLN
LPILKPEKSWELFEKRVFG-KGS-CPAELLDVGHQIVEKCQGLPLAVVLIAGVIVR---G
--------KK-KE--KD-------LWLKIQHNLDSFVSANNSLE---IMQLSYDHLPYHL
KPLLLYFARSRKSKRIQVSKLMQLWMAEGL--------VDHDIGSKSSLEEATQSYLDA-
----------LIS-SSLIMVDHML----------AEKSK-PFSAMIKVCYVHDVVHDFCS
VKAKKEKFL
>St_PG6216_C00T005757.1
-----------DAKSSE-ETIESTSSS--F----VEVTVGHEEEE--ARIICQ-LLDEHE
SELDVISIVGMPGLGKTTLANKVYKNTLVATHFNVRAWCTVSQKYNKLKVLREILQQVT-
VSEKK--------------ESED--------------DLAEN----------------LR
RALLDKRYLIVLDDVWDIETGEMLIACFP-KFK-RGNRIILTSRSSKVGLQVKCHSDPLH
LQLLTPEKSWDLFVKKVFGDEGS-CPAELSEVGHQIVEKCKGLPLAIVLIAGVIVR---G
--------KK-KE--KD-------LWLQIEHNLDFFISANNNLQMMKVMQLSYDHLPYHL
KPLLLYFARFQKSKRTPVSTLMQLWMAEGL--------VDHD-----SLEEATQSYLDA-
----------LIS-SSLIMVDHI--------P--FKSI-WRMPVMIKVCYMHDVVHDFCS
VKAKKEKFF
>St_PG6216_C00T028346.1
--------------SSN-EPIESTSSS--F----VEVTVGHEEDE--AKMIDQ-LLDKHE
SELDVISIVGMPGLGKTTLAKRVYNNTLVASHFNVRAWCTVSQKYNKSKVLGEILQQVTS
-SGGK--------------ESVD--------------DLAEK----------------LR
VALYDKRYLIVLDDVWDIATGEMLIACFP-KVE-RGNRVILTSRSSEVGLKVKCRSDLLR
FQLLTLGKSWELFEKMVFG-EGS-CPAELLDVGHQIVEKCQGLLLAVVLIAGVIVR---E
--------KK-KE--KD-------LWLKIQHNLDTFVSANNNLE---IMQLSYDHLPYHL
KPLLLYFARSRKSKRTPVSKLMQLWMAEGL--------VDHDIPSKCSLEEATQSYLDA-
----------LIS-SSLIMVEHRQ----------AKRIL-PFSVMIKVCYVHDVVHDFCS
VKAKKEKFL
>St_PG6216_C00T028351.1
-------------KSFV-EPIESTSSP--F----VEVTVGHEKEE--SQIIAQ-LLDEHE
SELDVISIVGMPGLGKTTLANKVYNNTLVTTHFNVRAWCTVSQKYNKSKVLGEILQQVTA
-SRGK--------------ESED--------------DLAEK----------------LR
VALYNKRYLIVLDDVWDIATGEMLIACFP-KVE-RGNRIILTSRSSEVGLKVKWRSDPLH
LQLLTTEKSWELFEKRVFG-EGS-CPAELSEVGHQIVDKCQGLPLAVVLIAGVIVR---G
--------KK-KE--ND-------LWLKIQDNLDSFISANINLQMMKVLQLSYDHLPCHL
KPLLLYFARWRKSKRTPVSKLMQLWMAEGL--------VDHDIPSKCSLEEATQRYLDA-
----------LVS-SSLIIVDHML----------YKKNM-PFSVRIKVCYVHDVVHDFCS
VKARKEKFL
>St_PG6216_C00T030202.1
--------------SSN-EPIESTSSS--F----VEVTVGHEEDE--AKMIDQ-LLDKHE
SELDVISIVGMPGLGKTTLAKRVYNNTLVASHFNVRAWCTVSQKYNKSKVLGEILQQVTS
-SGGK--------------ESVD--------------DLAEK----------------LR
VALYDKRYLIVLDDVWDIATGEMLIACFP-KVE-RGNRVILTSRSSEVGLKVKCRSDLLR
FQLLTLGKSWELFEKMVFG-EGS-CPAELLDVGHQIVEKCQGLLLAVVLIAGVIVR---E
--------KK-KE--KD-------LWLKIQHNLDTFVSANNNLE---IMQLSYDHLPYHL
KPLLLYFARSRKSKRTPVSKLMQLWMAEGL--------VDHDIPSKCSLEEATQSYLDA-
----------LIS-SSLIMVEHRQ----------AKRIL-PFSVMIKVCYVHDVVHDFCS
VKAKKEKFL
>St_PG6216_C00T032355.1
------------AKSSD-KPIESTSSS--F----VEV-----------------------
--------------------------------------------------LREILHQVTG
-SEGN--------------KSED--------------DLAEK----------------LR
RALLDKRYLIVLDDVWDIATGEMLIACFP-KDK-RRNRIILTSRSMKVGLQVKCHSDPRR
LQFLTPEKSWDLSEKRVFG-EGR-CLAELSYVGHQIVVNCKGLSLAVVLIARVTVRVRKG
--------KK-KENEKD-------LWLKIQHNLDSFISANKNLQMMKVMQLSYDHLPYHL
KSLLLYFARSQKSKRTPVSKLMQLWMAEGF--------VDHDIPSKSSLEEATQSYLDA-
----------LIS-SSLIFVDHI--------P--SKKRTWPFSGMIKVCYVHDVVHDFCS
VKAKKEKFF
>St_PG6216_C00T034620.1
----------------------STSSL--F----VEVTVGPEKEE--SQIIDQ-LLDEHE
SELDVISIVGMPGLGKTTLAKKVYNNTLVASHFKIRAWCTVSQKYNKSKVLWEILQQVTG
-SEEK--------------GSED--------------DLAEK----------------LR
RALLDKRYLIVLDDVWDIATGEMLISCFP-KFN-RGNRIILTSRISKVGSQVKCRTDPLD
LQVLTPEKSWELFEKRVFG-EGS-CPAELSDVGHKIVKKCKGLPLAIVLIAGVIVR---G
--------KK-KE--KD-------LWLKIQDNLDSFISANINLQMMK-------------
-----------------------LWMAEGL--------VDHDIPSKSSLEEVTQSYLDA-
----------LIS-SSLIMVDHIL----------CKKSM-PFSVRIKVCYVHDVVHDFCS
EKAKKAKFF
>St_PG6216_C00T043859.1
------------AKSSD-KPIESTSSS--F----VEV-----------------------
--------------------------------------------------LREILHQVTG
-SEGN--------------KSED--------------DLAEK----------------LR
RALLDKRYLIVLDDVWDIATGEMLIACFP-KDK-RRNRIILTSRSMKVGLQVKCHSDPRR
LQFLTPEKSWDLSEKRVFG-EGR-CLAELSYVGHQIVVNCKGLSLAVVLIARVTVRVRKG
--------KK-KENEKD-------LWLKIQHNLDSFISANKNLQMMKVMQLSYDHLPYHL
KSLLLYFARSQKSKRTPVSKLMQLWMAEGF--------VDHDIPSKSSLEEATQSYLDA-
----------LIS-SSLIFVDHI--------P--SKKRTWPFSGMIKVCYVHDVVHDFCS
VKAKKEKFF
>St_PG6216_C00T074403.1
-----------DAKSSE-ETIESTSSS--F----VEVTVGHEEEE--ARIICQ-LLDEHE
SELDVISIVGMPGLGKTTLANKVYKNTLVATHFNVRAWCTVSQKYNKSKVLRGILQQVT-
VSEKK--------------ESED--------------DLAEN----------------LR
RALLDKRYLIVLDDVWDIETGEMLIACFP-KVK-RGNRIILTSRSSKVGLQVKCHSDPLH
LQLLTPEKSWDLFVKKVFGDEGS-CPAELSEVGHQIVEKCQGLPLAIVLIAGVIVR---G
--------KK-KE--KD-------LWLQIEHNLDSFISSNNNLQMMKVMQLSYDHLPYHL
KPLLLYFARSQKNKRTPVSTLMQLWMAEGL--------VDHD-----SSEEVTQSYLDA-
----------LIS-SSLIMVDHI--------P--SESV-LMMSAIIKVCYMHDVVHDFCS
VKAKKEKFF
>St_PG6216_C00T074405.1
-------------KSSD-ESIESTLSS--F----VEVTVGHEEDE--SWIIDQ-LLDEHE
SELDVISIVGMPGLGKTTLANKVYKNTLVASHFNVRAWCTVSQKYNKSKVLLEILQQVTG
-SEGK--------------ESED--------------DLADK----------------VR
RALFDKRYLIVLDDVWDIATGEMLIACFP-KVK-RGNRIILTSRNSEVGLKVKCHSDLLH
LQLLTPEKSWELFEKRVFGDEGS-CPAELSKVGHKIVEKCQGLPLALVLISGVIVKGRKG
--------KQ-----KD-------LWLKIQHNLDSFISANNNLQMMKVMQLSYDHLPHHL
KPLLLYIGRSQKSKRTPVVELMQLLIAEGL--------VDNDICSNSSLEEVSQSYLDA-
----------LIS-RSLLMVDHI------------KKSK-SFSVRIKVCYVHDVVHDFCS
VKAKKEKFF
>St_PG6216_C00T074408.1
-----------DAKSSE-ETIESTSSS--F----VEVIVGHEEEE--ARIICQ-LLDEHE
SELDVISIVGMPGLGKTTLANKVYKNTLVATHFNVRAWCTVSQKYNKSKVLQEILQQVT-
VSEKK--------------ESEDDLAKKQRRVVESEEDLAEN----------------LR
RALLDKRYLIVLDDVWDIEIGEMLIACFP-KFK-RGNRIILTSRSSKVGLQVKFHSDPLH
LQLLTPEKSWELFEKRVFGDEGS-CPAELSKVGHQIVEKCQGLPLAIVLIAGVIVRGREG
--------KK-KE--KD-------LWLQIEHNIDSFISSNNNLQMMKVMQLSYDHLPYHL
KPLLLYFARSQKSKRTPVSTLMQLWMAEGL--------VDHD-----SLEEATQSYLDA-
----------LIS-SSLIMMDHI--------P--CESS-EPFSVMIKVCYVHDVVHDFCS
VKSKKEKFF
>St_PG6216_C00T074409.1
-----------DAKSSE-ETIESTSSS--F----VEVTVGHEEEE--ARIICQ-LLDEHE
SELDVISIVGMPGLGKTTLANKVYKNTLVATHFNVRAWCTVSQKYNKLKVLREILQQVT-
VSEKK--------------ESED--------------DLAEN----------------LR
RALLDKRYLIILDDVWDIETGEMLIACFP-KFK-RGNRIILTSQSSKVGLQVKCHSDPLH
LQLLTPEKSWDLFVKKVFGDEGS-CPAELSEVGHQIVEKCKGLPLAIVLIAGVIVR---G
--------KK-KE--KD-------LWLQIEHNLDFFISVNNNLQMMKVMQLSYDHLPYHL
KPLLLYFARSQKSKRTPVSTLMQLWMAEGL--------VDHD-----SLEEATQSYLDA-
----------LIS-SSLIMVDHI--------P--FKSI-WRTPVMIKVCYMHDVVHDFCS
VKAKKEKFF
>St_PG6216_C00T074411.1
-------------KSSD-ESIESTLSS--F----VEVTVGHEEDE--SWIIDQ-LLDEHE
SELDVISIVGMPGLGKTTLANKVYKNTLVASHFNVRAWCTVSQKYNKSKVLLEILQQVTG
-SEGK--------------ESED--------------DLADK----------------VR
RALLDKRYLIVLDDVWDIATGEMLIACFP-KVK-RGNRIILTSRNSEVGLKVKCHSDLLH
LQLLTPEKSWELFEKRVFGDEGS-CPAELSKVGHKIVEKCQGLPLALVLISGVIVKGRKG
--------KQ-----KD-------LWLKIQHNLDSFISANNNLQMMKVMQLSYDHLPHHL
KPLLLYIGRSQKSKRTPVVELMQLLIAEGL--------VDNDICSNSSLEEVSQSYLDA-
----------LIS-RSLLMVDHI------------KKSK-SFSVRIKVCYVHDVVHDFCS
VKAKKEKFF
>St_PG6216_C00T074413.1
--------------------IESTSSS--F----VEVTVGHEEDE--AKMIDQ-LLDKHE
SELDVISIVGMPGLGKTTLAKKVYNNTLVASHFNVRAWCTVSQKYNKSKVLGEILQQVTG
-SGGK--------------ESED--------------GLAEK----------------LR
VALYDKRYLIVLDDVWDIATGEMLIACFP-KVE-RGNRVILTSRSSEV------------
-----------------------------------------GLPLAVVLIAGVIVRVRKG
--------KK-EE--KD-------LWLKIQHNLDSFIFANINL----VMQLSYDHLPYHL
KPLLLYFAKSRKSKRTPVSKLMQLWMAEGL--------VDHDIPSKCSLEEATQSYLDA-
----------LIS-SNLIMVDHIL----------NWKRK-FFSVRIKVCYVHDVVHDFCS
VKAKKEKFL
>St_PG6216_C00T074419.1
-------------KSFV-EPIESTSSP--F----VEVTVGHEKEE--SQIIAQ-LLDEHE
SELDVISIVGMPGLGKTTLANKVYNNTLVTTHFNVRAWCTVSQKYNKSKVLGEILQQVTA
-SRGK--------------ESED--------------DLAEK----------------LR
VALYNKRYLIVLDDVWDIATGEMLIACFP-KVE-RGNRIILTSRSSEVGLKVKWRSDPLH
LQLLTTEKSWELFEKRVFG-EGS-CPAELSEVGHQIVDKCQGLPLAVVLIAGVIVR---G
--------KK-KE--ND-------LWLKIQDNLDSFISANINLQMMKVLQLSYDHLPCHL
KPLLLYFARWRKSKRTPVSKLMQLWMAEGL--------VDHDIPSKCSLEEATQRYLDA-
----------LVS-SSLIIVDHML----------YKKNM-PFSVRIKVCYVHDVVHDFCS
VKARKEKFL
>St_PG6225_C00T017976.1
---------------SD-EPIESTSSS--F----VEVTVGHEEEE--ARIIGQ-LLDEHE
SELDVISIVGMPGLGKTTLANKVYKNTLVASHFNVRAWCTVTQKYNKSKVLREILQQVI-
VSEGK--------------ESED--------------DLAEN----------------IR
RALYDKRYLIVLDDVWDIATGEMLIACFP-KVK-RGNRIILTSRSSKVGLQVKCHSDPLL
LQLLTTEKSWELFEKRVFGEQGS-CPAELSEVGHQIVEKCKGLPLAVVLIVGVIVRGRKG
--------KE-KE--ND-------LWLKIQHNLDSFISANNNLEMMKVMQLSYDHLPFHL
RPLLLYFSRSRKSKRTPVSRLMQLWMAEGF--------VDHDILSKSSLEEVIQSYLDA-
----------LIS-SSLIMMDHI--------P--CERS-ESFSVMIKVCYVHDVVHDFCS
VKSKKEMFF
>St_PG6225_C00T017978.1
--------------------IESISSS--S----IKVTVGHEEDE--TRIIGQ-LLDEHE
SELDVISIVGMPGLGKTTLANKIYNNTLVASHFKIRAWCTVSQKYNKSKVLREILQQVTG
-SEEK--------------GSED--------------DLAEK----------------LR
RALLDKRYLIVLDDVWDIATVEMLIACFP-KVD-RGNRVILTSRSSEVCLKVKCRSDPHD
LQVLTAKESWELFEKRVFGDQGS-CPAELSDIGHQIVEKCKGLPLAIVLIAGVIVR---G
------KEKE-KE--KD-------LWLKIQHNLDSFISGNINL----VMQLSYDHLPYHL
KPLLLYFARSQKSKRTPVSTLMQLWMAEGI--------VVHDIPSKGSLEDATQSYLDA-
----------LIS-SSLIMVDHIPIGSI------------WMSEKIKVCYVHDVVHDFCS
VKAEKENFF
>St_PG6225_C00T021480.1
------------AKSSD-KPIESTSSS--F----VEV-----------------------
--------------------------------------------------LREILHQVTG
-SEGN--------------KSED--------------DLAEK----------------LR
RALLDKRYLIVLDDVWDIATGEMLIACFP-KDK-RRNRIILTSRSMKVGLQVKCHSDPRR
LQFLTPEKSWDLSEKRVFG-EGR-CLAELSYVGHQIVVNCKGLSLAVVLIARVTVRVRKG
--------KK-KENEKD-------LCLKIQHNLDSFISANKNLQMMKVMQLSYDHLPYHL
KSLLLYFARSQKSKRTPVSKLMQLWMAEGF--------VDHDIPSKSSLEEATQSYLDA-
----------LIS-SSLIFVDHI--------P--SKKRTWPFSGMIKVCYVHDVVHDFCS
VKAKKEKFF
>St_PG6225_C00T027230.1
---------------SD-KPIESTSSS--F----VEVTVGHEEDE--AKMIDQ-LLDKHE
SKLDVISIVGMPGVGKTTLANKVYNNTLVATHFNVRAWCTVSQKYNKSKVLREILQQVTA
-SGGK--------------ESED--------------DLAEK----------------LR
VALYNKRYLIVLDDVWDIATGEMLIACFP-KVE-RGNRIILTSQSSEVGLKVKCRSDPLR
LQLLTTEKSWELFEKSVFG-EGS-CPAELSEVGHQIVEKCQGLPLAVVLIAGVIVR---G
--------KK-KE--KD-------LWLKIQHNLDSFISANINLQMMKVMQLSYDHLPYHL
KPLLLYFARWQKSKRTPVSKLMQLWMAEGL--------VGHDIPSKCSLEEATQRYLDA-
----------LVS-SSLIIVDHML----------YKKNM-PFSVRIKVCYVHDVVHDFCS
VKARKEKFL
>St_PG6225_C00T027752.1
-------------KSFV-EPIESTSSP--F----VEVTVGHEKEE--SQIIGQ-LLNQHE
SELDVISIVGMPGLGKTTLANKVYNNTLVASHFKIRAWCTVSQKYNKSKVLREILQQVTG
-SEEK--------------GSED--------------DLAEM----------------LR
RALYDKRYLIVLDDVWDIATGEMLIACLP-KVE-RGNRVILTSRNSEVGLKVKCRSDLLC
LQLLTLGKSWELFEKMVFR-KGS-CPAELLDVGRQIVEKCRGLPLAVVLIAGVIVR---G
--------KK-EE--KD-------LWLKIQHNLDSFISANINL----VMQLSYDHLPYHL
KPLLLYFARSQKSKRTPISKLMQLWMAEGF--------VDHDIRSKNSLEEVTQSYLDA-
----------LIS-SNLIMVDHI------------KGSN-PFSVRIKVCFVHDVVHDFCS
VKAKKEKFF
>St_PG6225_C00T027756.1
-------------------PIESTSSS--F----VEVTVGHEEDE--AKMIDQ-LLDKHE
SELDVISIVGMPGLGKTTLANKVYNNTLVATHFNVRAWCTVSQKYNKSKVLREILLQVTG
-SGGK--------------ERED--------------DLAEK----------------LR
VALYDKRYLIVLDDVWDIETWEMLTACFP-KVE-RGNRVILTSRSSEVGLKVKCRSDPLH
LQLLTTKKSWELFEKKVFG-EGS-CPAELSEVGHQIVEKCQGLPLAVVLIAGVIVR---G
--------KK-ME--ND-------LWLNIQDNLDSFISANINLQMMKVMQLSYDHLPYHL
KPLLLYFARSRKSKRTPVSKLMQLWMAEGL--------VDHDIPSKCSLEEATQRYLDA-
----------LVS-SSLIMVDHML----------YKKNM-PFSVRIKVCYVHDVVHDFCS
VKAKKEKFL
>St_PG6225_C00T027762.1
-------------KSFV-EPIESTSSP--F----VEVTVGHEKEE--SQIIGQ-LLNQHE
SELDVISIVGMPGLGKTTLANKVYNNTLIASHFKIRAWCTVSQKYNKSKVLREILQQVAS
-SEEK--------------ESEDH-------------DLAVK----------------LR
RALYDKRYLIVLDDVWDIATGEMLIACFP-KLK-RGDRVILTSRISKVGSQVKCRTDPID
LQVLTLEKSWELFEKRVFG-EGS-CPAELSDVGHQIVKKCKGLPLAIVLIAGVIVR---G
--------KK-KE--KN-------LWLKIQHNLDSFISANINLQMMKVMQLSYDHLPCHL
KPLLLYFARSQKNKRTPVSELKQLWMAEGF--------VDYDIPSKGSLEEATQSYLDA-
----------LIS-SSLIMVDQIL----------SKKSM-PFSVRIKVCYVHDVVHDFCS
EKAKKEKFF
>St_PG6225_C00T058007.1
------------AKSSD-KPIESTSSS--F----VEV-----------------------
--------------------------------------------------LREILHQVTG
-SEGN--------------KSED--------------DLAEK----------------LR
RALLDKRYLIVLDDVWDIATGEMLIACFP-KDK-RRNRIILTSRSMKVGLQVKCHSDPRR
LQFLTPEKSWDLSEKRVFG-EGR-CLAELSYVGHQIVVNCKGLSLAVVLIARVTVRVRKG
--------KK-KENEKD-------LCLKIQHNLDSFISANKNLQMMKVMQLSYDHLPYHL
KSLLLYFARSQKSKRTPVSKLMQLWMAEGF--------VDHDIPSKSSLEEATQSYLDA-
----------LIS-SSLIFVDHI--------P--SKKRTWPFSGMIKVCYVHDVVHDFCS
VKAKKEKFF
>St_PG6225_C00T062903.1
------------GKSSD-KPI--------------ELTVGHEEEE--AWIIDQ-LLDEHE
SELDVISIVGMPGLGKTTLANKVYKNALVASHFNVRAKCTVSQKYNKANVLREILQQVTG
-SEVK--------------DR---------------------------------------
---------------------EMLIACFP-KVE-RGNRIILTSRSSEVGLKVKCRSDPLH
LQLLTPKKSWELFEKRVFG-EGI-CPAELSEVGHQIVDKCKGLPLALVLIAGVTVRVREG
----K---KKEKE--KD-------LWLKIQHNLDSFISGNINL----VMQLSYDHLPYHL
KPLLLYFARSQKSKQTPVSTLMQLWMAEGL--------VDHD-----SLEEVTQSYLDA-
----------LIS-SSLIMVEHSQ----------SKSSW-ALSVMIKVCYMHDVVHAFCS
VESKKEKFF
>St_PG6225_C00T062914.1
---------------SD-KPIESTSSS--F----VEVTVGHEEDE--AKMIDQ-LLDKHE
SELDVISIVGMPGLGKTTLAKKVYNNTLVASHFNVRAWCTVSQKYNKSKVLGEILQQVTA
-SERK--------------ESED--------------DLAEK----------------LR
VALYDKRYLIVLDDVWDIATGEMLIACFP-KVE-RGNRVILTSRSSEVGLKVKCHSDLLR
LQLLTLGKSWELFEKMVFG-EGS-CPAELLDVGHQIVEKCQGLPLAVVLIAGVIVR---G
--------KK-KE--KD-------LWLIIQHNLDSFVSANNNLD---IMQLSYDHLPDHL
KPLLLYFARSRKSKRTQVSKLMQLWMAEGL--------VDHDSPSKCSLEEAAQSYLDA-
----------LIS-SNLIMVDHIL----------SKKIK-FFSFRIKVCYVHDVVHDFCS
VKAKREKFL
>St_PG6225_C00T062915.1
----------------N-EPIELTSSS--F----VEVTVGHEEDE--ARIIGQ-LLDEHE
SELDVISIVGMPGLGKTTLANKVYNNTLVASYFNVRAKCTVSQKYNKSKVLQEILQQVPH
VSGGN--------------ESED--------------DPADK----------------LR
RALLDKRYLIVLDDVWDTATGEMLIACFP-KVK-RGNRIILTSRNSKVGLQVKCHSDPLH
LQLLTPEKSWDLFVKKVFGDEGS-CPAELSEVGHRIVDKCQGLPLAIVLIAGVIVR---G
--------KK-KE--KD-------LWLQIQDNLDSLISAKNNLEMMKVMQLSYDHLPHHL
KPLLLYFGRYRKSKRTPVSTLIQLWMAEGL--------VDHD-----SSEEGTQSHLDA-
----------LIS-NSLIMMDHI--------L--CKSS-APFYFMIKVCYVHDVVHDFCS
IKAKKEKLF
>St_PG6225_C00T062918.1
---------------SD-EPIESTSSS--L----VEVTVGHEEDE--AKIIDQ-LLDKHE
SKLDVISIVGMPGVGKTTLANKVYNNSLVASYFNVRAWCTVSQKYNKSKVLQEILQQVPH
VSGGN--------------GSED--------------DPADK----------------LR
RALLDKE--------------EMLIACFP-QVK-RGNRVILTSRSSEVGLKVKCRTDPLD
LQVLTPEKSWELFEKRVFG-DGS-CPAELSDVGHQIVEKCQGLPLAIVLITGVIVRLRKG
--------KE-KK--KD-------LWLKIQDNLDSFISANINSQMMKVMQLSYDHLPYHL
KPLLLYFARSQKSKRTPVSTLMQLWMAEGL--------VDHD-----SLEEATQSYFDA-
----------LIS-SSLIMVEHRQ----------AKR-ILPFSVMIKVCYVHDIVHDFCS
EKAKKEFFF
>St_PG6225_C00T062919.1
-------------KSFV-EPIESTSSP--F----VEVTVGHEKEE--SQIIDQ-LLDEHE
SKLDVISIVGMPGVGKTTLANKVYNNTLVASHFKIRAWCTVSQKYNKSKVLREILQQVTG
-SGGK--------------ESKD--------------DLAEN----------------LR
RALLDKRYLIVLDDVWDIATGEMLIACFP-KFE-RGDRVILTSRISKVGSQVKCRTDPID
LQVLTPEKSWELFEKRVFG-EGS-CPAELSDVGHQIVKKCKGLPLAIVLVAGVMVR---G
--------KK-KE--KD-------LWLKIQDNLDSFISANINLQMMKVMQLSYDHLPYHL
KPLLLYFARSQKNKRTPVSKLKQLWMAKGF--------VDHDIRSKSSLEDATQSYLDA-
----------LIS-SSLIMVDHIL----------SKKSM-PFSVRIKVCYVHDVVHDFCS
EKAKKVKFF
>St_PG6225_C00T062921.1
---------------SD-KPIESTSSS--F----VEVTVGHEEDE--AKMIDQ-LLDKHE
SKLDVISIVGMPGVGKTTLANKVYNNTLVATHFNVRAWCTVSQKYNKSKVLREILQQVTA
-SGGK--------------ESED--------------DLAEK----------------LR
VALYNKRYLIVLDDVWDIATGEMLIACFP-KVE-RGNRIILTSQSSEVGLKVKCRSDPLR
LQLLTTEKSWELFEKSVFG-EGS-CPAELSEVGHQIVEKCQGLPLAVVLIAGVIVR---G
--------KK-KE--KD-------LWLKIQHNLDSFISANINLQMMKVMQLSYDHLPYHL
KPLLLYFARWQKSKRTPVSKLMQLWMAEGL--------VGHDIPSKCSLEEATQRYLDA-
----------LVS-SSLIIVDHML----------YKKNM-PFSVRIKVCYVHDVVHDFCS
VKARKEKFL
>St_PG6225_C00T062922.1
----------------D-EPIESTSSS--F----VEVTVGHEEDE--AQMIDQ-LLDEHE
SELDVISIVGMPGVGKTTLANKVYNNTLVASHFNVRAWCTVSQKYNKSKVLREILQQVTA
-SEKK--------------ESEDDLAKKQRRVVESEEDLAEN----------------LR
GALYDKRYLIVLDDVWNIETGEMLIACFP-KIG-RGNRIILTSRISKVGWQVKCRTNPLD
LQVLTPEKSWDLFEKRVFG-KGS-CPAELSDIGHQIVEKCRGLPLTVVLIAGVIVRARKG
--------KE-KE--KG-------LWLKIQHNLDSFISSNINLQMMKVMQLSYDHLPYHL
KPLLLYFARSRKSKRTPVSTLMQLWMAEGL--------VDHDIGSKSSLEEATQSYLDA-
----------LIS-SSLIMVDHI------------KKSK-SFSVRIRVCYVHDVVHDFCS
EKAKNEKFL
>St_PG6225_C00T070631.1
----------------------STSSL--F----VEVTVGHEKEE--SQIIDQ-ILDEHE
SELDVISIVGMPGLGKTTLAKKVYNNILVASHFKIRAWCTVSQKYNKSKVLWEILQQVTG
-SEEK--------------GSED--------------DLAEK----------------LR
RALLDKRYLIVFDDVWDIAIGEMLVSCFP-KFN-RGNRIILTSRISKVGSQVKCRTDPLD
LQVLTPEKSGELFEKRVFG-ERS-CPAELSDVGHQIVKKCKGLPLAIVLIAGVIVR---G
--------KK-KE--KD-------LWLKIQDNLDSFISANINLQMMKVMQLSYDHLPYHL
KLLLLYFARSQKNKRTPVSKLKQLWMAEGL--------VDHDIPSKSSLEEVTQSYLDA-
----------LIS-SSLIMVDHIL----------CKKSM-PFSVRIKVCYVHDVVHDFCS
EKAKKAKFF
>St_PG6241_C00T044524.1
-------------KSFV-EPIESTSSP--F----VEVTVGHEKKE--SQIIDL-LLDEHE
SELDVISIFGMPGVGKTTLANKVYNNTLVASHFNIRAWCTVSQKYNKSKALRQILQQVTG
-SEEK--------------GSED--------------DLAEE----------------LR
RALLDKRYLVVLDDVWDIATGEMLISCFP-KFK-RGNRIILTSRISKVGLQVKCRTDPIN
LKVLKPEKSWELFEKRVFG-EGG-CPAELSDVGHQIVKKCKGLPLAIILVAGVIIR---G
--------KK-KE--KD-------LWLKIKHNLDSFISANINLEMMKVMQLSYDHLPYHL
KPLLLYFARSQKNKRTPVSKLKQLWMAEGF--------VDHDIRSKSSLEDVTQSYLDA-
----------LIS-SNLIMVDHIL----------SKKSR-PFSVRIKVCYVHDVVHDFCS
EKAKKAKFF
>St_PG6242_C00T002449.1
-----------------DEPIESTSSS--F----VEVTVGHEEDE--AKMIDQ-LLDKHE
SELDVISIVGMPGLGKTTLANKVYKNTLVASHFKIRAWCTVSQKYNKSKVLREILQQVTG
-SEVK--------------DSEV--------------DLADK----------------LR
RALLDKRYLIVLDDVWDIATGEMLIACFP-KVK-SGDRVILTSRSSEVGLKVKCRSDPLH
LQLLTREKSWELFEKSVFG-KGS-CPAELSEVGHQIAEKCKGLPLAVVLIAGVIVR---G
--------KK-KE--KD-------LWLKIQDNLDSFISGNINLQMMKVMQLSYDHLPCHL
KPLLLYFARSQKNKRTPVSKLKQLWMAEGF--------VDHDIRSKSSLEDATQSYLDA-
----------LIS-SSLIMMDQIP----------SKKSM-PFSVRITVCYVHDVVHDFCS
EKSKQAKFF
>St_PG6242_C00T002452.1
---------------SD-EPIESTSSS--F----VEVTVGHEEEE--ARIIDQ-LLDEHE
SELDVISIVGMPGLGKTTLANKVYNNTLVASHFNVRAWCTVSQKYNKSKVLWEILQQVTA
-SEKK--------------ESED--------------DLAKKQRRV--VESEKDLAENLR
VALYDKRYLIVLDDVWDIATREMLIACFP-KIE-RGNRVILTSRSSEVGLKVKCRSDPIH
LQLLTLGKSWELFEKRVFG-EGS-CPAELSDVGHQIVEKCQGLPLTVVLIAGVIVRVRKG
--------KE-KE--KEK-----GLWLKIQHNLDSFISANINLQMMKVMQLSYDHLPYHL
KPLLLYFARSRKSKRTLVSKLMQLWMAEGL--------VDHDIPSKSSLEEATQRYLDA-
----------LVS-SSLIMVDHML----------YKKSE-SFSVRIKVCYVHDVVHDFCS
VKSKKEKFV
>St_PG6242_C00T002458.1
-------------------PIELTSSS--F----VEVTVGHEEDE--AKMIDQ-LLDKHE
SELDVISIVGMPGLGKTTLAKKVYNNTLVASHFNVRAWCTVSQKYNKSKVLRQILQQVTG
-SGGK--------------ESED--------------DLAEK----------------LR
VALYDKRYLIVLDDVWDIATGEMLIACLP-KVE-RGNRVILTSRNREVGLKVKCRSDLLC
LQLLTLGKSWELFEKMVFR-KGS-CPAELLDVGHQIVEKCRGLPLAVVLIAGVIVR---G
--------KK-EE--KD-------LWLKIQHNLDSFISANINL----VMQLSYDHLPYHL
KPLLLYFARSQKSKRTPVSKLMQLWMAEGF--------VDHDIRSKNSLEDATQSYLDA-
----------LIS-SSLIMVDHI------------KGSN-PFSVRIKVCYVHDVVHDFCS
VKAKKEKFF
>St_PG6242_C00T002462.1
--------------SFV-EPIESTSSP--F----VE----------PKEIIGQ-LLNQHE
SELDVISIVGMPGLSKTTLANKVYNNTLVASHFKIRAWCTVSQKYNKSKVLREILQQVTG
-SEEKE----------------------------------------------------VR
MTLL-KSYE---------------EHC---TIK---------------GSQVKCLTDPID
LQVLTLEKNWELFEKREFG-EGS-CPAELSEVGLQIVKKCEGLPLAIVLIAGVIVR---G
--------KK-KE--KN-------LWLKIQHNLDSFIFANINLQMMKVMQLSYDHLPYHL
KPLLLYFARSQKNKRTPVSKLKQLWMAEGF--------VDYDIPSKGSLEEATQGYLDA-
----------LIS-SSLIMVDRI--------P--SKKSM-PFSVRIKACYVHDVVHDFCS
EKAKKAKFF
>St_PG6242_C00T002466.1
--------------------IESTSSP--F----VEVTVGHEKEE--SQIIDQ-LLDEH-
AELDVISIVGMPGVGKTTLANKVYNNTLVARHFKIRAWCTVSQKYNKSKVLWEILQQVTG
-SEEK--------------GSED--------------DLAEK----------------LR
RVLLDKRYLIVLDDVWDIATGEMLIACFP-KLK-RGDRVILTSRISKIGSQVKCRTDPID
LQVLTPEKSWELFEKRVFG-EGS-CPAELSDVGHQIVKKCKGLPLAIVLVAGVIVR---G
--------KK-KE--KD-------LWLKIQDNLDSFISANINLEMMKVMQLSYDHLPYHL
KPLLLYFARSQKNKRTPVSKLKQLWMAEGF--------VDHDIRSKSSLEDATQSYLDA-
----------LIS-SSLIMVEHIL----------SKKSM-PFSVRIKVCYVHDVVHDFCS
EKAKKAKFF
>St_PG6242_C00T002466.2
--------------------IESTSSP--F----VEVTVGHEKEE--SQIIDQ-LLDEH-
AELDVISIVGMPGVGKTTLANKVYNNTLVARHFKIRAWCTVSQKYNKSKVLWEILQQVTG
-SEEK--------------GSED--------------DLAEK----------------LR
RVLLDKRYLIVLDDVWDIATGEMLIACFP-KLK-RGDRVILTSRISKIGSQVKCRTDPID
LQVLTPEKSWELFEKRVFG-EGS-CPAELSDVGHQIVKKCKGLPLAIVLVAGVIVR---G
--------KK-KE--KD-------LWLKIQDNLDSFISANINLEMMKVMQLSYDHLPYHL
KPLLLYFARSQKNKRTPVSKLKQLWMAEGF--------VDHDIRSKSSLEDATQSYLDA-
----------LIS-SSLIMVEHIL----------SKKSM-PFSVRIKVCYVHDVVHDFCS
EKAKKAKFF
>St_PG6242_C00T002468.1
---------------SD-EPIESTSSS--L----VEVTVGHEEDE--AKMIDQ-LLDKHE
SKLDVISIVGMPGVGKTTLANKVYNNSLVASHFNVHAWCTVSQKYNKSKVLQEILQQVPH
VSGGN--------------GSED--------------DPADK----------------LR
RALLDKRYLIVLDDVWDIATGEMLIACFP-QVE-RGNRVILTSRSSEVGLKLKCRTDPLD
LQVLTPEKSWELFEKRVFG-EGS-CPAELSDVGHQIVEKCKGLPLAIVLIAGVIVRIRKG
--------KE-KK--KD-------LWLKIQDNLDSFISANINSQMMKVMQLSYDHLPYHL
KPLLLYFARSQKSKRTPVSTLMQLWMAEGL--------VYHD-----SLEEATQSYLDA-
----------LIS-SSLIMVDHIP----------SKKSIWPFSYVIKVCYVHDVVHDFCS
VKAKKEKFF
>St_PG6242_C00T002471.1
--------------------IESTSSS--F----VEVIVGHEEEE--ARIIGQ-LLDEHE
SELDVISIVGMPGLGKTTLANKVYRNTLVASHFNVRAWCTVTQKYNKSKVLREILQQVI-
GSEGK--------------ESED--------------DLAEN----------------IR
RALYDKRYLIVLDDVWDIATGEMLIACFP-KVK-RGNRIILTSRSSKVGLQVKCHSDPLL
LQLLTPEKSWELFEKRVFGEQGS-CPAELSEVGHQIVEKCKGLPLAVVLIVGVIVRGRKG
--------KE-KE--ND-------LWPKIQHNLDSFISANNNLEMMKVMQLSYDHLPFHL
KPLLLYFSRSQKSKRTPVSTLMQLWMAEGL--------VDHDIPSKSSLEEATQSYLDA-
----------LIS-SSLIMMDHI-------LH--CERI-ESFPVMIKVCYVHDVVHDFCS
VKSKKEKFF
>St_PG6242_C00T035383.1
-----------------DEPIESTSSS--F----VEVTVGHEEDE--AKMIDQ-LLDKHE
SELDVISIVGMPGLGKTTLANKVYKNTLVASHFKIRAWCTVSQKYNKSKVLREILQQVTG
-SEVK--------------DSEV--------------DLADK----------------LR
RALLDKRYLIVLDDVWDIATGEMLIACFP-KVK-SGDRVILTSRSSEVGLKVKCRSDPLH
LQLLTREKSWELFEKSVFG-KGS-CPAELSEVGHQIAEKCKGLPLAVVLIAGVIVR---G
--------KK-KE--KD-------LWLKIQDNLDSFISGNINLQMMKVMQLSYDHLPCHL
KPLLLYFARSQKNKRTPVSKLKQLWMAEGF--------VDHDIRSKSSLEDATQSYLDA-
----------LIS-SSLIMMDQIP----------SKKSM-PFSVRITVCYVHDVVHDFCS
EKSKQAKFF
>St_PG6242_C00T035386.1
---------------SD-EPIESTSSS--F----VEVTVGHEEEE--ARIIDQ-LLDEHE
SELDVISIVGMPGLGKTTLANKVYNNTLVASHFNVRAWCTVSQKYNKSKVLWEILQQVTA
-SEKK--------------ESED--------------DLAKKQRRV--VESEKDLAENLR
VALYDKRYLIVLDDVWDIATREMLIACFP-KIE-RGNRVILTSRSSEVGLKVKCRSDPIH
LQLLTLGKSWELFEKRVFG-EGS-CPAELSDVGHQIVEKCQGLPLTVVLIAGVIVRVRKG
--------KE-KE--KEK-----GLWLKIQHNLDSFISANINLQMMKVMQLSYDHLPYHL
KPLLLYFARSRKSKRTLVSKLMQLWMAEGL--------VDHDIPSKSSLEEATQRYLDA-
----------LVS-SSLIMVDHML----------YKKSE-SFSVRIKVCYVHDVVHDFCS
VKSKKEKFV
>St_PG6242_C00T035392.1
--------------SSN-EPIESTSSS--F----VEVTVGHEEDE--AKMIDQ-LLDKHE
SELDVISIVGMPGLGKTTLAKKVYNNTLVASHFNVRAWCTVSQKYNKSKVLGQILQQVTG
-SGGK--------------ESED--------------DLAEK----------------LR
VALYDKRYLIVLDDVWDIETGEMLIACFP-MVE-RGNRVILTSRSSEVGLKVKCRSDPLR
LQLLTTEKSWELFEKMVFG-EGS-CPAELLDVGHQIVEKCQGLPLAVVLIAGVIIR---G
--------KK-KE--KD-------LWLKIQHNLDSFVSANNNLE---IMQLSYDHLPYHL
KPLLLYFARSRKSKRTPVSKLMQLWMAEGF--------VDHDIPSKCSLEEATQSYLDA-
----------LIS-SNLIMVDHIL----------TKKSK-FISVRIKVCYVHDVVHDFCS
VKAKKEKFL
>St_PG6242_C00T035394.1
--------------------IESTSSP--F----VEVTVGHEKEE--SQIIDQ-LLDEH-
AELDVISIVGMPGVGKTTLANKVYNNTLVARHFKIRAWCTVSQKYNKSKVLWEILQQVTG
-SEEK--------------GSED--------------DLAEK----------------LR
RVLLDKRYLIVLDDVWDIATGEMLIACFP-KLK-RGDRVILTSRISKIGSQVKCRTDPID
LQVLTPEKSWELFEKRVFG-EGS-CPAELSDVGHQIVKKCKGLPLAIVLVAGVIVR---G
--------KK-KE--KD-------LWLKIQDNLDSFISANINLEMMKVMQLSYDHLPYHL
KPLLLYFARSQKNKRTPVSKLKQLWMAEGF--------VDHDIRSKSSLEDATQSYLDA-
----------LIS-SSLIMVEHIL----------SKKSM-PFSVRIKVCYVHDVVHDFCS
EKAKKAKFF
>St_PG6242_C00T035396.1
---------------SD-EPIESTSSS--L----VEVTVGHEEDE--AKMIDQ-LLDKHE
SKLDVISIVGMPGVGKTTLANKVYNNSLVASHFNVHAWCTVSQKYNKSKVLQEILQQVPH
VSGGN--------------GSED--------------DPADK----------------LR
RALLDKRYLIVLDDVWDIATGEMLIACFP-QVE-RGNRVILTSRSSEVGLKLKCRTDPLD
LQVLTPEKSWELFEKRVFG-EGS-CPAELSDVGHQIVEKCKGLPLAIVLIAGVIVRIRKG
--------KE-KK--KD-------LWLKIQDNLDSFISANINSQMMKVMQLSYDHLPYHL
KPLLLYFARSQKSKRTPVSTLMQLWMAEGL--------VYHD-----SLEEATQSYLDA-
----------LIS-SSLIMVDHIP----------SKKSIWPFSYVIKVCYVHDVVHDFCS
VKAKKEKFF
>St_PG6242_C00T035402.1
--------------------IESTSSS--F----VEVIVGHEEEE--ARIIGQ-LLDEHE
SELDVISIVGMPGLGKTTLANKVYRNTLVASHFNVRAWCTVTQKYNKSKVLREILQQVI-
GSEGK--------------ESED--------------DLAEN----------------IR
RALYDKRYLIVLDDVWDIATGEMLIACFP-KVK-RGNRIILTSRSSKVGLQVKCHSDPLL
LQLLTPEKSWELFEKRVFGEQGS-CPAELSEVGHQIVEKCKGLPLAVVLIVGVIVRGRKG
--------KE-KE--ND-------LWPKIQHNLDSFISANNNLEMMKVMQLSYDHLPFHL
KPLLLYFSRSQKSKRTPVSTLMQLWMAEGL--------VDHDIPSKSSLEEATQSYLDA-
----------LIS-SSLIMMDHI-------LH--CERI-ESFPVMIKVCYVHDVVHDFCS
VKSKKEKFF
>St_PG6242_C00T035404.1
----------------N-DPIESTSSS--F----VEVTVGHEEDE--ARIISQ-LLDEHE
SELDVISIVGMPGLGKTTLANKVYNNTLVASHFNVRAKCTVSQKYNKSKVLQEILQQVTG
-SGGK--------------ESEN--------------DLAEK----------------LR
VALYDKRYLIVLDDVWDIATGEMLIACFP-KVK-RGNRIILTSRSSKVGLQVKCHSDPLH
LQLLTPEKSWDLFVKRVF-EEGS-CPAELSDVGHQIVEKCKGLPLAIVLIAGVIVR---G
--------KK-KE--KD-------LWLKIQHNLDSFISSNNNLQMMKVMQLSYDHLPCHL
KPLLLYFARSQKSKRTPVSTLMQLWMAEGL--------VDHD-----SLEEATQSYLDA-
----------LIS-SSLIMVDHV--------P--SESC-SMMSVMIKVCYVHDVVHDFCS
VKAKKEKLF
>St_PG6242_C00T035406.1
---------------SD-EPIESTSSS--F----VEVTVGHEEEE--ARIVGQ-LLDEHE
SELDVISIVGMPGVGKTTLANTVYKNTLVANHFNVRAWCTVSQKYNKSKVLLEILQQVT-
ASEKK--------------ESED--------------DLAEN----------------IR
RALLDKRYLIVLDDVWDIATGEMLIACFP-QVK-RGNRIILTSRSSKVGLQVKCHSDPLH
LQLLTPEKSWDVFVKKVFGDEGS-CPAELSEVGHQIVEKCKGLPLAIVLIAGVIVRGREG
--------KK-KE--KD-------LWLQIEHNLDSFISSNNNLQMMKVMQLSYDYLPYHL
KPLLLYFSRSQKSKRTPVSMLMQLWMAEGL--------VDHDIGSKSSLEEATQSYLDA-
----------LIS-SSLIMVD---------------------------------------
---------
>St_PG6243_C00T008977.1
--------------------IESTSSS--F----VEVTVGHEEDE--FKMIDQ-LLHKHE
SELDVISIVGMPGLGKTTLAKKVYNNTLVASHFNVRAWCTVSHKYNKSKVLREILQQVTD
-SGGK--------------ESED--------------DLADK----------------LR
VALYDKRYLIVLDDVWDIATGEMLIACFP-KVE-RGNRVILTSRSSEVGLKVKCHSDLLR
LQLLTLGESWKLFEKMVFG-KGS-CPAELLDVGHQIVEKCQGLPLAVVLIAGVIVR---G
--------KK-KE--KD-------LWLKIQHNLDSFVSANNNLE---IMQLSYDHLPDHL
KPLLLYFARSRKSKRTPVSKLMQLWMAEGF--------VDHDIPSKCSLEEATQRYLDA-
----------LVS-SSLIMVDHML----------YNKNM-TFSVRIKVCYVHDVVHDFCL
VKAKKEKFL
>St_PG6243_C00T008989.1
-------------KSFV-EPIESTSSP--F----VEVTVGHEKEE--SQIIDQ-LLDEHE
SKLDVISIVGMPGVGKTTLANKVYNNTLVASHFKIRAWCTVSQKYNKSKVLREILQQVTG
-SGGK--------------ESKD--------------DLAEN----------------LR
RALLDKRYLIVLDDVWDIATGEMLISCFP-KFE-RGDRVILTSRISKVGSQVKCRTDPID
LQVLTPEKSWELFEKRVFG-EGS-CPAELSDVGHQIVKKCKGLPLAIVLVAGVMVR---G
--------KK-KE--KD-------LWLKIQDNLDSFISANINLQMMKVMQLSYDHLPYHL
KPLLLYFARSQKNKRTPVSKLKQLWMAEGF--------VDHDIRSKSSLEDATQSYLDA-
----------LIS-SSLIMVDHIL----------SKKSM-PFSVRIKVCYVHDVVHDFCS
EKAKKAKFF
>St_PG6243_C00T008997.1
--------------SSN-EPIESTSSS--F----AEVTIGHEEDE--ARIIGQ-LLDEHE
SEPDVISIVGMPGLGKTTLANKVYKNTLVATHFNVRAWCTVSQKYNKSKVLREILQQVP-
VSEKK--------------ESED--------------DLAEN----------------LR
RALLDKRYLIVLDDVWDIETGEMLIACFP-KVK-RGNRIILTSRSSKVGLQVKCHSDPLH
LQLLTPEKSWDLFVKKVFGDEGS-CPAELSEVGHQIVEKCKGLPLAIVLIAGVIVR---G
--------KK-KE--KD-------LWLQIEHNLDSFISSNNNLQMMKVMQLSYDHLPYHL
KPLLLYFARSQKNKRTPVSTLMQLWMAEGL--------VDHD-----SSEEVTQSYLDA-
----------LIS-SSLIMVDHI--------P--SESV-LMMSAIIKVCYMHDVVHDFCS
VKAKKEKFF
>St_PG6243_C00T009006.1
-------------------PIESTSSS--F----VEVTVGREEDE--AKMIDQ-LLDEHE
SELDVISIVGMPGLGKTTLANKVYNNTLVTTHFNIRAWCTVSQKYNKSKVLQEILLQVTG
-SGGK--------------ERED--------------DLAEK----------------LR
VALYDKRYLIVLDDVWDITTWEMLIACFP-KVK-RGNRIILTSRSSEVGLKVKCRSDPLC
LQLLTTEKSWELFEKRVFG-EGS-CPAELSEVGHKIVDKCQGLPLAVVLIAGVIFR---G
--------KK-KE--ND-------LWLNIQDNLDSFISANINSQMMKVMQLSYDHLPYHL
KPLLLYFARSRKSKRTPVSKLMQLWMAEGL--------VDHDIPSKCSLEEATQRYLDA-
----------LVS-NSLIIVDHML----------YKKNM-PFSVRIKVFYVHDVVHDFCS
VKAKKEKFL
>St_PG6243_C00T009010.1
----------------N-EPIESTSSS--F----VEVTVGHEEDE--SWIIDQ-LLDEHE
SELDVISIVGMPGLGKTTLANKVYKNTLVASHFNVRAWCTVSQKYNKSKVLREILQQVTV
-SGGK--------------ESEC--------------DLAEK----------------LR
RALLDKRYLIVLDDVWDMATGEMLIACFP-KVK-RGNRIILTSRSSEVGSKVKCHSDLLH
LRLLTPEKSWELFEKRVFGDEGS-CPAELSKVGHKIVEKCKGLPLALVLIAGVIVRGRKG
--------KK-----KD-------LWLKIQHNLDSFISANNNLEMMKVMQLSYDHLPYHL
KPLLLYFARSQKNKRTPVFTLMQLWMAEGF--------VDHDILSKSSLEDVTQSYLDA-
----------LIS-SSLIMIDHI--------P--CESSE-PFSVTIKVCYVHDVVHDFFS
VKAKKEKFF
>St_PG6243_C00T009013.1
--------------SSN-EPIESTSSS--F----VEVTVGHEEDE--AQIIGQ-LLDEHE
SELDVISIVGMPGLGKTTLANKVYNNTLVASHFNVRAKCTVSQKYNKSKVLQEILQQVT-
ASEEE--------------ESEG--------------DLAEK----------------LR
KALLDKRYLIVLDDVWDIATGEMLIACFP-------------------------------
---------------KVFGDEGS-CPAELSEVGRQIVEKCKGLPLAIVLIAGVIVRGRKG
--------KK-KE--KD-------FWLKIQDNLDSFISSNNNLQMMKVMQLSYDHLPCHL
KPLLLYFARSQKSKRTPVSTLIQLWMAEGL--------VDHD-----SLEEATQSYLDA-
----------LIS-SSLIMVDHI--------P--CEKN-WLASVMIKVCYMHDVVHDFCS
VKAKKENFF
>St_PG6243_C00T009018.1
---------------SD-EPIVSTSSS--F----VEVTVGHEEEE--ARIIVQ-LLDEHE
SELDLISIVGMPGLGKTTLANKVYNNTLVSSHFNVRAWCTVSQKYNKSKVLWEILQQVTA
-SEKK--------------ESED--------------DLAKKQQRV--VESEENLAENLR
VALYDKRYLIVLDDVWDIATGEMLIACFP-KIE-RGNRVIFTSQSSEVGLKVKCRSDPLH
LQLLTLGKSWELFEKRVFG-EGS-CPAELSDVAHQIVEKCQGLPLAVVLIAGVIVR---G
--------KK-KE--KD-------LWLKIQHNLDSFVSANNNLEMMKVMQLSYDHLPYHL
KPLLLYFARCRKSKRTPVSKLMQLWMAEGL--------VDHDIPSKYSLEEATQRYLDA-
----------LVS-SSLIMVDHML----------YKKSE-PFSVRIKVCYVHDVVHDFCS
VKAKKEKFV
>St_PG6243_C00T009021.1
-------------KSFV-EPIESTSSP--F----VEVTVGHEKEE--SQIIAQ-LLDEHE
SELDVISIVGMPGLGKTTLTNKVYNNTLVTTHFNVRAWCTVSQKYNKSKVLGEILQQVTA
-SGGK--------------ESED--------------DLAEK----------------LR
VALYNKRYLIVLDDVWDIATGEMLIACFP-KVE-RGNRIILTSRSSEVGLKVKRRSDPLR
LQLLTTEKSWELFEKRVFG-EGS-CPAELSEVGHQIVEKCQGLPLAVVLIAGVIVR---G
--------KK-KE--ND-------LWLKIQENLDSFISANINLQMMKVMQLSYDHLPCHL
KPLLLYFARWRKSKRTPVSKLMQLWMAEGL--------VDHDIPSKCSLEEATQRYLDA-
----------LVS-SSLIIVDHML----------YKKNM-PFSVRIKVCYVHDVVHDFCS
VKARKEKFL
>St_PG6243_C00T009022.1
----------------D-EPIESTSSS--F----VEVTVGHEEDE--SWIIDQ-LLDEHE
SELDVISIVGMPGLGKTTLANKVYKNTLVASHFNVRAWCTVSQKYNKSKVLREILQQVTV
-SRGK--------------ESEC--------------DLAEK----------------LR
RALLDKRYLIVLDDVWDMATGEMLIACFP-KVK-RGNRIILTSRSSEVGSKVKCHSDLLH
LRLLTPEKSWELFEKRVFGDEGS-CPAELSKVGHKIVENCKGLPLALVLIAGVIVRGRKG
--------KK-----KD-------LWLKIQHNLDSFISANNNLEMMKVMQLSYDHLPYHL
KPLLLYFARSQKNKRTPVSTLMQLWMAEGF--------VDHDILSKSSLEEVTQSYLDA-
----------LIS-SSLIMIDHI--------P--CESSE-PFSVTIKVCYVHDVVHDFFS
VKAKKEKFF
>St_PG6243_C00T009035.1
------------------EPIELSSSS--F----VEVTVGHEEDE--ARIIGQ-LLDERE
SELDVISIVGMPGLGKTTLANKVYNNTLVASHFNVRAKCTVSQKYNKSKVLQEILQQVPH
VSGGN--------------ENEN--------------DPADK----------------LR
VALYDKRYLIVLDDVWNIATGEMLIACFP-KVK-RGNRIILTSRSSEVGSKVKCLSDPLH
LQLLTPEKSWDLFVKKVFGDEGS-CPAELSEVGHQIVEKCQGLPLAIVLIAGVIVR---G
--------KK-KE--KD-------LWLKIEHNLDSFISTNINLQMMKVMQLSYDHLPCHL
KPLLLYFARSQKSKRTPVSTLMQLWMAEGL--------VDHD-----SLEEVTQSYLDA-
----------LIS-SSLIMMDHI--------P--SKGC-SMMSVMIKVCYVHDVVHDFCS
VKAKKEKLF
>St_PG6243_C00T039899.1
----------------N-EPIELSSSS--F----VEVTVGHEEDE--ARIIGQ-LLDERE
SELDVISIVRMPGLGKTTLANKVYNNTLVASHFNVRAKCTVSQKYNKSKVLQEILQQVPH
VSGGN--------------ENEN--------------DPADK----------------LR
VALYDKRYLIVLDDVWNIATGEMLIACFP-KVK-RGNRIILTSRSSEVGSKVKCLSDPLH
LQLLTPEKSWDLFVKKVFGDEGS-CPAELSEVGHQIVEKCQGLPLAIVLIAGVIVR---G
--------KK-KE--KD-------LWLKIQDNLDSFISTNINLQMMKVMQLSYDHLPCHL
KPLLLYFARSQKSKRTPVSTLMQLWMAEGL--------VDHD-----SLEEATQSYLDA-
----------LIS-SSLIMMDHI--------P--SKSC-SMNSVMIKVCYVHDVVHDFCS
VKAKKEKLF
>St_PG6244_C00T012597.1
-------------KSFV-EPIESTSSP--F----VEVTVGHEKEE--SQIIGQ-LLNQHE
SELDVISIVGMPGLGKTTLANKVYNNTLVASHFKIRAWCTVSQKYNKSKVLREILQQVAS
-SEEK--------------ESEDH-------------DLAEK----------------LR
RALYDKRYLIVLDDVWDIATGEMLIACFP-KLK-RGDRVILTSRISKVGSQVKCRTDPID
LQVLTLEKSWELFEKRVFG-EGS-CPAELSDVGHQIVKKCKGLPLAIVLIAGVIVR---G
--------KK-KE--KN-------LWLKIQHNLDSFISANINLQMMKVMQLSYDHLPCHL
KPLLLYFARSQKNKRTPVSELKQLWMAEGF--------VDYDIPSKGSLEEATQSYLDA-
----------LIS-SSLIMVDQVL----------SKKSM-PFSVRIKVCYVHDVVHDFCS
EKAKKEKFF
>St_PG6244_C00T012602.1
--------------------IESTSSS--F----VEVTVGHEEDE--AKMIDQ-LLDKHE
SELDVISIVGMPGLGKTTLAKKVYNNTLVASHFNVRAWCTVSQKYNKSKVLGEILQQVTG
-SGGK--------------ESED--------------GLAEK----------------LR
VALYDKRYLIVLDDVWDIATGEMLIACFP-KVE-RGNRVILTSRSSEV------------
-----------------------------------------GLPLAVVLIAGVIVRVRKG
--------KK-EE--KD-------LWLKIQHNLDSFIFANINL----VMQLSYDHLPYHL
KPLLLYFAKSRKSKRTPVSKLMQLWMAEGL--------VDHDIPSKCSLEEATQSYLDA-
----------LIS-SNLIMVDHIL----------NWKRK-FFSVRIKVCYVHDVVHDFCS
VKAKKEKFL
>St_PG6244_C00T065702.1
-------------KSFV-EPIESTSSP--F----VEVTVGHEKEE--SQIIGQ-LLNQHE
SELAVISIVGMPGVGKTTLANKVYNNTLVASHFKIRAWCTVSQKYNKSKVLREILQQVTG
-SEEK--------------GSED--------------DLAEE----------------LR
RALLDKRHLIVLDDVWDIATGEMLISCSP-KFK-RGNRVILTSRISKVGSQVKCRTNPLN
LPILKPEKSWELFEKRVFG-KGS-CPAELLDVGHQIVEKCQGLPLAVVLIAGVIVR---G
--------KK-KE--KD-------LWLKIQHNLDSFVSANNSLE---IMQLSYDHLPYHL
KPLLLYFARSRKSKRIQVSKLMQLWMAEGL--------VDHDIGSKSSLEEATQSYLDA-
----------LIS-SSLIMVDHML----------AEKSK-PFSAMIKVCYVHDVVHDFCS
VKAKKEKFL
>St_PG6244_C00T065707.1
--------------SSN-EPIESTSSS--F----VEVTVGHEEDE--AKMIDQ-LLDKHE
SELDVISIVGMPGLGKTTLAKRVYNNTLVASHFNVRAWCTVSQKYNKSKVLGEILQQVTS
-SGGK--------------ESVD--------------DLAEK----------------LR
VALYDKRYLIVLDDVWDIATGEMLIACFP-KVE-RGNRVILTSRSSEVGLKVKCRSDLLR
FQLLTLGKSWELFEKMVFG-EGS-CPAELLDVGHQIVEKCQGLLLAVVLIAGVIVR---E
--------KK-KE--KD-------LWLKIQHNLDTFVSANNNLE---IMQLSYDHLPYHL
KPLLLYFARSRKSKRTPVSKLMQLWMAEGL--------VDHDIPSKCSLEEATQSYLDA-
----------LIS-SSLIMVEHRQ----------AKRIL-PFSVMIKVCYVHDVVHDFCS
VKAKKEKFL
>St_PG6244_C00T065711.1
-------------KSFV-EPIESTSSP--F----VEVTVGHEKEE--SQIIAQ-LLDEHE
SELDVISIVGMPGLGKTTLANKVYNNTLVTTHFNVRAWCTVSQKYNKSKVLGEILQQVTA
-SRGK--------------ESED--------------DLAEK----------------LR
VALYNKRYLIVLDDVWDIATGEMLIACFP-KVE-RGNRIILTSRSSEVGLKVKWRSDPLH
LQLLTTEKSWELFEKRVFG-EGS-CPAELSEVGHQIVDKCQGLPLAVVLIAGVIVR---G
--------KK-KE--ND-------LWLKIQDNLDSFISANINLQMMKVLQLSYDHLPCHL
KPLLLYFARWRKSKRTPVSKLMQLWMAEGL--------VDHDIPSKCSLEEATQRYLDA-
----------LVS-SSLIIVDHML----------YKKNM-PFSVRIKVCYVHDVVHDFCS
VKARKEKFL
>St_PG6245_C00T008264.1
-------------KSFV-EPIESTSSP--F----VEVTVGHEKEE--SQIIGQ-LLNQHE
SELDVISIVGMPGLGKTTLANKVYNNTLVASHFKIRAWCTVSQKYNKSKVLREILQQVAS
-SEEK--------------ESEDH-------------DLAEK----------------LR
RALYDKRYLIVLDDVWDIATGEMLIACFP-KLK-RGDRVILTSRISKVGSQVKCRTDPID
LQVLTLEKSWELFEKRVFG-EGS-CPAELSDVGHQIVKKCKGLPLAIVLIAGVIVR---G
--------KK-KE--KN-------LWLKIQHNLDSFISANINLQMMKVMQLSYDHLPCHL
KPLLLYFARSQKNKRTPVSELKQLWMAEGF--------VDYDIPSKGSLEEATQSYLDA-
----------LIS-SSLIMVDQVL----------SKKSM-PFSVRIKVCYVHDVVHDFCS
EKAKKEKFF
>St_PG6245_C00T008266.1
---------------------EHVINSI-L------------------------VRDNAL
SHL----IFSLPSVT------------------------------NKIKL---IVTQVTS
----------L--------QLED----------KNGDDPLEAKSFVEPIESTSSPFVELR
RALYDRRYLIVLDDVWDIATGEMLIACFP-KLK-RGDRVILTSRISKVGSQVKYSTDPID
LQVLTLEKSWELFEKRVFG-EGS-CPAELSDVGHQ--------------IAGVIVR---G
--------KK-KE--KD-------LWLKIQDNLDSFISANINLQMMKVMQLSYDHLPCHL
KPLLLYFARSQKNKRTPVSKLKQLWMAEGF--------VDHDIRSKSSLEEATQSDLDA-
----------LVS-SSLIMVDQI--------P--SKKSM-PFSVRIKVCYVHDVVHDFCL
EKSIKAKFF
>St_PG6245_C00T008268.1
---------------SN-EPIESTSSS--F----VEVTVGHEEDE--AKMIDQ-LLDKHE
SELDVISIVGMPGLGKTTLANKVYNNTLVASHFKIRAWCTVSQKYNKSKVLREILQQVDN
-SEEN--------------ESEDH-------------DLAEK----------------LR
RALYDKRYLIVLDDVWDIATGEMLIACFP-KFK-RGDRVILTSRNSEVGLKLKCHSDLLC
LQLLTFGKSWELFEKMVFG-KES-CPAELLDVGHQIVKKCQGLPLAVVLIAGVIVR---G
--------KK-EE--KD-------LWLKIQHNLD--ISANNNLEIMKVMQLSYDHLPYHL
KPLLLYFARSRKGKRTPVSKLMQLWMAEGF--------LDHDIRSKNSLEEVTQSYLDA-
----------LIS-SSLIMVDHI------------KGSH-PFFVKIKVCYVHDVVHDFCS
VKAKKEKFF
>St_PG6245_C00T008273.1
------------------DPIELTSSS--F----VEVTVGHEEVE--AQIIDQ-LLDEHE
SELDVISIVGMPGLGKTTLANKVYNNTLVASHFKIRAWCTVSQKYNKSKVLQEILQQVTG
-SEEK--------------GSED--------------DLAEE----------------LR
RALYDKRYLIVLDDVWDIATREMLIACFP-KLK-RGDRVILTSRISKVGSQVKCRTDPID
LQVLTPEKSWELFEKRVFG-EGS-CPAELSEVGYQIVEKCKGLPLAVVLIAGVIVR---G
--------KK-KE--KN-------LWLKIQHNLDSFISDNINLQMMKVMQLSYDHLPCHL
KPLLLYFARSQKNKRTPVSKLKKLWMAEGF--------VDYDIPSKGSLEEATQSYLDA-
----------LIS-SSLIMVDQTH----------SKKSM-PFSVRIKVCYVHDVVHDFCS
EKAKKEKFL
>St_PG6245_C00T008273.2
------------------DPIELTSSS--F----VEVTVGHEEVE--AQIIDQ-LLDEHE
SELDVISIVGMPGLGKTTLANKVYNNTLVASHFKIRAWCTVSQKYNKSKVLQEILQQVTG
-SEEK--------------GSED--------------DLAEE----------------LR
RALYDKRYLIVLDDVWDIATREMLIACFP-KLK-RGDRVILTSRISKVGSQVKCRTDPID
LQVLTPEKSWELFEKRVFG-EGS-CPAELSEVGYQIVEKCKGLPLAVVLIAGVIVR---G
--------KK-KE--KN-------LWLKIQHNLDSFISDNINLQMMKVMQLSYDHLPCHL
KPLLLYFARSQKNKRTPVSKLKKLWMAEGF--------VDYDIPSKGSLEEATQSYLDA-
----------LIS-SSLIMVDQTH----------SKKSM-PFSVRIKVCYVHDVVHDFCS
EKAKKEKFL
>St_PG6245_C00T008277.1
-----------DAKSSE-ETIESTSSS--F----VEVTVGHEEEE--ARIICQ-LLDEHE
SELDVISIVGMPGLGKTTLANKVYKNTLVATHFNVRAWCTVSQKYNKSKVLRGILQQVT-
VSEKK--------------ESED--------------DLAEN----------------LR
RALLDKRYLIVLDDVWDIETGEMLIACFP-KVK-RGNRIILTSRSSKVGLQVKCHSDPLH
LQLLTPEKSWDLFVKKVFGDEGS-CPAELSEVGHQIVEKCQGLPLAIVLIAGVIVR---G
--------KK-KE--KD-------LWLQIEHNLDSFISSNNNLQMMKVMQLSYDHLPYHL
KPLLLYFARSQKNKRTPVSTLMQLWMAEGL--------VDHD-----SSEEVTQSYLDA-
----------LIS-SSLIMVDHI--------P--SESV-LMMSAIIKVCYMHDVVHDFCS
VKAKKEKFF
>St_PG6245_C00T033754.1
-------------KSFV-EPIESTSSP--F----VEVTVGHEKEE--SQIIGQ-LLNQHE
SELDVISIVGMPGLGKTTLANKVYNNTLIASHFKIRAWCTVSQKYNKSKVLREILQQVAS
-SEEK--------------ESEDH-------------DLAVK----------------LR
RALYDKRYLIVLDDVWDIATGEMLIACFP-KLK-RGDRVILTSRISKVGSQVKCRTDPID
LQVLTLEKSWELFEKRVFG-EGS-CPAELSDVGHQIVKKCKGLPLAIVLIAGVIVR---G
--------KK-KE--KN-------LWLKIQHNLDSFISANINLQMMKVMQLSYDHLPCHL
KPLLLYFARSQKNKRTPVSELKQLWMAEGF--------VDYDIPSKGSLEEATQSYLDA-
----------LIS-SSLIMVDQIL----------SKKSM-PFSVRIKVCYVHDVVHDFCS
EKAKKEKFF
>St_PG6245_C00T033762.1
-------------------PIESTSSS--F----VEVTVGHEEDE--AKMIDQ-LLDKHE
SELDVISIVGMPGLGKTTLANKVYNNTLVATHFNVRAWCTVSQKYNKSKVLREILLQVTG
-SGGK--------------ERED--------------DLAEK----------------LR
VALYDKRYLIVLDDVWDIETWEMLTACFP-KVE-RGNRVILTSRSSEVGLKVKCRSDPLH
LQLLTTKKSWELFEKKVFG-EGS-CPAELSEVGHQIVEKCQGLPLAVVLIAGVIVR---G
--------KK-ME--ND-------LWLNIQDNLDSFISANINLQMMKVMQLSYDHLPYHL
KPLLLYFARSRKSKRTPVSKLMQLWMAEGL--------VDHDIPSKCSLEEATQRYLDA-
----------LVS-SSLIMVDHML----------YKKNM-PFSVRIKVCYVHDVVHDFCS
VKAKKEKFL
>St_PG6245_C00T033765.1
-------------KSFV-EPIESTSSP--F----VEVTVGHEKEE--SQIIGQ-LLNQHE
SELDVISIVGMPGLGKTTLANKVYNNTLVASHFKIRAWCTVSQKYNKSKVLREILQQVTG
-SEEK--------------GSED--------------DLAEM----------------LR
RALYDKRYLIVLDDVWDIATGEMLIACLP-KVE-RGNRVILTSRNSEVGLKVKCRSDLLC
LQLLTLGKSWELFEKMVFR-KGS-CPAELLDVGRQIVEKCRGLPLAVVLIAGVIVR---G
--------KK-EE--KD-------LWLKIQHNLDSFISANINL----VMQLSYDHLPYHL
KPLLLYFARSQKSKRTPISKLMQLWMAEGF--------VDHDIRSKNSLEEVTQSYLDA-
----------LIS-SNLIMVDHI------------KGSN-PFSVRIKVCFVHDVVHDFCS
VKAKKEKFF
>St_PG6245_C00T033776.1
--------------SSD-EPIESTSSS--F----VEETVGHEEDE--AWIIGQ-LLDEYE
SELDVISIVGMPGLGKTTLANKVYNNTLVASHFNVRAKCTVSQKYNKSKVLQEILQQVPH
VSGGN--------------ESED--------------DPADK----------------LR
RALLDKRYLIVLDDVWDTATGEMLIACFP-KVK-RGNRIILTSRSSKVGLQVKCHSDPLH
LQLLTPEKSWDLFVKKVFGDEGS-FPAELSEVGHQIVEKCQGLLLAIVLIAGVIVR---G
--------KK-KE--KD-------LWLKIQHNLDSFISTNINLQMMKVMQLSYDHLPCHL
KPLLLYFARSQKSERTPVSPLMRLWLAEGL--------VDHD-----SLEEVIQSYLDA-
----------LIS-SSLIMMDHI-----------TTGS-SWISKKIKVCYVHDVVHDFCL
VKAKKEKLF
>St_PG6245_C00T033782.1
--------------------IESTSSS--F----VEVTVGHEEDE--AKMIDQ-LLDKHQ
SELDVISIVGMPGLGKTTLAKKVYNNTLVASHFNVRAWCTVSQKYNKSKVLREILQQVTG
-SGGK--------------ESED--------------DLAEK----------------LR
VALYDKRYLIVLDDVWDIATGEMLIACFP-KVE-RGNRVILTSRSSEVGLKVKCRSDLLR
LQLLKPEKSWELLEKMVFG-EGS-CPAELLNVGHQIVEKCQGLPLAVVLIAGVIVR---G
--------KK-KE--KD-------LWLKIQHNLDSFVSANNSLE---IMQLSYDHLPCHL
KPLLLYFARSRKSKRIRVSRLMQLWMAEGL--------VDHDIPSKCSLEEATQSYLDA-
----------LIS-SNLITVDHIL----------SEKKM-CFSVRIKVCYVHDVVHDFCS
VKAKREKFL
>St_PG6245_C00T033788.1
-ANYFKLPDV--------TPI--------------ELIVGHEEEE--AWIIDQ-LLDEHE
SELDVISIVGMPGLDKTTLANKVYKNTLVATHFNVRAKCTVSQKYNKSNVLREILQQVTG
-SEVK--------------DSED--------------DPADK----------------LR
RALLDKRYLIILDDVWDIATREMLIGCFP-KVK-RGNRIILTSRSSEVGLKVKCRSDPLQ
LQFLTPEKSWELFEKRVFG-KGS-CPAELSEVGHQIVDKCKGLPLAVVLIAGVIVRG---
-----------KE--KD-------LWLKIQRNLDSFISANNNLQMMKVMQLSYDHLPCHL
KPLLLYFARSQKSKRTPVSTLMQLWIAEGL--------VDHD-----SLEEVTQGYLDD-
----------LIS-SSLIMVKHSQ----------SKSSW-ALS--IKVCYVHDAVHDFCS
VKAKKEKFF
>St_PG6245_C00T033791.1
----------------N-EPIELSSSS--F----VEVTVGHEEDE--ARIIGQ-LLDERE
SELDVISIVGMPGLGKTTLANKVYNNTLVASHFNVRAKCTVSQKYNKSKVLQEILQQVPH
VSGGN--------------ENED--------------DPTDK----------------LR
VALYDKRYLIVLDDVWNIATGEMLIACFP-KVK-RGNRIILTSRSSELGSKVKCLSDPLH
LQLLTPEKSWDLFVKKVFGDEGS-CPAELSEVGHQIVEKCQGLPLAIVLIAGVIVR---G
--------KK-KE--KD-------LWLKIQHNLDSFISTNINLQMMKVMQLSYDHLPCHL
KPLLLYFARSQKSERTPVSTLMQLWMAEGL--------VDHD-----SLEEATQSYLDA-
----------LIS-SSLIMMDHI--------P--SESC-SMMSVMIKVCYVHDIVHNFCS
VKAKKEKLF
>St_PG6245_C00T033793.1
---------------SI-EPIESTSSS--S----IKVTVGHEEDE--AKMIGL-LLDKHE
SKLDVISIVGMPGLGKTTLANKVYNNTLVASHFNVRAWCTVSQKYNKSKVLREILQQVTG
-SEGR--------------ESED--------------DLAEK----------------LR
KALLDKRYLIVLDDVWDIATGEMLIACFP-KVE-RGNRIILTSRSSEVGLKVKCRSDPLH
LQLLTAEKSWELFEKRVFGDQGS-CPAELSDIGHQIVEKCKGLPLAIVLIAGVIVR---G
-----------KE--KD-------LWLKIQQNLDSFISANINL----VMQLSYDHLPYHL
KPLLLYFARSQKSKRTPVSTLMQLSMAEGI--------VDHDIPSKGSLEDVTQSYLDA-
----------LIS-SSLIMVDHIPIGSI------------WMSEKIKVCYVHDVVHDFCS
VKAEKEKFF
>St_PG6245_C00T067498.1
------------AKSSD-KPIESTSSS--F----VEV-----------------------
--------------------------------------------------LREILHQVTG
-SEGN--------------KSED--------------DLAEK----------------LR
RALLDKRYLIVLDDVWDIATGEMLIACFP-KDK-RRNRIILTSRSMKVGLQVKCHSDPRR
LQFLTPEKSWDLSEKRVFG-EGR-CLAELSYVGHQIVVNCKGLSLAVVLIARVTVRVRKG
--------KK-KENEKD-------LWLKIQHNLDSFISANKNLQMMKVMQLSYDHLPYHL
KSLLLYFARSQKSKRTPVSKLMQLWMAEGF--------VDHDIPSKSSLEEATQSYLDA-
----------LIS-SSLIFVDHI--------P--SKKRTWPFSGMIKVCYVHDVVHDFCS
VKAKKEKFF
>St_PG6246_C00T017115.1
-------------KSFV-EPIESTSSP--F----VEVTVGHEKEE--SQIIGQ-LLNQHE
SELDVISIVGMPGLGKTTLANKVYNNTLVASHFKIRAWCTVSQKYNKSKVLREILQQVTG
-SEEK--------------GSED--------------DLAEM----------------LR
RALYDKRYLIVLDDVWDIATGEMLIACLP-KVE-RGNRVILTSRNSEVGLKVKCRSDLLC
LQLLTLGKSWELFEKMVFR-KGS-CPAELLDVGRQIVEKCRGLPLAVVLIAGVIVR---G
--------KK-EE--KD-------LWLKIQHNLDSFISANINL----VMQLSYDHLPYHL
KPLLLYFARSQKSKRTPISKLMQLWMAEGF--------VDHDIRSKNSLEEVTQSYLDA-
----------LIS-SNLIMVDHI------------KGSN-PFSVRIKVCFVHDVVHDFCS
VKAKKEKFF
>St_PG6246_C00T017970.1
--------------SSN-EPIESTSSS--F----VEVTVGHEEDE--ARIISQ-LLDEHE
SELDVISIVGMPGLGKTTLANKVYNNTLVASHFNVRAKCTVSQKYNKSKVLQEILQQVTG
-SGGK--------------ESEN--------------DLAEK----------------LR
VALYDKRYLIILDDVWDIATGEMLIACFP-KVK-RGNRIILTSRSSKVGLQVKFHSDPLH
LQLLTPEKSWDLFVKRVF-EEGS-CPAELSDVGHQIIEKCKGLPLAIVLIAGVIVR---G
--------KK-KE--KG-------LWLKIQHNLDSFISSNNNLQMMKVMQLSYDHLPCHL
KPLLLYFARSQKSKRTPVSTLMQLWMAEGL--------VDHD-----SLEEATQSYLDA-
----------LIS-SSLIMVDHV--------P--SESI--WTSVMIRACYVHDVVHDFCS
VKAKKQKFF
>St_PG6246_C00T020915.1
-------------KSFV-EPIESTSSP--F----VEVTVGHEKEE--SQIIGQ-LLNQHE
SELDVISIVGMPGLGKTTLANKVYNNTLIASHFKIRAWCTVSQKYNKSKVLREILQQVAS
-SEEK--------------ESEDH-------------DLAVK----------------LR
RALYDKRYLIVLDDVWDIATGEMLIACFP-KLK-RGDRVILTSRISKVGSQVKCRTDPID
LQVLTLEKSWELFEKRVFG-EGS-CPAELSDVGHQIVKKCKGLPLAIVLIAGVIVR---G
--------KK-KE--KN-------LWLKIQHNLDSFISANINLQMMKVMQLSYDHLPCHL
KPLLLYFARSQKNKRTPVSELKQLWMAEGF--------VDYDIPSKGSLEEATQSYLDA-
----------LIS-SSLIMVDQIL----------SKKSM-PFSVRIKVCYVHDVVHDFCS
EKAKKEKFF
>St_PG6246_C00T023335.1
-------------KSFV-EPIESTSSP--F----VEVTVGHEKEE--SQIIGQ-LLNQHE
SELDVISIVGMPGLGKTTLANKVYNNTLVASHFKIRAWCTVSQKYNKSKVLREILQQVTG
-SEEK--------------GSED--------------DLAEM----------------LR
RALYDKRYLIVLDDVWDIATGEMLIACLP-KVE-RGNRVILTSRNSEVGLKVKCRSDLLC
LQLLTLGKSWELFEKMVFR-KGS-CPAELLDVGRQIVEKCRGLPLAVVLIAGVIVR---G
--------KK-EE--KD-------LWLKIQHNLDSFISANINL----VMQLSYDHLPYHL
KPLLLYFARSQKSKRTPISKLMQLWMAEGF--------VDHDIRSKNSLEEVTQSYLDA-
----------LIS-SNLIMVDHI------------KGSN-PFSVRIKVCFVHDVVHDFCS
VKAKKEKFF
>St_PG6246_C00T039660.1
----------------------STSSL--F----VEVTVGHEKEE--SQIIDQ-ILDEHE
SELDVISIVGMPGLGKTTLAKKVYNNILVASHFKIRAWCTVSQKYNKSKVLWEILQQVTG
-SEEK--------------GSED--------------DLAEK----------------LR
RALLDKRYLIVFDDVWDIAIGEMLVSCFP-KFN-RGNRIILTSRISKVGSQVKCRTDPLD
LQVLTPEKSGELFEKRVFG-ERS-CPAELSDVGHQIVKKCKGLPLAIVLIAGVIVR---G
--------KK-KE--KD-------LWLKIQDNLDSFISANINLQMMKVMQLSYDHLPYHL
KLLLLYFARSQKNKRTPVSKLKQLWMAEGL--------VDHDIPSKSSLEEVTQSYLDA-
----------LIS-SSLIMVDHIL----------CKKSM-PFSVRIKVCYVHDVVHDFCS
EKAKKAKFF
>St_PG6246_C00T069258.1
-------------------PIESTSSS--F----VEVTVGHEEDE--AKMIDQ-LLDKHE
SELDVISIVGMPGLGKTTLANKVYNNTLVATHFNVRAWCTVSQKYNKSKVLREILLQVTG
-SGGK--------------ERED--------------DLAEK----------------LR
VALYDKRYLIVLDDVWDIETWEMLTACFP-KVE-RGNRVILTSRSSEVGLKVKCRSDPLH
LQLLTTKKSWELFEKKVFG-EGS-CPAELSEVGHQIVEKCQGLPLAVVLIAGVIVR---G
--------KK-ME--ND-------LWLNIQDNLDSFISANINLQMMKVMQLSYDHLPYHL
KPLLLYFARSRKSKRTPVSKLMQLWMAEGL--------VDHDIPSKCSLEEATQRYLDA-
----------LVS-SSLIMVDHML----------YKKNM-PFSVRIKVCYVHDVVHDFCS
VKAKKEKFL
>St_PG6246_C00T069259.1
-------------KSFV-EPIESTSSP--F----VEVTVGHEKEE--SQIIGQ-LLNQHE
SELDVISIVGMPGLGKTTLANKVYNNTLVASHFKIRAWCTVSQKYNKSKVLREILQQVTG
-SEEK--------------GSED--------------DLAEM----------------LR
RALYDKRYLIVLDDVWDIATGEMLIACLP-KVE-RGNRVILTSRNSEVGLKVKCRSDLLC
LQLLTLGKSWELFEKMVFR-KGS-CPAELLDVGRQIVEKCRGLPLAVVLIAGVIVR---G
--------KK-EE--KD-------LWLKIQHNLDSFISANINL----VMQLSYDHLPYHL
KPLLLYFARSQKSKRTPISKLMQLWMAEGF--------VDHDIRSKNSLEEVTQSYLDA-
----------LIS-SNLIMVDHI------------KGSN-PFSVRIKVCFVHDVVHDFCS
VKAKKEKFF
>St_PG6246_C00T069264.1
--------------SSD-EPIESTSSS--F----VEETVGHEEDE--AWIIGQ-LLDEYE
SELDVISIVGMPGLGKTTLANKVYNNTLVASHFNVRAKCTVSQKYNKSKVLQEILQQVPH
VSGGN--------------ESED--------------DPADK----------------LR
RALLDKRYLIVLDDVWDTATGEMLIACFP-KVK-RGNRIILTSRSSKVGLQVKCHSDPLH
LQLLTPEKSWDLFVKKVFGDEGS-FPAELSEVGHQIVEKCQGLLLAIVLIAGVIVR---G
--------KK-KE--KD-------LWLKIQHNLDSFISTNINLQMMKVMQLSYDHLPCHL
KPLLLYFARSQKSERTPVSPLMRLWLAEGL--------VDHD-----SLEEVIQSYLDA-
----------LIS-SSLIMMDHI-----------TTGS-SWISKKIKVCYVHDVVHDFCL
VKAKKEKLF
>St_PG6246_C00T069275.1
------------------EPIESTSSS--F----VEITVGHEEDE--SWIIDQ-LLDEHK
SELDVISIVGMPGLGKTTLANRVYKNTLVASHFNVRAWCTVSQKYNKSKVLREILQQVTG
-PGGK--------------ESED--------------DLAEN----------------LR
RALYDKRYLIVLDDVWDIATGEMLIACFP-KVK-RGNRIILTSRSSEVGSKVKCLSDPLH
LQLLTDEKSWDLFVKKVFGDEGS-CPAELSEVGHQIVKKCQGLPLAIVLIAGVIVR---G
--------KK-KE--KD-------LWLKIQDNLDSFISANINSQMMKVMQLSYDHLPYHL
KPLLLYFARSKKNKRTPVSKLKQLWMAEGF--------VDHD-----SLEEGTQSYLDA-
----------LIS-SSLIMVDHI--------P--SKMSIIPMSDMIKVCYVHDVVHNFCS
VKAEKEKFL
>St_PG6247_C00T016407.1
------------AKSSD-KPIESTSSS--F----VEV-----------------------
--------------------------------------------------LREILHQVTG
-SEGN--------------KSED--------------DLAEK----------------LR
RALLDKRYLIVLDDVWDIATGEMLIACFP-KDK-RRNRIILTSRSMKVGLQVKCHSDPRR
LQFLTPEKSWDLSEKRVFG-EGR-CLAELSYVGHQIVVNCKGLSLAVVLIARVTVRVRKG
--------KK-KENEKD-------LWLKIQHNLDSFISANKNLQMMKVMQLSYDHLPYHL
KSLLLYFARSQKSKRTPVSKLMQLWMAEGF--------VDHDIPSKSSLEEATQSYLDA-
----------LIS-SSLIFVDHI--------P--SKKRTWPFSGMIKVCYVHDVVHDFCS
VKAKKEKFF
>St_PG6247_C00T029284.1
------------------DPIESTSSS--F----VEVTVGHEEDE--ARIISQ-LLDEHE
SELDVISIVGMPGLGKTTLANKVYNNTLVASHFNVRAKCTVSQKYNKSKVLQEILQQVTG
-SGGK--------------ESEN--------------DRAEK----------------LR
VALYDKRYLIVLDDVWDIATGEMLIACFP-KVK-RGNRIILTSRSSKVGLQVKCHSDPLH
LQLLTPEKSWDLFVKRVF-EEGS-CPAELSDVGHQIVEKCKGLPLAIVLISGVIVR---G
--------KK-KE--KD-------LWLKIQHNLDSFISSNNNLQMMKVMQLSYDHLPCHL
KPLLLYFARSQKSKRTPVSTLMQLWMAEGL--------VDHD-----SLEEATQSYLDA-
----------LIS-SSLIMVDHV--------P--SESC-SMMSVMIKVCYVHDVVHDFCS
VKAKKEKLF
>St_PG6247_C00T029290.1
--------------------IESTSSS--F----VEVTVGHEEDE--AKMIDQ-LLDKHE
SELDVISIVGMPGLGKTTLAKKVYNNTLVASHFNVRAWCTVSQKYNKSKVLGEILRQVTA
-SEKK--------------ESED--------------DLAEK----------------LR
VALYDKRYLIVLDDVWDIATGEMLITCFP-KVE-RGNRVILTSRSSEVGLKVKCRSDLLR
LQLLTLGKSWELFEKMVFG-EGS-CPAELLDVGHQIVEKCQGLPLAVVLIAGVIVR---G
--------MK-KE--KD-------LWLKIHHNLDSFVSANNNLEMMKVMQLSYDHLPYHL
KPLLLYFARSRKSKQTQVSKLMQLWMAEGL--------VDHDIPSKCSLEEATQSYLDA-
----------LIS-SNLIMVDYIL----------TEKSR-FFSVRIKVCYVHDVVHEFCS
AKAKKEKFL
>St_PG6247_C00T029292.1
----------------D-EPIESTSSS--F----VEVTVGHEEEE--ARIIDQ-LLDEHE
SELDVISIVGMPGLGKTTLANKVYNNTLVASHFNVRAWCTVSQKYNKSKVLWEILQQVTA
-SEKK--------------ESED--------------DLAKKQRRV--VESEEDLAENLR
VALYDKRYLIVLDDVWDIATGEMLIACFP-KVE-RGNRVILTSRSTEVGLKVKCRSDPLH
LQLLTLGKSWELFEKRVFG-EGS-FPAELSDVGHQIVEKCQGLPLAVVLIAGVIVR---G
--------KK-KE--RD-------LWLKIQHNLDSFVSANNNLEIMKVMQLSYDHLPYHL
KPLLLYFARSRKSKRTPVSKLMQLWMAEGL--------VDHDIPSKYSLKEATQKYLDA-
----------LVS-SSLIMVDHML----------YKKSK-PFSVRIKVCYVHDVVHDFCS
VKAKKEKFV
>St_PG6247_C00T029293.1
---------------FV-EPIESTSSP--F----VEVTVGHEKEE--SQIIDQ-LLDEHE
SELDVISIVGMPGLGKTTLANKVYNNTLVASHFKICAWCTVSQKYNKSKVLWEILQQVTG
-SEEK--------------GTED--------------DLAEK----------------LR
RALYDKRYLIVLDDVWDIATGEMLIACFP-KLK-RGDRVILTSRISKV------------
---------------------GS-CPAELSDVGRQIVKKSKGLPLAIVLIAGVIVR---G
--------KK-KE--KN-------LWLKIQHNLDSFISTNINLQMMKVMQLSYDHLPCHL
KPLLIYFTRSQKNKRTSVSKLKQLWMAEG-------------------------------
---------------SLMMVDQIP----------SKKSM-PFSVRIKVCFVHDVVHDFCS
EKTKKAKFF
>St_PG6247_C00T030908.1
----------------------STSSL--F----VEVTVGPEKEE--SQIIDQ-LLDEHE
SELDVISIVGMPGLGKTTLAKKVYNNTLVASHFKIRAWCTVSQKYNKSKVLWEILQQVTG
-SEEK--------------GSED--------------DLAEK----------------LR
RALLDKRYLIVLDDVWDIATGEMLISCFP-KFN-RGNRIILTSRISKVGSQVKCRTDPLD
LQVLTPEKSWELFEKRVFG-EGS-CPAELSDVGHKIVKKCKGLPLAIVLIAGVIVR---G
--------KK-KE--KD-------LWLKIQDNLDSFISANINLQMMKVMQLSYDHLPYHL
KLLLLYFARSQKNKRTPVSKLKQLWMAEGL--------VDHDIPSKSSLEEVTQSYLDA-
----------LIS-SSLIMVDHIL----------CKKSM-PFSVRIKVCYVHDVVHDFCS
EKAKKAKFF
>St_PG6247_C00T047927.1
------------AKSSD-KPIESTSSS--F----VEV-----------------------
--------------------------------------------------LREILHQVTG
-SEGN--------------KSED--------------DLAEK----------------LR
RALLDKRYLIVLDDVWDIATGEMLIACFP-KDK-RRNRIILTSRSMKVGLQVKCHSDPRR
LQFLTPEKSWDLSEKRVFG-EGR-CLAELSYVGHQIVVNCKGLSLAVVLIARVTVRVRKG
--------KK-KENEKD-------LWLKIQHNLDSFISANKNLQMMKVMQLSYDHLPYHL
KSLLLYFARSQKSKRTPVSKLMQLWMAEGF--------VDHDIPSKSSLEEATQSYLDA-
----------LIS-SSLIFVDHI--------P--SKKRTWPFSGMIKVCYVHDVVHDFCS
VKAKKEKFF
>St_PG6247_C00T067440.1
-----------DAKSSE-ETIESTSSS--F----VEVTVGHEEEE--ARIICQ-LLDEHE
SELDVISIVGMPGLGKTTLANKVYKNTLVATHFNVRAWCTVSQKYNKLKVLREILQQVT-
VSEKK--------------ESED--------------DLAEN----------------LR
RALLDKRYLIVLDDVWDIETGEMLIACFP-KFK-RGNRIILTSRSSKVGLQVKCHSDPLH
LQLLTPEKSWDLFVKKVFGDEGS-CPAELSEVGHQIVEKCKGLPLAIVLIAGVIVR---G
--------KK-KE--KD-------LWLQIEHNLDFFISANNNLQMMKVMQLSYDHLPYHL
KPLLLYFARSQKSKRTPVSTLMQLWMAEGL--------VDHD-----SLEEATQSYLDA-
----------LIS-SSLIMVDHI--------P--FKSI-WRTPVMIKVCYMHDVVHDFCS
VKAKKEKFF
>St_PG6247_C00T067441.1
------------------EPIELTSSS--F----VEVTVGHEEDE--ARIIGQ-LLDEHE
SELDVISIVGMPGLGKTTLANKVYNNTLVASHFNVRAKCTVSQKYNKSKVLQEILQQVPH
VSGGN--------------KSED--------------DPADK----------------LR
RALLDKRYLIVLDDVWDTATGEMLIACFP-KVK-RGNRIILTSRDSKVGLQVKCHSVPLH
LQLLTPEKSWDLFVKKVFGDEGS-CPAELSEVGHQIVEKCQGLPLAIVLIAGVIVR---G
--------KT-KE--KD-------LWLQIQDNLDSLISAKNNLEMMKVMQLSYDHLPHHL
KPLLLYFGRYRKSKRTPVSTLIQLWMAEGL--------VDHD-----SSEEGTQSYLDA-
----------LIS-SSLIMMDHI--------P--YESS-EPFSVMIKVCYVHDVVHDFCS
VKAKKEKLF
>St_PG6247_C00T076462.1
------------AKSSD-EPIESTSSP--F----VEVTVGHEKEE--SKIIGQ-LLNQHE
SELDVISIVGMPGLGKTTLAKKVYHNTSVASHFNIRAWCTVSQKYNKSKVLRKILQQVIG
-SEGK--------------ESED--------------DLAEK----------------LR
VALYDKRYLVVLDDVWDIAIGETLIACLP-KFK-RGNRIILTSRSSKVCLQVKCRTDPLD
LQVLTPEKSWELFEKRVFG-EGS-CPSELSDVGHEIVEKCKGLPLAIVLIAGLIDR---G
--------KE-KE--KD-------LWLKIKHNLDSFISDNINSEMMKVMQLSYDHLSYHL
KPLLLYFARSRKSKRTPVSKLMQLWMAEGL--------VDHDIPSKCSLEEATQSYLDA-
----------LVS-SSLIKVDHMF----------YLNSN-TFSIKMKVCYVHDLVHDFCS
VKAKKEKFV
>St_PG6359_C00T053618.1
----------------------STSSL--F----VEVTVGPEKEE--SQIIDQ-LLDEHE
SELDVISIVGMPGLGKTTLAKKVYNNTLVASHFKIRAWCTVSQKYNKSKVLWEILQQVTG
-SEEK--------------GSED--------------DLAEK----------------LR
RALLDKRYLIVLDDVWDIATGEMLISCFP-KFN-RGNRIILTSRISKVGSQVKCRTDPLD
LQVLTPEKSWELFEKRVFG-EGS-CPAELSDVGHKIVKKCKGLPLAIVLIAGVIVR---G
--------KK-KE--KD-------LWLKIQDNLDSFISANINLQMMKVMQLSYDHLPYHL
KLLLLYFARSQKNKRTPVSKLKQLWMAEGL--------VDHDIPSKSSLEEVTQSYLDA-
----------LIS-SSLIMVDHIL----------CKKSM-PFSVRIKVCYVHDVVHDFCS
EKAKKAKFF
>St_PG6359_C00T057584.1
------------AKSSD-KPIESTSSS--F----VEV-----------------------
--------------------------------------------------LREILHQVTG
-SEGN--------------KSED--------------DLAEK----------------LR
RALLDKRYLIVLDDVWDIATGEMLIACFP-KDK-RRNRIILTSRSMKVGLQVKCHSDPRR
LQFLTPEKSWDLSEKRVFG-EGR-CLAELSYVGHQIVVNCKGLSLAVVLIARVTVRVRKG
--------KK-KENEKD-------LWLKIQHNLDSFISANKNLQMMKVMQLSYDHLPYHL
KSLLLYFARSQKSKRTPVSKLMQLWMAEGF--------VDHDIPSKSSLEEATQSYLDA-
----------LIS-SSLIFVDHI--------P--SKKRTWPFSGMIKVCYVHDVVHDFCS
VKAKKEKFF
>St_PG6359_C00T065992.1
--------------SSN-EPIESTSSS--F----VEVTVGHEEDE--AKMIDQ-LLDKHE
SELDVISIVGMPGLGKTTLAKRVYNNTLVASHFNVRAWCTVSQKYNKSKVLGEILQQVTS
-SGGK--------------ESVD--------------DLAEK----------------LR
VALYDKRYLIVLDDVWDIATGEMLIACFP-KVE-RGNRVILTSRSSEVGLKVKCRSDLLR
FQLLTLGKSWELFEKMVFG-EGS-CPAELLDVGHQIVEKCQGLLLAVVLIAGVIVR---E
--------KK-KE--KD-------LWLKIQHNLDTFVSANNNLE---IMQLSYDHLPYHL
KPLLLYFARSRKSKRTPVSKLMQLWMAEGL--------VDHDIPSKCSLEEATQSYLDA-
----------LIS-SSLIMVEHRQ----------AKRIL-PFSVMIKVCYVHDVVHDFCS
VKAKKEKFL
>St_PG6359_C03T000854.1
------------AKSSD-KPIESTSSS--F----VEV-----------------------
--------------------------------------------------LREILHQVTG
-SEGN--------------KSED--------------DLAEK----------------LR
RALLDKRYLIVLDDVWDIATGEMLIACFP-KDK-RRNRIILTSRSMKVGLQVKCHSDPRR
LQFLTPEKSWDLSEKRVFG-EGR-CLAELSYVGHQIVVNCKGLSLAVVLIARVTVRVRKG
--------KK-KENEKD-------LWLKIQHNLDSFISANKNLQMMKVMQLSYDHLPYHL
KSLLLYFARSQKSKRTPVSKLMQLWMAEGF--------VDHDIPSKSSLEEATQSYLDA-
----------LIS-SSLIFVDHI--------P--SKKRTWPFSGMIKVCYVHDVVHDFCS
VKAKKEKFF
>St_PG6359_C04T000160.1
-------------KSFV-EPIESTSSP--F----VEVTVGHEKEE--SQIIGQ-LLNQHE
SELAVISIVGMPGVGKTTLANKVYNNTLVASHFKIRAWCTVSQKYNKSKVLREILQQVTG
-SEEK--------------GSED--------------DLAEE----------------LR
RALLDKRHLIVLDDVWDIATGEMLISCSP-KFK-RGNRVILTSRISKVGSQVKCRTNPLN
LPILKPEKSWELFEKRVFG-KGS-CPAELLDVGHQIVEKCQGLPLAVVLIAGVIVR---G
--------KK-KE--KD-------LWLKIQHNLDSFVSANNSLE---IMQLSYDHLPYHL
KPLLLYFARSRKSKRIQVSKLMQLWMAEGL--------VDHDIGSKSSLEEATQSYLDA-
----------LIS-SSLIMVDHML----------AEKSK-PFSAMIKVCYVHDVVHDFCS
VKAKKEKFL
>St_PG6359_C04T000323.1
-------------KSFV-EPIESTSSP--F----VEVTVGHEKEE--SQIIGQ-LLNQHE
SELDVISIVGMPGLGKTTLANKVYNNTLIASHFKIRAWCTVSQKYNKSKVLREILQQVAS
-SEEK--------------ESEDH-------------DLAVK----------------LR
RALYDKRYLIVLDDVWDIATGEMLIACFP-KLK-RGDRVILTSRISKVGSQVKCRTDPID
LQVLTLEKSWELFEKRVFG-EGS-CPAELSDVGHQIVKKCKGLPLAIVLIAGVIVR---G
--------KK-KE--KN-------LWLKIQHNLDSFISANINLQMMKVMQLSYDHLPCHL
KPLLLYFARSQKNKRTPVSELKQLWMAEGF--------VDYDIPSKGSLEEATQSYLDA-
----------LIS-SSLIMVDQIL----------SKKSM-PFSVRIKVCYVHDVVHDFCS
EKAKKEKFF
>St_PG6359_C04T000325.1
-------------KSFV-EPIESTSSP--F----VEVTVGHEKEE--SQIIGQ-LLNQHE
SELDVISIVGMPGLGKTTLANKVYNNTLVASHFKIRAWCTVSQKYNKSKVLREILQQVTG
-SEEK--------------GSED--------------DLAEM----------------LR
RALYDKRYLIVLDDVWDIATGEMLIACLP-KVE-RGNRVILTSRNSEVGLKVKCRSDLLC
LQLLTLGKSWELFEKMVFR-KGS-CPAELLDVGRQIVEKCRGLPLAVVLIAGVIVR---G
--------KK-EE--KD-------LWLKIQHNLDSFISANINL----VMQLSYDHLPYHL
KPLLLYFARSQKSKRTPISKLMQLWMAEGF--------VDHDIRSKNSLEEVTQSYLDA-
----------LIS-SNLIMVDHI------------KGSN-PFSVRIKVCFVHDVVHDFCS
VKAKKEKFF
>St_PG6359_C04T000329.1
-------------------PIESTSSS--F----VEVTVGHEEDE--AKMIDQ-LLDKHE
SELDVISIVGMPGLGKTTLANKVYNNTLVATHFNVRAWCTVSQKYNKSKVLREILLQVTG
-SGGK--------------ERED--------------DLAEK----------------LR
VALYDKRYLIVLDDVWDIETWEMLTACFP-KVE-RGNRVILTSRSSEVGLKVKCRSDPLH
LQLLTTKKSWELFEKKVFG-EGS-CPAELSEVGHQIVEKCQGLPLAVVLIAGVIVR---G
--------KK-ME--ND-------LWLNIQDNLDSFISANINLQMMKVMQLSYDHLPYHL
KPLLLYFARSRKSKRTPVSKLMQLWMAEGL--------VDHDIPSKCSLEEATQRYLDA-
----------LVS-SSLIMVDHML----------YKKNM-PFSVRIKVCYVHDVVHDFCS
VKAKKEKFL
>St_PG6359_C04T000333.1
-------------KSFV-EPIESTSSP--F----VEVTVGHEKEE--SQIIGQ-LLNQHE
SELDVISIVGMPGLGKTTLANKVYNNTLVASHFKIRAWCTVSQKYNKSKVLREILQQVTG
-SEEK--------------GSED--------------DLAEM----------------LR
RALYDKRYLIVLDDVWDIATGEMLIACLP-KVE-RGNRVILTSRNSEVGLKVKCRSDLLC
LQLLTLGKSWELFEKMVFR-KGS-CPAELLDVGRQIVEKCRGLPLAVVLIAGVIVR---G
--------KK-EE--KD-------LWLKIQHNLDSFISANINL----VMQLSYDHLPYHL
KPLLLYFARSQKSKRTPISKLMQLWMAEGF--------VDHDIRSKNSLEEVTQSYLDA-
----------LIS-SNLIMVDHI------------KGSN-PFSVRIKVCFVHDVVHDFCS
VKAKKEKFF
>St_PG6359_C04T000341.1
-----------DAKSSE-ETIESTSSS--F----VEVTVGHEEEE--ARIICQ-LLDEHE
SELDVISIVGMPGLGKTTLANKVYKNTLVATHFNVRAWCTVSQKYNKLKVLREILQQVT-
VSEKK--------------ESED--------------DLAEN----------------LR
RALLDKRYLIVLDDVWDIETGEMLIACFP-KFK-RGNRIILTSRSSKVGLQVKCHSDPLH
LQLLTPEKSWDLFVKKVFGDEGS-CPAELSEVGHQIVEKCKGLPLAIVLIAGVIVR---G
--------KK-KE--KD-------LWLQIEHNLDFFISANNNLQMMKVMQLSYDHLPYHL
KPLLLYFARFQKSKRTPVSTLMQLWMAEGL--------VDHD-----SLEEATQSYLDA-
----------LIS-SSLIMVDHI--------P--FKSI-WRMPVMIKVCYMHDVVHDFCS
VKAKKEKFF
>St_RH_C00T060043.1
---------------SN-EPIESTSSS--F----VEVTVGHEEDE--AKMIDQ-LLDKHE
SELDVISIVGMPGLGKTTLANKVYNNTLVASHFKIRAWCTVSQKYNKSKVLREILQQVDN
-SEEN--------------ESEDH-------------DLAEK----------------LR
RALYDKRYLIVLDDVWDIATGEMLIACFP-KFK-RGDRVILTSRNSEVGLKLKCHSDLLC
LQLLTFGKSWELFEKMVFG-KES-CPAELLDVGHQIVKKCQGLPLAVVLIAGVIVR---G
--------KK-EE--KD-------LWLKIQHNLD--ISANNNLEIMKVMQLSYDHLPYHL
KPLLLYFARSRKGKRTPVSKLMQLWMAEGF--------LDHDIRSKNSLEEVTQSYLDA-
----------LIS-SSLIMVDHI------------KGSH-PFFVKIKVCYVHDVVHDFCS
VKAKKEKFF
>St_RH_C00T060061.1
------------AKSSD-KPIESTSSS--F----VEV-----------------------
--------------------------------------------------LREILHQVTG
-SEGN--------------KSED--------------DLAEK----------------LR
RALLDKRYLIVLDDVWDIATGEMLIACFP-KDK-RRNRIILTSRSMKVGLQVKCHSDPRR
LQFLTPEKSWDLSEKRVFG-EGR-CLAELSYVGHQIVVNCKGLSLAVVLIARVTVRVRKG
--------KK-KENEKD-------LWLKIQHNLDSFISANKNLQMMKVMQLSYDHLPYHL
KSLLLYFARSQKSKRTPVSKLMQLWMAEGF--------VDHDIPSKSSLEEATQSYLDA-
----------LIS-SSLIFVDHI--------P--SKKRTWPFSGMIKVCYVHDVVHDFCS
VKAKKEKFF
>St_RH_C00T061527.1
------------------DPIELTSSS--F----VEVTVGHEEVE--AQIIDQ-LLDEHE
SELDVISIVGMPGLGKTTLANKVYNNTLVASHFKIRAWCTVSQKYNKSKVLQEILQQVTG
-SEEK--------------GSED--------------DLAEE----------------LR
RALYDKRYLIVLDDVWDIATREMLIACFP-KLK-RGDRVILTSRISKVGSQVKCRTDPID
LQVLTPEKSWELFEKRVFG-EGS-CPAELSEVGYQIVEKCKGLPLAVVLIAGVIVR---G
--------KK-KE--KN-------LWLKIQHNLDSFISDNINLQMMKVMQLSYDHLPCHL
KPLLLYFARSQKNKRTPVSKLKKLWMAEGF--------VDYDIPSKGSLEEATQSYLDA-
----------LIS-SSLIMVDQTH----------SKKSM-PFSVRIKVCYVHDVVHDFCS
EKAKKEKFL
>St_RH_C00T062557.1
-------------KSFV-EPIESTSSP--F----VEVTVGHEKEE--SQIIGQ-LLNQHE
SELDVISIVGMPGLGKTTLANKVYNNTLVASHFKIRAWCTVSQKYNKSKVLREILQQVAS
-SEEK--------------ESEDH-------------DLAEK----------------LR
RALYDKRYLIVLDDVWDIATGEMLIACFP-KLK-RGDRVILTSRISKVGSQVKCRTDPID
LQVLTLEKSWELFEKRVFG-EGS-CPAELSDVGHQIVKKCKGLPLAIVLIAGVIVR---G
--------KK-KE--KN-------LWLKIQHNLDSFISANINLQMMKVMQLSYDHLPCHL
KPLLLYFARSQKNKRTPVSELKQLWMAEGF--------VDYDIPSKGSLEEATQSYLDA-
----------LIS-SSLIMVDQVL----------SKKSM-PFSVRIKVCYVHDVVHDFCS
EKAKKEKFF
>St_RH_C04T000321.1
-------------------PIESTSSS--F----VEVTVGHEEDE--AKMIDQ-LLDKHE
SELDVISIVRMPGLGKTILANKVYNNTLVATHFNVRAWCTVSQKYNKSKVLREILLQVTG
-SGGK--------------ERED--------------DLAEK----------------LR
VALYDKRYLIVLDDVWDIETWEMLTACFP-KVE-RGNRVILTNRSSEVGLKVKCRSDPLR
LQLLTTEKSWELFGKRVFG-EGS-CPAELSEVGHQIVDKCQGLPLAVVLIAGVIVR---G
--------KK-ME--ND-------LWLNIQDNLDSFISANINLQMMKVMQLSYDHLPYHL
KPLLLYFARSRKSKRTPVSKLMQLWMAEGL--------VNHDIPSKCSLEEATQRYLDA-
----------LVS-SSLIMVDHML----------YKKNM-PFSVRIKVCYVHDVVHDFCS
VKAKKEKFL
>St_RH_C04T000326.1
---------------SN-EPIESTSSS--F----VEVTVGHEEDE--AKMIDQ-LLDKHE
SELDVISIVGMPGLGKTTLANKVYNNTLVASHFKIRAWCTVSQKYNKSKVLREILQQVDN
-SEEN--------------ESEDH-------------DLAEK----------------LR
RALYDKRYLIVLDDVWDIATGEMLIACFP-KFK-RGDRVILTSRNSEVGLKLKCHSDLLC
LQLLTFGKSWELFEKMVFG-KES-CPAELLDVGHQIVKKCQGLPLAVVLIAGVIVR---G
--------KK-EE--KD-------LWLKIQHNLD--ISANNNLEIMKVMQLSYDHLPYHL
KPLLLYFARSRKGKRTPVSKLMQLWMAEGF--------LDHDIRSKNSLEEVTQSYLDA-
----------LIS-SSLIMVDHI------------KGSH-PFFVKIKVCYVHDVVHDFCS
VKAKKEKFF
>St_RH_C04T000334.1
------------------DPIELTSSS--F----VEVTVGHEEVE--AQIIDQ-LLDEHE
SELDVISIVGMPGLGKTTLANKVYNNTLVASHFKIRAWCTVSQKYNKSKVLQEILQQVTG
-SEEK--------------GSED--------------DLAEE----------------LR
RALYDKRYLIVLDDVWDIATREMLIACFP-KLK-RGDRVILTSRISKVGSQVKCRTDPID
LQVLTPEKSWELFEKRVFG-EGS-CPAELSEVGYQIVEKCKGLPLAVVLIAGVIVR---G
--------KK-KE--KN-------LWLKIQHNLDSFISDNINLQMMKVMQLSYDHLPCHL
KPLLLYFARSQKNKRTPVSKLKKLWMAEGF--------VDYDIPSKGSLEEATQSYLDA-
----------LIS-SSLIMVDQTH----------SKKSM-PFSVRIKVCYVHDVVHDFCS
EKAKKEKFL
>St_RH_C04T000339.1
-----------DAKSSE-ETIESTSSS--F----VEVTVGHEEEE--ARIICQ-LLDEHE
SELDVISIVGMPGLGKTTLANKVYKNTLVATHFNVRAWCTVSQKYNKLKVLREILQQVT-
VSEKK--------------ESED--------------DLAEN----------------LR
RALLDKRYLIILDDVWDIETGEMLIACFP-KFK-RGNRIILTSQSSKVGLQVKCHSDPLH
LQLLTPEKSWDLFVKKVFGDEGS-CPAELSEVGHQIVEKCKGLPLAIVLIAGVIVR---G
--------KK-KE--KD-------LWLQIEHNLDFFISVNNNLQMMKVMQLSYDHLPYHL
KPLLLYFARSQKSKRTPVSTLMQLWMAEGL--------VDHD-----SLEEATQSYLDA-
----------LIS-SSLIMVDHI--------P--FKSI-WRTPVMIKVCYMHDVVHDFCS
VKAKKEKFF
>St_RH_C04T000340.1
-----------DAKSSE-ETIESTSSS--F----VEVIVGHEEEE--ARIICQ-LLDEHE
SELDVISIVGMPGLGKTTLANKVYKNTLVATHFNVRAWCTVSQKYNKSKVLQEILQQVT-
VSEKK--------------ESEDDLAKKQRRVVESEEDLAEN----------------LR
RALLDKRYLIVLDDVWDIEIGEMLIACFP-KFK-RGNRIILTSRSSKVGLQVKFHSDPLH
LQLLTPEKSWELFEKRVFGDEGS-CPAELSKVGHQIVEKCQGLPLAIVLIAGVIVRGREG
--------KK-KE--KD-------LWLQIEHNIDSFISSNNNLQMMKVMQLSYDHLPYHL
KPLLLYFARSQKSKRTPVSTLMQLWMAEGL--------VDHD-----SLEEATQSYLDA-
----------LIS-SSLIMMDHI--------P--CESS-EPFSVMIKVCYVHDVVHDFCS
VKSKKEKFF
>St_RH_C04T000340.2
-----------DAKSSE-ETIESTSSS--F----VEVIVGHEEEE--ARIICQ-LLDEHE
SELDVISIVGMPGLGKTTLANKVYKNTLVATHFNVRAWCTVSQKYNKSKVLQEILQQVT-
VSEKK--------------ESEDDLAKKQRRVVESEEDLAEN----------------LR
RALLDKRYLIVLDDVWDIEIGEMLIACFP-KFK-RGNRIILTSRSSKVGLQVKFHSDPLH
LQLLTPEKSWELFEKRVFGDEGS-CPAELSKVGHQIVEKCQGLPLAIVLIAGVIVRGREG
--------KK-KE--KD-------LWLQIEHNIDSFISSNNNLQMMKVMQLSYDHLPYHL
KPLLLYFARSQKSKRTPVSTLMQLWMAEGL--------VDHD-----SLEEATQSYLDA-
----------LIS-SSLIMMDHI--------P--CESS-EPFSVMIKVCYVHDVVHDFCS
VKSKKEKFF
>St_RH_C04T000342.1
--------------------IESTSSS--F----VEVTVGHEEDE--AKMIDQ-LLDKHE
SELDVISIVGMPGLGKTTLAKKVYNNTLVASHFNVRAWCTVSQKYNKSKVLGEILQQVTG
-SGGK--------------ESVD--------------DLAEK----------------LR
VALYDKRYLIVLDDVWDIATGEMLIACFP-KVE-RGNRVILTSRSSEVGLKVKCRSDLLR
LQLLTLGKSWELFEKMVFG-EGC-CPAELLDVGHQIVEKCQGLPLAVVLIAGVIVR---G
--------KK-KE--KD-------LWLKIQHNLDSFVSANNNLE---IMQLSYDHLPDHL
KPLLLYFARSRKSKRTQVSKLMQLWMAEGL--------VDHDIPSKCSLEEATQSYLDA-
----------LIS-SNLIMVDHIL----------SKKIK-FFSVRIKVCYVHDVVHDFCS
VKAKREKFL
>St_RH_C04T000344.1
-------------KSSD-ESIESTLSS--F----VEVTVGHEEDE--SWIIDQ-LLDEHE
SELDVISIVGMPGLGKTTLANKVYKNTLVASHFNVRAWCTVSQKYNKSKVLLEILQQVTG
-SEGK--------------ESED--------------DLADK----------------VR
RALFDKRYLIVLDDVWDIATGEMLIACFP-KVK-RGNRIILTSRNSEVGLKVKCHSDLLH
LQLLTPEKSWELFEKRVFGDEGS-CPAELSKVGHKIVEKCQGLPLALVLISGVIVKGRKG
--------KQ-----KD-------LWLKIQHNLDSFISANNNLQMMKVMQLSYDHLPHHL
KPLLLYIGRSQKSKRTPVVELMQLLIAEGL--------VDNDICSNSSLEEVSQSYLDA-
----------LIS-RSLLMVDHI------------KKSK-SFSVRIKVCYVHDVVHDFCS
VKAKKEKFF
>St_RH_C04T000346.1
-----------DAKSSE-ETIESTSSS--F----VEVTVGHEEEE--ARIICQ-LLDEHE
SELDVISIVGMPGLGKTTLANKVYKNTLVATHFNVRAWCTVSQKYNKSKVLRGILQQVT-
VSEKK--------------ESED--------------DLAEN----------------LR
RALLDKRYLIVLDDVWDIETGEMLIACFP-KVK-RGNRIILTSRSSKVGLQVKCHSDPLH
LQLLTPEKSWDLFVKKVFGDEGS-CPAELSEVGHQIVEKCQGLPLAIVLIAGVIVR---G
--------KK-KE--KD-------LWLQIEHNLDSFISSNNNLQMMKVMQLSYDHLPYHL
KPLLLYFARSQKNKRTPVSTLMQLWMAEGL--------VDHD-----SSEEVTQSYLDA-
----------LIS-SSLIMVDHI--------P--SESV-LMMSAIIKVCYMHDVVHDFCS
VKAKKEKFF
>St_RH10-15_C03T000904.1
------------AKSSD-KPIESTSSS--F----VEV-----------------------
--------------------------------------------------LREILHQVTG
-SEGN--------------KSED--------------DLAEK----------------LR
RALLDKRYLIVLDDVWDIATGEMLIACFP-KDK-RRNRIILTSRSMKVGLQVKCHSDPRR
LQFLTPEKSWDLSEKRVFG-EGR-CLAELSYVGHQIVVNCKGLSLAVVLIARVTVRVRKG
--------KK-KENEKD-------LWLKIQHNLDSFISANKNLQMMKVMQLSYDHLPYHL
KSLLLYFARSQKSKRTPVSKLMQLWMAEGF--------VDHDIPSKSSLEEATQSYLDA-
----------LIS-SSLIFVDHI--------P--SKKRTWPFSGMIKVCYVHDVVHDFCS
VKAKKEKFF
>St_RH10-15_C04T000291.1
-------------KSFV-EPIESTSSP--F----VEVTVGHEKEE--SQIIGQ-LLNQHE
SELDVISIVGMPGLGKTTLANKVYNNTLVASHFKIRAWCTVSQKYNKSKVLREILQQVAS
-SEEK--------------ESEDH-------------DLAEK----------------LR
RALYDKRYLIVLDDVWDIATGEMLIACFP-KLK-RGDRVILTSRISKVGSQVKCRTDPID
LQVLTLEKSWELFEKRVFG-EGS-CPAELSDVGHQIVKKCKGLPLAIVLIAGVIVR---G
--------KK-KE--KN-------LWLKIQHNLDSFISANINLQMMKVMQLSYDHLPCHL
KPLLLYFARSQKNKRTPVSELKQLWMAEGF--------VDYDIPSKGSLEEATQSYLDA-
----------LIS-SSLIMVDQVL----------SKKSM-PFSVRIKVCYVHDVVHDFCS
EKAKKEKFF
>St_RH10-15_C04T000292.1
-------------------PIESTSSS--F----VEVTVGHEEDE--AKMIDQ-LLDKHE
SELDVISIVRMPGLGKTILANKVYNNTLVATHFNVRAWCTVSQKYNKSKVLREILLQVTG
-SGGK--------------ERED--------------DLAEK----------------LR
VALYDKRYLIVLDDVWDIETWEMLTACFP-KVE-RGNRVILTNRSSEVGLKVKCRSDPLR
LQLLTTEKSWELFGKRVFG-EGS-CPAELSEVGHQIVDKCQGLPLAVVLIAGVIVR---G
--------KK-ME--ND-------LWLNIQDNLDSFISANINLQMMKVMQLSYDHLPYHL
KPLLLYFARSRKSKRTPVSKLMQLWMAEGL--------VNHDIPSKCSLEEATQRYLDA-
----------LVS-SSLIMVDHML----------YKKNM-PFSVRIKVCYVHDVVHDFCS
VKAKKEKFL
>St_RH10-15_C04T000294.1
-------------KSFV-EPIESTSSP--F----VEVTVGHEKEE--SKIIGQ-LLNQHE
SELDVISIVGMLGLGKTTLANKVYNNTLVASHFKIRAWCTVSQKYNKSKVLGEILQQVTG
-SEVK--------------GSED--------------DLAEK----------------LR
RALYDRRYLIVLDDVWDIATGEMLIACFP-KLK-RGDRVILTSRISKVGSQVKYSTDPID
LQVLTLEKSWELFEKRVFG-EGS-CPAELSDVGHQ--------------IAGVIVR---G
--------KK-KE--KD-------LWLKIQDNLDSFISANINLQMMKVMQLSYDHLPCHL
KPLLLYFARSQKNKRTPVSKLKQLWMAEGF--------VDHDIRSKSSLEEATQSDLDA-
----------LVS-SSLIMVDQIP----------SKKSM-PFSVRIKVCYVHDVVHDFCL
EKSIKAKFF
>St_RH10-15_C04T000302.1
-------------KSSD-ESIESTLSS--F----VEVTVGHEEDE--SWIIDQ-LLDEHE
SELDVISIVGMPGLGKTTLANKVYKNTLVASHFNVRAWCTVSQKYNKSKVLLEILQQVTG
-SEGK--------------ESED--------------DLADK----------------VR
RALFDKRYLIVLDDVWDIATGEMLIACFP-KVK-RGNRIILTSRNSEVGLKVKCHSDLLH
LQLLTPEKSWELFEKRVFGDEGS-CPAELSKVGHKIVEKCQGLPLALVLISGVIVKGRKG
--------KQ-----KD-------LWLKIQHNLDSFISANNNLQMMKVMQLSYDHLPHHL
KPLLLYIGRSQKSKRTPVVELMQLLIAEGL--------VDNDICSNSSLEEVSQSYLDA-
----------LIS-RSLLMVDHI------------KKSK-SFSVRIKVCYVHDVVHDFCS
VKAKKEKFF
>St_RH10-15_C04T000305.1
-----------DAKSSE-ETIESTSSS--F----VEVTVGHEEEE--ARIICQ-LLDEHE
SELDVISIVGMPGLGKTTLANKVYKNTLVATHFNVRAWCTVSQKYNKSKVLRGILQQVT-
VSEKK--------------ESED--------------DLAEN----------------LR
RALLDKRYLIVLDDVWDIETGEMLIACFP-KVK-RGNRIILTSRSSKVGLQVKCHSDPLH
LQLLTPEKSWDLFVKKVFGDEGS-CPAELSEVGHQIVEKCQGLPLAIVLIAGVIVR---G
--------KK-KE--KD-------LWLQIEHNLDSFISSNNNLQMMKVMQLSYDHLPYHL
KPLLLYFARSQKNKRTPVSTLMQLWMAEGL--------VDHD-----SSEEVTQSYLDA-
----------LIS-SSLIMVDHI--------P--SESV-LMMSAIIKVCYMHDVVHDFCS
VKAKKEKFF
>St1-St03G232920.1
------------AKSSD-KPIESTSSS--F----VEV-----------------------
--------------------------------------------------LREILHQVTG
-SEGN--------------KSED--------------DLAEK----------------LR
RALLDKRYLIVLDDVWDIATGEMLIACFP-KDK-RRNRIILTSRSMKVGLQVKCHSDPRR
LQFLTPEKSWDLSEKRVFG-EGR-CLAELSYVGHQIVVNCKGLSLAVVLIARVTVRVRKG
--------KK-KENEKD-------LWLKIQHNLDSFISANKNLQMMKVMQLSYDHLPYHL
KSLLLYFARSQKSKRTPVSKLMQLWMAEGF--------VDHDIPSKSSLEEATQSYLDA-
----------LIS-SSLIFVDHI--------P--SKKRTWPFSGMIKVCYVHDVVHDFCS
VKAKKEKFF
>St1-St04G114885.1
-------------KSFV-EPIESTSSP--F----VEVTVGHEKEE--SQIIVQ-LLDEHE
SELDVISIVGMPGLGKTTLANKVYNNTKVTTHFNVRARCTVSQKYNKSKVLGEILQQVTG
-SEGK--------------ESED--------------DLAEK----------------LR
VALYDKRYLIVLDDVWDIATGEMLLACFP-QVE-RGNRVILTSRSSEVGLKVKCHSDPLH
LQLLTPEKSWELFEKRVFG-EGS-CPAELSEVGHKIVEKCQGLPLALVLIAGVIVRVRKG
--------KK-KE--KD-------LWLKIQHNLDSFISANISLQMMKVMQLSYDHLPYHL
RPLLLYFARSRKSKRTPVSKLMQLWMAEGF--------VNHDIPSKCSLEEVTQSYLDA-
----------LIS-SSLIMVDHIL----------SKKSM-PFSVRIKVCYVHDVVHDFCS
VKAKNEKFL
>St1-St04G114890.1
----------------D-EPIESTSSS--F----VEGTVGHEEEE--AKMIDQ-LLDKHE
SEFDVISIVGMPGVGKTTLANKMYNESKVASHFKIRAWCTVSQKYNKSKMLREILQQVTG
-SEEK--------------ESED--------------DLAEK----------------LR
RALLDKRYLIVLDDVWDIATGEMLIACFP-KLE-RGDRVILTSRISKVGLQVKCCTDPID
LQVLTLEKSWELFEKRVFG-EGS-CPAELSDVGYQIVKKCQGLPLAVVLIAGVIDRVRKE
------KEKE-KE--KD-------LWLKIQDN--SFISAKINLDMMKVMQLSYDHLPCHL
KPLLLYFARSQKNKRTPVSKLKQLWMAEGF--------VDHDIRSKSSLEKATQSYLDA-
----------LVS-SSLIMVDQI--------P--SKKSK-PFFVRIKVCYVHDVVHDFCS
EKSKKAKFF
>St1-St04G114895.1
--------------SSN-KPIESTSSS--F----VEVTVGHEEDE--AKMIDQ-LLDKHD
SELDVISIVGMPGLGKTTLANKVYNNTLVASHFNVRAWCTVSQKYNKSKVLREILQQVTA
-SEKK--------------ESED--------------DLAEK----------------LR
VALYDKRYLIVLDDVWDIATGEMLIACFP-KVE-RGNRVILTSRSSEVGLKVKCRSDPLR
LQLLTLGKSWELFEKRVFG-EGS-CPAELSDVGHQIVEKCQGLPLAVGLIAGVIVR---G
--------KK-KE--KH-------LWLKIQHNLDSFVPANNNLEIMKVMQLSYDHLPYHL
KPLLLYFARSRKSKRTPVSKLMQLWMAEGL--------VDHDIPSKCSLEEATQSYLDA-
----------LIS-SSLIMVDHII----------SKKSM-PFSVRIKVCYVHDLVHDFCS
VKAKKEKFL
>St1-St04G114915.1
---------------SD-KPIESTSSS--F----VEVTVGHEEEE--AKMIDQ-LLDKHQ
SELDVISIVGMPGLGKTTLAKKVYNNTLVARHFNVRAWCTVSQKYNKSKVLGEILQQVTG
-SEGK--------------ESEN--------------DLAEK----------------LR
VALYDKRYLIILDDVWDIATGEMLIACFP-KVK-RGNRIILTSRSSEVGLKVKCLSDPLH
LQLLTPEKSWDLFVKKVFGDEGS-CPAELSEVGQQIVEKCQGLPLAVVLIAGVIVR---G
--------KK-KE--KD-------LWLKIQDNLDSFISANINLQMMKVMQLSYDHLPCHL
KPLLLYFARSQKNKRTTVSKLKQLWMAEGF--------VDHDIRSKSSLEEATQSYLDA-
----------LVS-SSLIMVDQIP----------PKKNT-PFSVRLKVCYVHDVVHDFCS
EKSKKAKFF
>St1-St04G115965.1
------------ANSSD-EPIESTSSP--F----VEVTVGHEEDE--ARIIGQ-LLDEHE
SELDVISIVGMPGLGKTTLANKVYNNTLVASHFNVRAKCTVSQKYNKSKVLREILQQVT-
DSEEK--------------VSED--------------DLAEK----------------LR
RALLDKRYLIVLDDVWDIATGEMLIACFP-KLK-RGNRIILTSRSSKVGLQVKCHSDPLH
LQLLTPKKSWDLFEKRVFGEQGS-CPAELSEVGHQIVEKCKGLPLAIVLIAGVIVR---G
--------KK-KK--KN-------LWLQIEHNLDFFISSNNNSQMMKVVQLSYDHLPCHL
KPLLLYFARSQKSKRTPVSTLMQLWMAEGL--------VDHD-----SLEEATQTYLDA-
----------LIS-SSLIMVDHI--------P--SESI-WWTSVMIKVCYMHDVVHDFCS
VKAKKEKFF
>St1-St04G116610.1
--------------------IESTSSS--F----VEVTVGHEEDE--AKMIDQ-LLDKHE
SELDVISIVGMPGLGKTTLAKKVYHNTLVASHFNVRAWCTVSQKYNKSKVLREILQQVTG
-SGGK--------------ESED--------------DLAEN----------------LR
VALYDKRYLIVLDDVWDIATGEMLIACFP-KVE-RGNRVILTSRSSEVGLKVKCRSALLP
LQLLKPEKSWELFEKMVFG-EGS-CPAELLDVGHQIVEKCQGLPLAVVLIAGVIVR---G
--------KK-KE--KD-------LWLIIQHNLDSFVSANNNLE---IMQLSYDHLPYHL
KPLLLYFARSRKSKQIPVSKLMQLWMAEGL--------VDHDIPSKCSLEEATQSYLDA-
----------LIS-SNLIMVDHIL----------SKKNM-FSSVRIKVCYVHDVVHDFCS
VKAKREKFL
>St1-St04G116805.1
-------------------PIELTSSS--F----VEVTVGHEEEE--ARIIDQ-LLDEHE
SELDVISIAGMPGVGKTTLANKVYNNTLVASHFNVRAWCTVSQKYNKSKVLGEILQQVIG
-SEKK--------------ESKYDLAKKQQRVVESEEDLAEN----------------LR
GALYDKRYLIVLDEVWDIETGEMLIACFP-KID-RGNRTILTSRISKVGSQVKCRTDPHH
LQVLTPEKSWDLFEKRVFG-KGS-CPDELSDIGHQIVEKCRGLPLTVVLIAGVIVRVRKG
--------KE-KE--KG-------LWLKIQHNLDSFISANINLQMMKVMQLSYDHLPYHL
KPLLLYFARSRKSKQTPVSKLMQLWMAEGL--------VDHDIPSKSSLDEATQSYLDT-
----------LIS-SSLIMVDHI------------KKSE-SFSVTIKVCYVHDVVHDFCS
EKTKNEKFF
>St1-St04G116810.1
---------------SD-KPIESTSSS--F----VEVTVGHEEDE--AKMIDQ-LLDKHE
SELDVISIVGMPGLGKTTLAKKVYNNTLVASNFNVRAWCTVSQKYNKSKVLREILQQVTG
-SEEK--------------ESED--------------DLAEK----------------LR
RALLDKRYLIVLDDVWDIATGEMLIACFP-KVK-RGNRVILTSRSSEVGLKVKCRSDLLR
LQLLTLGKSWELFEKRVFG-EGS-CPAELLDVGHQIVEKCQGLPLAVVLIAGVIVR---G
--------KK-KE--KD-------LWLKIQHNLDSFVSANNNLE---IMQLSYDHLPCHL
KPLLLYFARSRKSKRTQVSKLMQLWMAEGL--------VDHDIPSKCSLEEATQSYLDA-
----------LIS-SNLIMVDHIL----------SKKNR-YFSVRIKVCYVHDVVHDFCS
VKAKREKFL
>St1-St04G116830.1
--------------SSN-EPIESTSST--F----VEVTVGHEEDE--ARIIGQ-LLDEHE
SELDVISIVGMPGLGKTTLANKVYNDTLVASHFNVRAKCTVSQKYNKSNVLREILQQVTG
-SDVK--------------DSED--------------DLADK----------------LR
RALLDKRYLIVLDDVWDIATGEMLMACFP-KVE-RGNRIILTSRSSEVGLKVKCRSDPLH
LQLLTPKKSWELFEKMVFR-KGS-CPAELSDIGHQIVKKCKGLPLALVLIAGVIVRVREG
----N---KKERE--KD-------LWLKIQHNLNSFISTNINL----VMQLSYDHLPYHL
KPLLLYFARSQKSKRTPVSTLMQLWMAEGL--------VDHD-----SLEETTQSYLDA-
----------LIS-SSLIMMDHIP----------CESSE-YISVMIKVCYVHDVVHDFCS
VKAKKEKLF
>St1-St04G116835.1
----------------N-EPIELTSSS--F----VEVTVGHEEDE--ARIIGQ-LLDEHE
SELDVISYVGMLGLGKTTLANKVYSNTLVASHFNVGAKCTVSQKYNKSKVLQEILQQVPH
VSGGN--------------ESED--------------DPADK----------------LR
RALLDKRHLIVLDDVWDTATGEMLIACFP-KVK-RGNRIILTSRNS--------------
---------------KVFGDEGS-CPAELSEVGHQIVDKCQGLPLAIVLIAGVIVR---G
--------KK-KE--KD-------LWLQIQDNLNSLISAKNNLEMMKVMQLSYDHLPHHL
KPLLLYFGRYRKSKRTPVSTLIQLWMAEGL--------VDHD-----SSEEGTQSYLDA-
----------LIS-GSLIMMDHI--------P--CESS-EPFSVMIKVCYVHDVVHDFCS
VKVKKEKLF
>St1-St04G117725.1
---------------SD-KPIESTSSS--F----VEVTVGHEKEE--AWIIDQ-LLDEHE
SERDVISIVGMPGLGKTTLANKVYNNTLVASHFNVRAWCTVSQKYNKSKVLWEILQQVTA
-SEKK--------------ESED--------------DLAKKQRRV--VESEEDLAENLR
VALLDKRYLIVLDDVWDIATGEMLIACFA-KVE-RGNRVILTSRYSEVGLKVKCRSDPLH
LQLLTLGKSWELFEKRVFG-EGS-CPAELSDVGHQIVEKCQGLPLAVVLIAGVIVR---G
--------KK-KE--KD-------LWLKIQHNLDSFVSANNNLE---IMQLSYDHLPYHL
KPLLLYFARSRKSKRTPVSKLMQLWMAEGL--------VDHDIPSKCSLEEVTQSYLDA-
----------LIS-SSLIMVDHML----------SKKSM-PFSVRIKVCYVHDLVHEFCS
VKAKKEKFL
>St1-St04G119325.1
-------------KSFN-EPIESTSLS--F----VEVTVGHEEDE--SWIIDQ-LLDEHE
SELDVISIVGMPGLGKTTLANKVYKNTLVASHFNVRAWCT------------EILQQVTV
-SGEK--------------ESEC--------------DLAEK----------------LR
RALLDKRYLIVLDDVWDMATREMLIACFP-KVK-RGNRIILTSRSSEVGSKVKCHSDLLY
LRLLTPEKSWELFEKRVFGDEGS-CPAELSKVGHKIVEKCKGLPLALVLIAGVIVRGRKG
--------KK-----KD-------LWLKIQHNLDSFISANNNLEMMKVMQLSYDHLPYHL
KPLLLYFARSQKNKRTPVSTLMQLWMAEGF--------VDHDILSKSSLEEVTQSYLDA-
----------LIS-SSLIMIDHI--------P--CESSE-PFSVTIKVCYVHDVVHDFFS
VKAKKEKFF
>St1-St11G166280.1
----------------------STSSL--F----VEVTVGHEKEE--SQIIDQ-ILDEHE
SELDVISIVGMPGLGKTTLAKKVYNNILVASHFKIRAWCTVSQKYNKSKVLWEILQQVTG
-SEEK--------------GSED--------------DLAEK----------------LR
RALLDKRYLIVFDDVWDIAIGEMLVSCFP-KFN-RGNRIILTSRISKVGSQVKCRTDPLD
LQVLTPEKSGELFEKRVFG-ERS-CPAELSDVGHQIVKKCKGLPLAIVLIAGVIVR---G
--------KK-KE--KD-------LWLKIQDNLDSFISANINLQMMKVMQLSYDHLPYHL
KLLLLYFARSQKNKRTPVSKLKQLWMAEGL--------VDHDIPSKSSLEEVTQSYLDA-
----------LIS-SSLIMVDHIL----------CKKSM-PFSVRIKVCYVHDVVHDFCS
EKAKKAKFF
>St2-St04G117210.1
----------------D-EPIESTSSS--F----VEVTVGHEEEE--ARIIDQ-LLDEHE
SELDVISIVGMPGLGKTTLANKVYNNTLVASHFNVRAWCTVSQKYNKSKVLWEILQQVTA
-SEKK--------------ESED--------------DLAKKQRRV--VESEEDLAENLR
VALYDKRYLIVLDDVWDIATGEMLIACFP-KVE-RGNRVILTSRSTEVGLKVKCRSDPLH
LQLLTLGKSWELFEKRVFG-EGS-FPAELSDVGHQIVEKCQGLPLAVVLIAGVIVR---G
--------KK-KE--RD-------LWLKIQHNLDSFVSANNNLEIMKVMQLSYDHLPYHL
KPLLLYFARSRKSKRTPVSKLMQLWMAEGL--------VDHDIPSKYSLKEATQKYLDA-
----------LVS-SSLIMVDHML----------YKKSK-PFSVRIKVCYVHDVVHDFCS
VKAKKEKFV
>St2-St04G117365.1
--------------------IESTSSS--F----VEVTVGHEEDE--AKMIDQ-LLDKHE
SELDVISIVGMPGLGKTTLAKKVYNNTLVASHFNVRAWCTVSQKYNKSKVLGEILRQVTA
-SEKK--------------ESED--------------DLAEK----------------LR
VALYDKRYLIVLDDVWDIATGEMLITCFP-KVE-RGNRVILTSRSSEVGLKVKCRSDLLR
LQLLTLGKSWELFEKMVFG-EGS-CPAELLDVGHQIVEKCQGLPLAVVLIAGVIVR---G
--------MK-KE--KD-------LWLKIHHNLDSFVSANNNLEMMKVMQLSYDHLPYHL
KPLLLYFARSRKSKQTQVSKLMQLWMAEGL--------VDHDIPSKCSLEEATQSYLDA-
----------LIS-SNLIMVDYIL----------TEKSR-FFSVRIKVCYVHDVVHEFCS
AKAKKEKFL
>St2-St04G117375.1
---------------SD-EPIESTSSS--F----VEVTVGHEEEE--ARIIGQ-LLDEHE
SELDVISIVGMPGLGKTTLANKVYRNTLVATHFNVRAWCTVTQKYNKSKVLREIFQQVI-
GSEGK--------------ESED--------------DLAEN----------------IR
RALYDKRYLIVLDDVWDIATGEMLIACFP-KVK-RGNRIILTSRSSKVGLQVKCHSDPLL
LQLLTPEKSWELFEKRVFGEQGS-CPAELSEVGHQIVEKCKGLPLAVVLIVGVIVRGRKG
--------KE-KE--ND-------LWFKIQHNLDSFISTNNNLEMMKVMQLSYDHLPFRL
RPLLLYFSRSQKSKRTPVSRLMQLWMAEGF--------LDHDILSKSSLEEVIQSYLDA-
----------LIS-SSLIMMDHI--------P--CERS-ESFSVMIKVCYVHDVVHDFCS
VKSKKEKFF
>St2-St04G117380.1
------------------DPIESTSSS--F----VEVTVGHEEDE--ARIISQ-LLDEHE
SELDVISIVGMPGLGKTTLANKVYNNTLVASHFNVRAKCTVSQKYNKSKVLQEILQQVTG
-LGGK--------------ESEN--------------DRAEK----------------LR
VALYDKRYLIVLDDVWDIATGEMLIACFP-KVK-RGNRIILTSRSSKVGLQVKCHSDPLH
LQLLTPEKSWDLFVKRVF-EEGS-CPAELSDVGHQIVEKCKGLPLAIVLISGVIVR---G
--------KK-KE--KD-------LWLKIQHNLDSFISSNNNLQMMKVMQLSYDHLPCHL
KPLLLYFARSQKSKRTPVSTLMQLWMAEGL--------VDHD-----SLEEATQSYLDA-
----------LIS-SSLIMVDHV--------P--SESI--WRSVMIRACYVHDVVHDFCS
VKAKKQKFF
>St2-St04G119365.1
------------------DPIESTSSS--F----VEVTVGHEEDE--ARIISQ-LLDEHE
SELDVISIVGMPGLGKTTLANKVYNNTLVASHFNVRAKCTVSQKYNKSKVLQEILQQVTG
-SGGK--------------ESEN--------------DRAEK----------------LR
VALYDKRYLIVLDDVWDIATGEMLIACFP-KVK-RGNRIILTSRSSKVGLQVKCHSDPLH
LQLLTPEKSWDLFVKRVF-EEGS-CPAELSDVGHQIVEKCKGLPLAIVLISGVIVR---G
--------KK-KE--KD-------LWLKIQHNLDSFISSNNNLQMMKVMQLSYDHLPCHL
KPLLLYFARSQKSKRTPVSTLMQLWMAEGL--------VDHD-----SLEEATQSYLDA-
----------LIS-SSLIMVDHV--------P--SESC-SMMSVMIKVCYVHDVVHDFCS
VKAKKEKLF
>NP_001234836.1
-----------DAKSSH-ESIVLTSSP--F----VEVTVGHEEEE--AWIIGQ-LLDEHE
SELDVISIVGMPGVGKTTLANKVYNNTLVASHFNVRAKCTVSQNFNKSKVLREILQQVTG
-SGGN--------------ESEY--------------DLAEK----------------LR
VALYDKRYLIVLDDVWDIATGEMLIACFP-KVE-RGNRVILTSRSGEVGLKVKCRSDPVD
LQVLTDEKSWELFEKRVFGDEGS-CPAELLDIGHEIVEKCKGLPLALVLIAGVIVR---G
REG---KEKE-KE--KD-------FWVKIQNNLDSFTSSNINSQIMNVMQSSYDHLPYQL
KPLLLYFATLQKSERTPVSTLMQLWMAEGL--------VDHDIPSKCSLEEVTESYLDA-
----------LIS-SGLIMVDHI--------P--SGSY--WTSVMIRACYVHDVVHDFCS
VKAGKEKFF
>XP_004236921.1
------------AKSSS-QPTQSTSSP--F----VEVTVGHEKEE--SQIIDQ-LLDEHE
SELDVISIVGMPGLGKTTLANKVYKNTLVASHFHVRAWCTVSQKYNKSKVLLEILQQVTA
-SEEE--------------KKVD--------------DLAEK----------------LR
TALLDKRYLIVLDDVWDIATGEMLIACFP-KVK-RGNRVILTSRSSEVGLKVKCRSDPLN
LELLTPEESWDLFEKRVFGDEGS-CPAELSKVGHQIVEKCKGLPLAIVLIAGVIVR---G
--------KK-KE--KD-------FWLKILHNLDSFISTNINL----VMQLSYDHLPCHL
KPLLLYFATTQKSQRTPVSTLMQLWMAEGF--------VDHD-----SLEEVTQSYLDA-
----------LIS-SSLIMVDHI--------P--SESI-WWMPSMIKVCYVHDVVHDFCS
EKAKKQKFL
>XP_025886222.1
----------------N-EPIKLTSSS--F----VEVTVGHEEDE--ARIIGQ-LLDEHE
SELDVISIVGMPGVGKTTLANKVYNNTLVASHFKIRAKCTVSQNFNKSKVLREILQQVTA
-SETK--------------ESED--------------DLAGK----------------LR
VALLDKRYLIVLDDVWDIATGEMLIACFPKKVE-RGNRVILTSRSSEVGLKVKCHSDTLH
LQLLTPEKSWDLFVKKVFEDEGS-CPAELSDIGHQIVEKCKGLPLSIVLIAGVIVR---G
--------KK-KK--KD-------LWLQIEHNLDSFISSNNNLQMMKVMQLSYDHLPYHL
KPLLLYFARSQKSKRTPVSTLMQLWMAEGL--------VDHD-----SSVETTQSYLNA-
----------LIS-SSLIMVDHI--------P--SESLW-WTSAMIRACYVHDVVHDFCS
VKAKKEKFF
>XP_025886344.1
------------AKSSS-QPTQSTSSP--F----VEVTVGHEKEE--AWIIDQ-LLDEHE
SELDVISIVGMPGLGKTTLANKVYKNTLVASHFHVRAWCTVSQXYNKSKVLREILKQVTG
-SGGK--------------ESED--------------DLAEK----------------LR
RALLDKRYLIVLDDVWDIETGEMLIACFP-KVK-RGNRIILTSRSSKVGLQVKCHSDPLR
LQLLTPEKSWDLFVKKVFGDKGS-CPAELSKVGHQIVEKCKGLPLAIVLIAGVIVR---G
--------KK-KE--KD-------FWLKILHNLDSFISTNINL----VMQLSYDHLPCHL
KPLLLYFATTQKSQRTPVSTLMQLWMAEGF--------VDHD-----SLEEVTQSYLDA-
----------LIS-SSLIMVDHI--------P--SESI-WWTPLMIKVCYVHDVVHDFCS
EKAKKEKLL
>XP_006355088.1
-----------DAKSSE-ETIESTSSS--F----VEVTVGHEEEE--ARIICQ-LLDEHE
SELDVISIVGMPGLGKTTLANKVYKNTLVATHFNVRAWCTVSQKYNKSKVLRGILQQVT-
VSEKK--------------ESED--------------DLAEN----------------LR
RALLDKRYLIVLDDVWDIETGEMLIACFP-KVK-RGNRIILTSRSSKVGLQVKCHSDPLH
LQLLTPEKSWDLFVKKVFGDEGS-CPAELSEVGHQIVEKCQGLPLAIVLIAGVIVR---G
--------KK-KE--KD-------LWLQIEHNLDSFISSNNNLQMMKVMQLSYDHLPYHL
KPLLLYFARSQKNKRTPVSTLMQLWMAEGL--------VDHD-----SSEEVTQSYLDA-
----------LIS-SSLIMVDHI--------P--SESV-LMMSAIIKVCYMHDVVHDFCS
VKAKKEKFF
>XP_006355089.1
-------------KSSD-ESIESTLSS--F----VEVTVGHEEDE--SWIIDQ-LLDEHE
SELDVISIVGMPGLGKTTLANKVYKNTLVASHFNVRAWCTVSQKYNKSKVLLEILQQVTG
-SEGK--------------ESED--------------DLADK----------------VR
RALFDKRYLIVLDDVWDIATGEMLIACFP-KVK-RGNRIILTSRNSEVGLKVKCHSDLLH
LQLLTPEKSWELFEKRVFGDEGS-CPAELSKVGHKIVEKCQGLPLALVLISGVIVKGRKG
--------KQ-----KD-------LWLKIQHNLDSFISANNNLQMMKVMQLSYDHLPHHL
KPLLLYIGRSQKSKRTPVVELMQLLIAEGL--------VDNDICSNSSLEEVSQSYLDA-
----------LIS-RSLLMVDHI------------KKSK-SFSVRIKVCYVHDVVHDFCS
VKAKKEKFF
>XP_015167639.1
-----------DAKSSE-ETIESTSSS--F----VEVTVGHEEEE--ARIICQ-LLDEHE
SELDVISIVGMPGLGKTTLANKVYKNTLVATHFNVRAWCTVSQKYNKSKVLRGILQQVT-
VSEKK--------------ESED--------------DLAEN----------------LR
RALLDKRYLIVLDDVWDIETGEMLIACFP-KVK-RGNRIILTSRSSKVGLQVKCHSDPLH
LQLLTPEKSWDLFVKKVFGDEGS-CPAELSEVGHQIVEKCQGLPLAIVLIAGVIVR---G
--------KK-KE--KD-------LWLQIEHNLDSFISSNNNLQMMKVMQLSYDHLPYHL
KPLLLYFARSQKNKRTPVSTLMQLWMAEGL--------VDHD-----SSEEVTQSYLDA-
----------LIS-SSLIMVDHI--------P--SESV-LMMSAIIKVCYMHDVVHDFCS
VKAKKEKFF
>XP_015167640.1
-----------DAKSSE-ETIESTSSS--F----VEVTVGHEEEE--ARIICQ-LLDEHE
SELDVISIVGMPGLGKTTLANKVYKNTLVATHFNVRAWCTVSQKYNKSKVLRGILQQVT-
VSEKK--------------ESED--------------DLAEN----------------LR
RALLDKRYLIVLDDVWDIETGEMLIACFP-KVK-RGNRIILTSRSSKVGLQVKCHSDPLH
LQLLTPEKSWDLFVKKVFGDEGS-CPAELSEVGHQIVEKCQGLPLAIVLIAGVIVR---G
--------KK-KE--KD-------LWLQIEHNLDSFISSNNNLQMMKVMQLSYDHLPYHL
KPLLLYFARSQKNKRTPVSTLMQLWMAEGL--------VDHD-----SSEEVTQSYLDA-
----------LIS-SSLIMVDHI--------P--SESV-LMMSAIIKVCYMHDVVHDFCS
VKAKKEKFF
>XP_015167641.1
-----------DAKSSE-ETIESTSSS--F----VEVTVGHEEEE--ARIICQ-LLDEHE
SELDVISIVGMPGLGKTTLANKVYKNTLVATHFNVRAWCTVSQKYNKSKVLRGILQQVT-
VSEKK--------------ESED--------------DLAEN----------------LR
RALLDKRYLIVLDDVWDIETGEMLIACFP-KVK-RGNRIILTSRSSKVGLQVKCHSDPLH
LQLLTPEKSWDLFVKKVFGDEGS-CPAELSEVGHQIVEKCQGLPLAIVLIAGVIVR---G
--------KK-KE--KD-------LWLQIEHNLDSFISSNNNLQMMKVMQLSYDHLPYHL
KPLLLYFARSQKNKRTPVSTLMQLWMAEGL--------VDHD-----SSEEVTQSYLDA-
----------LIS-SSLIMVDHI--------P--SESV-LMMSAIIKVCYMHDVVHDFCS
VKAKKEKFF
>XP_015167643.1
---------------SN-EPIESTSSS--F----VEVTVGHEEDE--AKMIDQ-LLDKHE
SELDVISIVGMPGLGKTTLANKVYNNTLVASHFKIRAWCTVSQKYNKSKVLREILQQVDN
-SEEN--------------ESEDH-------------DLAEK----------------LR
RALYDKRYLIVLDDVWDIATGEMLIACFP-KFK-RGDRVILTSRNSEVGLKLKCHSDLLC
LQLLTFGKSWELFEKMVFG-KES-CPAELLDVGHQIVKKCQGLPLAVVLIAGVIVR---G
--------KK-EE--KD-------LWLKIQHNLD--ISANNNLEIMKVMQLSYDHLPYHL
KPLLLYFARSRKGKRTPVSKLMQLWMAEGF--------LDHDIRSKNSLEEVTQSYLDA-
----------LIS-SSLIMVDHI------------KGSH-PFFVKIKVCYVHDVVHDFCS
VKAKKEKFF
>XP_015167644.1
---------------SN-EPIESTSSS--F----VEVTVGHEEDE--AKMIDQ-LLDKHE
SELDVISIVGMPGLGKTTLANKVYNNTLVASHFKIRAWCTVSQKYNKSKVLREILQQVDN
-SEEN--------------ESEDH-------------DLAEK----------------LR
RALYDKRYLIVLDDVWDIATGEMLIACFP-KFK-RGDRVILTSRNSEVGLKLKCHSDLLC
LQLLTFGKSWELFEKMVFG-KES-CPAELLDVGHQIVKKCQGLPLAVVLIAGVIVR---G
--------KK-EE--KD-------LWLKIQHNLD--ISANNNLEIMKVMQLSYDHLPYHL
KPLLLYFARSRKGKRTPVSKLMQLWMAEGF--------LDHDIRSKNSLEEVTQSYLDA-
----------LIS-SSLIMVDHI------------KGSH-PFFVKIKVCYVHDVVHDFCS
VKAKKEKFF
>XP_015167645.1
-------------KSFV-EPIESTSSP--F----VEVTVGHEKEE--SQIIGQ-LLNQHE
SELDVISIVGMPGLGKTTLANKVYNNTLVASHFKIRAWCTVSQKYNKSKVLREILQQVAS
-SEEK--------------ESEDH-------------DLAEK----------------LR
RALYDKRYLIVLDDVWDIATGEMLIACFP-KLK-RGDRVILTSRISKVGSQVKCRTDPID
LQVLTLEKSWELFEKRVFG-EGS-CPAELSDVGHQIVKKCKGLPLAIVLIAGVIVR---G
--------KK-KE--KN-------LWLKIQHNLDSFISANINLQMMKVMQLSYDHLPCHL
KPLLLYFARSQKNKRTPVSELKQLWMAEGF--------VDYDIPSKGSLEEATQRYLDA-
----------LVS-SSLIMVDQTH----------SKKSM-PFSVRIKVCYVHDVVHDFCS
EKAKKEKFF
>XP_015167646.1
-------------KSFV-EPIESTSSP--F----VEVTVGHEKEE--SQIIGQ-LLNQHE
SELDVISIVGMPGLGKTTLANKVYNNTLVASHFKIRAWCTVSQKYNKSKVLREILQQVAS
-SEEK--------------ESEDH-------------DLAEK----------------LR
RALYDKRYLIVLDDVWDIATGEMLIACFP-KLK-RGDRVILTSRISKVGSQVKCRTDPID
LQVLTLEKSWELFEKRVFG-EGS-CPAELSDVGHQIVKKCKGLPLAIVLIAGVIVR---G
--------KK-KE--KN-------LWLKIQHNLDSFISANINLQMMKVMQLSYDHLPCHL
KPLLLYFARSQKNKRTPVSELKQLWMAEGF--------VDYDIPSKGSLEEATQRYLDA-
----------LVS-SSLIMVDQTH----------SKKSM-PFSVRIKVCYVHDVVHDFCS
EKAKKEKFF
>XP_015167647.1
-------------KSFV-EPIESTSSP--F----VEVTVGHEKEE--SQIIGQ-LLNQHE
SELDVISIVGMPGLGKTTLANKVYNNTLVASHFKIRAWCTVSQKYNKSKVLREILQQVAS
-SEEK--------------ESEDH-------------DLAEK----------------LR
RALYDKRYLIVLDDVWDIATGEMLIACFP-KLK-RGDRVILTSRISKVGSQVKCRTDPID
LQVLTLEKSWELFEKRVFG-EGS-CPAELSDVGHQIVKKCKGLPLAIVLIAGVIVR---G
--------KK-KE--KN-------LWLKIQHNLDSFISANINLQMMKVMQLSYDHLPCHL
KPLLLYFARSQKNKRTPVSELKQLWMAEGF--------VDYDIPSKGSLEEATQRYLDA-
----------LVS-SSLIMVDQTH----------SKKSM-PFSVRIKVCYVHDVVHDFCS
EKAKKEKFF
>XP_015167648.1
-------------KSFV-EPIESTSSP--F----VEVTVGHEKEE--SQIIGQ-LLNQHE
SELDVISIVGMPGLGKTTLANKVYNNTLVASHFKIRAWCTVSQKYNKSKVLREILQQVAS
-SEEK--------------ESEDH-------------DLAEK----------------LR
RALYDKRYLIVLDDVWDIATGEMLIACFP-KLK-RGDRVILTSRISKVGSQVKCRTDPID
LQVLTLEKSWELFEKRVFG-EGS-CPAELSDVGHQIVKKCKGLPLAIVLIAGVIVR---G
--------KK-KE--KN-------LWLKIQHNLDSFISANINLQMMKVMQLSYDHLPCHL
KPLLLYFARSQKNKRTPVSELKQLWMAEGF--------VDYDIPSKGSLEEATQRYLDA-
----------LVS-SSLIMVDQTH----------SKKSM-PFSVRIKVCYVHDVVHDFCS
EKAKKEKFF
>XP_015170744.1
----------------------STSSL--F----VEVTVGPEKEE--SQIIDQ-LLDEHE
SELDVISIVGMPGLGKTTLAKKVYNNTLVASHFKIRAWCTVSQKYNKSKVLWEILQQVTG
-SEEK--------------GSED--------------DLAEK----------------LR
RALLDKRYLIVLDDVWDIATGEMLISCFP-KFN-RGNRIILTSRISKVGSQVKCRTDPLD
LQVLTPEKXWELFEKRVFG-EGS-CPAELSDVGHKIVKKCKGLPLAIVLIAGVIVR---G
--------KK-KE--KD-------LWLKIQDNLDSFISANINLQMMKVMQLSYDHXPYHL
KLLLLYFARSQKNKRTPVSKLKQLWMAEGL--------VDHDIPSKSSLEEVTQSYLDA-
----------LIS-SSLIMVDHIL----------CKKSM-PFSVRIKVCYVHDVVHDFCS
EKAKKAKFF
>XP_009776290.1
--------------SSN-EPIE-------------------------PRIIKG------P
KARDVISIVGLPGLGKTTLANKVYKNTLVARHFNVRAWCTVSKKYNKSKLLHDIFNQVTG
-SKDKPR------------EGHN--------------DIADK----------------LR
KELRKKRYLIVLDDLWDIASWEELTAGFP-DVM-NGSRIILTSRSAEVASKVKCHTSPLN
LRFLTPEESWELFEKKVFG-EEK-CPGELLDVGQKIVEKCQGLPLVVVLIAGVIRR----
----T---EE-KE---D-------SWLEILGNLKYFVFEDEE-QMMKVMQMSYDHLPDNV
KPCLLYFAGSQNNKLTPESELIRLLMAEGF--------VD-DIPSK-SLEEATKTYLDA-
----------LIS-SSLVMV--------------FEKEA-VFSRIIRVCSVHDIVHEFCS
ITAKKERFF
>XP_015073103.1
---------------SF-EPTQSTSSP--F----VEVTVGHEKEE--AWIIDQ-LLDEHE
SELDVISIVGMPGLGKTTLANKVYKNTLVASHFKIRAKCTVSQNFNKSKVLREILQQVTA
-SETK--------------ESED--------------DLAEK----------------LR
VALLDKRYLIVLDDVWDIATGEMLIACFP-KVE-RGNRVILTSRSSEVGLKVKCRSDPLS
LELLTSEESWDLFEKRVFGDEGS-CPAELSKVGHQIVEKCKGLPLAIVLIAGVIVR---G
--------KK-KE--KD-------FWLKILHNLDSFISTNINL----VMQLSYDHLPCHL
KPLLLYFATTQKSQRTPVSTLMQLWMAEGF--------VDHD-----SLEEVTQSYLDA-
----------LIS-SSLIMVDHI--------P--SKSI-WWTSLMIKVCYVHDVVHDFCS
EKAKKEKFL
>XP_027771928.1
-------------------PIELTSSS--F----VEVTVGHEEDE--AWIIGQ-LLDEHE
SKLDVISIVGMPGVGKTTLANKVYNNTLVASHFKIRAKCTVSQNFNKSKVLREILQQVTA
-SETN--------------GSED--------------DLAEK----------------LR
VALLDKRYLIVLDDVWDIATGEMLIACFP-KVE-RGNRVILTSRSGEVGLKVKCRSDPVE
LRVLTDEKSWELFEKRVFGDEGS-CPAELLDIGHQIVEKCKGLPLALVLIAGVIVR---G
REG---KEKE-KE--KD-------LWVKIQNNLDSFTSSNINSQIMNVMQSSYDHLPYQL
KPLLLYFARSQKSKRTPVSTLMQLWMAEGL--------VDHDIGLKSSLEEVTHSYLDA-
----------LIS-SSLIMVDHI--------P--SKSV--WTSVMIRACYVHDVVHDFCT
VKAGKEKFF
>XP_027771929.1
-------------KSSH-ESIVLTSSS--F----VEVTVGHEEEE--AWIIGQ-LLDEHE
SELDVISIVGMPGVGKTTLANKVYNNTLVASHFNVRAKCTVSQKYNKSKVLQEILQQVTG
-SRGK--------------ESED--------------DLAEM----------------LR
VALYDKRYLIVLDDMWDIATGEMLMACFP-KVK-RGNRIILTSRSSKVGLQVKCHSDPLR
LQLLTPEKSWDLFVKKVFGDEGS-CPAELSKVGYQIVEKCKGLPLAIVLIAGVIVR---R
--------KK-KE--KD-------FWLKILHNLDSFISTNINL----VMQLSYDHLPCHL
KPLLLYFATTQKSQRTPVSTLMQLWMAEGF--------VDHD-----SLEEVTQSYLDA-
----------LIS-SNLIMVDHI--------P--SESI-WWTSTMIKVCYMHDVVHDFCS
VKAEKEKFF
>XP_027771971.1
-------------------PIELTSSS--F----VEVTVGHEEDE--AWIIGQ-LLDEHE
SKLDVISIVGMPGVGKTTLANKVYNNTLVASHFKIRAKCTVSQNFNKSKVLREILQQVTA
-SETN--------------GSED--------------DLAEK----------------LR
VALLDKRYLIVLDDVWDIATGEMLIACFP-KVE-RGNRVILTSRSGEVGLKVKCRSDPVE
LRVLTDEKSWELFEKRVFGDEGS-CPAELLDIGHQIVEKCKGLPLALVLIAGVIVR---G
REG---KEKE-KE--KD-------LWVKIQNNLDSFTSSNINSQIMNVMQSSYDHLPYQL
KPLLLYFARSQKSKRTPVSTLMQLWMAEGL--------VDHDIGLKSSLEEVTHSYLDA-
----------LIS-SSLIMVDHI--------P--SGSI--WTSVMIRACYVHDVVHDFCS
VKAGKEKFF
>XP_027771972.1
-------------------PIELTSSS--F----VEVTVGHEEDE--AWIIGQ-LLDEHE
SKLDVISIVGMPGVGKTTLANKVYNNTLVASHFKIRAKCTVSQNFNKSKVLREILQQVTA
-SETN--------------GSED--------------DLAEK----------------LR
VALLDKRYLIVLDDVWDIATGEMLIACFP-KVE-RGNRVILTSRSGEVGLKVKCRSDPVE
LRVLTDEKSWELFEKRVFGDEGS-CPAELLDIGHQIVEKCKGLPLALVLIAGVIVR---G
REG---KEKE-KE--KD-------LWVKIQNNLDSFTSSNINSQIMNVMQSSYDHLPYQL
KPLLLYFARSQKSKRTPVSTLMQLWMAEGL--------VDHDIGLKSSLEEVTHSYLDA-
----------LIS-SSLIMVDHI--------P--SGSI--WTSVMIRACYVHDVVHDFCS
VKAGKEKFF
>XP_027772157.1
-------------KSSH-ESIVLTSSS--F----VEVTVGHEEEE--AWIIGQ-LLDEHE
SELDVISIVGMPGVGKTTLANKVYNNTLVASHFNVRAKCTVSQKYNKSKVLQEILQQVTG
-SRGK--------------ESED--------------DLAEM----------------LR
VALYDKRYLIVLDDMWDIATGEMLMACFP-KVK-RGNRIILTSRSSKVGLQVKCHSDPLR
LQLLTPEKSWDLFVKKVFGDEGS-CPAELSKVGYQIVEKRKGLPLAIVLIAGVIVR---G
--------KK-KE--KD-------FWLKILHNLDSFISTNINL----VMQLSYDHLPCHL
KPLLLYFATTQKSQRTPVSTLMQLWMAEGF--------VDHD-----SLEEVTQSYLDA-
----------LIS-SNLIMVDHI--------P--SESI-WWTSTMIKVCYMHDVVHDFVS
VRAEKEKFF
>XP_049391740.1
-------------KSFV-EPIESTSSP--F----VEVTVGHEKEE--SQIIAQ-LLDEHE
SELDVISIVGMPGLGKTTLANKVYNNTLVTTHFNVRAWCTVSQKYNKSKVLGEILQQVTA
-SGGK--------------ESED--------------DLAEK----------------LR
VALYNKRYLIVLDDVWDIATGEMLIACFP-KVE-RGNRIILTSRSSEVGLKVKCRSDPLR
LQLLTTEKSWELFEKRVFG-EGS-CPAELSEVGHQIVDKCQGLPLAVVLIAGVIVR---G
--------KK-KE--ND-------LWLKIQDNLDSFISANINLQMMKVMQLSYDHLPCHL
KPLLLYFARWRKSKRTPVSKLMQLWMAEGL--------VDHDIPSKCSLEEATQRYLDA-
----------LVS-SSLIIVDHMF----------YKKNM-PFSVRIKVCYVHDVVHDFCS
VKARKEKFL
>XP_049391741.1
-------------KSSN-DLTESTSSS--F----VEVTVVHEEDE--AWIIDQ-LLDEHE
SKLDVISIVGMPGVSKTTLANKVYNNTLVASHFNVRAWCTVSQKYNKSKVLREILQQVTG
-SEGK--------------ESDD--------------DFAEK----------------LR
RALYDKRYLIVLDDVWDIATGEMLIACFP-KVK-RGNRIILTSRSDKVGLQVKFRSDPLH
LQPLTPEKSWELFEKRVFG-KGS-CPAELSDVGHQIVEKCQGLPMALVLIAGVIVR---E
--------RKGKE--KD-------LWLKIQHNLDSFVFANINLEMMKVMQLSYDHLPYHL
KPLLLYFARDRKSKRTPVSKLMQLWIAEGL--------VDHDISFKSSLEEATQSYLDA-
----------LIS-SNLIMVDYRLF--------NLKEVK-PFSDIIKVCYVHDVVHDFCS
VKAKKEKFL
>XP_049391835.1
---------------SD-KPIESTSSS--F----VEVTVGHEEDE--AKMIDQ-LLDKHE
SELDVISIVGMPGLGKTTLAKKVYNNMLVASHFNVRAWCTVSQKYNKSKVLLEILQQVTG
-LGGK--------------ESED--------------DLAEK----------------LR
VALYDKRYLIVLDDVWDIATGEMLIACFP-KVE-RGNRVILTSRSSEVGLKVKCRSDLLR
LQLLTHGKSWELFEKMVFG-EGS-CPAELLDVGHQIVEKCQGLPLAVVLIAGVIVR---G
--------KK-KE--KD-------LWLKIQHNLDSFVSANNNLE---IMQLSYDRLPYHL
KPLLLYFARWRKSKRTQVSKLMQLWMAEGL--------VDHDIPSKCSLEEATQSYLDA-
----------LIS-SNLIMVDHIL----------TNKSN-FFSVRIKVCYVHDVVHDFCS
VKAKKEKFL
>XP_049391836.1
--------------SSN-EPIESTSSS--F----VEVTVGHEEDE--AKMIDQ-LLDKHE
SELDVISIVGMPGLGKTTLAKKVYNNMLVASHFNVRAWCTVSQKYNKSKVLLEILQQVTG
-LGGK--------------ESED--------------DLAEK----------------LR
VALYDKRYLIVLDDVWDIATGEMLIACFP-KVE-RGNRVILTSRSSEVGLKVKCRSDLLR
LQLLTHGKSWELFEKMVFG-EGS-CPAELLDVGHQIVEKCQGLPLAVVLIAGVIVR---G
--------KK-KE--KD-------LWLKIQHNLDSFVSANNNLE---IMQLSYDRLPYHL
KPLLLYFARWRKSKRTQVSKLMQLWMAEGL--------VDHDIPSKCSLEEATQSYLDA-
----------LIS-SNLIMVDHIL----------TNKSN-FFSVRIKVCYVHDVVHDFCS
VKAKKEKFL
>XP_049391837.1
--------------SSN-EPIESTSSS--F----VEVTVGHEEDE--AKMIDQ-LLDKHE
SELDVISIVGMPGLGKTTLAKKVYNNMLVASHFNVRAWCTVSQKYNKSKVLLEILQQVTG
-LGGK--------------ESED--------------DLAEK----------------LR
VALYDKRYLIVLDDVWDIATGEMLIACFP-KVE-RGNRVILTSRSSEVGLKVKCRSDLLR
LQLLTHGKSWELFEKMVFG-EGS-CPAELLDVGHQIVEKCQGLPLAVVLIAGVIVR---G
--------KK-KE--KD-------LWLKIQHNLDSFVSANNNLE---IMQLSYDRLPYHL
KPLLLYFARWRKSKRTQVSKLMQLWMAEGL--------VDHDIPSKCSLEEATQSYLDA-
----------LIS-SNLIMVDHIL----------TNKSN-FFSVRIKVCYVHDVVHDFCS
VKAKKEKFL
>XP_049391838.1
--------------SSN-EPIESTSSS--F----VEVTVGHEEDE--AKMIDQ-LLDKHE
SELDVISIVGMPGLGKTTLAKKVYNNMLVASHFNVRAWCTVSQKYNKSKVLLEILQQVTG
-LGGK--------------ESED--------------DLAEK----------------LR
VALYDKRYLIVLDDVWDIATGEMLIACFP-KVE-RGNRVILTSRSSEVGLKVKCRSDLLR
LQLLTHGKSWELFEKMVFG-EGS-CPAELLDVGHQIVEKCQGLPLAVVLIAGVIVR---G
--------KK-KE--KD-------LWLKIQHNLDSFVSANNNLE---IMQLSYDRLPYHL
KPLLLYFARWRKSKRTQVSKLMQLWMAEGL--------VDHDIPSKCSLEEATQSYLDA-
----------LIS-SNLIMVDHIL----------TNKSN-FFSVRIKVCYVHDVVHDFCS
VKAKKEKFL
>XP_049391839.1
--------------SSN-EPIESTSSS--F----VEVTVGHEEDE--AKMIDQ-LLDKHE
SELDVISIVGMPGLGKTTLAKKVYNNMLVASHFNVRAWCTVSQKYNKSKVLLEILQQVTG
-LGGK--------------ESED--------------DLAEK----------------LR
VALYDKRYLIVLDDVWDIATGEMLIACFP-KVE-RGNRVILTSRSSEVGLKVKCRSDLLR
LQLLTHGKSWELFEKMVFG-EGS-CPAELLDVGHQIVEKCQGLPLAVVLIAGVIVR---G
--------KK-KE--KD-------LWLKIQHNLDSFVSANNNLE---IMQLSYDRLPYHL
KPLLLYFARWRKSKRTQVSKLMQLWMAEGL--------VDHDIPSKCSLEEATQSYLDA-
----------LIS-SNLIMVDHIL----------TNKSN-FFSVRIKVCYVHDVVHDFCS
VKAKKEKFL
>XP_049391840.1
---------------SD-KPIESTSSS--F----VEVTVGHEEDE--AKMIAQ-LLDKHE
SELDVISIVGMPGLGKTTLANKVYNNTKVTTHFNVRARCTVSQKCNKSKVLGEILQQVTG
-SEGK--------------ESED--------------DLAEK----------------LR
VALYDKRYLIVLDDVWDIATGEMLLACFP-QVE-RGNRVILTSRSSEVGLKVKCHSDPLH
LQLLTPEKSWELFEKRVFG-EGS-CPAELSEVGHKIVEKCQGLPLALVLIAGVIVRVRKG
--------KK-KE--KD-------LWLKIQHNLDSFISANISLQMMKVMQLSYDHLPYHL
RPLLLYFARSRKSKRTPVSKLMQLWMAEGF--------VNHDIPSKCSLEEVTQSYLDA-
----------LIS-SSLIMVDHIL----------SKKSM-PFSVRIKVCYVHDVVHDFCS
VKAKKEKFL
>XP_049391841.1
--------------SSN-EPIESTSSS--F----VEVTVGHEEDE--AKMIAQ-LLDKHE
SELDVISIVGMPGLGKTTLANKVYNNTKVTTHFNVRARCTVSQKCNKSKVLGEILQQVTG
-SEGK--------------ESED--------------DLAEK----------------LR
VALYDKRYLIVLDDVWDIATGEMLLACFP-QVE-RGNRVILTSRSSEVGLKVKCHSDPLH
LQLLTPEKSWELFEKRVFG-EGS-CPAELSEVGHKIVEKCQGLPLALVLIAGVIVRVRKG
--------KK-KE--KD-------LWLKIQHNLDSFISANISLQMMKVMQLSYDHLPYHL
RPLLLYFARSRKSKRTPVSKLMQLWMAEGF--------VNHDIPSKCSLEEVTQSYLDA-
----------LIS-SSLIMVDHIL----------SKKSM-PFSVRIKVCYVHDVVHDFCS
VKAKKEKFL
>XP_049391842.1
--------------SSN-EPIESTSSS--F----VEVTVGHEEDE--AKMIAQ-LLDKHE
SELDVISIVGMPGLGKTTLANKVYNNTKVTTHFNVRARCTVSQKCNKSKVLGEILQQVTG
-SEGK--------------ESED--------------DLAEK----------------LR
VALYDKRYLIVLDDVWDIATGEMLLACFP-QVE-RGNRVILTSRSSEVGLKVKCHSDPLH
LQLLTPEKSWELFEKRVFG-EGS-CPAELSEVGHKIVEKCQGLPLALVLIAGVIVRVRKG
--------KK-KE--KD-------LWLKIQHNLDSFISANISLQMMKVMQLSYDHLPYHL
RPLLLYFARSRKSKRTPVSKLMQLWMAEGF--------VNHDIPSKCSLEEVTQSYLDA-
----------LIS-SSLIMVDHIL----------SKKSM-PFSVRIKVCYVHDVVHDFCS
VKAKKEKFL
>XP_049391843.1
--------------SSN-EPIESTSSS--F----VEVTVGHEEDE--AKMIAQ-LLDKHE
SELDVISIVGMPGLGKTTLANKVYNNTKVTTHFNVRARCTVSQKCNKSKVLGEILQQVTG
-SEGK--------------ESED--------------DLAEK----------------LR
VALYDKRYLIVLDDVWDIATGEMLLACFP-QVE-RGNRVILTSRSSEVGLKVKCHSDPLH
LQLLTPEKSWELFEKRVFG-EGS-CPAELSEVGHKIVEKCQGLPLALVLIAGVIVRVRKG
--------KK-KE--KD-------LWLKIQHNLDSFISANISLQMMKVMQLSYDHLPYHL
RPLLLYFARSRKSKRTPVSKLMQLWMAEGF--------VNHDIPSKCSLEEVTQSYLDA-
----------LIS-SSLIMVDHIL----------SKKSM-PFSVRIKVCYVHDVVHDFCS
VKAKKEKFL
>XP_049391844.1
---------------SD-KPIESTSSS--F----VEVTVGHEEDE--AKMIAQ-LLDKHE
SELDVISIVGMPGLGKTTLANKVYNNTKVTTHFNVRARCTVSQKCNKSKVLGEILQQVTG
-SEGK--------------ESED--------------DLAEK----------------LR
VALYDKRYLIVLDDVWDIATGEMLLACFP-QVE-RGNRVILTSRSSEVGLKVKCHSDPLH
LQLLTPEKSWELFEKRVFG-EGS-CPAELSEVGHKIVEKCQGLPLALVLIAGVIVRVRKG
--------KK-KE--KD-------LWLKIQHNLDSFISANISLQMMKVMQLSYDHLPYHL
RPLLLYFARSRKSKRTPVSKLMQLWMAEGF--------VNHDIPSKCSLEEVTQSYLDA-
----------LIS-SSLIMVDHIL----------SKKSM-PFSVRIKVCYVHDVVHDFCS
VKAKKEKFL
>XP_049391845.1
---------------SD-KPIESTSSS--F----VEVTVGHEEDE--AKMIDQ-LLDKHE
SELDVISIVGMPGLGKTTLAKKVYNNMLVASHFNVRAWCTVSQKYNKSKVLLEILQQVTG
-LGGK--------------ESED--------------DLAEK----------------LR
VALYDKRYLIVLDDVWDIATGEMLIACFP-KVE-RGNRVILTSRSSEVGLKVKCRSDLLR
LQLLTHGKSWELFEKMVFG-EGS-CPAELLDVGHQIVEKCQGLPLAVVLIAGVIVR---G
--------KK-KE--KD-------LWLKIQHNLDSFVSANNNLE---IMQLSYDRLPYHL
KPLLLYFARWRKSKRTQVSKLMQLWMAEGL--------VDHDIPSKCSLEEATQSYLDA-
----------LIS-SNLIMVDHIL----------TNKSN-FFSVRIKVCYVHDVVHDFCS
VKAKKEKFL
>XP_049391846.1
---------------SD-KPIESTSSS--F----VEVTVGHEEDE--AKMIDQ-LLDKHE
SELDVISIVGMPGLGKTTLAKKVYNNMLVASHFNVRAWCTVSQKYNKSKVLGEILQQVTA
-SEGK--------------ESED--------------DLAEK----------------LR
VALYDKRYLIVLDDVWDIATGEMLIACFP-KVE-RGNRVILTSRSSEVGLKVKCRSDLLR
LQLLTLGKSWELFEKMVFG-ERS-CPAELLDVGHQIVEKCQGLPLAVVLIAGVIVK---G
--------KK-KG--KD-------LWLKIQHNLDSFVSANNNLE---IMQLSYDHLPYHL
KPLLLYFARSRKSKRTPVSKLMQLWVAEGL--------VDHDFPSKCSLEEATQSYLDA-
----------LIS-SSLIMVDHIL----------SKKSM-SCSVSIKVCYVHDVVHDFCS
VKAKKEKFL
>XP_049391847.1
---------------SD-KPIESTSSS--F----VEVTVGHEEDE--AKMIDQ-LLDKHE
SELDVISIVGMPGLGKTTLAKKVYNNMLVASHFNVRAWCTVSQKYNKSKVLLEILQQVTG
-LGGK--------------ESED--------------DLAEK----------------LR
VALYDKRYLIVLDDVWDIATGEMLIACFP-KVE-RGNRVILTSRSSEVGLKVKCRSDLLR
LQLLTHGKSWELFEKMVFG-EGS-CPAELLDVGHQIVEKCQGLPLAVVLIAGVIVR---G
--------KK-KE--KD-------LWLKIQHNLDSFVSANNNLE---IMQLSYDRLPYHL
KPLLLYFARWRKSKRTQVSKLMQLWMAEGL--------VDHDIPSKCSLEEATQSYLDA-
----------LIS-SNLIMVDHIL----------TNKSN-FFSVRIKVCYVHDVVHDFCS
VKAKKEKFL
>XP_049391861.1
-------------------PIESTSSS--F----VEVTVGHEEEE--ARIIAQ-LLDEHE
SELDLISIVGMAGLGKTTLANKVYNNTLVASHFNVRAWCTVSQKYNKSKVLWEILQQVTA
-SEKKESEDDLAKKQQRVVESED--------------DLAKKQRRV--VEREEDLAENLR
VALYDKRYLIVLDDVWDTATGEMLIACFP-KIE-RGNRVILTSRSSEVGLKVKCRSDPLH
LQLLTPGKSRELFKKRVFG-EGS-CPDELSNVARQIVEKCQGLPLAIVLIAGVIVR---G
--------KK-KE--KG-------LWLKIQHNLDSFVSANNNLEMMKVMQLSYDHLPNHL
KPLLLYFARSRKSKRTPVSKLMQLWMAEGL--------VDHDIPSKYSLEEATQRY----
----------------------XI----------YKKSE-PFSVKIKVCYVHDVVHDFCS
VKAKKEKFV
>XP_049355615.1
--------------SSD-EPIESTSSS--F----VEETVGHEEDE--AWIIGQ-LLDEYE
SELDVISIVGMPGLGKTTLANKVYNNTLVASHFNVRAKCTVSQKYNKSKVLQEILQQVPH
VSGGN--------------ESED--------------DPADK----------------LR
RALLDKRYLIVLDDVWDTATGEMLIACFP-KVK-RGNRIILTSRSSKVGLQVKCHSDPLH
LQLLTPEKSWDLFVKKVFGDEGS-FPAELSEVGHQIVEKCQGLPLAIVLIAGVIVR---G
--------KK-KE--KD-------LWLKIQHNLDSFISTNINLQMMKVMQLSYDHLPCHL
KPLLLYFARSQKSERTPVSPLMRLWLAEGL--------VDHD-----SLEEVIQSYLDA-
----------LIS-SSLIMMDHI-----------TTGS-SWISKKIKVCYVHDVVHDFCL
VKAKKEKLF
>SMEL4.1_11g019910.1.01
--------------------DESSSSS--F----VEVTVGHEEDE--AWVIDQ-LLDGHE
TELDVISIVGMPGLGKTTLANQVYRNTLVASHFNVRAWCTVSQKYHKSKVLWEILQQVTG
-SKKK--------------ASEE--------------DLAEK----------------LR
SALLDYRYLIILDDVWDIATAEMLIACFP-KVK-RGSRIILTSRISKVGWQVKCRSDPLH
LQLLKPEKSWELFEKRVFG-EGS-CPAELSDIAHRIVEKCQGLPLAVVLIAGVIFRGRKG
------KEKE-KE--KD-------LWIKIQHNLDSFISANNNLQMMK-------------
-----------------------LWMAEGF--------VDRDIPSK-----STQSDLDT-
----------LIS-SSLITVDHVR----------CESDP-YFSVMIKVCYVHDVVHDFCS
VKAKKEKFL
>sp1102chr11_nlr_112.t1
---------------SD-EPIESTSSS------VVEVTVGHEKEE--SQIIDQ-LLDEHE
SELDVISIVGMPGLGKTTLANKVYKNTLVASHFNVRAWCTVSQKYNKSKVLREILQLVTG
-SEGK--------------ESEE--------------DLAEE----------------LR
RALLDKRYLIVLDDVWDIATGEMLIACFP-KVK-RGNRIILTSRSSEVGSKVKCRSDPLH
LQLLTSEKSWELFEKRVFGDEGS-CPAELSEVGHQIVEKCKGLPLALVLIAGVIVS----
--------KK-KE--KD-------LWLKIQHDIDSFVSGNNNLQIMKVMQVSYDHLPDHL
KPLLLYFGRYRKNKRTPVSKLMKLLMAEGF--------VDHDIRSNSSLEEATQSYLDT-
----------LIS-SSLIMVSEAS-GAH------------PYYIKTKVYYVHDVVHDFCA
AKAKKEKLF
>sp1102chr11_nlr_114.t1
----------LDAKSSD-EPIE-------F----VEVTVGREEDE--AKIIHQLLLDEHE
AELDVISIVGMPGLGKTTLANKVYKEMSVASHFNVRAWCTVSQKYNKSKVLRQILQQVTV
-----------------LKGNED--------------DLAEK----------------LR
RALLDKRYLIVLDDVWDIATAEMLIACFP-KVKKRGNRIILTSRSSEVGSKVACHGNLHH
LQLLTSKESRELFERRVFGDKGS-CPAELSEVGHQIVEKCKGLPLALVLIAGVIVR---G
--------KD-KE--KD-------LWLKIQHNLDSFVSGNNNLQMMKVMQLSYDHLPDHL
KPLLLYFARSQKNKRTQVSKLMQLWMAEGL--------VDHDIQSK--------SYLDA-
----------LIS-SSLIMADHF--------PS-------------MVCYVHDIVHDFCS
VKSKKEKFF
>sp1102chr11_nlr_115.t1
---------------SV-EPTHSTSSP--F----FEVTVGHEKEE--SKIIDQ-LRDEHK
SELDVISIVGMPGLGKTTLANKVYNKTLVASHFHIRAWCTVSQKYNKSKVLREILQQVTG
-SEVK--------------ESED--------------DPAEK----------------LR
RALLDKRYLIVLDDVWDIATAEMLIACFP-KVKKRGNRIILTSRSSKVGSKVTCHGNLHH
LKHLTSVESWKLFEKRVFGDEGS-CPAELSEVGHQIVEKCKGLPLALVLIAGVVVR---G
--------REGKK--KD-------LWLKIQHNLDSFISANINLEMMKVMQLSYDHLPYHL
KPLLLYFARSRKSKRTPVSKLMQLWMAEGF--------VDHDIPSENSLEEATQSYLDA-
----------LIS-SSLIMVSEA--------P--G--TF-PYYIKIKVYYVHDVVHDFCA
VKAKKEKFV
>sp1102chr11_nlr_116.t1
-------------KSSV-ETTGSTSSP--F----VEVTVGHEKEE--SQIIDQ-LLDEHE
SELDVISIVGMPGLGKTTLANKVYKNTLVASHFNVRAWCTVSQKYNKSNVLREILQQVTH
-SEVK--------------ESED--------------DLAEK----------------LR
RALLDKRYLIVLDDVWDIATGEMLIACFP-KVK-RGNRVILTSRSSEVGSKVKCCSDPLH
LQLLTSEKSWDLFEKRVFGNEGS-CPAELSEVGHQIVEKCKGLPLALVLITGVIVR---G
--------KE-KE--KD-------LWLKIQHNLDSFISANNNSEMMNVMQLSYDHLPYHL
KPLLLYFAGFQKSKRTPVSKLMQLWMAEGL--------VDHDIPSKSSLEEAIQSYLDA-
----------LIS-SSLIMVDHI--------P--SKKSE-PFFVMIKVCYVHDVVHDFCS
VKAKKEKFI
>sp1102chr11_nlr_117.t1
---------------SV-EPTHSTSSP--F----FEVTVGHEKEE--SKIIDQ-LLDVHE
SELDVISIVGMPGLGKTTLANKVYNKTLVASHFHIRASCTVSQKYNKSKVLREILQQVTG
-SEVK--------------ESED--------------DPAEN----------------LR
KALLDKRYLIVLDDVWDIATAEMLIACFP-NVKKRGNRIILTSRSSEVGLKVTCHGYLHH
LQLLTSDKSWDLFEKRVFG-EGS-CPAELSEVGHQIVEKCQGLPLALVLIAGVIVS---K
--------K--KE--KD-------LWLKIQQNLDSFISANINLEMMKVMQLSYDHLPYHL
KPLLLYFARSQKSKRTPVSKLMQLWMAEGF--------VDHDIRSKSSLEEATQSYLDA-
----------LIS-SSMITMEHI--------P--SRKSV-PLSIMIKVCYVHDVVHDFCS
VKAKKEKFI
>sp1102chr11_nlr_28.t1
-------------------DAKSSNEPIEF----VEVTVGHEKEE--SKIIDQ-LLDGHE
SELDVISIVGMPGLGKTTLANKVYNKTLVASHFHIRAWCTVSQKYNKSKVLREIIQQVTG
-SEVK--------------ESED--------------DPADN----------------LR
KNLLNRRYLIVLDDVWDIATAEMLIACFP-NVKNRGNRIILTSRSSKVGSKVTCHGNLHH
LQLLSSEESWKLFEKRVFGDEGS-CPAELSEVGHEIVKKCDGLPLALVLIAGVVVR---G
--------REGKK--KD-------LWLKIQHNLDSFISANINSQMMKVMELSYDNLPYHL
KPLLLYFGRSQKNKRTPVSKLKQLLMAEGF--------VDHNIPSKNSLEEATQSYLDA-
----------LIS-SNLIMVAHI--------F--SMKSM-PFSVMTKVCYVHDVVHDFCS
VKAKKEKFF
>sp1102chr11_nlr_29.t1
-------------------PIEPISSS--F----VKVTVGHEEEE--SWIIDQ-LLDEHE
SELDVISIVGMPGLGKTTLANKVYKNTLVASHFNVRAWCTVSQNYNKSKVLRQILQQVTV
-SEGK--------------ESED--------------DPAEN----------------LR
KALLDVRYLIVLDDVWDIETAEMLIACFP-KVKKRGNRIMLTSRSSEVGLQVKCRSDPLH
LQLLTPEESWELLVKKVFGDEGSCCEDELSEVGYQIVKKCQGLPLALVLIAGVIVRVRKG
------KENE-KE--KD-------LWLKIQQNLDSFISGNNNSEIMKVMQLSYDHLPDHL
KPLLLYFGRYQKRKRTPVSKLMQLWMDEGL--------VDHDIR--SSLEEATQSYLDA-
----------LIS-SSLIMVDHI--------P--SRSSH-ASSVMIKVCYVHDVVHDFCS
VKAKKEKLF
>sp2271chr11.30949.t1
----------------D-APIESTSSS------SVEVTVGHEEEE--TRIIDQ-LLDEHE
SELDVISIVGMPGLGKTTLANKVYKNTLVASHFNVRAWCTVFQKYNKSKVLREILQQVTG
-SEGE--------------ESEN--------------DLAEK----------------LR
RALLDKRYLIVSDDVWDTTAGEMLIACFP-KVK-RGNRIILTSRSSEVGSKVKCRSDPLH
LQLLTSEKSWDLFEKRVFGDEGS-CPAELLEVGHQIVEKCQGLPLALVLVAGVIVS----
--------KK-KE--ND-------LRLKIQHDLDSFVSGNNNLQIMKIMQLSYDHLPDHL
KPLLLYFGRYRKNKRTPVSKLMQLLMAEGF--------VDHDIQSNSSLEETSQSYLDT-
----------LIS-SSLIMVSEAP-GTF------------PYYIKIKVYYVHDVVHDFCA
VKVKKEKLF
>sp2271chr11.30955.t1
------------AKSSV-QTTDSTSSP--F----VEVTVGHEKEK--SKIINQ-LLDEHE
SELDVISIIGMPGVGKTTLVNKVYKNISVASHFSVRAWCTVSQKYNKSKVLREILQQVTV
-SEEK--------------ESED--------------DLAEK----------------LR
KSLLDVRYLIVLDDVWDIATAEMLIACFP-KVE-RGNRIILTSRSSKVGSQVKCHGDPVH
LQPLTPKTSWVLFEKRVFG-EGS-CPAELSDIGHQIVEKCQGLPLALVLIAGVIVS----
--------KK-KE--KD-------LWLQIQQNLDSFVSSNINLEMMNVMQLSYDHLPYHL
KPLLLYFAGSQKSKRTPVSKLMQLWMAEGF--------VDHDIQSKISLEEATQSYLDA-
----------LIS-SSLIMVDHIL----------SKSSQ-PFSVMIKACYVHDVVHDFCL
AKAKKEKFF
>sp2271chr11.30956.t1
---------------SD-EPIESTSSS------VVEVTVGHEKEE--SQIIDQ-LLDEHE
SELDVISIVGMPGLGKTTLANKVYKNTLVASHFNVRAWCTVSQKYNKSKVLREILQLVTG
-SEGK--------------ESEE--------------DLAEE----------------LR
RALLDKRYLIVLDDVWDIATGEMFIACFP-KVK-RGNRIILTSRSSEVGSKVKCRSDPLH
LQLLTSEKSWELFEKRVFGDEGS-CPAELSEVGHQIVEKCKGLPLALVLIAGVIVS----
--------KK-KE--KD-------LWLKIQHDIDSFVSGNNNLQIMKVMQVSYDHLPDHL
KPLLLYFGRYRKNKRTPVSKLMKLLMAEGF--------VDHDIRSNSSLEEATQSYLDT-
----------LIS-SSLIMVSEAS-GAH------------PYYIKTKVYYLHDVVHDFCA
AKAKKEKLF
>sp2271chr11.30959.t1
---------------SV-EPTHSTSSP--F----FEVTVGHEKEE--SKIIDQ-LLDEHE
SELDVISIVGMPGLGKTTLANKVYNKTSVASHFHIRAWCTVSQKYNKSKVLREILQHVTG
-SEVK--------------ESED--------------DPAEK----------------LR
RALLDKRYLIVLDDVWDIATAEMLIACFP-KVKKRGSRIILTSRSSEVGLKVTCHGNLHL
LKLLTSDKSWDLFEKRVFGDEGS-CPAELSEVGHQIVEKCQGLPLALVLIAGVIVS---M
--------K--KE--KD-------LWLKIQQNLDSFISANIHLEMMKVMQLSYDHLPYHL
KPLLLYFARSQKSKRTPVSKLMQLWMAEGF--------VDHDIRSKSSLEEATQSYLDA-
----------LIS-SSLIMMEHI--------P--SRKSV-PLSIMIKVCYVHDVVHDFCS
VKAKKEKFI
>sp2271chr11.nlr100.t1
----------------D-APIESTSSS------SVEVTVGHEEEE--TRIIDQ-LLDEHE
SELDVISIVGMPGLGKTTLANKVYKNTLVASHFNVRAWCTVFQKYNKSKVLREILQQVTG
-SEGE--------------ESEN--------------DLAEK----------------LR
RALLDKRYLIVSDDVWDTTAGEMLIACFP-KVK-RGNRIILTSRSSEVGSKVKCRSDPLH
LQLLTSEKSWDLFEKRVFGDEGS-CPAELLEVGHQIVEKCQGLPLALVLVAGVIVS----
--------KK-KE--ND-------LRLKIQHDLDSFVSGNNNLQIMKIMQLSYDHLPDHL
KPLLLYFGRYRKNKRTPVSKLMQLLMAEGF--------VDHDIQSNSSLEETSQSYLDT-
----------LIS-SSLIMVSEAP-GTF------------PYYIKIKVYYVHDVVHDFCA
VKVKKEKLF
>sp2271chr11.nlr149.t1
---------------SV-EPTHSTSSP--F----FEVTVGHEKEE--SKIIDQ-LLDEHE
SELDVISIVGMPGLGKTTLANKVYNKTSVASHFHIRAWCTVSQKYNKSKVLREILQHVTG
-SEVK--------------ESED--------------DPAEK----------------LR
RALLDKRYLIVLDDVWDIATAEMLIACFP-KVKKRGSRIILTSRSSEVGLKVTCHGNLHL
LKLLTSDKSWDLFEKRVFGDEGS-CPAELSEVGHQIVEKCQGLPLALVLIAGVIVS---M
--------K--KE--KD-------LWLKIQQNLDSFISANIHLEMMKVMQLSYDHLPYHL
KPLLLYFARSQKSKRTPVSKLMQLWMAEGF--------VDHDIRSKSSLEEATQSYLDA-
----------LIS-SSLIMMEHI--------P--SRKSV-PLSIMIKVCYVHDVVHDFCS
VKAKKEKFI
>sp2271chr11.nlr150.t1
------------AKSSV-QTTDSTSSP--F----VEVTVGHEKEK--SKIINQ-LLDEHE
SELDVISIIGMPGVGKTTLVNKVYKNISVASHFSVRAWCTVSQKYNKSKVLREILQQVTV
-SEEK--------------ESED--------------DLAEK----------------LR
KSLLDVRYLIVLDDVWDIATAEMLIACFP-KVE-RGNRIILTSRSSKVGSQVKCHGDPVH
LQPLTPKTSWVLFEKRVFG-EGS-CPAELSDIGHQIVEKCQGLPLALVLIAGVIVS----
--------KK-KE--KD-------LWLQIQQNLDSFVSSNINLEMMNVMQLSYDHLPYHL
KPLLLYFAGSQKSKRTPVSKLMQLWMAEGF--------VDHDIQSKISLEEATQSYLDA-
----------LIS-SSLIMVDHIL----------SKSSQ-PFSVMIKACYVHDVVHDFCL
AKAKKEKFF
>sp2271chr11.nlr153.t1
---------------SD-EPIESTSSS------VVEVTVGHEKEE--SQIIDQ-LLDEHE
SELDVISIVGMPGLGKTTLANKVYKNTLVASHFNVRAWCTVSQKYNKSKVLREILQLVTG
-SEGK--------------ESEE--------------DLAEE----------------LR
RALLDKRYLIVLDDVWDIATGEMFIACFP-KVK-RGNRIILTSRSSEVGSKVKCRSDPLH
LQLLTSEKSWELFEKRVFGDEGS-CPAELSEVGHQIVEKCKGLPLALVLIAGVIVS----
--------KK-KE--KD-------LWLKIQHDIDSFVSGNNNLQIMKVMQVSYDHLPDHL
KPLLLYFGRYRKNKRTPVSKLMKLLMAEGF--------VDHDIRSNSSLEEATQSYLDT-
----------LIS-SSLIMVSEAS-GAH------------PYYIKTKVYYLHDVVHDFCA
AKAKKEKLF
>sp2271chr11.nlr96.t1
-------------------PIEPISSS--F----VKVTVGHEEEE--SWIIDQ-LLDEHE
SELDVISIVGMPGLGKTTLANKVYKNTLVASHFNVRAWCTVSQNYNKSKVLRQILQQVTV
-SEGK--------------ESED--------------DPAEN----------------LR
KALLDVRYLIVLDDVWDIETAEMLIACFP-KVKKRGNRIMLTSRSSEVGLQVKCRSDPLH
LQLLTPEESWELLVKKVFGDEGSCCEDELSEVGYQIVKKCQGLPLALVLIAGVIVRVRKG
------KENE-KE--KD-------LWLKIQQNLDSFISGNNNSEIMKVMQLSYDHLPDHL
KPLLLYFGRYQKRKRTPVSKLMQLWMDEGL--------VDHDIRSKSSLEEATQSYLDA-
----------LIS-SSLIMVDHI--------P--SRSSH-ASSVMIKVCYVHDVVHDFCS
VKAKKEKLF
>sp2271chr11.nlr98.t1
-------------------DAKSSNEPIEF----VEVTVGHEKEE--SKIIDQ-LLDGHE
SELDVISIVGMPGLGKTTLANKVYNKTLVASHFHIRAWCTVSQKYNKSKVLREIIQQVTG
-SEVK--------------ESED--------------DPADN----------------LR
KNLLNRRYLIVLDDVWDIATAEMLIACFP-NVKNRGNRIILTSRSSKVGSKVTCHGNLHH
LQLLSSEESWKLFEKRVFGDEGS-CPAELSEVGHEIVKKCDGLPLALVLIAGVVVR---G
--------REGKK--KD-------LWLKIQHNLDSFISANINSQMMKVMELSYDNLPYHL
KPLLLYFGRSQKNKRTPVSKLKQLLMAEGF--------VDHNIPSKNSLEEATQSYLDA-
----------LIS-SNLIMVAHI--------F--SMKSM-PFSVMTKVCYVHDVVHDFCS
VKAKKEKFF
>Sopim_BGV006775_00T011613.1
---------------SF-EPTQSTSSP--F----VEVTVGHEKEE--SQIIDQ-LLDEHE
SELDVISIVGMPGLGKTTLANKVYKDTLVASHFHVRAWCTVSQKYNKSKVLREILQQVTG
-SGGK--------------ESED--------------DLAEK----------------LR
RALLDKRYLIVLDDVWDIATGEMLIACFP-KGK-RGNRIILTSRSRKVGLKVKCRSDPLD
LKLLTSEESWDLFEKRVFGDEGS-CPAELSEVGHQIVEKCKGLPLAIVLIAGVIVR---G
--------KK-KE--KD-------FWLKILHNLDSFISTNINL----VMQLSYDHLPCHL
KPLLLYFATTQKSQQTPVSTLMQLWMAEGF--------VDHD-----SLEEVTQSYLDA-
----------LIS-SSLIMVDHI--------P--SKSY-WWTSLMIKVCYVHDVVHDFCS
EKAKKEKFF
>Sopim_BGV006775_00T011614.1
-----------DAKSSH-EPIVLTSSS--F--------VGHEEEE--AWIIGQ-LLDEHE
SELDVISIVGMPGVGKTTLANKVYNNTLVASHFNIRAKCTVSQKYNKSKVLQEILQQVTG
-SGGK--------------ESED--------------DLAEK----------------LR
VALYDKRYLIVLDDVWDIATGEMLMACFP-KVK-RGNRIILTSRSSKVGLQVKCHSDPLR
LQLLTPEKSWDLFVKKVFGDEGS-CPAELSEVGHQIVEKCKGLPLAIVLIAGVIVR---G
--------KK-KE--KD-------FWLKIIHNLDSFISTNINL----VMQLSYDHLPCHL
KPLLLYFATTQKSQRTPVSTLMQMWMAEGL--------VDHD-----SLEETTQSYLDA-
----------LIS-SSLIMVDHI--------P--SWSK-WWASVMIKVCYMHDVVHDFCS
LKAKKERFF
>Sopim_BGV006775_00T011615.1
-----------DAKSSH-EPIVLTSSS--F--------VGHEEEE--AWIIGQ-LLDEHE
SELDVISIVGMPGVGKTTLANKVYNNTLVASHFNIRAKCTVSQKYNKSKVLQEILQQVTG
-SGGK--------------ESED--------------DLAEK----------------LR
VALYDKRYLIVLDDVWDIATGEMLMACFP-KVK-RGNRIILTSRSSKVGLQVKCHSDPLR
LQLLTPEKSWDLFVKKVFGDEGS-CPAELSEVGHQIVEKCKGLPLAIVLIAGVIVR---G
--------KK-KE--KD-------FWLKIIHNLDSFISTNINL----VMQLSYDHLPCHL
KPLLLYFATTQKSQRTPVSTLMQMWMAEGL--------VDHD-----SLEETTQSYLDA-
----------LIS-SSLIMVDHI--------P--SWSK-WWASVMIKVCYMHDVVHDFCS
LKAKKERFF
>Sopim_BGV006775_00T011616.1
-------------KSSN-EPIKQASSS--F----VEVVVGHEEDE--AWIIGQ-LLDEHE
SKLDVISIVGMPGVGKTTLANKVYNNTLVASHFHVRAKCTVSQNFNKSKVLREILQQVTA
-SETN--------------GSED--------------DLAEK----------------LR
VALLDKRYLIVLDDVWDIATGEMLIACFP-KVE-RGNRVILTSRSGEVGLKVKCRSDPVD
LQVLTDEKSWELFEKRVFGDEGS-CPAELLDIGHEIVEKCKGLPLALVLIAGVIVR---G
REG-----KK-KE--KD-------FWVKIQHNLDSFTSSNINSQIMNVMQSSYDHLPYQL
KPLLLYFATLQKSERTPVSTLMQLWMAEGL--------VDHDIPSKCSLEEVTHSYLDA-
----------LIS-SSLIMVDHI--------P--SESV--WTSVMIRACYVHDVVHDFCS
VKAGKEKFF
>Sopim_BGV006775_00T011619.1
-----------DAKSSH-ESIVLTSSP--F----VEVTVGHEEEE--AWIIGQ-LLDEHE
SELDVISIVGMPGVGKTTLANKVYNNTLVASHFHVRAKCTVSQKYYKSKVLQEILQQVTG
-SGGK--------------ESED--------------DLAEM----------------LR
VALYNKRYLIVLDDVWDIATGEMLMACFP-KVK-RGNRIILTSRSSKVGLQVKCHSDPLR
LQLLTPEKSWDLFVKKVFGDEGS-CPAELSEVGHQIVEKCKGLPLAIVLIAGVIVR---G
--------KK-KE--KD-------FWLKILHNLDSFISTNISL----VMQLSYDHLPCHL
KPLLLYFATTQKSQRTPVSTLMQLWMAEGF--------VDHD-----SLEEVTQSYLDA-
----------LIS-SNLIMVDHI--------P--SESI-WWTSTMIKVCYMHDVVHDFVS
VKAENEKFF
>Sopim_BGV006775_00T011620.1
-----------DAKSSH-ESIVLTSSP--F----VEVTVGHEEEE--AWIIGQ-LLDEHE
SELDVISIVGMPGVGKTTLANKVYNNTLVASHFHVRANCTVSQKYNKSKVLQEILQQVTG
-SGGN--------------ESEY--------------DLAEK----------------LR
VALYDKRYLIVLDDVWDIATGEMLIACFP-KVE-RGNRVILTSRSGEVGLKVKCRSDPVD
LQVLTDEKSWELFEKRVFGDEGS-CPAELLDIGHEIVEKCKGLPLALVLIAGVIVR---G
REG---KEKE-KE--KD-------FWVKIQNNLDSFTSSNINSQIMNVMQSSYDHLPYQL
KPLLLYFATLQKSERTPVSTLMQLWMAEGL--------VDHDIPSKCSLEEVTESYLDA-
----------LIS-SGLIMVDHI--------P--SGSY--WTSVMIRACYVHDVVHDFCS
VKAGKEKFF
>Solyc_cer_BGV006865_00T011142.1
------------AKSSS-QPTQSTSSP--F----VEVTVGHEKEE--SQIIDQ-LLDEHE
SELDVISIVGMPGLGKTTLANKVYKNTLVASHFHVRAWCTVSQKYNKSKVLLEILQQVTA
-SEEE--------------KKVD--------------DLAEK----------------LR
TALLDKRYLIVLDDVWDIATGEMLIACFP-KVK-RGNRVILTSRSSEVGLKVKCRSDPLN
LELLTPEESWDLFEKRVFGDEGS-CPAELSKVGHQIVEKCKGLPLAIVLIAGVIVR---G
--------KK-KE--KD-------FWLKIIHNLDSFISTNINL----VMQLSYDHLPCHL
KPLLLYFATTQKSQRTPVSTLMQLWMAEGF--------VDHD-----SLEEVTQSYLDA-
----------LIS-SSLIMVDHI--------P--SESI-WWMPSMIKVCYVHDVVHDFCS
EKAKKQKFL
>Solyc_cer_BGV006865_00T011150.1
----------------N-EPIKLTSSS--F----VEVTVGHEEDE--ARIIGQ-LLDEHE
SELDVISIVGMPGVGKTTLANKVYNNTLVASHFKIRAKCTVSQNFNKSKVLREILQQVTG
-SGTK--------------ECED--------------DLAEK----------------LR
VALLDKRYLIVLDDVWDIATGEMLIACFP-KVE-RGNRVILTSRSSEVGLKVKCRSDPLH
LQILTPEKSWDLFVKKVFVDEGS-CPAELSDVGHQIVEKCKGLPLSIVLIAGVIVR---G
--------KK-KK--KD-------LWLQIEHNLDSFISSNNNSQMMNVMQLSYDHLPYHL
KPLLLYFARSQKSKRTPVSTLMQLWMAEGL--------VDHD-----SSVETTQSYLDA-
----------LIS-SSLIMVDHI--------P--SESLW-WTSVMIRACYVHDVVHDFCS
VKAKKEKFF
>Solyc_cer_BGV007931_00T011171.1
-------------KSSN-EPIKQASSS--F----VEVVVGHEEDE--AWIIGQ-LLDEHE
SKLDVISIVGMPGVGKTTLANKVYNNTLVASHFNVRAKCTVSQNFNKSKVLREILQQVTA
-SETN--------------GSED--------------DLAEK----------------LR
VALLDKRYLIVLDDVWDIATGEMLIACFP-KVE-RGNRVILTSRSGE-------------
----------------VFEDEGS-CPAELSDIGHQIVEKCKGLPLSIVLIAGVIVR---G
--------KK-KK--KD-------LWLQIEHNLDSFISSNNNLQMMKVMQLSYDHLPYHL
KPLLLYFARSQKSKRTPVSTLMQLWMAEGL--------VDHD-----SSVETTQSYLNA-
----------LIS-SSLIMVDHI--------P--SESLW-WTSAMIRACYVHDVVHDFCS
VKAKKEKFF
>Solyc_cer_BGV007931_00T011171.2
-------------KSSN-EPIKQASSS--F----VEVVVGHEEDE--AWIIGQ-LLDEHE
SKLDVISIVGMPGVGKTTLANKVYNNTLVASHFNVRAKCTVSQNFNKSKVLREILQQVTA
-SETN--------------GSED--------------DLAEK----------------LR
VALLDKRYLIVLDDVWDIATGEMLIACFP-KVE-RGNRVILTSRSGE-------------
----------------VFEDEGS-CPAELSDIGHQIVEKCKGLPLSIVLIAGVIVR---G
--------KK-KK--KD-------LWLQIEHNLDSFISSNNNLQMMKVMQLSYDHLPYHL
KPLLLYFARSQKSKRTPVSTLMQLWMAEGL--------VDHD-----SSVETTQSYLNA-
----------LIS-SSLIMVDHI--------P--SESLW-WTSAMIRACYVHDVVHDFCS
VKAKKEKFF
>Solyc_cer_BGV007989_00T011228.1
------------AKSSS-QPTQSTSSP--F----VEVTVGHEKEE--SQIIDQ-LLDEHE
SELDVISIVGMPGLGKTTLANKVYKNTLVASHFHVRAWCTVSQKYNKSKVLLEILQQVTA
-SEEE--------------KKVD--------------DLAEK----------------LR
TALLDKRYLIVLDDVWDIATGEMLIACFP-KVK-RGNRVILTSRSSEVGLKVKCRSDPLN
LELLTPEESWDLFEKRVFGDEGS-CPAELSKVGHQIVEKCKGLPLAIVLIAGVIVR---G
--------KK-KE--KD-------FWLKIIHNLDSFISTNINL----VMQLSYDHLPCHL
KPLLLYFATTQKSQRTPVSTLMQLWMAEGF--------VDHD-----SLEEVTQSYLDA-
----------LIS-SSLIMVDHI--------P--SESI-WWMPSMIKVCYVHDVVHDFCS
EKAKKQKFL
>Solyc_cer_BGV007989_00T011233.1
------------AKSSS-QPTQSTSSP--F----VEVTVGHEKEE--AWIIDQ-LLDEHE
SELDVISIVGMPGLGKTTLANKVYKNTLVASHFHVRAWCTVSQKYNKSKVLREILKQVTG
-SGGK--------------ESED--------------DLAEK----------------LR
RALLDKRYLIVLDDVWDIETGEMLIACFP-KVK-RGNRIILTSRSSKVGLQVKCHSDPLR
LQLLTPEKSWDLFVKKVFGDKGS-CPAELSKVGHQIVEKCKGLPLAIVLIAGVIVR---G
--------KK-KE--KD-------FWLKILHNLDSFISTNINL----VMQLSYDHLPCHL
KPLLLYFATTQKSQRTPVSTLMQLWMAEGF--------VDHD-----SLEEVTQSYLDA-
----------LIS-SSLIMVDHI--------P--SESI-WWTPLMIKVCYVHDVVHDFCS
EKAKKEKLL
>Solyc_cer_BGV007989_00T011237.1
-------------KSSN-EPVKQTSSS--F----VEVVVGHEEDE--AWIIGQ-LLDEHE
SKLDVISIVGMPGVGKTTLANKVYNNKLVASHFNVLAKCTVSQKYNKSKVLQEILQQVTG
-SGEK--------------GSEN--------------DLAEK----------------LR
VALYDKRYLIVLDDVWDIATGEMLIACFP-KVE-RGNRVILTSRSGEVGLKVKCRSDPVD
LQVLTDEKSWELFEKRVFGDEGS-CPAELLDIGHQIVEKCKGLPLALVLIAGVIVR---G
REG---KEKE-KE--KD-------FWVKIQNNLDSFTSSNINSQIMNVMQSSYDHLPYQL
KPLLLYFARSQKSKRTPVSVLMQLWMAEGL--------VDHDIGLKSSLEEVTHSYLEA-
----------LIS-SNLIMVDHI--------P--SESIW-WTSTMIKVCYVHDVVHDFCS
VKAGKEKFF
>Solyc_cer_BGV007989_00T011238.1
-------------------PIVLTSSS--F----VEVTVGHEEEE--AWIIGQ-LLDEHE
SELDVISIVGMPGVGKTTLANKVYNNTLVASHFNVRAKCTVSQKYNKSKVLQEILQQVTG
-SGGK--------------ESED--------------DLAGK----------------LR
VALYDKRYLIVLDDVWDIATGEMLMACFP-KVK-RGNRIILTSRSSKVGLQVKCHSDPLR
LQLLTPEKSWDLFVKKVFGDEGS-CPAELSEVGHQIVEKCKGLPLAIVLIAGVIVR---G
--------KK-KE--KD-------FWLKIIHNLDSFISTNINL----VMQLSYDHLPCHL
KPLLLYFATTQKSKRTPVSMLMQLWMAEGL--------VDHD-----SLEEITQSYLDA-
----------LIS-SSLIMVDHI--------P--SWSK-WWASVMIKVCYMHDVVHDFCS
LKAKKERFF
>Solyc_cer_BGV007989_00T011239.1
----------------N-EPIKLTSSS--F----VEVTVGHEEDE--ARIIGQ-LLDEHE
SELDVISIVGMPGVGKTTLANKVYNNTLVASHFKIRAKCTVSQNFNKSKVLREILQQVTG
-SGTK--------------ECED--------------DLAEK----------------LR
VALLDKRYLIVLDDVWDIATGEMLIACFP-KVE-RGNRVILTSRSSEVGLKVKCRSDPLH
LQILTPEKSWDLFVKKVFVDEGS-CPAELSDVGHQIVEKCKGLPLSIVLIAGVIVR---G
--------KK-KK--KD-------LWLQIEHNLDSFISSNNNSQMMNVMQLSYDHLPYHL
KPLLLYFARSQKSKRTPVSTLMQLWMAEGL--------VDHD-----SSVETTQSYLDA-
----------LIS-SSLIMVDHI--------P--SESLW-WTSVMIRACYVHDVVHDFCS
VKAKKEKFF
>Solyc_cer_BGV007989_00T011240.1
-------------KSSN-EPIKQASSS--F----VEVVVGHEEDE--AWIIGQ-LLDEHE
SKLDVISIVGMPGVGKTTLANKVYNNTLVASHFNVRAKCTVSQNFNKSKVLREILQQVTA
-SETN--------------GSED--------------DLAEK----------------LR
VALLDKRYLIVLDDVWDIATGEMLIACFP-KVE-RGNRVILTSRSGEVGLKVKCRSDPVD
LQVLTDEKSWELFEKRVFGDEGS-CPAELLDIGHQIVEKCKGLPLALVLIAGVIVR---G
REG-----KK-KE--KD-------FWVKIQHNLDSFTSSNINSQIMNVMQSSYDHLPYQL
KPLLLYFATLQKSERTPVSTLMQLWMAEGL--------VDHDIPSKCSLEEVTHSYLDA-
----------LIS-SSLIMVDHI--------P--SESV--WTSVMIRACYVHDVVHDFCS
VKAGKEKFF
>Solyc_cer_BGV007989_00T011241.1
-----------DAKSSH-ESIVLTSSP--F----VEVTVGHEEEE--AWIIGQ-LLDEHE
SELDVISIVGMPGVGKTTLANKVYNNTLVASHFHVRANCTVSQKYNKSKVLQEILQQVTG
-SGGN--------------ESEY--------------DLAEK----------------LR
VALYDKRYLIVLDDVWDIATGEMLIACFP-KVE-RGNRVILTSRSGEVGLKVKCRSDPVD
LQVLTDEKSWELFEKRVFGDEGS-CPAELLDIGHEIVEKCKGLPLALVLIAGVIVR---G
REG---KEKE-KE--KD-------FWVKIQNNLDSFTSSNINSQIMNVMQSSYDHLPYQL
KPLLLYFATLQKSERTPVSTLMQLWMAEGL--------VDHDIPSKCSLEEVTESYLDA-
----------LIS-SGLIMVDHI--------P--SGSY--WTSVMIRACYVHDVVHDFCS
VKAGKEKFF
>Solyc_Brandywine_00T011528.1
-------------KSSN-EPIKQASSS--F----VEVVVGHEEDE--AWIIGQ-LLDEHE
SKLDVISIVGMPGVGKTTLANKVYNNTLVASHFNVRAKCTVSQNFNKSKVLREILQQVTA
-SETN--------------GSED--------------DLAEK----------------LR
VALLDKRYLIVLDDVWDIATGEMLIACFP-KVE-RGNRVILTSRSGEVGLKVKCRSDPVD
LQVLTDEKSWELFEKRVFGDEGS-CPAELLDIGHQIVEKCKGLPLALVLIAGVIVR---G
REG-----KK-KE--KD-------FWVKIQHNLDSFTSSNINSQIMNVMQSSYDHLPYQL
KPLLLYFATLQKSERTPVSTLMQLWMAEGL--------VDHDIPSKCSLEEVTHSYLDA-
----------LIS-SSLIMVDHI--------P--SESV--WTSVMIRACYVHDVVHDFCS
VKAGKEKFF
>Solyc_EA00371_00T011368.1
------------AKSSS-QPTQSTSSP--F----VEVTVGHEKEE--SQIIDQ-LLDEHE
SELDVISIVGMPGLGKTTLANKVYKNTLVASHFHVRAWCTVSQKYNKSKVLLEILQQVTA
-SEEE--------------KKVD--------------DLAEK----------------LR
TALLDKRYLIVLDDVWDIATGEMLIACFP-KVK-RGNRVILTSRSSEVGLKVKCRSDPLN
LELLTPEESWDLFEKRVFGDEGS-CPAELSKVGHQIVEKCKGLPLAIVLIAGVIVR---G
--------KK-KE--KD-------FWLKILHNLDSFISTNINL----VMQLSYDHLPCHL
KPLLLYFATTQKSQRTPVSTLMQLWMAEGF--------VDHD-----SLEEVTQSYLDA-
----------LIS-SSLIMVDHI--------P--SESI-WWMPSMIKVCYVHDVVHDFCS
EKAKKQKFL
>Solyc_EA00371_00T011371.1
----------------N-EPIKLTSSS--F----VEVTVGHEEDE--ARIIGQ-LLDEHE
SELDVISIVGMPGVGKTTLANKVYNNTLVASHFKIRAKCTVSQNFNKSKVLREILQQVTA
-SETK--------------ESED--------------DLAGK----------------LR
VALLDKRYLIVLDDVWDIATGEMLIACFPKKVE-RGNRVILTSRSSEVGLKVKCHSDTLH
LQLLTPEKSWDLFVKKVFEDEGS-CPAELSDIGHQIVEKCKGLPLSIVLIAGVIVR---G
--------KK-KK--KD-------LWLQIEHNLDSFISSNNNLQMMKVMQLSYDHLPYHL
KPLLLYFARSQKSKRTPVSTLMQLWMAEGL--------VDHD-----SSVETTQSYLNA-
----------LIS-SSLIMVDHI--------P--SESLW-WTSAMIRACYVHDVVHDFCS
VKAKKEKFF
>Solyc_EA00371_00T011374.1
-------------KSSN-EPIKQASSS--F----VEVVVGHEEDE--AWIIGQ-LLDEHE
SKLDVISIVGMPGVGKTTLANKVYNNTLVASHFHVRAKCTVSQNFNKSKVLREILQQVTA
-SETN--------------GSED--------------DLAEK----------------LR
VALLDKRYLIVLDDVWDIATGEMLIACFP-KVE-RGNRVILTSRSGEVGLKVKCRSDPVD
LQVLTDEKSWELFEKRVFGDEGS-CPAELLDIGHQIVEKCKGLPLALVLIAGVIVR---G
REG---KEKE-KE--KD-------FWVKIQNNLDSFTSSNINSQIMNVMQSSYDHLPYQL
KPLLLYFATLQKSERTPVSTLMQLWMAEGL--------VDHDIPSKCSLEEVTHSYLDA-
----------LIS-SSLIMVDHI--------P--SESV--WTSVMIRACYVHDVVHDFCS
VKAGKEKFF
>Solyc_EA00371_00T011375.1
----------------D-ELIEPTSSS--F----AEVTVGHEEDE--AWIIGQ-LLDEHE
SELDVISIFGMPGVGKTTLANKVYNNTLVASHFHVRAKCTVSQKYNKSKVLQEILQQVTG
-SGGK--------------ESED--------------DLAEM----------------LR
VALYNKRYLIVLDDVWDIATGEMLMACFP-KVK-RGNRIILTSRSSKVGLQVKCHSDPLR
LQLLTPEKSWDLFVKKVFGDEGS-CPAELSEVGHQIVEKCKGLPLAIVLIAGVIVR---G
--------KK-KE--KD-------FWLKIIHNLDSFISTNINL----VMQLSYDHLPCHL
KPLLLYFATTQKSQRTPVSTLMQMWMAEGL--------VDHD-----SLEETTQSYLDA-
----------LIS-SSLIMVDHI--------P--SWSK-WWASVMIKVCYMHDVVHDFCS
LKAKKERFF
>Solyc_EA00371_00T011376.1
-----------DAKSSH-ESIVLTSSP--F----VEVTVGHEEEE--AWIIGQ-LLDEHE
SELDVISIVGMPGVGKTTLANKVYNNTLVASHFHVRAKCTVSQKYYKSKVLQEILQQVTG
-SGGK--------------ESED--------------DLAEM----------------LR
VALYNKRYLIVLDDVWDIATGEMLMACFP-KVK-RGNRIILTSRSSKVGLQVKCHSDPLR
LQLLTPEKSWDLFVKKVFGDEGS-CPAELSEVGHQIVEKCKGLPLAIVLIAGVIVR---G
--------KK-KE--KD-------FWLKILHNLDSFISTNISL----VMQLSYDHLPCHL
KPLLLYFATTQKSQRTPVSTLMQLWMAEGF--------VDHD-----SLEEVTQSYLDA-
----------LIS-SNLIMVDHI--------P--SESI-WWTSTMIKVCYMHDVVHDFVS
VKAENEKFF
>Solyc_EA00371_00T011377.1
-----------DAKSSH-ESIVLTSSP--F----VEVTVGHEEEE--AWIIGQ-LLDEHE
SELDVISIVGMPGVGKTTLANKVYNNTLVASHFNVRAKCTVSQNFNKSKVLREILQQVTG
-SGGN--------------ESEY--------------DLAEK----------------LR
VALYDKRYLIVLDDVWDIATGEMLIACFP-KVE-RGNRVILTSRSGEVGLKVKCRSDPVD
LQVLTDEKSWELFEKRVFGDEGS-CPAELLDIGHEIVEKCKGLPLALVLIAGVIVR---G
REG---KEKE-KE--KD-------FWVKIQNNLDSFTSSNINSQIMNVMQSSYDHLPYQL
KPLLLYFATLQKSERTPVSTLMQLWMAEGL--------VDHDIPSKCSLEEVTESYLDA-
----------LIS-SGLIMVDHI--------P--SGSY--WTSVMIRACYVHDVVHDFCS
VKAGKEKFF
>Solyc_EA00990_00T011730.1
------------AKSSS-QPTQSTSSP--F----VEVTVGHEKEE--SQIIDQ-LLDEHE
SELDVISIVGMPGLGKTTLANKVYKNTLVASHFHVRAWCTVSQKYNKSKVLLEILQQVTA
-SEEE--------------KKVD--------------DLAEK----------------LR
TALLDKRYLIVLDDVWDIATGEMLIACFP-KVK-RGNRVILTSRSSEVGLKVKCRSDPLN
LELLTPEESWDLFEKRVFGDEGS-CPAELSKVGHQIVEKCKGLPLAIVLIAGVIVR---G
--------KK-KE--KD-------FWLKILHNLDSFISTNINL----VMQLSYDHLPCHL
KPLLLYFATTQKSQRTPVSTLMQLWMAEGF--------VDHD-----SLEEVTQSYLDA-
----------LIS-SSLIMVDHI--------P--SESI-WWMPSMIKVCYVHDVVHDFCS
EKAKKQKFL
>Solyc_EA00990_00T011733.1
-------------KSSN-EPIKQASSS--F----VEVVVGHEEDE--AWIIGQ-LLDEHE
SKLDVISIVGMPGVGKTTLANKVYNNTLVASHFHVRAKCTVSQNFNKSKVLREILQQVTA
-SETN--------------GSED--------------DLAEK----------------LR
VALLDKRYLIVLDDVWDIATGEMLIACFP-KVE-RGNRVILTSRSGEVGLKVKCRSDPVD
LQVLTDEKSWELFEKRVFGDEGS-CPAELLDIGHQIVEKCKGLPLALVLIAGVIVR---G
REG---KEKE-KE--KD-------FWVKIQNNLDSFTSSNINSQIMNVMQSSYDHLPYQL
KPLLLYFATLQKSERTPVSTLMQLWMAEGL--------VDHDIPSKCSLEEVTHSYLDA-
----------LIS-SSLIMVDHI--------P--SESV--WTSVMIRACYVHDVVHDFCS
VKAGKEKFF
>Solyc_EA00990_00T011735.1
-----------DAKSSH-ESIVLTSSP--F----VEVTVGHEEEE--AWIIGQ-LLDEHE
SELDVISIVGMPGVGKTTLANKVYNNTLVASHFNVRAKCTVSQNFNKSKVLREILQQVTG
-SGGN--------------ESEY--------------DLAEK----------------LR
VALYDKRYLIVLDDVWDIATGEMLIACFP-KVE-RGNRVILTSRSGEVGLKVKCRSDPVD
LQVLTDEKSWELFEKRVFGDEGS-CPAELLDIGHEIVEKCKGLPLALVLIAGVIVR---G
REG---KEKE-KE--KD-------FWVKIQNNLDSFTSSNINSQIMNVMQSSYDHLPYQL
KPLLLYFATLQKSERTPVSTLMQLWMAEGL--------VDHDIPSKCSLEEVTESYLDA-
----------LIS-SGLIMVDHI--------P--SGSY--WTSVMIRACYVHDVVHDFCS
VKAGKEKFF
>Solyc_Fla8924_00T011338.1
------------AKSSS-QPTQSTSSP--F----VEVTVGHEKEE--SQIIDQ-LLDEHE
SELDVISIVGMPGLGKTTLANKVYKNTLVASHFHVRAWCTVSQKYNKSKVLLEILQQVTA
-SEEE--------------KKVD--------------DLAEK----------------LR
TALLDKRYLIVLDDVWDIATGEMLIACFP-KVK-RGNRVILTSRSSEVGLKVKCRSDPLN
LELLTPEESWDLFEKRVFGDEGS-CPAELSKVGHQIVEKCKGLPLAIVLIAGVIVR---G
--------KK-KE--KD-------FWLKILHNLDSFISTNINL----VMQLSYDHLPCHL
KPLLLYFATTQKSQRTPVSTLMQLWMAEGF--------VDHD-----SLEEVTQSYLDA-
----------LIS-SSLIMVDHI--------P--SESI-WWMPSMIKVCYVHDVVHDFCS
EKAKKQKFL
>Solyc_Fla8924_00T011341.1
----------------N-EPIKLTSSS--F----VEVTVGHEEDE--ARIIGQ-LLDEHE
SELDVISIVGMPGVGKTTLANKVYNNTLVASHFKIRAKCTVSQNFNKSKVLREILQQVTA
-SETK--------------ESED--------------DLAGK----------------LR
VALLDKRYLIVLDDVWDIATGEMLIACFPKKVE-RGNRVILTSRSSEVGLKVKCHSDTLH
LQLLTPEKSWDLFVKKVFEDEGS-CPAELSDIGHQIVEKCKGLPLSIVLIAGVIVR---G
--------KK-KK--KD-------LWLQIEHNLDSFISSNNNLQMMKVMQLSYDHLPYHL
KPLLLYFARSQKSKRTPVSTLMQLWMAEGL--------VDHD-----SSVETTQSYLNA-
----------LIS-SSLIMVDHI--------P--SESLW-WTSAMIRACYVHDVVHDFCS
VKAKKEKFF
>Solyc_Fla8924_00T011344.1
-------------KSSN-EPIKQASSS--F----VEVVVGHEEDE--AWIIGQ-LLDEHE
SKLDVISIVGMPGVGKTTLANKVYNNTLVASHFHVRAKCTVSQNFNKSKVLREILQQVTA
-SETN--------------GSED--------------DLAEK----------------LR
VALLDKRYLIVLDDVWDIATGEMLIACFP-KVE-RGNRVILTSRSGEVGLKVKCRSDPVD
LQVLTDEKSWELFEKRVFGDEGS-CPAELLDIGHQIVEKCKGLPLALVLIAGVIVR---G
REG---KEKE-KE--KD-------FWVKIQNNLDSFTSSNINSQIMNVMQSSYDHLPYQL
KPLLLYFATLQKSERTPVSTLMQLWMAEGL--------VDHDIPSKCSLEEVTHSYLDA-
----------LIS-SSLIMVDHI--------P--SESV--WTSVMIRACYVHDVVHDFCS
VKAGKEKFF
>Solyc_Fla8924_00T011345.1
----------------D-ELIEPTSSS--F----AEVTVGHEEDE--AWIIGQ-LLDEHE
SELDVISIFGMPGVGKTTLANKVYNNTLVASHFHVRAKCTVSQKYNKSKVLQEILQQVTG
-SGGK--------------ESED--------------DLAEM----------------LR
VALYNKRYLIVLDDVWDIATGEMLMACFP-KVK-RGNRIILTSRSSKVGLQVKCHSDPLR
LQLLTPEKSWDLFVKKVFGDEGS-CPAELSEVGHQIVEKCKGLPLAIVLIAGVIVR---G
--------KK-KE--KD-------FWLKIIHNLDSFISTNINL----VMQLSYDHLPCHL
KPLLLYFATTQKSQRTPVSTLMQMWMAEGL--------VDHD-----SLEETTQSYLDA-
----------LIS-SSLIMVDHI--------P--SWSK-WWASVMIKVCYMHDVVHDFCS
LKAKKERFF
>Solyc_Fla8924_00T011346.1
-----------DAKSSH-ESIVLTSSP--F----VEVTVGHEEEE--AWIIGQ-LLDEHE
SELDVISIVGMPGVGKTTLANKVYNNTLVASHFHVRAKCTVSQKYYKSKVLQEILQQVTG
-SGGK--------------ESED--------------DLAEM----------------LR
VALYNKRYLIVLDDVWDIATGEMLMACFP-KVK-RGNRIILTSRSSKVGLQVKCHSDPLR
LQLLTPEKSWDLFVKKVFGDEGS-CPAELSEVGHQIVEKCKGLPLAIVLIAGVIVR---G
--------KK-KE--KD-------FWLKILHNLDSFISTNISL----VMQLSYDHLPCHL
KPLLLYFATTQKSQRTPVSTLMQLWMAEGF--------VDHD-----SLEEVTQSYLDA-
----------LIS-SNLIMVDHI--------P--SESI-WWTSTMIKVCYMHDVVHDFVS
VKAENEKFF
>Solyc_Fla8924_00T011347.1
-----------DAKSSH-ESIVLTSSP--F----VEVTVGHEEEE--AWIIGQ-LLDEHE
SELDVISIVGMPGVGKTTLANKVYNNTLVASHFNVRAKCTVSQNFNKSKVLREILQQVTG
-SGGN--------------ESEY--------------DLAEK----------------LR
VALYDKRYLIVLDDVWDIATGEMLIACFP-KVE-RGNRVILTSRSGEVGLKVKCRSDPVD
LQVLTDEKSWELFEKRVFGDEGS-CPAELLDIGHEIVEKCKGLPLALVLIAGVIVR---G
REG---KEKE-KE--KD-------FWVKIQNNLDSFTSSNINSQIMNVMQSSYDHLPYQL
KPLLLYFATLQKSERTPVSTLMQLWMAEGL--------VDHDIPSKCSLEEVTESYLDA-
----------LIS-SGLIMVDHI--------P--SGSY--WTSVMIRACYVHDVVHDFCS
VKAGKEKFF
>Solyc_Floradade_00T011045.1
-----------DAKSSH-ESIVLTSSP--F----VEVTVGHEEEE--AWIIGQ-LLDEHE
SELDVISIVGMPGVGKTTLANKVYNNTLVASHFNVRAKCTVSQNFNKSKVLREILQQVTG
-SGGN--------------ESEY--------------DLAEK----------------LR
VALYDKRYLIVLDDVWDIATGEMLIACFP-KVE-RGNRVILTSRSGEVGLKVKCRSDPVD
LQVLTDEKSWELFEKRVFGDEGS-CPAELLDIGHEIVEKCKGLPLALVLIAGVIVR---G
REG---KEKE-KE--KD-------FWVKIQNNLDSFTSSNINSQIMNVMQSSYDHLPYQL
KPLLLYFATLQKSERTPVSTLMQLWMAEGL--------VDHDIPSKCSLEEVTESYLDA-
----------LIS-SGLIMVDHI--------P--SGSY--WTSVMIRACYVHDVVHDFCS
VKAGKEKFF
>Sopim_LA2093_00T011965.1
------------AKSSS-QPTQSTSSP--F----VEVTVGHEKEE--SQIIDQ-LLDEHE
SELDVISIVGMPGLGKTTLANKVYKNTLVASHFHVRAWCTVSQKYNKSKVLREILKQVTG
-SGGK--------------ESED--------------DLAEK----------------LR
RALLDKRYLIVLDDVWDIATGEMLIACFP-KVK-RGNRVILTSRSSEVGLKVKCRSDPLN
LELLTPEESWDLFEKRVFGDEGS-CPAELSKVGHQIVEKCKGLPLAIVLIAGVIVR---G
--------KK-KE--KD-------FWLKILHNLDSFISTNINL----VMQLSYDHLPCHL
KPLLLYFATTQKSQRTPVSTLMQLWMAEGF--------VDHD-----SLEEVTQSYLDA-
----------LIS-SSLIMVDHI--------P--SESI-WWMPSMIKVCYVHDVVHDFCS
EKAKKQKFL
>Sopim_LA2093_00T011972.1
-------------KSSN-EPVKQTSSS--F----VEVVVGHEEDE--AWIIGQ-LLDEHE
SKLDVISIVGMPGVGKTTLANKVYNNKLVASHFNVLAKCTVSQKYNKSKVLQEILQQVTG
-SGEK--------------GSEN--------------DLAEK----------------LR
VALYDKRYLIVLDDVWDIATGEMLIACFP-KVE-RGNRVILTSRSGEVGLKVKCRSDPVD
LQVLTDEKSWELFEKRVFGDEGS-CPAELLDIGHQIVEKCKGLPLALVLIAGVIVR---G
REG---KEKE-KE--KD-------FWVKIQNNLDSFTSSNINSQIMNVMQSSYDHLPYQL
KPLLLYFARSQKSKRTPVSVLMQLWMAEGL--------VDHDIGLKSSLEEVTHSYLEA-
----------LIS-SNLIMVDHI--------P--SESIW-WTSTMIKVCYVHDVVHDFCS
VKAGKEKFF
>Sopim_LA2093_00T011973.1
-------------------PIVLTSSS--F----VEVTVGHEEEE--AWIIGQ-LLDEHE
SELDVISIVGMPGVGKTTLANKVYNNTLVASHFNVRAKCTVSQKYNKSKVLQEILQQVTG
-SGGK--------------ESED--------------DLAGK----------------LR
VALYDKRYLIVLDDVWDIATGEMLMACFP-KVK-RGNRIILTSRSSKVGLQVKCHSDPLR
LQLLTPEKSWDLFVKKVFGDEGS-CPAELSEVGHQIVEKCKGLPLAIVLIAGVIVR---G
--------KK-KE--KD-------FWLKIIHNLDSFISTNINL----VMQLSYDHLPCHL
KPLLLYFATTQKSKRTPVSMLMQLWMAEGL--------VDHD-----SLEEITQSYLDA-
----------LIS-SSLIMVDHI--------P--SWSK-WWASVMIKVCYMHDVVHDFCS
LKAKKERFF
>Sopim_LA2093_00T011974.1
----------------N-EPIKLTSSS--F----VEVTVGHEEDE--ARIIGQ-LLDEHE
SELDVISIVGMPGVGKTTLANKVYNNTLVASHFKIRAKCTVSQNFNKSKVLREILQQVTG
-SGTK--------------ECED--------------DLAEK----------------LR
VALLDKRYLIVLDDVWDIATGEMLIACFP-KVE-RGNRVILTSRSSEVGLKVKCRSDPLH
LQILTPEKSWDLFVKKVFVDEGS-CPAELSDVGHQIVEKCKGLPLSIVLIAGVIVR---G
--------KK-KK--KD-------LWLQIEHNLDSFISSNNNSQMMNVMQLSYDHLPYHL
KPLLLYFARSQKSKRTPVSTLMQLWMAEGL--------VDHD-----SSVETTQSYLDA-
----------LIS-SSLIMVDHI--------P--SESLW-WTSVMIRACYVHDVVHDFCS
VKAKKEKFF
>Sopim_LA2093_00T011976.1
-------------KSSN-EPIKQASSS--F----VEVVVGHEEDE--AWIIGQ-LLDEHE
SKLDVISIVGMPGVGKTTLANKVYNNTLVASHFNVRAKCTVSQNFNKSKVLREILQQVTA
-SETN--------------GSED--------------DLAEK----------------LR
VALLDKRYLIVLDDVWDIATGEMLIACFP-KVE-RGNRVILTSRSGEVGLKVKCRSDPVD
LQVLTDEKSWELFEKRVFGDEGS-CPAELLDIGHQIVEKCKGLPLALVLIAGVIVR---G
REG-----KK-KE--KD-------FWVKIQHNLDSFTSSNINSQIMNVMQSSYDHLPYQL
KPLLLYFATLQKSERTPVSTLMQLWMAEGL--------VDHDIPSKCSLEEVTHSYLDA-
----------LIS-SSLIMVDHI--------P--SESV--WTSVMIRACYVHDVVHDFCS
VKAGKEKFF
>Sopim_LA2093_00T011977.1
----------------D-ELIEPTSSS--F----VEVTVGHEEDE--AWIIGQ-LLDEHE
SELDVISIVGMPGVGKTTLANKVYNNTLVASHFHVRAKCTVSQKYDKSKVLQEILQQVTG
-SGGK--------------ESED--------------DLAEK----------------LR
VALYDKRYLIVLDDVWDIATGEMLMACFP-KVK-RGNRIILTSRSSKVGLQVKCHSDPLR
LQLLTPEKSWDLFVKKVFGDEGS-CPAELSEVGHQIVEKCKGLPLAIVLIAGVIVR---G
--------KK-KE--KD-------FWLKIIHNLDSFISTNINL----VMQLSYDHLPCHL
KPLLLYFATTQKSKRTPVSTLMQLWMAEGL--------VDHD-----SLEETTQSYLDA-
----------LIS-SSLIMVDHI--------P--SWSK-WWASVMIKVCYMHDVVHDFCS
LKAKKERFF
>Sopim_LA2093_00T011978.1
-----------DAKSSH-ESIVLTSSP--F----VEVTVGHEEEE--AWIIGQ-LLDEHE
SELDVISIVGMPGVGKTTLANKVYNNTLVASHFHVRAKCTVSQKYYKSKVLQEILQQVTG
-SGGK--------------ESED--------------DLAEM----------------LR
VALYNKRYLIVLDDVWDIATGEMLMACFP-KVK-RGNRIILTSRSSKVGLQVKCHSDPLR
LQLLTPEKSWDLFVKKVFGDEGS-CPAELSEVGHQIVEKCKGLPLAIVLIAGVIVR---G
--------KK-KE--KD-------FWLKILHNLDSFISTNISL----VMQLSYDHLPCHL
KPLLLYFATTQKSQRTPVSTLMQLWMAEGF--------VDHD-----SLEEVTQSYLDA-
----------LIS-SNLIMVDHI--------P--SESI-WWTSTMIKVCYMHDVVHDFVS
VKAENEKFF
>Sopim_LA2093_00T011979.1
-----------DAKSSH-ESIVLTSSP--F----VEVTVGHEEEE--AWIIGQ-LLDEHE
SELDVISIVGMPGVGKTTLANKVYNNTLVASHFHVRANCTVSQKYNKSKVLQEILQQVTG
-SGGN--------------ESEY--------------DLAEK----------------LR
VALYDKRYLIVLDDVWDIATGEMLIACFP-KVE-RGNRVILTSRSGEVGLKVKCRSDPVD
LQVLTDEKSWELFEKRVFGDEGS-CPAELLDIGHEIVEKCKGLPLALVLIAGVIVR---G
REG---KEKE-KE--KD-------FWVKIQNNLDSFTSSNINSQIMNVMQSSYDHLPYQL
KPLLLYFATLQKSERTPVSTLMQLWMAEGL--------VDHDIPSKCSLEEVTESYLDA-
----------LIS-SGLIMVDHI--------P--SGSY--WTSVMIRACYVHDVVHDFCS
VKAGKEKFF
>Solyc_LYC1410_00T011066.1
-----------DAKSSH-ESIVLTSSP--F----VEVTVGHEEEE--AWIIGQ-LLDEHE
SELDVISIVGMPGVGKTTLANKVYNNTLVASHFNVRAKCTVSQNFNKSKVLREILQQVTG
-SGGN--------------ESEY--------------DLAEK----------------LR
VALYDKRYLIVLDDVWDIATGEMLIACFP-KVE-RGNRVILTSRSGEVGLKVKCRSDPVD
LQVLTDEKSWELFEKRVFGDEGS-CPAELLDIGHEIVEKCKGLPLALVLIAGVIVR---G
REG---KEKE-KE--KD-------FWVKIQNNLDSFTSSNINSQIMNVMQSSYDHLPYQL
KPLLLYFATLQKSERTPVSTLMQLWMAEGL--------VDHDIPSKCSLEEVTESYLDA-
----------LIS-SGLIMVDHI--------P--SGSY--WTSVMIRACYVHDVVHDFCS
VKAGKEKFF
>Solyc_MM_04T000243.1
------------AKSSS-QPTQSTSSP--F----VEVTVGHEKEE--SQIIDQ-LLDEHE
SELDVISIVGMPGLGKTTLANKVYKNTLVASHFHVRAWCTVSQKYNKSKVLLEILQQVTA
-SEEE--------------KKVD--------------DLAEK----------------LR
TALLDKRYLIVLDDVWDIATGEMLIACFP-KVK-RGNRVILTSRSSEVGLKVKCRSDPLN
LELLTPEESWDLFEKRVFGDEGS-CPAELSKVGHQIVEKCKGLPLAIVLIAGVIVR---G
--------KK-KE--KD-------FWLKILHNLDSFISTNINL----VMQLSYDHLPCHL
KPLLLYFATTQKSQRTPVSTLMQLWMAEGF--------VDHD-----SLEEVTQSYLDA-
----------LIS-SSLIMVDHI--------P--SESI-WWMPSMIKVCYVHDVVHDFCS
EKAKKQKFL
>Solyc_MM_04T000246.1
-------------KSSN-EPIKQASSS--F----VEVVVGHEEDE--AWIIGQ-LLDEHE
SKLDVISIVGMPGVGKTTLANKVYNNTLVASHFHVRAKCTVSQNFNKSKVLREILQQVTA
-SETN--------------GSED--------------DLAEK----------------LR
VALLDKRYLIVLDDVWDIATGEMLIACFP-KVE-RGNRVILTSRSGEVGLKVKCRSDPVD
LQVLTDEKSWELFEKRVFGDEGS-CPAELLDIGHQIVEKCKGLPLALVLIAGVIVR---G
REG---KEKE-KE--KD-------FWVKIQNNLDSFTSSNINSQIMNVMQSSYDHLPYQL
KPLLLYFATLQKSERTPVSTLMQLWMAEGL--------VDHDIPSKCSLEEVTHSYLDA-
----------LIS-SSLIMVDHI--------P--SESV--WTSVMIRACYVHDVVHDFCS
VKAGKEKFF
>Solyc_MM_04T000247.1
----------------D-ELIEPTSSS--F----AEVTVGHEEDE--AWIIGQ-LLDEHE
SELDVISIFGMPGVGKTTLANKVYNNTLVASHFHVRAKCTVSQKYNKSKVLQEILQQVTG
-SGGK--------------ESED--------------DLAEM----------------LR
VALYNKRYLIVLDDVWDIATGEMLMACFP-KVK-RGNRIILTSRSSKVGLQVKCHSDPLR
LQLLTPEKSWDLFVKKVFGDEGS-CPAELSEVGHQIVEKCKGLPLAIVLIAGVIVR---G
--------KK-KE--KD-------FWLKIIHNLDSFISTNINL----VMQLSYDHLPCHL
KPLLLYFATTQKSQRTPVSTLMQMWMAEGL--------VDHD-----SLEETTQSYLDA-
----------LIS-SSLIMVDHI--------P--SWSK-WWASVMIKVCYMHDVVHDFCS
LKAKKERFF
>Solyc_MM_04T000248.1
-----------DAKSSH-ESIVLTSSP--F----VEVTVGHEEEE--AWIIGQ-LLDEHE
SELDVISIVGMPGVGKTTLANKVYNNTLVASHFHVRAKCTVSQKYYKSKVLQEILQQVTG
-SGGK--------------ESED--------------DLAEM----------------LR
VALYNKRYLIVLDDVWDIATGEMLMACFP-KVK-RGNRIILTSRSSKVGLQVKCHSDPLR
LQLLTPEKSWDLFVKKVFGDEGS-CPAELSEVGHQIVEKCKGLPLAIVLIAGVIVR---G
--------KK-KE--KD-------FWLKILHNLDSFISTNISL----VMQLSYDHLPCHL
KPLLLYFATTQKSQRTPVSTLMQLWMAEGF--------VDHD-----SLEEVTQSYLDA-
----------LIS-SNLIMVDHI--------P--SESI-WWTSTMIKVCYMHDVVHDFVS
VKAENEKFF
>Solyc_MM_04T000249.1
-----------DAKSSH-ESIVLTSSP--F----VEVTVGHEEEE--AWIIGQ-LLDEHE
SELDVISIVGMPGVGKTTLANKVYNNTLVASHFNVRAKCTVSQNFNKSKVLREILQQVTG
-SGGN--------------ESEY--------------DLAEK----------------LR
VALYDKRYLIVLDDVWDIATGEMLIACFP-KVE-RGNRVILTSRSGEVGLKVKCRSDPVD
LQVLTDEKSWELFEKRVFGDEGS-CPAELLDIGHEIVEKCKGLPLALVLIAGVIVR---G
REG---KEKE-KE--KD-------FWVKIQNNLDSFTSSNINSQIMNVMQSSYDHLPYQL
KPLLLYFATLQKSERTPVSTLMQLWMAEGL--------VDHDIPSKCSLEEVTESYLDA-
----------LIS-SGLIMVDHI--------P--SGSY--WTSVMIRACYVHDVVHDFCS
VKAGKEKFF
>Sopim_PAS014479_00T011183.1
------------------EPIVLTSSS--F----VEVTVGHEEDE--AWIIGQ-LLDEHE
SELDVISIVGMPGVGKTTLANKVYNNTLVASHFNVRAKCTVSQKYNKSKVLQEILQQVPH
VSGGN--------------ESED--------------DLADK----------------LR
VALLDKRYLIVLDDVWDIATGEMLMACFP-KVK-RGNRIILTSRSSKVGLQVKCHSDPLH
LQLLTSEKSWDLFVKKVFGDEGS-CPAELSEVGHQIVEKCKGLPLAIVLIAGVIDR---G
--------KK-KE--KD-------FWVKILYNLDSVISTNINL----VMQLSYDHLPCHL
KPLLLYFARSQKSQRTPVSTLMQLWMAEGF--------VDHD-----SLEEVTQSYLDA-
----------LIS-SSLIMVDHI--------P--SGSK-WWTSVMIKVCYVHDVVHDFCS
VKAKKEKFF
>Sopim_PAS014479_00T011186.1
----------------D-ELIEPTSSS--F----VEVTVGHEEDE--AWIIGQ-LLDEHE
SELDVISIFGMPGVGKTTLANKVYNNTLVASHFHVRAKCTVSQKYNKSKVLQEILQQVTG
-SGGK--------------ESED--------------DLAEK----------------LR
VALYDKRYLIVLDDVWDIATGEMLMACFP-KVK-RGNRIILTSRSSKVGLQVKCHSDPLR
LQLLTPEKSWDLFVKKVFGDEGS-CPAELSEVGHQIVEKCKGLPLAIVLIAGVIVR---G
--------KK-KE--KD-------FWLKIIHNLDSFISTNINL----VMQLSYDHLPCHL
KPLLLYFATTQKSQRTPVSTLMQMWMAEGL--------VDHD-----SLEETTQSYLDA-
----------LIS-SSLIMVDHI--------P--SWSK-WWASVMIKVCYMHDVVHDFCS
LKAKKERFF
>Sopim_PAS014479_00T011187.1
-----------DAKSSH-ESIVLTSSP--F----VEVTVGHEEEE--AWIIGQ-LLDEHE
SELDVISIVGMPGVGKTTLANKVYNNTLVASHFHVRAKCTVSQKYNKSKVLQEILQQVTG
-SGGK--------------ESED--------------DLAEM----------------LR
VALYNKRYLIVLDDVWDIATGEMLMACFP-KVK-RGNRIILTSRSSKVGLQVKCHSDPLR
LQLLTPEKSWDLFVKKVFGDEGS-CPAELSEVGHQIVEKCKGLPLAIVLIAGVIVR---G
--------KK-KE--KD-------FWLKIIHNLDSFISTNINL----VMQLSYDHLPCHL
KPLLLYFATTQKSQRTPVSTLMQLWMAEGF--------VDHD-----SLEEVTQSYLDA-
----------LIS-SNLIMVDHI--------P--SESI-WWTSTMIKVCYMHDVVHDFVS
VKAEKEKFF
>Solyc_PI169588_00T011064.1
-----------DAKSSH-ESIVLTSSP--F----VEVTVGHEEEE--AWIIGQ-LLDEHE
SELDVISIVGMPGVGKTTLANKVYNNTLVASHFNVRAKCTVSQNFNKSKVLREILQQVTG
-SGGN--------------ESEY--------------DLAEK----------------LR
VALYDKRYLIVLDDVWDIATGEMLIACFP-KVE-RGNRVILTSRSGEVGLKVKCRSDPVD
LQVLTDEKSWELFEKRVFGDEGS-CPAELLDIGHEIVEKCKGLPLALVLIAGVIVR---G
REG---KEKE-KE--KD-------FWVKIQNNLDSFTSSNINSQIMNVMQSSYDHLPYQL
KPLLLYFATLQKSERTPVSTLMQLWMAEGL--------VDHDIPSKCSLEEVTESYLDA-
----------LIS-SGLIMVDHI--------P--SGSY--WTSVMIRACYVHDVVHDFCS
VKAGKEKFF
>Solyc_PI303721_00T011035.1
-----------DAKSSH-ESIVLTSSP--F----VEVTVGHEEEE--AWIIGQ-LLDEHE
SELDVISIVGMPGVGKTTLANKVYNNTLVASHFNVRAKCTVSQNFNKSKVLREILQQVTG
-SGGN--------------ESEY--------------DLAEK----------------LR
VALYDKRYLIVLDDVWDIATGEMLIACFP-KVE-RGNRVILTSRSGEVGLKVKCRSDPVD
LQVLTDEKSWELFEKRVFGDEGS-CPAELLDIGHEIVEKCKGLPLALVLIAGVIVR---G
REG---KEKE-KE--KD-------FWVKIQNNLDSFTSSNINSQIMNVMQSSYDHLPYQL
KPLLLYFATLQKSERTPVSTLMQLWMAEGL--------VDHDIPSKCSLEEVTESYLDA-
----------LIS-SGLIMVDHI--------P--SGSY--WTSVMIRACYVHDVVHDFCS
VKAGKEKFF
>Sopim_PP_04T000229.1
----------------N-EPIKLTSSS--F----VEVTVGHEEDE--ARIIGQ-LLDEHE
SELDVISIVGMPGVGKTTLANKVYNNTLVASHFKIRAKCTVSQNFNKSKVLREILQQVTA
-SETK--------------ESED--------------DLAGK----------------LR
VALLDKRYLIVLDDVWDIATGEMLIACFPKKVE-RGNRVILTSRSSEVGLKVKCHSDPLH
LQLLTPEKSWDLFVKKVFEDEGS-CPAELSDIGHQIVEKCKGLPLSIVLIAGVIVR---G
--------KK-KK--KD-------LWLQIEHNLDSFISSNNNLQMMKVMQLSYDHLPYHL
KPLLLYFARSQKSKRTPVSTLMQLWMAEGL--------VDHD-----SSVETTQSYLNA-
----------LIS-SSLIMVDHI--------P--SESLW-WTSAMIRACYVHDVVHDFCS
VKAKKEKFF
>Sopim_PP_04T000231.1
------------------------------------------------------------
-----LIVAEVTRVGKTTLANKVYNNTLVASHFNIRAKCTVSQKYNKSKVLQEILQQVTG
-SGGK--------------ESED--------------DLAEK----------------LR
VALYDKRYLIILDDVWDIATGEMLMACFP-KVK-RGNRIILTSRSSKVGLQVKCHSDPLR
LQLLTPEKSWDLFVKKVFGDEGS-CPAELSEVGHQIVEKCKGLPLAIVLIAGVIVR---G
--------KK-KE--KD-------FWLKIIHNLDSFISTNINL----VMQLSYDHLPCHL
KPLLLYFATTQKSKRTPVSMLMQLWMAEGL--------VDHD-----SLEETTQSYLDA-
----------LIS-SSLIMVDHI--------P--SWSK-WWASVMIKVCYMHDVVHDFCS
LKAKKERFF
>Sopim_PP_04T000232.1
------------------EPIVLTSSS--F----VEVTVGHEEDE--AWIIGQ-LLDEHE
SELDVISIVGMPGVGKTTLANKVYNNTLVASHFNVRAKCTVSQKYNKSKVLQEILQQVPH
VSGGN--------------ESED--------------DLADK----------------LR
VALLDKRYLIVLDDVWDIATGEMLMACFP-KVK-RGNRIILTSRSSKVGLQVKCHSDPLH
LQLLTSEKSWDLFVKKVFGDEGS-CPAELSEVGHQIVEKCKGLPLAIVLIAGVIDR---G
--------KK-KE--KD-------FWVKILYNLDSVISTNINL----VMQLSYDHLPCHL
KPLLLYFARSQKSQRTPVSTLMQLWMAEGF--------VDHD-----SLEEVTQSYLDA-
----------LIS-SSLIMVDHI--------P--SGSK-WWTSVMIKVCYVHDVVHDFCS
VKAKKEKFF
>Solyc04T000232.1
------------AKSSS-QPTQSTSSP--F----VEVTVGHEKEE--SQIIDQ-LLDEHE
SELDVISIVGMPGLGKTTLANKVYKNTLVASHFHVRAWCTVSQKYNKSKVLLEILQQVTA
-SEEE--------------KKVD--------------DLAEK----------------LR
TALLDKRYLIVLDDVWDIATGEMLIACFP-KVK-RGNRVILTSRSSEVGLKVKCRSDPLN
LELLTPEESWDLFEKRVFGDEGS-CPAELSKVGHQIVEKCKGLPLAIVLIAGVIVR---G
--------KK-KE--KD-------FWLKILHNLDSFISTNINL----VMQLSYDHLPCHL
KPLLLYFATTQKSQRTPVSTLMQLWMAEGF--------VDHD-----SLEEVTQSYLDA-
----------LIS-SSLIMVDHI--------P--SESI-WWMPSMIKVCYVHDVVHDFCS
EKAKKQKFL
>Solyc04T000235.1
-------------KSSN-EPIKQASSS--F----VEVVVGHEEDE--AWIIGQ-LLDEHE
SKLDVISIVGMPGVGKTTLANKVYNNTLVASHFHVRAKCTVSQNFNKSKVLREILQQVTA
-SETN--------------GSED--------------DLAEK----------------LR
VALLDKRYLIVLDDVWDIATGEMLIACFP-KVE-RGNRVILTSRSGEVGLKVKCRSDPVD
LQVLTDEKSWELFEKRVFGDEGS-CPAELLDIGHQIVEKCKGLPLALVLIAGVIVR---G
REG---KEKE-KE--KD-------FWVKIQNNLDSFTSSNINSQIMNVMQSSYDHLPYQL
KPLLLYFATLQKSERTPVSTLMQLWMAEGL--------VDHDIPSKCSLEEVTHSYLDA-
----------LIS-SSLIMVDHI--------P--SESV--WTSVMIRACYVHDVVHDFCS
VKAGKEKFF
>Solyc04T000236.1
-----------DAKSSH-ESIVLTSSP--F----VEVTVGHEEEE--AWIIGQ-LLDEHE
SELDVISIVGMPGVGKTTLANKVYNNTLVASHFNVRAKCTVSQNFNKSKVLREILQQVTG
-SGGN--------------ESEY--------------DLAEK----------------LR
VALYDKRYLIVLDDVWDIATGEMLIACFP-KVE-RGNRVILTSRSGEVGLKVKCRSDPVD
LQVLTDEKSWELFEKRVFGDEGS-CPAELLDIGHEIVEKCKGLPLALVLIAGVIVR---G
REG---KEKE-KE--KD-------FWVKIQNNLDSFTSSNINSQIMNVMQSSYDHLPYQL
KPLLLYFATLQKSERTPVSTLMQLWMAEGL--------VDHDIPSKCSLEEVTESYLDA-
----------LIS-SGLIMVDHI--------P--SGSY--WTSVMIRACYVHDVVHDFCS
VKAGKEKFF
>Solyc_TS112_04T000246.1
-------------KSSN-EPIKQASSS--F----VEVVVGHEEDE--AWIIGQ-LLDEHE
SKLDVISIVGMPGVGKTTLANKVYNNTLVASHFNVRAKCTVSQNFNKSKVLREILQQVTA
-SETN--------------GSED--------------DLAEK----------------LR
VALLDKRYLIVLDDVWDIATGEMLIACFP-KVE-RGNRVILTSRSGEVGLKVKCRSDPVD
LQVLTDEKSWELFEKRVFGDEGS-CPAELLDIGHQIVEKCKGLPLALVLIAGVIVR---G
REG-----KK-KE--KD-------FWVKIQHNLDSFTSSNINSQIMNVMQSSYDHLPYQL
KPLLLYFATLQKSERTPVSTLMQLWMAEGL--------VDHDIPSKCSLEEVTHSYLDA-
----------LIS-SSLIMVDHI--------P--SESV--WTSVMIRACYVHDVVHDFCS
VKAGKEKFF
>Solyc_TS112_04T000247.1
----------------D-ELIEPTSSS--F----AEVTVGHEEDE--AWIIGQ-LLDEHE
SELDVISIFGMPGVGKTTLANKVYNNTLVASHFHVRAKCTVSQKYNKSKVLQEILQQVTG
-SGGK--------------ESED--------------DLAEM----------------LR
VALYNKRYLIVLDDVWDIATGEMLMACFP-KVK-RGNRIILTSRSSKVGLQVKCHSDPLR
LQLLTPEKSWDLFVKKVFGDEGS-CPAELSEVGHQIVEKCKGLPLAIVLIAGVIVR---G
--------KK-KE--KD-------FWLKIIHNLDSFISTNINL----VMQLSYDHLPCHL
KPLLLYFATTQKSQRTPVSTLMQMWMAEGL--------VDHD-----SLEETTQSYLDA-
----------LIS-SSLIMVDHI--------P--SWSK-WWASVMIKVCYMHDVVHDFCS
LKAKKERFF
>Solyc_TS112_04T000248.1
-----------DAKSSH-ESIVLTSSP--F----VEVTVGHEEEE--AWIIGQ-LLDEHE
SELDVISIVGMPGVGKTTLANKVYNNTLVASHFHVRAKCTVSQKYYKSKVLQEILQQVTG
-SGGK--------------ESED--------------DLAEM----------------LR
VALYNKRYLIVLDDVWDIATGEMLMACFP-KVK-RGNRIILTSRSSKVGLQVKCHSDPLR
LQLLTPEKSWDLFVKKVFGDEGS-CPAELSEVGHQIVEKCKGLPLAIVLIAGVIVR---G
--------KK-KE--KD-------FWLKILHNLDSFISTNISL----VMQLSYDHLPCHL
KPLLLYFATTQKSQRTPVSTLMQLWMAEGF--------VDHD-----SLEEVTQSYLDA-
----------LIS-SNLIMVDHI--------P--SESI-WWTSTMIKVCYMHDVVHDFVS
VKAENEKFF
>Solyc_TS112_04T000249.1
-----------DAKSSH-ESIVLTSSP--F----VEVTVGHEEEE--AWIIGQ-LLDEHE
SELDVISIVGMPGVGKTTLANKVYNNTLVASHFNVRAKCTVSQNFNKSKVLREILQQVTG
-SGGN--------------ESEY--------------DLAEK----------------LR
VALYDKRYLIVLDDVWDIATGEMLIACFP-KVE-RGNRVILTSRSGEVGLKVKCRSDPVD
LQVLTDEKSWELFEKRVFGDEGS-CPAELLDIGHEIVEKCKGLPLALVLIAGVIVR---G
REG---KEKE-KE--KD-------FWVKIQNNLDSFTSSNINSQIMNVMQSSYDHLPYQL
KPLLLYFATLQKSERTPVSTLMQLWMAEGL--------VDHDIPSKCSLEEVTESYLDA-
----------LIS-SGLIMVDHI--------P--SGSY--WTSVMIRACYVHDVVHDFCS
VKAGKEKFF
>Solyc_TS117_04T000238.1
----------------N-EPIKLTSSS--F----VEVTVGHEEDE--ARIIGQ-LLDEHE
SELDVISIVGMPGVGKTTLANKVYNNTLVASHFKIRAKCTVSQNFNKSKVLREILQQVTA
-SETK--------------ESED--------------DLAGK----------------LR
VALLDKRYLIVLDDVWDIATGEMLIACFPKKVE-RGNRVILTSRSSEVGLKVKCHSDPLH
LQLLTPEKSWDLFVKKVFEDEGS-CPAELSDIGHQIVEKCKGLPLSIVLIAGVIVR---G
--------KK-KK--KD-------LWLQIEHNLDSFISSNNNLQMMKVMQLSYDHLPYHL
KPLLLYFARSQKSKRTPVSTLMQLWMAEGL--------VDHD-----SSVETTQSYLNA-
----------LIS-SSLIMVDHI--------P--SESLW-WTSAMIRACYVHDVVHDFCS
VKAKKEKFF
>Solyc_TS117_04T000240.1
------------AKSSS-QPTQSTSSP--F----VEVTVGHEKEE--AWIIDQ-LLDEHE
SELDVISIVGMPGLGKTTLANKVYKNTLVASHFHVRAWCTVSQKYNKSKVLREILKQVTG
-SGGK--------------ESED--------------DLAEK----------------LR
RALLDKRYLIVLDDVWDIETGEMLIACFP-KVK-RGNRIILTSRSSKVGLQVKCHSDPLR
LQLLTPEKSWDLFVKKVFGDKGS-CPAELSKVGHQIVEKCKGLPLAIVLIAGVIVR---G
--------KK-KE--KD-------FWLKILHNLDSFISTNINL----VMQLSYDHLPCHL
KPLLLYFATTQKSQRTPVSTLMQLWMAEGF--------VDHD-----SLEEVTQSYLDA-
----------LIS-SSLIMVDHI--------P--SESI-WWTPLMIKVCYVHDVVHDFCS
EKAKKEKLL
>Solyc_TS117_04T000242.1
-------------KSSN-EPIKQASSS--F----VEVVVGHEEDE--AWIIGQ-LLDEHE
SKLDVISIVGMPGVGKTTLANKVYNNTLVASHFNVRAKCTVSQNFNKSKVLREILQQVTA
-SETN--------------GSED--------------DLAEK----------------LR
VALLDKRYLIVLDDVWDIATGEMLIACFP-KVE-RGNRVILTSRSGEVGLKVKCRSDPVD
LQVLTDEKSWELFEKRVFGDEGS-CPAELLDIGHQIVEKCKGLPLALVLIAGVIVR---G
REG-----KK-KE--KD-------FWVKIQNNLDSFTSSNINSQIMNVMQSSYDHLPYQL
KPLLLYFATLQKSERTPVSMLMQLWMAEGL--------VDHDIPSKCSLEEVTHSYLDA-
----------LIS-SSLIMVDHI--------P--SESV--WTSVMIRACYVHDVVHDFCS
VKAGKEKFF
>Solyc_TS117_04T000243.1
----------------D-ELIEPTSSS--F----VEVTVGHEEDE--AWIIGQ-LLDEHE
SELDVISIVGMPGVGKTTLANKVYNNTLVASHFHVRAKCTVSQKYDKSKVLQEILQQVTG
-SGGK--------------ESED--------------DLAEK----------------LR
VALYDKRYLIVLDDVWDIATGEMLMACFP-KVK-RGNRIILTSRSSKVGLQVKCHSDPLR
LQLLTPEKSWDLFVKKVFGDEGS-CPAELSEVGHQIVEKCKGLPLAIVLIAGVIVR---G
--------KK-KE--KD-------FWLKIIHNLDSFISTNINL----VMQLSYDHLPCHL
KPLLLYFATTQKSKRTPVSTLMQLWMAEGL--------VDHD-----SLEETTQSYLDA-
----------LIS-SSLIMVDHI--------P--SWSK-WWASVMIKVCYMHDVVHDFCS
LKAKKERFF
>Solyc_TS117_04T000245.1
-------------KSSN-EPIKQASSS--F----VEVVVGHEEDE--AWIIGQ-LLDEHE
SKLDVISIVGMPGVGKTTLANKVYNNTLVASHFNVRAKCTVSQNFNKSKVLWEILQQVTA
-SETN--------------GSED--------------DLAEK----------------LR
VALLDKRYLIVLDDVWDIATGEMLIACFP-KVE-RGNRVILTSRSGEVGLKVKCRSDPVD
LQVLTDEKSWELFEKRVFGDEGS-CPAELLDIGHQIVEKCKGLPLALVLIAGVIVR---G
REG-----KK-KE--KD-------FWVKIQHNLDSFTSSNINSQIMNVMQSSYDHLPYQL
KPLLLYFARSQKSKRTPVSTLMQLWMAEGL--------VDHDIGLKSSLEEVTHSYLDA-
----------LIS-SSLIMVDHI--------P--SESV--WTSVMIRACYVHDVVHDFCS
VKAGKEKFF
>Solyc_TS117_04T000246.1
----------------D-ELIEPTSSS--F----VEVTVGHEEDE--AWIIGQ-LLDEHE
SELDVISIVGMPGVGKTTLANKVYNNTLVASHFHVRAKCTVSQKYDKSKVLQEILQQVTG
-SGGK--------------ESED--------------DLAEK----------------LR
VALYDKRYLIVLDDVWDIATGEMLMACFP-KVK-RGNRIILTSRSSKVGLQVKCHSDPLR
LQLLTPEKSWDLFVKKVFGDEGS-CPAELSEVGHQIVEKCKGLPLAIVLIAGVIVR---G
--------KK-KE--KD-------FWLKIIHNLDSFISTNINL----VMQLSYDHLPCHL
KPLLLYFATTQKSKRTPVSTLMQLWMAEGL--------VDHD-----SLEETTQSYLDA-
----------LIS-SSLIMVDHI--------P--SWSK-WWASVMIKVCYMHDVVHDFCS
LKAKKERFF
>Solyc_cer_TS118_04T000246.1
-------------KSSN-EPIKQASSS--F----VEVVVGHEEDE--AWIIGQ-LLDEHE
SKLDVISIVGMPGVGKTTLANKVYNNTLVASHFNVRAKCTVSQNFNKSKVLREILQQVTA
-SETN--------------GSED--------------DLAEK----------------LR
VALLDKRYLIVLDDVWDIATGEMLIACFP-KVE-RGNRVILTSRSGEVGLKVKCRSDPVD
LQVLTDEKSWELFEKRVFGDEGS-CPAELLDIGHQIVEKCKGLPLALVLIAGVIVR---G
REG-----KK-KE--KD-------FWVKIQHNLDSFTSSNINSQIMNVMQSSYDHLPYQL
KPLLLYFATLQKSERTPVSTLMQLWMAEGL--------VDHDIPSKCSLEEVTHSYLDA-
----------LIS-SSLIMVDHI--------P--SESV--WTSVMIRACYVHDVVHDFCS
VKAGKEKFF
>Solyc_cer_TS118_04T000247.1
----------------D-ELIEPTSSS--F----AEVTVGHEEDE--AWIIGQ-LLDEHE
SELDVISIFGMPGVGKTTLANKVYNNTLVASHFHVRAKCTVSQKYNKSKVLQEILQQVTG
-SGGK--------------ESED--------------DLAEM----------------LR
VALYNKRYLIVLDDVWDIATGEMLMACFP-KVK-RGNRIILTSRSSKVGLQVKCHSDPLR
LQLLTPEKSWDLFVKKVFGDEGS-CPAELSEVGHQIVEKCKGLPLAIVLIAGVIVR---G
--------KK-KE--KD-------FWLKIIHNLDSFISTNINL----VMQLSYDHLPCHL
KPLLLYFATTQKSQRTPVSTLMQMWMAEGL--------VDHD-----SLEETTQSYLDA-
----------LIS-SSLIMVDHI--------P--SWSK-WWASVMIKVCYMHDVVHDFCS
LKAKKERFF
>Solyc_cer_TS118_04T000248.1
-----------DAKSSH-ESIVLTSSP--F----VEVTVGHEEEE--AWIIGQ-LLDEHE
SELDVISIVGMPGVGKTTLANKVYNNTLVASHFHVRAKCTVSQKYYKSKVLQEILQQVTG
-SGGK--------------ESED--------------DLAEM----------------LR
VALYNKRYLIVLDDVWDIATGEMLMACFP-KVK-RGNRIILTSRSSKVGLQVKCHSDPLR
LQLLTPEKSWDLFVKKVFGDEGS-CPAELSEVGHQIVEKCKGLPLAIVLIAGVIVR---G
--------KK-KE--KD-------FWLKILHNLDSFISTNISL----VMQLSYDHLPCHL
KPLLLYFATTQKSQRTPVSTLMQLWMAEGF--------VDHD-----SLEEVTQSYLDA-
----------LIS-SNLIMVDHI--------P--SESI-WWTSTMIKVCYMHDVVHDFVS
VKAENEKFF
>Solyc_cer_TS118_04T000249.1
-----------DAKSSH-ESIVLTSSP--F----VEVTVGHEEEE--AWIIGQ-LLDEHE
SELDVISIVGMPGVGKTTLANKVYNNTLVASHFNVRAKCTVSQNFNKSKVLREILQQVTG
-SGGN--------------ESEY--------------DLAEK----------------LR
VALYDKRYLIVLDDVWDIATGEMLIACFP-KVE-RGNRVILTSRSGEVGLKVKCRSDPVD
LQVLTDEKSWELFEKRVFGDEGS-CPAELLDIGHEIVEKCKGLPLALVLIAGVIVR---G
REG---KEKE-KE--KD-------FWVKIQNNLDSFTSSNINSQIMNVMQSSYDHLPYQL
KPLLLYFATLQKSERTPVSTLMQLWMAEGL--------VDHDIPSKCSLEEVTESYLDA-
----------LIS-SGLIMVDHI--------P--SGSY--WTSVMIRACYVHDVVHDFCS
VKAGKEKFF
>Solyc_TS12_04T000239.1
----------------N-EPIKLTSSS--F----VEVTVGHEEDE--ARIIGQ-LLDEHE
SELDVISIVGMPGVGKTTLANKVYNNTLVASHFKIRAKCTVSQNFNKSKVLREILQQVTA
-SETK--------------ESED--------------DLAGK----------------LR
VALLDKRYLIVLDDVWDIATGEMLIACFPKKVE-RGNRVILTSRSSEVGLKVKCHSDTLH
LQLLTPEKSWDLFVKKVFEDEGS-CPAELSDIGHQIVEKCKGLPLSIVLIAGVIVR---G
--------KK-KK--KD-------LWLQIEHNLDSFISSNNNLQMMKVMQLSYDHLPYHL
KPLLLYFARSQKSKRTPVSTLMQLWMAEGL--------VDHD-----SSVETTQSYLNA-
----------LIS-SSLIMVDHI--------P--SESLW-WTSAMIRACYVHDVVHDFCS
VKAKKEKFF
>Solyc_TS12_04T000241.1
------------AKSSS-QPTQSTSSP--F----VEVTVGHEKEE--AWIIDQ-LLDEHE
SELDVISIVGMPGLGKTTLANK----------------------YNKSKVLREILKQVTG
-SGGK--------------ESEH--------------DLAEK----------------LR
RALLDKRYLIVLDDVWDIETGEMLIACFP-KVK-RGNRIILTSRSSKVGLQVKCHSDPLR
LQLLTPEKSWDLFVKKVFGDKGS-CPAELSKVGHQIVEKCKGLPLAIVLIAGVIVR---G
--------KK-KE--KD-------FWLKILHNLDSFISTNINL----VMQLSYDHLPCHL
KPLLLYFATTQKSQRTPVSTLMQLWMAEGF--------VDHD-----SLEEVTQSYLDA-
----------LIS-SSLIMVDHI--------P--SESI-WWTPLMIKVCYVHDVVHDFCS
EKAKKEKLL
>Solyc_TS12_04T000243.1
-------------KSSN-EPIKQASSS--F----VEVVVGHEEDE--AWIIGQ-LLDEHE
SKLDVISIVGMPGVGKTTLANKVYNNTLVASHFNVRAKCTVSQNFNKSKVLREILQQVTA
-SETN--------------GSED--------------DLAEK----------------LR
VALLDKRYLIVLDDVWDIATGEMLIACFP-KVE-RGNRVILTSRSGEVGLKVKCRSDPVD
LQVLTDEKSWELFEKRVFGDEGS-CPAELLDIGHQIVEKCKGLPLALVLIAGVIVR---G
REG-----KK-KE--KD-------FWVKIQHNLDSFTSSNINSQIMNVMQSSYDHLPYQL
KPLLLYFATLQKSERTPVSTLMQLWMAEGL--------VDHDIPSKCSLEEVTHSYLDA-
----------LIS-SSLIMVDHI--------P--SESV--WTSVMIRACYVHDVVHDFCS
VKAGKEKFF
>Solyc_TS12_04T000244.1
----------------D-ELIEPTSSS--F----AEVTVGHEEDE--AWIIGQ-LLDEHE
SELDVISIFGMPGVGKTTLANKVYNNTLVASHFHVRAKCTVSQKYNKSKVLQEILQQVTG
-SGGK--------------ESED--------------DLAEM----------------LR
VALYNKRYLIVLDDVWDIATGEMLMACFP-KVK-RGNRIILTSRSSKVGLQVKCHSDPLR
LQLLTPEKSWDLFVKKVFGDEGS-CPAELSEVGHQIVEKCKGLPLAIVLIAGVIVR---G
--------KK-KE--KD-------FWLKIIHNLDSFISTNINL----VMQLSYDHLPCHL
KPLLLYFATTQKSQRTPVSTLMQMWMAEGL--------VDHD-----SLEETTQSYLDA-
----------LIS-SSLIMVDHI--------P--SWSK-WWASVMIKVCYMHDVVHDFCS
LKAKKERFF
>Solyc_TS12_04T000245.1
-----------DAKSSH-ESIVLTSSP--F----VEVTVGHEEEE--AWIIGQ-LLDEHE
SELDVISIVGMPGVGKTTLANKVYNNTLVASHFHVRAKCTVSQKYYKSKVLQEILQQVTG
-SGGK--------------ESED--------------DLAEM----------------LR
VALYNKRYLIVLDDVWDIATGEMLMACFP-KVK-RGNRIILTSRSSKVGLQVKCHSDPLR
LQLLTPEKSWDLFVKKVFGDEGS-CPAELSEVGHQIVEKCKGLPLAIVLIAGVIVR---G
--------KK-KE--KD-------FWLKILHNLDSFISTNISL----VMQLSYDHLPCHL
KPLLLYFATTQKSQRTPVSTLMQLWMAEGF--------VDHD-----SLEEVTQSYLDA-
----------LIS-SNLIMVDHI--------P--SESI-WWTSTMIKVCYMHDVVHDFVS
VKAENEKFF
>Solyc_TS12_04T000246.1
-----------DAKSSH-ESIVLTSSP--F----VEVTVGHEEEE--AWIIGQ-LLDEHE
SELDVISIVGMPGVGKTTLANKVYNNTLVASHFNVRAKCTVSQNFNKSKVLREILQQVTG
-SGGN--------------ESEY--------------DLAEK----------------LR
VALYDKRYLIVLDDVWDIATGEMLIACFP-KVE-RGNRVILTSRSGEVGLKVKCRSDPVD
LQVLTDEKSWELFEKRVFGDEGS-CPAELLDIGHEIVEKCKGLPLALVLIAGVIVR---G
REG---KEKE-KE--KD-------FWVKIQNNLDSFTSSNINSQIMNVMQSSYDHLPYQL
KPLLLYFATLQKSERTPVSTLMQLWMAEGL--------VDHDIPSKCSLEEVTESYLDA-
----------LIS-SGLIMVDHI--------P--SGSY--WTSVMIRACYVHDVVHDFCS
VKAGKEKFF
>Sopim_TS15_04T000214.1
------------AKSSS-QPTQSTSSP--F----VEVTVGHEKEE--SQIIDQ-LLDEHE
SELDVISIVGMPGLGKTTLANKVYKNTLVASHFHVRAWCTVSQKYNKSKVLREILKQVTG
-SGGK--------------ESED--------------DLAEK----------------LR
RALLDKRYLIVLDDVWDIATGEMLIACFP-KVK-RGNRVILTSRSSEVGLKVKCRSDPLN
LELLTPEESWDLFEKRVFGDEGS-CPAELSKVGHQIVEKCKGLPLAIVLIAGVIVR---G
--------KK-KE--KD-------FWLKILHNLDSFISTNINL----VMQLSYDHLPCHL
KPLLLYFATTQKSQRTPVSTLMQLWMAEGF--------VDHD-----SLEEVTQSYLDA-
----------LIS-SSLIMVDHI--------P--SESI-WWMPSMIKVCYVHDVVHDFCS
EKAKKQKFL
>Sopim_TS15_04T000220.1
-----------DAKSSH-ESIVLTSSP--F----VEVTVGHEEEE--AWIIGQ-LLDEHE
SELDVISIVGMPGVGKTTLANKVYNNTLVASHFHVRANCTVSQKYNKSKVLQEILQQVTG
-SGGN--------------ESEY--------------DLAEK----------------LR
VALYDKRYLIVLDDVWDIATGEMLIACFP-KVE-RGNRVILTSRSGEVGLKVKCRSDPVD
LQVLTDEKSWELFEKRVFGDEGS-CPAELLDIGHEIVEKCKGLPLALVLIAGVIVR---G
REG---KEKE-KE--KD-------FWVKIQNNLDSFTSSNINSQIMNVMQSSYDHLPYQL
KPLLLYFATLQKSERTPVSTLMQLWMAEGL--------VDHDIPSKCSLEEVTESYLDA-
----------LIS-SGLIMVDHI--------P--SGSY--WTSVMIRACYVHDVVHDFCS
VKAGKEKFF
>Solyc_TS166_04T000232.1
------------AKSSS-QPTQSTSSP--F----VEVTVGHEKEE--SQIIDQ-LLDEHE
SELDVISIVGMPGLGKTTLANKVYKNTLVASHFHVRAWCTVSQKYNKSKVLLEILQQVTA
-SEEE--------------KKVD--------------DLAEK----------------LR
TALLDKRYLIVLDDVWDIATGEMLIACFP-KVK-RGNRVILTSRSSEVGLKVKCRSDPLN
LELLTPEESWDLFEKRVFGDEGS-CPAELSKVGHQIVEKCKGLPLAIVLIAGVIVR---G
--------KK-KE--KD-------FWLKILHNLDSFISTNINL----VMQLSYDHLPCHL
KPLLLYFATTQKSQRTPVSTLMQLWMAEGF--------VDHD-----SLEEVTQSYLDA-
----------LIS-SSLIMVDHI--------P--SESI-WWMPSMIKVCYVHDVVHDFCS
EKAKKQKFL
>Solyc_TS166_04T000235.1
----------------N-EPIKLTSSS--F----VEVTVGHEEDE--ARIIGQ-LLDEHE
SELDVISIVGMPGVGKTTLANKVYNNTLVASHFKIRAKCTVSQNFNKSKVLREILQQVTA
-SETK--------------ESED--------------DLAGK----------------LR
VALLDKRYLIVLDDVWDIATGEMLIACFPKKVE-RGNRVILTSRSSEVGLKVKCHSDTLH
LQLLTPEKSWDLFVKKVFEDEGS-CPAELSDIGHQIVEKCKGLPLSIVLIAGVIVR---G
--------KK-KK--KD-------LWLQIEHNLDSFISSNNNLQMMKVMQLSYDHLPYHL
KPLLLYFARSQKSKRTPVSTLMQLWMAEGL--------VDHD-----SSVETTQSYLNA-
----------LIS-SSLIMVDHI--------P--SESLW-WTSAMIRACYVHDVVHDFCS
VKAKKEKFF
>Solyc_TS166_04T000239.1
-------------KSSN-EPIKQASSS--F----VEVVVGHEEDE--AWIIGQ-LLDEHE
SKLDVISIVGMPGVGKTTLANKVYNNTLVASHFHVRAKCTVSQNFNKSKVLREILQQVTA
-SETN--------------GSED--------------DLAEK----------------LR
VALLDKRYLIVLDDVWDIATGEMLIACFP-KVE-RGNRVILTSRSGEVGLKVKCRSDPVD
LQVLTDEKSWELFEKRVFGDEGS-CPAELLDIGHQIVEKCKGLPLALVLIAGVIVR---G
REG---KEKE-KE--KD-------FWVKIQNNLDSFTSSNINSQIMNVMQSSYDHLPYQL
KPLLLYFATLQKSERTPVSTLMQLWMAEGL--------VDHDIPSKCSLEEVTHSYLDA-
----------LIS-SSLIMVDHI--------P--SESV--WTSVMIRACYVHDVVHDFCS
VKAGKEKFF
>Solyc_TS166_04T000240.1
----------------D-ELIEPTSSS--F----AEVTVGHEEDE--AWIIGQ-LLDEHE
SELDVISIFGMPGVGKTTLANKVYNNTLVASHFHVRAKCTVSQKYNKSKVLQEILQQVTG
-SGGK--------------ESED--------------DLAEM----------------LR
VALYNKRYLIVLDDVWDIATGEMLMACFP-KVK-RGNRIILTSRSSKVGLQVKCHSDPLR
LQLLTPEKSWDLFVKKVFGDEGS-CPAELSEVGHQIVEKCKGLPLAIVLIAGVIVR---G
--------KK-KE--KD-------FWLKIIHNLDSFISTNINL----VMQLSYDHLPCHL
KPLLLYFATTQKSQRTPVSTLMQMWMAEGL--------VDHD-----SLEETTQSYLDA-
----------LIS-SSLIMVDHI--------P--SWSK-WWASVMIKVCYMHDVVHDFCS
LKAKKERFF
>Solyc_TS166_04T000241.1
-----------DAKSSH-ESIVLTSSP--F----VEVTVGHEEEE--AWIIGQ-LLDEHE
SELDVISIVGMPGVGKTTLANKVYNNTLVASHFHVRAKCTVSQKYYKSKVLQEILQQVTG
-SGGK--------------ESED--------------DLAEM----------------LR
VALYNKRYLIVLDDVWDIATGEMLMACFP-KVK-RGNRIILTSRSSKVGLQVKCHSDPLR
LQLLTPEKSWDLFVKKVFGDEGS-CPAELSEVGHQIVEKCKGLPLAIVLIAGVIVR---G
--------KK-KE--KD-------FWLKILHNLDSFISTNISL----VMQLSYDHLPCHL
KPLLLYFATTQKSQRTPVSTLMQLWMAEGF--------VDHD-----SLEEVTQSYLDA-
----------LIS-SNLIMVDHI--------P--SESI-WWTSTMIKVCYMHDVVHDFVS
VKAENEKFF
>Solyc_TS166_04T000242.1
-----------DAKSSH-ESIVLTSSP--F----VEVTVGHEEEE--AWIIGQ-LLDEHE
SELDVISIVGMPGVGKTTLANKVYNNTLVASHFNVRAKCTVSQNFNKSKVLREILQQVTG
-SGGN--------------ESEY--------------DLAEK----------------LR
VALYDKRYLIVLDDVWDIATGEMLIACFP-KVE-RGNRVILTSRSGEVGLKVKCRSDPVD
LQVLTDEKSWELFEKRVFGDEGS-CPAELLDIGHEIVEKCKGLPLALVLIAGVIVR---G
REG---KEKE-KE--KD-------FWVKIQNNLDSFTSSNINSQIMNVMQSSYDHLPYQL
KPLLLYFATLQKSERTPVSTLMQLWMAEGL--------VDHDIPSKCSLEEVTESYLDA-
----------LIS-SGLIMVDHI--------P--SGSY--WTSVMIRACYVHDVVHDFCS
VKAGKEKFF
>Solyc_TS171_04T000242.1
------------AKSSS-QPTQSTSSP--F----VEVTVGHEKEE--SQIIDQ-LLDEHE
SELDVISIVGMPGLGKTTLANKVYKNTLVASHFHVRAWCTVSQKYNKSKVLLEILQQVTA
-SEEE--------------KKVD--------------DLAEK----------------LR
TALLDKRYLIVLDDVWDIATGEMLIACFP-KVK-RGNRVILTSRSSEVGLKVKCRSDPLN
LELLTPEESWDLFEKRVFGDEGS-CPAELSKVGHQIVEKCKGLPLAIVLIAGVIVR---G
--------KK-KE--KD-------FWLKILHNLDSFISTNINL----VMQLSYDHLPCHL
KPLLLYFATTQKSQRTPVSTLMQLWMAEGF--------VDHD-----SLEEVTQSYLDA-
----------LIS-SSLIMVDHI--------P--SESI-WWMPSMIKVCYVHDVVHDFCS
EKAKKQKFL
>Solyc_TS185_04T000244.1
------------AKSSS-QPTQSTSSP--F----VEVTVGHEKEE--SQIIDQ-LLDEHE
SELDVISIVGMPGLGKTTLANKVYKNTLVASHFHVRAWCTVSQKYNKSKVLLEILQQVTA
-SEEE--------------KKVD--------------DLAEK----------------LR
TALLDKRYLIVLDDVWDIATGEMLIACFP-KVK-RGNRVILTSRSSEVGLKVKCRSDPLN
LELLTPEESWDLFEKRVFGDEGS-CPAELSKVGHQIVEKCKGLPLAIVLIAGVIVR---G
--------KK-KE--KD-------FWLKILHNLDSFISTNINL----VMQLSYDHLPCHL
KPLLLYFATTQKSQRTPVSTLMQLWMAEGF--------VDHD-----SLEEVTQSYLDA-
----------LIS-SSLIMVDHI--------P--SESI-WWMPSMIKVCYVHDVVHDFCS
EKAKKQKFL
>Solyc_TS185_04T000246.1
----------------N-EPIKLTSSS--F----VEVTVGHEEDE--ARIIGQ-LLDEHE
SELDVISIVGMPGVGKTTLANKVYNNTLVASHFKIRAKCTVSQNFNKSKVLREILQQVTA
-SETK--------------ESED--------------DLAGK----------------LR
VALLDKRYLIVLDDVWDIATGEMLIACFPKKVE-RGNRVILTSRSSEVGLKVKCHSDTLH
LQLLTPEKSWDLFVKKVFEDEGS-CPAELSDIGHQIVEKCKGLPLSIVLIAGVIVR---G
--------KK-KK--KD-------LWLQIEHNLDSFISSNNNLQMMKVMQLSYDHLPYHL
KPLLLYFARSQKSKRTPVSTLMQLWMAEGL--------VDHD-----SSVETTQSYLNA-
----------LIS-SSLIMVDHI--------P--SESLW-WTSAMIRACYVHDVVHDFCS
VKAKKEKFF
>Solyc_TS185_04T000251.1
-------------KSSN-EPIKQASSS--F----VEVVVGHEEDE--AWIIGQ-LLDEHE
SKLDVISIVGMPGVGKTTLANKVYNNTLVASHFHVRAKCTVSQNFNKSKVLREILQQVTA
-SETN--------------GSED--------------DLAEK----------------LR
VALLDKRYLIVLDDVWDIATGEMLIACFP-KVE-RGNRVILTSRSGEVGLKVKCRSDPVD
LQVLTDEKSWELFEKRVFGDEGS-CPAELLDIGHQIVEKCKGLPLALVLIAGVIVR---G
REG---KEKE-KE--KD-------FWVKIQNNLDSFTSSNINSQIMNVMQSSYDHLPYQL
KPLLLYFATLQKSERTPVSTLMQLWMAEGL--------VDHDIPSKCSLEEVTHSYLDA-
----------LIS-SSLIMVDHI--------P--SESV--WTSVMIRACYVHDVVHDFCS
VKAGKEKFF
>Solyc_TS185_04T000252.1
----------------D-ELIEPTSSS--F----AEVTVGHEEDE--AWIIGQ-LLDEHE
SELDVISIFGMPGVGKTTLANKVYNNTLVASHFHVRAKCTVSQKYNKSKVLQEILQQVTG
-SGGK--------------ESED--------------DLAEM----------------LR
VALYNKRYLIVLDDVWDIATGEMLMACFP-KVK-RGNRIILTSRSSKVGLQVKCHSDPLR
LQLLTPEKSWDLFVKKVFGDEGS-CPAELSEVGHQIVEKCKGLPLAIVLIAGVIVR---G
--------KK-KE--KD-------FWLKIIHNLDSFISTNINL----VMQLSYDHLPCHL
KPLLLYFATTQKSQRTPVSTLMQMWMAEGL--------VDHD-----SLEETTQSYLDA-
----------LIS-SSLIMVDHI--------P--SWSK-WWASVMIKVCYMHDVVHDFCS
LKAKKERFF
>Solyc_TS185_04T000253.1
-----------DAKSSH-ESIVLTSSP--F----VEVTVGHEEEE--AWIIGQ-LLDEHE
SELDVISIVGMPGVGKTTLANKVYNNTLVASHFHVRAKCTVSQKYYKSKVLQEILQQVTG
-SGGK--------------ESED--------------DLAEM----------------LR
VALYNKRYLIVLDDVWDIATGEMLMACFP-KVK-RGNRIILTSRSSKVGLQVKCHSDPLR
LQLLTPEKSWDLFVKKVFGDEGS-CPAELSEVGHQIVEKCKGLPLAIVLIAGVIVR---G
--------KK-KE--KD-------FWLKILHNLDSFISTNISL----VMQLSYDHLPCHL
KPLLLYFATTQKSQRTPVSTLMQLWMAEGF--------VDHD-----SLEEVTQSYLDA-
----------LIS-SNLIMVDHI--------P--SESI-WWTSTMIKVCYMHDVVHDFVS
VKAENEKFF
>Solyc_TS185_04T000254.1
-----------DAKSSH-ESIVLTSSP--F----VEVTVGHEEEE--AWIIGQ-LLDEHE
SELDVISIVGMPGVGKTTLANKVYNNTLVASHFNVRAKCTVSQNFNKSKVLREILQQVTG
-SGGN--------------ESEY--------------DLAEK----------------LR
VALYDKRYLIVLDDVWDIATGEMLIACFP-KVE-RGNRVILTSRSGEVGLKVKCRSDPVD
LQVLTDEKSWELFEKRVFGDEGS-CPAELLDIGHEIVEKCKGLPLALVLIAGVIVR---G
REG---KEKE-KE--KD-------FWVKIQNNLDSFTSSNINSQIMNVMQSSYDHLPYQL
KPLLLYFATLQKSERTPVSTLMQLWMAEGL--------VDHDIPSKCSLEEVTESYLDA-
----------LIS-SGLIMVDHI--------P--SGSY--WTSVMIRACYVHDVVHDFCS
VKAGKEKFF
>Solyc_TS204_04T000247.1
------------AKSSS-QPTQSTSSP--F----VEVTVGHEKEE--SQIIDQ-LLDEHE
SELDVISIVGMPGLGKTTLANKVYKNTLVASHFHVRAWCTVSQKYNKSKVLLEILQQVTA
-SEEE--------------KKVD--------------DLAEK----------------LR
TALLDKRYLIVLDDVWDIATGEMLIACFP-KVK-RGNRVILTSRSSEVGLKVKCRSDPLN
LELLTPEESWDLFEKRVFGDEGS-CPAELSKVGHQIVEKCKGLPLAIVLIAGVIVR---G
--------KK-KE--KD-------FWLKILHNLDSFISTNINL----VMQLSYDHLPCHL
KPLLLYFATTQKSQRTPVSTLMQLWMAEGF--------VDHD-----SLEEVTQSYLDA-
----------LIS-SSLIMVDHI--------P--SESI-WWMPSMIKVCYVHDVVHDFCS
EKAKKQKFL
>Solyc_TS204_04T000250.1
----------------N-EPIKLTSSS--F----VEVTVGHEEDE--ARIIGQ-LLDEHE
SELDVISIVGMPGVGKTTLANKVYNNTLVASHFKIRAKCTVSQNFNKSKVLREILQQVTA
-SETK--------------ESED--------------DLAGK----------------LR
VALLDKRYLIVLDDVWDIATGEMLIACFPKKVE-RGNRVILTSRSSEVGLKVKCHSDTLH
LQLLTPEKSWDLFVKKVFEDEGS-CPAELSDIGHQIVEKCKGLPLSIVLIAGVIVR---G
--------KK-KK--KD-------LWLQIEHNLDSFISSNNNLQMMKVMQLSYDHLPYHL
KPLLLYFARSQKSKRTPVSTLMQLWMAEGL--------VDHD-----SSVETTQSYLNA-
----------LIS-SSLIMVDHI--------P--SESLW-WTSAMIRACYVHDVVHDFCS
VKAKKEKFF
>Solyc_TS204_04T000253.1
-------------KSSN-EPIKQASSS--F----VEVVVGHEEDE--AWIIGQ-LLDEHE
SKLDVISIVGMPGVGKTTLANKVYNNTLVASHFHVRAKCTVSQNFNKSKVLREILQQVTA
-SETN--------------GSED--------------DLAEK----------------LR
VALLDKRYLIVLDDVWDIATGEMLIACFP-KVE-RGNRVILTSRSGEVGLKVKCRSDPVD
LQVLTDEKSWELFEKRVFGDEGS-CPAELLDIGHQIVEKCKGLPLALVLIAGVIVR---G
REG---KEKE-KE--KD-------FWVKIQNNLDSFTSSNINSQIMNVMQSSYDHLPYQL
KPLLLYFATLQKSERTPVSTLMQLWMAEGL--------VDHDIPSKCSLEEVTHSYLDA-
----------LIS-SSLIMVDHI--------P--SESV--WTSVMIRACYVHDVVHDFCS
VKAGKEKFF
>Solyc_TS204_04T000254.1
----------------D-ELIEPTSSS--F----AEVTVGHEEDE--AWIIGQ-LLDEHE
SELDVISIFGMPGVGKTTLANKVYNNTLVASHFHVRAKCTVSQKYNKSKVLQEILQQVTG
-SGGK--------------ESED--------------DLAEM----------------LR
VALYNKRYLIVLDDVWDIATGEMLMACFP-KVK-RGNRIILTSRSSKVGLQVKCHSDPLR
LQLLTPEKSWDLFVKKVFGDEGS-CPAELSEVGHQIVEKCKGLPLAIVLIAGVIVR---G
--------KK-KE--KD-------FWLKIIHNLDSFISTNINL----VMQLSYDHLPCHL
KPLLLYFATTQKSQRTPVSTLMQMWMAEGL--------VDHD-----SLEETTQSYLDA-
----------LIS-SSLIMVDHI--------P--SWSK-WWASVMIKVCYMHDVVHDFCS
LKAKKERFF
>Solyc_TS204_04T000255.1
-----------DAKSSH-ESIVLTSSP--F----VEVTVGHEEEE--AWIIGQ-LLDEHE
SELDVISIVGMPGVGKTTLANKVYNNTLVASHFHVRAKCTVSQKYYKSKVLQEILQQVTG
-SGGK--------------ESED--------------DLAEM----------------LR
VALYNKRYLIVLDDVWDIATGEMLMACFP-KVK-RGNRIILTSRSSKVGLQVKCHSDPLR
LQLLTPEKSWDLFVKKVFGDEGS-CPAELSEVGHQIVEKCKGLPLAIVLIAGVIVR---G
--------KK-KE--KD-------FWLKILHNLDSFISTNISL----VMQLSYDHLPCHL
KPLLLYFATTQKSQRTPVSTLMQLWMAEGF--------VDHD-----SLEEVTQSYLDA-
----------LIS-SNLIMVDHI--------P--SESI-WWTSTMIKVCYMHDVVHDFVS
VKAENEKFF
>Solyc_TS204_04T000256.1
-----------DAKSSH-ESIVLTSSP--F----VEVTVGHEEEE--AWIIGQ-LLDEHE
SELDVISIVGMPGVGKTTLANKVYNNTLVASHFNVRAKCTVSQNFNKSKVLREILQQVTG
-SGGN--------------ESEY--------------DLAEK----------------LR
VALYDKRYLIVLDDVWDIATGEMLIACFP-KVE-RGNRVILTSRSGEVGLKVKCRSDPVD
LQVLTDEKSWELFEKRVFGDEGS-CPAELLDIGHEIVEKCKGLPLALVLIAGVIVR---G
REG---KEKE-KE--KD-------FWVKIQNNLDSFTSSNINSQIMNVMQSSYDHLPYQL
KPLLLYFATLQKSERTPVSTLMQLWMAEGL--------VDHDIPSKCSLEEVTESYLDA-
----------LIS-SGLIMVDHI--------P--SGSY--WTSVMIRACYVHDVVHDFCS
VKAGKEKFF
>Sopim_TS222_04T000240.1
------------AKSSS-QPTQSTSSP--F----VEVTVGHEKEE--SQIIDQ-LLDEHE
SELDVISIVGMPGLGKTTLANKVYKNTLVASHFHVRAWCTVSQKYNKSKVLLEILQQVTA
-SEEE--------------KKVD--------------DLAEK----------------LR
TALLDKRYLIVLDDVWDIATGEMLIACFP-KVK-RGNRVILTSRSSEVGLKVKCRSDPLN
LELLTPEESWDLFEKRVFGDEGS-CPAELSKVGHQIVEKCKGLPLAIVLIAGVIVR---G
--------KK-KE--KD-------FWLKILHNLDSFISTNINL----VMQLSYDHLPCHL
KPLLLYFATTQKSQRTPVSTLMQLWMAEGF--------VDHD-----SLEEVTQSYLDA-
----------LIS-SSLIMVDHI--------P--SESI-WWMPSMIKVCYVHDVVHDFCS
EKAKKQKFL
>Sopim_TS222_04T000242.1
-------------KSSN-EPIKQASSS--F----VEVVVGHEEDE--AWIIGQ-LLDEHE
SKLDVISIVGMPGVGKTTLANKVYNNTLVASHFNVRAKCTVSQNFNKSKVLREILQQVTA
-SETN--------------GSED--------------DLAEK----------------LR
VALLDKRYLIVLDDVWDIATGEMLIACFP-KVE-RGNRVILTSRSGEVGLKVKCRSDPVD
LQVLTDEKSWELFEKRVFGDEGS-CPAELLDIGHQIVEKCKGLPLALVLIAGVIVR---G
REG-----KK-KE--KD-------FWVKIQHNLDSFTSSNINSQIMNVMQSSYDHLPYQL
KPLLLYFATLQKSERTPVSTLMQLWMAEGL--------VDHDIPSKCSLEEVTHSYLDA-
----------LIS-SSLIMVDHI--------P--SESV--WTSVMIRACYVHDVVHDFCS
VKAGKEKFF
>Sopim_TS222_04T000243.1
----------------D-ELIEPTSSS--F----AEVTVGHEEDE--AWIIGQ-LLDEHE
SELDVISIFGMPGVGKTTLANKVYNNTLVASHFHVRAKCTVSQKYNKSKVLQEILQQVTG
-SGGK--------------ESED--------------DLAEM----------------LR
VALYNKRYLIVLDDVWDIATGEMLMACFP-KVK-RGNRIILTSRSSKVGLQVKCHSDPLR
LQLLTPEKSWDLFVKKVFGDEGS-CPAELSEVGHQIVEKCKGLPLAIVLIAGVIVR---G
--------KK-KE--KD-------FWLKIIHNLDSFISTNINL----VMQLSYDHLPCHL
KPLLLYFATTQKSQRTPVSTLMQMWMAEGL--------VDHD-----SLEETTQSYLDA-
----------LIS-SSLIMVDHI--------P--SWSK-WWASVMIKVCYMHDVVHDFCS
LKAKKERFF
>Sopim_TS222_04T000244.1
-----------DAKSSH-ESIVLTSSP--F----VEVTVGHEEEE--AWIIGQ-LLDEHE
SELDVISIVGMPGVGKTTLANKVYNNTLVASHFHVRAKCTVSQKYYKSKVLQEILQQVTG
-SGGK--------------ESED--------------DLAEM----------------LR
VALYNKRYLIVLDDVWDIATGEMLMACFP-KVK-RGNRIILTSRSSKVGLQVKCHSDPLR
LQLLTPEKSWDLFVKKVFGDEGS-CPAELSEVGHQIVEKCKGLPLAIVLIAGVIVR---G
--------KK-KE--KD-------FWLKILHNLDSFISTNISL----VMQLSYDHLPCHL
KPLLLYFATTQKSQRTPVSTLMQLWMAEGF--------VDHD-----SLEEVTQSYLDA-
----------LIS-SNLIMVDHI--------P--SESI-WWTSTMIKVCYMHDVVHDFVS
VKAENEKFF
>Sopim_TS222_04T000245.1
-----------DAKSSH-ESIVLTSSP--F----VEVTVGHEEEE--AWIIGQ-LLDEHE
SELDVISIVGMPGVGKTTLANKVYNNTLVASHFNVRAKCTVSQNFNKSKVLREILQQVTG
-SGGN--------------ESEY--------------DLAEK----------------LR
VALYDKRYLIVLDDVWDIATGEMLIACFP-KVE-RGNRVILTSRSGEVGLKVKCRSDPVD
LQVLTDEKSWELFEKRVFGDEGS-CPAELLDIGHEIVEKCKGLPLALVLIAGVIVR---G
REG---KEKE-KE--KD-------FWVKIQNNLDSFTSSNINSQIMNVMQSSYDHLPYQL
KPLLLYFATLQKSERTPVSTLMQLWMAEGL--------VDHDIPSKCSLEEVTESYLDA-
----------LIS-SGLIMVDHI--------P--SGSY--WTSVMIRACYVHDVVHDFCS
VKAGKEKFF
>Solyc_cer_TS238_04T000240.1
------------AKSSS-QPTQSTSSP--F----VEVTVGHEKEE--SQIIDQ-LLDEHE
SELDVISIVGMPGLGKTTLANKVYKNTLVASHFHVRAWCTVSQKYNKSKVLLEILQQVTA
-SEEE--------------KKVD--------------DLAEK----------------LR
TALLDKRYLIVLDDVWDIATGEMLIACFP-KVK-RGNRVILTSRSSEVGLKVKCRSDPLN
LELLTPEESWDLFEKRVFGDEGS-CPAELSKVGHQIVEKCKGLPLAIVLIAGVIVR---G
--------KK-KE--KD-------FWLKILHNLDSFISTNINL----VMQLSYDHLPCHL
KPLLLYFATTQKSQRTPVSTLMQLWMAEGF--------VDHD-----SLEEVTQSYLDA-
----------LIS-SSLIMVDHI--------P--SESI-WWMPSMIKVCYVHDVVHDFCS
EKAKKQKFL
>Solyc_cer_TS238_04T000243.1
----------------N-EPIKLTSSS--F----VEVTVGHEEDE--ARIIGQ-LLDEHE
SELDVISIVGMPGVGKTTLANKVYNNTLVASHFKIRAKCTVSQNFNKSKVLREILQQVTA
-SETK--------------ESED--------------DLAGK----------------LR
VALLDKRYLIVLDDVWDIATGEMLIACFPKKVE-RGNRVILTSRSSEVGLKVKCHSDTLH
LQLLTPEKSWDLFVKKVFEDEGS-CPAELSDIGHQIVEKCKGLPLSIVLIAGVIVR---G
--------KK-KK--KD-------LWLQIEHNLDSFISSNNNLQMMKVMQLSYDHLPYHL
KPLLLYFARSQKSKRTPVSTLMQLWMAEGL--------VDHD-----SSVETTQSYLNA-
----------LIS-SSLIMVDHI--------P--SESLW-WTSAMIRACYVHDVVHDFCS
VKAKKEKFF
>Solyc_cer_TS238_04T000247.1
-------------KSSN-EPIKQASSS--F----VEVVVGHEEDE--AWIIGQ-LLDEHE
SKLDVISIVGMPGVGKTTLANKVYNNTLVASHFHVRAKCTVSQNFNKSKVLREILQQVTA
-SETN--------------GSED--------------DLAEK----------------LR
VALLDKRYLIVLDDVWDIATGEMLIACFP-KVE-RGNRVILTSRSGEVGLKVKCRSDPVD
LQVLTDEKSWELFEKRVFGDEGS-CPAELLDIGHQIVEKCKGLPLALVLIAGVIVR---G
REG---KEKE-KE--KD-------FWVKIQNNLDSFTSSNINSQIMNVMQSSYDHLPYQL
KPLLLYFATLQKSERTPVSTLMQLWMAEGL--------VDHDIPSKCSLEEVTHSYLDA-
----------LIS-SSLIMVDHI--------P--SESV--WTSVMIRACYVHDVVHDFCS
VKAGKEKFF
>Solyc_cer_TS238_04T000248.1
----------------D-ELIEPTSSS--F----AEVTVGHEEDE--AWIIGQ-LLDEHE
SELDVISIFGMPGVGKTTLANKVYNNTLVASHFHVRAKCTVSQKYNKSKVLQEILQQVTG
-SGGK--------------ESED--------------DLAEM----------------LR
VALYNKRYLIVLDDVWDIATGEMLMACFP-KVK-RGNRIILTSRSSKVGLQVKCHSDPLR
LQLLTPEKSWDLFVKKVFGDEGS-CPAELSEVGHQIVEKCKGLPLAIVLIAGVIVR---G
--------KK-KE--KD-------FWLKIIHNLDSFISTNINL----VMQLSYDHLPCHL
KPLLLYFATTQKSQRTPVSTLMQMWMAEGL--------VDHD-----SLEETTQSYLDA-
----------LIS-SSLIMVDHI--------P--SWSK-WWASVMIKVCYMHDVVHDFCS
LKAKKERFF
>Solyc_cer_TS238_04T000249.1
-----------DAKSSH-ESIVLTSSP--F----VEVTVGHEEEE--AWIIGQ-LLDEHE
SELDVISIVGMPGVGKTTLANKVYNNTLVASHFHVRAKCTVSQKYYKSKVLQEILQQVTG
-SGGK--------------ESED--------------DLAEM----------------LR
VALYNKRYLIVLDDVWDIATGEMLMACFP-KVK-RGNRIILTSRSSKVGLQVKCHSDPLR
LQLLTPEKSWDLFVKKVFGDEGS-CPAELSEVGHQIVEKCKGLPLAIVLIAGVIVR---G
--------KK-KE--KD-------FWLKILHNLDSFISTNISL----VMQLSYDHLPCHL
KPLLLYFATTQKSQRTPVSTLMQLWMAEGF--------VDHD-----SLEEVTQSYLDA-
----------LIS-SNLIMVDHI--------P--SESI-WWTSTMIKVCYMHDVVHDFVS
VKAENEKFF
>Solyc_cer_TS238_04T000250.1
-----------DAKSSH-ESIVLTSSP--F----VEVTVGHEEEE--AWIIGQ-LLDEHE
SELDVISIVGMPGVGKTTLANKVYNNTLVASHFNVRAKCTVSQNFNKSKVLREILQQVTG
-SGGN--------------ESEY--------------DLAEK----------------LR
VALYDKRYLIVLDDVWDIATGEMLIACFP-KVE-RGNRVILTSRSGEVGLKVKCRSDPVD
LQVLTDEKSWELFEKRVFGDEGS-CPAELLDIGHEIVEKCKGLPLALVLIAGVIVR---G
REG---KEKE-KE--KD-------FWVKIQNNLDSFTSSNINSQIMNVMQSSYDHLPYQL
KPLLLYFATLQKSERTPVSTLMQLWMAEGL--------VDHDIPSKCSLEEVTESYLDA-
----------LIS-SGLIMVDHI--------P--SGSY--WTSVMIRACYVHDVVHDFCS
VKAGKEKFF
>Sopim_TS265_04T000240.1
------------AKSSS-QPTQSTSSP--F----VEVTVGHEKEE--SQIIDQ-LLDEHE
SELDVISIVGMPGLGKTTLANKVYKNTLVASHFHVRAWCTVSQKYNKSKVLLEILQQVTA
-SEEE--------------KKVD--------------DLAEK----------------LR
TALLDKRYLIVLDDVWDIATGEMLIACFP-KVK-RGNRVILTSRSSEVGLKVKCRSDPLN
LELLTPEESWDLFEKRVFGDEGS-CPAELSKVGHQIVEKCKGLPLAIVLIAGVIVR---G
--------KK-KE--KD-------FWLKILHNLDSFISTNINL----VMQLSYDHLPCHL
KPLLLYFATTQKSQRTPVSTLMQLWMAEGF--------VDHD-----SLEEVTQSYLDA-
----------LIS-SSLIMVDHI--------P--SESI-WWMPSMIKVCYVHDVVHDFCS
EKAKKQKFL
>Sopim_TS265_04T000247.1
-----------DAKSSH-ESIVLTSSP--F----VEVTVGHEEEE--AWIIGQ-LLDEHE
SELDVISIVGMPGVGKTTLANKVYNNTLVASHFHVRANCTVSQKYNKSKVLQEILQQVTG
-SGGN--------------ESEY--------------DLAEK----------------LR
VALYDKRYLIVLDDVWDIATGEILIACFP-KVE-RGNRVILTSRSGEVGLKVKCRSDPVD
LQVLTDEKSWELFEKRVFGDEGS-CPAELLDIGHEIVEKCKGLPLALVLIAGVIVR---G
REG---KEKE-KE--KD-------FWVKIQNNLDSFTSSNINSQIMNVMQSSYDHLPYQL
KPLLLYFATLQKSERTPVSTLMQLWMAEGL--------VDHDIPSKCSLEEVTESYLDA-
----------LIS-SGLIMVDHI--------P--SGSY--WTSVMIRACYVHDVVHDFCS
VKAGKEKFF
>Solyc_cer_TS280_04T000241.1
------------AKSSS-QPTQSTSSP--F----VEVTVGHEKEE--SQIIDQ-LLDEHE
SELDVISIVGMPGLGKTTLANKVYKNTLVASHFHVRAWCTVSQKYNKSKVLLEILQQVTA
-SEEE--------------KKVD--------------DLAEK----------------LR
TALLDKRYLIVLDDVWDIATGEMLIACFP-KVK-RGNRVILTSRSSEVGLKVKCRSDPLN
LELLTPEESWDLFEKRVFGDEGS-CPAELSKVGHQIVEKCKGLPLAIVLIAGVIVR---G
--------KK-KE--KD-------FWLKILHNLDSFISTNINL----VMQLSYDHLPCHL
KPLLLYFATTQKSQRTPVSTLMQLWMAEGF--------VDHD-----SLEEVTQSYLDA-
----------LIS-SSLIMVDHI--------P--SESI-WWMPSMIKVCYVHDVVHDFCS
EKAKKQKFL
>Solyc_cer_TS280_04T000244.1
----------------N-EPIKLTSSS--F----VEVTVGHEEDE--ARIIGQ-LLDEHE
SELDVISIVGMPGVGKTTLANKVYNNTLVASHFKIRAKCTVSQNFNKSKVLREILQQVTA
-SETK--------------ESED--------------DLAGK----------------LR
VALLDKRYLIVLDDVWDIATGEMLIACFPKKVE-RGNRVILTSRSSEVGLKVKCHSDTLH
LQLLTPEKSWDLFVKKVFEDEGS-CPAELSDIGHQIVEKCKGLPLSIVLIAGVIVR---G
--------KK-KK--KD-------LWLQIEHNLDSFISSNNNLQMMKVMQLSYDHLPYHL
KPLLLYFARSQKSKRTPVSTLMQLWMAEGL--------VDHD-----SSVETTQSYLNA-
----------LIS-SSLIMVDHI--------P--SESLW-WTSAMIRACYVHDVVHDFCS
VKAKKEKFF
>Solyc_cer_TS280_04T000248.1
-------------KSSN-EPIKQASSS--F----VEVVVGHEEDE--AWIIGQ-LLDEHE
SKLDVISIVGMPGVGKTTLANKVYNNTLVASHFHVRAKCTVSQNFNKSKVLREILQQVTA
-SETN--------------GSED--------------DLAEK----------------LR
VALLDKRYLIVLDDVWDIATGEMLIACFP-KVE-RGNRVILTSRSGEVGLKVKCRSDPVD
LQVLTDEKSWELFEKRVFGDEGS-CPAELLDIGHQIVEKCKGLPLALVLIAGVIVR---G
REG---KEKE-KE--KD-------FWVKIQNNLDSFTSSNINSQIMNVMQSSYDHLPYQL
KPLLLYFATLQKSERTPVSTLMQLWMAEGL--------VDHDIPSKCSLEEVTHSYLDA-
----------LIS-SSLIMVDHI--------P--SESV--WTSVMIRACYVHDVVHDFCS
VKAGKEKFF
>Solyc_cer_TS280_04T000249.1
----------------D-ELIEPTSSS--F----AEVTVGHEEDE--AWIIGQ-LLDEHE
SELDVISIFGMPGVGKTTLANKVYNNTLVASHFHVRAKCTVSQKYNKSKVLQEILQQVTG
-SGGK--------------ESED--------------DLAEM----------------LR
VALYNKRYLIVLDDVWDIATGEMLMACFP-KVK-RGNRIILTSRSSKVGLQVKCHSDPLR
LQLLTPEKSWDLFVKKVFGDEGS-CPAELSEVGHQIVEKCKGLPLAIVLIAGVIVR---G
--------KK-KE--KD-------FWLKIIHNLDSFISTNINL----VMQLSYDHLPCHL
KPLLLYFATTQKSQRTPVSTLMQMWMAEGL--------VDHD-----SLEETTQSYLDA-
----------LIS-SSLIMVDHI--------P--SWSK-WWASVMIKVCYMHDVVHDFCS
LKAKKERFF
>Solyc_cer_TS280_04T000250.1
-----------DAKSSH-ESIVLTSSP--F----VEVTVGHEEEE--AWIIGQ-LLDEHE
SELDVISIVGMPGVGKTTLANKVYNNTLVASHFHVRAKCTVSQKYYKSKVLQEILQQVTG
-SGGK--------------ESED--------------DLAEM----------------LR
VALYNKRYLIVLDDVWDIATGEMLMACFP-KVK-RGNRIILTSRSSKVGLQVKCHSDPLR
LQLLTPEKSWDLFVKKVFGDEGS-CPAELSEVGHQIVEKCKGLPLAIVLIAGVIVR---G
--------KK-KE--KD-------FWLKILHNLDSFISTNISL----VMQLSYDHLPCHL
KPLLLYFATTQKSQRTPVSTLMQLWMAEGF--------VDHD-----SLEEVTQSYLDA-
----------LIS-SNLIMVDHI--------P--SESI-WWTSTMIKVCYMHDVVHDFVS
VKAENEKFF
>Solyc_cer_TS280_04T000251.1
-----------DAKSSH-ESIVLTSSP--F----VEVTVGHEEEE--AWIIGQ-LLDEHE
SELDVISIVGMPGVGKTTLANKVYNNTLVASHFNVRAKCTVSQNFNKSKVLREILQQVTG
-SGGN--------------ESEY--------------DLAEK----------------LR
VALYDKRYLIVLDDVWDIATGEMLIACFP-KVE-RGNRVILTSRSGEVGLKVKCRSDPVD
LQVLTDEKSWELFEKRVFGDEGS-CPAELLDIGHEIVEKCKGLPLALVLIAGVIVR---G
REG---KEKE-KE--KD-------FWVKIQNNLDSFTSSNINSQIMNVMQSSYDHLPYQL
KPLLLYFATLQKSERTPVSTLMQLWMAEGL--------VDHDIPSKCSLEEVTESYLDA-
----------LIS-SGLIMVDHI--------P--SGSY--WTSVMIRACYVHDVVHDFCS
[truncated: 31,263 more chars]
