# Supplementary material for: A root-specific NLR network mediates immune signaling of resistance genes against plant parasitic nematodes
Source: Plant Cell. 2025 Jun 24;37(7):koaf145. doi: 10.1093/plcell/koaf145 (PMC12236159; doi:10.1093/plcell/koaf145)
Supplement: koaf145_Supplementary_Data [file koaf145_supplementary_data.zip › Supplementary Dataset 2/Supplementary Dataset 2/NRC_SD_Hero_NBARC.fasta]

>St_A6-26_C03T000871.1
AKSSDKPIESTSSSFVEVLREILHQVTGSEGNKSEDDLAEKLRRALLDKRYLIVLDDVWDIATGEMLIACFPKDKRRNRI
ILTSRSMKVGLQVKCHSDPRRLQFLTPEKSWDLSEKRVFGEGRCLAELSYVGHQIVVNCKGLSLAVVLIARVTVRVRKGK
KKENEKDLWLKIQHNLDSFISANKNLQMMKVMQLSYDHLPYHLKSLLLYFARSQKSKRTPVSKLMQLWMAEGFVDHDIPS
KSSLEEATQSYLDALISSSLIFVDHIPSKKRTWPFSGMIKVCYVHDVVHDFCSVKAKKEKFF
>St_A6-26_C04T000320.1
KSFVEPIESTSSPFVEVTVGHEKEESQIIGQLLNQHESELDVISIVGMPGLGKTTLANKVYNNTLIASHFKIRAWCTVSQ
KYNKSKVLREILQQVASSEEKESEDHDLAVKLRRALYDKRYLIVLDDVWDIATGEMLIACFPKLKRGDRVILTSRISKVG
SQVKCRTDPIDLQVLTLEKSWELFEKRVFGEGSCPAELSDVGHQIVKKCKGLPLAIVLIAGVIVRGKKKEKNLWLKIQHN
LDSFISANINLQMMKVMQLSYDHLPCHLKPLLLYFARSQKNKRTPVSELKQLWMAEGFVDYDIPSKGSLEEATQSYLDAL
ISSSLIMVDQILSKKSMPFSVRIKVCYVHDVVHDFCSEKAKKEKFF
>St_A6-26_C04T000322.1
KSFVEPIESTSSPFVEVTVGHEKEESQIIGQLLNQHESELDVISIVGMPGLGKTTLANKVYNNTLVASHFKIRAWCTVSQ
KYNKSKVLREILQQVTGSEEKGSEDDLAEMLRRALYDKRYLIVLDDVWDIATGEMLIACLPKVERGNRVILTSRNSEVGL
KVKCRSDLLCLQLLTLGKSWELFEKMVFRKGSCPAELLDVGRQIVEKCRGLPLAVVLIAGVIVRGKKEEKDLWLKIQHNL
DSFISANINLVMQLSYDHLPYHLKPLLLYFARSQKSKRTPISKLMQLWMAEGFVDHDIRSKNSLEEVTQSYLDALISSNL
IMVDHIKGSNPFSVRIKVCFVHDVVHDFCSVKAKKEKFF
>St_A6-26_C04T000327.1
PIESTSSSFVEVTVGHEEDEAKMIDQLLDKHESELDVISIVGMPGLGKTTLANKVYNNTLVATHFNVRAWCTVSQKYNKS
KVLREILLQVTGSGGKEREDDLAEKLRVALYDKRYLIVLDDVWDIETWEMLTACFPKVERGNRVILTSRSSEVGLKVKCR
SDPLHLQLLTTKKSWELFEKKVFGEGSCPAELSEVGHQIVEKCQGLPLAVVLIAGVIVRGKKMENDLWLNIQDNLDSFIS
ANINLQMMKVMQLSYDHLPYHLKPLLLYFARSRKSKRTPVSKLMQLWMAEGLVDHDIPSKCSLEEATQRYLDALVSSSLI
MVDHMLYKKNMPFSVRIKVCYVHDVVHDFCSVKAKKEKFL
>St_A6-26_C04T000332.1
KSFVEPIESTSSPFVEVTVGHEKEESQIIGQLLNQHESELDVISIVGMPGLGKTTLANKVYNNTLVASHFKIRAWCTVSQ
KYNKSKVLREILQQVTGSEEKGSEDDLAEMLRRALYDKRYLIVLDDVWDIATGEMLIACLPKVERGNRVILTSRNSEVGL
KVKCRSDLLCLQLLTLGKSWELFEKMVFRKGSCPAELLDVGRQIVEKCRGLPLAVVLIAGVIVRGKKEEKDLWLKIQHNL
DSFISANINLVMQLSYDHLPYHLKPLLLYFARSQKSKRTPISKLMQLWMAEGFVDHDIRSKNSLEEVTQSYLDALISSNL
IMVDHIKGSNPFSVRIKVCFVHDVVHDFCSVKAKKEKFF
>St_A6-26_C04T000338.1
KSVIEPIESTSSPFVEVTVGHKKEESQIIDQLLDEHESELDVISIVGMPGVGKTTLANKVYNNTLVASHFKIRAWCTVSQ
KYNKSKVLREILQQVTGSGGKESKDDLAENLRRALLDKSRISKVGSQAKCRTDPIDLQVLTPEKSWELFEKRVFGEGSCP
AELSDVGHQIVKKCKGLPLAIVLVAGVMVRGKKKEKDLWLKIQDNLDSFISANINLQMMKVMQLSYDHLPYHLKPLLLYF
ARSQKNKRTPVSKLKQLWMAEGFVDHDIRSKSSLEDATQSYLDALISSSLIMVDHILYKKSMPFSIRIKVCYVHDVVHDF
CSEKAKKEKFF
>St_A6-26_C11T000980.1
STSSLFVEVTVGPEKEESQIIDQLLDEHESELDVISIVGMPGLGKTTLAKKVYNNTLVASHFKIRAWCTVSQKYNKSKVL
WEILQQVTGSEEKGSEDDLAEKLRRALLDKRYLIVLDDVWDIATGEMLISCFPKFNRGNRIILTSRISKVGSQVKCRTDP
LDLQVLTPEKSWELFEKRVFGEGSCPAELSDVGHKIVKKCKGLPLAIVLIAGVIVRGKKKEKDLWLKIQDNLDSFISANI
NLQMMKNKRTPVSKLKQLWMAEGLVDHDIPSKSSLEEVTQSYLDALISSSLIMVDHILCKKSMPFSVRIKVCYVHDVVHD
FCSEKAKKAKFF
>C88_C03H2G043560.1
AKSSDKPIESTSSSFVEVLREILHQVTGSEGNKSEDDLAEKLRRALLDKRYLIVLDDVWDIATGEMLIACFPKDKRRNRI
ILTSRSMKVGLQVKCHSDPRRLQFLTPEKSWDLSEKRVFGEGRCLAELSYVGHQIVVNCKGLSLAVVLIARVTVRVRKGK
KKENEKDLWLKIQHNLDSFISANKNLQMMKVMQLSYDHLPYHLKSLLLYFARSQKSKRTPVSKLMQLWMAEGFVDHDIPS
KSSLEEATQSYLDALISSSLIFVDHIPSKKRTWPFSGMIKVCYVHDVVHDFCSVKAKKEKFF
>C88_C03H4G113780.1
AKSSDKPIESTSSSFVEVLREILHQVTGSEGNKSEDDLAEKLRRALLDKRYLIVLDDVWDIATGEMLIACFPKDKRRNRI
ILTSRSMKVGLQVKCHSDPRRLQFLTPEKSWDLSEKRVFGEGRCLAELSYVGHQIVVNCKGLSLAVVLIARVTVRVRKGK
KKENEKDLWLKIQHNLDSFISANKNLQMMKVMQLSYDHLPYHLKSLLLYFARSQKSKRTPVSKLMQLWMAEGFVDHDIPS
KSSLEEATQSYLDALISSSLIFVDHIPSKKRTWPFSGMIKVCYVHDVVHDFCSVKAKKEKFF
>C88_C04H1G002970.1
DEPIESTSSSFVEVTVGHEEEEARIIDQLLDEHESELDVISIVGMPGLGKTTLANKVYNNTLVASHFNVRAWCTVSQKYN
KSKVLWEILQQVTASEKKESEDDLAKKQRRVVESEEDLAENLRVALYDKRYLIVLDDVWDIATGEMLIACFPKVERGNRV
ILTSRSTEVGLKVKCRSDPLHLQLLTLGKSWELFEKRVFGEGSFPAELSDVGHQIVEKCQGLPLAVVLIAGVIVRGKKKE
RDLWLKIQHNLDSFVSANNNLEIMKVMQLSYDHLPYHLKPLLLYFARSRKSKRTPVSKLMQLWMAEGLVDHDIPSKYSLK
EATQKYLDALVSSSLIMVDHMLYKKSKPFSVRIKVCYVHDVVHDFCSVKAKKEKFV
>C88_C04H1G002970.2
DEPIESTSSSFVEVTVGHEEEEARIIDQLLDEHESELDVISIVGMPGLGKTTLANKVYNNTLVASHFNVRAWCTVSQKYN
KSKVLWEILQQVTASEKKESEDDLAKKQRRVVESEEDLAENLRVALYDKRYLIVLDDVWDIATGEMLIACFPKVERGNRV
ILTSRSTEVGLKVKCRSDPLHLQLLTLGKSWELFEKRVFGEGSFPAELSDVGHQIVEKCQGLPLAVVLIAGVIVRGKKKE
RDLWLKIQHNLDSFVSANNNLEIMKVMQLSYDHLPYHLKPLLLYFARSRKSKRTPVSKLMQLWMAEGLVDHDIPSKYSLK
EATQKYLDALVSSSLIMVDHMLYKKSKPFSVRIKVCYVHDVVHDFCSVKAKKEKFV
>C88_C04H1G002970.3
DEPIESTSSSFVEVTVGHEEEEARIIDQLLDEHESELDVISIVGMPGLGKTTLANKVYNNTLVASHFNVRAWCTVSQKYN
KSKVLWEILQQVTASEKKESEDDLAKKQRRVVESEEDLAENLRVALYDKRYLIVLDDVWDIATGEMLIACFPKVERGNRV
ILTSRSTEVGLKVKCRSDPLHLQLLTLGKSWELFEKRVFGEGSFPAELSDVGHQIVEKCQGLPLAVVLIAGVIVRGKKKE
RDLWLKIQHNLDSFVSANNNLEIMKVMQLSYDHLPYHLKPLLLYFARSRKSKRTPVSKLMQLWMAEGLVDHDIPSKYSLK
EATQKYLDALVSSSLIMVDHMLYKKSKPFSVRIKVCYVHDVVHDFCSVKAKKEKFV
>C88_C04H1G002970.4
DEPIESTSSSFVEVTVGHEEEEARIIDQLLDEHESELDVISIVGMPGLGKTTLANKVYNNTLVASHFNVRAWCTVSQKYN
KSKVLWEILQQVTASEKKESEDDLAKKQRRVVESEEDLAENLRVALYDKRYLIVLDDVWDIATGEMLIACFPKVERGNRV
ILTSRSTEVGLKVKCRSDPLHLQLLTLGKSWELFEKRVFGEGSFPAELSDVGHQIVEKCQGLPLAVVLIAGVIVRGKKKE
RDLWLKIQHNLDSFVSANNNLEIMKVMQLSYDHLPYHLKPLLLYFARSRKSKRTPVSKLMQLWMAEGLVDHDIPSKYSLK
EATQKYLDALVSSSLIMVDHMLYKKSKPFSVRIKVCYVHDVVHDFCSVKAKKEKFV
>C88_C04H1G002970.5
DEPIESTSSSFVEVTVGHEEEEARIIDQLLDEHESELDVISIVGMPGLGKTTLANKVYNNTLVASHFNVRAWCTVSQKYN
KSKVLWEILQQVTASEKKESEDDLAKKQRRVVESEEDLAENLRVALYDKRYLIVLDDVWDIATGEMLIACFPKVERGNRV
ILTSRSTEVGLKVKCRSDPLHLQLLTLGKSWELFEKRVFGEGSFPAELSDVGHQIVEKCQGLPLAVVLIAGVIVRGKKKE
RDLWLKIQHNLDSFVSANNNLEIMKVMQLSYDHLPYHLKPLLLYFARSRKSKRTPVSKLMQLWMAEGLVDHDIPSKYSLK
EATQKYLDALVSSSLIMVDHMLYKKSKPFSVRIKVCYVHDVVHDFCSVKAKKEKFV
>C88_C04H1G003000.1
IESTSSSFVEVTVGHEEDEAKMIDQLLDKHESELDVISIVGMPGLGKTTLAKKVYNNTLVASHFNVRAWCTVSQKYNKSK
VLGEILRQVTASEKKESEDDLAEKLRVALYDKRYLIVLDDVWDIATGEMLITCFPKVERGNRVILTSRSSEVGLKVKCRS
DLLRLQLLTLGKSWELFEKMVFGEGSCPAELLDVGHQIVEKCQGLPLAVVLIAGVIVRGMKKEKDLWLKIHHNLDSFVSA
NNNLEMMKVMQLSYDHLPYHLKPLLLYFARSRKSKQTQVSKLMQLWMAEGLVDHDIPSKCSLEEATQSYLDALISSNLIM
VDYILTEKSRFFSVRIKVCYVHDVVHEFCSAKAKKEKFL
>C88_C04H1G003000.2
IESTSSSFVEVTVGHEEDEAKMIDQLLDKHESELDVISIVGMPGLGKTTLAKKVYNNTLVASHFNVRAWCTVSQKYNKSK
VLGEILRQVTASEKKESEDDLAEKLRVALYDKRYLIVLDDVWDIATGEMLITCFPKVERGNRVILTSRSSEVGLKVKCRS
DLLRLQLLTLGKSWELFEKMVFGEGSCPAELLDVGHQIVEKCQGLPLAVVLIAGVIVRGMKKEKDLWLKIHHNLDSFVSA
NNNLEMMKVMQLSYDHLPYHLKPLLLYFARSRKSKQTQVSKLMQLWMAEGLVDHDIPSKCSLEEATQSYLDALISSNLIM
VDYILTEKSRFFSVRIKVCYVHDVVHEFCSAKAKKEKFL
>C88_C04H1G003000.3
IESTSSSFVEVTVGHEEDEAKMIDQLLDKHESELDVISIVGMPGLGKTTLAKKVYNNTLVASHFNVRAWCTVSQKYNKSK
VLGEILRQVTASEKKESEDDLAEKLRVALYDKRYLIVLDDVWDIATGEMLITCFPKVERGNRVILTSRSSEVGLKVKCRS
DLLRLQLLTLGKSWELFEKMVFGEGSCPAELLDVGHQIVEKCQGLPLAVVLIAGVIVRGMKKEKDLWLKIHHNLDSFVSA
NNNLEMMKVMQLSYDHLPYHLKPLLLYFARSRKSKQTQVSKLMQLWMAEGLVDHDIPSKCSLEEATQSYLDALISSNLIM
VDYILTEKSRFFSVRIKVCYVHDVVHEFCSAKAKKEKFL
>C88_C04H1G003030.1
SDEPIESTSSSFVEVTVGHEEEEARIIGQLLDEHESELDVISIVGMPGLGKTTLANKVYRNTLVATHFNVRAWCTVTQKY
NKSKVLREIFQQVIGSEGKESEDDLAENIRRALYDKRYLIVLDDVWDIATGEMLIACFPKVKRGNRIILTSRSSKVGLQV
KCHSDPLLLQLLTPEKSWELFEKRVFGEQGSCPAELSEVGHQIVEKCKGLPLAVVLIVGVIVRGRKGKEKENDLWFKIQH
NLDSFISTNNNLEMMKVMQLSYDHLPFRLRPLLLYFSRSQKSKRTPVSRLMQLWMAEGFLDHDILSKSSLEEVIQSYLDA
LISSSLIMMDHIPCERSESFSVMIKVCYVHDVVHDFCSVKSKKEKFF
>C88_C04H1G003040.1
DPIESTSSSFVEVTVGHEEDEARIISQLLDEHESELDVISIVGMPGLGKTTLANKVYNNTLVASHFNVRAKCTVSQKYNK
SKVLQEILQQVTGLGGKESENDRAEKLRVALYDKRYLIVLDDVWDIATGEMLIACFPKVKRGNRIILTSRSSKVGLQVKC
HSDPLHLQLLTPEKSWDLFVKRVFEEGSCPAELSDVGHQIVEKCKGLPLAIVLISGVIVRGKKKEKDLWLKIQHNLDSFI
SSNNNLQMMKVMQLSYDHLPCHLKPLLLYFARSQKSKRTPVSTLMQLWMAEGLVDHDSLEEATQSYLDALISSSLIMVDH
VPSESIWRSVMIRACYVHDVVHDFCSVKAKKQKFF
>C88_C04H1G003050.1
DPIESTSSSFVEVTVGHEEDEARIISQLLDEHESELDVISIVGMPGLGKTTLANKVYNNTLVASHFNVRAKCTVSQKYNK
SKVLQEILQQVTGSGGKESENDRAEKLRVALYDKRYLIVLDDVWDIATGEMLIACFPKVKRGNRIILTSRSSKVGLQVKC
HSDPLHLQLLTPEKSWDLFVKRVFEEGSCPAELSDVGHQIVEKCKGLPLAIVLISGVIVRGKKKEKDLWLKIQHNLDSFI
SSNNNLQMMKVMQLSYDHLPCHLKPLLLYFARSQKSKRTPVSTLMQLWMAEGLVDHDSLEEATQSYLDALISSSLIMVDH
VPSESCSMMSVMIKVCYVHDVVHDFCSVKAKKEKLF
>C88_C04H1G003050.2
DPIESTSSSFVEVTVGHEEDEARIISQLLDEHESELDVISIVGMPGLGKTTLANKVYNNTLVASHFNVRAKCTVSQKYNK
SKVLQEILQQVTGSGGKESENDRAEKLRVALYDKRYLIVLDDVWDIATGEMLIACFPKVKRGNRIILTSRSSKVGLQVKC
HSDPLHLQLLTPEKSWDLFVKRVFEEGSCPAELSDVGHQIVEKCKGLPLAIVLISGVIVRGKKKEKDLWLKIQHNLDSFI
SSNNNLQMMKVMQLSYDHLPCHLKPLLLYFARSQKSKRTPVSTLMQLWMAEGLVDHDSLEEATQSYLDALISSSLIMVDH
VPSESCSMMSVMIKVCYVHDVVHDFCSVKAKKEKLF
>C88_C04H1G003050.3
DPIESTSSSFVEVTVGHEEDEARIISQLLDEHESELDVISIVGMPGLGKTTLANKVYNNTLVASHFNVRAKCTVSQKYNK
SKVLQEILQQVTGSGGKESENDRAEKLRVALYDKRYLIVLDDVWDIATGEMLIACFPKVKRGNRIILTSRSSKVGLQVKC
HSDPLHLQLLTPEKSWDLFVKRVFEEGSCPAELSDVGHQIVEKCKGLPLAIVLISGVIVRGKKKEKDLWLKIQHNLDSFI
SSNNNLQMMKVMQLSYDHLPCHLKPLLLYFARSQKSKRTPVSTLMQLWMAEGLVDHDSLEEATQSYLDALISSSLIMVDH
VPSESCSMMSVMIKVCYVHDVVHDFCSVKAKKEKLF
>C88_C04H2G036940.1
SDKPIESTSSSFVEVTVGHEEDEAKMIDQLLDEHESELDVISIVGMPGVGKTTLANKVYNNTLVASHFKIRAWCTISQKY
NKSKVLQEILQQVTGLGGKQSEDDLAEKLRVALYDKRYLIVLDDVWDIAIGEMLLACFPKVERGNRVILTSRSSEVGLKV
KCRSDLLRLQLLTLGKSWELFEKMVFGEGSCPAELLDVGHQIVEKCQGLPLAVVLIAGVIVRGKKKEKDLWLIIQHNLDS
FVSANNNLEIMQLSYDHLPDHLKPLLLYFARSRKSKRTQVSKLMQLWMAEGLVDHDIPSKCSLEEATQSYLDALISSNLI
MVDHILSKKNRYFSVRIKVCYVHDVVHDFCSVKAKREKFL
>C88_C04H2G036940.2
SDKPIESTSSSFVEVTVGHEEDEAKMIDQLLDEHESELDVISIVGMPGVGKTTLANKVYNNTLVASHFKIRAWCTISQKY
NKSKVLQEILQQVTGLGGKQSEDDLAEKLRVALYDKRYLIVLDDVWDIAIGEMLLACFPKVERGNRVILTSRSSEVGLKV
KCRSDLLRLQLLTLGKSWELFEKMVFGEGSCPAELLDVGHQIVEKCQGLPLAVVLIAGVIVRGKKKEKDLWLIIQHNLDS
FVSANNNLEIMQLSYDHLPDHLKPLLLYFARSRKSKRTQVSKLMQLWMAEGLVDHDIPSKCSLEEATQSYLDALISSNLI
MVDHILSKKNRYFSVRIKVCYVHDVVHDFCSVKAKREKFL
>C88_C04H2G036940.3
SDKPIESTSSSFVEVTVGHEEDEAKMIDQLLDEHESELDVISIVGMPGVGKTTLANKVYNNTLVASHFKIRAWCTISQKY
NKSKVLQEILQQVTGLGGKQSEDDLAEKLRVALYDKRYLIVLDDVWDIAIGEMLLACFPKVERGNRVILTSRSSEVGLKV
KCRSDLLRLQLLTLGKSWELFEKMVFGEGSCPAELLDVGHQIVEKCQGLPLAVVLIAGVIVRGKKKEKDLWLIIQHNLDS
FVSANNNLEIMQLSYDHLPDHLKPLLLYFARSRKSKRTQVSKLMQLWMAEGLVDHDIPSKCSLEEATQSYLDALISSNLI
MVDHILSKKNRYFSVRIKVCYVHDVVHDFCSVKAKREKFL
>C88_C04H2G036940.4
SDKPIESTSSSFVEVTVGHEEDEAKMIDQLLDEHESELDVISIVGMPGVGKTTLANKVYNNTLVASHFKIRAWCTISQKY
NKSKVLQEILQQVTGLGGKQSEDDLAEKLRVALYDKRYLIVLDDVWDIAIGEMLLACFPKVERGNRVILTSRSSEVGLKV
KCRSDLLRLQLLTLGKSWELFEKMVFGEGSCPAELLDVGHQIVEKCQGLPLAVVLIAGVIVRGKKKEKDLWLIIQHNLDS
FVSANNNLEIMQLSYDHLPDHLKPLLLYFARSRKSKRTQVSKLMQLWMAEGLVDHDIPSKCSLEEATQSYLDALISSNLI
MVDHILSKKNRYFSVRIKVCYVHDVVHDFCSVKAKREKFL
>C88_C04H3G073230.1
KSSDESIESTLSSFVEVTVGHEEDESWIIDQLLDEHESELDVISIVGMPGLGKTTLANKVYKNTLVASHFNVRAWCTVSQ
KYNKSKVLLEILQQVTGSEGKESEDDLADKVRRALFDKRYLIVLDDVWDIATGEMLIACFPKVKRGNRIILTSRNSEVGL
KVKCHSDLLHLQLLTPEKSWELFEKRVFGDEGSCPAELSKVGHKIVEKCQGLPLALVLISGVIVKGRKGKQKDLWLKIQH
NLDSFISANNNLQMMKVMQLSYDHLPHHLKPLLLYIGRSQKSKRTPVVELMQLLIAEGLVDNDICSNSSLEEVSQSYLDA
LISRCLLMVDHIKKSKSFSVRIKVCYVHDVVHDFCSVKAKKEKFF
>C88_C04H3G073270.1
DAKSSEETIESTSSSFVEVTVGHEEEEARIICQLLDEHESELDVISIVGMPGLGKTTLANKVYKNTLVATHFNVRAWCTV
SQKYNKLKVLREILQQVTVSEKKESEDDLAENLRRALLDKRYLIVLDDVWDIETGEMLIACFPKFKRGNRIILTSRSSKV
GLQVKCHSDPLHLQLLTPEKSWDLFVKKVFGDEGSCPAELSEVGHQIVEKCKGLPLAIVLIAGVIVRGKKKEKDLWLQIE
HNLDFFISANNNLQMMKVMQLSYDHLPYHLKPLLLYFARSQKSKRTPVSTLMQLWMAEGLVDHDSLEEATQSYLDALISS
SLIMVDHIPFKSIWRTPVMIKVCYMHDVVHDFCSVKAKKEKFF
>C88_C04H3G073270.2
DAKSSEETIESTSSSFVEVTVGHEEEEARIICQLLDEHESELDVISIVGMPGLGKTTLANKVYKNTLVATHFNVRAWCTV
SQKYNKLKVLREILQQVTVSEKKESEDDLAENLRRALLDKRYLIVLDDVWDIETGEMLIACFPKFKRGNRIILTSRSSKV
GLQVKCHSDPLHLQLLTPEKSWDLFVKKVFGDEGSCPAELSEVGHQIVEKCKGLPLAIVLIAGVIVRGKKKEKDLWLQIE
HNLDFFISANNNLQMMKVMQLSYDHLPYHLKPLLLYFARSQKSKRTPVSTLMQLWMAEGLVDHDSLEEATQSYLDALISS
SLIMVDHIPFKSIWRTPVMIKVCYMHDVVHDFCSVKAKKEKFF
>C88_C04H3G073280.1
EPIELTSSSFVEVTVGHEEDEARIIGQLLDEHESELDVISIVGMPGLGKTTLANKVYNNTLVASHFNVRAKCTVSQKYNK
SKVLQEILQQVPHVSGGNKSEDDPADKLRRALLDKRYLIVLDDVWDTATGEMLIACFPKVKRGNRIILTSRDSKVGLQVK
CHSVPLHLQLLTPEKSWDLFVKKVFGDEGSCPAELSEVGHQIVEKCQGLPLAIVLIAGVIVRGKTKEKDLWLQIQDNLDS
LISAKNNLEMMKVMQLSYDHLPHHLKPLLLYFGRYRKSKRTPVSTLIQLWMAEGLVDHDSSEEGTQSYLDALISSSLIMM
DHIPYESSEPFSVMIKVCYVHDVVHDFCSVKAKKEKLF
>C88_C04H4G103310.1
KSFVEPIESTSSPFVEVTVGHEKEESQIIGQLLNQHESELDVISIVGMPGLGKTTLANKVYNNTLVASHFKIRAWCTVSQ
KYNKSKVLREILQQVASSEEKESEDHDLAEKLRRALYDKRYLIVLDDVWDIATGEMLIACFPKLKRGDRVILTSRISKVG
SQVKCRTDPIDLQVLTLEKSWELFEKRVFGEGSCPAELSDVGHQIVKKCKGLPLAIVLIAGVIVRGKKKEKNLWLKIQHN
LDSFISANINLQMMKVMQLSYDHLPCHLKPLLLYFARSQKNKRTPVSELKQLWMAEGFVDYDIPSKGSLEEATQSYLDAL
ISSSLIMVDQVLSKKSMPFSVRIKVCYVHDVVHDFCSEKAKKEKFF
>C88_C04H4G103330.1
SNEPIESTSSSFVEVTVGHEEDEAKMIDQLLDKHESELDVISIVGMPGLGKTTLANKVYNNTLVASHFKIRAWCTVSQKY
NKSKVLREILQQVDNSEENESEDHDLAEKLRRALYDKRYLIVLDDVWDIATGEMLIACFPKFKRGDRVILTSRNSEVGLK
LKCHSDLLCLQLLTFGKSWELFEKMVFGKESCPAELLDVGHQIVKKCQGLPLAVVLIAGVIVRGKKEEKDLWLKIQHNLD
ISANNNLEIMKVMQLSYDHLPYHLKPLLLYFARSRKGKRTPVSKLMQLWMAEGFLDHDIRSKNSLEEVTQSYLDALISSS
LIMVDHIKGSHPFFVKIKVCYVHDVVHDFCSVKAKKEKFF
>C88_C04H4G103330.2
SNEPIESTSSSFVEVTVGHEEDEAKMIDQLLDKHESELDVISIVGMPGLGKTTLANKVYNNTLVASHFKIRAWCTVSQKY
NKSKVLREILQQVDNSEENESEDHDLAEKLRRALYDKRYLIVLDDVWDIATGEMLIACFPKFKRGDRVILTSRNSEVGLK
LKCHSDLLCLQLLTFGKSWELFEKMVFGKESCPAELLDVGHQIVKKCQGLPLAVVLIAGVIVRGKKEEKDLWLKIQHNLD
ISANNNLEIMKVMQLSYDHLPYHLKPLLLYFARSRKGKRTPVSKLMQLWMAEGFLDHDIRSKNSLEEVTQSYLDALISSS
LIMVDHIKGSHPFFVKIKVCYVHDVVHDFCSVKAKKEKFF
>C88_C04H4G103330.3
SNEPIESTSSSFVEVTVGHEEDEAKMIDQLLDKHESELDVISIVGMPGLGKTTLANKVYNNTLVASHFKIRAWCTVSQKY
NKSKVLREILQQVDNSEENESEDHDLAEKLRRALYDKRYLIVLDDVWDIATGEMLIACFPKFKRGDRVILTSRNSEVGLK
LKCHSDLLCLQLLTFGKSWELFEKMVFGKESCPAELLDVGHQIVKKCQGLPLAVVLIAGVIVRGKKEEKDLWLKIQHNLD
ISANNNLEIMKVMQLSYDHLPYHLKPLLLYFARSRKGKRTPVSKLMQLWMAEGFLDHDIRSKNSLEEVTQSYLDALISSS
LIMVDHIKGSHPFFVKIKVCYVHDVVHDFCSVKAKKEKFF
>C88_C04H4G103390.1
DPIELTSSSFVEVTVGHEEVEAQIIDQLLDEHESELDVISIVGMPGLGKTTLANKVYNNTLVASHFKIRAWCTVSQKYNK
SKVLQEILQQVTGSEEKGSEDDLAEELRRALYDKRYLIVLDDVWDIATREMLIACFPKLKRGDRVILTSRISKVGSQVKC
RTDPIDLQVLTPEKSWELFEKRVFGEGSCPAELSEVGYQIVEKCKGLPLAVVLIAGVIVRGKKKEKNLWLKIQHNLDSFI
SDNINLQMMKVMQLSYDHLPCHLKPLLLYFARSQKNKRTPVSKLKKLWMAEGFVDYDIPSKGSLEEATQSYLDALISSSL
IMVDQTHSKKSMPFSVRIKVCYVHDVVHDFCSEKAKKEKFL
>C88_C04H4G103420.1
KSSDESIESTLSSFVEVTVGHEEDESWIIDQLLDEHESELDVISIVGMPGLGKTTLANKVYKNTLVASHFNVRAWCTVSQ
KYNKSKVLLEILQQVTGSEGKESEDDLADKVRRALLDKRYLIVLDDVWDIATGEMLIACFPKVKRGNRIILTSRNSEVGL
KVKCHSDLLHLQLLTPEKSWELFEKRVFGDEGSCPAELSKVGHKIVEKCQGLPLALVLISGVIVKGRKGKQKDLWLKIQH
NLDSFISANNNLQMMKVMQLSYDHLPHHLKPLLLYIGRSQKSKRTPVVELMQLLIAEGLVDNDICSNSSLEEVSQSYLDA
LISRSLLMVDHIKKSKSFSVRIKVCYVHDVVHDFCSVKAKKEKFF
>C88_C04H4G103440.1
DAKSSEETIESTSSSFVEVTVGHEEEEARIICQLLDEHESELDVISIVGMPGLGKTTLANKVYKNTLVATHFNVRAWCTV
SQKYNKLKVLREILQQVTVSEKKESEDDLAENLRRALLDKRYLIILDDVWDIETGEMLIACFPKFKRGNRIILTSQSSKV
GLQVKCHSDPLHLQLLTPEKSWDLFVKKVFGDEGSCPAELSEVGHQIVEKCKGLPLAIVLIAGVIVRGKKKEKDLWLQIE
HNLDFFISVNNNLQMMKVMQLSYDHLPYHLKPLLLYFARSQKSKRTPVSTLMQLWMAEGLVDHDSLEEATQSYLDALISS
SLIMVDHIPFKSIWRTPVMIKVCYMHDVVHDFCSVKAKKEKFF
>C88_C04H4G103440.2
DAKSSEETIESTSSSFVEVTVGHEEEEARIICQLLDEHESELDVISIVGMPGLGKTTLANKVYKNTLVATHFNVRAWCTV
SQKYNKLKVLREILQQVTVSEKKESEDDLAENLRRALLDKRYLIILDDVWDIETGEMLIACFPKFKRGNRIILTSQSSKV
GLQVKCHSDPLHLQLLTPEKSWDLFVKKVFGDEGSCPAELSEVGHQIVEKCKGLPLAIVLIAGVIVRGKKKEKDLWLQIE
HNLDFFISVNNNLQMMKVMQLSYDHLPYHLKPLLLYFARSQKSKRTPVSTLMQLWMAEGLVDHDSLEEATQSYLDALISS
SLIMVDHIPFKSIWRTPVMIKVCYMHDVVHDFCSVKAKKEKFF
>C88_C04H4G103440.3
DAKSSEETIESTSSSFVEVTVGHEEEEARIICQLLDEHESELDVISIVGMPGLGKTTLANKVYKNTLVATHFNVRAWCTV
SQKYNKLKVLREILQQVTVSEKKESEDDLAENLRRALLDKRYLIILDDVWDIETGEMLIACFPKFKRGNRIILTSQSSKV
GLQVKCHSDPLHLQLLTPEKSWDLFVKKVFGDEGSCPAELSEVGHQIVEKCKGLPLAIVLIAGVIVRGKKKEKDLWLQIE
HNLDFFISVNNNLQMMKVMQLSYDHLPYHLKPLLLYFARSQKSKRTPVSTLMQLWMAEGLVDHDSLEEATQSYLDALISS
SLIMVDHIPFKSIWRTPVMIKVCYMHDVVHDFCSVKAKKEKFF
>C88_C04H4G103440.4
DAKSSEETIESTSSSFVEVIVGHEEEEARIICQLLDEHESELDVISIVGMPGLGKTTLANKVYKNTLVATHFNVRAWCTV
SQKYNKSKVLQEILQQVTVSEKKESEDDLAKKQRRVVESEEDLAENLRRALLDKRYLIVLDDVWDIEIGEMLIACFPKFK
RGNRIILTSRSSKVGLQVKFHSDPLHLQLLTPEKSWELFEKRVFGDEGSCPAELSKVGHQIVEKCQGLPLAIVLIAGVIV
RGREGKKKEKDLWLQIEHNIDSFISSNNNLQMMKVMQLSYDHLPYHLKPLLLYFARSQKSKRTPVSTLMQLWMAEGLVDH
DSLEEATQSYLDALISSSLIMMDHIPCESSEPFSVMIKVCYVHDVVHDFCSVKSKKEKFF
>C88_C04H4G103480.1
KSSDESIESTLSSFVEVTVGHEEDESWIIDQLLDEHESELDVISIVGMPGLGKTTLANKVYKNTLVASHFNVRAWCTVSQ
KYNKSKVLLEILQQVTGSEGKESEDDLADKVRRALFDKRYLIVLDDVWDIATGEMLIACFPKVKRGNRIILTSRNSEVGL
KVKCHSDLLHLQLLTPEKSWELFEKRVFGDEGSCPAELSKVGHKIVEKCQGLPLALVLISGVIVKGRKGKQKDLWLKIQH
NLDSFISANNNLQMMKVMQLSYDHLPHHLKPLLLYIGRSQKSKRTPVVELMQLLIAEGLVDNDICSNSSLEEVSQSYLDA
LISRSLLMVDHIKKSKSFSVRIKVCYVHDVVHDFCSVKAKKEKFF
>C88_C04H4G103510.1
DAKSSEETIESTSSSFVEVTVGHEEEEARIICQLLDEHESELDVISIVGMPGLGKTTLANKVYKNTLVATHFNVRAWCTV
SQKYNKSKVLRGILQQVTVSEKKESEDDLAENLRRALLDKRYLIVLDDVWDIETGEMLIACFPKVKRGNRIILTSRSSKV
GLQVKCHSDPLHLQLLTPEKSWDLFVKKVFGDEGSCPAELSEVGHQIVEKCQGLPLAIVLIAGVIVRGKKKEKDLWLQIE
HNLDSFISSNNNLQMMKVMQLSYDHLPYHLKPLLLYFARSQKNKRTPVSTLMQLWMAEGLVDHDSSEEVTQSYLDALISS
SLIMVDHIPSESVLMMSAIIKVCYMHDVVHDFCSVKAKKEKFF
>C88_C04H4G103510.2
DAKSSEETIESTSSSFVEVTVGHEEEEARIICQLLDEHESELDVISIVGMPGLGKTTLANKVYKNTLVATHFNVRAWCTV
SQKYNKSKVLRGILQQVTVSEKKESEDDLAENLRRALLDKRYLIVLDDVWDIETGEMLIACFPKVKRGNRIILTSRSSKV
GLQVKCHSDPLHLQLLTPEKSWDLFVKKVFGDEGSCPAELSEVGHQIVEKCQGLPLAIVLIAGVIVRGKKKEKDLWLQIE
HNLDSFISSNNNLQMMKVMQLSYDHLPYHLKPLLLYFARSQKNKRTPVSTLMQLWMAEGLVDHDSSEEVTQSYLDALISS
SLIMVDHIPSESVLMMSAIIKVCYMHDVVHDFCSVKAKKEKFF
>C88_C04H4G103510.3
DAKSSEETIESTSSSFVEVTVGHEEEEARIICQLLDEHESELDVISIVGMPGLGKTTLANKVYKNTLVATHFNVRAWCTV
SQKYNKSKVLRGILQQVTVSEKKESEDDLAENLRRALLDKRYLIVLDDVWDIETGEMLIACFPKVKRGNRIILTSRSSKV
GLQVKCHSDPLHLQLLTPEKSWDLFVKKVFGDEGSCPAELSEVGHQIVEKCQGLPLAIVLIAGVIVRGKKKEKDLWLQIE
HNLDSFISSNNNLQMMKVMQLSYDHLPYHLKPLLLYFARSQKNKRTPVSTLMQLWMAEGLVDHDSSEEVTQSYLDALISS
SLIMVDHIPSESVLMMSAIIKVCYMHDVVHDFCSVKAKKEKFF
>C88_C11H2G037890.1
STSSLFVEVTVGPEKEESQIIDQLLDEHESELDVISIVGMPGLGKTTLAKKVYNNTLVASHFKIRAWCTVSQKYNKSKVL
WEILQQVTGSEEKGSEDDLAEKLRRALLDKRYLIVLDDVWDIATGEMLISCFPKFNRGNRIILTSRISKVGSQVKCRTDP
LDLQVLTPEKSWELFEKRVFGEGSCPAELSDVGHKIVKKCKGLPLAIVLIAGVIVRGKKKEKDLWLKIQDNLDSFISANI
NLQMMKVMQLSYDHLPYHLKLLLLYFARSQKNKRTPVSKLKQLWMAEGLVDHDIPSKSSLEEVTQSYLDALISSSLIMVD
HILCKKSMPFSVRIKVCYVHDVVHDFCSEKAKKAKFF
>C88_C11H4G086850.1
STSSLFVEVTVGHEKEESQIIDQHLDEHESELDVISIVGMPGLGKTTLAKKVYNNTLVASHFKIRAWCTVSQKYNKSKVL
WEILQQVTGSEEKGSEDDLAEKLRRALLDKRYLIVLDDVWDIATGEMLISCFPKFNRGNRIILTSRISKVGSQVKCCTDP
LDLQVLTPEKSWELFEKRVFGEGSCPAKLSDVGHKIVKKCKGLPLAIVLIAGVIVRGRKKEKDLWLKIQDNLDSFISANI
NLQMMKVMQLSYDHLPYHLKLLLLYFARSQKNKRTPVSKLKQLWMAEGLVDHDIPSKSSLEKVTQSYLDALISSSLIMVD
HILCKKSMPFSVRIKVCYVHDVVHDFCSEKAKKAKFF
>St_E4-63_C03T000880.1
AKSSDKPIESTSSSFVEVLREILHQVTGSEGNKSEDDLAEKLRRALLDKRYLIVLDDVWDIATGEMLIACFPKDKRRNRI
ILTSRSMKVGLQVKCHSDPRRLQFLTPEKSWDLSEKRVFGEGRCLAELSYVGHQIVVNCKGLSLAVVLIARVTVRVRKGK
KKENEKDLWLKIQHNLDSFISANKNLQMMKVMQLSYDHLPYHLKSLLLYFARSQKSKRTPVSKLMQLWMAEGFVDHDIPS
KSSLEEATQSYLDALISSSLIFVDHIPSKKRTWPFSGMIKVCYVHDVVHDFCSVKAKKEKFF
>St_E4-63_C04T000357.1
KSFVEPIESTSSPFVEVTVGHEKEESQIIGQLLNQHESELDVISIVGMPGLGKTTLANKVYNNTLVASHFKIRAWCTVSQ
KYNKSKVLREILQQVASSEEKESEDHDLAEKLRRALYDKRYLIVLDDVWDIATGEMLIACFPKLKRGDRVILTSRISKVG
SQVKCRTDPIDLQVLTLEKSWELFEKRVFGEGSCPAELSDVGHQIVKKCKGLPLAIVLIAGVIVRGKKKEKNLWLKIQHN
LDSFISANINLQMMKVMQLSYDHLPCHLKPLLLYFARSQKNKRTPVSELKQLWMAEGFVDYDIPSKGSLEEATQSYLDAL
ISSSLIMVDQVLSKKSMPFSVRIKVCYVHDVVHDFCSEKAKKEKFF
>St_E4-63_C04T000363.1
PIESTSSSFVEVTVGHEEDEAKMIDQLLDKHESELDVISIVGMPGLGKTTLANKVYNNTLVATHFNVRAWCTVSQKYNKS
KVLREILLQVTGSGGKEREDDLAEKLRVALYDKRYLIVLDDVWDIETWEMLTACFPKVERGNRVILTSRSSEVGLKVKCR
SDPLHLQLLTTKKSWELFEKKVFGEGSCPAELSEVGHQIVEKCQGLPLAVVLIAGVIVRGKKMENDLWLNIQDNLDSFIS
ANINLQMMKVMQLSYDHLPYHLKPLLLYFARSRKSKRTPVSKLMQLWMAEGLVDHDIPSKCSLEEATQRYLDALVSSSLI
MVDHMLYKKNMPFSVRIKVCYVHDVVHDFCSVKAKKEKFL
>St_E4-63_C04T000367.1
KSFVEPIESTSSPFVEVTVGHEKEESQIIGQLLNQHESELDVISIVGMPGLGKTTLANKVYNNTLVASHFKIRAWCTVSQ
KYNKSKVLREILQQVTGSEEKGSEDDLAEMLRRALYDKRYLIVLDDVWDIATGEMLIACLPKVERGNRVILTSRNSEVGL
KVKCRSDLLCLQLLTLGKSWELFEKMVFRKGSCPAELLDVGRQIVEKCRGLPLAVVLIAGVIVRGKKEEKDLWLKIQHNL
DSFISANINLVMQLSYDHLPYHLKPLLLYFARSQKSKRTPISKLMQLWMAEGFVDHDIRSKNSLEEVTQSYLDALISSNL
IMVDHIKGSNPFSVRIKVCFVHDVVHDFCSVKAKKEKFF
>St_E4-63_C04T000378.1
SDEPIESTSSSFVEVTVGHEEEEARIIGQLLDEHESELDVISIVGMPGLGKTTLANKVYKNTLVASHFNVRAWCTVTQKY
NKSKVLREILQQVIVSEGKESEDDLAENIRRALYDKRYLIVLDDVWDIATGEMLIACFPKVKRGNRIILTSRSSKVGLQV
KCHSDPLLLQLLTTEKSWELFEKRVFGEQGSCPAELSEVGHQIVEKCKGLPLAVVLIVGVIVRGRKGKEKENDLWLKIQH
NLDSFISANNNLEMMKVMQLSYDHLPFHLRPLLLYFSRSRKSKRTPVSRLMQLWMAEGFVDHDILSKSSLEEVIQSYLDA
LISSSLIMMDHIPCERSESFSVMIKVCYVHDVVHDFCSVKSKKEMFF
>St_E4-63_C04T000379.1
SSNEPIESTSSSFVEVTVGHEEDEARIISQLLDEHESELDVISIVGMPGLGKTTLANKVYNNTLVASHFNVRAKCTVSQK
YNKSKVLQEILQQVTGSGGKESENDLAEKLRVALYDKRYLIILDDVWDIATGEMLIACFPKVKRGNRIILTSRSSKVGLQ
VKFHSDPLHLQLLTPEKSWDLFVKRVFEEGSCPAELSDVGHQIIEKCKGLPLAIVLIAGVIVRGKKKEKGLWLKIQHNLD
SFISSNNNLQMMKVMQLSYDHLPCHLKPLLLYFARSQKSKRTPVSTLMQLWMAEGLVDHDSLEEATQSYLDALISSSLIM
VDHVPSESIWTSVMIRACYVHDVVHDFCSVKAKKQKFF
>St_E4-63_C11T001158.1
STSSLFVEVTVGHEKEESQIIDQILDEHESELDVISIVGMPGLGKTTLAKKVYNNILVASHFKIRAWCTVSQKYNKSKVL
WEILQQVTGSEEKGSEDDLAEKLRRALLDKRYLIVFDDVWDIAIGEMLVSCFPKFNRGNRIILTSRISKVGSQVKCRTDP
LDLQVLTPEKSGELFEKRVFGERSCPAELSDVGHQIVKKCKGLPLAIVLIAGVIVRGKKKEKDLWLKIQDNLDSFISANI
NLQMMKVMQLSYDHLPYHLKLLLLYFARSQKNKRTPVSKLKQLWMAEGLVDHDIPSKSSLEEVTQSYLDALISSSLIMVD
HILCKKSMPFSVRIKVCYVHDVVHDFCSEKAKKAKFF
>St_E86-69_C00T052278.1
KSFVEPIESTSSPFVEVTVGHEKEESQIIGQLLNQHESELDVISIVGMPGLGKTTLANRVYNDTLVASHFNVRAWCIVSQ
NYNKSKVLRQILRQVSSGGKESEDDLAEKLRVALYDKRYLIVLDDVWDIETGEMLIACFPKIERGNRVILTSRISKVGSQ
VKCRTDPHHLQVLTPDKSWDLFEKRVFGKGSCPAELSDIGHQIVEKCRGLPLTVVVIAGVIVRVRKGKENEKEKGLWLKI
QHNLDSFISADINLVMQLSYDHLPYHLKPLLLYFARSRKSKRTPVFKLMQLWVAEGFVDHDIRSKNSLEEVTQSYLDALI
STSLIMVDHIKGSYPFSVRIKVCYVHDVVHDFCSVKAKKEKFF
>St_E86-69_C00T055208.1
SSNEPIESTSSSFVEVTVGHEEDEARIISQLLDEHESELDVISIVGMPGLGKTTLANKVYNNTLVASHFNVRAKCTVSQK
YNKSKVLQEILQQVTGSGGKESENDLAEKLRVALYDKRYLIILDDVWDIATGEMLIACFPKVKRGNRIILTSRSSKVGLQ
VKFHSDPLHLQLLTPEKSWDLFVKRVFEEGSCPAELSDVGHQIIEKCKGLPLAIVLIAGVIVRGKKKEKGLWLKIQHNLD
SFISSNNNLQMMKVMQLSYDHLPCHLKPLLLYFARSQKSKRTPVSTLMQLWMAEGLVDHDSLEEATQSYLDALISSSLIM
VDHVPSESIWTSVMIRACYVHDVVHDFCSVKAKKQKFF
>St_E86-69_C00T055209.1
SDEPIESTSSSFVEVTVGHEEEEARIIGQLLDEHESELDVISIVGMPGLGKTTLANKVYKNTLVASHFNVRAWCTVTQKY
NKSKVLREILQQVIVSEGKESEDDLAENIRRALYDKRYLIVLDDVWDIATGEMLIACFPKVKRGNRIILTSRSSKVGLQV
KCHSDPLLLQLLTTEKSWELFEKRVFGEQGSCPAELSEVGHQIVEKCKGLPLAVVLIVGVIVRGRKGKEKENDLWLKIQH
NLDSFISANNNLEMMKVMQLSYDHLPFHLRPLLLYFSRSRKSKRTPVSRLMQLWMAEGFVDHDILSKSSLEEVIQSYLDA
LISSSLIMMDHIPCERSESFSVMIKVCYVHDVVHDFCSVKSKKEMFF
>St_E86-69_C00T055222.1
KSFVEPIESTSSPFVEVTVGHEKEESQIIGQLLNQHESELDVISIVGMPGLGKTTLANKVYNNTLVASHFKIRAWCTVSQ
KYNKSKVLREILQQVTGSEEKGSEDDLAEMLRRALYDKRYLIVLDDVWDIATGEMLIACLPKVERGNRVILTSRNSEVGL
KVKCRSDLLCLQLLTLGKSWELFEKMVFRKGSCPAELLDVGRQIVEKCRGLPLAVVLIAGVIVRGKKEEKDLWLKIQHNL
DSFISANINLVMQLSYDHLPYHLKPLLLYFARSQKSKRTPISKLMQLWMAEGFVDHDIRSKNSLEEVTQSYLDALISSNL
IMVDHIKGSNPFSVRIKVCFVHDVVHDFCSVKAKKEKFF
>St_E86-69_C00T055227.1
PIESTSSSFVEVTVGHEEDEAKMIDQLLDKHESELDVISIVGMPGLGKTTLANKVYNNTLVATHFNVRAWCTVSQKYNKS
KVLREILLQVTGSGGKEREDDLAEKLRVALYDKRYLIVLDDVWDIETWEMLTACFPKVERGNRVILTSRSSEVGLKVKCR
SDPLHLQLLTTKKSWELFEKKVFGEGSCPAELSEVGHQIVEKCQGLPLAVVLIAGVIVRGKKMENDLWLNIQDNLDSFIS
ANINLQMMKVMQLSYDHLPYHLKPLLLYFARSRKSKRTPVSKLMQLWMAEGLVDHDIPSKCSLEEATQRYLDALVSSSLI
MVDHMLYKKNMPFSVRIKVCYVHDVVHDFCSVKAKKEKFL
>St_E86-69_C00T055233.1
KSFVEPIESTSSPFVEVTVGHEKEESQIIGQLLNQHESELDVISIVGMPGLGKTTLANKVYNNTLVASHFKIRAWCTVSQ
KYNKSKVLREILQQVASSEEKESEDHDLAEKLRRALYDKRYLIVLDDVWDIATGEMLIACFPKLKRGDRVILTSRISKVG
SQVKCRTDPIDLQVLTLEKSWELFEKRVFGEGSCPAELSDVGHQIVKKCKGLPLAIVLIAGVIVRGKKKEKNLWLKIQHN
LDSFISANINLQMMKVMQLSYDHLPCHLKPLLLYFARSQKNKRTPVSELKQLWMAEGFVDYDIPSKGSLEEATQSYLDAL
ISSSLIMVDQVLSKKSMPFSVRIKVCYVHDVVHDFCSEKAKKEKFF
>St_E86-69_C03T000798.1
AKSSDKPIESTSSSFVEVLREILHQVTGSEGNKSEDDLAEKLRRALLDKRYLIVLDDVWDIATGEMLIACFPKDKRRNRI
ILTSRSMKVGLQVKCHSDPRRLQFLTPEKSWDLSEKRVFGEGRCLAELSYVGHQIVVNCKGLSLAVVLIARVTVRVRKGK
KKENEKDLWLKIQHNLDSFISANKNLQMMKVMQLSYDHLPYHLKSLLLYFARSQKSKRTPVSKLMQLWMAEGFVDHDIPS
KSSLEEATQSYLDALISSSLIFVDHIPSKKRTWPFSGMIKVCYVHDVVHDFCSVKAKKEKFF
>St_E86-69_C04T000379.1
SSNEPIESTSSSFVEVTVGHEEDEAQIIGQLLDEHESELDVISIVGMPGLGKTTLANKVYNNTLVASHFNVRAKCTVSQK
YNKSKVLQEILRQVTGSGGKESEDDLAEKLRLALYDKRYLIVLDDVWDIETGEMLIACFPKVKRGNRIILTSRSSKVGLQ
VKCHSDPLHLQILTPEKSWDLFVKRVFGEGSCPAELSEVGHQIVEKCQGLPLAIVLIAGVIVRGKKKEKDLWLQIQDNLD
YFISAKNNLEMMKVMQLSYDHLPHHLKPLLLYLGGYRKSKRTPVSTLIQLWMAEGLVDHDSSEERTQSYLDALISSSLIM
VDHIPSESISMISVMIKVCYMHDVVHDFCSVKAKKEKFF
>He1-St04G120480.1
DRPIESTSSSFVEVTVGHEEDEAKMIDQLLDKHQSELDVISIVGMPGLGKTTLAKKVYNNTLVASHFNVRAWCTVSQKYN
KSKVLREILQQVTGSGGKESEDDLAEKLRVALYDKRYLIVLDDVWDIATGEMLIACFPKVERGNRVILTSRSSEVGLKVK
CRSDLLRLQLLKPEKSWELLEKMVFGEGSCPAELLDVGHQIVEKCQGLPLAVVLIAGVIVRGKKKEKDLWLKIQHNLDSF
VSANNSLEIMQLSYDHLPCHLKPLLLYFVRSRKSKRIRVSRLMQLWMAEGLVDHDIPSKCSLEEATQSYLDALISSNLIM
VDHILSEKNMCFSVRIKVCYVHDVVHDFCSVKAKREKFL
>He1-St04G122200.1
SNEPIESTSSSFVEVTVGHEEDEARIIGQLLDEHESELDVISIVGMPGLGKTTLANKVYNNTLIASHFNVRAKCTISQKY
NKSKVLREILQQVTHVSGGNENEDDPADKLRVALYDKRYLIVLDDVWDIATGEMFIACFPKVKRGNRIILTSRSSEVGLK
VKCLSDPLHLQLLTPEKSWDLFVKKIFGDDGSCPAELSEVGHQIVEKCQGLPLAIVLIAGVIVRGKKKEKDLWLKIQHNM
HSSISSNNNLQMMKVMQLSYDHLPCHLKPLLLYFARSQKRKRTPVSTLMQLWMAEGLVDHDSLEEATQSYLDALISSSLI
MVDHIPSESIWWTSVMIKVCYMHDVVHDFCSVKAKKEKFF
>He2-St04G118125.1
SYEPIESTSPSFVEVTVGHEEDEAKMIDQLLDKHESELDVISIVGMPGLGKTTLAKKVYNNKLVANHFNVRAWCTVSQKY
NKSKVLGEILQQVTGSGGKESEDDLAEKLRVALYDKRYLIVLDDVWDIATGETLIACFPKVERGNRVILTSRSSEVGLKV
KCRSDLLRLQLLTLGKSWELFEKMVFGEGSCPAELLDVGHQIVEKCQGLPLAVVLIAGVIVRGKKKEKDLWLKIQHNLDS
FVSANNNLEIMQLSYDHLPYHLKPLLLYFARSRKSKRIPVSKLMQLWMAEGLVDHDIPSKCSLEEATQSYLDALISSNLI
MVDHILSKKNMLSPVRIKVCYVHDVVHDFCSVKAKKEKFL
>He2-St04G118150.1
SSNEPIESTSSSFVEVTVGHEEDEAQIIGQLLDEHESELDVISIVGMPGLGKTTLANKVYNNTLVASHFNVRAKCTVSQK
YNKSKVLQEILRQVTGSGGKESEDDLAEKLRLALYDKRYLIVLDDVWDIETGEMLIACFPKVKRGNRIILTSRSSKVGLQ
VKCHSDPLHLQILTPEKSWDLFVKRVFGEGSCPAELSEVGHQIVEKCQGLPLAIVLIAGVIVRGKKKEKDLWLQIQDNLD
YFISAKNNLEMMKVMQLSYDHLPHHLKPLLLYLGGYRKSKRTPVSTLIQLWMAEGLVDHDSSEERTQSYLDALISSSLIM
VDHIPSESISMISVMIKVCYMHDVVHDFCSVKAKKEKFF
>He2-St04G120410.1
FFVEPIESTSSPFVEVTVGHEKEESQIIAQLLDEHESELDVISIVGMPGLGKTTLANKVYNNTLVTTHFNVRAWCTVSQK
YNKSKVLGEILQQVTALGGKESEDDLAEKLRVALYNKRYLIILDDVWDIATGEMLIACFPKVERGNRIILTSRSSEVGLK
VKCRSDLLRLQLLTHGKSWALFEKMVFGEGSCPAELLDVGHQIVEKCQGLPLTVVLIAGVIVRGKKKEKDLWLKIQHNLD
SFVSANNNLEIMQLSYDHLPDHLKPLLLYFARSRKSKRTLASKLMQLWMAEGLVDHDIPSKCSLEEATQRYLDALVSSSL
IIVDHMLYKKNMPFSVRIKVCYVHDVVHDFCSVKARKEKFL
>St_PG1008_C00T047102.1
DDVLDAKSSDKPIELTVGHEEEEAWIIDQLLDEHESELDVISIVGMPGLGKTTLANKVYKNALVASHFNVRAKCTVSQKY
NKSNVLREILQQVTGSEVKDSEDDPADKLRRALLDKRYLIVLDDVWDIATGEMLIACFPKVKRGNRIILTSQSSEVGLKV
KCRSDPLHLQLLTPEKSWELFEKRVFGKGSCPAELSEVGHQIVDKCKGLPLAVVLITGVIVRGKEKDLWLKIQRNLDSFI
SANNNLQMMKVMQLSYDHLPCHLKQLLLYFASSQKSKRTPVSTLMQLWMAEGLVDHDSLEEVTQGYLDDLISSSLIMVEH
SQSKSSWALSVMIKVCYVHDAVHDFCSVKAKKEKFF
>St_PG1008_C00T047104.1
KSFVEPIESTSSPFVEVTVGHEKEESQIIDQLLDEHESELDVISIVGMPGVGKTTLANKVYNNTLVASHFKIRAWCTVSQ
KYNKSKVLREILQQVTGSKEKGSKDDLAEELRRALLNKRYLVVLDDVWDIATGEMLIACFPKIGRGNRIILTSRISKVGW
QIKCHTNPHDLQVLTPEKSWELFEKRVFGEGGCPAELSDVGHQIVKKCKGLPLAIILVAGVIVRGKKKEKDLWLKIQHNL
DSFISANINLEMMKVMQLSYDYLPCHLKPLLLYFARYQKNKRTPVSKLKQLWMAEGFVDHDIRSKSSLEDVTQSYLDALI
SSSLIMVDHILSKKSMPFSVRIKVCYVHDVVHDFCSEKAKKAKFF
>St_PG1011_C00T037913.1
KSFVEPIESTSSPFVEVTVGHETEESQITYQLLHGHESELDVISIVGMPGVGKTTLADKVYNKTSVASHFKIRAWCTVSQ
KYNKSKVLREILQQVTASEKKESEDDLAKKQRRVVESEEDLAENLRGALYDKRYLIVLDDVWDIETGEMLIACFPKIGRG
NRIILTSRISKVGWQIKCRTNPHDLQVLTTEKSWDLFEKRVFGKGSCPAELSDIGHQIVEKCGGLPLTVVLIAGVIVRVR
KGKEKEKDLWLKIQHNLDSFISANINLQMMKVMQLSYDHLPYHLKPLLLYFARSQKNKRTPVSKLKQLWMAEGLVDHDIG
SKSSLEEATRSYLDALISSSLIMVEHIKNSKSFSVRIKACYVHDVVHDFCSEKAKNEKFS
>St_PG1013_C00T065658.1
DDVLDAKSSDKPIELTVCHEEEEAWIIDQLLDEHESELDVISIVGMPGLGKTTLANKVYKNALVASHFNVRAKCTVSQKY
NKSNVLREILQQVTGSEVKDSEDDPADKLRRALLDKRYLIVLDDVWDIATVEMLIGCFPKVKRGNRIILTSQSSEVGLKV
KCRSDPLHLQLLTPEKSWELFEKRVFGKGSCPAELSEVGHQIVDKCKGLPLAVVLITGVIVRGKEKDLWLKIQRNLDSFI
SANNNLQMMKVMQLSYDHLPCHLKPLLLYFARSQKSKQTPVSTLMQLWMAEGLVDHDSVEEVTQSYLDDLISSSLIMVEH
SQSKSSWALSVMIKVCYVHDAVHDFCSVKAKKEKFF
>St_PG1013_C00T065658.2
DDVLDAKSSDKPIELTVCHEEEEAWIIDQLLDEHESELDVISIVGMPGLGKTTLANKVYKNALVASHFNVRAKCTVSQKY
NKSNVLREILQQVTGSEVKDSEDDPADKLRRALLDKRYLIVLDDVWDIATVEMLIGCFPKVKRGNRIILTSQSSEVGLKV
KCRSDPLHLQLLTPEKSWELFEKRVFGKGSCPAELSEVGHQIVDKCKGLPLAVVLITGVIVRGKEKDLWLKIQRNLDSFI
SANNNLQMMKVMQLSYDHLPCHLKPLLLYFARSQKSKQTPVSTLMQLWMAEGLVDHDSVEEVTQSYLDDLISSSLIMVEH
SQSKSSWALSVMIKVCYVHDAVHDFCSVKAKKEKFF
>St_PG1013_C00T065661.1
KSFVEPIESTSSPFVEVTVGHEKEESQIIDQLLDEHESELDVISIVGMPGVGKTTLANKVYNNTLVASHFKIRAWCTVSQ
KYNKSKVLREILQQVTGSEEKGSEDDLAEELRRALLDKRYLVVLDDVWDIATGEMLISCFPKFKRGNRIILTSRISKVGL
QVKCRTDPIDLQVLTPEKSWELFEKRVFGEGGCPAELSDVGHQIVKKCKGLPLAIILVAGVIVRGKKKEKDLWLKIQHNL
DSFISANINLEMMKVMQLSYDHLPYHLKPLLLYFARSQKNKRTPVSKLKQLWMAEGFVDHDIRSKSSLEDVTQSYLDALI
SSNLIMVDHILSKKSMSFSVRIKVCYVHDVVHDFCSEKAKKAKFF
>St_PG3003_C00T058646.1
DVLDAKSSDKPIELTVGHEEEEAWIINQLLNEHESELDVISIVGMPGLGKTTLANKVYKNTLVASHFNVCVRCTVSQKYN
KSNVLRKMLQQVTGSEVKDSEDDLADKLRRALLDKRYLIVLDDVWDITTGEMLIACFPKVERGNRIILTSRSSEVGLKVK
CRSDPLHLQLLTPEKSWELFEKRVFGKGSCPAELSDIGHKIVEKCKGLPLALVLIAGVIVRVREGKKKEREKDLWHKIQH
NLDSFIFTNINLQMMKVMQLSYDHLPCHLKPLLLYFARSQKSKRTPVSTLMQLWMAEGLVDHDSLEEATQSYLDDLISSS
LIMVEHSQSKSSWVLSVMIKACYVHDVVHDFCSVKSKKEKFF
>St_PG3003_C00T058648.1
PIESTSSSFVEVTVGHEEDEAKMIDHLLDKHESELDVISIVGMPGLGKTTLAKKVYNNTLVASHFNVRAWCTVSQKYNKS
KVLREILQQVTGSGGKESEDDLAEKLRVALYDKRYLIVLDDVWDIAIGEMLIACFPKVERGNRVILTSRSSEVGLKVKCR
SDLLCLQLLTLGKSWELFEKVVFGEGSCPAELLDVGHQIVEKCQGLPLAVVLIAGVIVRGKKKEKDLWLKIQHNLDSFVS
ANNNLEIMQLSYDHLPYHLKPLLLYFARSRKSKRIQVSKLMQLWMAEGLVDHDIPSKCSLEEATQSYLDALISSSLIMVD
>St_PG3003_C00T058653.1
SSNEPIESTSSSFVEVTVGHEEDEARIIGQLLDEHESELDVISIVGMPGLGKTTLANKVYNNTLVASHFNVRAKCTVSQK
YSKSKVLQEILQQVTGSGGKESENDLAEKLRVALYDKRYLIILDDVWDIATGEMLIACFPKVKRGNRIILTSRSSKVGLQ
VKCHSDPLHLQLLTPEKSWDLFVKRVFEEGSCPAELSDVGHQIVEKCKGLPLAIVLIAGVIVRGKKKEKDLWLKIQHNLD
SFISSNNNLQMMKVMQLSYDHLPYHLKPLLLYFARSQKSTRTPVSTLMQLWMAEGLVDHDSLEEATQSYLDALISSSLIM
VDHIPSESIWTSVMIRACYVHDVVHDFCSVKAKEEKFF
>St_PG3003_C00T058654.1
SSDEPIESTSSSFVEVTVGHEEEEARIIGQLLDEHESELDVISIVGMPGLGKTTLANKVYRNALVATHFNVRAWCTVTQK
YNKSKVLREILQQVIGSEEKESVDDLAEKLRRALYDKRYLIVLDDVWDIATGEMLIACFPKVKRGNRIILTSRSSKVGLQ
VKCHSDPLLLQLLTTEKSWELFEKRVFGEQGSCPAELSEVGHQIVEKCKGLPLAVVLIVGVIVRGRKGKEKENDLWLKIQ
HNLDSFISANINLQIMKVMQLSYDHLPFHLRPLLLYFSRSQKSKRTPVSRLMQLWMAEGLVDHDIGSKSSLEEAIQSYLD
ALISSSLIMMDHIPSERSESFSVMIKVCYVHDVVHDFCSVKSKKEKFL
>St_PG3003_C00T058657.1
PIESASSSFVEVTVGHEEEEARIIDQLLDEHESELDVISIVGMPGLGKTTLANKVYNNTLVASHFNVRAWCTVSQKYNKS
KVLWEILQQVTASEKKESEDDLAKKQRRVVESEEDLAENLRVALYNKRYLIVLDDVWDIATGEMLIACFPKVERGNRVIL
TSRSSEVGLKVKCRSDPLHLQLLTLGKSWELFEKRVFGEGNCPAELSDVGHQIVEKCQGLPLAVVLIAGVIVRGKKKEKD
LWLKIQHNLDSFVSANNNLEIMKVMQLSYDHLPYHLKPLLLYFARSRKSKRTPVSKLMQLWMAEGLVDHDIGSKSSLEEA
TQSYLDALVSSSLIMVDHMLYKKSEPFSVRIKVCYVHDVVHDFCSVKAKKEKFL
>St_PG3003_C00T058658.2
SDKPIESTSSSFVEVTVGHEEEEARIIDQLLDEHESELDVISIVGMPGLGKTTLANKVYNNTLVASHFNVRAWCTVSQKY
NKSKVLWEILQQVTASEKKESEDDLAKKQRRVVEREDDLAEKLRVALYDKRYLIALDDVWDIATGEMLIACFPKVERGNR
VILTSRSSEVGLKVKCRSDPLHLQLLTLGKSWELFEKRVFGEGSCPAELSDVGHQIVEKCQGLPLAVVLIAGVIVRGKKK
EKDLWLKIQHNLDSFVSANNNLEIMKVMQLSYDHLPYHLKPLLLYFARSRKSKRTPVSKLMQLWMAEGLVDHDIGSKSSL
EEATQSYLDALISSSLIMVDHMLAKKSKTFSVMIKVCYVHDVVHDFCSVKAKKEKFL
>St_PG3003_C00T058659.1
SDEPIESTSSSFVEVTVGHEEEEARIIDQLLDEHESELDVISIVGMPGLGKTTLANKVYNNTLVASHFNVRAWCTVSQKY
NKSKVLWEILQQVTVSEKKESEDDLVKKQRRVVESEEDLADNLRVALYDKRYLIVLDDVWDIATEEMLIACFPKVERGNR
VILTSRSSEVGLKVKCRSNPLHLQLLTLEKSWELFEKRVFGEGSCPAELSDVGHQIVEKCQGLPLAVVLIAGVIVRGKKK
EKDLWLKIQHNLDSFVSTNNNLEIMKVMQLSYDHLPYHLKPLLLYFARSRKSKRTPVSKLMQLWMAEGLVDHDIGSKSSL
EEATQSYLDALISSSLIMVDHMLAEKSKPFFVMIKVCYVHDVVHDFCSVKAKKEKFL
>St_PG3003_C00T058661.1
IESASSSFVEVTVGHEEDEAKMIDQLLDKHESELDVISIVGMPGLGKTTLANKVYNNTLVSSHFNVRAWCTVSQKYNKSK
VLREILQQVTGSRGKEREDDLAEKLRVALYDKRYLIVLDDVWDIATWEMLIACFPKVERGNRVILTSRSSEVGLKVKCRS
DPLRLQLLTTEKSWELFEKRVFGEGSCPAELSEVGHQIVEKCQGLPLAVVLIAGVIVRGKKKENDLWLNIQDNLDSFISA
NINLQMMKVMQLSYYHLPYQLKPLLLYFARSRKSKRTPVSKLMQLWMAEGLVDHDISSKCSIEEATQRYLDALVSSSLIM
VDHMLYKKNIPFSVRIKVCYVHDVVHDFCSVKAKKENFL
>St_PG3005_C00T023496.1
SDKPIESTSSSFVEVTVGHEEDEAKMIDQLLDKHESELDVISIVGMPGLGKTTLAKKVYSNKLVASHFNVRAWCTVSQKY
NKSKVLGEILQQVTGSEKKGSEDDLAEKLRRALYDKRYLIVLDDVWDIATGEMLIACFPKVERGNRVILTSRSSGVGLKV
KCRSDLLRLQLLKPEKSWELFEKRVFGEGSCPAELLDVGHQIVEKCQGLPLAVVLIAGVIVRGKKKEKDLWLKIQHNLDS
FVSANNNLEIMQLSYDHLPYHLKPLLLYFARSRKSKRTPVSKLMQLWMAEGLVDHDIGSKSSLEEATQSYLDALISSSLI
MVDHMLAKKSQPFSVMIKVCYVHDVVHDFCSVKAKREKFL
>St_PG3005_C00T023498.1
DAKSSEETIESTSSSFVEVTVGHEEEEARIICQLLDEHESELDVISIVGMPGLGKTTLANKVYKNTLVATHFNVRAWCTV
SQKYNKLKVLREILQQVTVSEKKESEDDLAENLRRALLDKRYLIVLDDVWDIETGEMLIACFPKFKRGNRIILTSRSSKV
GLQVKCHSDPLHLQLLTPEKSWDLFVKKVFGDEGSCPAELSEVGHQIVEKCKGLPLAIVLIAGVIVRGKKKEKDLWLQIE
HNLDFFISANNNLKMMKVMQLSYDHLPYHLKPLLLYFARSQKSKRTPVSTLMQLWMAEGLVDHDSLEEATKSYLDALISS
SLIMVDHIPFKSIWRTPVMIKVCYMHDVVHDFCSVKAKKEKFF
>St_PG3005_C00T023503.1
FVEPIESTSPPFVEVTVGHEKEGSQIIHQLLDEHESKLDVISIVGMPGVGKTTLANKVYNNTLVASHFKIRAWCTVSQKY
NKSKVLREILQQVTASEKKESEDDLAKKQRRVVESEEDLAENLRGALYDKRYLIVLDDVWDIETGEMLIACFPKIGRGNR
IILTSRISKVGWQIKCRTNPHDLQVLTPKESWDLFEKRVFGKGSCPDELSDIGHQIVQKCRGLPLTVVLIAGVIVRVRKG
NEKEKDLWLKIQHNLDSFISANINLQMMKVMQLSYDHLPYHLKPLLLYFARSQKNKRTPVSKLKQLWMAEGLVDHDIRSK
SSLEEATQSYLDALISSSLIMVG
>St_PG3005_C00T023504.1
FVEPIESTSPPFVEVTVGHEKEASQIIHQLLDEHESKLDVISIVGMPGVGKTTLANKVYNNTLVASHFKIRAWCTVSQKY
NKSKVLREILQQVTASEKKESEDDLAKKQRKVVESEEDLAENLRGALYDKRYLIVLDDVWDIETGEMLIACFPKIGRGNR
IILTSRISKVGWQIKCRTNPHDLQVLTPKESWDLFEKRVFGKGSCPDELSDIGHQIVEKCRGLPLTVVLIAGVIVRVRKG
NEKEKDLWLKIQHNLDSFISANINLQMMKVMQLSYDHLPYHLKPLLLYFARSQKNKRTPVSKLKQLWMAEGLVDHDIRSK
SSLEEATQSYLDALISSSLIMVD
>St_PG3005_C00T023506.1
KSSNEPIESTSSSFVEVTVGHEEEEARIIGQLLDEHESELDVISIVGMPGLGKTTLANKVYRNTLVATHFNVRAWCMVTQ
KYNKSKVLREILQQVIDSEGKESEDDLAENIRRALYDKRYLIVLDDVWDIATGEMLIACFPKVKRGNKIILTSRSSKVGL
QVKCHSDPLLLQLLTPEKSWELFEKRVFGEQGSCPAELSEVGHQIVEKCKGLPLAVVLIVGVIVRGRKGKEKENDLWFKI
QHNLDSFISANNNLEMMKVMQLSYDHLPFHLRPLLLYFSRSQKSKRTPVSRLMQLWMAEGFVDHDILSKSSLEEVTQSYL
DALISSSLIMMD
>St_PG3005_C00T023508.1
RSSDEPTESTSSPFVEVTVGHEKEESQIIDQLRDEHESEFDVISIVGMPGLGKTTLANKVYNNTLVASHFKIRAWCTVSQ
KYNKSKVLREILQQVTGSGGKESENDLAEKLRVALYDKRYLIVLDDVWDIATGEMLIACFPKFKRGNRIILTSRISKVGS
QVKCRSKPLRLPLLEHGKSWELFEKRVFGEGSCPAELLDVGHQIVEKCQGLPLAVVLIAGVIVRGKKKEKDLWLKIQHNL
DSFVSANNSLEIMQLSYDHLPYHLKPLLLYFTRSRKSKRIQVSKLMQLWMAEGLVDHDIGSKSSLEEATQSYLDALISSS
LIMVDHMLAEKSKPFSPMIKVCYVHDVVHDFCSVKAKKEKFL
>St_PG3005_C00T023513.1
SDEPIESTSSSFVEVTVGHEEEEARIIDQLLDEHESELDVISIVGMPGLGKTTLANKVYNNTLVASHFNVRAWCTVSQKY
NKSKVLWEILQQVTASEKKESEDDLAKKQRRVVESEKDLAENLRVALYDKRYLIVLDDVWDIATGEMLIACFPKIERGNR
VILTSRSSEVGLKVKCRSDPIHLQLLTLGKSWELFEKRVFGEGSCPAELSDVGHQIVEKCQGLPLTVVLIAGVIVRVRKG
KEKEKEKGLWLKIQHNLDSFISANINLEMMKVMQLSYDHLPYHLKPLLLYFARSRKSKRTLVSKLMQLWMAEGLVDHDIP
SKSSLEEATQRYLDALVSSSLIMVD
>St_PG3005_C00T023632.1
KSSNKPIKSTSSSFVEVTVGHEEEESHMIDQLLDEHESELDVISIVGMPGLGKITLANKVYNNILVTNHFKVHAWCTVSQ
KYNKSKVLREILQQVTGSEGNKSEDDLAEKLRGALLDKRYLIVLDDVWDIATGEMLIACFPKDKRGNRIILTSRSMKVGL
QVKCHSDPRRLQFLTPEKSWDLFEKRVFGEGRCPAELSYVGHQIVEKCKGLPLAVVLIAGVTVRVRKGKKKENEKDLWLK
IQHNLDSFISANNNLQMMKVMQLSYDHLPYHLKSLLLYFARSQKSKRTPVSKLMQLWMAEGFVDHDIPSKSSLEEATQSY
LDASISSCLIMVDHIPSKKRTWPFSDMIKVCYVHDVVHDFCSVKAKKEKFF
>St_PG3005_C00T033842.1
KSSNKPIKSTSSSFVEVTVGHEEEESHMIDQLLDEHESELDVISIVGMPGLGKITLANKVYNNTLVTNHFKVHAWCTVSQ
KYNKSKVLREILQQVTGSEGNKSEDDLAEKLRGALLDKRYLIVLDDVWDIATGEMLIACFPKDKRGNRIILTSRSMKVGL
QVKCHSDPHRLQFLTPEKSWDLFEKRVFGEGRCPAELSYVGHQIVEKCKGLPLAVVLIAGVTVRVRKGKKKENEKDLWLK
IQHNLDSFISANNNLQMMKVMQLSYDHLPYHLKSLLLYFARSQKSKRTPVSKLMQLWMAEGFVDHDIPSKSSLEEATQSY
LDASISSCLIMVDHIPSKKRTWPFSDMIKVCYVHDVVHDFCSVKAKKEKFF
>St_PG3005_C00T056860.1
TKSFVEPIESTSSPFVEVTVGHEKEESQIIGQLLNQQESELDVISIVGMPGLGKTTLANKVYNNTLVASHFKIRAWCTVS
QKYNKSKVLREILQQVASSEEKESSQVKCRTDPIDLQVLTLEKSWELFEKRVFGEGSCPAELSDVGHQIVKKCKGLPLAI
VLIAGVIVRGKKKEKNLWLKIQYNLDSFISANINLQMMKVMQLSYDHLPCHLKPLLLYFARSQKNKRTPVSELKQLWMAE
GFVGYDIPSKGSLEEATQSYLDALISSSLIMVDQILSKKSMPFSVRIKVCYVHDVVHDFCSEKAKKAKFF
>St_PG3005_C00T056862.1
TKSSDEPIESTSSPFVEVTVGHEEEEARIIDQLLDEHGSELDVISIVGMPGLGKTTLANKVYNNTLVTSHFNVRAWCTVS
QKYNKSKVLQEILQQVTASEKKESEDDLAKKQRRVVESEEDLAENLRVALYNKRYLIVLDDVWDIATGEMLIACFPKIER
GNRVILTSRSSEVGLKVKCRSDPLHLQLLTLGKSWELFEKRVFGEGSCPAELSDVGHQIVDKCQGLPLAVVLIAGVIVRV
RKGKEKEKEKGLWLKIQHNLDSFISANINLQMMKVMQLSYDHLPYHLKPLLLYFARSRKSKRTPVPKLMQLWMAEGLVDH
DIPSKYSLEEATQRYLDALVSSSLIMVDHMLYKKSESFSVRIKVCYVHDVVHDFCSVKAKKEKFV
>St_PG3005_C00T056865.1
SSNEPIESTSSSFVEVTIGHEEDEARIIGQLLDEHESELDVISIVGMPGLGKTTLANKVYNNTLVASHFNVRAKCTVSQK
YNKSKVLREILWQVTGSGGKENEDDLAEKLRVALYDKRYLIVLDDVWDIATGEMFIACFPKVKRGNRIILTSRSSKVGLQ
VKCHSYPLHLQILTPEKSWDLFVKKVFGDEGSCPAELSEVGHQIVEKCQGLPLAIVLIAGVIVRGKKKEKDLWLQIEHNL
DSFISSNNNLQMMKVMQLSYDHLPCHLKPLLLYFATSQKSERTPVSTLMQLWMAEGLVDDNSLEDVTQSYLDALISSSLI
MVDHIPSDSESIWMMPVMIKVCYMHDVVHDFCSVKAEKEKFF
>St_PG3005_C00T056866.1
SSDEPIESTSSSFVEVTVGHEKEEARIIDQLLDEHESERDVISIVGMPGLGKTTLANKVYNNTLIASHFNVRAWCTVSQK
YNKSKVLWEILQQVTASEKKESEDDLAKKQRRVVESEEDLAENLRVALYDKRYLIVLDDVWDIATGEMLIACFPKVERGN
RVILTSRSSEVGLKVKCRSDPLHLQLLTLGKSWELFDKRVFGERSCPAELSDVGHQIVEKCQGLPLAVVLIAGVIVKGKK
KEKDLWLKIQHNLDSFVSANNNLEIMKVMQLSYDHLPYHLKPLLLYFARSRKSKRTPVSKLMQLWMAEGLVDHDIPSKYG
LEEATQRYLDALVSSSLIMVDHMLYKKSEPFSVRIKVCYVHDVVHDFCSVKAKKEKFV
>St_PG3005_C00T056871.1
SDEPIESTSSSFVEVTVGHEEEEARIIGQLLDEHESELDVISIVGMPGLGKTTLANKVYRNTLVASHFNVRAWCTVTQKY
NKSKVLREILQQVIGSEGKESEDDLAEKLRRALYDKRYLIVLDDVWDIATGEMLIACFPKVKRGNRIILTSRSSKVGLQV
KCHSDPLLLQLLTTEKSWELFEKRVFGEQGSCPAELSEVGHQIVEKCKGLPLAVVLIVGVIVRGRKGKEKENDLWLKIQH
NLDSFISANNNLEMMKVMQLSYDHLPFHLKPLLLYFSRSQKSERTPVSRLMQLWMAEGLVDHDIPSKSSLEEATQSYLDA
LISSSLIMTDHIPCERSESFSVMIKVCYVHDVVHDFCSVKSKKEKFF
>St_PG3005_C00T056873.1
SSNEPIESTSSSFVEVTVGHEEDEAKMIDQLLDKHESELDVISIVGMPGLGKTTLAKKVYNNTLVASHFNVRAWCTVSQK
YNKSKVLGQILQQVTGSGGKESEDDLAEKLRVALYDKRYLIVLDDVWDIATGETLIACFPMVERGNRVILTSRSSEVGLK
VKCRSDLLRLQLLTPGKSWELFEKMVFGEGSCPAELLDVGHQIVEKCQGLPLAVVLIAGVIVRGKKKEKDLWLKIQHNLD
SFVSANNNLEIMQLSYDHLPYHLKPLLLYFARSRKSKRTPVSKLMQLWMAEGFVDHDIPSKCSLEEATQSYLDALISSNL
IMVD
>St_PG3005_C00T056875.1
SDEPIESTSSSFVEVTVGHEEEEARIIDQLLDEHESELDVISIVGMPGLGKTTLANKVYNNTLAASHFNVRAWCTVSQKY
NKSKVLREILQQVTASEKKESEDDLAKKQRRVVESEEDLAENLRGALYDKRYLIVLDDVWDSETGEMLIACFPKIGRGNR
IILTSRISKVGWQVKCRTNPLDLQVLTPEKSWDLFEKRVFGKGSCPAELSDIGHQIVEKCRGLPLTVVLIAGVIVRVRKG
KEKEKEKGLWLKIQHNLDSSISTNINLQMMKVMQLSYDHLPYHLKPLLLYFARSRKSKRTPVSTVMQFWMAEGLVDHDIG
SKSSLEEATQSYLDALISSSLIMVD
>St_PG3005_C00T056878.1
SDEPIESTSSSFVEVTVGHEEEEARIIGQLLDEHESELDVISIVGMPGLGKTTLANKVYRNTLVSTHFNVRAWCTVTQKY
NKPEVLREILQQVIGSEGKESEDDLAENIRRALYDKRYLIVLDDVWDIATGEMLIACFPKVKRGNRIILTSRSSKVGLQV
ICRSDPLLLQLLTPEKSWELFEKKVFGEQGSCPAELSEVGHQIVEKCNGLPLAVVLIVGVIVRGRKGKEKENDLWLKIQH
NLDSFISANNNLEMMKVMQLSYDHLPFHLRPLLLYFSRSQKSKRTPVYRLMQLWMAEGLVDHDIGSKSSLEEATQSYLDA
LISSSLIMMDHIPRERSESFSIMIKVCYVHDVVHDFCSVKSKKEKFF
>St_PG3005_C00T056883.1
KSFVEPIESTSSPFVEVTVGHEKEESQIIGQLLNQHESELDVISIVGMPGLGKTTLANKVYNNTLVASHFKIRAWCSVSQ
KYNKSKVLREILQQVSEEKESGDDLAEMLREALYDKTYLIVLDDVWDIATGEMLIACLPKVERGNRVILTSRNSEVGLKV
KCRSDILCLQLLTLGKSWELFEKMVFRKGSCPAELLNVGHQIVEKCQGLPLAVVLIAGVIVRGKKEEKDLWLKIQHNLDS
FISANINLQMMKVMQLSYDHLPYHLKSLLLYFARSRKSKRTPVSKLMQLWMAEGFVDHDIRSKNSLEEVTQSYLDALISS
SLIMVDHIKGRNPFSVRIKVCYVHDVVHDFCSVKAKKEKFF
>St_PG3005_C00T056887.1
SDEPIESTSSSFVEVTEGHEEEEDRIIGQLLDEHESELDVISIVGMPGLGKTTLANKVYKNTLVATHFNVRAWCTVSQKY
NKSKVLREILQQVIGSEGKEREDDLAENIRRALYDKRYLIVLDDVWDIATWEMLIACFPKVKIGNRIILTSRSSKVGLQV
KCRSDPLDLQLLTSEKSWDLFEKRVFGEGSCPAELSEVGHQIVEKCKGLPLAVVLIAGVIVRVREGKKKEKDLWLKIQHN
LDSFISANNNLQMMKVMQLSYDHLPCHLKPLLLYFARSQKSKRTPVFTLMQLWMAEWLVDHDSLEEVTQSYLDDLISSSL
IMVELSQSKISWALSVMIKVCYVHDVVHDFCSVKSKKEKFF
>St_PG3005_C00T070462.1
SDEPIESTSSSFVEVTVGHEEDEAWIIEKLLDEHESELDVISIVGMPGVGKTTLANNVYNNTLVANHFNVRAWCTVSQKY
NKSKVLGEILQQVIGFEGNESEDDLAEMLRRALLDIRYLIVLDDVWDVATGEMLIACFPKFERGNRIILTSRYTKVGSQV
KCRSDPHPLQPLTLGKSWDLFKKRVFGEGSCPDELSDIGLQIVEKCQGLPLALVLIAGVIVRGKEKEKEKDLWLKIQDNL
DSFISANINSQMMKVMQLSYDHLPYHLKPLLLFFARSKKSKQTPVSKLMQLWMAEGFVDHDIPSKSSLEETTQSYLDALI
SSSLIMVDHIPSKKSLPLSIMVKVCYVHDVVHDFCSAKVKKEKFF
>St_PG3022_C00T056088.1
DEPIESTSSSFVEVTVGHEEEEAWIIAQLLDEHESELDLISIVGLAGLGKTTLANKVYNNTLVACHFNVRAWCTVSQKYN
KSKVLWEILQQVTASGKKESEDDLAKKQQRVVESEDDLAKKQRRVVESEEDLAENLRVALYDKRYLIVLDDVWDTATGEM
LIACFPKIERGNRVILTSRSSEVGLKVKCRSDPLHLQLLTSGKSWELFEKRVFGEGSCPDELSNVAKQIVEKCQGLPLAV
VLIAGVIVRGKKTEKDLWLKIQHNLDSFVSANNNSEMMKVMQLSYDHLPYHLKPLLLYFARSRKSKRTPVSKLMQLWMAE
GLVDHDIPSKYSLEEATQRYLDALVSSSLIMVDHMIYKKSEPFSVRIKVCYVHDVVHDFCSVKAKKEKFV
>St_PG3022_C00T056092.1
DPIELTSSSFVEVTVGHEEEEARIIDQLLDEYESELDVISIVGMPGVGKTTLANKVYNNTLVASHFKIRAWCTVSQKYNN
SKVLQEILQQVTGPEKKGSEDDLAEKLRRALYDKRYLIVLDDVWDIATGEMLIACFPKLKRGDRVILTSRISKVGSQVKC
RTAPIDLQVLTPEKSWELFEKRVFGEGSCPAELSKVGHQIVEKCKGLPLTVVLIAGVIVRGKKKEKNLWLKIQHNLDSFI
SANINLQMMKVMQLSYDHLPCHLKPLLLYFARSQKNKRTPVSKLKQLWMAEGFVDYDILSKVSLEEATQSYLDALISSSL
IMVDHILSKKSMPFSVRIKVCYVHDLVHDFCSVKAKKEKFL
>St_PG3022_C00T056095.1
DEPIESTSSSFVEVTVGHEEDESWIIDQLLDEHESELDVISIVGMPGLGKTTLANKVYKNTLVASHFNVRAWCTVSQKYN
KSKVLREILQQVTVSGGKESECDLAEKLRRALLDKRYLIVLDDVWDMATGEMLIACFPKVKRGNRIILTSRSSEVGSKVK
CHSDLLYLRLLTTEKSWELFEKRVFGDEGSCPAELSKVGHKIVEKCKGLPLALVLIAGVIVRGRKGKKKDLWLKIQHNLD
SFISANNNLEMMKVMQLSYDHLPYHLKPLLLYFARSQKNKRTPVSTLMQLWMAEGFVDHDILSKSSLEEVTQSYLDALIS
SSLIMIDHVPCESSEPFSVTIKVCYVHDVVHDFFSVKAKKEKFF
>St_PG3023_C00T002890.1
DAKSSKETIESTSSSFVEVTVGHEEEAAWIICQLLDEHESELDVISIVGMPGLGKTTLANKVYKNTLVATHFNVRAWCTV
SQKYNKSKVLREILQQVTVSEKKESEYDLAKKQRRVVESEEDLAENLRIALLDKRYLIVLDDVWDIETGEMLIACFPKFK
RGNRIILTSRSSKIGLQVKCHSDPLHLQLLTPEKSWDLFVKKVFGDEGSCPAELSEVGHQIVEKCKGLPLAIVLIAGVIV
RGREGKKKEKDLWLQIEHNLDSFISSNNNLQMMKVMQLSYDHLPYHLKPLLLYFARSQKSKRTPVSTLMQLWMAEGLVDH
DSLEEATQSYLDALISSSLIMVDHIPFKSIWRTPVMIKVCYMHDVVHDFCSVKAKKEKFF
>St_PG3023_C00T012451.1
SDKPIESTSSSFVEVTVGHEEDEAKMIDQLLDKHESELDVISIVGMPGLGKTTLANKVYKNTLVASHFKIRAWCTVSQKY
NKSKVLREILQQVTGSEVKDSEVDLADKLRRALLDKRYLIVLDDVWDIATGEMLIACFPKVKSGDRVILTSRSSEVGLKV
KCRSDPLHLQLLTREKSWELLEKSVFGKGSCPAELSEVGHQIAEKCKGLPLAVVLIAGVIVRGKKKEKDLWLKIQDNLDS
FISGNINLQMMKVMQLSYDHLPCHLKPLLLYFARSQKNKRTPVSKLKQLWMAEGFVDHDIRSKSSLEDATQSYLDALISS
SLIMVDQIPSKKSMPFSVRITVCYVHDVVHDFCSEKSKQAKFF
>St_PG3023_C00T012454.1
RSSDEPTESTSSPFVEVTVGHEKEESQIIDQLRDEHESEFDVISIVGMPGLGKTTLANKVYNNTLVASHFKIRAWCTVSQ
KYNKSKVLGEILQQVTGSGGKESENDLAEKLRVALYDKRYLIVLDDVWDIATGEMLIACFPKVERGNRVILTSRHTEVGL
KVKCRSNLLSLQLLKHGKSWELFEKRVFGEGSCPAELLDVGHQIVEKCQGLPLAVVLIAGVIVRGKKKEKDLWLKIQHNL
DSFVSANNSLEIMQLSYDHLPYHLKPLLLYFARSRKSKRIQVSKLMQLWMAEGLVDHDIGSKSSLEEATQSYLDALISSS
LIMVDHMLAEKSKPFSAMIKVCYVHDVVHDFCSVKAKKEKFL
>St_PG3023_C00T012456.1
KSFVEPIESTSSPFVEVTVGHEKEESQIIDQLLDEHAELDVISIVGMPGVGKTTLANKVYNNTLVARHFKIRAWCTVSQK
YNKSKVLWEILQQVTGSEEKGSEDDLAEDLRRALYDKRYLIVLDDVWDIATGEMLIACFPKLKRGDRVILTSRISKIGSQ
VKCRTDPIDLQVLTPEKSWELFEKRVFGEGSCPAELSDVGHQIVKKCKGLPLAIVLVAGVIVRGKKKEKDLWLKIQDNLD
SFISANINLEMMKVMQLSYDHLPYHLKPLLLYFARSQKNKRTPVSKLKQLWMAEGFVDHDIRSKSSLEDATQSYLDALIS
SSLIMVDHILSKKSMPFSVRIKVCYVPDVLHDFCSEKAKKAKFF
>St_PG3023_C00T012457.1
SDEPIESTSSSLVEVTVGHEEDEAKMIDQLLDKHESKLDVISIVGMPGVGKTTLANKVYNNSLVSSHFNVRAWCTVSQKY
NKSKVLQEILQQVPHVSGGNGSEDDPADKLRRALLDKRYLIVLDDVWDIATGEMLIACFPQVERGNRVILTSRSSEVGLK
VKCRTDPLDLQVLTPEKSWELFEKRVFGEGSCPAELSDVGHQIVEKCKGLPLAIVLIAGVIVRIRKGKEKKKDLWLKIQD
NLDSFISANINSQMMKVMQLSYDHLPYHLKPLLLYFARSQKSKRTPVSTLMQLWMAEGLVDHDSLEEATQSYLDALISSS
LIMVEHRQAKRILPFSVMIKVCYVHDVVHDFCSEKAKKEFFF
>St_PG3023_C00T013952.1
EPIKSTSSSFVEVTVGHEEYEAWIIDQLLDEHESKLDVISIVGIPGLGKTTLANKMYKNTLVASHFNVGAWCTVSQKFNK
SKVLQVIPQQVAGSEDKKESNEGDKVIDLAEKLREELYDKRYLIVLDDVWDIATVEMLIACFPRVERGNRIILTSRSSKV
GLQVKCRSDLLYHQLLTLEKSWDLFEKRVFGDQGSCPAELSEVGHQIVEKCQGLPLAIVLIAGVIVRGKRKEKDLWLKIQ
HNLDSVISANNNLQMMKVTQLSYDHLPYHLKPLLLYFGRFQKNKRNPVSKLMQLWMAEGFVDHYIPSNSSLEEITQSYLD
ALISSSLVMVDRSVSKSSHPFSVAIKVCYVHDVVHDFCSAKAKKKKFF
>St_PG3023_C00T028035.1
SDEPIESTSSSFVEVTVGHEEEEALIVVQLLDEHESELDVISIVGMPGVGKTTLANTVYKNTLVANHFNVRAWCTVSQKY
NKSKVLREILQQVTASKKKESEDDLAENIRRALLDKRYLIVLDDVWDIATGEMLIACFPKVKRGNRIILTSRISQVGSQV
KCRTDPLNLQVLTPGKSWELFEKRVFGKESCPAELLDVGHQIVEKCNGLPLTVVLIAGVIVRVREGKEKEKEKDLWLKIQ
DNLDSLISANNNLEMMKVMQLSYDHLPYHLKPLLLYFARSQKNKRTAVSTLMKLWIAEGFVDHDIRSKSSLEEVTQSYLD
ALISSSLIMVDHMLAEKGTPISVMIKVCYVHDVVHDFCSVKAKKEKFL
>St_PG3023_C00T028040.1
KSSNEPIESTSSSFVEVTVGHEEEEARIIGQLLDEHESELDVISIVGMPGLGKTTLANKVYRNTLVATHFNVRAWCTVTQ
KYNKSKVLREILQQVTGSEEKGSEDDLAEKLRRALLDKRYLIVLDDVWDIATGEMLIACFPKVKRGNRIILTSRSSKVGL
QVKCHSDPLLLQLLTTEKSWELFEKRVFGEQGSCPAELSEVGHQIVEKCNGLPLAVVLIVGVIVRGRKGKEKENDLWLKI
QQNLDSFISANNNLEMMKVMQLSYDHLPFHLKPLLLYFSRSQKSKRTPVSRLMQLWMAEGLVDHDIGSKSSLEEATQSYL
DALISSSLIMMDHIPCERSESFSVMIKVCYVHDVVHDFCSVKSKKEKFF
>St_PG3023_C00T028043.1
ESTSSPFVEVTVGHEKEESQIIDQLLDEHAELDVILIVGMPGVKIRAWCTVSQKYNKSKVLWEILQQVTGSEEKGSEDDL
AEDLRRALYDKRYLIVLDDVWDIATGEMLIACFPKLKRGDRVILTSRISKIGSQVKCRTDPIDLQVLTPEKSWELFEKRV
FGEGSCPAELSDVGHQIVKKCKGLPLAIVLVAGVIVRGKKKEKDLWLKIQDNLDSFISANINLEMMKVMQLSYDHLPYHL
KPLLLYFARSQKNKRTPVSKLKQLWMAEGFVDHDIRSKSSLEDATQSYLDALISSSLIMVDHILSKKSMPFSVRIKVCYV
HDVVHDFCSEKAKKAKFF
>St_PG3023_C00T028049.1
NSSDKPIESTSSSFVEEIVGHEEDEARIIGQLLDEHESELDVISIVGMPGLGKTTLANKVYNNTLVASHFNVRAKCTVSL
QYNKSKVLQEILQQVTGSGGKESEDDLAENLRVALYDKRYLIVLDDVWDIATGEMFIACFPKVKRGNRIILTSRSSKVGL
QVKCHSDPLHLQLLTPEKSWDLFVKKVFGDEGSCPAELSEVGHQIVKKCQGLPLAIVLIAGVIVRGKKKEKDLWLMIQHN
LDSFISTNINLQMMKVMQLSYDHLPCHLKPLLLNFAGSQKSKRTPVSTLMQLWMAEGLVDHDSLEEATQSSLDALVSSSL
IKVDHMLYKTSKHFSVRIKVCYVHDLVHDFCSVKAKKEKFF
>St_PG3023_C00T028052.1
SDEPIESTSSSLVEVTVGHEEDEAKMIDQLLDKHESKLDVISIVGMPGVGKTTLANKVYNNSLVSSHFNVRAWCTVSQKY
NKSKVLQEILQQVPHVSGGNGSEDDPADKLRRALLDKRYLIVLDDVWDIATGEMLIACFPQVERGNRVILTSRSSEVGLK
VKCRTDPLDLQVLTPEKSWELFEKRVFGEGSCPAELSDVGHQIVEKCKGLPLAIVLIAGVIVRIRKGKEKKKDLWLKIQD
NLDSFISANINSQMMKVMQLSYDHLPYHLKPLLLYFARSQKSKRTPVSTLMQLWMAEGLVDHDSLEEATQSYLDALISSS
LIMVEHRQAKRILPFSVMIKVCYVHDVVHDFCSEKAKKEFFF
>St_PG3023_C00T028178.1
DEPIESTSSSFVEVTVGHEEEEARIIDQLLDKHESELDLISIVGMAGLGKTTLANKVYNNTLVASHFNVRAWCTVSQKYN
KSKVLWEILQQVTASGKKESEDDLAKKQQRVVESEDDLAKKQRRVVESEEDLAENLRVALYDKRYLIVLDDVWDTATGEM
LIACFPKIERGNRVILTSRSSEVGLKVKCRSDPLHLQLLTPGKSWELFEKRVFGEGSCPDELSYVANQIVEKCQGLPLAV
VLIAGVIVRGKKTEKDLWLKIQHNLDSFVSANNNSEMMKVMQLSYDYLPYHLKPLLLYFARSRKSKRTPVSKLMQLWMAE
GLVDHDIPSKYSLEEATQRYLEALVSSSLIMVDHMIYKKSEPFSVRIKVCYVHDVVHDFCSVKAKKEKFV
>St_PG3023_C00T066540.1
SDKPIESTSSSFVEVTVGHEEDEAKMIDQLLDKHESELDVISIVGMPGLGKTTLANKVYKNTLVASHFKIRAWCTVSQKY
NKSKVLREILQQVTGSEVKDSEVDLADKLRRALLDKRYLIVLDDVWDIATGEMLIACFPKVKSGDRVILTSRSSEVGLKV
KCRSDPLHLQLLTREKSWELLEKSVFGKGSCPAELSEVGHQIAEKCKGLPLAVVLIAGVIVRGKKKEKDLWLKIQDNLDS
FISGNINLQMMKVMQLSYDHLPCHLKPLLLYFARSQKNKRTPVSKLKQLWMAEGFVDHDIRSKSSLEDATQSYLDALISS
SLIMVDQIPSKKSMPFSVRITVCYVHDVVHDFCSEKSKQAKFF
>St_PG3023_C00T066541.1
KSFVEPIESTSSPFVEVTVGHEKEESQIIDQLLDEHAELDVISIVGMPGVGKTTLANKVYNNTLVARHFNVRAWCTVSQK
YNKSKVLWEILQQVTASEKKESEDDLAKKQRRVVESEKDLAENLRVALYDKRYLIVLDDVWDIATGEMLIACFPKIERGN
RVILTSRSSEVGLKVKCRSDPIHLQLLTLGKSWELFEKRVFGEGSCPAELSDVGHQIVEKCQGLPLTVVLIAGVIVRVRK
GKEKEKEKGLWLKIQHNLDSFISANINLQMMKVMQLSYDHLPYHLKPLLLYFARSRKSKRTLVSKLMQLWMAEGLVDHDI
PSKSSLEEATQRYLDALVSSSLIMVDHMLYKKSESFSVRIKVCYVHDVVHDFCSVKAKKEKFV
>St_PG3023_C00T066542.1
SDEPIESTSSSLVEVTVGHEEDEAKMIDQLLDKHESKLDVISIVGMPGVGKTTLANKVYNNSLVSSHFNVRAWCTVSQKY
NKSKVLQEILQQVPHVSGGNGSEDDPADKLRRALLDKRYLIVLDDVWDIATGEMLIACFPQVERGNRVILTSRSSEVGLK
VKCRTDPLDLQVLTPEKSWELFEKRVFGEGSCPAELSDVGHQIVEKCKGLPLAIVLIAGVIVRIRKGKEKKKDLWLKIQD
NLDSFISANINSQMMKVMQLSYDHLPYHLKPLLLYFARSQKSKRTPVSTLMQLWMAEGLVDHDSLEEATQSYLDALISSS
LIMVEHRQAKRILPFSVMIKVCYVHDVVHDFCSEKAKKEFFF
>St_PG3023_C00T066545.1
NSSDKPIESTSSSFVEEIVGHEEDEARIIGQLLDEHESELDVISIVGMPGLGKTTLANKVYNNTLVASHFNVRAKCTVSL
QYNKSKVLQEILQQVTGSGGKESEDDLAENLRVALYDKRYLIVLDDVWDIATGEMFIACFPKVKRGNRIILTSRSSKVGL
QVKCHSDPLHLQLLTPEKSWDLFVKKVFGDEGSCPAELSEVGHQIVKKCQGLPLAIVLIAGVIVRGKKKEKDLWLMIQHN
LDSFISTNINLQMMKVMQLSYDHLPCHLKPLLLNFAGSQKSKRTPVSTLMQLWMAEGLVDHDSLEEATQSSLDALVSSSL
IKVDHMLYKTSKHFSVRIKVCYVHDLVHDFCSVKAKKEKFF
>St_PG3023_C00T066545.2
NSSDKPIESTSSSFVEEIVGHEEDEARIIGQLLDEHESELDVISIVGMPGLGKTTLANKVYNNTLVASHFNVRAKCTVSL
QYNKSKVLQEILQQVTGSGGKESEDDLAENLRVALYDKRYLIVLDDVWDIATGEMFIACFPKVKRGNRIILTSRSSKVGL
QVKCHSDPLHLQLLTPEKSWDLFVKKVFGDEGSCPAELSEVGHQIVKKCQGLPLAIVLIAGVIVRGKKKEKDLWLMIQHN
LDSFISTNINLQMMKVMQLSYDHLPCHLKPLLLNFAGSQKSKRTPVSTLMQLWMAEGLVDHDSLEEATQSSLDALVSSSL
IKVDHMLYKTSKHFSVRIKVCYVHDLVHDFCSVKAKKEKFF
>St_PG3023_C00T066555.1
RSSDEPTESTSSPFVEVTVGHEKEESQIIDQLRDEHESEFDVISIVGMPGLGKTTLANKVYNNTLVASHFKIRAWCTVSQ
KYNKSKVLREILQQVTGSGGKESENDLAEKLRVALYDKRYLIVLDDVWDIATGEMLIACFPKFKRGNRIILTSRISKVGS
QVKCRSKPLRLPLLEHGKSWELFEKRVFGEGSCPAELLDVGHQIVEKCQGLPLAVVLIAGVIVRGKKKEKDLWLKIQHNL
DSFVSANNSLEIMQLSYDHLPYHLKPLLLYFARSRKSKRIQVSKLMQLWMAEGLVDHDIGSKSSLEEATQSYLDALISSS
LIMVDHMLAEKSRPFSAMIKVCYVHDVVYDFCSVKAKKEKFL
>St_PG3023_C00T066564.1
TSSSFVEVTVGHEEEEARIIGQLLDEHESELDVISIVGMPGVGKQSEDDLAENIRRALYDKRYLIVLDDVWDIATGEMLI
ACFPKVKRGNRIILTSRSSKVGLQVKCHSDPLHLQLLTPEKSWELFEKRVFGEQGSCPAELSEVGHQIVEKCKGLPLAVV
LIAGVIVRGKKKEKDLWLKIQHNLDSANINLQMMKVMQLSYDHLPYHLKPLLLYFARSQKSKRTPVSKLMQLWMAEGLVD
HDSLEEVTQSYLNDLICSSLIMVELSQSKFRWDSSVMIKVCYVHDVVHDFCSVKSKKEKFF
>St_PG3023_C00T066569.1
SDKPIESTSSSFVKVTVGHEEEEAQIIDQLLDEHESERDVISIVGMPGLGKTTLANKVYNNTLVASHFNVRAWCTVSQKY
NKSKVLWEILQQVTASEKKRGEDDLAKKQRRLVESEEDLVENLRVALLDKRYLIVLDDVWDIATGEMLISCFPKFKRGNR
IILTNRNSKVGLQVKCHSDPLHLQLLTPKKSWDLFVKEVFGDEGSCPAELSEVGHQIVEKCQGLPLAVVLIAGVIVRGKK
KEKDLRLKIQHNLDSFVSANNNLEIMKVMQLSFDHLPYHLKPLLLYFAGSRKSKRTPLWMAEGLVDHDIGSKSSLEEATQ
SYLDALISSSLIMVDHMLAEKSKPFSVMIKVFYVHNVVHDFCSVKAKKEKFI
>St_PG3023_C00T066570.1
KSFVEPIESTSSPFVEVTVGHEKEESQIIDQLLDEHESELDVISIIGMPGLGKTTLANKVYNNTLVTTHFIIRAWCTVSQ
KYNKSKVLGEILQQVTASGGKESEDDLAEKLRVALYNNRYLIVLDDVWDIATGEMLIACFPKVERGNRIILTSRSSEVGL
KVKWRSDPLRLQLLTTEKSWELFEKRVFGEGSCPAELSEVGHQIVEKCQGLPLAVVLIAGVIVRGKKKENDLWLKIQDNL
DSFISANINLQMMKVMQLSYDHLPCHLKPLLLYFARWRKSKRTPVSKLMQLWMAEGLVDHDIPSKCNLEEATQRYLDALV
SSSLIIVDHMLDKKNTPFSVRIKVCYVHDVVHDFCSVKARKEKFL
>St_PG3023_C00T066575.1
NEPIELTSSSFVEVTVGHEEDEARIIGQLLDEHESELDVISIVGMPGLGKTTLANKVYNNTLVASHFNVRAKCTVSQKYN
KSKVLQEILQQVPHVSGGNESKDDPADKLRRTLLDKRYLIVLDDVWDTATGEMLIACFPKVKRGNRIILTSRSSKVGLQV
KCHSDPLHLQLLTPEKSWDLFVKKVFGDEGSCPAELSEVGHQIVEKCQGLPLAIVLIAGVIVRGKKKEKDLWLQIQDNLD
SFISAKNNLEMMKVMQLSYDHLPHHLKPLLLYFGRCRKSKRTPVCKLMQLWMAEGLLDHDIPSKCSLEEVTQSYLDALIS
SSLIMVDHSQSKTSYPFLVMIKVCYVHDVVHDFCSVKAKKEKFF
>St_PG3023_C00T066580.1
ESTSSPFVEVTVGHEKEESQIIDQLLDEHAELDVILIVGMPGQVTGSEEKGSEDDLAEDLRRALYDKRYLIVLDDVWDIA
TGEMLIACFPKLKRGDRVILTSRISKIGSQVKCRTDPIDLQVLTPEKSWELFEKRVFGEGSCPAELSDVGHQIVKKCKGL
PLAIVLVAGVIVRGKKKEKDLWLKIQDNLDSFISANINLEMMKVMQLSYDHLPYHLKPLLLYFARSQKNKRTPVSKLKQL
WMAEGFVDHDIRSKSSLEDATQSYLDALISSSLIMVDHILSKKSMPFSVRIKVCYVHDVVHDFCSEKAKKAKFF
>St_PG3023_C00T066582.1
KSSNEPIESTSSSFVEVTVGHEEEEARIIGQLLDEHESELDVISIVGMPGLGKTTLANKVYRNTLVATHFNVRAWCTVTQ
KYNKSKVLREILQQVTGSEEKGSEDDLAEKLRRALLDKRYLIVLDDVWDIATGEMLIACFPKVKRGNRIILTSRSSKVGL
QVKCHSDPLLLQLLTTEKSWELFEKRVFGEQGSCPAELSEVGHQIVEKCNGLPLAVVLIVGVIVRGRKGKEKENDLWLKI
QQNLDSFISANNNLEMMKVMQLSYDHLPFHLKPLLLYFSRSQKSKRTPVSRLMQLWMAEGLVDHDIGSKSSLEEATQSYL
DALISSSLIMMDHIPCERSESFSVMIKVCYVHDVVHDFCSVKSKKEKFF
>St_PG3023_C00T066584.1
EPIELTSSSFVEVTVGHEEDEAQIICQLLDEHESELDVISIVGMPGLGKTTLANKVYNNTLVASHFNVRAKCTVSQKYNK
SKVLREILRQVTGSGGKENEDDLAEKLRVALYDKRYLIVLDDVWDIATGEMFIACFPKVKRGNRIIITSRSSKVGLQVKC
HSDPLHLQLLTPEKSWDLFVKKVFGDEGSCPAELSEVGHQIVEKCQGLPLAIVLIAGVIVRGKKKEKDLWLQIEHNLDSF
ISSNNNLQMTKVMQLSYDHLPCHLKPLLLYFATSQKNERTPVSTLMQLWMAEGLVDDNSLEDVTQSYLDALISSSLIMVD
HIASNSESIWMMPVMIEVCYMHDVVHDFCSVKAEKEKFF
>St_PG3023_C00T066591.1
DEPIESTSSSFVEVTVGHEEEEARIIDQLLDKHESELDLISIVGMAGLGKTTLANKVYNNTLVASHFNVRAWCTVSQKYN
KSKVLWEILQQVTASGKKESEDDLAKKQQRVVESEDDLAKKQRRVVESEEDLAENLRVALYDKRYLIVLDDVWDTATGEM
LIACFPKIERGNRVILTSRSSEVGLKVKCRSDPLHLQLLTPGKSWELFEKRVFGEGSCPDELSYVANQIVEKCQGLPLAV
VLIAGVIVRGKKTEKDLWLKIQHNLDSFVSANNNSEMMKVMQLSYDYLPYHLKPLLLYFARSRKSKRTPVSKLMQLWMAE
GLVDHDIPSKYSLEEATQRYLEALVSSSLIMVDHMIYKKSEPFSVRIKVCYVHDVVHDFCSVKAKKEKFV
>St_PG3023_C00T066596.1
DAKSSKETIESTSSSFVEVTVGHEEEAAWIICQLLDEHESELDVISIVGMPGLGKTTLANKVYKNTLVATHFNVRAWCTV
SQKYNKSKVLREILQQVTVSEKKESEYDLAKKQRRVVESEEDLAENLRIALLNKRYLIVLDDVWDIETGEMLIACFPKFK
RGNRIILTSRSSKIGLQVKCHSDPLHLQLLTPEKSWDLFVKKVFGDEGSCPAELSEVGHQIVEKCKGLPLAIVLIAGVIV
RGREGKKKEKDLWLQIEHNLDSFISSNNNLQMMKVMQLSYDHLPYHLKPLLLYFARSQKSKRTPVSTLMQLWMAEGLVDH
DSLEEATQSYLDALISSSLIMVDHIPFKSIWRTPVMIKVCYMHDVVHDFCSVKAKKEKFF
>St_PG4005_C00T013708.1
SSNEPIESTSSSFVEVTVGHEEDEAKMIDQLLDKHESELDVISIVGMPGLGKTTLAKKVYNNTLVASHFNVRAWCTVSQK
YNKSKVLGQILQQVTGSRGKESEDDLAEKLRVALYDKRYLIVLDDVWDIATGETLIACFPMVERGNRVILTSRSSEVGLK
VKCRSDLLRLQLLTPGKSWELFEKMVFGEGSCPAELLDVGHQIVEKCQGLPLAVVLIAGVIVRGKKKEKDLWLKIQHNLD
SFVSANNNLEIMQLSYDHLPYHLKPLLLYFARSRKSKRTPVSKLMQLWMAEGFVDHDIPSKCSLEEATQSYLDALISSNL
IMVDHILTEKSRFISVRIKVCYVHDVVHDFCSVKAKKEKFL
>St_PG4005_C00T014464.1
DEPIESTSSSFVEVTVGHEEDESWIIDQLRDEHESEFDVISIVGMPGLGKTTLAKKVYNNTLVASHFNVRAWCTVSQKYN
KSKVLREILQQVTVSEKKESEDDLAENLRRALYDKRYLIVLDDVWDIATGEMLIACFPKLKRGNRIILTSRSIKVGLQVK
CHSNPLPLQLLTPEKSWELFEKLVFGEGSCPAELLDVGHQIVEKCQRLPLAVVLIAGVIVRGKKKEKDLWLKIQHNLDSF
VSANNSLEIMQLSYDHLPYHLKPLLLYFARSRKSKRIQVSKLMQLWMAEGLVDHDIGSKSSLEEATQSYLDALISSSLIM
VDHMLSEKSKPFSVMIKVCYVHDVVHDFCSVKAKKEKFL
>St_PG4005_C00T017894.1
SFVKPIESTSPPFVEVTVGYEKEKSQIIHQLLDEHESKLDVISIVGMPGVGKTTLANKVYNNTLVASHFKIRAWCTVSQK
YNKSKVLREILQQVTASEKKESEDDLAKKQRRVVQSEEDLAENLRGALYDKRYLIVLDDVWDIETGEMLIACFPKIGRGN
RIILTSRISKIGWQIKCRTNPHDLQVLTPKESWNLFEKRVFGKGSCPDELWDIGHQIVEKCRGLPLTVVLIAGVIVRVRK
GNEKEKDLWLKIQHNLDSFISANINLQMMKVMQLSYDHLPYHLKPLLLYFARSQKNKRTPVSKLKQLWMAEGLVDHDIRS
KSSLEEATQSYLDALISCSLIMVDHIKKSKSFSVRIKVCYVHDVVHDFCSEKAKNEKFF
>St_PG4005_C00T017895.1
SSNEPIESTSSSFVEVTVGHEEDEAKMIDQLLDKHESELDVISIVGMPGLGKTTLAKKVYNNTLVASHFNVRAWCTVSQK
YNKSKVLGQILQQVTGSRGKESEDDLAEKLRVALYDKRYLIVLDDVWDIATGETLIACFPMVERGNRVILTSRSSEVGLK
VKCRSDLLRLQLLTPGKSWELFEKMVFGEGSCPAELLDVGHQIVEKCQGLPLAVVLIAGVIVRGKKKEKDLWLKIQHNLD
SFVSANNNLEIMQLSYDHLPYHLKPLLLYFARSRKSKRTPVSKLMQLWMAEGFVDHDIPSKCSLEEATQSYLDALISSNL
IMVDHILTEKSRFISVRIKVCYVHDVVHDFCSVKAKKEKFL
>St_PG4005_C00T034289.1
SDKPIKSTSSSFVEVTIGHEEEESQIIDQLLDEHESELDVILIVGMPGLGKITLANKVYKNTLVTNHFKVLREILQQVTG
SEGNKSEDDLAEKLRGALLDKRYLIVLDDVWDIATGEMLIACFPKDKRGNRIILTSRSMKVGLQVKCHSDPRRLQFLTPE
KSWDLFEKRVFGEGHYPAELSYVGHQIVEKCKGLPLAVVLIAGVIVRVRKGKKKENEKDLWLKIQHNLDSFISANNNLQM
MKVMQLSYDHLPYHLKSLLLYFARSQKSKRTPVSKLMQLWMAEGFVDHDIPSKSSLEEATQSYLDASISSCLIMVDHIPS
KKRTWPFSDMIKVCYVHDVVHDFCSVKAKKEKFF
>St_PG4005_C00T036453.1
SSDEPIESTSSSFVEVTVGHEEDEAWIIEKLLDEHESDLDVISIVGMPGVGKTTLANNVYNNTLVANHFNVRAWCTVSQK
YNKSKVLGEILQQVIGFEGNESEDDLAEMLRRALLDIRYLIVLDDVWDVATGEMLIACFPKFERGNRIILTSRYTKVGSQ
VKCRSDPHPLQPLTLGKSWDLFKKRVFGEGSCPDELSDIGLQIVEKGQGLPLALVLIAGVIVRGKEKEKEKDLWLKIQDN
LDSFISANINSQMMKVMQLSYDHLPYHLKPLLLFFARSKKSKQTPVSKLMQLWMAEGFVDHDIPSKSSLEETTQSYLDAL
ISSSLIMVDHIPSKKSLPLSIMVKVCYVHDVVHDFCSAKVKKEKFF
>St_PG4005_C00T054674.1
KSFVEPIESTSSPFVEVTVGHEKEESQIIGQLLNQQESELDVISIVGMPGLGKTTLANKVYNNTLVASHFKIRAWCTVSQ
KYNKSKVLREILQQVASSEEKESEDHNLAEKLRRALYDKRYLIVLDDVWDIATGEMLIACFPKLKRGDRVILTSRISKVG
SQVKCRTDPIDLQVLTLEKSWELFEKRVFGEGSCPAELSDVGHKIVKKCKGLPLAIVLIAGVIVRGKKKEKNLWLKIQYN
LDSFISANINLQMMKVMQLSYDHLPCHLKPLLLYFARSQKNKRTPVSELKQLWMAEGFVGYDIPSKGSLEEATQSYLDAL
ISSSLIMVDQILSKKSMPFSVRIKVCYVHDVVHDFCSEKAKKAKFF
>St_PG4005_C00T054677.1
KSFVEPIESTSSPFVEVTVGHEEEEARIIDQLLDEHESELDVISIVGMPGLGKTTLANKVYNNTLVASHFNVRAWCTVSQ
KYNKSKVLWEILQQVTASEKKESEDDLAKKQRRVVESEEDLAENLRVALYDKRYLIVLDDVWDIATGEMLIACFPKVERG
NRVILTSRSTEVGLKVKCRSDPLHLQLLTLGKSWELFEKRVFGEGSFPAELSNVGHQIVEKCQGLPLAVVLIAGVIVRGK
KKERDLWLKIQYNLDSFVSANNNLEIMKVMQLSYDHLPYHLKPLLLYFARSRKSKRTPVSKLMQLWMAEGLVDHDIPSKY
SLKEATQKYLDALVSSSLIMVDHMLYKKSKPFSVRIKVCYVHDVVHDFCSVKAKKEKFV
>St_PG4005_C00T054682.1
SDEPIKSTSSSFVEVTVGHEEEEARIIDQLLDEHESELDVISIVGMAGVGKTTLANKVYNNTLVASHFNVRAWCTVSQKY
NKSKVLREILQQVIGSGKKESKDDLAKKQLRVVESEEDLAETLRGALYDKRYLIVLDDVWHIETGEMLIACFPKIERGNR
IILTSRISKVGSQVKCRTNPVDLQVLTLEKSSRIGKGKEKEKGLWLKIQHNLDSFISANINLQIMKVMQFSYDHLPYHLK
PLFLYFARSQKNKRTPVSKLKQLWMAEGLVDHDIGSKSSLEEATQSYLDALISSSLIMVDHIKKSARFHDSNFLHRR
>St_PG4005_C00T054683.1
DEPIESTSSSFVEVTVGHEEDESWIIDQLRDEHESEFDVISIVGMPGLGKTTLAKKVYNNTLVASHFNVRAWCTVSQKYN
KSKVLREILQQVTVSEKKESEDDLAENLRRALYDKRYLIVLDDVWDIATGEMLIACFPKLKRGNRIILTSRSIKVGLQVK
CHSNPLPLQLLTPEKSWELFEKLVFGEGSCPAELLDVGHQIVEKCQRLPLAVVLIAGVIVRGKKKEKDLWLKIQHNLDSF
VSANNSLEIMQLSYDHLPYHLKPLLLYFARSRKSKRIQVSKLMQLWMAEGLVDHDIGSKSSLEEATQSYLDALISSSLIM
VDHMLSEKSKPFSVMIKVCYVHDVVHDFCSVKAKKEKFL
>St_PG4005_C00T054687.1
FVEPIESTSPPFVEVTVGHEKEGSQIIHQLLDEHESKLGVISIVGMPGVGKTTLANKVYNNTLVASHFKIRAWCTVSQKY
NKSKVLREILQQVTASEKKESEDDLAKKQRRVVESEEDVAENLRVALYDKRYLIVLDDVWDIETGEMLIACFPKIGRGNR
IILTSRISKVGWQIKCRTNPHDLQVLTPKESWDLFEKRVFGKGSCPDELWDIGHQIVEKCRGLPLTVVLIAGVIVRVRKG
NEKEKDLWLKIQHNLDSFISANINLQMMKVMQLSYDHLPYHLKPLLLYFARSQKNKRTPVSKLKQLWMAEGLVDHDIRSK
SSLEEATQSYLDTLISSSLIMVDHIKKSKSFSVRIKVCYVHDVVHDFCSEKAKNEKFF
>St_PG4005_C00T054688.1
SDKPIESTSSSFVEVTVGHEEDEAKMIDQLLDKHESELDVISIVGMPGLGKTTLAKKVYNNTLVASHFNVRAWCTVSQKY
NKSKVLQEILQQVPHVSGGNGSEDDPADKLRRALLDKRYLIVLDDVWDIATGEMLIACFPQVERGNRVILTSRSSEVGLK
VKCRSDLLRLQLLTRGKSWELFEKMIFGEGSCPAELLYVGHQIVEKCQGLPLAVVLIAGVIVRGKKKQDLWLKIQHNLDS
FFSANNNLEIMQLSYDHLPYHLRPLLLYFARSRKSKRTPVSKLMQLWMAEGFVDHDIPSKCSLEEATQRYLDALVSSSLI
MVDHMLYKKSETFSVRIKVCYVHDVVHDFCSVKAKKEIKL
>St_PG4005_C00T054691.1
AKSFVKSIESTSSPFVVVTVGHEKEESQIIDQLRDEHESEFDVISIVGMPGLGKTTLANKVYNNTLVASHFKIRAWCTVS
QKYNKSKVLQEILQQVTGSEEKGSEDDLAEDLRRALYDKRYLIVLDDVWDIATGEMLIACFPKLKRGDRVILTSRISKIG
SQVKCRTDPIDLQVLTPEKSWELFEKRVFGEGSCPAELSDVGHQIVKKCKGLPLAIVLVAGVIVRGKKKEKDLWLKIQDN
LDSFISADINLVMQLSYDHLPYHLKSLLLYFARSQKNKRTPVSKLKQLWMAEGFVDHDIRSKSSLEDATQSYLDSLISSS
LIMVDHILSKKCMPFSVRIKVCYVHDVVHDFCSEKAKKAKFF
>St_PG4005_C00T054706.1
DEPIESTSSSFVEVTVGHEEEEARIIDQLLDEHESELNVISIVGMPGLGKTTLANKVYNNTLVASHFNVRAWCTVSQKYN
KSKVLWEILQQVTASEKKESEDDLAKKQRRVVESEEDLAENLRVALYDKRYLIVLDDVWDIATGEMLIACFPKVERGNRV
ILTSRSTEVVEKCQGLPLAVVLIAGVIVRGKKKERDLWLKIQHNLDSFVSANNNLEIMKVMHLSYDHLPYHLKPLLLYFA
RSRKSKRTPISKLMQLWMAEGLVDHDIPSKYSLKEATQKYLDALVSSSLIMVDHMLYKKSKPFSVRI
>St_PG4005_C00T054709.1
SFVKPIESTSPPFVEVTVGHEKEKSQIIHQLLDEHESKLDVISIVGMPGVGKTTLANKVYNNTLVASHFKIRAWCTVSQK
YNKSKVLREILQQVTASEKKESEDDLAKKQRRVVESEEDLAENLRGALYDKRYLIVLDDVWDIETGEMLIACFPKIGRGN
RIILTSQISKVGWQIKCRTNPHDLQVLTPKESWDLFEKRVFGKGSCPDELSDIGHQIVEKCRGLPLTVVLIAGVIVRVRK
GNEKEKDLWLKIQHNLDSFISANIDLQMMKVMQLSYDHLPYHLKPLLLYFARSQKNKRTPVSKLKQLWMAEGLVDRDIRS
KSSLEEATQSYLDALISSSLIMVG
>St_PG4005_C00T054710.1
DEPIESTSSSFVEVTVGHEEEEARIIDQLLDEHESELNVISIVGMPGLGKTTLANKVYNNTLVASHFNVRAWCTVSQKYN
KSKVLWEILQQVTASEKKESEDDLAEKLRRALLDKRYLIVLDDVWDIATGEMLISCFPKVERGNRVILTSRSSEVGLKVK
CRSDPLHLQLLTTEKSWELFKKRVFGEGSCPAELSEVGHQIVDKCQGLPLAVVLIAGVIVGGKKKENDLWLNIQDNLDSF
ISANINLQMMKVMQLSYDHLPYHLKPLLLYFARSRKSKRTPVSKLMQLWMAEGLVDHDIPSKCSLEEATQRYLDALVSSS
LIMVDHMLYKKNIPFSVRIKVCYVHDVVHDFCSVKAKKEKFL
>St_PG4005_C00T054713.1
KSFVEPIESTSSPFVEVTVGHEKEESQIIDQLLDEHESKLDVISIVGMPGVGKTTLANKVYNNTLVASRFKIRAWCTVSQ
KYNKSKVLWEILQQVTGSEEKGSEDDLAEKLRRALYDKRYLIVLDDVWDIATGEMLIACFPKLKRGDRVILTSRISKVGL
QVKCRTDPIDLQVLTPEKSWELFKKRVFGEGSCPAELTDVGHQIVKKCKGLPLAIVLVAGVIVRGKKKEKDFWLKIQDNL
DSFISANINLVMQLSYDHLPYHLKPLLLYFARSQKNKRTPVSKLKQLWMAEGFVDHDIRSKSSLEDATQSYLDALISSSL
IMVDHILSKKSMPFSVRIKVCHVHDVVHDFCLEKAKKAKFF
>St_PG4005_C00T054724.1
SIEPIESTSSSSIKVTVGHEEDESRIIGQLRDEHESELDVISIVGMPGLGKTTLANKVYNNTLVASHFKIRAWCTVSQKY
NKSKVLREILQQVTGSEGKESEDHDLAEKLRRALLDKRYLIVLDDVWDIATGEMLIACFPKVDRGNRVILTSRSSEVGLK
VKCRSDPHDLQVLTAEESWELFEKRVFGDQGSCPAELSDIGHQIVEKCKGLPLAIVLIAGVIVRGKEKGLWLKIQHNLDS
FISANINLVMQLSYDHLPYHLKPLLLYFARSQKSKRTPVSTLMQLWMAEGIVDHDIPSKGSLEDVTQSYLDALISSSLIM
VDHIPIGSIWMSEKIKVCYVHDVVHDFCSVKAEKEKFF
>St_PG4017_C00T000082.1
LSSVADKIKLIVAEVTIDHEEEESQIIDHLLDEHESELDVISIVEMPGLDKTTLANKVLREILQQVTGSEGNKSEGDLAE
KLRRALLDKRYLIVLDDMWDIATGEMLIVKCHSDPRCLQFLTPEKIWDLFEKRVFGEGRCPAELSYVGHQIVEKCKGLPL
AIVLIAGVTVRVRKGKKKENEKDLWLKIQHNLDSSIFANNNLRMMKVMQLSFDHLPYHLKSLLLYFARSQKSKRTPVSKL
MQLWMAEGFVDHDIPSKSSLEEATQSYLYALISSSLIMVDHIPSKKRTWSFSDMIKVCYVHDVVHEFCSVKAKKEKVF
>St_PG4017_C00T009049.1
IESTSSSFVEVTVGHEEDEAKMIDQLLDKHESELDVISIVGMPGLGKTTLAKKVYNNTLVASHFNVRAWCIVSQKYNMSK
VLGEILQQVTGSKGKECENDLAEKLRVALYDKRYLIVLDDVWDIATGEMLIACFPKVERGNRVILTSRSSEVGLKVKCRS
DLLHLQLLTLGKSWELFEKMVFGEGSCPAELLDVGHQIVEKCQGLPLAVVLIAGVIVRGKKKEKDLWLKIQHNLDSFVSA
NNNLEMMKVMQLSYDHLQYHLKPLLLYFARSRKSKRIPVSKLMQLWMAEGLVDHDIPSKCSLEEATQSYLDALISSNLIM
VDHILTEKLFSVRIKVCHVHDVVHDFCSVKAKKEKFL
>St_PG4017_C00T009054.1
AKSSDEPIELTSSSFVELDVISIVEMPGVGKTTLANKVYNNTLVASHFNVRAWCTVSQKYNKSKVLREILQQVTASEKKE
GEDDLSKKQRRVVESDLAENLRGALYDKRYLIVLDDVWDIETGEMLIACFPKIGRGNRIILTSRISKVGWLVKCRTNPHD
LQVLTPEKSWDLFEKRVFGKGRCPDELSDIGHQIVEKCRGLPLTVVLIAGVIVRVRKGKEKEKDLWLKIQHNLNSFISTN
INLQMMKVMQLSYDHLPYHLMPLLLYFTRSQKNKRTPVSKLKQLWIAEGLVDHDIGSKSSLEEATQSYLDALISSSLIMV
DHIKKSKSFSVRIRVCYVHDVVHDFCSEKAKNEKFF
>St_PG4017_C00T009066.1
AKSSDESIESTSSSFVEVTVGHEEDEARIIGQLLDEHESELDVISIVGMPRLGKTTLANKVYNNTLVASHFNVRAKCTVS
QKYNKSKVLQEILQQVTGSGGKESENDLAEKLRVALYDKRYLIVLDDVWDIATGEMLIACFPKVKRGNRIILTSRSSKVG
LQVKCHSDPLHLQLLTPEESWDLFVKKVFGDEGSCPAKLSEVGHQIVEKCKGLPLAIVLIAGVIVRGREGKKKEKDFWLK
IQDNLDSFISSNNNLQMMKMAEGLVDHDSLEEATQSYLDALTSSSLIMVDHIPCKKIWLTSVMIKVCYMHDVVHDFCSVK
AKKEIFF
>St_PG4017_C00T009068.1
EPIESTLSSFVEVTVGHEEDEAKMIDQLLDKHESELDVISIVGMPGLGKTTLAKKVYNNTLVASHFNVRAWCTVSQKYNK
SKVLGEILHQVTGSGGKESEDDLAEKLRVALYDKRYLIVLDDVWDIATGEMLIACFPKVERGNRVILTSRSSEVGLKVKC
RSDLLRLQLLTLGKSWELFEKMVFGEGSCPAELLDVGHQIVEKCQGLPLAVVLIAGVIVRGKRKEKDLWLKIQHNLDSFV
SANNNLEIMQLSYDHLPDHLKPLLLYFTRSRKSKRTQVSKLMQLWMAEGLVDDDIPSKCSLEEATQSYLDALISSNLIMV
DHILSKKIKFFSVRIKVCYVHDVVHDFCSVKAKREKFL
>St_PG4017_C00T009070.1
IESPSSSFVEVTVGHEEDESKMIDQLLDKHESEFDVISIVGMPGVGKTTLANKVYNNTLVASHFKIRAWCTVSQKYNKSK
VLREILQQVTGSEEKESEDDLAEKLRRALYDKRYLIVLDDVWDIATGEMLIACFPKVERGNRVILTSRSSEVGLKVKCRS
DLLRLQLLTLGKSWELFEKRVFGEGSCPAELLDVGHQIVEKCQGLPLAVVLIAGVIVRGKKKEKDLWLKIQHNLDSFASA
NSNLEIMQLSYDHLPYHLKPLLLYFARSRKSKRTQVSKLMQLWMAEGLVDDDIPSKCSLEEATQSYLDALISSNLITVDH
ILTKKSMFSVRIKVCYVHDVVHDFCSVKAKKEKFL
>St_PG4017_C00T009073.1
SSNEPIESTSSSFVEVTIGHEEDEAQIIGQLLDEHESELDVISIVGMPGLGKTTLANKVYNNTLVANHFNVRAKCTVSLN
YNKSKVLQEILQQVTGSGGNESEDDLAENLRVALYNKRYLIVLDDVWDIETGEMLIACFPKVKRGNRIILTSRSSKVGLQ
VKCHSDPLHLQLLTPEKSWDLFVKKVFGDEGSCPAELSEVGHQIVEKCQGLPLAIVLIAGVIVRGKKKEKDSWLQIEHNL
DSFISANINLQMMKVMQLSYDHLPCHLKPLLLYFARSQKSKRTPVSTLMQLWMAEGLVDDDSLEDVTQSYLDALISSNLI
MVDHDHIPSDSESIWITHVMIQVCYMHDVVHDFCSVKAEKEKFF
>St_PG4017_C00T025660.1
LTSSLFVEVTAGHEKEESQIIDQLLDEHESELDVISIVGMPGLGKTTLANKVYNNTLVASHFKIRAWCTVSQKYNKSKVL
WEILQQVTGSEEKGSEDDLAEKLRRALLDKRYLIVLDDVWDIATGEIIILTSRISKVGSQVKCRTDPLNLQVLTPEKSWE
LFEKRVFGEGSCPAERSDVGHKIVKKCKGLPLAIVLIAGVIVRGKKKEKDLWLKIQDNLDSFISANINLQMMKVMKLSYD
HLPYHLKLLLLYFARSQKNKRTPVSKLRQLWMAEGLVDHDIPSKSSLEEVTQIACKKSMPFSVRIKVCYVHDVVHDFCSE
KAKKAKFF
>St_PG4017_C00T040725.1
LSSVADKIKLIVAEVTIDHEEEESQIIDHLLDEHESELDVISIVEMPGLDKTTLANKVLREILQQVTGSEGNKSEGDLAE
KLRRALLDKRYLIVLDDMWDIATGEMLIVKCHSDPRCLQFLTPEKIWDLFEKRVFGEGRCPAELSYVGHQIVEKCKGLPL
AIVLIAGVTVRVRKGKKKENEKDLWLKIQHNLDSSIFANNNLRMMKVMQLSFDHLPYHLKSLLLYFARSQKSKRTPVSKL
MQLWMAEGFVDHDIPSKSSLEEATQSYLYALISSSLIMVDHIPSKKRTWSFSDMIKVCYVHDVVHEFCSVKAKKEKVF
>St_PG4017_C00T043896.1
STSSLFVEVTVGHEKEESQIIDQLLDEHESELDVISIVGMPRLGKTTLAKKVYNNTLVASHFKIHAWCTVSQKYNKSKVL
WEILQQVTGSEEKGSEDDLAEKLRRALLDKRYLIVLDDVWDIATGEMLITCFPKFNSGNRIILTSRISKVGSQVKCRTDP
LDLQVLTPEKSWELFEKRVFGEGSCPAELSDVGHKIVKKCKGLPLAIVLIAGMMKVMQLSYDHLPYHLKLLLLYFARSQK
NKRTPVSKLKQLWMAEGLVDHDIPSKSSLEEVTQSYLDALISSSLIMVDHILCKKSMPFSVRIKVCYVHDVVHDFCSEKA
KKAKFF
>St_PG4017_C00T070547.1
QPNESISSSFVEVTVGREEDEARIIDQLRDEHESELDVISIVGMPGLGKTTLANKVYNDTLVASHFKIRAWCTVSQKYNK
SKVLLEILQQVTGSGGKESEDDLAEKVRRALLDKRYLVVLDDVWDIATGEMLIACFPKLKRGDRIILTSRISKVGSQVKC
RTDPLDLQVLTPKKSWELFERRVFGEGSCPAELSEVGHQIVEKCKGIPLAIVLIAGVIVRGKKKEKDLWLKIQDNLDSFI
SANINSQMMKVMQLSYDHLPYHLKPLLLYFARSQKNKRTPVSKLKQLWMAEGFVDHDIPSKGSLEEVTQSYLDTLISSSL
IMVDHIPSKKSIWPFSDMIKVCYVHDVVHDFCSVKAKKEKFF
>St_PG4017_C00T070550.1
DAKSSEETIESTSSSFVEVTVGHEEEEARIICQLLDEHESELDVISIVGMPGLGKTTLANKVYKNTLVATHFNVRAWCTV
SQKYNKSKVLREILQQVTVSEKKESEDDLAENLRRALLDKRYLIVLDDVWDIETGEMLIACFPKVKRGNRIILTSRSSKV
GLQVKCHSDPLHLQLLTPEKSWDLFVKKVFGDEGSCPAELSEAGHQIVEKCKGLPLAIVLIAGVIVRGKKKEKDLWLQIE
HNLDSFISTNINLVMQLSYDHLPYHLKPLLLYFARSQKNKRTPVSTLMQLWMAEGLVDHDSSEEVTQSYLDALISSSLIM
VDHIPSESVLMMSAIIKVCYMHDVVHDFCSVKAKKEKFF
>St_PG4017_C00T070552.1
NPIESISSSFVDVTVGHQEDEDRMIDQLLDEHESELDVISIVGMPGLGKTTLANKVYNNTLVASHFDVRAWCTVSQKYNK
SKVLGEILQQVTDSEGKSEDDLAEKLRRALLDKRYLIVLDDVWDTTTGEMLISCFPKIKRGNRIILTSRSSKVGLQVKCH
SDPLHLRLLTPEKSWELFKKRVFGEGSCPAELSEVGHQIVEKCKGLPLALVLIAGVIVRVREGKKKEMDLWLKIQHNLDS
LISSNNNLQMMKVMQLSYDHLPYHLKPCLLYFGRYRKSKRTPVSKLMQLWMAEGFADHIPSTSSLEEAAQSYLDALISSS
LIMVD
>St_PG4017_C00T070556.1
PIESTSSSFVDLTVGHEEEEAWIIDQLLDEHESELDVISIVGMPGLGKTTLANKVYNNTLVASHFNVRAWCTVSQKYNKS
KVLWQILQQVTASEKKESEDDLAKKQRRVVESEEDLAENLRVALYDKRYLIVLDDVWDIATGEMLIACFPKIERRNRVIL
TSRRSEVGLKVKCRSNPLHLPLLTPGKSWELFEKRVFGEGSCPAELSGVAHQIVEKCQRLPLAVVLIAGVIVRGKKKGKD
LWLKIQHNLDSFVSANNNLEMMKVMQLSYDHLPYHLKPLLLYFARSRKSKRTPVSKLMQLWMAEGLVDHDIPSKYSLDEA
TQRYLDALVSSSLIMVDHMLYKKSEPFSVRIKVCYVHDVVHDFCSVKAKKEKFV
>St_PG4032_C00T023892.1
KSSDESIESTSSSFVEVTVGHEEDKTWIIDQLLDKHESKLHVISIVGMPGVSKTTLANKVYKNTLVASHFNVRAWCTVTQ
KFNKSKVLQVILQQIAESSEGDKVVDLAEKLRQELYDKRYLIVLDDVWDIATVEMLIACFPSVEKGNRIILTSRSRVFGD
QGSCPAELSEVGHQIVEKCQGLPLAVVLIAGVIVRGKKKEKDLWLKIQHYMDSVISADNNLQMMKVMQLSYDHLPYHLKP
LLLYFGRSQKNKRAPVSKLMQLWMAEGSVDHYIPSKSSLEEITQSYLDALISSSLVMVDRSVSKSSHPFSVAIKVCYVHD
VVQDICSVKAKKEKFF
>St_PG4032_C00T056717.1
SVEPTESTSSPFVEVTVGHEKEESQIIDQLLDEHESELDVISIVGMPGLGKTTLANKVYNNTLVASHFKVRAWCIISQKY
NKSNVLRKILHQVTGPEGKESEDHDLAEKLRRALLDKRYLIVLDDVWDIATGEMLIACFPKIKRGNRIILTSRSSKVGLQ
VKCHSDPLKLQLFTPEKSWELFEKRVFGKGSCPAELLDVGHQIVEKCNGLPLTVVLIAGVIVRVRKGKEKDLWLKIQDNL
DSFISANNNLEMMKVMQLSYDHLPYHLKPLLLYFARSQKNKRTPVSTLMQLWMAEGFVDHDIRSKSSLEEVTQSYLDALI
SSSLIMVDHIPSESIWTSVMIRACYVHDVVHDFCSVKAKKEKFF
>St_PG4032_C00T056719.1
EPIESTSSSFVEITVGHEEDESWIIDQLRDEHESEFDVISIVGMPGLGKTTLAKKVYNNMLVASHFNVRAWCTVSQKYNK
SKVLREILQQVTVSEKKESEDDLAENLRRALYDKRYLIVLDDVWDIATGEMLIACFPKLERGNRVILTSRSSEVGLKVKC
RSKPLPLQLLTPEKSWELFEKMVFGEGSCPAELLDVGHQILEKCQRLPLAVVLIAGVIVRGKKKGKDLWLIIQHNLDSFV
SANNNLEIMQLSYDHLPYHLKPLLLYFARFRKSKRIQVSKLMQLWMAEGLVDHDIGSKSSLEEATQSYLDALISSSLIMV
EHRQAKRIWPFTVMIKVCYVHDVVHDFCSVKAKKEKFL
>St_PG4032_C00T056726.1
NDPIESTSSSFVEVTVGHEEDEARIISQLLDEHESELDVISIVGMPGLGKTTLANKVYNNTLVASHFNVRAKCTVSQKYN
KSKVLQEILQQVTGSGGKESENDLAEKLRVALYDKRYLIVLDDVWDIATGEMLIACFPKVKRGNRIILTSRSSKVGLQVK
CHSDPLHLQLLTPKKSWDLFVKRVFEEGSCPAELSDVGHQIVEKCKGLPLAIVLIAGVIVRGKKKEKDLWLKIQHNLDSF
IYSNNNLQMMKVMQLSYDHLPCHLKPLLLYFARSQKSKRTPVSTLMQLWMAEGLVDHDSLEEATQSYLDALISSSLIMVD
HVPSESIWRSVMIRACYVHDVVHDFCSVKAKKQKFF
>St_PG4032_C00T068455.1
KSSDESIESTSSSFVEVTVGHEEDKTWIIDQLLDKHESKLHVISIVGMPGVSKTTLANKVYKNTLVASHFNVRAWCTVTQ
KFNKSKVLQVILQQIAESSEGDKVVDLAEKLRQELYDKRYLIVLDDVWDIATVEMLIACFPSVEKGNRIILTSRSRVFGD
QGSCPAELSEVGHQIVEKCQGLPLAVVLIAGVIVRGKKKEKDLWLKIQHYMDSVISADNNLQMMKVMQLSYDHLPYHLKP
LLLYFGRSQKNKRAPVSKLMQLWMAEGSVDHYIPSKSSLEEITQSYLDALISSSLVMVDRSVSKSSHPFSVAIKVCYVHD
VVQDICSVKAKKEKFF
>St_PG4036_C00T002622.1
DEPIESTSSSFVEVTVGHEEDESWIIDQLLDEHESELDVISIVGMPGLGKTTLANKVYKNTLVASHFNVRAWCTVSQKYN
KSKVLREILQQVTVSGGKESECDLAEKLRRALLDKRYLIVLDDVWVMATGEMLIACFPKVKRGNRIILTSRSSEVGSKVK
CHSDLLHLRLSTPEKSWELFEKRVFGDEGSCPAELSKVGHKIVEKCKGLPLALVLIAGVIVRGRKGKKKDLWLKIQHNLD
SFISVNNNLEMMKVMQLSYGHLPYHLKPLLLYFARSQKNKRTPVSTLMQLWMAEGFVDHDILSKSSLEEVTQSYLDTLIS
SSLIMIDHIPCESGEPFSVTIKVCYVHDVVHDFFSVKAKKEKFF
>St_PG4036_C00T002624.1
IESTSSSFVEVTVGHEEDEFRMIDQLLHKHESELDVISIVGMPGLGKTTLAKKVYNNTLVASHFNVRAWCTVSHKYNKSK
VLWDILQQVTDSGGKESEDDLADKLRVALYDKRYLIVLDDVWDIATGEMLIACFPKVERGNRVILTSRSSEVGLKVKCHS
DLLRLQLLTLGESWKLFEKMVFGKGSCPAELLDVGHQIVEKCQGLPLAVVLIAGVIVRGKKKEKDLWLKIQHNLDSFVSA
NNNLEIMQLSYDHLPDHLKPLLLYFARSRKSKRTPVSKLMQLWMAEGFVDHDIPSKCSLEEATQRYLDALVSSSLIMVDH
MLYNKNMTFSVRIKVCYVHDVVHDFCLVKAKKEKFL
>St_PG4036_C00T002627.1
PIESTSSSFVEVTVGREEDEAKMIDQLLDEHESELDVISIVGMPGLGKTTLANKVYNNTLVTTHFNIRAWCTVSQKYNKS
KVLQEILLQVTGSGGKEREDDLAEKLRVALYDKRYLIVLDDVWDITTWEMLIACFPKVKRGNRIILTSRSSEVGLKVKCR
SDPLCLQLLTTEKSWELFEKRVFGEGSCPAELSEVGHKIVDKCQGLPLAVVLIAGVIVRGKKKENDLWLNIQDNLDSFIS
ANINSQMMKVMQLSYDHLPYHLKPLLLYFARSRKSKRTPVSKLMQLWMAEGLVDHDIPSKCSLEEATQRYLDALVSNSLI
IVDHMLYKKNMPFSVRIKVCYVHDVVHDFCSVKAKKEKFL
>St_PG4036_C00T030944.1
PIESTSSSFVEVTVGREEDEAKMIDQLLDEHESELDVISIVGMPGLGKTTLANKVYNNTLVTTHFNIRAWCTVSQKYNKS
KVLQEILLQVTGSGGKEREDDLAEKLRVALYDKRYLIVLDDVWDITTWEMLIACFPKVKRGNRIILTSRSSEVGLKVKCR
SDPLCLQLLTTEKSWELFEKRVFGEGSCPAELSEVGHKIVDKCQGLPLAVVLIAGVIVRGKKKENDLWLNIQDNLDSFIS
ANINSQMMKVMQLSYDHLPYHLKPLLLYFARSRKSKRTPVSKLMQLWMAEGLVDHDIPSKCSLEEATQRYLDALVSNSLI
IVDHMLYKKNMPFSVRIKVCYVHDVVHDFCSVKAKKEKFL
>St_PG4036_C00T055557.1
DEPIESTSSSFVEVTVGHEEDESWIIDQLLDEHESELDVISIVGMPGLGKTTLANKVYKNTLVASHFNVRAWCTVSQKYN
KSKVLREILQQVTVSGGKESECDLAEKLRRALLDKRYLIVLDDVWDMATGEMLIACFPKVKRGNRIILTSRSSEVGSKVK
CHSDLLHLRLSTPEKSWELFEKRVFGDEGSCPAELSKVGHKIVEKCKGLPLALVLIAGVIVRGRKGKKKDLWLKIQHNLD
SFISVNNNLEMMKVMQLSYGHLPYRLKPLLLYFARSQKNKRTPVSTLMQLWMAEGFVDHDILSKSSLEEVTQSYLDTLIS
SSLIMIDHIPCESGEPFSVTIKVCYVHDVVHDFFSVKAKKEKFF
>St_PG4041_C00T026864.1
KPIESTSSSFVEVTVGHEEEESQIIDQLLDEHEFELDVISIVGMPGLDKTTLANKVLRDILQQVIGSDGNKSEDDLAEKL
RRALLDKRYLIVLDDVWDIATGEMLIECFPKDNRGNRIILTSRSMKVGLQVKCHSDPRRLQVLTPEKSWDLFEKRVFGEG
RCPAELSYVGHQIVEKCKGLPLAVVLIAGVTVRVRKGKKKENEKDLWLKIQHNLDSFISANNNLQMMKVMQLSYDHLPYH
LKSLLLYFARSQKSKRTPVSKLMQLWMAEGFVDHDIPSKSSLEEATQSYLDALISSSLIMVDHIPSKKRTWPFSDMIKVC
YVHDVVHDFCLVKAKKEKFF
>St_PG4041_C00T035363.1
STSSLFVEVTVGHEKEESQIIYQLLDEHVSELDVISIVGMPGLGKTTLANKVYNNTKVASHFKIRAWCTVSQKYNKSKVL
WEILQQVTDSEEKGSEDDLAEKLRRALLDKRYLIVLDDVWDIATGEMLISCFPKFKRGNRIILTSRISKVGSQVKCRTDP
LYLQVLTHEKSWELFEKRVFGEGSCPAELSDVGHQIVKKCKGLPLAIVLIAGVIVRGKKKEKDLWLKIQDNLDSFISANI
NLQMMKVMQLSYDHLPYHLKLLLLYFARSQKNKRTPVSKLKQLWMAEGLVDHDIPSKSSLEEVTQSYLDALVSSSLIMVD
HILCKKSMLFSVRIKVCYVHDVVHDFCSEKAKKAKFF
>St_PG4041_C00T037198.1
IESTSSSFVEVTVGHEEDEFKMIDQLLHKHESELDVISIVGMPGLGKTTLAKKVYNNTLVASHFNVRAWCTVSQKYNKSK
VLREILQQVTDLGGKESEDDLADKLRVALYNKRYLIVLDDVWDIATGEMLIACFPKVERGNRVILTSRSSEVGLKVKCHS
DLLRLQLLTLGESWKLFEKMVFGKGSCPAELLDVGHQIVEKCQGLWLGKKKEKDLWLKIQHNLDSFVSANNNLEIMQLSY
DHLPDHLKPLLLYFARSRKSKRTPVSKLMQLWMAEGFVDHDIPSKCSLEEATQRYLDALVSSSLIMVDHMLYNKNMTFSV
RIKVCYVHDVVHDFCLVKAKKEKFL
>St_PG4041_C00T037205.1
FVEPIESTSSPFVEVTVGHEKEESKIIHESELDVISIVGMPGLGKTTLANKVYNNTLVASHFKIRAWCTVSQKYNKSKVL
REILQQVTGSEEKGSGDDLAEKLRRALYNKRYLIVLDDVWDIAKGEMIIACFPKLKRGDRVILTSRISKVGSQVKCHTDP
IDLQVLTLEKSWELFEKRVFGEGSCPAELSDVGHQIVKKCKGLPLAIVLIAGVIVRGKKKEKNLWLKIQHNLDYFISANI
NLQMMKVMQLRYDHLPCHLKPLLLYFARSQKNKRTPVSKLKQLWMAEGFVDHDIRSKSSLEEATQSYLDALISSSLIMVD
QIPSKKSMPFSVRIKVCYVHDVVHDFCSEKAKKAKFF
>St_PG4041_C00T037222.1
IESTSSSFVEVTVGHEEDEFKMIDQLLHKHESELDVISIVGMPGLGKTTLAKKVYNNTLVASHFNVRAWCTVSQKYNKSK
VLREILQQVTDSGGKESEDDLADKLRVALYDKRYLIVLDDVWDIATGEMLIACFPKVKRGNRIILTSRSSEVGLKVKCLS
DPLHLQLLTPEKSWDLFVKKVFGDEGSCPAELSEVGQQIVEKCQGLPLAVVLIAGVIVRGKKKENDLWLKIQHNLDSFVS
ANNNLEIMQLSYDHLPDHLKPLLLYFARSRKSKRTPVSKLMQLWMAEGFVDHDIPSKCSLEEATQRYLDALVSSSLIMVD
HMLYNKNMTFSVRIKVCYVHDVVHDFCLVKAKKEKFL
>St_PG4041_C00T037230.1
YPIESTSSSFVEVAVGHEEDEARIISQLLDEHESELDVISIVGMPGLGKTTLANKVYSNTLVANHFNVRAKCTVSQKYSK
SKVLQEILQQVTGSGGKEGEDDLAEKLRVALYDKRYLIFLDDVWDIATGEMLIACFPKVKRGNRIILTSRSSKVGLQVKC
HSDPLHLQLLTPEKSWDLFVKKVFEEGSCPAELSDVGHQIVEKCKGLPLAIVLIAGVIVRGKKKEKDWWLKIQHNLDSFI
SSNNNLQMMKVMQLSYDHLPCHLKPLLLYFARSQKSKRTPVSTLMQLWMAEGLVDHDSLEEATQSYLDALISNSLIMVDH
IPSKSIMFVTIRACYVHDVVHDFCSVKAKKEKFF
>St_PG4041_C00T037233.1
SDEPIESTSSSFVEVTVGHEEEEARIIGQLLDEHESELDVISIVGMPGLGKTTLANKVYRNTLVATHFNVRAWCTVTQKY
NKSKVLREILQQVIDSEGKESEDDLAENIRRALYDKRYLIVLDDVWDIATGEMLIACFPKVKRGNRIILTSRSSKVGLQV
KCHSDPLLLQLLTPEKSWELFEKRVFGEQGSCPAELSEVGHQIVEKCKGLPLAVVLIVGVIVRGRKGKEKENDLWFKIQH
NLDSFISANNNLEMMKVMQLSYDHLPFHLRPLLLYFSRSQKSKRTPVSRLMQLWMAEGFVDHDILSKSSLEEVIQSYLDA
LISSSLIMMD
>St_PG4041_C00T037234.1
NPIESISSSFVDVTVGHQEDEDRMIDQLLDEHESELDVISIVGMPGLGKTTLANKVYNNTLVASHFNVRAWCTVSQKYNK
SKVLGEILQQVTDSEGKSEDDLAEKLRRALLDKRYLIVLDDVWDTTTGEMLISCFPKIKRGNRIILTSRSSKVGLQVKCH
SDPLHLRLLTPEKSWELFKKRVFGEGSCPAELSEVGHQIVEKCKGLPLAVVLIAGVIVRVREGKKKEKDLWLKIQHNLDS
LISSNNNLQMMKVMQLSYDHLPYHLKPCLLYFGRYRKSKRTPVSKLMQLWMAEGFADHIPSTSSLEEAAQSYLDALISSS
LIMVDHIPSKKSVHFSVRIKVCYVHDVVHDFCSVKAKKEKFF
>St_PG4041_C00T037236.1
PIESTSSSFVEETVGLEEDEDEARIVRQLLDEHESELDVISIVGMPGLGKTTLANKVYNNTLVASYFNVRAKCTVSQKYN
KSKVLQEILQQVPHVSGGNENEDDPADKLRVALYDKRYLIVLDDVWDIATGEMLIACFPKVKRGNRIILTSRNSEVGLKV
KCHSDPLQLQLLTPEKSWDLFVKKVFGDEGSCPAELSEVGHQIVEKCQGLPLAIVLIAGVIVRGKKKEKDLWLKIQHNLN
SVMTINLQMMKVMQLSYDHLPCHLKPLLLYFARSQKSERTPVSTLMQLWMAEGFVDHDSLEEVTQSYLDALISSSLIMMD
HIPCESSEPFSVMIKVCYVHDVVHDFCSVKSKKEKFF
>St_PG4041_C00T062137.1
DKPIESTSSSFVEVTVGHEEEESQIIDQLLDEHESELDVISIVGMPGLGKTTLANKQVAGSEGNKSEDDLAEKLRRALLD
KRYLIVLDDVWDIATGEMLIECFPKDNRGNRIILTSRSMKVGLQVKCHSDPRRLQVLTPEKSWDLFEKRVFGEGRCPAEL
SYVGHQIVEKCKGLPLAVVLIAGVTVRVRKGKKKENEKDLWLKIQHNLDSFISANNNLQMMKVMQLSYDHLPYHLKSLLL
YFARSQKSKRTPVSKLMQLWMAEGFVDHDIPSKSSLEEATQSYLDALISSSLIMVDHIPSKKRTWPFSDMIKVCYVHDVV
HDFCLVKAKKEKFF
>St_PG4042_C00T010024.1
IESTSSSFVEVTVGHEEDEAKMIDQLLDKHESELDVISIVGMPGLGKTTLAKNVYNNTLVASHFNVRAWCTVSQKYNKSK
VLKEILQQVTGSGGKESVDDLAEKLRVALYDKRYLIVLDDVWDIATGEMLIACFPKVERGNRVILTSRSSKVGLQVKCHS
DPLHLQLLTPEKSWDLFVKMVFGDEGSCPAELLDIGHQIVEKCQGLPLAVVLIAGVIVRGKIKEKDLWLKIQHNLDSFVS
ANNNLEIMQLSYDHLPDHLKPLLLYFARSRKSKRTQVSKLMQLWMAEGLVDHDIPSKCSLEEATQSYLDALISSNLIMVD
HILSKKIKFFSVRIKVCYVHDVVHDFCSVKAKREKFL
>St_PG4042_C00T010028.1
FSDEPIESTSSSFVEVTVGHEEDEARIIGQLLDEHESELDVISIVGMPGLGKTTLANKVYNNILVASHFNVHAKCTVSQK
YNKSKVLREILQQVTALEEKGSEDDLAEKLRRALLDKRYLIVLDDVWDIATGEMLIACFPKVNRGNRIILTSRSSKVGLQ
VKCHSDPLHLQLLTPEKSWDLFVKKVFGDEGSCPAELSEVGRQIVEKCKGLPLAIVLIAGVIVRGREGKKKEKDLWLQIE
HNLDSFISSNNNSQMMKVVQLSYDHLPCHLKPLLLYFARSQKSKRTPVSTLMQLWMAEGLVDHDSLEEATQSYLDALISS
SLIMVDHIPSESIWWTSVMIKVCYMHDVVHDFCSVKAKKEKFF
>St_PG4042_C00T010031.1
SSNEPIESTSSSFVEVTVGHEEDEAQIIGQLLDEHESELDVISIVGMPGLGKTTLANKVYNNTLVASHFNVRAKCTVSQK
YNKSKVLQEILRQVTGSGGKESEDDLAEKLRLALYDKRYLIVLDDVWDIETGEMLIACFPKVKRGNRIILTSRSSKVGLQ
VKCHSDPLHLQILTPEKSWDLFVKRVFGEGSCPDELSEVGHQIVEKCQGLPLAIVLIAGVIVRGKKKEKDLWLQIQDNLD
YFISAKNNLEMMKVMQLSYDHLPHHLKPLLLYFGRYPKSKRTPVSTLIQLWMAEGLVDHDSSEERTQSYLDALISSSLIM
VDHIPSESISMISVMIKVCYMHDVVHDFCSVKAKKEKFF
>St_PG4042_C00T010033.1
AKSSDETIESTTSSFVEVTVGHEEEEARIIGQLLDEHESELDVISIVGMPGLGKTTLANKVYKNTLVASHFNVRAWCTVS
QKYNKSKVLREILQQVLVSEKRGEDDLAEKLRRALLDKRYLIVLDDVWDIATGEMLIACFPKFKRGNRIILTSRSSEVCS
KVKCHSDPLYLRLLTPEKSWELFEKRVFGYEGSCPAELSKVGHKIVEKCQGLPLAVVLIAGVIVKGRKGKKREKEKDLWL
KIQDNLDSFISANSNLQMMKVMQLSYDHLPYHLKPLLLYIGRSRKSKRTPVVELMQLLIAEGLVDHDILSKSSLEEVTQS
YLDALISRSLIMMDHIPCESSTPFSVTIKVCYVHDVVHDFCSVRAKKEKFS
>St_PG4042_C00T010033.2
AKSSDETIESTTSSFVEVTVGHEEEEARIIGQLLDEHESELDVISIVGMPGLGKTTLANKVYKNTLVASHFNVRAWCTVS
QKYNKSKVLREILQQVLVSEKRGEDDLAEKLRRALLDKRYLIVLDDVWDIATGEMLIACFPKFKRGNRIILTSRSSEVCS
KVKCHSDPLYLRLLTPEKSWELFEKRVFGYEGSCPAELSKVGHKIVEKCQGLPLAVVLIAGVIVKGRKGKKREKEKDLWL
KIQDNLDSFISANSNLQMMKVMQLSYDHLPYHLKPLLLYIGRSRKSKRTPVVELMQLLIAEGLVDHDILSKSSLEEVTQS
YLDALISRSLIMMDHIPCESSTPFSVTIKVCYVHDVVHDFCSVRAKKEKFS
>St_PG4042_C00T010035.1
SFIEPIESTSSPFVEVTVGHEKEESKIIGQLLNQHESELDVILIVGMPGLGKTTLANKVYNNTLVASHFKIHAWCTVSQK
YNKSKVLGEILQQVTGSEVKGSEDDLAEKLRRALYDKRYLIVSDDVWDIATGEMLIACFPKLKRGDRVILTSRISKVGSQ
VKCRTDPIDLQVLTLEKNWELFEKRVFGEGSCPAELSDVGHQIVKKCQGLPLAIVLIAGMMKVMQLSYDHLPCHLKPLLL
YFARSQKNKRTPVSKLKQLWMAEGFVDHDIPSKGSLEEAAQSYLDALISSSLIMVDQIPSKKSMPFSVRIKVCYVHDVVH
DFCSEKAKNAKFF
>St_PG4042_C00T010038.1
SSNEPIESTSSSFVEVTVGHEEDEAQIIGQLLDEHESELDVISIVGMPGLGKTTLAYKVYNNTLVASHFNVRAKCTVSQK
YNKSKVLQEILQQVTASEKKESEDDLAKKQRRVVESEEDLAEKLRKALLDKRYLIVLDDVWDIATGEMLIACFPKVKIGN
RIILTSRNSKVGLQVKCHSDPLHLQLLTPEKSWDLFVKKVFGDEGSCPAELSEVGRQIVEKCKGLPLAIVLIAGVIVRGR
EGKKKEKDFWLKIQDNLDSFISSNNNLQMMKVMQLSYDHLPCHLKPLLLYFARSQKSKRTPVSTLIQLWMAEGLVDHDSL
EEATQSYLDALISSSLIMVDHIPCKKYWLTSVMIKVCYMHDVVHDFCSVKAKKENFF
>St_PG4042_C00T010058.1
SSNEPIESTSSSFVEVTVGHEEDEAQIIGQLLDEHESELDVISIVGMPGLGKTTLANKVYNNTLVASHFNVRAKCTVSQK
YNKSKVLQEILRQVTGSGGKESEDDLAEKLRLALYDKRYLIVLDDVWDIETGEMLIACFPKVKKGNRIILTSRSSKVGLQ
VKCHSDPLHLQILTPEKSWDLFVKRVFGEGSCPDELSEVGHQIVEKCQGLPLAIVLIAGVIVRGKKKEKDLWLQIQDNLD
YFISAKNNLEMMKVMQLSYDHLPHHLKPLLLYFGRYPKSKRTPVSTLIQLWMAEGLVDHDSSEERTQSYLDALISSSLIM
VDHIPSESISMISVMIKVCYMHDVVHDFCSVKAKKEKFF
>St_PG4042_C00T010064.1
KSFVEPIESTSSPFVEVTVGHEKEESQIIDKLLDEHESKLDVISIVGMPGVGKTTLANKVYNNTLVASHFKIRAWCTVSQ
KYNKSKVLQEILQQVPHVSGGNGSEDDPAENLRRALFDKRYLIVLDDVWDIATGEMLIACFPKLERGDRVILTSRISKVG
SQVKCRTDPIDLQVLTPEKSWELFEKRVFGEGSCPAELSDVGHQIVKKCKGLPLAIVLVAGVIVRGKKKEKDLWLKIQDN
LDSFISANINLQMMKVMQLSYDHLPYHLKPLLLYFARSQKNKRTPVSKLKQLWMAEGFVDHDIRSKSSLEDATQSYLDAL
VSSSLIMVDHILSKKSMPLSVRIKVCYVHDVVHDFCSEKAKKAKFY
>St_PG4042_C00T010067.1
DPIELTSSSFVEVTVGHEEEEARVIDQLLDEHESELDVISIVGMPGLGKTTLANKVYNNTLVASHFKIRAWCTVSQKYNK
SKVLQEILQQVTGSEEKGSEDDLAEKLRSALYDKRYLIVLDDVWDIATGEMLIACFPKLKRGDRVILTSRISKVGSQVKC
RTDPIDLQVLTPEKSWELFEKRVFGEGSCPAELSEVGHQIVEKCKGLPLAVVLIAGVIVRGKKKEKNLWLKIQHNLDSFI
SANINSQMMKVMQLSYDHLPCHLKPLLLYFARSQKNKRTPVSKLKQLWMAEGFVDYDIPSKGSLEEATQSYLDALISSSL
IMVDQTHSKKSMPFSVRIKVCYVHDVVHDFCSEKAKKEKFL
>St_PG4042_C00T010069.1
SSNEPIESTSSSFVEVTVGHEEDEAKMIDQLLDKHESELDVISIVGMPGLGKTTLAKKVYNNTLVASHFNVRAWCTVSQK
YNKSKVLGEILQQVTGSGGKESEDDLAEKLRAALYDKRYLIVLDDVWDIATGEMLIACFPKVERGNRVILTSRSSEVGLK
VKCRSDLLRLQLLTLAKSWELFEKMVFGEGSCPAELLDVGHQIVEKCQGLPLAVVLIAGVIVRGKKKEKDLWLKIQHNLD
SFVSANNNLEIMQLSYDHLPYHLKPLLLYFARSRKSKRTPVSKLMQLWMAEGLVDHDIPSKCSLEEATQSYLDALISSNL
IMVDHILTEKSKFFSVRIKVCYVHDVVHDFCSVKAKKEKFL
>St_PG4042_C00T010074.1
LDAKSFVEPIESTSSPVGHEKEESQIIAQLLDEHESELDVISIVGMPGLGKTTLANKVYNNTKVTTHFNVRAWCTVSQKY
NKSKVLGEILQQVTGSGGNESEDDPADKLRRALLEKRYLIVLDDVWDIATGEMLIACFPKVERGNRVILTSRSSEVGLKV
KCRSDLLRLQLLTPEKSWELFEKRVFGEGSCPAELSEVGHKIVEKCQGLPLALVLIAGVIGRVRKGKKKEKDLWLKIQHN
LDSFISANISLQMMKVMQLSYDHLPYHLRPLLLYFARSRKSKRTPVSKLMQLWMAEGFVNHDIPSKCSLEEVTQSYLDAL
ISSSLIMVDHILSKKSMPFSLRIKVCYVHDVVHDFCSVKAKKEKFL
>St_PG4042_C00T010076.1
SSNEPIESTSSSFVEVTVGHEEDEAKMIDQLLDKHESELDVISIVGMPGLGKTTLAKKVYNNTLVASHFNVRAWCTVSQK
YNKSKVLGEILQQVTGSGGKESEDDLAEKLRVALYDKRYLIVLDDVWDIATGEMLIACFPKVERGNRVILTSRSSEVGLK
VKCRSDLLRLQLLTLAKSWELFEKMVFGEGSCPAELLDVGHQIVEKCQGLPLAVVLIAGVIVRGKKKEKDLWLKIQHNLD
SFVYANNNLEIMQLSYDHLPYHLKPLLLYFARSRKSKRTPVSKLMQLWMAEGLVDHDIPSKCSLEEATQSYLNALISSNL
IMVDHILTEKSKFFSVRIKVCYVHDVVHDFCSVKAKKEKFL
>St_PG4042_C00T010077.1
KSFVEPIESTSSPFVEVTVGHEKEESKIIGQLLNQHESELDVISIVGMPGLGKTTLANKVYNNTLVASHFKIRAWCTVSQ
KYNKSKVLREILQQVTGSEEKGSDDDLAEKLRRALYNKRYLIVLDDVWDIATGEMLIACFPKLKRGDRVILTSRISKAGS
QVKCRTDPINLQVLTPEKSWELFEKRVFGEGSCPAELSNVGHQIVKKCKGPPLAIVLIAGVTVRGKKKEKNLWLKIQHNL
DSFISANINLQMMKDMQLSYDHLPCHLKPLLLYFARSQKNKRTPVSKLKQLWMAEGFVDHDIRSKSSLEEVTQSYLDALV
SSSLIMVDQIPSKKSMPFSIRIKVCYVHDVVHDFCSEKSEKAKFF
>St_PG4042_C00T010078.1
IESTSSSFVEVTVGHEEDEFRMIDQLLHKHESELDVISIVGMPGLGKTTLAKKVYNNTLVASHFNVRAWCTVSHKYNKSK
VLWDILQQVTDSGGKESEDDLADKLRVALYDKRYLIVLDDVWDIATGEMLIACFPKVERGNRVILTSRSSEVGLKVKCHS
DLLRLQLLTLGESWKLFEKMVFGKGSCPAELLDVGHQIVEKCQGLPLAVVLIAGVIVRGKKKEKDLWLKIQHNLDSFVSA
NNNLEIMQLSYDHLPDHLKPLLLYFARSRKSKRTPVSKLMQLWMAEGFVDHDIPSKCSLEEATQRYLDALVSSSLIMVDH
MLYNKNMTFSVRIKVCYVHDVVHDFCLVKAKKEKFL
>St_PG4042_C00T010079.1
PIESTSSSFVEVTVGREEDEAKMIDQLLDEHESELDVISIVGMPGLGKTTLANKVYNNTLVTTHFNIRAWCTVSQKYNKS
KVLQEILLQVTGSGGKEREDDLAEKLRVALYDKRYLIVLDDVWDITTWEMLIACFPKVKRGNRIILTSRSSEVGLKVKCR
SDPLCLQLLTTEKSWELFEKRVFGEGSCPAELSEVGHKIVDKCQGLPLAVVLIAGVIVRGKKKENDLWLNIQDNLDSFIS
ANINSQMMKVMQLSYDHLPYHLKPLLLYFARSRKSKRTPVSKLMQLWMAEGLVDHDIPSKCSLEEATQRYLDALVSNSLI
IVDHMLYKKNMPFSVRIKVCYVHDVVHDFCSVKAKKEKFL
>St_PG4042_C00T010087.1
SSNEPIESTSSSFAEVTIGHEEDEARIIGQLLDEHESEPDVISIVGMPGLGKTTLANKVYKNTLVATHFNVRAWCTVSQK
YNKSKVLREILQQVPVSEKKESEDDLAENLRRALLDKRYLIVLDDVWDIETGEMLIACFPKVKRGNRIILTSRSSKVGLQ
VKCHSDPLHLQLLTPEKSWDLFVKKVFGDEGSCPAELSEVGHQIVEKCKGLPLAIVLIAGVIVRGKKKEKDLWLQIEHNL
DSFISSNNNLQMMKVMQLSYDHLPYHLKPLLLYFARSQKNKRTPVSTLMQLWMAEGLVDHDSSEEVTQSYLDALISSSLI
MVDHIPSESVLMMSAIIKVCYMHDVVHDFCSVKAKKEKFF
>St_PG4042_C00T010089.1
SSNEPIESTSSSFVEVTVGHEEDEAQIIGQLLDEHESELDVISIVGMPGLGKTTLANKVYNNTLVASHFNVRAKCTVSQK
YNKSKVLQEILRQVTGSGGKESEDDLAEKLRLALYDKRYLIVLDDVWDIETGEMLIACFPKVKRGSRIILTSRSSKVGLQ
VKCHSDPLHLQILTPEKSWDLFVKRVFGEGSCPAELSEVGHQIVEKCQGLPLAIVLIAGVIVRGKKKEKDLWLQIQDNLD
YFISAKNNLEMMKVMQLSYDHLPHHLKPLLLYFGGYRKSKRTPVSTLIQLWMAEGLVDHDSSEERTQSYLDALISSSLIM
VDHIPSESISMISVMIKVCYMHDVVHDFCSVKAKKEKFF
>St_PG4042_C00T010094.1
EPIESTSSPFVEVTVDHEKEKSIIDQLLNQHESKLDVISIVGMPGVGKTTLANKMYNNTSVASHFKIRAWCTVSQKYNKS
KVLREILQQVTGSEEKGSGDDLAEELRRALYDKRYLIVLDDVWDIAAGEMLISCSRKVKRGSRIILTSRISKVGLQLKRR
TDPINLQVFTPEKSWELFEKRVFVEESCPAELSDVGHQIVKKCKGLLLAIVLVAGVIVRGKKKEKDLWRKIQHNLDSFIS
ANINLVMQLSYDHLPYHLKPLLLYFARSPKNKRTPVSTLKQLWMAEGIVDHDIQSKSSLEDVTQSYLDALISSNLIMEDH
VLSKKSMPFSVRIKVCYVHDVVHDFCSEKAKKEKFF
>St_PG4042_C00T010096.1
SDKPIESTSSSFVEVTVGHEEDEAKMIGQLLDKHQSELDVISIVGMPGLGKTTLAKKVYNNTLVASHFNVRAWCTVSQKY
NKSKVLGEILQQVTGSKGKESEDDLAEKLRVALYDKRYLIVLDDVWDIATGEMLIACFPKVERGNRVILTSRSSEVGLKV
KCHSDLLRLQLLTLGESWELFEKMVFGEGSCPAELLDVGHQIVEKCQGLPLTVVLIAGVIVRGKKKEKDLWLKIQHNLDS
FVSANNNLEIMQLSYDHLPYHLKPLLLYFARSRKSKRTQVSKLMQLWMAEGLVDHDIPSKCSLEEATQSYLDALISSNLI
MVDHILSKKNMFSSVRIKVCYVHDVVHDFCSVKAKREKFL
>St_PG4042_C00T010100.1
SSNEPIESTSSSFVEVTVGHEEDEAQIIGQLLDEHESELDAISIVGMPGLGKTTLANKVYNNTLVASHFNVRAKCTVSQK
YNKSKVLQEILRQVTGSRGKESEDDLAENLRLALYDKRYLIVLDDVWDIETGEMLIACFPKVKRGNRIILTSRSSKVGLQ
VKCHSDPLHLQILTPEKSWDLFVKRVFGEGSCPAEQSEVGHQIVEKCQGLPLAIVLIAGVIARGKKKEKDLWLQIQDNLD
YFISAKNNLEMMKVMQLSYDHLPHHLKPLLLYFGRYRKSKRTPVSTLIQLWMAEGLVDHDSSEERTQSYLDALISSSLIM
VDHIPSESISMISVMIKVCYMHDVVHDFCSVKAKKEKFF
>St_PG4042_C00T010106.1
KSFVEPIESTSSPFVEVTVGHEKEESQIIDQLLDEHESKLDVISIVGMPGVGKTTLANKVYNDTLVASHFKIRAWCTVSQ
KYNKSKVLREILQQVTGSGGQESKDDLAENLRRALFDKRYLIVLDDVWDIATGEMLIACFPKHERGDRVILTSRISKVGS
QVKCRTDPIDLQVLTPEKSWELFEKRVFGEGSCPAELSDVGHQIVKKCKGLPLAIVLVAGVIVRGKKKEKDLWLKIQDNL
DSFISANINLQMMKVMQLSYDHLPYHLKPLLLYFARSQKNKRTPVSKLKQLWMAEGFVDHDIRSKSSLEDATQSYLDALV
SSSLIMVDHILSKKSMPFSVRIKVCYVHDVVHDFCSEKAKKAKFY
>St_PG4042_C00T010115.1
SSDKPIESTSSSFVEVTVGHEDDEAKMIDQLLDEHESELDVISIVGMPGLGKTTLAKKVYNNTLVASHFNVHAWCTVSQK
YNKSKVLGEILQQVTGSKGKESEDDLAEKLRVALYDKRYLIVLDDVWDVATGEMLIACFPKVERGNRVILTSRSSEVGLK
VKCRSDLLRLQLLKPEKSWELFEKMVFGDEGSCPAELSEVGHQIVEKCQGLPLAVVLIAGVIVRGKKKEKDLWLKIRHNL
DSFVSANNNLEIMQLSYDHLPYHLKPLLLYFARSRKSKRIRVSRLMQLWMAEGLVDHDIPSKCSLEEATQSYLDALISSN
LIMVDHILYKKNTVFCVRIKVCYVHDVVHDFCSVKAKREKFL
>St_PG4042_C00T017875.1
STSSLFVEVTVGHEKEESQIIDQLLDEYESELDVISIVGMTGLGKTTLAKKVYNNTLVASHFKIRAWCTVSQKYDKSKVL
WEILQQVTGSEERGSEDDLAEKLRRALLDKRSLIVLDDVWDIATGEMLISCFPKFNRGNRIILTSRISKVGSQVKCRTDP
LDLQVLTPEKSWELFKKRVFGEGSCPAELSDVGHKIVKKCKGLPLAIVLIAGVIVRGKKKEKDLWLKIQDNLDSFISANI
NLQMMKVMQLSYDHLPYHLKLLLLYFARSQKNKRTPVSKLKQLWMAEGLVDHDIPSKSSLEEVTQSYLDALISSSLIMVD
HILCKKSMPFSVRIKVCYVHDVVHDFCSEKAKKSKVF
>St_PG4042_C00T021853.1
SDEPIESTSSSFVEVTVGHEEEEARIIDQLLDEHESELDLISIVGMAGLGKTTLANKVYNNTLVASHFNVRAWCTVSQKY
NKSKVLWEILQQVTASEKKESEDDLAKKQQRVVESEDDLAKKQRRVVESEEDLAENLRVALYDKRYLIVLDDVWDTATGE
MLIACFPKIERGNRVILTSRSSEVGLKVKCRSDPLHLQLLTFGKSWELFEKRVFGEGSCPDELSNVANQIVEKCQGLPLA
VVLIAGVIVRGKKTEKDLWLKIQHNLDSVVSANNNSEMMKVMQLSYDHLPYHLKPLLLYFARSRKSKRTPVSKLMQLWMA
EGLVDHDIPSKYSLEEATQRYLDALVSSSLIMVDHMIYKKSEPFSVRIKVCYVHDVVHDFCSVKAKKEKFV
>St_PG4042_C00T021862.1
DAKSSEETIESTSSSFVEVTVGHEEEEARIIGQLLDEHESELDVISIVGMPGLGKTTLANKVYNNTLVATHFNVRAWCTV
SQKYNKSKVLWEILQQVIGSAGKQSEDDLAENIRRALYDKRYLIVLDDVQDIATGEMLIACFPKVKRRNRIILTSRSSKV
GLQVKCHSDPLHLQLLTPEKSWELFEKRVFGEQGSCPAELSEVGHQIVEKCKGLPLAVVLIAGVIVRGKKKEKDLWLKIQ
HNLDSANINLQMMKVMQLSYDHLPYHLKPLLLYFARSQKSKPTPVSKLMQLWMAEGLVDHDSLEEVTQSYLDDLISSSLI
MVELSWSKIRWDSSVMIKVCYVHDVVHDFCSVKSKKEKFF
>St_PG4042_C00T027170.1
DAKSSEETIESTSSSFVEVTVGHEEEEARIIGQLLDEHESELDVISIVGMPGLGKTTLANKVYKNTLVATHFNVRAWCTV
SQKYNKSKVLREILQQVTISEKKESEDDLAENLRRALLDKRYLIVLDDVWNIATGEMLIACFPKVKRGNRIILTSRSIKV
GLQVKCHSDPLLLQLLTPEKIWDLFEKRVFGEQGSCPAELSEVGHQIVEKCQGLPLAVIMKVMQLSYDHLPYHLKPLLLY
FGRSQKSKRTPVSTLMQLWMAEGFVDHDIRSKSSLEEATQSYLDALISSSLIKMDHIPCESSEPFSVMIKVCYVHDVVHD
FCLVRSKKEQFF
>St_PG4042_C00T035016.1
KSFVEPIESTSSPFVEVTVGHEKEESQIIAQLLDEHESELDVISIVGMPGLGKTTLANKVYNNTLVTTHFNVRAWCTVSQ
KYNKSKVLGEILQQVTASGGKESEDDPAEKLRVALYSKRYLIVLDDVWDIVTGEMLIACFPKVERGNRIILTSRSSEVGL
KVKRRSDPLRLQLLTTEKSWELFEKRVFGEGSCPAELSEVGHQIVEKCQGLPLAVVLIAGVIVRGKKKENDLWLKIQDNL
DSFISANINLQMMKVMQLSYDHLPCHLKPLLLYFARWRKSKRTPVSKLMQLWMAEGLVDHDIPSKCNLEEATQSYLDALI
SSSLIMVDHMPAEKSKHFSVRIKVCYVHDVVHDFCSVKARKEKFL
>St_PG4042_C00T035018.1
SSNEPIESTLSSFVEVTVGHEEDEAKMIDQLLDKHESELDVISIVGMPGLGKTTLAKKVYNNTLVASHFNVRAWCTVSQK
YNKSKVLGEILQQVTGSGGKESEDDLAEKLRVALYDKRYLIVLDDVWDIATGEMLIACFPKVERGNRVILTSRSSEVGLK
VKCRSDLLRLQLLTLAKSWELFEKMVFGEGSCPAELLDVGHQIVEKCQGLPLAVVLIAGVIVRGKKKEKDLWLKIQHNLD
SFVSANNNLEIMQLSYDHLPYHLKPLLLYFARSRKSKRTPVSKLMQLWMAEGLVDHDIPSKCSLEEATQSYLDALISSNL
IMVDHILTEKSKFFSVRIKVCYVHDVVHDFCSVKAKKEKFL
>St_PG4042_C00T035021.1
EPIESTSSSFVEVTVGHEEEEARIIAQLLDEHESELDLISIVGMAGLGKTTLANKVYNNTLVASHFNVRAWCTVSQKYNK
SKVLWEILQQVTASEKKESEDDLAKKQQRVVESEDDLAKKQQRVVEREEDLAENLRVALYNKRYLIVLDDVWDTATGEML
IACFPKIERGNRVILTSRSSEVGLKVKCRSDPLHLQLLTPGKSRELFKKRVFGEGSCPDELSNVARQIVEKCQGLPLAIV
LIAGVIVRGKKKEKDLWLKIQHNLDSFVSANNNLEMMKVMQLSYDHLPYHLKPLLLYFARSRKSKRTPVSKLMQLWMAEG
LVDHDIPSKYSLEEATQRYLDALVSSSLIMVDHMIYKKSEPFSVRIKVCYVHDVVHDFCSVKAKKEKFV
>St_PG4042_C00T035046.1
DDVLDAKSSDKSIELTVGHEEEEAWIINQLLDEHESEFDVISIVGMPGLGKTTLANKVYNNTLVASHFNVCAKCTVSQKY
NKSNVLREILQQVTGSEVKDSEDDLADKLRRALLDKRYLIVLDDVWDIETGEMLIACFPKVKRGNRIILTSRSSKVGLQV
KCHSDPLHLQLLTPEKSWELFEKRVFGKGSCPSELSEVGHQIVEKCKGLPLALVLIAGVIVRVKEKEKDFWLKIQHNLDS
FISANINLVMQLSYDHLPYHLKPLLLYFARSQKSKRTPVSTLMQLWMAEGLVDHDSLEEVTQSYLDDLISSSLIMVELSQ
SKSSWALSVMIKVCYVHDVVHDFCSVKSKKEKFF
>St_PG4042_C00T035047.1
SDEPIKSTSSSFVEVTVGHEEDEARIIGQLLDEHESELDVISIVGMPGLGKTTLANKVYYNTLVASHFNVRAKCTVSQKY
NKSKVLREILQQVTHVSGGNENEDDPADKLRVALYDKRYLIVLDDVWDIETGEMLIACFPKVKRGNRIILTSRSSEVGLK
VKCLSDPLHLQLLTREKSWDLFVKKVFGDDGSCPAELSEVGHQIVEKCQGLPLAIVLIAGVIVRGKKKGKDLWLKIQHNM
HSSISSNNNLQMMKVMQLSYDHLPSHLKPLLLYFARSQKRKRTPVSTLMQLWMAEGLVDHDSLEEATQSYLDALISSSLI
MVDHIPSESIWWTSVMIKVCYMHDVVHDFCSVKAKKEKFF
>St_PG4042_C00T035055.1
KPIESTSSSFVEITVGHEEDEAKMIDQLLDKHQSELDVISIVGMPGLGKTTLAKKVYNNTLVASHFNVRAWCTVSQKYNK
SKVLGEILQQVTGSEGKESENDLAEKLRVALYDKRYLIVLDDVWDIATGEMLIACFPKVKRGNRIILTSRSSEVGSKAKC
LSDPLHLQLLTPEKSWDLFVKKVFGDEGSCPAELSEVGQQIVEKCQGLPLAVVLIAGVIVRGKKKEKDLWLKIQDNLDSF
ISANINLQMMKVMQLSYDHLPCHLKPLLLYFAISQKNKRTPVSKLKQLWMAEGFVDHDIRSKSSLEEATQSYLDALVSSS
LIMVDQIPAKKSTSFSVRLKVCYVHDVVHDFCSEKSKKAKFF
>St_PG4042_C00T067073.1
STSSLFVEVTVGHEKEESQIIDQLLDEHESELDVISIVGMTGLGKTTLAKKVYNNTLVASHFKIRAWCTVSQKYDKSKVL
WEILQQVTGSEERGSEDDLAEKLRRALLDKRSLIVLDDVWDIATGEMLISCFPKFNRGNRIILTSRISKVGSQVKCRTDP
LDLQVLTPEKSWELFKKRVFGEGSCPAELSDVGHKIVKKCKGLPLAIVLIAGVIVRGKKKEKDLWLKIQDNLDSFISANI
NLQMMKVMQLSYDHLPYHLKLLLLYFARSQKNKRTPVSKLKQLWMAEGLVDHDIPSKSSLEEVTQSYLDALISSSLIMVD
>St_PG4042_C00T072921.1
KSSNEPIESTSSSFVEVTVGHEEDEARIIDQLLDEHESEFDVISIVGMPGLGKTTLANKVYNNTLVASHFNVRAKCTVSQ
KYNKLKVLQEILQQVTGTGGKESEDDPAEKLRVALYDKRYLIVLDDVWDTTTGEMLIACFPKVKRGNRIILTSRSSKVGL
QVKCHSDPLHLQLLTPEKSWKLFVKRVFGEGSCPAELSEVGLQIVEKCQGLPLAIVLIAGVIVRGRERKKKEKDLWLQIQ
HNLDSLISAKNNLEMMKVMQLSYDHLPHHLKPLLLYFGRYRKSKRTPVSTLIQLWMAEGLVDHDSSEEATQSYLDALISS
SLIMVDHIPSKSIPMMSVMIKLCYMHDVVHDFCSVKVKKEKFF
>St_PG4042_C00T072925.1
SDEPIESTSSSFVEVTVGHEEEEARIIDQLLDEHESELDLISIVGMAGLGKTTLANKVYNNTLVASHFNVRAWCTVSQKY
NKSKVLWEILQQVTASEKKESEDDLAKKQQRVVESEDDLAKKQRRVVESEEDLAENLRVALYDKRYLIVLDDVWDTATGE
MLIACFPKIERGNRVILTSRSSEVGLKVKCRSDPLHLQLLTFGKSWELFEKRVFGEGSCPDELSNVANQIVEKCQGLPLA
VVLIAGVIVRGKKTEKDLWLKIQHNLDSVVSANNNSEMMKVMQLSYDHLPYHLKPLLLYFARSRKSKRTPVSKLMQLWMA
EGLVDHDIPSKYSLEEATQRYLDALVSSSLIMVDHMIYKKSEPFSVRIKVCYVHDVVHDFCSVKAKKEKFV
>St_PG4042_C00T072928.1
EPIELTSSSFVEVTVGHEEDEARIIGQLLDEHESELDVISIVGMPGLGKTTLANKVYNNTLVASHFNVRAKCTVSQKYNK
SKVLQEILQQVPHVSGGNESEDDPAGKLRRALLDKRYLIVLDDVWDTATGEMLITCFPKVKRGNRIILTSRNSKVGIWLP
LAIVLIAGVIVRGKKKEKVLWLQIQDNLDSFISAKNNLEMMKVMQLSYDHLPHHLKPLLLYFGRYRKSKRTPVSTLIQLW
MAEGLVDHDIHSKSSLEEATQSYLDALISSSLIMMDHIPCESSKPFSVMIKVCYVHDVVHDFCSVKAKKEKLF
>St_PG4042_C00T072939.1
DEPIESTSSSFVEVTVGHEEDESWIIDQLLDEHESELDVISIVGMPGLGKTTLANKVYKNTLVASHFNVRAWCTVSQKYN
KSKVLWEILQQVTVSGGKESEYDLAEKLRRALLDKRYLIVLDDVWDIATGEMIIACFPKVKRGNRIILTSRSSEVGSCPA
ELSKVGHKIVEKCKGLPLALVLIAGVIVRVRKGKKKDLWLKIQHNLDSFISANNNLEMMKVMQLSYDHLPYHLKPLLLYI
GRSRKSKQTPVVELMQLLIAEGLVDNDICSKSRLEEVTQSYLDVLISRSLIMMDHIPCENSEPFSVTIKACYVHDVVHDF
CSVKAKKEKFF
>St_PG4042_C00T072942.1
SDKPIESTSSSFVEVTVGHEEDEAKMIDQLLDKHESELDVISIVGMPGLGKTTLAKKVYNNKLVASHFNVRAWCTVSQKY
NKSNVLGEIFQQVTASEGKESEDDLAEKLRVALYDKRYLIVLDDVWDIATGEMLIACFPKVKRGNRIILTSRSSEVGLKV
KCLSDPLHLQLLTPEKSWELFEKMVFGEGSCPAELLDVGHQIVEKCQGLPLAVVLIAGVIVRGKKKEKDLWLKIQHNLDS
FVSANNNLEIMQLSYDHLPYHLKPLLLYFASSRKSKRIQVSKLMQLWMAEGLVDHDIPSKCSLEEATQSYLDALISSNLI
MVDHILSHKIKFFSIRIKVCYVHDVVHDFCSVKAKREKFF
>St_PG4042_C00T072952.1
PIELTSSFFVEVTVGHEEDEARIIGQLLDEHEFELDVISIVGMPGLGKTTLANKVYNNTLVASYFNVRAKCTVSQKYNKS
KVLQEILQQVPHVSGGNESEDDPADKLRRALLDKRYLIVLDDVWDTATGEMLIACFPKVKRGNRIILTSRNSKVGLQVKC
HSDPLHLQLLTPEKSWELFVKKVFGDEGSCPAELSEVGHQIVEKCQGLPLAIVLIAGVIVRGKKKEKDLWLQIQDNLDSL
ISTKNNLEMMKVMQLSYDHLPHHLKPLLLYFGRYRKSKRTPVSTLIQLWMAEGLVDHDSSEEGTQSYLDALISSSLIMMD
HIPCESSEPFSVMIKVCYVHDVVHDFCSVKAKKEKLF
>St_PG4042_C00T072953.1
DEPIESTSSSFVEVTVGHEEDESWIIDQLLDEHESELDVISIVGMPGLGKTTLANKVYKNTLVASHFNVRAWCTVSQKYN
KSKVLWEILQQVTVLGGKESEYDLAEKLRRALLDKRYLIVLDDVWDIATGEMIIACFPKVKRGNRIILTSRSSEVGSCPA
ELSKVGHKIVEKCKGLPLALVLIAGVIVRVRKGKKKDLWLKIQHNLDSFISANNNLEMMKVMQLSYDHLPYHLKPLLLYI
GRSRKSKQTPVVELMQLLIAEGLVDNDICSKSRLEEVTQSYLDVLISRSLIMMDHIPCENSEPFSVTIKACYVHDVVHDF
CSVKAKKEKFF
>St_PG4042_C00T072955.1
SSDEPIESTSSSFVEETVGHEEDEAWIIGQLLDEYESELDVISIVGMPGLGKTTLANKVYNNTLVASHFSVRAKCTVSQK
YNKSKVLQEILQQVPHVSGGNESEDDPADKLRRALLDKRYLIVLDDVWDTATGEMLIACFPKVERGNRVILTSRSSEVGL
KVKCRSDPLRLQLLKPEKSWELFEKMVFGEGSCPAELLDVGHQIVEKCQGLPLAVVLIAGVIVRGKKKEKDLWLKIQHNL
DSFVSANNNLEIMKVMQLSYDHLPYHLKPLLLYFARSRKSKRTPVSKLMQLWMAEGLVDHDIGSKSSLEEATQSYLDALI
SSSLIMVDHMLPEKSKHFSVMIKVCYVHDVVHDFCSVKAKKEKFL
>St_PG4042_C00T072958.1
SSDKPIESTSSSFVEVTVGHEDDEAKMIDQLLDEHESELDVISIVGMPGLGKTTLAKKVYNNTLVASHFNVHAWCTVSQK
YNKSKVLGEILQQVTGSKGKESEDDLAEKLRVALYDKRYLIVLDDVWDVATGEMLIACFPKVERGNRVILTSRSSEVGLK
VKCRSDLLRLQLLKPEKSWELFEKMVFGDEGSCPAELSEVGHQIVEKCQGLPLAVVLIAGVIVRGKKKEKDLWLKIRHNL
DSFVSANNNLEIMQLSYDHLPYHLKPLLLYFARSRKSKRIRVSRLMQLWMAEGLVDHDIPSKCSLEEATQSYLDALISSN
LIMVDHILYKKNTVFCVRIKVCYVHDVVHDFCSVKAKREKFL
>St_PG4049_C00T002692.1
SDKPIESTSSSFVEVTVGHEEDEAKMIDQLLDKHESELDVISIVGMPGLGKTTLAKKVYNNTLVASHFNVRAWCTVSQKY
NKSKVLGEILQQVTGSKGKESEDDLAEKLRVALYDKRYLIVLDDVWDIATGEMLIACFPKVERGNRVILTSRSSGVGLKV
KCRSDLLRLQLLKLEKSWELFEKRVFGEGSCPADLLDVGHQIVEKCQGLPLAVVLIAGVIVRGKKKEKDLWLKIQHNLDS
FVSANNNLEIIQLSYDHLPYHLKPLLLYFARSRKSKRTEVSKLMQLWMAEGLVDHDIPSKCSLEEATQSYLDALISSNLI
MVDHILSKKNTIFSVRIKVCYVHDVVHDFCSVKAKREKFL
>St_PG4049_C00T002696.1
KSFVEPIESTSSPFVEVTVGHEKEESQIIGQLLNQHESELDVISIVGMPGLGKTTLANKVYNNTLVASHFKIRAWCTVSQ
KYNKSKLLREILQQVDSSEEKESEDHDLAENLRRALYDKRYLIVLDDVWDIATGEMLIACFPKLKRGDRVILTSRISKVG
SQVKCRTDPINLQVLTLEKSWELFEKRIFGEGSCPAELSDVGHQIVKKCKGLPLAIVLIAGVIVRGKKKEKNLWLKIQHN
LDSFISANINLQMMKVMQLSYDHLPCHLKPLLLYFARSQKNKRTPVSELKQLWMAEGFVDYDIPSKGSLEEATQSYLAAL
ISSSLIMVDQILSKKSMPFSVRIKVCYVHDVVHDFCSEKAKKAKFF
>St_PG4049_C00T010242.1
PIESTSSSFVEVTVGHEEDEAKMIDQLLDEHESELDVISIVGMPGLGKTTLANKVYNNTLVTTHFNIRAWCTVSQKYNKS
KVLREILLQVTGSGGKEREDDLAEKLRVALYDKRYLIVLDDVWDIATWEILIACFPKVKRGNRIILTSRSSEVGLKVKCR
SDPLCLQLLTTEKSWELFEKRVFGEGSCPAELSEVGHKIVDKCQGLPLAVVLIAGVIVRGKKKENDLWLKIQDNLDSFIS
ANINSQMMKVMRLSYDHLPYHLKPLLLYFARSRKSKRTPVSKLMQLWMAEGLVDHDIPSKCSLEEATQRYLDALVSSSLI
IVDHMLYKKNMPFSVRIKVCYVHDVVHDFCSVKAKKEKFL
>St_PG4049_C00T011946.1
SNEPIESTSSSFVEVTVGHEEDEAWIIGQLLDEHESELDVISIVGMPGLGKTTLANKVYNNTLVASHFNVRAKCTVSQKY
NKSKVLREILQQVTASEEKGSDDDLAEKLRRAVLDKRYLIVLDDVWDVAIGEMLIACFPKVKRGNRIILTSRSSKVGLQV
KCHSDPLHLQLLTPEKSWELFVKKVFGDEGSCPAELSEVGRQIVEKCKGLPLAIVLIAGVIVRGKKKEKDLWLQIQDNLD
SLISAKNNLEMMKVMQLSYDHLPHHLKPLLLYFGRYHKSNRTPVSTLIQLWMAEGLVDHDSSEEGTQSYLDALISSSLIM
MDHIPCESSKPFSVMIKVCYVHDVVHDFCSVKAKKEKLF
>St_PG4049_C00T021774.1
SNEPIESTSSSFVEVTVGHEEDEAWIIGQLLDEHESELDVISIVGMPGLGKTTLANKVYNNTLVASHFNVRAKCTVSQKY
NKSKVLREILQQVTASEEKGSDDDLAEKLRRAVLDKRYLIVLDDVWDVAIGEMLIACFPKVKRGNRIILTSRSSKVGLQV
KCHSDPLHLQLLTPEKSWELFVKKVFGDEGSCPAELSEVGRQIVEKCKGLPLAIVLIAGVIVRGKKKEKDLWLQIQDNLD
SLISAKNNLEMMKVMQLSYDHLPHHLKPLLLYFGRYHKSNRTPVSTLIQLWMAEGLVDHDSSEEGTQSYLDALISSSLIM
MDHIPCESSKPFSVMIKVCYVHDVVHDFCSVKAKKEKLF
>St_PG4049_C00T021854.1
SNEPIESTSSSFVEVTVGHEEDEAWIIGQLLDEHESELDVISIVGMPGLGKTTLANKVYNNTLVASHFNVRAKCTVSQKY
NKSKVLREILQQVTASEEKGSDDDLAEKLRRAVLDKRYLIVLDDVWDVAIGEMLIACFPKVKRGNRIILTSRSSKVGLQV
KCHSDPLHLQLLTPEKSWELFVKKVFGDEGSCPAELSEVGRQIVEKCKGLPLAIVLIAGVIVRGKKKEKDLWLQIQDNLD
SLISAKNNLEMMKVMQLSYDHLPHHLKPLLLYFGRYHKSNRTPVSTLIQLWMAEGLVDHDSSEEGTQSYLDALISSSLIM
MDHIPCESSKPFSVMIKVCYVHDVVHDFCSVKAKKEKLF
>St_PG4049_C00T033858.1
EPIELTSSSFVEVTVGHEEDEPRIIGQLLDEHESELDVISIVGMPGLGKTTLANKVYNNTLVSSYFDVRGKCTVSQKYNK
SKVLQEILQQVPHVSGGNESEDDPADKLRRALLDKRYLIVLDDVWDTATGEMLIACFPKVKRGNRIILTSRNSKVGLQVK
CHSDPLHLQLLTPEKSWELFVKKVFGDEGSCPAELSEVGHQIVDKCQGLPLAIVLIAGVIVRGKKKEKDLWLQIQDNLDS
LISAKNNLEMMKVMQLSYDHLPHHLKPLLLYFGRYRKSKRTPVSTLIQLWMAEGLVDHDSSEEGTQSYLDALISSSLIMV
EHRQDKRTWPFSVMIKVCYVHDVVHDFCSVKAKKEKLF
>St_PG4060_C00T016708.1
KSSDDPTESTSSSFVELDVISIVGKPGLGKTTLANKVYNNTLVASHFNVRGWCTVSQKYNKSKVLQEIFQQVTGSEGKES
DNDFAEKLRRALLDIRYLIVLDDVWDIATGEMLMAYFPQVERGNKIILTSRSSKVGLQVKCRSDPLHLQLLTPEKSWDLF
EKRVFGEQGSCPAELSEVGHQIVEKCKGLPLAIVLIVGVIVRGKKKEKDLWLQIEHNLGSFISTNNNLQMMKVMQLSYDH
LPYHLKSLLLYFGRCRKSKRTPVSKLMQLWMAEGLVHHDIPSKCSLEESTQSYLDALISSSLIMVDHSRSKTSYPFLVMI
KVCYVHDVVHDFCSVKSRKEKFF
>St_PG4060_C00T016718.1
KSSDEPIKSTSSSFVEETVGHEEDEARIIGQLLDEHESELDVISIVGMPGLGKTTLANKVYYNTLVASHFNVRAKCTVSQ
KYNKSKVLQEILQQVPHVSGGNENEDDPADKLRVALYDKRYLIVLDDVWDIATGEMLIACFPKVKRGNRIILTSRSSEVG
LKVKCLSDPLHLQLLAPEKSWDLFVKKVFGDEGSCPAELSEVGHQIVEKCQGLPLAIVLIAGVIVRGKKKEKDLWVKIQH
NMHSFISSNNNLQMMKVMQLSYDHLPCHLKPLLLYFARSQKRKRTPVSTLMQLWMAEGLVDHDSLEEATQSYLDALISSC
LIMVDHIPSESIWWTSVMIKVCYMHDVVHDFCSVKAKKEKFF
>St_PG4060_C00T016721.1
SSNEPIESTSSSLVEVTVGHEEDEAKMIDQLLDKHESELDVISIVGMPGVGKTTLAKKVYNNTLVASHFNVRAWCTVSQK
YNKSKVLREILQQVTGSGGKKSEDDLAEKLRVALYDKRYLIVLDDVWDIATGETLIACFPMVERGNRVILTSRSSEVGLK
VKCRSDPLQLQLLAPEKSWELFEKMVFGERSCPAELLDVGHQIVEKCQGLPLAVVLIAGVIVRGKKKEKDLWLKIQHNLD
SFVSANNNLEIMQLSYDHLPYHLKPLLLYFARSRKSKRTPVSKLMQLWMAEGFVDHDIPSKCSLEEATQSYLDALISSNL
IMVDHILTEKSRFISVRIKVCYVHDVVHDFCSVKAKKEKFL
>St_PG4060_C00T016724.1
SSNEPIESTSSSFVEVTVGHEEDEAKMIDQLLDKHESELDVISIVGMPGIGKTTLAKKVYNNTLVASHFNVRAWCTVSQK
YNKSKVLGQILQQVTGSGGKESEDDLAEKLRVALYDKRYLIVLDDVWDIATGEMLIACFPKVERGNRVILTSRSSEVGLK
VKCRSDPLRLQLLTTEKSWELFEKMVFGEGSCPAELLDVGHQIVEKCQGLPLAVVLIAGVIVRGKKKEKDLWLKIQHNLD
SFVSANNNLEIMQLSYDHLPYHLKPLLLYFARSRKSKRTPVSKLMQLWMAEGFVDHDIPSKCSLEEATQSYLDALISSNL
IMVDHILIEKSMFISVRIKVCYVHDVVHDFCSVKAKKEKFL
>St_PG4060_C00T016731.1
KSSNEPIESTSSSFVEVTVGHEEEEARIIGQLLDKHESELDVISIVGMPGLGKTTLANKVYRNALVASHFNVRAWCTVTQ
KYNKSKVLREILQQVIGSEGKESEDDLAENIRRALYDKRYLIVLDDVWDIATGEMLIACFPKVKRGNRIILTSRSSKVGL
QVKCHSDPLLLQLLTTEKSWELFEKRVFGEQGSCPAELSEVGHQIVEKCKGLPLAVVLIVGVIVRGRKGKEKENDLWLKI
QHNLDSFISANNNLEMMKVMQLSYDHLPFHLKPLLLYFSRSQKSERTPVSRLMQLWMAEGLVDHDIPSKSSLEEATQSYL
DALISSSLIMTDHIPCERSESFSVMIKVCYVHDVVHDFCSVKSKKEKFF
>St_PG4060_C00T016732.1
SSNEPIESTSSSFVEVTVGHEEDEARIIGQLLDENESELDVISIVGMPGLGKTTLANKVYNNTLVASHFNVRAKCTVSQK
YNKSKVLQEILHQVPHVSGGNESEDDPADKLRRALLDKRYLIVLDDVWDTATGEMLIACFPKVKRGNRIILTSRSSKVGL
QVKCHSDPLHLQLLTPEKSWDLFVRKVFGDEGSCPAELSEVGHQIVEKCKGLPLAIVLIAGVIVRGREGKKKEKDLWLQI
EHNLDSFISSNNNSQMMKVMQLSYDHLPCHLKPLLLYFARSQKSKRTPVSTLMQLWMAEGFVDHDSSEEVTQSYLDALIS
SSLIMVDHIPSESIWWTSVMIKVCYMHDVVHDFCSVKAKKEKFF
>St_PG4060_C00T016734.1
IESTSSSFVEVTVGHEEDEAKMIDQLLDEHESELDVISIVGMPGLGKTTLANKVYNNTLVTTHFNVRAWCTVSQKYNKSK
VLREILQQVTGSEGKESEDDLAEKLRVALYDKRYLIVLDDVWDIATGEMLIACFPKVKRGNRIILTSRSSEVGSKVKCLS
DPLHLQLLTPEKSWELFVKKVFGDEGSCPAELSEVGHQIVEKCQGLPLAVVLIAGVIVRGKKKEKDLWLKIQHNLDSFIS
ANINLQMMKVMQLSYDHLPCHLKPLLLYFARSQKNKRTPVSKLKQLWMAEGFVDHDIRSKSSLAEATQSYLDALVSSSLI
MVDQIPSKKSTPFSVRIKVCYVHDVVHDFCSVKAKKEKFV
>St_PG4060_C00T016740.1
SDEPIESTSSSFVEVTVGHEEEEARIVRQLLDEHESELDVISIVGMPGVGKTTLANTVYKNTLVANHFNVRAWCTVSQKY
NKSKVLREILQQVTASEKKESEDDLAENIRRALLDKRYLIVLDDVWDIATGEMLIACFPQVKRGNRIILTSRSSKVGLQV
KCHSDPLHLQLLTPEKSWDVFVKKVFGDEGSCPAELSEVGHQIVEKCKGLPLAIVLIAGVIVRGREGKKKEKDLWLQIEH
NLDSFISSNNNLQMMKVMQLSYDYLPYHLQPLLLYFSRSQKSKRTPVSTLMQLWMAEGFVDHDIPSKSSLEEVTQIYLDA
LISSSLIMVDHIPSKKSIWPFSDVIKVCYVHDVVHDFCLVRSKKEKFF
>St_PG4060_C00T016746.1
DEPIESTSSSFVEVTVGHQEEEARIIGQLLDEHESELDVISIVGMPGLGKTTLANKVYKNTLVATHFNVRAWCTVSQKYN
KSKVLREILQQVIGLEGKESEDDLAENLRRALYDKRYLIVLDDVWDIATGEMLIACFPKVKIGNRIILTSRSSKVGLQVK
CRSDPLDLQLLTSEESWDLFKKRVFGHQIVEKCKGLPLAVVLIAGVIVRVRKGKEKEKEKEKGLWLKIQHNLDSFISANI
NLQMMKVMQLSYDHLPYHLKPLLLYFARSRKSKRTTVSKLMQLWMAEGLLDRDILSKCSLEEATQSYLDALISSSLIMMD
HIPCESSESFSVMIKVCYVHDVVHDFCSVKAKKEKFF
>St_PG4060_C00T034772.1
FSDEPIESTSSSLVEVTVGREEEEARIIGQLLDEHESELDVISIVGMPGLGKTTLANKVYSNTLVASHFKIRAWCTVSQK
YNKSKVLLEILQQVTGSGGKESEDDLAEKLRRALLDKRYLVVLDDVWDIATGEMLIACFPKLKRGDRIILTSRISKVGLQ
VKCRTDPLDLQVLTPKKSWELFEKRVFGEGSCPAGLSEVGHQIVEKCKGLPLAIVLIAGVIVRGKKKEKDLWLKIQDNLD
SFISANINLQMMKVMQLSYDHLPYHLKPLLLYFARSQKNKRTQVSKLKQLWMAEGFVDHDIPSKGSLEEVTQSYLDALIS
SSLIMVDHIPSKKSIWPFSDVIKVCYVHDVVHDFCSVKAKKEKFF
>St_PG4060_C00T034775.1
DAKSSEETIESTSSSFVEVTVGHEEEEARIICQLLDEHESELDVISIVGMPGLGKTTLANKVYKNTLVATHFNVRAWCTV
SQKYNKSKVLREILQQVTVSEKKESEDDLAKKQRRVVESEEDLAENLRRALLDKRYLIVLDDVWDIETGEMLIACFPKFK
RGNRIILTSRSSKVGLQVKCHSDPLHLQLLTPEKSWDLFVRKVFGDEGSCPAELSEVGHQIVEKCKGLPLAIVLIAGVIV
RGREGKKKEKDLWLQIEHNLDSFISSNNNLQMMKVMQLSYDHLPYHLKPLLLYFARSQKNKRTPVSTLMQLWMAEGLVDH
DSSEEVTQSYLDALISSSLIMVDHIPSESVLMMSVMIKVCYMHDVVHDFCSVKAKKEKFF
>St_PG4060_C00T034783.1
DEPIESTSSSFLEVTVGHEEEEAKMIDQLLDKHESELDVISIVGMPGLGKTTLANKVYNNTLVASHFKIRAWCTVSQKYN
KSKVLREILQQVTGSGGKESEDDLAEKLRVALYDKRYLIVLDDVWDIATGEMLIACFPKVERGNRVILTSRSSEVGLKVK
CRSDPLRLQLLSLGKSWELFEKRVFGEGSCPAELSDVGHQIVEKCKGLPLAVVLIAGVIVRGKKKEKDLWLKIQHNLDSF
VSSNNNIEIMKVMQLSYDHLPYHLKPLLLYFARSRKSKRTPVSRLMQLWMAEGLVDHDIPSKCSSEEATQSYLDALVSSS
LIMVDQMLYKKNMPFSVTIKVCYVHDVVHDFCSVKAKKEKFL
>St_PG4060_C00T034786.1
DEPIESTSSSFLEVTVGHEEEEAKMIDQLLDKHESELDVISIVGMPGLGKTTLANKVYNNTLVASHFKIRAWCTVSQKYN
KSKVLREILQQVIVSEKKESEDDLAENLRRALLNKRYLIVLDDVWDIATGEMLIACFPKDKRGNRVILTSRSSEVGLKVK
CRSDLLRLQLLTRGKSWELFEKMVFGEGSCPAELLDVGHQIVEKCQGLPLAVVLIAGVIVRGKKKEKDLWLKIQHNLDSF
VSANNNLEIMQLSYDHLPDHLKPLLLYFARSRKSKRIQVSKLMQLWMAEGLVDHDIGSKSSLEEATQSYLDALISSSLIM
VDHIKKSKSFSVRIKVCYVHDVVHDFCSVKAKKERFL
>St_PG4060_C00T049981.1
KSSDEPVESTLSSLVEVTVGHEEDEAKMIDQLLDKHESKLDVISIVGMPGVGKTTLANKVYNNSLVASHFNVRAWCTVSQ
KYNKSKVLQEILQQVAHVSGGNRSEDDPADKLRRALLDKRYLIVLDDVWDIATGEMLIACFPQVERGNRVILTSRSSEVG
LKVKCRTDPLDLQVLTPEKNWELFEKRVFGEGSCPAELSNVGHQIVEKCKGLPLAIVLIAGVIVRVRKGKEKKKDLWLKI
QHNLDSFISANINSQMMKVMQLSYDHLPYHLKPLLLYFARSQKSKRTPVSTLMQLWMAEGLVDHDSLEEATQSYLDALIS
SSLIMVEHRQAKRILPFSVMIKVYYVHDVVHDFCSEKAKKEFFF
>St_PG4060_C00T049986.1
KSFVEPIESTSSPFVEVTVGHEKEESQIITQLLDEHESELDVISIVGMPGLGKTTLANKVYNNTLVTTHFNVRAWCTVSQ
KYNKSKVLREILQQVTASGGKESEDDLAEKLRVALYNNRYLIVLDDVWDIATGEMLIACFPKVERGNRIILTSRSSEVGL
KVKWRSDPLRLQLLTTEKSWELFEKRVFGEGSCPAELSEVGHQIVEKCQGLPLAVVLIAGVIVRGKKKENDLWLKIQDNL
DSFISANINLQMMKVMQLSYDHLPCHLKPLLLYFARWRKSKRTPVSKLMQLWMAEGLVDHDIPSKCSLEEATQRYLDALV
SSSLIIVDHMLYKKNMPFSVRIKVCYVHDVVHDFCSVKARKEKFL
>St_PG4060_C00T049989.1
SDEPIESTSSSLVEVTVGHEEDEAKMIDQLLDKHESKLDVISIVGMPGVGKTTLANKVYNNSLVASHFNVRAWCTVSQKY
NKSKVLQEILQQVPHVSGGNGSEDDPADKLRRALLDKRYLIVLDDVWDIATGEMLIACFPQVERGNRVILTSRSSEVGLK
VKCRTDPLDLQVLTPEKSWELFEKRVFGEGSCPAELSDVGHQIVEKCKGLPLAIVLIAGVIVRGKKKEKDLWLKIQHNLD
SFISTNINLQMMKVMQLSYDHLPCHLKPLLLNFARSQKSKRTPVSTLMQLWMAEGLVDHDSLEEATQSYLDALVSSSLIK
VEHMLYKTSKPFSVRIKVCYVHDLVHDFCSVKAKKEKFF
>St_PG4060_C00T050000.1
DAKSSEETIESTSSSFVEVTVGHEEEEARIICQLLDEHKSELDVISIVGMPGLGKTTLANKVYKNTFVTTHFNVRAWCTV
SQKYNKSKVLREILQQVTVSEKKESEDDLAENLRRALLDKRYLIVLDDVWDIETREMLIACFPKFKRGNRIILTSRSRKV
GLKVKRHSDPLHLQLLTPEKSWELFVKKVFGDEGSCPAELSEVGHQIVEKCKGLPLAIVLIAGVIVRGKKKEKDLWLKIE
NNLDSFISSNNNLQMMKVMQLSYDHLPYHLKPLLLYFARSQKNKRTPVSTLMQLWMAEGLVDHDSSEEVTQSYLNALISS
SLIMVDHIPSESDLMMFVMIKVCYMHDVVHDFCSVKAKKEKFF
>St_PG4060_C00T050004.1
IESTSSSFVEVTVGHEEDEAKMIDQLLDEHESELDVISIVGMPGLGKTTLANKVYNNTLVTTHFNVRAWCTVSQKYNKSK
VLREILQQVTGSEGKESEDDLAEKLRVALYDKRYLIVLDDVWDIATGEMLIACFPKVKRGNRIILTSRSSEVGSKVKCLS
DPLHLQLLTPEKSWELFVKKVFGDEGSCPAELSEVGHQIVEKCQGLPLAVVLIAGVIVRGKKKEKDLWLKIQHNLDSFIS
ANINLQMMKVMQLSYDHLPCHLKPLLLYFARSQKNKRTPVSKLKQLWMAEGFVDHDIRSKSSLAEATQSYLDALVSSSLI
MVDQIPSKKSTPFSVRIKVCYVHDVVHDFCSVKAKKEKFV
>St_PG4060_C00T050005.1
SSNEPIESTSSSFVEVTVGHEEDEARIIGQLLDENESELDVISIVGMPGLGKTTLANKVYNNTLVASHFNVRAKYTVSQK
YNKSKVLQEILHQVPHVSGGNESEDDPADKLRRALLDKRYLIVLDDVWDTATGEMLIACFPKVKRGNRIILTSRSSKVGL
QVKCHSDPLHLQLLTPEKSWDLFVRKVFGDEGSCPAELSEVGHQIVEKCKGLPLAIVLIAGVIVRGREGKKKEKDLWLQI
EHNLDSFISSNNNSQMMKVMQLSYDHLPCHLKPLLLYFARSQKSKRTPVSTLMQLWMAEGFVDHDSSEEVTQSYLDALIS
SSLIMVDHIPSESIWWTSVMIKVCYMHDVVHDFCSVKAKKEKFF
>St_PG4060_C00T050007.1
KSSNEPIESTSSSFVEVTVGHEEEEARIIGQLLDKHESELDVISIVGMPGLGKTTLANKVYRNALVASHFNVRAWCTVTQ
KYNKSKVLREILQQVIGSEGKESEDDLAENIRRALYDKRYLIVLDDVWDIATGEMLIACFPKVKRGNRIILTSRSSKVGL
QVKCHSDPLLLQLLTTEKSWELFEKRVFGEQGSCPAELSEVGHQIVEKCKGLPLAVVLIVGVIVRGRKGKEKENDLWLKI
QHNLDSFISANNNLEMMKVMQLSYDHLPFHLKPLLLYFSRSQKSERTPVSRLMQLWMAEGLVDHDIPSKSSLEEATQSYL
DALISSSLIMTDHIPCERSESFSVMIKVCYVHDVVHDFCSVKSKKENFF
>St_PG4060_C00T050013.1
SSNEPIESTSSSFVEVTVGHEEDEAKMIDQLLDKHESELDVISIVGMPGIGKTTLAKKVYNNTLVASHFNVRAWCTVSQK
YNKSKVLGQILQQVTGSGGKESEDDLAEKLRVALYDKRYLIVLDDVWDIATGEMLIACFPKVERGNRVILTSRSSEVGLK
VKCRSDPLRLQLLTTEKSWELFEKMVFGEGSCPAELLDVGHQIVEKCQGLPLAVVLIAGVIVRGKKKEKDLWLKIQHNLD
SFVSANNNLEIMQLSYDHLPYHLKPLLLYFARSRKSKRTPVSKLMQLWMAEGFVDHDIPSKCSLEEATQSYLDALISSNL
IMVDHILIEKSMFISVRIKVCYVHDVVHDFCSVKAKKEKFL
>St_PG4060_C00T050016.1
SSNEPIESTSSSLVEVTVGHEEDEAKMIDQLLDKHESELDVISIVGMPGVGKTTLAKKVYNNTLVASHFNVRAWCTVSQK
YNKSKVLREILQQVTGSGGKKSEDDLAEKLRVALYDKRYLIVLDDVWDIATGETLIACFPMVERGNRVILTSRSSEVGLK
VKCRSDPLQLQLLAPEKSWELFEKMVFGERSCPAELLDVGHQIVEKCQGLPLAVVLIAGVIVRGKKKEKDLWLKIQHNLD
SFVSANNNLEIMQLSYDHLPYHLKPLLLYFARSRKSKRTPVSKLMQLWMAEGFVDHDIPSKCSLEEATQSYLDALISSNL
IMVDHILTEKSRFISVRIKVCYVHDVVHDFCSVKAKKEKFL
>St_PG4060_C00T050019.1
KSSDEPIKSTSSSFVEETVGHEEDEARIIGQLLDEHESELDVISIVGMPGLGKTTLANKVYYNTLVASHFNVRAKCTVSQ
KYNKSKVLQEILQQVPHVSGGNENEDDPADKLRVALYDKRYLIVLDDVWDIATGEMLIACFPKVKRGNRIILTSRSSEVG
LKVKCLSDPLHLQLLAPEKSWDLFVKKVFGDEGSCPAELSEVGHQIVEKCQGLPLAIVLIAGVIVRGKKKEKDLWVKIQH
NMHSFISSNNNLQMMKVMQLSYDHLPCHLKPLLLYFARSQKRKRTPVSTLMQLWMAEGLVDHDSLEEATQSYLDALISSC
LIMVDHIPSESIWWTSVMIKVCYMHDVVHDFCSVKAKKEKFF
>St_PG4060_C00T050024.1
SDEPIESTSSSFVEVTVGHEEEEARIVGQLLDEHESELDVISIVGMPGVGKTTLANKVYKNTFVANHFNVRAWCTVSQKY
NKSKVLQEILQQVTASEKKESEDDLAENIRRALLDKRYLIVLDDVWDIATGEMLIACFPQVKRGNRIILTSRSSKVGLQV
KCHSDPLHLQLLTPEKSWDLFVKKVFGDEGSCPAELLDVGHQIVEKCNGLPLTVVLIAGVIVRVREGKEKEKEKEKEKEK
DLWLKIQDNLDSLISANNNLEMMKVMQLSYDHLPYHLKPLLLYFARSQKNKRTAVSTLMQLWIAEGFVDHDIRSKSSLEE
VTQSYLDALISSSLIMVDHMLAEKGTPISVMIKVCYVHDVVHDFCSVKVKKEKFL
>St_PG4060_C00T050045.1
SDEPIESTSSSFVEVTVGHEEDEAQMIDQLLDEHESELDIISIVGMPGLGKTTLANKVYNNTLVASHFNVRAWCTVSQKY
NKSKVLREILQQVTASEKKESEDVLAKKQLRVVESEEDLAENLRGALYDKRYLIVLDDVWDIETGEMLIACFPKIGRGNR
IILTSRISKVGWQVKCRSNPLDLQVLTPEKSWDLFEKRVFGKGSCPAELSDIGHQIVEKCRGLPLTVILIAGVIVRVRKG
KEKEKEKGLWLKIQHNLDSFISTNINLQMMKVMQLSYDHLPYHLKPLLLYFARSRKSKRTPVSMVMQFWMAEGLVDHDIG
SKSSLEEATQSYLDALISSSLIMVDHIKKSKSFSVRIRVCYVHDVVHDFCSEKAKNEKFL
>St_PG4060_C00T050048.1
SDEPIESTSSSFVEVTVGHEEDEAQMIDQLLDEHESELDIISIVGMPGLGKTTLANKVYNNTLVASHFNVRAWCTVSQKY
NKSKVLREILQQVTASEKKESEDVLAKKQLRVVESEEDLAENLRGALYDKRYLIVLDDVWDIETGEMLIACFPKIGRGNR
IILTSRISKVGWQVKCRSNPLDLQVLTPEKSWDLFEKRVFGKGSCPAELSDIGHQIVEKCRGLPLTVILIAGVIVRVRKG
KEKEKEKGLWLKIQHNLDSFISTNINLQMMKVMQLSYDHLPYHLKPLLLYFARSRKSKRTPVSMVMQFWMAEGLVDHDIG
SKSSLEEATQSYLDALISSSLIMVDHIKKSKSFSVRIKVCYVHDVVHDFCSEKAKNEKFL
>St_PG4060_C00T050050.1
SVEPTESTSSPFVEVTVGHEKEESQIIDQLLDEHESELDVISIVGMPGLGKTTLANKVYNNTLVASHFKVRAWCIVSQKY
NKSNVLRKILHQVTGPEGKESEDHDLAEKLRKALLDKRYLIVLDDVWDIATGEMLIACFPKIKRGNRIILTSRSSKVGLQ
VKCRSDPLKLQLFTPEKSWELFEKRVFGKGSCPAELSEVGHQIVKKCNGLPLTVVLIAGVIVRVRKGKEKEKEKDLWLKI
QDNLDSFISANNNLEMMKVLQLSYDHLPYHLKPLLLYFTRSQKNKRTPVSTLMQLWIAEGFVDHDIRSKSSLEEVTQSYL
DALISSSLIMVDHIPSESIWTSVMIRACYVHDVVHDFCSVKAKKEKFF
>St_PG5003_C00T028789.1
IEPIESTSSSSIKVTVGHEEDETRIIGQLLDEHESELDVISIVGMPGLGKTTLANKIYNNTLVASHFKIRAWCTVSQKYN
KSKVLREILQQVTGSEEKRSEDDLAEKLRRALLDKRYLIVLDDVWDIATVEMLIACFPKVDRGNRVILTSRSSEVCLKVK
CRSDPHDLQVLTAKQSWELFEKRVFGDQGSCPAELSDIGRQIVEKCKGLPLAIVLIAGVIVRGKEKEKDFWLKIQHNLDS
FISDNINLVMQLSYDHLPYHLKPLLLYFARSQKSKQTPVSTLMQLWMAEGIVVHGIPSKGSLEDATQSYLDALISSSLIM
VDHIPIGSIWMSEKIKVCYVHDVVHDFCSVKAEKEKFF
>St_PG5003_C00T028791.1
VLDEKSSDKPIELTVGHEEEEAWIIDQLLDEHESELDVISIVGKPGLVKDSEDDLADKLRRALLDKRYLIVLDDVWDIAT
GEMLIACFPKVERGNRIILTSRSSEVGLKVKCRSDPLHLQLLTPEKSWELFEKRVFGEGICPAELSEVGHQIVDKCKGLP
LALVLIAGVTVRVREGKKKEKEKDLWLQIEHNLDSFVSGNNNLQMMKVMQLSYDHLPYHLKPLLLYFARSQKSKRTPVST
LMQLWMAEGLVDHDSLEEVTQSYLDALTSSSLIMVEHSQSKSSWALSVMIKVCYMHDVVHAFCSVESKKEKFF
>St_PG5003_C00T028792.1
DAKSSEETIESTSSSFVEVTVGHEEEEARIICQLLDEHESELDVISIVGMPGLGKTTLANKVYKNTLVATHFNVRAWCTV
SQKYNKLKVLREILQQVTVSEKKESEDDLAENLRRALLDKRYLIVLDDVWDIETGEMLIACFPKFKRGNRIILTSRSSKV
GLQVKCHSDPLHLQLLTPEKSWDLFVKKVFGDEGSCPAELSEVGHQIVEKCKGLPLAIVLIAGVIVRGKKKEKDLWLQIE
HNLDFFISANNNLQMMKVMQLSYDHLPYHLKPLLLYFARSQKSKRTPVSTLMQLWMAEGLVDHDSLEEATQSYLDALISS
SLIMVDHIPFKSIWRTPVMIKVCYMHDVVHDFCSVKAKKEKFF
>St_PG5003_C00T028997.1
DEPIESTSSSFVEVTVGHEEDEAQMIDQLLDEHESELDVISIVGMPGLGKTTLANKVYNNTLVASHFNVRAWCTVSQKYN
KSKVLREILQQVTASEKKESEDDLAKKQRRVVESEEDLAENLRGALYDKRYLIVLDDVWDIETGEMLIACFPKIGRGNRI
ILTSRISKVGWQVKCRTNALDLQVLTPEKSWDLFEKRVFGKGSCPAELSDIGHQIVEKCRGLPLTVVLIAGVIVRVRKGK
EKEKGLWLKIQHNLDSFISSNINLQMMKVMQLSYDHLPYHLKPLLLYFARSRKSKRTPVSTLMQLWMAEGLVDHDIGSKS
SLEEATQSYLDALIFSSLIMVDHIKKSKSFSVRIRVCYVHDVVHDFCSEKAKNEKFL
>St_PG5003_C00T029000.1
SDKPIESTSSSFVEVTVGHEEEEARIIDQLLDEHESELDVISIVGMPGLGKTTLANKVYNNTLVATHFNVRAWCTVSQKY
NKSKVLREILLQVTGSGGKEREDDLAEKLRVALYDKRYLIVLDDVWDIETWEMLTACFPKVERGNRVILTSRSSEVGLKV
KCRSDPLRLQLLTTEKSWELFEKRVFGEGSCPAELSEVGHQIVEKCQGLPLAVVLIAGVIVRGKKMENDLWLNIQDNLDS
FISANINLQMMKVMQLSYDHLPYHLKPLLLYFARSRKSKRTPVSKLMQLWMAEGLVDHDIPSKCSLEEATQRYLDALVSS
SLIMVDHMLYKKNMPFSVMIKVCYVHDVVHDFCSVKAKKEKFL
>St_PG5003_C00T029086.1
NPIESISSSFVDVTVGHQEDEDRMIDQLLDEHESELDVISIVGMPGLVSSHFNVRAWCTVSQKYNKSKVLGEILQQVTDS
EGKSEDDLAEKLRRALLDKRYLIILDDVWDITTGEMLISCFPKIKRGNRIILTSRSSKVGLQVKCHSDPLHLRLLTPEKS
WELLKKRVFGEGSCPAELSEVGHQIVEKCKGLPLALVLIAGVIVRVREGKKKEKDLWLKIQHNLDSLISSNNNLQMMKVM
QLSYDHLPYHLKPCLLYFGRYRKSKRTPVSKLMQLWMAEGFADHIPSTSSLEEAAQSYLDALISSSLIMVDHIPSKKSVH
FSVRIKVCYVHDVVHDFCSVKVKKEKFF
>St_PG5003_C00T029088.1
DAKSSEETIESTSSSFVEVTVGHEEEEARIICQLLDEHESELDVISIVGMPGLGKTTLANKVYKNTLVATHFNVRAWCTV
SQKYNKLKVLREILQQVTVSEKKESEDDLAENLRRALLDKRYLIVLDDVWDIETGEMLIACFPKFKRGNRIILTSRSSKV
GLQVKCHSDPLHLQLLTPEKSWDLFVKKVFGDEGSCPAELSEVGHQIVEKCKGLPLAIVLIAGVIVRGKKKEKDLWLQIE
HNLDFFISANNNLQMMKVMQLSYDHLPYHLKPLLLYFARSQKSKRTPVSTLMQLWMAEGLVDHDSLEEATQSYLDALISS
SLIMVDHIPFKSIWRTPVMIKVCYMHDVVHDFCSVKAKKEKFF
>St_PG5003_C00T050843.1
IEPIESTSSSSIKVTVGHEEDETRIIGQLLDEHESELDVISIVGMPGLGKTTLANKIYNNTLVASHFKIRAWCTVSQKYN
KSKVLREILQQVTGSEEKRSEDDLAEKLRRALLDKRYLIVLDDVWDIATVEMLIACFPKVDRGNRVILTSRSSEVCLKVK
CRSDPHDLQVLTAKQSWELFEKRVFGDQGSCPAELSDIGRQIVEKCKGLPLAIVLIAGVIVRGKEKEKDFWLKIQHNLDS
FISDNINLVMQLSYDHLPYHLKPLLLYFARSQKSKQTPVSTLMQLWMAEGIVVHGIPSKGSLEDATQSYLDALISSSLIM
VDHIPIGSIWMSEKIKVCYVHDVVHDFCSVKAEKEKFF
>St_PG5003_C00T050845.1
VLDEKSSDKPIELTVGHEEEEAWIIDQLLDEHESELDVISIVGKPGLVKDSEDDLADKLRRALLDKRYLIVLDDVWDIAT
GEMLIACFPKVERGNRIILTSRSSEVGLKVKCRSDPLHLQLLTPEKSWELFEKRVFGEGICPAELSEVGHQIVDKCKGLP
LALVLIAGVTVRVREGKKKEKEKDLWLQIEHNLDSFVSGNNNLQMMKVMQLSYDHLPYHLKPLLLYFARSQKSKRTPVST
LMQLWMAEGLVDHDSLEEVTQSYLDALTSSSLIMVEHSQSKSSWALSVMIKVCYMHDVVHAFCSVESKKEKFF
>St_PG5003_C00T050846.1
DAKSSEETIESTSSSFVEVTVGHEEEEARIICQLLDEHESELDVISIVGMPGLGKTTLANKVYKNTLVATHFNVRAWCTV
SQKYNKLKVLREILQQVTVSEKKESEDDLAENLRRALLDKRYLIVLDDVWDIETGEMLIACFPKFKRGNRIILTSRSSKV
GLQVKCHSDPLHLQLLTPEKSWDLFVKKVFGDEGSCPAELSEVGHQIVEKCKGLPLAIVLIAGVIVRGKKKEKDLWLQIE
HNLDFFISANNNLQMMKVMQLSYDHLPYHLKPLLLYFARSQKSKRTPVSTLMQLWMAEGLVDHDSLEEATQSYLDALISS
SLIMVDHIPFKSIWRTPVMIKVCYMHDVVHDFCSVKAKKEKFF
>St_PG5003_C00T050848.1
YPIESISSSFVDVTVGHQEDEDRMIDQLLDEHESELDVISIVGMPGLVSSHFNVRAWCTVSQKYNKSKVLGEILQQVTDS
EGKSEDDLAEKLRRALLDKRYLIILDDVWDITTGEMLISCFPKIKRGNRIILTSRSSKVGLQVKCHSDPLHLRLLTPEKS
WELLKKRVFGEGSCPAELSEVGHQIVEKCKGLPLALVLIAGVIVRVREGKKKEKDLWLKIQHNLDSLISSNNNLQMMKVM
QLSYDHLPYHLKPCLLYFGRYRKSKRTPVSKLMQLWMAEGFADHIPSTSSLEEAAQSYLDALISSSLIMVDHIPSKKSVH
FSVRIKVCYVHDVVHDFCSVKVKKEKFF
>St_PG5003_C00T050851.1
SNEPIESASSSFVEVTVGHEEDEAKMIDQLLDKHESKLDVISIVGMPGLGKTTLAKRVYNNTLVASHFNVRAWCTVSQKY
NKSKVLGEILQQVTSSGGKESVDDLAEKLRVALYDKRYLIVLDDVWDIATGEMLIACFPKVERGNRVILTSRSSEVGLKV
KCRSDLLRLQLLTLGKSWELFEKMVFGEGSCPAELLDVGHQIVEKCQGLPLAVVLIAGVIVREKKKEKDLWLKIQHNLDT
FVSANNNLETMQLSYDHLPYHLKPLLLYFARSRKSKRTPVSKLMQLWMAEGLVDHDIPSKCSLEEATQSYLDALISSSLI
MVEHRQAKRILPFSVMIKVCYVHDVVHDFCSVKAKKEKFL
>St_PG5003_C00T050852.1
SDKPIESTSSSFVEVTVGHEEEEARIIDQLLDEHESELDVISIVGMPGLGKTTLANKVYNNTLVATHFNVRAWCTVSQKY
NKSKVLREILLQVTGSGGKEREDDLAEKLRVALYDKRYLIVLDDVWDIETWEMLTACFPKVERGNRVILTSRSSEVGLKV
KCRSDPLRLQLLTTEKSWELFEKRVFGEGSCPAELSEVGHQIVEKCQGLPLAVVLIAGVIVRGKKMENDLWLNIQDNLDS
FISANINLQMMKVMQLSYDHLPYHLKPLLLYFARSRKSKRTPVSKLMQLWMAEGLVDHDIPSKCSLEEATQRYLDALVSS
SLIMVDHMLYKKNMPFSVMIKVCYVHDVVHDFCSVKAKKEKFL
>St_PG5003_C00T050854.1
DEPIESTSSSFVEVTVGHEEDEAQMIDQLLDEHESELDVISIVGMPGLGKTTLANKVYNNTLVASHFNVRAWCTVSQKYN
KSKVLREILQQVTASEKKESEDDLAKKQRRVVESEEDLAENLRGALYDKRYLIVLDDVWDIETGEMLIACFPKIGRGNRI
ILTSRISKVGWQVKCRTNALDLQVLTPEKSWDLFEKRVFGKGSCPAELSDIGHQIVEKCRGLPLTVVLIAGVIVRVRKGK
EKEKGLWLKIQHNLDSFISSNINLQMMKVMQLSYDHLPYHLKPLLLYFARSRKSKRTPVSTLMQLWMAEGLVDHDIGSKS
SLEEATQSYLDALIFSSLIMVDHIKKSKSFSVRIRVCYVHDVVHDFCSEKAKNEKFL
>St_PG5003_C00T050854.2
DEPIESTSSSFVEVTVGHEEDEAQMIDQLLDEHESELDVISIVGMPGLGKTTLANKVYNNTLVASHFNVRAWCTVSQKYN
KSKVLREILQQVTASEKKESEDDLAKKQRRVVESEEDLAENLRGALYDKRYLIVLDDVWDIETGEMLIACFPKIGRGNRI
ILTSRISKVGWQVKCRTNALDLQVLTPEKSWDLFEKRVFGKGSCPAELSDIGHQIVEKCRGLPLTVVLIAGVIVRVRKGK
EKEKGLWLKIQHNLDSFISSNINLQMMKVMQLSYDHLPYHLKPLLLYFARSRKSKRTPVSTLMQLWMAEGLVDHDIGSKS
SLEEATQSYLDALIFSSLIMVDHIKKSKSFSVRIRVCYVHDVVHDFCSEKAKNEKFL
>St_PG5003_C00T059537.1
STSSLFVEVTVGHEKEESQIIDQILDEHESELDVISSVGMPGLGKTTLAKKVYNNILVASHFKIRAWCTVSQKYNKSKVL
WEILQQVTGSEEKGSEDDLAEKLRRALLDKRYLIVLDDVWDIATGEMLVSCFPKFNRGNRIILTSRISKVGSQVKCRTDP
LDLQVLTPEKSWELFEKRVFGERSCPAELSDVGHKIVKKCKGLPLAIVLIAGVIVRGKKKEKDLWLKIQDNLDSFISANI
NLQMMKVMQLSYDHLPYHLKLLLLYFARSQKNKRTPVSKLKQLWMAEGLVDHDIPSKSSLEEVTQSYLDALISSSLIMVD
HILCKKSMPFSVRIKVCYVHDVVHDFCSEKAKKAKFF
>St_PG5003_C00T059537.2
STSSLFVEVTVGHEKEESQIIDQILDEHESELDVISSVGMPGLGKTTLAKKVYNNILVASHFKIRAWCTVSQKYNKSKVL
WEILQQVTGSEEKGSEDDLAEKLRRALLDKRYLIVLDDVWDIATGEMLVSCFPKFNRGNRIILTSRISKVGSQVKCRTDP
LDLQVLTPEKSWELFEKRVFGERSCPAELSDVGHKIVKKCKGLPLAIVLIAGVIVRGKKKEKDLWLKIQDNLDSFISANI
NLQMMKVMQLSYDHLPYHLKLLLLYFARSQKNKRTPVSKLKQLWMAEGLVDHDIPSKSSLEEVTQSYLDALISSSLIMVD
HILCKKSMPFSVRIKVCYVHDVVHDFCSEKAKKAKFF
>St_PG5018_C00T023863.1
SFVEPIESTSSPFVEVIVGHEKEESQIIGQLLNQHESELDVISIVGMPGLGKTTLANKVYSNTLVASHFKIRGWCTVSQK
YNKSKVLREILQQVASSEEKESEDHDLAEKLRRALYDKRYLIVLDDVWDIATGEMLIACFPKLKRGDRVILTSRISKVGS
QVKCRTDPIDLQVLTLEKSWELFEKRVFGEGSCPAELSDVGHQIVKKSKGLPLAIVLIAGVIVRGKKKEKNLWLKIQHNL
DSFISANINLQMMKVMQLSYDHLPCHLKPLLLYFARSQKNKRTPVSELKQLWMAEGFVDYDIPSKGSLEEATQSYLDALI
SSSLIMVD
>St_PG5018_C00T023864.1
PIESTSSSFVEVTVGHEEDEAKMIDQLLDKHESELDVISIVGMPGLGKTTLANKVYNNTLVATHFNVRAWCTVSQKYNKS
KVLREILLQVTGSGGKEREVDLAEKLRVALYDKRYLIVLDDVWDIETWEMLPVCFPKVERGNRVILTSRSSEVGLKVKCR
SDPLRLQLLTTEKSWELFEKRVFGEGSCPAELSEVGHQIVEKCQGLPLAVVLIAGVIVRGKKMENDLWLNIQDNLDSFIS
ANINLQIMKPLLLYFARSQKRKRTPVSKLMQLWMAEGLVDHDIPSKCSLEEATQRYLDALVSSSLIMVDHMLYKKNMPFS
VMIKVCYVHDVVHDFCSVKAKKEKFL
>St_PG5018_C00T023865.1
EPIELTSSPFVEVTVVHEKESQIIDQLLDEHESELDVISFVGMPGLGKTTLANKVYNNTLVASHFKIRAWCTVSQKYNKS
KVLREILQQVTGSEVKGSEDDLAEKLRRALYDKRYLIVLDDVWDIATGEMLIACFPKLKRGDRVGSQVKCRTDPINLQVL
TPEKSWELFEKRVFGEGSCPAELSNVGHQIVKKCKGLPLAIVLIAGVIVRGKKKEKNLWLKIQHNLDSFISANINLQMLK
VMQLSYDHLPCHLKPLLLYFARSQKNKRTPVSELKQLWMAEGFVDYDIPSKGSLEEATQSYLDALISSSLIMVDQILSKK
SMPFSVRIKVCYVHDVMHDFCSEKAKKEFFF
>St_PG5018_C00T023867.1
KSFVEPIESTSSPFVEVTVGHEKEKSQIIGQLLNQHESELDVISIVGMPGVGKTTLANRVYNDTSVASHFNVRAWCTVSQ
KYNKSKVLRQILQQVTGSGGKESEDDLAEKLRGALYDKRYLIVLDDVWDIETGEMLVACFPKIGRGNRIILTSRISKVGL
QVKCRTNPLHLQVLTPEESWDLFEKRVFGKGSCPAELSDIGHQIVGKCGGLPLTVVLIAGLIVRVRKGKEKEKEKGLWLK
IQHNLDSFISANINLVIQLSYDHLPYHLKPLLLYCARSRKSKRTPVSKLMQLWMAEGFVDHDIRSKNSLEEVTQSYLDAL
ISSSLIMVDHIKGSHPFFVRIKVCYVHDVVHDFCSVKAKKEKFF
>St_PG5018_C00T023868.1
SDEPIESTSSSFVEVTVGHEEDEAWIKEKLLDEHESELDVISIVGMPGLGKTTLANKVYNNTLAASHFNVRAWCTVSQKY
NKSKVLREILQQVTVSEKKESADDLAKKQRRVVESEEDLAENLRRALLDKRYLIVLDDVWDIETGEKLIACFPKVKRGNR
IILTSRCSKVGLQVKCHSDPLHLQLLTPEKSWDLFKKRVFGEQGSCPAELSEVGHQIVEKCKGLPLAVVLIAGVIVRGKE
KEKEKDFWLKIQDSLDSFISTNNNLQMRKLWMAEGLVDHDIPSKCSLEESTQSYLDALISSSLIMVDHIKKSKSFYVRIK
VCYVHDVVHEFCSVKSRKETFF
>St_PG5018_C00T023870.1
PFVEVTVVHEKESQIIDHLLDEHEPELDDSIRAWCTVSQKYNKSKVLREILQQVTGSEEKGSEDDLAEKLRRALYDKRYL
IVLDDVWDIAIGEMLIACFPKLKRGDRIILTSRISKVGSQVKCRTDPIDLQVLTPEKSWELFEKGSCPAELSDVGHQIVK
KCKGLPLAIVLIAGVIVRGKKKEKNLWLKIQHNLDSFISANINLQMMKVMQLSYDHLPYHLKPLLLYFARSQKNKRTPVS
KLKQLWMAEGFVDYDIPSKGSLEEATQSYLDALISSSLIMVDQIPSKKSMPFSVRIKVCNVHDVVHDFCSEKAKKEKFF
>St_PG5018_C00T023871.1
KSFVEPIESTSSPFVEVTVGHEKEKSQIIGQLLNQHESELDVISIVGMPGVGKTTLANRVYNDTSVASHFNVRAWCTVSQ
KYNKSKVLRQILQQVTGSGGKESEDDLAEKLRGALYDKRYLIVLDDVWDIETGEMLVACFPKIGRGNRIILTSRISKVGL
QVKCRTNPLHLQVLTPEESWDLFEKRVFGKGSCPAELSDIGHQIVGKCGGLPLTVVLIAGLIVRVRKGKEKEKEKGLWLK
IQHNLDSFISANINLVIQLSYDHLPYHLKPLLLYCARSRKSKRTPVSKLMQLWMAEGFVDHDIRSKNSLEEVTQSYLDAL
ISSSLIMVDHIKGSHPFFVRIKVCYVHDVVHDFCSVKAKKEKFF
>St_PG5018_C00T023876.1
DAKSSEETIESTSSSFVEVTVGHEEEEARIIGQLLDEHESELDVISIVEMPGLGKTTLANKVYKNTLVATHFNVRAWCTV
SQKYNKSKVLREILQQVTVSEKKESEDDLAENLRRELLDKRYLIVLDDVWDIATGEMLIACFPKVKRGNRIILTSRSIKV
GLQVKCHSDPLHLQLLTPEKSWDLFVKKVFGDEGSCPAELSEVGHQIVEKCKGLPLAIVLIAGVIVRGKKKEKDLWLQIQ
DNLDSFISAKNNLEMMKVMQLSYDHLPYHLKPLLLYFGRSQKSKRTPVSTLMHLWMEEGFVDHDISSKSSLEEATQSYLD
ALISSSLIKMDHIPCESSEPFSVMIKVCYVHDVVHDFCLVRSKKEQFF
>St_PG5018_C00T023880.1
IKPIELTSSPFVEVTIVHEKESQIIDQLLDEHESELDVISIVGMPGLGKTTLANKVYNNTLVASHFKIRAWCTVSQKYNK
SKVLREILQQVPGSEVKGSEDDLAEKLRRALYDKRYLIVLDDVWDIATGEMLIACFPKLKRGDRVILTSRISKVGYLELS
NVGHQIVKKCKGLPLAIVLIAGVIVRGKKKEKNLWLKIRHNLDSFISANINLQMMKVMQLSYDHLPYHLKPLLLYFARSQ
KNKRTPVSKLKQLRMAEGFVDHDIRSKSSLEEATQSYLDALVSSSLIMVDQIPSKKSARFYASNFLHHRLT
>St_PG5018_C00T023881.2
DRPIESTSSSFVEVTVGHEEDEAKMIDQLLDKHQSELDVISIVGMPGLGKTTLAKKVYNNTLVASHFNVRAWCTVSQKYN
KSKVLREILQQVTGSGGKESEDDLAEKLRVALYDKRYLIVLDDVWDIATGEMLIACFPKVERGNRVILTSRSSEVGLKVK
CRSDLLRLQLLKPEKSWELLEKMVFGEGSCPAELLDVGHQIVEKCQGLPLAVVLIAGVIVRGKKKEKDLWLKIQHNLDSF
VSANNSLEIMQLSYDHLPCHLKPLLLYFARSRKSKRIRVSRLMQLWMAEGLVDHDIPSKCSLEEATQSYLDALISSNLIT
VDHILSEKKMCFSVRIKVCYVHDVVHDFCSVKAKREKFL
>St_PG5018_C00T023884.1
SSNEPIESTSSSFVEVTVGHEEEEARIIDQLLDEHESELDLISIVGMSGLGKTTLANKVYNNTLVASHFNVRAWCTVSQK
YNKSKVLWEILQQVTASEKKESEDDVAKKQRRVVESEENIAENLRVALYDKRYLIVLDDVWDIATGEMLIACFPKIERGN
RVILTSRSSEVGLKVKCRSDPLHLQLLTLGKSWELFEKRVFGEGSCPAELSDVAHQIVEKCQGLPLAVVLIAGVIVRGKK
KENDLWLKIQHNLDSFVSANNNLEMMKVMQLSYDHLPYHLKPLLLYFARCRKSKRTPVSELMQLWMAEGLVDHDIPSKYS
LEEATQRYLDALVSSSLIMVDHMLYKKSEPFSVRIKVCYVHDVVHDFCSVKAKKEKFV
>St_PG5018_C00T023886.1
IESISSSSIKVTVGHEEDETRIIGQLLDEHESELDVISIVGMPGLGKTTLANKIYNNTLVASHFKIRAWCTVSQKYNKLK
VLREILQQVTGSEEKGSEDDLAEKLRRALLDKRYLIVLDDVWDIATVEMLIACFPKVDRGNRVILTSRSSELKKVGSYSK
KGYLEIKEAAPAELSDIGHQIVEKCKGLPLAIVLIAGVIVRGKEKDLWLKIQHNLDSFISDNINLVMQLSYDHLPYHLKP
LLLYFARSQKSKQTPVSTLMQLWMAEGIVVHDIPSKGSLEDATQSYLDALISSSLIMVDHIPIGSIWMSEKIKVCYVHDV
VHDFCSVKAEKEKIF
>St_PG5018_C00T028213.1
DEPIESTSSSFVEVTVGHEEEEARIIDQLLDEHESELDLISIVGMAGLGKTTLANKVYNNTLVASHFNVRAWCTVSQMYN
KSKVLWEILQQVTASEKKESEDDLAKKQQRVVESEDDLAKKQRRVVESEEDLAENLRVALYDKRYLIVLDDVWDTATGEM
LIACFPKIERGNRVILTSRSSEVGLKVKCRSDPLHLQLLTPGKSRELFKKRVFGEGSCPDELSNVARQIVEKCQGLPLAI
VLIAGVIVRGKKKEKDLWLKIQHNLDSFVSANNNLEMMKVMQLSYDHLPYHLKPLLLYFARSRKSKRTPVSKLMQLWMAE
GLVDHDIPSKYSLEEATQRYLDALVSSSLIMVDHMIYKKSEPFSVRIKVCYVHDVVHDFCSVKAKKEKFV
>St_PG5018_C00T028216.1
NEPIELSSSSFVELLDERESKLDVISIVGMPGIGKTTLANKVYNNTLVASHFNVRAKCTVSQKYNKSKVLQEILQQVPHV
SGGNENEDDLADKLRVALYDKRFLIVLDDVWDVATGETLIACFPKVKRGNRIILTSRSSELGSKVKCLSDPLHLQLLAPE
KSWDLFVKKVFGDEGSCPAELSGVGHQIVEKCQGLPLAIVLIAGVIVRGKKKEKDLWLKIQHNLDSFISTNINLQMMKVM
QLSYDHLPCHLKPLLLYFARSQKSKRTPVSTLMQLWMAEGLVDHDSLEEATQIYLDALISSSLIMMDHIPSKSSEYFSVM
IKVCYVHDVVHDFCSVKAKKEKLF
>St_PG5032_C00T017513.1
AKSSDEPIESTSSPFVEVTVGHEKEESKIIGQLLNQQESELDVISIVGMPGLGKTTLAKKVYHNTSVASHFKIRAWCTVS
QKYNKSKVLRKILQQVIGSEGKESEDDLAEKLRVALYDKRYLIVLDDVWDIAIGEMLIACLPKFKRGNRIILTSRSSKVC
LQVKCRTDPLDLQVLTPEKSWELFEKRVFGEGSCPSELSDVGHEIVEKCKGLPLAIVLIAGLIVRGKEKEKDLWLKIKHN
LDSFISDNINSEMMKVMQLSYDHLSYHLKPLLLYFARSRKSKRTPVSKLMQLWMAEGLVDHDIPSKCSLEEATQSYLDAL
VSSSLIKVDHMFYLNSNTFSIKMKVCYVHDLVHDFCSVKAKKEKFV
>St_PG5032_C00T047200.1
SDKPIESTSSSFVEVTVGHEEDEAKMIDQLLDEHESELDVISIVGMPGVGKTTLANKVYNNTLVASHFKIRAWCTISQKY
NKSKVLQEILQQVTGLGGKESEDDLAEKLRVALYDKRYLIVLDDVWDIAIGEMLLACFPKVERGNRVILTSRSSEVGLKV
KCRSDLLRLQLLTLGKSWELFEKMVFGEGSCPAELLDVGHQIVEKCQGLPLAVVLIAGVIVRGKKKEKDLWLIIQHNLDS
FVSANNNLEIMQLSYDHLPDHLKPLLLYFARSRKSKRTQVSKLMQLWMAEGLVDHDIPSKCSLEEATQSYLDALISSNLI
MVDHILSKKNRYFSVRIKVCYVHDVVHDFCSVKAKREKFL
>St_PG5032_C00T047203.1
SSDEPIESTSSSFVEVTVGHEEEEAWIIAQLLDEHESELDLISIVGLAGVGKTTLANKVYNNTLVASHFNVRAWCTVSQK
YNKSKVLWEILQQVTASGKKESEDDLAKKQQRVVESEDDLAKKQRRVVESEEDLAENLRVALYDKRYLIVLDDVWDTATG
EMLIACFPKIERGNRVILTSRSSEVGLKVKCRSDPLHLQLLTSGKSWELFEKRVFGEGSCPDELSNVAKQIVEKCQGLPL
AVVLIAGVIVRGKKTEKDLWLKIQHNLDSFVSANNNSEMMKVMQLSYDHLPYHLKPLLLYFARSRKSKRTPVSKLMQLWM
AE
>St_PG5032_C00T058044.1
KSFVEPIESTSSPFVEVTVGHEKEESQIIDQLLDEHESKLDVISIVGMPGVGKTTLANKVYNNTLVASHFKIRSRCTVSQ
KYNKSKVLREILQQVTGSEEKRSEDDLAEELRRALLNKRHLIVLDDVWDIATGEMLISCSPKFKRGNRIILTSRISKVGL
QVKCSTDPIDLQILTPEKSWELFEKMVFGEGSCPAELSDVGHQIVKKCKGLPLAIVLVAGVIVRGKKKEKDLWLKIQHNL
DSFISANINLVMQLSYDHLPYHLKPLLLYFARSQKNKRTPVSKLKQLWMAEGILKLSKLKHVKIDFCSFFEEEEEEEMDA
ENIMHQPKLEHLTNLSKVVISDHEATSDVLEKFPN
>St_PG5032_C00T058060.1
AKSFVESIESTSSPFVEVTVGHEKEESQIIDQLLDEHESKLDVISIVGMPRVGKTTLANKVYNNTLVASHFKIRAWCTVS
QKYNKSKVLREILQQVTGSGGKESKADFAENLRRALLNKRYLIVLDDVWDIATGEMLIACFPKFERGDRVILTSRISKVG
SQVKCRTDPIDLQVLTPEKSWELFEKRVFGEGSCPAELSDVGHQIVKKCKGLPLAIVLVAGVMVRGKKKEKDLWLKIQDN
LDSFISANINLQMMKVMQLSYDHLPYHLKPLLLYFARSQKNKRTPVSKLKQLWMAEGFVDHDIRSKSSLEDATQSYLDAL
ISSCLIMVDHILSKKSMPFSVRIKVCYVHDVVHDFCSEKVKKEKFF
>St_PG5062_C00T027845.1
STSSLFVEVTVGHEKEESQIIYQLLDEHVFKLDVISIVGMPGLGKTTLANKVYNNTKVASHFKIRAWCTVSQKYNKSKVL
WEILQQVTDSEEKGSEDDLAEKLRRALLDKRYLIVLDDVWDIATGEMLISCFPKFKRGNRIILTSRISKVGSQVKCRTDP
LYLQVLTHEKSWELFEKRVFGEGSCPAELSDVGHQIVKKCKGLPLAIVLIAGVIVRGNEKEKDLWLKIQDNLDSFISANI
NLQMMKVMQLSYDHLPYHLKLLLLYFARSQKNKRTPVSKLKQLWMAEGLVDHDIPSKSSLEEVTQSYLDALVSSSLIMVD
HILCKKSMLFSVRIKVCYVHDVVHDFCSEKAKKAKFF
>St_PG5062_C00T047821.1
KSSDEPIESTSSSFDEKTVGHEEDEARIIGQLLDEHISELDVISIVGMPGLGKTTLANKVYKHTLVASHFNVRAWCTVSQ
KYNKSKVLWEILQQVTVSGGIESEYDPAEMLRRALLNKRYLIVLDDVWDIATGEMLIACFPKVKRGNRIILTSRNSEVGL
KVKCHSDLLHLRLLTREKSWELFRKRVFGDDGSCPAELSKVGHKIVDKCKGLPLALVLIAGVIVRVRVGKKKEREKDLWE
REKDLWLKIQHYLDSSISANNNLEMMKVMQLSYDHLPYHLKPLLLYFARSQKNKRTPVSILMQLWMAEGFVDHDILSNSS
LEEVIQSYLDALISRSLIMVDHIPIGSIWMSDKIKVCYVHDVVHDFCSVKAKKEKLF
>St_PG5062_C00T047822.1
SVEPTESTSSPFVEVTVVHEEDEAWIIGQLLDEHESEFDVISIVGMPGLGKTTLANKVYNNTLVASHFHVRAKCTVSEKY
NKSKVLQEILKQVTGSGGKESENDLAENLRRALLDKRYLIVLDDVWDIETGEMLIACFPKFKRGNRIILTSRSSKVGLQV
KCHSDPLHLKLLKHEESWELFEKRVFGEGSCPAELLDVGHQIVEKCQGLPLAIVLIAGVIVRGKKKEKDLWLQIEHNLDS
FISSNNNLQMMKVMQLSYDHLPCHLKPLLLYFARSQKSERTPVSTLMQLWTAEGLVDDDSLEDVTQSYLDALISSSLIMV
DHSPSDSESIWMTSGMSKVCYMHDVVHDFCSVKAKKEKFF
>St_PG5062_C00T047827.1
SSNKPIESTPSSFVEVTVGHEEDEAWIIGQLLDEHESELDVISIVGMPGLGKTTLANKVYNNTLVASHFNVRAKCTVSQK
FNKSKVLQEILQQVTGSGGKESENDLAKKLRVALYDKRYLIVLDDVWDIATGEMLIACFPKVKRGNRIILTSRSSKVGLP
VKCHSDPLHLQLLTPKKSWDLFVNRVFGEGSCPAELSDVGHKIVEKCQGLPLAVVLIAGVIVSKQKEKDLCLKIQHNLDS
FVSANINLQMMKVMQLSYDHLPYHLKPLLLYFARSKKSKRTPVSTLMQLWMAEGLVDHDSLEEATQSYLDALISSSLIMV
DHIPSDSIWTSVMIRACYLHDVVHNFCSVKAKKEKFF
>St_PG5062_C00T047831.1
NEPIELTSSSFVEVTVGHEEDEARIIGQLLDEHESELDVISIVGMPGLGKTTLANKVYNNTLVASYFNVRAKCTVSQKYN
KSKVLQEILQQVSHVSGGNESEDDPADKLRRALLDKRYLIVLDDVWDTATGEMLIACFPKVKRGNRIILTSRNSKVGLQV
KCHSDPLHLQLLTPEKSWDLFVKKVFGDEGSCPAELSEVGHQIVEKCQGLPLAIVLIAGVIVRGKKKEKDLWLQIQDNLD
SFISAKNNLEMMKVMQLSYDHLPHHLKPLLLYFGRYRKSKRTPVSTLIQLWMAEGLVDHDSSEEGTQSYLDALISSSLIM
MDHIPCESRVPFSVMIKVCYVHDVVHDFCSVKAKKEKLF
>St_PG5062_C00T047835.1
IESTSSSFVEVTVGHEEDEAKMIDQLLDKHQSELDVISIVGMPGLGKTTLAKKVYNNTLVASHFNVRAWCTVSQKYNKSK
VLGEILQQVTGSGGKESEDDLAEKLRVALYDKRYLIVLDDVWDIATGEMLIACFPKVERGNRVILTSRSSEVGLKVKCRS
DLLRLQLLTLGKSWKLFEKMVFGEGSCPAELLDVGHQIVEKCQGLPLAVVLIAGVIVRGKRKEKDLWLKIQHNLDSFVSA
NNNLEIMQLSYDHLPDHLKPLLLYFARSRKSKRTQVSKLMQLWMAEGLVDHDIPSKCSLEEATQSYLDALISSNLIMVDH
ILSKKIKFFSVRIKVCYVHDVVHDFCSVKAKREKFL
>St_PG5062_C00T047836.1
EPIELTSSPFVEVTVVHEKESQIIDQLLDEHESELDVISFVGMPGLGKTTLANKVYNNTLVASHFKIRAWCTVSQKYNKS
KVLREILQQVTGSEVKGSEDDLAEKLRRALYDKRYLIVLDDVWDIATGEMLIACFPKLKRGDRVILTSRISKVGSQVKCR
TDPINLQVLTPEKSWELFEKRVFGEGSCPAELSNVGHQIVKKCKGLPLAIVLIAGVIVRGKKKEKNLWLKIQHNLDSFIS
ANINLQMMKVMQLSYDHLPCHLKPLLLYFARSQKNKRTPVSKLKQLWMAEGFVDHDIRSKSSLEEVTQSYLDALVSSSLI
MVDQIPSKKSMPFSVRIQVCYVHDVVHDFCSEKSKKAKFF
>St_PG5062_C00T047837.1
PIESTSSSFVEVTVGHEEDEAKMIDQLLDKHESELDVISIVGMPGLGKTTLANKVYNNTLVATHFNVRAWCTVSQKFNKS
KVLREILLQVTGSGGKEREDDLAEKLRVALYDKRYLIVLDDVWDIETWEMLTAFFQSDPLRLQLLTTEKSWELFEKRVFG
EGSCPAELSEVGHQIVEKCQGLPLAVVLIAGVIVRGKKMENDLWLNIQDNLDSFISANINLQMLKVMQLSYDHLPYHLKP
LLLYFARSRKSKRTPVSKLMQLWMAEGLVDHDIPSKCSLEEATQRYLDALVSSSLIMVDHMLYKKNMPFSVMIKVCYVHD
VVHDFCSVKAKKEKFL
>St_PG5062_C00T047838.1
KSFVEPIESTSSPFVEVTVGHEKEESQIIGQLLNQHESELDVISIVGMPGLGKATLANKVYNNTLVASHFKIRAWCTVSQ
KYLIVLDDVWDIATGEMLIACFPKLKRGDRVILTSRISKVGSQVKCRTDPIDLQVLTLEKSWELFEKRVFGEGSCPAELS
DVGHQIVKKCKGLPLAIVLIAGVIVRGKKKEKNLWLKIQHNLDSFISANINLQMMKVMQLSYDHLPCHLKPLLLYFARSQ
KNKRTPVSELKQLWMAEGFVDYDIPSKGSLEEATQSYLDALISSSLIMVDQILSKKSMPFSVRIKVCYVHDVVHDFCSEK
AKKEKFF
>St_PG5068_C00T047603.1
STSSLFVEVTVGHEKEESQIIDQLLDEHESELDVISIVGMPGLGKTTLAKKVYNNTLVASHFKIRAWCTVSQKYNKSKVL
WEILQQVTGSEEKGSEDDLAEKLRRALLYKRYLIVLDDVWDIATGEMLISCFPKFNRENRIILTSRISKVGSQVKCRTDP
LDLQVLTPEKSWELFEKRVFGEGSCPAELSDVGHKIVKKCKGLPLAIVLIAGVIVRGKKKEKDLWLKIQDNLDSFISANI
NLQMMKVMQLSYDHLPYHLKLLLLYFARSQKNKRTPVSKLKQLWMAEGLVDHDIPSKSSLEEVTQSYLDALISSSLIMVD
HILCKKSMHFSVRIKVCYVHDVVHDFCSEKAKKAKFF
>St_PG5068_C00T071132.1
SFIEPIESTSSPFVEVTVGHEKEESQIIDQLLDEHEYELDVISIVGMPGLGKTTLANKVYNNTLVTTHFNIRAWCTVSQK
YNKSKVLGEILQQVTGSEEKGSEDDLAEKLRKSLLDKRYLIVLDDVWDIATGEMLISCFPKFKRGNRIILTSRISKVGSQ
VKCRTDPLDLQVLTPEKSWELFEKRVFGEGSCPAELSDVGHQIVKKCKGLPLAIVLIAGVIVRGKKKEKDLWLKIQHNLD
SFISANINLQMMKVVQLSYDHLPYHLKPLLLYFARSRKSKRTPVSTLMQLWMAEGLVDHDIPSKCSLEEATQRYLDVLVS
SSLIKVDHMLYEKSKPFSVRIKVCYVHDVVHDFCTVKAKKEKFV
>St_PG5068_C00T071133.1
SSNEPIESTSSSFVEVTVGHEEDEAKMIDQLLDKHESELDVISIVGMPGLGKTTLAKRVYNNTLVASHFNVRAWCTVSQK
YNKSKVLGEILQQVTSSGGKESVDDLAEKLRVALYDKRYLIVLDDVWDIATGEMLIACFPKVERGNRVILTSRSSEVGLK
VKCRSDLLRLQLLTLGKSWELFEKMVFGEGSCPAELLDVGHQIVEKCQGLPLAVVLIAGVIVREKKKEKDLWLKIQHNLD
TFVSANNNLEIMQLSYDHLPYHLKPLLLYFARSRKSKRTPVSKLMQLWMAEGLVDHDIPSKCSLEEATQSYLDALISSSL
IMVEHRQAKRILPFSVMIKVCYVHDVVHDFCSVKAKKEKFL
>St_PG5068_C00T071140.1
PIESTSSSFVEVTVGHEEDEAKMIDQLLDKHESELDVISIVGMPGLGKTTLANKVYNNTLVATHFNVRAWCTVSQKYNKS
KVLQEILLQVTGSGGKEREDDLAEKLRVALYDKRYLIVLDDVWDIETWEMLTACFPKVERGNRVILTSRSSEVGLKVKCH
SDPLRLQLLTTEKSWELFEKRVFGEGSCPAELSEVGHQIVEKCQGLPLAVVLIAGVIVRGKKMENDLWLNIQDNLDSFIS
ANINLQMMKVMQLSYDHLPYHLKPLLLYFARSRKSKRTPVSKLMQLWMAEGLVDHDIPSKCSLEEATQRYLDALVSSSLI
MVDHMLYKKNMPFSVMIKVCYVHDVVHDFCSVKAKKEKFL
>St_PG5068_C00T071144.1
PIESTSSSFVEVTVGHEEDEAKMIDQLLDKHESELDVISIVGMPGVGKTTLAKKVYNNTLVASHFNVRAWCTVSQKYNKS
KVLREILQQVTGSGGKESEDGLAEKLRVALYDKRYLIVLDDVWDIATGEMLIACFPKVERGNRVILTSRSSEVGLKVKCH
SDPLHLQLLTTEKSWELFEKKVFGERSCPAELSEVGHQIVEKCQGLPLAVVLIAGVIVRVKKGKKEEKDLWLKIQHNLDS
FISANINLVMQLSYDHLPYHLKPLLLYFARSRKSKRTPVSKLMQLWMAEGLVDHDIPSKYSLEETTQSYLDALVSSSLIM
VDHMLYKKSDPFFVRIKVCYVHDVVHDFCSVKAKKEKFV
>St_PG5068_C04T000045.1
DENEDDVLDEKSSDKPIELTVGHEEEEAWIIDQLLDEHESELDVISIVGMPGLGKTTLANKVYKNTLVARHFNVCAKCTV
SQKYNKSNVLREILQQVTGSEVKDSEDDHADKLRRTLLDKRYLIILDDVWDIATGEMFIACFPKVKRGNRIILTSQSSEV
GLKVKCRSDPLHLQLLTPEKSWELFEKRVFGKGSCPADLSEVGHQIVEKCKGLPLAVVLIAGVIVRGKEKDLWFKIQRNL
DSFISSNNNLQMMKVMQLSYDHLPDHLKPLLLYFARSQKSKRTPVSTLMQLWMAEGLVDRISLEEVTQSYLDALISSSLI
MVEHIPSESCLMMSVMIKVCYVHDVVHDFCSVKAKKEKLF
>St_PG5068_C04T000046.1
DAKSSEETIESTSSSFVEVTVGHEEEEARIICQLLDEHESELDVISIVGMPGLGKTTLANKVYKNTLVATHFNVRAWCTV
SQKYNKLKVLREILQQVTVSEKKESEDDLAENLRRALLDKRYLIVLDDVWDIETGEMLIACFPKFKRGNRIILTSRSSKV
GLQVKCHSDPLHLQLLTPEKSWDLFVKKVFGDEGSCPAELSEVGHQIVEKCKGLPLAIVLIAGVIVRGKKKEKDLWLQIE
HNLDFFISANNNLKMMKVMQLSYDHLPYHLKPLLLYFARSQKSKRTPVSTLMQLWMAEGLVDHDSLEEATKSYLDALISS
SLIMVDHIPFKSIWRMPVMIKVCYMHDVVHDFCSVKAKKEKFF
>St_PG5068_C04T000049.1
KSSDESIESTLSSFVEVTVGHEEDESWIIDQLLDEHESELDVISIVGMPGLGKTTLANKVYKNTLVASHFNVRAWCTVSQ
KYNKSKVLLEILQQVTGSEGKESEDDLADKVRRALLDKRYLIVLDDVWDIATGEMLIACFPKVKRGNRIILTSRNSEVGL
KVKCHSDLLHLQLLTPEKSWELFEKRVFGDEGSCPAELSKVGHKIVEKCQGLPLALVLISGVIVKGRKGKKKDLWLKIQH
NLDSFISANNNLQMMKVMQLRYDHLPHHLKPLLLYIGRSQKSKRTPVVELMQLLIAEGLVDNDICSNSSLEEVSQSYLDA
LISRSLLMVDHIKKSKSFSVRIKVCYVHDVVHDFCSVKAKKEKFF
>St_PG5068_C04T000051.1
SDEPIESTSSSFVEVTVGHEEEEARIIDQLLDEHESELDLISIVGMAGLGKTTLANKVYNNTLVASHFNVRAWCTVSQKY
NKSKVLWEILQQVTASGKKESEDDLAKKQQRVVESEDDLAKKQRRVVESEEDLAENLRVALYDKRYLIVLDDVWDTATGE
MLIACFPKIERGNRVILTSRSSEVGLEVKCRSDPLHLQLLTSGKSWELFEKRVFGEGSCPDELSNVAKQIVEKCQGLPLA
VVLIAGVIVRGKKTEKDLWLKIQHNLDSFVSANNNSEMMKVMQLSYDHLPYHLKPLLLYFARSRKSKRTPVSKLMQLWMA
EGLVDHDIPSKYSLEEATQRYLDALVSSSLIMVDHMIYKKSEPFSVRIKVCYVHDVVHDFCSVKAKKEKFV
>St_PG5068_C04T000055.1
PIELTSSSFVEVTVGHEEDEARIIGQLLDEHESELDVISIVGMPGLGKTTLANKEILQQVPHVSGGNDSEDDPADKLRRA
LLDKRYLIILDDVWDTATGEMFIACFPKVKRGNRIILTSRNSKVGLQVKCHSEPLHLQLLTPEKSWDLFVKKVFGDEGSC
PVELSEVGHQIVEKCKGLPLAIVLIAGVIVRGKKKEKDLWIQIQDNLDSFISAKNNLEMMKVMQLSYDHLPHHLKPLLLY
FGRYRKSKRTPVSTLIQFWMAEGLVDHDSSEEGIQSYLDALVSSSLIMMDHIPYESSEPFSVMIKVCYVHDVVHDFCLVK
AKKEKLF
>St_PG5068_C04T000059.1
SDKPIESTSSSFVEVTVGHEEDEAKMIDQLLDKHESELDVISIVGMPGLGKTTLAKKVYSNKLVASHFNVRAWCTVSQKY
NKSKVLGEILQQVTGSEKKGSEDDLAEKLRRALYDKRYLIVLDDVWDIATGEMLIACFPKVERGNRVILTSRSSGVGLKV
KCRSDLLRLQLLKPEKSWELFEKRVFGEGSCPAELLDVGHQIVEKCQGLPLAVVLIAGVIVRGKKKEKDLWLKIQHNLDS
FVSANNNLEIMQLSYDHLPYHLKPLLLYFARSRKSKRTPVSKLMQLWMAEGLVDHDIGSKSSLEEATQSYLDALISSSLI
MVDHMLAKKSQPFSVMIKVCYVHDVVHDFCSVKAKREKFL
>St_PG5068_C04T000065.1
DAKSSEETIESTSSSFVEVTVGHEEEEARIICQLLDEHESELDVISIVGMPGLGKTTLANKVYKNTLVATHFNVRAWCTV
SQKYNKLKVLREILQQVTVSEKKESEDDLAENLRRALLDKRYLIVLDDVWDIETGEMLIACFPKFKRGNRIILTSRSSKV
GLQVKCHSDPLHLQLLTPEKSWDLFVKKVFGDEGSCPAELSEVGHQIVEKCKGLPLAIVLIAGVIVRGKKKEKDLWLQIE
HNLDFFISANNNLKMMKVMQLSYDHLPYHLKPLLLYFARSQKSKRTPVSTLMQLWMAEGLVDHDSLEEATKSYLDALISS
SLIMVDHIPFKSIWRMPVMIKVCYMHDVVHDFCSVKAKKEKFF
>St_PG5068_C04T000066.1
SDEPIESTSSSFVEVTVGHEEDEAWIKEKLLDEHESEFDVISIVGMPGLGKTTLANKVYKNTLVASHFNVRAWCTVSQKY
NKSKVLREILQQVTVSEKKESEDDLAKKQRRVVESEEDLAEILRRALLDKRYLIVLDDVWDIETGEKLIACFPKVKRGNR
IILTSRSSKVGLQVKCHSDPLHLQLLTPEKSWDLFEKRVFGEQGSCPAELSEVGHQIVEKCKGLPLAVVLIAGVIVRGKE
KEKDFWLKIQDNLDSFISTNNNLQMMKVMQLSYDHLPYHLKPLLLYFGRCRKRKRTPVSKLMQLWMAEGLVDHDIPSKCS
LQESTQSYLDALISSSLIMVDHIKKSKSFYVRIKVCYVHDVVHDFCSVKSRKEIFF
>St_PG5068_C04T000071.1
EPIELSSSSFVEVTVGHEEDEAQIIGQLLDERESELDVISIVGMPGIGKTTLANKVYNNTLVASHFNVCAKCTVSQKYNK
SKVLQEILQQVPHVSGGNENEDDLADKLRVALYDKRFLIVLDDVWDVATGETLIACFPKVKRGNRIILTSRSSELGSKVK
CLSDPLHLQLLAPEKSWDLFVKKVFGDEGSCPAELSEVGHQIVEKCQGLPLAIVLIAGVIVRGKKKEKDLWLKIQYNLDS
FISTNINLQMMKVMQLSYDHLPCHLKPLLLYFARSQKSKRTPVSTLMQLWMAEGLVDHDSLEEATQSYLDALISSSLIMM
DHIPSKSSEYFSVMIKVCYVHDVVHDFCSVKAKKEKLF
>St_PG5068_C04T000075.1
SDEPIESTSSSFVEVTVGHEEDEAWIKEKLLDEHESEFDVISIVGMPGLGKTTLANKVYKNTLVASHFNVRAWCTVSQKY
NKSKVLREILQQVTVSEKKESEDDLAKKQRRVVESEEDLAEILRRALLDKRYLIVLDDVWDIETGEKLIACFPKVKRGNR
IILTSRSSKVGLQVKCHSDPLHLQLLTPEKSWDLFEKRVFGEQGSCPAELSEVGHQIVEKCKGLPLAVVLIAGVIVRGKE
KEKDFWLKIQDNLDSFISTNNNLQMMKVMQLSYDHLPYHLKPLLLYFGRCRKSKRTPVSKLMQLWMAEGLVDHDIPSKGS
LEEATQSYLDALISSSLIMVDHIKKSKSFYVRIKVCYVHDVVHDFCSVKSRKEKFF
>St_PG5068_C04T000079.1
SDKPIESTSSSFVEVTVGHEEEEARIIDQLLDEHESKLDVISIVGMPGLGKTTLANKVYNNTLVASHFKIRAWCTVSQKY
NKSKVLREILQQVIGSEVKGSEDDLAEKLRRALYDKRYLIVLDDVWDIATGEMLIACFPKLKRRDRVILTSQFSKVGSQV
KCHSPPLLLQLLTPEKSWELFEKMVFGEGSCPAELLDVGHQIVEKCQRLPLAVVLIAGVIVRGKKKEKDLWLIIQHNLDF
FVSANNNLEIMQLSYDHLPYHLKPLLLYFARSRKSKRIQVSKLMQLWMAEGLVDHDIGSKSSLEEATQSYLDALISSSLI
MVEHRQAKGIWPFTVMIKVCYVHDVVHDFCSVKAKKEKFL
>St_PG5068_C04T000082.1
SSNEPIESTSSSFVEVTVGHEEDEAKMIDQLLDKHESKLDVISIVGMPGLGKTTLAKRVYNNTLVASHFNVRAWCTVSQK
YNKSKVLGEILQQVTSSGGKESVDDLAEKLRVALYDKRYLIVLDDVWDIATGEMLIACFPKVERGNRVILTSRSSEVGLK
VKCRSDLLRLQLLTLGKSWELFEKMVFGEGSCPAEQLDVGHQIVEKCQGLPLAVVLIAGVIVREKKKEKDLWLKIQHNLD
TFVSANNNLEIMQLSYDHLPYHLKPLLLYFARSRKSKRTPVSKLMQLWMAEGLVDHDIPSKCSLEEATQSYLDALISSSL
IMVEHRQAKRILPFSVMIKVCYVHDVVHDFCSVKAKKEKFL
>St_PG5068_C04T000083.1
PIESTSSSFVEVTVGHEEDEAKMIDQLLDKHESELDVISIVGMPGLGKTTLANKVYNNTLVATHFNVRAWCTVSQKYNKS
KVLREILLQVTGSGGKEREDDLAEKLRVALYDKRYLIVLDDVWDIETWEMLTVCFPKVERGNRVILTSRSSEVGLKVKCR
SDPLRLQLLTTEKSWELFEKRVFGEGSCPAELSEVGHQIVEKCQRLPLAVVLIAGVIVRGKKMENDLWLNIQDNLDSFIS
ANINLQMMKVMQLSYEHLPYHLKPLLLYFARSRKSKRTPVSKLIQLWMAEGLVDHDIPSKCSLEEATQRYLDALISSSLI
MVDHMLYKKNMPFSVRIKVCYVHDVVHDFCLVKAKKEKFL
>St_PG5068_C04T000087.1
IESTSSSFVEVTVGHEEDEAKMIDQLLDKHESELDVISIVGMPGLGKTTLAKKVYNNTLIASHFNVRAWCNVSQKYNKSK
VLREILQQVTGSGGKESEDDLAEKLRVALYDKRYLIVLDDVWDIATGEMLIACFPKLKRGDRVILTSRSSEVGLKVKCRS
DLLRLQLLTLGKSWELFEKMVFGEGSCPAELLDVGHQIVEKCQGLPLAVVLIAGVIVRGKKKEKDLWLKIQHNLDSFVSA
NNNLEIMQLSYDHLPYHLKPLLLYFARSRKSKRTPVSKLMQLWMAEGLVDHDIGSKSSLEEATQSYLDALISSSLIMVDH
MLTEKSKPFSVMIKVCYVHDVVHDFCSVKAKKEKFL
>St_PG5068_C04T000410.1
SDEPIESTSSSFVEVTVGHEEEEARIIDQLLDEHESKLDLISIVGMPGLGKTTLANKVYNNTLVASHFNVRAWCTVSQKY
NKSKVLWEIFQQVTASEKKESEDDLAKKQQRVVESEEDRAENLRVALYDKRYLIVLDDVWDITTGEMLIACFPKIERGNR
VILTSRSSEVGLKVKCRSDPLHLQLLTLEKSWELFEKRVFGEGSCPAELSDVAHQVVEKCQGLPLAVVLIAGVIVRGKKK
EKDLWLKIQHLDSFVSANNNLEMMKVMQLSYDHLPYHLKPLLLYFARSRKSKRTPVSKVMQLWMAEGLVDHDIPSKYSLE
EATQRYLDALVSSSLIMVDHMLYKKSDSFPVTIKVCYVHDVVHDFCSVKAKKEKFI
>St_PG5068_C04T000411.1
SDKPIESTSSSFVEVTVGHEEDEAKMIDQLLDKHESKLDVISIVGMPGLGKTTLAKKVYNNTLVASHFKIRAWCTVSQKY
NKSKVLREILQQVTVAEEKESEDDLAEKLRRALLDKSRISKVGSQVKYRTDPIDLQVLTLEKSWELFEKRVFGEGSCPAE
LSDVGHQIVKKCQGLPLAVVLIAGVIIRGKKKEKDLWLKIQDNLDSFISANINLQMMKVMQLSYDHLPCHRKPLLLYFAR
SQKNKRTPVSKLKQLWMAEGFVDHDIRSKSSLEEATQSYLNALVSSSLIMVDEIPSKKSMPFSVRIKVCYVHDVVHDFCS
EESKKAKFF
>St_PG5068_C04T000417.1
KSFVEPIESTSSPFVEVTVGHEKEESQIIGQLLNQHESELDVISIVGMPGLGKTTLANKVYNNTLVASHFKIRAWCTVSQ
KYNKSKVLREILQQVTGSEEKGSEDDLAEMLRRALYDKRYLIVLDDVWDIATGEMLIACLPKVERGNRVILTSRNSEVGL
KVKCRSDLLCLQLLTLGKSWELFEKMVFRKGSCPAELLDVGHQIVEKCRGLPLAVVLIAGVIVRGKKEEKDLWLKIQHNL
DSFISANINLVMQLSYDHLPYHLKPLLLYFARSQKSKRTPISKLMQLWMAEGFVDHDIRSKNSLEEVTQSYLDALISSNL
IMVDHIKGSNPFSVRIKVCFVHDVVHDFCSVKAKKEKFF
>St_PG5068_C04T000420.1
DAKSSEETIESTSSSFVEVTVGHEEEEARIICQLLDEHESKLDVISIVGMPGLGKTTLANKVYKNTLVATHFNVRAWCTV
SQKYNKSKVLREILQQVTVLEKKESEDDLAENLRRALLDKRYLIVLDDVWDIETGEMLIACFPKVKRGNRIILTSRSSKV
GLQVKCHSDPLHLQLLTPEKSWDLFVKKVFGDEGSCPAELSEVGHQIVEKCKGLPLAIVLIAGVIVRGKKKEKDLWLQIE
HNLDSFISSNNNLQMMKVMQLSYDHLPYHLKPLLLYFARSQKNKRTPVSTLMQLWMAEGLVDHDSSEEVTQSYLDALISS
CLIMVDHIPSESVLMMSAIIKVCYMHDVVHDFCSVKAKKEKFF
>St_PG5068_C11T001084.1
TSSLFVEVTVGHEKEESQIIDQLLDEHESELDVISIIRAWCTVSQKYNKSKVLWEILQQVTGSEEKGSEDDLAEKLRRAL
LDKRYLIVLDDVWDIATGEMLISCFPKFKRGNRIILTSRISKVGSQVKCRTDPLYLQVLTHEKSWELFEKRVFGEGSCPA
ELSDVGHQIVKKCKGLPLAIVLIAGVIMMKVMQLSYDHLPYHLKLLLLYFARSQKNKRTPVSKLKQLWMAEGLVDHDIPS
KSSLEEVTQSYLDALVSSSLIMVDHILCKKSMPFSVRIKVCYVHDVVHDFCSEKAKKAKFF
>St_PG5076_C00T004802.1
SDEPIESTSSSFVEVTVGHEEDESWIIDQLLDEHESKLDVISIVGMPGLGKTTLANKVYKNTLVASHFNVRAWCTVSQKY
NKSKVLREILQQVTVSGGKESEYDLAEKLRRALLDKRYLIVLDDVWDIATGEMLVACFPKVKRGNRIILTSRSSEVGLKV
KCHSDLLHLRLLTPEKSWELSEKRVFGDEGSCPAELSKVGHKIVEKCKGLPLALVLIAGVIVRGRKGKKKDLWLKIQHNL
DSFISANNNLEMMKVMQLSYDHLPYHLKPLLLYFAISQKNKRTPVSTLMQLWMAEGFVDHDILSKSSLEEVIQSYLDALI
SSSLIMIDHIPCESSEPFSVTIKVCYVHDVVHDFFSVKAKKEKFF
>St_PG5076_C00T004803.1
IELTSSSFVEITVGHEEDEAKMIDQLLDKHQSELDVISIVGMPGLGKTTLAKIVYNNTLVASHFNVRVWCTVSQKYNKSK
VLGEILQQVTGSEGKESENDLAEKLRVALYDKRYLIVLDDVWDIATGEMLIACFPKVKRGNRIILTSRSSEVGSKVKCLS
DPLHLQLLTPEKSWDLFVKKVFGDEGSCPAELSEVGQQIVEKCQGLPLAVVLIAGVIVRGKKKEKDLWLKIQDNLDSFIS
VNINLQMMKVMQLSYDHLPCHLKPLLLYFAISQKNKRTPVSKLKQLWMAEGFVDHDIRSKSSLEEATQSYLDALVSSSLI
MVDQIPAKKSTAFSVRLKVCYVHDVVHDFCSEKSKKEKFF
>St_PG5076_C00T004809.1
NEPIESTSSSFVEVTVGHEEDESWIIDQLLDEHESELDVISIVGMPGLGKTTLANKVYKNTLVASHFNVRAWCTVSQKYN
KSKVLREILQQVTVSGGKESECDLAEKLRRALLDKRYLIVLDDVWDMATGEMLIACFPKVKRGNRIILTSRSSEVGSKVK
CHSDLLYLRFLTPEKSWELFEKRVFGDEGSCPAELSKVGHKIVEKCKGLPLALVLIAGVIVRGRKGKKKDLWLKIQHNLD
SFISANNNLEMMKVMQLSYDHLPYHLKPLLLYFARSQKNKRTPVSTLMQLWMAEGFVDHDILSKSSLEEVTQSYLDALIS
SSLIMIDHIPCESSEPFSVTIKVCYVHDVVHDFFSVKAKKEKFF
>St_PG5076_C00T004810.1
SDKPIESTSSSFVEVTVGHEEDEAKMIDQLLDEHESKLDVISIVGMPGVGKTTLANKVYNNTLVASHFNVRAWCTVSQKY
NKSKVLREILQQVTGSGGKESEDDLAEKLRVALYDKRYLIVLDDVWDIATGEMLIACFAKVERGNRVILTSRSSEVGLKV
KCRSDPLHLQLLTLGKSWELFEKRVFGEGSCPAELSDVGHQIVKKCQGLPLAIVLIAGVIARGKKKEKSLWLKIQHNLDS
FISANINLQMMKVMQLSYDHLPCHLKPLLLYFARSRKNKRTPVSKLKQLWMAEGFVDHDIPSKGSLEEAAQSYLDALISS
SLIMVDHMLAEKSKPFSVMIKVCYVHDVVHDFCSVKAKKEKFL
>St_PG5076_C00T004830.1
KSFVEPIESTSSPFVEVTVGHEKEESQIIDQLLDEHESEFDVISIVGMPGLGKTTLANKVYNNTLVTTHFNIRAWCTVSQ
KYNKSKVLGGILQQVTGSEEKGSEDDLAEKLQRALLDKRYLIVVDDVWDIATGEMLISCFPKFKRGNRIILTSRITKVGS
HVKCRTDPLDLQVLTPEKSWELFEKRVFGEGSCPAELSDVGHQIVKKCKGLPLAIVLIAGVIVRGKKKEKDLWLKIQDNL
DSFISANINLQMMKVMQLSYDHLPYHLKPLLLYFARSRKSKRTPVSTLMQLWMAEGLVDHDIPSKCSLEEATQRYLDALV
SSSLIKVDHMLYEKSKPFSVRIKVCYVHDVVHDFCSVKAKKEKFV
>St_PG5076_C00T004837.1
KSSDKPIESTSSSFVEETVGHEEDEAWIIGQLLDEYESELDVISIVGMPGLGKTTLANKVYNNTLVASHFNVRAKCTVSQ
KYNKSKVLQEILQQVPHVSGGNESEDDPADKLRRALLDKRYLIVLDDVWDIATGEMLIACFPKVKRGNRIILTSRSSEVG
SKVKCLSDPLHLQLLTPEKSWDLFVKKVFGDEGSCPAELSEVGHQIVEKCQGLPLAVVLIAGVIVRGKKKEKDLWLKIQH
NLDSFVSANNNLEIMQLSYDHLPCHLKPLLLYFARSQKSKRIRVSRLMQLWMAEGLVDHDIPSKCSLEEATQSYLDALIS
SNLIMVDHILYKKKTIFLVRIKVCYVHDVVHDFCSVKVKREKFL
>St_PG5076_C00T045670.1
PIESTSSSFVEVTVGREEDEAKMIDQLLDEHESELDVISIVGMPGLGKTTLANKVYNNTLVTTHFNIRAWCTVSQKYNKS
KVLQEILLQVTGSGGKEREDDLAEKLRVALYDKRYLIVLDDVWDITTWEMLIACFPKVKRGNRIILTSRSSEVGLKVKCR
SDPLCLQLLTTEKSWELFEKRVFGEGSCPAELSEVGHKIVDKCQGLPLAVVLIAGVIVRGKKKENDLWLNIQDNLDSFIS
ANINSQMMKVMQLSYDHLPYHLKPLLLYFARSRKSKRTPVSKLMQLWMAEGLVDHDIPSKCSLEEATQRYLDALVSNSLI
IVDHMLYKKNMPFSVRIKVCYVHDVVHDFCSVEAKKEKFL
>St_PG5076_C00T045672.1
SSNEPIESTSSSFVEVTVGHEEDEAQIIGQLLDEHESELDVISIVGMPGLGKTTLANKVYNNTLVASHFNVRAKCTVSQK
YNKSKVLQEILQQVTASEEKESEGDLAEKLRKALLDKRYLIVLDDVWDIATGEMLIACFPKVKRGNRIILTSRSSKVGLQ
VKCHSDPLHLQLLTPEKSWDLFVKKVFGDEGSCPAELSEVGRQIVEKCKGLPLAIVLIAGVIVRGRKGKKKEKDFWLKIQ
DNLDSFISSNNNLQMMKVMQLSYDHLPCHLKPLLLYFARSQKSKRTPVSTLIQLWMAEGLVDHDSLEEATQSYLDALISS
SLIMVDHIPCEKNWLASVMIKVCYMHDVVHDFCSVKAKKEIFF
>St_PG5076_C00T045681.1
SNESIELTSSSFVEVTIGHEEDEARIIGQLLDEHESELDVISIVGMPGLGKTTLANKVYKNTLVATHFNVRAWCTVSQKY
NKSKVLREILQQVTVSEKKESEDDLAENLRRALLDKRYLIILDDVWDIETGETLIACFPKFKRGNRIILTCRNSKVGLQV
KCHSDPLHLQLLTPEKSWDLFVKKVFGDEGSCPAELSEVGHQIVEKCKGLPLAIVLIAGVIVRGREGKKKEKDLWLQIEH
NLDSFISLNNNSQMMKVVQLSYDHLPCHLKPLLLYFARSQKSKRTPVSTLMQLWMAEGLVDHDSLEEATQSYLDALISSS
LIMVDHIPSESIWWTSVMIKVCYMHDVVHDFCSVKAKKEKFF
>St_PG5076_C00T045685.1
SDKPIESTSSSFVEVTVGHEEDEAKMIDQLLDKHESKLDVISIVGMPGLGKTTLAKKVYNNTLIASHFNVRAWCTVSQKY
NKSKVLGEILQQVTGSEGKESEDDLAEKLRKALLDKRYLIVLDDVWDIATGEMLIACFPKVERGNRVILTSRSSEVGLKV
KCRSDLLRLQLLTLGKSWELFEKRVFGERSCPAELLDVGHQIVEKCQGLPLAVVLIAGVIVRGKKMEKDLWLKIQHNLDS
LEIMQLSYDHLPYHLKPLLLYFARSRKSKRTPVSKLMQLWMAEGLVDHDIGSKSSLEEATQSYLDALISSSLIMVDHMLA
EKSKPFSVMIKVCYVHDVVHDFCSVKAKKEKFL
>St_PG5076_C00T045690.1
SSNEPIESTSSSFVEVTVGHEEDEAQIIGQLLDEHESELDVISIVGMPGLGKTTLANKVYNNTLVASHFNVRAKCTVSQK
YNKSKVLQEILQQVTASEEKESEGDLAEKLRKALLDKRYLIVLDDVWDIATGEMLIACFPKVKRGNRIILTSRSSKVGLQ
VKCHSDPLHLQLLTPEKSWDLFVKKVFGDEGSCPAELSEVGRQIVEKCKGLPLAIVLIAGVIVRGRKGKKKEKDFWLKIQ
DNLDSFISSNNNLQMMKVMQLSYDHLPCHLKPLLLYFARSQKSKRTPVSTLIQLWMAEGLVDHDSLEEATQSYLDALISS
SLIMVDHIPCEKNWLASVMIKVCYMHDVVHDFCSVKAKKEKLF
>St_PG5076_C00T045692.1
SSDEPIESTSSSFVEETVGHEEDEAWIIGQLLDEYESELDVISIVGMPGLGKTTLANKVYNNTLVASHFNVCAKCTVSQK
YNKSKVLQEILQQVPHVSGGNESEDDPADKLRRALLDKRYLIVLDDVWDTATGEMLIACFPKVKRGNRIILTSRSSKVGL
QVKCHSDPLHLQLLTPEKSWDLFVKKVFGDEGSFPAELSEVGHQIVEKCQGLPLAIVLIAGMMKVMQLSYDHLPCHLKPL
LLYFARSQKSERTPVSPLMRLWLAEGLVDHDSLEEVIQSYLDALISSSLIMMDHITTGSSWISKKIKVCYVHDVVHDFCL
VKAKKEKLF
>St_PG5076_C00T045696.1
SDEPIESTSSSFVEVTVGHEEEEARIIDQLLDKHESELDLISIVGMAGLGKTTLANKVYNNTLVASHFNVRAWCTVSQKY
NKSKVLWEILQQVTASGKKESEDDLAKKQQRVVESEDDLAKKQRRVVESEEDLAENLRVALYDKRYLIVLDDVWDTATGE
MLIACFPKIERGNRVILTSRSSEVGLKVKCRSDPLHLQLLTSGKSWELFEKRVFGEGSCPDELSNVAKQIVEKCQGLPLA
VVLIAGVIVRGKKTEKDLWLKIQHNLDSFVSANNNSEMMKVMQLSYDHLPYHLKPLLLYFARSRKSKRTPVSKLMQLWMA
EGLVDHDIPSKYSLEEATQRYLDALVSSSLIMVDHMIYKKSEPFSVRIKVCYVHDVVHDFCSVKAKKEKFV
>St_PG6002_C00T004697.1
KSFVEPIESTSSPFVEVTVGHEKEESQIIGQLLNQHESELDVISIVGMPGLGKTTLANKVYNNTLVASHFKIRAWCTVSQ
KYNKSKVLREILQQVASSEEKESEDHDLAEKLRRALYDKRYLIVLDDVWDIATGEMLIACFPKLKRGDRVILTSRISKVG
SQVKCRTDPIDLQVLTLEKSWELFEKRVFGEGSCPAELSDVGHQIVKKCKGLPLAIVLIAGVIVRGKKKEKNLWLKIQHN
LDSFISANINLQMMKVMQLSYDHLPCHLKPLLLYFARSQKNKRTPVSELKQLWMAEGFVDYDIPSKGSLEEATQSYLDAL
ISSSLIMVDQVLSKKSMPFSVRIKVCYVHDVVHDFCSEKAKKEKFF
>St_PG6002_C00T004699.1
PIESTSSSFVEVTVGHEEDEAKMIDQLLDKHESELDVISIVRMPGLGKTILANKVYNNTLVATHFNVRAWCTVSQKYNKS
KVLREILLQVTGSGGKEREDDLAEKLRVALYDKRYLIVLDDVWDIETWEMLTACFPKVERGNRVILTNRSSEVGLKVKCR
SDPLRLQLLTTEKSWELFGKRVFGEGSCPAELSEVGHQIVDKCQGLPLAVVLIAGVIVRGKKMENDLWLNIQDNLDSFIS
ANINLQMMKVMQLSYDHLPYHLKPLLLYFARSRKSKRTPVSKLMQLWMAEGLVNHDIPSKCSLEEATQRYLDALVSSSLI
MVDHMLYKKNMPFSVRIKVCYVHDVVHDFCSVKAKKEKFL
>St_PG6002_C00T004703.1
SNEPIESTSSSFVEVTVGHEEDEAKMIDQLLDKHESELDVISIVGMPGLGKTTLANKVYNNTLVASHFKIRAWCTVSQKY
NKSKVLREILQQVDNSEENESEDHDLAEKLRRALYDKRYLIVLDDVWDIATGEMLIACFPKFKRGDRVILTSRNSEVGLK
LKCHSDLLCLQLLTFGKSWELFEKMVFGKESCPAELLDVGHQIVKKCQGLPLAVVLIAGVIVRGKKEEKDLWLKIQHNLD
ISANNNLEIMKVMQLSYDHLPYHLKPLLLYFARSRKGKRTPVSKLMQLWMAEGFLDHDIRSKNSLEEVTQSYLDALISSS
LIMVDHIKGSHPFFVKIKVCYVHDVVHDFCSVKAKKEKFF
>St_PG6002_C00T004709.1
IESTSSSFVEVTVGHEEDEAKMIDQLLDKHESELDVISIVGMPGLGKTTLAKKVYNNTLVASHFNVRAWCTVSQKYNKSK
VLGEILQQVTGSGGKESEDGLAEKLRVALYDKRYLIVLDDVWDIATGEMLIACFPKVERGNRVILTSRSSEVGLPLAVVL
IAGVIVRVRKGKKEEKDLWLKIQHNLDSFIFANINLVMQLSYDHLPYHLKPLLLYFAKSRKSKRTPVSKLMQLWMAEGLV
DHDIPSKCSLEEATQSYLDALISSNLIMVDHILNWKRKFFSVRIKVCYVHDVVHDFCSVKAKKEKFL
>St_PG6002_C00T004711.1
KSSDESIESTLSSFVEVTVGHEEDESWIIDQLLDEHESELDVISIVGMPGLGKTTLANKVYKNTLVASHFNVRAWCTVSQ
KYNKSKVLLEILQQVTGSEGKESEDDLADKVRRALFDKRYLIVLDDVWDIATGEMLIACFPKVKRGNRIILTSRNSEVGL
KVKCHSDLLHLQLLTPEKSWELFEKRVFGDEGSCPAELSKVGHKIVEKCQGLPLALVLISGVIVKGRKGKQKDLWLKIQH
NLDSFISANNNLQMMKVMQLSYDHLPHHLKPLLLYIGRSQKSKRTPVVELMQLLIAEGLVDNDICSNSSLEEVSQSYLDA
LISRSLLMVDHIKKSKSFSVRIKVCYVHDVVHDFCSVKAKKEKFF
>St_PG6002_C00T004714.1
DAKSSEETIESTSSSFVEVTVGHEEEEARIICQLLDEHESELDVISIVGMPGLGKTTLANKVYKNTLVATHFNVRAWCTV
SQKYNKSKVLRGILQQVTVSEKKESEDDLAENLRRALLDKRYLIVLDDVWDIETGEMLIACFPKVKRGNRIILTSRSSKV
GLQVKCHSDPLHLQLLTPEKSWDLFVKKVFGDEGSCPAELSEVGHQIVEKCQGLPLAIVLIAGVIVRGKKKEKDLWLQIE
HNLDSFISSNNNLQMMKVMQLSYDHLPYHLKPLLLYFARSQKNKRTPVSTLMQLWMAEGLVDHDSSEEVTQSYLDALISS
SLIMVDHIPSESVLMMSAIIKVCYMHDVVHDFCSVKAKKEKFF
>St_PG6002_C00T074093.1
EPIELTSSSFVEVTVGHEEDEARIIGQLLDEHESELDVISIVGMPGLGKTTLANKVYNNTLVASHFNVRAKCTVSQKYNK
SKVLQEILQQVPHVSGGNDPADKLRRALYDKRYLIVLDDVWDIATGEMLIACFPKVKRGNRIILTSRSSEVGSKVKCLSD
PLHLQLLTPEKSWDLFVKKVFGDEGSCPAELSEVGHQIVEKCQGLPLAIVLIAGVIVRGKKKEKDLWLKIQDNLDSFIST
NINLQMMKVMQFSYDHLPCHLKPLLLYFARSQKSKRTPVSTLMQLWMAEGLVDHDSLEEATQSYLDALISSSLIMMDHIP
SESWSMMSVMIKVCYVHDVVHDFCSVKAKKEKLF
>St_PG6002_C00T074108.1
IESTSSSFVEVTVGHEEDEFKMIDQLLHKHESELDVISIVGMPGLGKTTLAKKVYNNTLVASHFNVRAWCTVSQKYNKSK
VLREILQQVTDSGGKESEDDLADKLRVALYDKRYLIVLDDVWDIATGEMLIACFPKVERGNRVILTSRSSEVGLKVKCHS
DLLRLQLLTLGESWKLFEKMVFGKGSCPSELLDVGHQIVEKCQGLPLAVVLIAGVIVRGKKKEKDLWLKIQHNLDSFVSA
NNNLEIMQLSYDHLPDHLKPLLLYFARSRKSKRTQVSKLMQLWMAEGLVDHDIPSKCSLEEATQSYLDALISSNLIMVDH
ILSKKIESFSVRIKVCYVHDVVHDFCSVKAKREKYL
>St_PG6002_C00T074115.1
KSFVEPIESTSSPFVEVTVGHEKEESQIIDQLLDEHESEFDVISIVGMPGLGKTTLANKVYNNTLVTTHFNIRAWCTVSQ
KYNKSKVLGGILQQVTASEEKGSEDDLAEKLRRALLDKRYLIVLDDVWDIATGEMLISCFPKFKRGNRIILTSRISKVGS
QVKCRTDPLDLQVLTPEKNWELFEKRVFGEGSCPDELSDVGHQIVKKCKGLPLAIVLIAGMMKVMQLSYDHLPYHLKPLL
LYFARSRKSKRTPVSKLMQLWMAEGLVDHDIPSKCSLEEATQRYLDALVSSSLIKVDHMLSKKSKPFSVRIKVCYVHDVV
HDFCSVKAKKEKFV
>St_PG6002_C00T074134.1
SYEPIESTSPSFVEVTVGHEEDEAKMIDQLLDKHQSELDVISIVGMPGLGKTTLAKKVYNNTLVASHFNVRAWCTVSQKY
NKSKVLGEILQQVTGSGGKESEDDLAEKLRVALYDKRYLIVLDDVWDIATGEMLIACFPKVERGNRVILTSRSSGVGLKV
KCRSDLLRLQLLNPEKSWELFEKMVFGKGSCPAELLDVGHQIVEKCQGLPLAVVLIAGVIVRGKKKEKELWLKIQHNLDS
FVSANNSLVIMQLSYDHLPYHLKPLLLYFARSRKSKRIQVSKLMQLWMAEGLVDHDIASKSSLEEATQSYLDALISSSLI
IVDHMLAEKSDPFSVMIKVCYVHDVVHDFCSVKAKREKFL
>St_PG6002_C00T074141.1
ANSSDEPIESTSSPFVEVTVGHEEDEARIIGQLLDEHESELDVISIVGMPGLGKTTLANKVYNNTLVASHFNVRAKCTVS
QKYNKSKVLREILQQVTDSEEKVSEDDLAEKLRRALLDKRYLIVLDDVWDIATGEMLIACFPKLKRGNRIILTSRSSKVG
LQVKCHSDPLHLQLLTPKKSWDLFEKRVFGEQGSCPAELSEVGHQIVEKCKGLPLAIVLIAGVIVRGKKKKKNLWLQIEH
NLDFFISSNNNSQMMKVVQLSYDHLPCHLKPLLLYFARSQKSKRTPVSTLMQLWMAEGLVDHDSLEEATQTYLDALISSS
LIMVDHIPSESIWWTSVMIKVCYMHDVVHDFCSVKAKKEKFF
>St_PG6002_C00T074146.1
DEPIESTSSSFVEVTVGHEEEEARIIAQLLDEHESELDLISIVGMAGLGKTTLANKVYNNTLVASHFNVRAWCTVSQKYN
KSKVLWEILQQVSASEKKESEDDLAKKQQRVVESEDDLAKKQRRVVESEEDLAENLRVALYDKRYLIVLDDVWDTATGEM
LIACFPKIERGNRVILTSRSSEVGLKVKCRSDPLHLQLLTSGKSWELFEKRVFGEGSCPDELSNVAKQIVEKCQGLPLAV
VLIAGVIVRGKKTEKDWWLKIQHNLDSFVSANNNSEMMKVMQLSYDHLPYHLKPLLLYFARSRKSKRTPVSKLMQLWMAE
GLVDHDIPSKYSLEEATQRYLDALVSSSLIMVDHMIYKKSEPFSVRIKVCYVHDVVHDFCSVKAKKEKFV
>St_PG6002_C00T074148.1
SDEPIESTSSSFVEVTVGHEEEAARIVVQLLDEHESELDVISIVGMPGVGKTTLANTVYKNTLVANHFNVRAWCTVSQKY
NKSKVLREILQQVTASEKKESEDDLAENIRRALLDKRYLIVLDDVWDIETGEMLIACFPQVKRGNRIILTSRSSKVGLQV
KCHSDPLHLQLLTPEKSWDLFVKKVFGDEGSCPAELSEVGHQIVEKCKGLPLAIVLVAGVIVRGREGKKKEKDLWLQIEH
NLDSFISSNNNLQMMKVMQLSYDYLPYHLKPLLLYFSRSQKSKRTPVSTLMQLWMAEGFVDHDIPSKSSLEEVTQSYLDA
LISSSLIMMDHIPCESSEPFSIMIKVCYVHDIVHDFCLVRSKREKFF
>St_PG6002_C00T082035.1
STSSLFVEVTVGHEREESQIIDQILDEHESELDVISIVGMPGLGKTTLAKKVYNNTLVASHFKIRAWCTVSQKYNKSKVL
WEILQQVTGSEEKGSEDDLAEKLRRALLDKRYLIVLDDVWDIATGEMLISCFPKFNRGNRIILTSRISKVGSQVKCRTDP
LDLQVLTPEKSWELFEKRVFGEGSCPAELSDVGHKIVKKCKGLPLAIVLIAGVIVRGKKKEKDLWLKIQDNLDSFISANI
NLQMMKVMQLSYDHLPYHLKLLLLYFARSQKNKRTPVSKLKQLWMAEGLVDHDIPSKSSLEEVTQSYLDALISSSLIMVD
HILCKKSMPFSVRIKVCYVHDVVHDFCSEKAKKAKFF
>St_PG6029_C00T005217.1
STSSLFVEVTVGHEKEESQIIDQILDEHESELDVISIVGMPGLGKTTLAKKVYNNILVASHFKIRAWCTVSQKYNKSKVL
WEILQQVTGSEEKGSEDDLAEKLRRALLDKRYLIVFDDVWDIAIGEMLVSCFPKFNRGNRIILTSRISKVGSQVKCRTDP
LDLQVLTPEKSGELFEKRVFGERSCPAELSDVGHQIVKKCKGLPLAIVLIAGVIVRGKKKEKDLWLKIQDNLDSFISANI
NLQMMKVMQLSYDHLPYHLKLLLLYFARSQKNKRTPVSKLKQLWMAEGLVDHDIPSKSSLEEVTQSYLDALISSSLIMVD
HILCKKSMPFSVRIKVCYVHDVVHDFCSEKAKKAKFF
>St_PG6029_C00T021535.1
AKSSDKPIESTSSSFVEVLREILHQVTGSEGNKSEDDLAEKLRRALLDKRYLIVLDDVWDIATGEMLIACFPKDKRRNRI
ILTSRSMKVGLQVKCHSDPRRLQFLTPEKSWDLSEKRVFGEGRCLAELSYVGHQIVVNCKGLSLAVVLIARVTVRVRKGK
KKENEKDLWLKIQHNLDSFISANKNLQMMKVMQLSYDHLPYHLKSLLLYFARSQKSKRTPVSKLMQLWMAEGFVDHDIPS
KSSLEEATQSYLDALISSSLIFVDHIPSKKRTWPFSGMIKVCYVHDVVHDFCSVKAKKEKFF
>St_PG6029_C00T031198.1
KSFVEPIESTSSPFVEVTVGHEKEESQIIGQLLNQHESELDVISIVGMPGLGKTTLANKVYNNTLVASHFKIRAWCTVSQ
KYNKSKVLREILQQVASSEEKESEDHDLAEKLRRALYDKRYLIVLDDVWDIATGEMLIACFPKLKRGDRVILTSRISKVG
SQVKCRTDPIDLQVLTLEKSWELFEKRVFGEGSCPAELSDVGHQIVKKCKGLPLAIVLIAGVIVRGKKKEKNLWLKIQHN
LDSFISANINLQMMKVMQLSYDHLPCHLKPLLLYFARSQKNKRTPVSELKQLWMAEGFVDYDIPSKGSLEEATQSYLDAL
ISSSLIMVDQVLSKKSMPFSVRIKVCYVHDVVHDFCSEKAKKEKFF
>St_PG6029_C00T031205.1
KSSDESIESTLSSFVEVTVGHEEDESWIIDQLLDEHESELDVISIVGMPGLGKTTLANKVYKNTLVASHFNVRAWCTVSQ
KYNKSKVLLEILQQVTGSEGKESEDDLADKVRRALFDKRYLIVLDDVWDIATGEMLIACFPKVKRGNRIILTSRNSEVGL
KVKCHSDLLHLQLLTPEKSWELFEKRVFGDEGSCPAELSKVGHKIVEKCQGLPLALVLISGVIVKGRKGKQKDLWLKIQH
NLDSFISANNNLQMMKVMQLSYDHLPHHLKPLLLYIGRSQKSKRTPVVELMQLLIAEGLVDNDICSNSSLEEVSQSYLDA
LISRSLLMVDHIKKSKSFSVRIKVCYVHDVVHDFCSVKAKKEKFF
>St_PG6029_C00T031208.1
DAKSSEETIESTSSSFVEVTVGHEEEEARIICQLLDEHESELDVISIVGMPGLGKTTLANKVYKNTLVATHFNVRAWCTV
SQKYNKSKVLRGILQQVTVSEKKESEDDLAENLRRALLDKRYLIVLDDVWDIETGEMLIACFPKVKRGNRIILTSRSSKV
GLQVKCHSDPLHLQLLTPEKSWDLFVKKVFGDEGSCPAELSEVGHQIVEKCQGLPLAIVLIAGVIVRGKKKEKDLWLQIE
HNLDSFISSNNNLQMMKVMQLSYDHLPYHLKPLLLYFARSQKNKRTPVSTLMQLWMAEGLVDHDSSEEVTQSYLDALISS
SLIMVDHIPSESVLMMSAIIKVCYMHDVVHDFCSVKAKKEKFF
>St_PG6029_C00T047311.1
SSNEPIESTSSSFVEVTVGHEEDEAKMIDQLLDKHESELDVISIVGMPGLGKTTLAKRVYNNTLVASHFNVRAWCTVSQK
YNKSKVLGEILQQVTSSGGKESVDDLAEKLRVALYDKRYLIVLDDVWDIATGEMLIACFPKVERGNRVILTSRSSEVGLK
VKCRSDLLRFQLLTLGKSWELFEKMVFGEGSCPAELLDVGHQIVEKCQGLLLAVVLIAGVIVREKKKEKDLWLKIQHNLD
TFVSANNNLEIMQLSYDHLPYHLKPLLLYFARSRKSKRTPVSKLMQLWMAEGLVDHDIPSKCSLEEATQSYLDALISSSL
IMVEHRQAKRILPFSVMIKVCYVHDVVHDFCSVKAKKEKFL
>St_PG6029_C00T060899.1
AKSSDKPIESTSSSFVEVLREILHQVTGSEGNKSEDDLAEKLRRALLDKRYLIVLDDVWDIATGEMLIACFPKDKRRNRI
ILTSRSMKVGLQVKCHSDPRRLQFLTPEKSWDLSEKRVFGEGRCLAELSYVGHQIVVNCKGLSLAVVLIARVTVRVRKGK
KKENEKDLWLKIQHNLDSFISANKNLQMMKVMQLSYDHLPYHLKSLLLYFARSQKSKRTPVSKLMQLWMAEGFVDHDIPS
KSSLEEATQSYLDALISSSLIFVDHIPSKKRTWPFSGMIKVCYVHDVVHDFCSVKAKKEKFF
>St_PG6055_C00T015587.1
KSFVEPIESTSSPFVEVTVGHEKEESQIIGQLLNQHESELDVISIVGMPGLGKTTLANKVYNNTLVASHFKIRAWCTVSQ
KYNKSKVLREILQQVTGSEEKGSEDDLAEMLRRALYDKRYLIVLDDVWDIATGEMLIACLPKVERGNRVILTSRNSEVGL
KVKCRSDLLCLQLLTLGKSWELFEKMVFRKGSCPAELLDVGRQIVEKCRGLPLAVVLIAGVIVRGKKEEKDLWLKIQHNL
DSFISANINLVMQLSYDHLPYHLKPLLLYFARSQKSKRTPISKLMQLWMAEGFVDHDIRSKNSLEEVTQSYLDALISSNL
IMVDHIKGSNPFSVRIKVCFVHDVVHDFCSVKAKKEKFF
>St_PG6055_C00T015590.1
PIESTSSSFVEVTVGHEEDEAKMIDQLLDKHESELDVISIVGMPGLGKTTLANKVYNNTLVATHFNVRAWCTVSQKYNKS
KVLREILLQVTGSGGKEREDDLAEKLRVALYDKRYLIVLDDVWDIETWEMLTACFPKVERGNRVILTSRSSEVGLKVKCR
SDPLHLQLLTTKKSWELFEKKVFGEGSCPAELSEVGHQIVEKCQGLPLAVVLIAGVIVRGKKMENDLWLNIQDNLDSFIS
ANINLQMMKVMQLSYDHLPYHLKPLLLYFARSRKSKRTPVSKLMQLWMAEGLVDHDIPSKCSLEEATQRYLDALVSSSLI
MVDHMLYKKNMPFSVRIKVCYVHDVVHDFCSVKAKKEKFL
>St_PG6055_C00T015597.1
KSFVEPIESTSSPFVEVTVGHEKEESQIIGQLLNQHESELDVISIVGMPGLGKTTLANKVYNNTLIASHFKIRAWCTVSQ
KYNKSKVLREILQQVASSEEKESEDHDLAVKLRRALYDKRYLIVLDDVWDIATGEMLIACFPKLKRGDRVILTSRISKVG
SQVKCRTDPIDLQVLTLEKSWELFEKRVFGEGSCPAELSDVGHQIVKKCKGLPLAIVLIAGVIVRGKKKEKNLWLKIQHN
LDSFISANINLQMMKVMQLSYDHLPCHLKPLLLYFARSQKNKRTPVSELKQLWMAEGFVDYDIPSKGSLEEATQSYLDAL
ISSSLIMVDQILSKKSMPFSVRIKVCYVHDVVHDFCSEKAKKEKFF
>St_PG6055_C00T028106.1
AKSSDKPIESTSSSFVEVLREILHQVTGSEGNKSEDDLAEKLRRALLDKRYLIVLDDVWDIATGEMLIACFPKDKRRNRI
ILTSRSMKVGLQVKCHSDPRRLQFLTPEKSWDLSEKRVFGEGRCLAELSYVGHQIVVNCKGLSLAVVLIARVTVRVRKGK
KKENEKDLWLKIQHNLDSFISANKNLQMMKVMQLSYDHLPYHLKSLLLYFARSQKSKRTPVSKLMQLWMAEGFVDHDIPS
KSSLEEATQSYLDALISSSLIFVDHIPSKKRTWPFSGMIKVCYVHDVVHDFCSVKAKKEKFF
>St_PG6055_C00T032351.1
STSSLFVEVTVGPEKEESQIIDQLLDEHESELDVISIVGMPGLGKTTLAKKVYNNTLVASHFKIRAWCTVSQKYNKSKVL
WEILQQVTGSEEKGSEDDLAEKLRRALLDKRYLIVLDDVWDIATGEMLISCFPKFNRGNRIILTSRISKVGSQVKCRTDP
LDLQVLTPEKSWELFEKRVFGEGSCPAELSDVGHKIVKKCKGLPLAIVLIAGVIVRGKKKEKDLWLKIQDNLDSFISANI
NLQMMKVMQLSYDHLPYHLKLLLLYFARSQKNKRTPVSKLKQLWMAEGLVDHDIPSKSSLEEVTQSYLDALISSSLIMVD
HILCKKSMPFSVRIKVCYVHDVVHDFCSEKAKKAKFF
>St_PG6055_C00T033198.1
STSSLFVEVTVGPEKEESQIIDQLLDEHESELDVISIVGMPGLGKTTLAKKVYNNTLVASHFKIRAWCTVSQKYNKSKVL
WEILQQVTGSEEKGSEDDLAEKLRRALLDKRYLIVLDDVWDIATGEMLISCFPKFNRGNRIILTSRISKVGSQVKCRTDP
LDLQVLTPEKSWELFEKRVFGEGSCPAELSDVGHKIVKKCKGLPLAIVLIAGVIVRGKKKEKDLWLKIQDNLDSFISANI
NLQMMKVMQLSYDHLPYHLKLLLLYFARSQKNKRTPVSKLKQLWMAEGLVDHDIPSKSSLEEVTQSYLDALISSSLIMVD
HILCKKSMPFSVRIKVCYVHDVVHDFCSEKAKKAKFF
>St_PG6055_C00T047190.1
AKSSDKPIESTSSSFVEVLREILHQVTGSEGNKSEDDLAEKLRRALLDKRYLIVLDDVWDIATGEMLIACFPKDKRRNRI
ILTSRSMKVGLQVKCHSDPRRLQFLTPEKSWDLSEKRVFGEGRCLAELSYVGHQIVVNCKGLSLAVVLIARVTVRVRKGK
KKENEKDLWLKIQHNLDSFISANKNLQMMKVMQLSYDHLPYHLKSLLLYFARSQKSKRTPVSKLMQLWMAEGFVDHDIPS
KSSLEEATQSYLDALISSSLIFVDHIPSKKRTWPFSGMIKVCYVHDVVHDFCSVKAKKEKFF
>St_PG6055_C00T064957.1
STSSLFVEVTVGPEKEESQIIDQLLDEHESELDVISIVGMPGLGKTTLAKKVYNNTLVASHFKIRAWCTVSQKYNKSKVL
WEILQQVTGSEEKGSEDDLAEKLRRALLDKRYLIVLDDVWDIATGEMLISCFPKFNRGNRIILTSRISKVGSQVKCRTDP
LDLQVLTPEKSWELFEKRVFGEGSCPAELSDVGHKIVKKCKGLPLAIVLIAGVIVRGKKKEKDLWLKIQDNLDSFISANI
NLQMMKVMQLSYDHLPYHLKLLLLYFARSQKNKRTPVSKLKQLWMAEGLVDHDIPSKSSLEEVTQSYLDALISSSLIMVD
HILCKKSMPFSVRIKVCYVHDVVHDFCSEKAKKAKFF
>St_PG6055_C00T069607.1
IESTSSSFVEVTVGHEEDEAQMIDQLLDEHESELDVISIVGMPESVLREILQQVTASEKKESEDNLAKKQRRVVESEEDL
AENLRGALYDKRYLIVLDDVWDIETGEMLIACFPKIGRGNRIILTSRISKVGWQVKCRTNPLDLQVLTPEKSWDLFEKRV
FGKGSCPAELSDIGHQIVEKCRGLPLTVVLIAGVIVRMMKVMQLSYDHLPYHLKPLLLYFARSRKSKRTPVSTLMQLWMA
EGLVDHDIGSKSSLEEATQSYLDALISSSLIMVDHIKKSKSFSVRIRVCYVDDVVHDFCSEKAKNEKFL
>St_PG6055_C00T069620.1
EPIELTSSSFVEVTVGHEEDEARIIGQLLDEHESELDVISIVGMPGLGKTTLANKVYNNTLVASHFNVRAKCTVSQKYNK
SKVLQEILQQVPHVSGGNESEDDPADKLRRALLDKRYLIILDDVWDTATGEMFIACFPKVKRGNRIILTSRNSKVGLQVK
CHSDPLHLQLLTPEKSWDLFVKKVFGDEGSCPAELSEVGHQIVEKCKGLPLAIVLIAGVIVRGKKKEKDLWLQIQDNLDS
FISAKNNLEMMKVMQLSYDHLPHHLKPLLLYFGRYRKSKRTPVSTLIQLWMAEGLVDHDSSEEGTQSYLDALVSSSLIMM
DHIPYESREPFSVMIKVCYVHDVVHDFCSVKAKKEKLF
>St_PG6055_C00T069621.1
SSDEPIESTSSSFVEETVGHEEDEAWIIGQLLDEYESELDVISIVGMPGLGKTTLANKVYNNTLVASHFNVRAKCTVSQK
YNKSKVLQEILQQVPHVSGGNESEDDPADKLRRALLDKRYLIVLDDVWDTATGEMLIACFPKVKRGNRIILTSRSSKVGL
QVKCHSDPLHLQLLTPEKSWDLFVKKVFGDEGSFPAELSEVGHQIVEKCQGLLLAIVLIAGVIVRGKKKEKDLWLKIQHN
LDSFISTNINLQMMKVMQLSYDHLPCHLKPLLLYFARSQKSERTPVSPLMRLWLAEGLVDHDSLEEVIQSYLDALISSSL
IMMDHITTGSSWISKKIKVCYVHDVVHDFCLVKAKKEKLF
>St_PG6055_C00T069624.1
IESTSSSFVEVTVGHEEDEAKMIDQLLDKHQSELDVISIVGMPGLGKTTLAKKVYNNTLVASHFNVRAWCTVSQKYNKSK
VLREILQQVTGSGGKESEDDLAEKLRVALYDKRYLIVLDDVWDIATGEMLIACFPKVERGNRVILTSRSSEVGLKVKCRS
DLLRLQLLKPEKSWELLEKMVFGEGSCPAELLNVGHQIVEKCQGLPLAVVLIAGVIVRGKKKEKDLWLKIQHNLDSFVSA
NNSLEIMQLSYDHLPCHLKPLLLYFARSRKSKRIRVSRLMQLWMAEGLVDHDIPSKCSLEEATQSYLDALISSNLITVDH
ILSEKKMCFSVRIKVCYVHDVVHDFCSVKAKREKFL
>St_PG6055_C00T069627.1
EPIESTSSSFVEITVGHEEDESWIIDQLLDEHKSELDVISIVGMPGLGKTTLANRVYKNTLVASHFNVRAWCTVSQKYNK
SKVLREILQQVTGPGGKESEDDLAENLRRALYDKRYLIVLDDVWDIATGEMLIACFPKVKRGNRIILTSRSSEVGSKVKC
LSDPLHLQLLTDEKSWDLFVKKVFGDEGSCPAELSEVGHQIVKKCQGLPLAIVLIAGVIVRGKKKEKDLWLKIQDNLDSF
ISANINSQMMKVMQLSYDHLPYHLKPLLLYFARSKKNKRTPVSKLKQLWMAEGFVDHDSLEEGTQSYLDALISSSLIMVD
HIPSKMSIIPMSDMIKVCYVHDVVHNFCSVKAEKEKFL
>St_PG6055_C00T069629.1
ANYFKLPDVTPIELIVGHEEEEAWIIDQLLDEHESELDVISIVGMPGLDKTTLANKVYKNTLVATHFNVRAKCTVSQKYN
KSNVLREILQQVTGSEVKDSEDDPADKLRRALLDKRYLIILDDVWDIATREMLIGCFPKVKRGNRIILTSRSSEVGLKVK
CRSDPLQLQFLTPEKSWELFEKRVFGKGSCPAELSEVGHQIVDKCKGLPLAVVLIAGVIVRGKEKDLWLKIQRNLDSFIS
ANNNLQMMKVMQLSYDHLPCHLKPLLLYFARSQKSKRTPVSTLMQLWIAEGLVDHDSLEEVTQGYLDDLISSSLIMVKHS
QSKSSWALSIKVCYVHDAVHDFCSVKAKKEKFF
>St_PG6055_C00T069633.1
NEPIELSSSSFVEVTVGHEEDEARIIGQLLDERESELDVISIVGMPGLGKTTLANKVYNNTLVASHFNVRAKCTVSQKYN
KSKVLQEILQQVPHVSGGNENEDDPTDKLRVALYDKRYLIVLDDVWNIATGEMLIACFPKVKRGNRIILTSRSSELGSKV
KCLSDPLHLQLLTPEKSWDLFVKKVFGDEGSCPAELSEVGHQIVEKCQGLPLAIVLIAGVIVRGKKKEKDLWLKIQHNLD
SFISTNINLQMMKVMQLSYDHLPCHLKPLLLYFARSQKSERTPVSTLMQLWMAEGLVDHDSLEEATQSYLDALISSSLIM
MDHIPSESCSMMSVMIKVCYVHDIVHNFCSVKAKKEKLF
>St_PG6055_C00T069635.1
SIEPIESTSSSSIKVTVGHEEDEAKMIGLLLDKHESKLDVISIVGMPGLGKTTLANKVYNNTLVASHFNVRAWCTVSQKY
NKSKVLREILQQVTGSEGRESEDDLAEKLRKALLDKRYLIVLDDVWDIATGEMLIACFPKVERGNRIILTSRSSEVGLKV
KCRSDPLHLQLLTAEKSWELFEKRVFGDQGSCPAELSDIGHQIVEKCKGLPLAIVLIAGVIVRGKEKDLWLKIQQNLDSF
ISANINLVMQLSYDHLPYHLKPLLLYFARSQKSKRTPVSTLMQLSMAEGIVDHDIPSKGSLEDVTQSYLDALISSSLIMV
DHIPIGSIWMSEKIKVCYVHDVVHDFCSVKAEKEKFF
>St_PG6059_C00T019919.1
IESTSSSFVEVTVGHEEDEAKMIDQLLDKHESELDVISIVGMPGLGKTTLANKVYNNTLVASHFNVRAWCTVSQKYNKSK
VLGEILQQVTGSGGKESEDDLAEKLRVALYDKRYLIVLDDVWDIATGEMLIACFPKVERGNRVILTSRSSEVGLKVKCRS
DLLCLQLLTLGKSWELFEKRVFGEGSCPAELSDVGHQIVEKCQGLPMAIVLIAGVIVRGKKKEKGKDLWLKIQHNLDSFI
SGNINLQMMKVMQLSYDHLPYHLKPLLLYFARSRKTKRTPVSKLMQLWMAEGLVDHDIPSKCSLEEATQSYLDALISSSL
IMVDHMLSKKSNLFSVRIKVCYVHDVVHDFCSVKAKKEKFL
>St_PG6059_C00T020010.1
IESTSSSFVEVTVGHEKEESQIIDQLFDKHEAKLDVISIVGMPGVGKTTLANKVYNNTLVASHFNVRAWCTVSQKYNKSK
VLQEIRQQVTGSGGKESEDDHAENLRVALYDKRYLIVLDDVWDIATGEMLLACFPQVERGNRVILTSRSSEVGLKVKCHS
DPLHLQLLTPEKSWELFEKRVFGEGSCPAEPSEVGHKIVEKCQGLPLALVLIAGVIVRMMKVMQLSYDHLPYHLKPLLLY
FARSRKSKRTPVSKLMQLWMAEGFVDHDIPSKCSLEEATQRYLDALVSSSLIMVDHMLYKKNMPFSVRIKVCYVHDLVHD
FCLVKAKKEKFL
>St_PG6059_C00T026305.1
NEPIELSSSSFVEVTVGHEEDEARIIGQLLDERESELDVISIVGMPGLGKTTLANKVYNNTLVASHFNVRAKCTVSQKYN
KSKVLQEILQQVPHVSGGNENEDDPTDKLRVALYDKRYLIVLDDVWNIATGEMLIACFPKVKRGNRIILTSRSSELGSKV
KCLSDPLHLQLLTPEKSWDLFVKKVFGDEGSCPAELSEVGHQIVEKCQGLPLAIVLIAGVIVRGKKKEKDLWLKIQHNLD
SFISTNINLQMMKVMQLSYDHLPCHLKPLLLYFARSQKSERTPVSTLMQLWMAEGLVDHDSLEEATQSYLDALISSSLIM
MDHIPSESCSMMSVMIKVCYVHDIVHNFCSVKAKKEKLF
>St_PG6059_C00T026999.1
IESTSSSFVEVTVGHEKEESQIIDQLFDKHEAKLDVISIVGMPGVGKTTLANKVYNNTLVASHFNVRAWCTVSQKYNKSK
VLQEIRQQVTGSGGKESEDDHAENLRVALYDKRYLIVLDDVWDIATGEMLLACFPQVERGNRVILTSRSSEVGLKVKCHS
DPLHLQLLTPEKSWELFEKRVFGEGSCPAEPSEVGHKIVEKCQGLPLALVLIAGVIVRMMKVMQLSYDHLPYHLKPLLLY
FARSRKSKRTPVSKLMQLWMAEGFVDHDIPSKCSLEEATQRYLDALVSSSLIMVDHMLYKKNMPFSVRIKVCYVHDLVHD
FCLVKAKKEKFL
>St_PG6059_C00T027757.1
EPIESTSSSFVEITVGHEEDESWIIDQLLDEHKSELDVISIVGMPGLGKTTLANRVYKNTLVASHFNVRAWCTVSQKYNK
SKVLREILQQVTGPGGKESEDDLAENLRRALYDKRYLIVLDDVWDIATGEMLIACFPKVKRGNRIILTSRSSEVGSKVKC
LSDPLHLQLLTDEKSWDLFVKKVFGDEGSCPAELSEVGHQIVKKCQGLPLAIVLIAGVIVRGKKKEKDLWLKIQDNLDSF
ISANINSQMMKVMQLSYDHLPYHLKPLLLYFARSKKNKRTPVSKLKQLWMAEGFVDHDSLEEGTQSYLDALISSSLIMVD
HIPSKMSIIPMSDMIKVCYVHDVVHNFCSVKAEKEKFL
>St_PG6059_C00T029253.1
IESTSSSFVEVTVGHEEDEAQMIDQLLDEHESELDVISIVGMPESYNKSKVLREILQQVTASEKKESEDNLAKKQRRVVE
SEEDLAENLRGALYDKRYLIVLDDVWDIETGEMLIACFPKIGRGNRIILTSRISKVGWQVKCRTNPLDLQVLTPEKSWDL
FEKRVFGKGSCPAELSDIGHQIVEKCRGLPLTVVLIAGVIVRMMKVMQLSYDHLPYHLKPLLLYFARSRKSKRTPVSTLM
QLWMAEGLVDHDIGSKSSLEEATQSYLDALISSSLIMVDHIKKSKSFSVRIRVCYVDDVVHDFCSEKAKNEKFL
>St_PG6059_C00T031706.1
IESTSSSFVEVTVGHEEDEAKMIDQLLDKHQSELDVISIVGMPGLGKTTLAKKVYNNTLVASHFNVRAWCTVSQKYNKSK
VLREILQQVTGSGGKESEDDLAEKLRVALYDKRYLIVLDDVWDIATGEMLIACFPKVERGNRVILTSRSSEVGLKVKCRS
DLLRLQLLKPEKSWELLEKMVFGEGSCPAELLNVGHQIVEKCQGLPLAVVLIAGVIVRGKKKEKDLWLKIQHNLDSFVSA
NNSLEIMQLSYDHLPCHLKPLLLYFARSRKSKRIRVSRLMQLWMAEGLVDHDIPSKCSLEEATQSYLDALISSNLITVDH
ILSEKKMCFSVRIKVCYVHDVVHDFCSVKAKREKFL
>St_PG6059_C00T032031.1
ANYFKLPDVTPIELIVGHEEEEAWIIDQLLDEHESELDVISIVGMPGLDKTTLANKVYKNTLVATHFNVRAKCTVSQKYN
KSNVLREILQQVTGSEVKDSEDDPADKLRRALLDKRYLIILDDVWDIATREMLIGCFPKVKRGNRIILTSRSSEVGLKVK
CRSDPLQLQFLTPEKSWELFEKRVFGKGSCPAELSEVGHQIVDKCKGLPLAVVLIAGVIVRGKEKDLWLKIQRNLDSFIS
ANNNLQMMKVMQLSYDHLPCHLKPLLLYFARSQKSKRTPVSTLMQLWIAEGLVDHDSLEEVTQGYLDDLISSSLIMVKHS
QSKSSWALSIKVCYVHDAVHDFCSVKAKKEKFF
>St_PG6059_C00T037693.1
SIEPIESTSSSSIKVTVGHEEDEAKMIGLLLDKHESKLDVISIVGMPGLGKTTLANKVYNNTLVASHFNVRAWCTVSQKY
NKSKVLREILQQVTGSEGRESEDDLAEKLRKALLDKRYLIVLDDVWDIATGEMLIACFPKVERGNRIILTSRSSEVGLKV
KCRSDPLHLQLLTAEKSWELFEKRVFGDQGSCPAELSDIGHQIVEKCKGLPLAIVLIAGVIVRGKEKDLWLKIQQNLDSF
ISANINLVMQLSYDHLPYHLKPLLLYFARSQKSKRTPVSTLMQLSMAEGIVDHDIPSKGSLEDVTQSYLDALISSSLIMV
DHIPIGSIWMSEKIKVCYVHDVVHDFCSVKAEKEKFF
>St_PG6059_C00T040205.1
AKSSDKPIESTSSSFVEVLREILHQVTGSEGNKSEDDLAEKLRRALLDKRYLIVLDDVWDIATGEMLIACFPKDKRRNRI
ILTSRSMKVGLQVKCHSDPRRLQFLTPEKSWDLSEKRVFGEGRCLAELSYVGHQIVVNCKGLSLAVVLIARVTVRVRKGK
KKENEKDLWLKIQHNLDSFISANKNLQMMKVMQLSYDHLPYHLKSLLLYFARSQKSKRTPVSKLMQLWMAEGFVDHDIPS
KSSLEEATQSYLDALISSSLIFVDHIPSKKRTWPFSGMIKVCYVHDVVHDFCSVKAKKEKFF
>St_PG6059_C00T052755.1
IESTSSSFVEVTVGHEEDEAQMIDQLLDEHESELDVISIVGMPESYNKSKVLREILQQVTASEKKESEDNLAKKQRRVVE
SEEDLAENLRGALYDKRYLIVLDDVWDIETGEMLIACFPKIGRGNRIILTSRISKVGWQVKCRTNPLDLQVLTPEKSWDL
FEKRVFGKGSCPAELSDIGHQIVEKCRGLPLTVVLIAGVIVRMMKVMQLSYDHLPYHLKPLLLYFARSRKSKRTPVSTLM
QLWMAEGLVDHDIGSKSSLEEATQSYLDALISSSLIMVDHIKKSKSFSVRIRVCYVDDVVHDFCSEKAKNEKFL
>St_PG6059_C00T052770.1
EPIELTSSSFVEVTVGHEEDEARIIGQLLDEHESELDVISIVGMPGLGKTTLANKVYNNTLVASHFNVRAKCTVSQKYNK
SKVLQEILQQVPHVSGGNESEDDPADKLRRALLDKRYLIILDDVWDTATGEMFIACFPKVKRGNRIILTSRNSKVGLQVK
CHSDPLHLQLLTPEKSWDLFVKKVFGDEGSCPAELSEVGHQIVEKCKGLPLAIVLIAGVIVRGKKKEKDLWLQIQDNLDS
FISAKNNLEMMKVMQLSYDHLPHHLKPLLLYFGRYRKSKRTPVSTLIQLWMAEGLVDHDSSEEGTQSYLDALVSSSLIMM
DHIPYESREPFSVMIKVCYVHDVVHDFCSVKAKKEKLF
>St_PG6059_C00T052771.1
SSDEPIESTSSSFVEETVGHEEDEAWIIGQLLDEYESELDVISIVGMPGLGKTTLANKVYNNTLVASHFNVRAKCTVSQK
YNKSKVLQEILQQVPHVSGGNESEDDPADKLRRALLDKRYLIVLDDVWDTATGEMLIACFPKVKRGNRIILTSRSSKVGL
QVKCHSDPLHLQLLTPEKSWDLFVKKVFGDEGSFPAELSEVGHQIVEKCQGLLLAIVLIAGVIVRGKKKEKDLWLKIQHN
LDSFISTNINLQMMKVMQLSYDHLPCHLKPLLLYFARSQKSERTPVSPLMRLWLAEGLVDHDSLEEVIQSYLDALISSSL
IMMDHITTGSSWISKKIKVCYVHDVVHDFCLVKAKKEKLF
>St_PG6059_C00T052775.1
IESTSSSFVEVTVGHEEDEAKMIDQLLDKHQSELDVISIVGMPGLGKTTLAKKVYNNTLVASHFNVRAWCTVSQKYNKSK
VLREILQQVTGSGGKESEDDLAEKLRVALYDKRYLIVLDDVWDIATGEMLIACFPKVERGNRVILTSRSSEVGLKVKCRS
DLLRLQLLKPEKSWELLEKMVFGEGSCPAELLNVGHQIVEKCQGLPLAVVLIAGVIVRGKKKEKDLWLKIQHNLDSFVSA
NNSLEIMQLSYDHLPCHLKPLLLYFARSRKSKRIRVSRLMQLWMAEGLVDHDIPSKCSLEEATQSYLDALISSNLITVDH
ILSEKKMCFSVRIKVCYVHDVVHDFCSVKAKREKFL
>St_PG6059_C00T052778.1
ANYFKLPDVTPIELIVGHEEEEAWIIDQLLDEHESELDVISIVGMPGLDKTTLANKVYKNTLVATHFNVRAKCTVSQKYN
KSNVLREILQQVTGSEVKDSEDDPADKLRRALLDKRYLIILDDVWDIATREMLIGCFPKVKRGNRIILTSRSSEVGLKVK
CRSDPLQLQFLTPEKSWELFEKRVFGKGSCPAELSEVGHQIVDKCKGLPLAVVLIAGVIVRGKEKDLWLKIQRNLDSFIS
ANNNLQMMKVMQLSYDHLPCHLKPLLLYFARSQKSKRTPVSTLMQLWIAEGLVDHDSLEEVTQGYLDDLISSSLIMVKHS
QSKSSWALSIKVCYVHDAVHDFCSVKAKKEKFF
>St_PG6059_C00T052780.1
NEPIELSSSSFVEVTVGHEEDEARIIGQLLDERESELDVISIVGMPGLGKTTLANKVYNNTLVASHFNVRAKCTVSQKYN
KSKVLQEILQQVPHVSGGNENEDDPTDKLRVALYDKRYLIVLDDVWNIATGEMLIACFPKVKRGNRIILTSRSSELGSKV
KCLSDPLHLQLLTPEKSWDLFVKKVFGDEGSCPAELSEVGHQIVEKCQGLPLAIVLIAGVIVRGKKKEKDLWLKIQHNLD
SFISTNINLQMMKVMQLSYDHLPCHLKPLLLYFARSQKSERTPVSTLMQLWMAEGLVDHDSLEEATQSYLDALISSSLIM
MDHIPSESCSMMSVMIKVCYVHDIVHNFCSVKAKKEKLF
>St_PG6059_C00T052782.1
SIEPIESTSSSSIKVTVGHEEDEAKMIGLLLDKHESKLDVISIVGMPGLGKTTLANKVYNNTLVASHFNVRAWCTVSQKY
NKSKVLREILQQVTGSEGRESEDDLAEKLRKALLDKRYLIVLDDVWDIATGEMLIACFPKVERGNRIILTSRSSEVGLKV
KCRSDPLHLQLLTAEKSWELFEKRVFGDQGSCPAELSDIGHQIVEKCKGLPLAIVLIAGVIVRGKEKDLWLKIQQNLDSF
ISANINLVMQLSYDHLPYHLKPLLLYFARSQKSKRTPVSTLMQLSMAEGIVDHDIPSKGSLEDVTQSYLDALISSSLIMV
DHIPIGSIWMSEKIKVCYVHDVVHDFCSVKAEKEKFF
>St_PG6059_C00T076896.1
STSSLFVEVTVGHEKEESQIIDQILDEHESELDVISIVGMPGLGKTTLAKKVYNNILVASHFKIRAWCTVSQKYNKSKVL
WEILQQVTGSEEKGSEDDLAEKLRRALLDKRYLIVFDDVWDIAIGEMLVSCFPKFNRGNRIILTSRISKVGSQVKCRTDP
LDLQVLTPEKSGELFEKRVFGERSCPAELSDVGHQIVKKCKGLPLAIVLIAGVIVRGKKKEKDLWLKIQDNLDSFISANI
NLQMMKVMQLSYDHLPYHLKLLLLYFARSQKNKRTPVSKLKQLWMAEGLVDHDIPSKSSLEEVTQSYLDALISSSLIMVD
HILCKKSMPFSVRIKVCYVHDVVHDFCSEKAKKAKFF
>St_PG6090_C00T006220.1
STSSLFVEVTVGHEKEESQIIDQILDEHESELDVISIVGMPGLGKTTLAKKVYNNILVASHFKIRAWCTVSQKYNKSKVL
WEILQQVTGSEEKGSEDDLAEKLRRALLDKRYLIVFDDVWDIAIGEMLVSCFPKFNRGNRIILTSRISKVGSQVKCRTDP
LDLQVLTPEKSGELFEKRVFGERSCPAELSDVGHQIVKKCKGLPLAIVLIAGVIVRGKKKEKDLWLKIQDNLDSFISANI
NLQMMKVMQLSYDHLPYHLKLLLLYFARSQKNKRTPVSKLKQLWMAEGLVDHDIPSKSSLEEVTQSYLDALISSSLIMVD
HILCKKSMPFSVRIKVCYVHDVVHDFCSEKAKKAKFF
>St_PG6090_C00T014266.1
ESTSSPFVEVTVGHKKEESKIIGQLLNQHESELDVILIVGMPGLVKGSEDDLAEKLRRALYDKRYLIVLDDVWDIATGEM
LIAYFPKLKKGDRVILTSRISKVGSQVKCRTDPIDLQVLTLEKSWELFEKRVFGEGSCPAELSDVGHQIVKKCQGLPLAI
GLIAGVIVRGKKKEKSLWLKIQHNLDSFISANINLQMMKVMQLSYDHLPCHLKPLLLYFARSQKNKRTPVSKLKQLWMAE
GFVDHDIPSKGNLEEAAQSYLDALISSSLIMVDQIPSKKSMPFSVRIKVCYVHDVVHDFCSEKAKKAKFF
>St_PG6090_C00T014267.1
SDKPIESTSSSFVEVTVGHEEDEAKMIDQLLDKHESELDVISIVGMPGLGKTTLAKKVYNNTLVASHFNVRAWCTVSQKY
NKSKVLGEILQQVTASERKESEDDLAEKLRVALYDKRYLIVLDDVWDIATGEMLIACFPKVERGNRVILTSRSSEVGLKV
KCHSDLLRLQLLTLGKSWELFEKMVFGEGSCPAELLDVGHQIVEKCQGLPLAVVLIAGVIVRGKKKEKDLWLIIQHNLDS
FVSANNNLDIMQLSYDHLPDHLKPLLLYFARSRKSKRTQVSKLMQLWMAEGLVDHDSPSKCSLEEAAQSYLDALISSNLI
MVDHILSKKIKFFSFRIKVCYVHDVVHDFCSVKAKREKFL
>St_PG6090_C00T014268.1
NEPIELTSSSFVEVTVGHEEDEARIIGQLLDEHESELDVISIVGMPGLGKTTLANKVYNNTLVASYFNVRAKCTVSQKYN
KSKVLQEILQQVPHVSGGNESEDDPADKLRRALLDKRYLIVLDDVWDTATGEMLIACFPKVKRGNRIILTSRNSKVGLQV
KCHSDPLHLQLLTPEKSWDLFVKKVFGDEGSCPAELSEVGHRIVDKCQGLPLAIVLIAGVIVRGKKKEKDLWLQIQDNLD
SLISAKNNLEMMKVMQLSYDHLPHHLKPLLLYFGRYRKSKRTPVSTLIQLWMAEGLVDHDSSEEGTQSHLDALISNSLIM
MDHILCKSSAPFYFMIKVCYVHDVVHDFCSVKAKKEKLF
>St_PG6090_C00T014272.1
KSFVEPIESTSSPFVEVTVGHEKEESQIIDQLLDEHESKLDVISIVGMPGVGKTTLANKVYNNTLVASHFKIRAWCTVSQ
KYNKSKVLREILQQVTGSGGKESKDDLAENLRRALLDKRYLIVLDDVWDIATGEMLIACFPKFERGDRVILTSRISKVGS
QVKCRTDPIDLQVLTPEKSWELFEKRVFGEGSCPAELSDVGHQIVKKCKGLPLAIVLVAGVMVRGKKKEKDLWLKIQDNL
DSFISANINLQMMKVMQLSYDHLPYHLKPLLLYFARSQKNKRTPVSKLKQLWMAKGFVDHDIRSKSSLEDATQSYLDALI
SSSLIMVDHILSKKSMPFSVRIKVCYVHDVVHDFCSEKAKKVKFF
>St_PG6090_C00T014275.1
SDKPIESTSSSFVEVTVGHEEDEAKMIDQLLDKHESKLDVISIVGMPGVGKTTLANKVYNNTLVATHFNVRAWCTVSQKY
NKSKVLREILQQVTASGGKESEDDLAEKLRVALYNKRYLIVLDDVWDIATGEMLIACFPKVERGNRIILTSQSSEVGLKV
KCRSDPLRLQLLTTEKSWELFEKSVFGEGSCPAELSEVGHQIVEKCQGLPLAVVLIAGVIVRGKKKEKDLWLKIQHNLDS
FISANINLQMMKVMQLSYDHLPYHLKPLLLYFARWQKSKRTPVSKLMQLWMAEGLVGHDIPSKCSLEEATQRYLDALVSS
SLIIVDHMLYKKNMPFSVRIKVCYVHDVVHDFCSVKARKEKFL
>St_PG6090_C00T014276.1
DEPIESTSSSFVEVTVGHEEDEAQMIDQLLDEHESELDVISIVGMPGVGKTTLANKVYNNTLVASHFNVRAWCTVSQKYN
KSKVLREILQQVTASEKKESEDDLAKKQRRVVESEEDLAENLRGALYDKRYLIVLDDVWNIETGEMLIACFPKIGRGNRI
ILTSRISKVGWQVKCRTNPLDLQVLTPEKSWDLFEKRVFGKGSCPAELSDIGHQIVEKCRGLPLTVVLIAGVIVRARKGK
EKEKGLWLKIQHNLDSFISSNINLQMMKVMQLSYDHLPYHLKPLLLYFARSRKSKRTPVSTLMQLWMAEGLVDHDIGSKS
SLEEATQSYLDALISSSLIMVDHIKKSKSFSVRIRVCYVHDVVHDFCSEKAKNEKFL
>St_PG6090_C00T071545.1
DPIELTSSSFVEVTVGHEEVEAQIIDQLLDEHESELDVISIVGMPGLGKTTLANKVYNNTLVASHFKIRAWCTVSQKYNK
SKVLQEILQQVTGSEEKGSEDDLAEELRRALYDKRYLIVLDDVWDIATREMLIACFPKLKRGDRVILTSRISKVGSQVKC
RTDPIDLQVLTPEKSWELFEKRVFGEGSCPAELSEVGYQIVEKCKGLPLAVVLIAGVIVRGKKKEKNLWLKIQHNLDSFI
SDNINLQMMKVMQLSYDHLPCHLKPLLLYFARSQKNKRTPVSKLKKLWMAEGFVDYDIPSKGSLEEATQSYLDALISSSL
IMVDQTHSKKSMPFSVRIKVCYVHDVVHDFCSEKAKKEKFL
>St_PG6090_C00T071546.1
IESTSSSFVEVTVGHEEDEAKMIDQLLDKHESELDVISIVGMPGLGKTTLAKKVYNNTLVASHFNVRAWCTVSQKYNKSK
VLGEILQQVTGSGGKESEDGLAEKLRVALYDKRYLIVLDDVWDIATGEMLIACFPKVERGNRVILTSRSSEVGLPLAVVL
IAGVIVRVRKGKKEEKDLWLKIQHNLDSFIFANINLVMQLSYDHLPYHLKPLLLYFAKSRKSKRTPVSKLMQLWMAEGLV
DHDIPSKCSLEEATQSYLDALISSNLIMVDHILNWKRKFFSVRIKVCYVHDVVHDFCSVKAKKEKFL
>St_PG6090_C00T071548.1
KSSDESIESTLSSFVEVTVGHEEDESWIIDQLLDEHESELDVISIVGMPGLGKTTLANKVYKNTLVASHFNVRAWCTVSQ
KYNKSKVLLEILQQVTGSEGKESEDDLADKVRRALFDKRYLIVLDDVWDIATGEMLIACFPKVKRGNRIILTSRNSEVGL
KVKCHSDLLHLQLLTPEKSWELFEKRVFGDEGSCPAELSKVGHKIVEKCQGLPLALVLISGVIVKGRKGKQKDLWLKIQH
NLDSFISANNNLQMMKVMQLSYDHLPHHLKPLLLYIGRSQKSKRTPVVELMQLLIAEGLVDNDICSNSSLEEVSQSYLDA
LISRSLLMVDHIKKSKSFSVRIKVCYVHDVVHDFCSVKAKKEKFF
>St_PG6090_C00T071550.1
DAKSSEETIESTSSSFVEVTVGHEEEEARIICQLLDEHESELDVISIVGMPGLGKTTLANKVYKNTLVATHFNVRAWCTV
SQKYNKSKVLRGILQQVTVSEKKESEDDLAENLRRALLDKRYLIVLDDVWDIETGEMLIACFPKVKRGNRIILTSRSSKV
GLQVKCHSDPLHLQLLTPEKSWDLFVKKVFGDEGSCPAELSEVGHQIVEKCQGLPLAIVLIAGVIVRGKKKEKDLWLQIE
HNLDSFISSNNNLQMMKVMQLSYDHLPYHLKPLLLYFARSQKNKRTPVSTLMQLWMAEGLVDHDSSEEVTQSYLDALISS
SLIMVDHIPSESVLMMSAIIKVCYMHDVVHDFCSVKAKKEKFF
>St_PG6148_C00T021952.1
KSFVEPIESTSSPFVEVTVGHEKEESQIIGQLLNQHESELDVISIVGMPGLGKTTLANKVYNNTLIASHFKIRAWCTVSQ
KYNKSKVLREILQQVASSEEKESEDHDLAVKLRRALYDKRYLIVLDDVWDIATGEMLIACFPKLKRGDRVILTSRISKVG
SQVKCRTDPIDLQVLTLEKSWELFEKRVFGEGSCPAELSDVGHQIVKKCKGLPLAIVLIAGVIVRGKKKEKNLWLKIQHN
LDSFISANINLQMMKVMQLSYDHLPCHLKPLLLYFARSQKNKRTPVSELKQLWMAEGFVDYDIPSKGSLEEATQSYLDAL
ISSSLIMVDQILSKKSMPFSVRIKVCYVHDVVHDFCSEKAKKEKFF
>St_PG6148_C00T023663.1
KSFVEPIESTSSPFVEVTVGHEKEESQIIGQLLNQHESELDVISIVGMPGLGKTTLANKVYNNTLVASHFKIRAWCTVSQ
KYNKSKVLREILQQVTGSEEKGSEDDLAEMLRRALYDKRYLIVLDDVWDIATGEMLIACLPKVERGNRVILTSRNSEVGL
KVKCRSDLLCLQLLTLGKSWELFEKMVFRKGSCPAELLDVGRQIVEKCRGLPLAVVLIAGVIVRGKKEEKDLWLKIQHNL
DSFISANINLVMQLSYDHLPYHLKPLLLYFARSQKSKRTPISKLMQLWMAEGFVDHDIRSKNSLEEVTQSYLDALISSNL
IMVDHIKGSNPFSVRIKVCFVHDVVHDFCSVKAKKEKFF
>St_PG6148_C00T030742.1
STSSLFVEVTVGHEKEESQIIDQLLDEHESELDVISIVGMPGLGKTTLAKKVYNNTLVASHFKIRAWCTVSQKYNKSKVL
WEILQQVTGSEEKGSEDDLAEKLRRALLYKRYLIVLDDVWDIATGEMLISCFPKFNRGNRIILTSRISKVGSQVKCRTDP
LDLQVLTPEKSWELFEKRVFGEGSCPAELSDVGHKIVKKCKGLPLAIVLIAGVIVRGKKKEKDLWIKIQDNLDSFISANI
NLQMMKVMQLSYDHLPYHLKLLLLYFARSQKNKRTPVSKLKQLWMAEGLVDHDIPSKSSLEEVTQSYLDALISSSLIMVD
HILCKKSMPFSVRIKVCYVHDVVHDFCSEKAKKAKFF
>St_PG6148_C00T043934.1
AKSSDKPIESTSSSFVEVLREILHQVTGSEGNKSEDDLAEKLRRALLDKRYLIVLDDVWDIATGEMLIACFPKDKRRNRI
ILTSRSMKVGLQVKCHSDPRRLQFLTPEKSWDLSEKRVFGEGRCLAELSYVGHQIVVNCKGLSLAVVLIARVTVRVRKGK
KKENEKDLWLKIQHNLDSFISANKNLQMMKVMQLSYDHLPYHLKSLLLYFARSQKSKRTPVSKLMQLWMAEGFVDHDIPS
KSSLEEATQSYLDALISSSLIFVDHIPSKKRTWPFSGMIKVCYVHDVVHDFCSVKAKKEKFF
>St_PG6148_C00T049683.1
SIEPIESTSSSSIKVTVGHEEDEAKMIGLLLDKHESKLDVISIVGMPGLGKTTLANKVYNNTLVASHFNVRAWCTVSQKY
NKSKVLREILQQVTGSEGRESEDDLAEKLRKALLDKRYLIVLDDVWDIATGEMLIACFPKVERGNRIILTSRSSEVGLKV
KCRSDPLHLQLLTAEKSWELFEKRVFGDQGSCPAELSDIGHQIVEKCKGLPLAIVLIAGVIVRGKEKDLWLKIQQNLDSF
ISANINLVMQLSYDHLPYHLKPLLLYFARSQKSKRTPVSTLMQLSMAEGIVDHDIPSKGSLEDVTQSYLDALISSSLIMV
DHIPIGSIWMSEKIKVCYVHDVVHDFCSVKAEKEKFF
>St_PG6148_C00T049685.1
NEPIELSSSSFVEVTVGHEEDEARIIGQLLDERESELDVISIVGMPGLGKTTLANKVYNNTLVASHFNVRAKCTVSQKYN
KSKVLQEILQQVPHVSGGNENEDDPTDKLRVALYDKRYLIVLDDVWNIATGEMLIACFPKVKRGNRIILTSRSSELGSKV
KCLSDPLHLQLLTPEKSWDLFVKKVFGDEGSCPAELSEVGHQIVEKCQGLPLAIVLIAGVIVRGKKKEKDLWLKIQHNLD
SFISTNINLQMMKVMQLSYDHLPCHLKPLLLYFARSQKSERTPVSTLMQLWMAEGLVDHDSLEEATQSYLDALISSSLIM
MDHIPSESCSMMSVMIKVCYVHDIVHNFCSVKAKKEKLF
>St_PG6148_C00T049688.1
ANYFKLPDVTPIELIVGHEEEEAWIIDQLLDEHESELDVISIVGMPGLDKTTLANKVYKNTLVATHFNVRAKCTVSQKYN
KSNVLREILQQVTGSEVKDSEDDPADKLRRALLDKRYLIILDDVWDIATREMLIGCFPKVKRGNRIILTSRSSEVGLKVK
CRSDPLQLQFLTPEKSWELFEKRVFGKGSCPAELSEVGHQIVDKCKGLPLAVVLIAGVIVRGKEKDLWLKIQRNLDSFIS
ANNNLQMMKVMQLSYDHLPCHLKPLLLYFARSQKSKRTPVSTLMQLWIAEGLVDHDSLEEVTQGYLDDLISSSLIMVKHS
QSKSSWALSIKVCYVHDAVHDFCSVKAKKEKFF
>St_PG6148_C00T049693.1
IESTSSSFVEVTVGHEEDEAKMIDQLLDKHQSELDVISIVGMPGLGKTTLAKKVYNNTLVASHFNVRAWCTVSQKYNKSK
VLREILQQVTGSGGKESEDDLAEKLRVALYDKRYLIVLDDVWDIATGEMLIACFPKVERGNRVILTSRSSEVGLKVKCRS
DLLRLQLLKPEKSWELLEKMVFGEGSCPAELLNVGHQIVEKCQGLPLAVVLIAGVIVRGKKKEKDLWLKIQHNLDSFVSA
NNSLEIMQLSYDHLPCHLKPLLLYFARSRKSKRIRVSRLMQLWMAEGLVDHDIPSKCSLEEATQSYLDALISSNLITVDH
ILSEKKMCFSVRIKVCYVHDVVHDFCSVKAKREKFL
>St_PG6148_C00T049697.1
SSDEPIESTSSSFVEETVGHEEDEAWIIGQLLDEYESELDVISIVGMPGLGKTTLANKVYNNTLVASHFNVRAKCTVSQK
YNKSKVLQEILQQVPHVSGGNESEDDPADKLRRALLDKRYLIVLDDVWDTATGEMLIACFPKVKRGNRIILTSRSSKVGL
QVKCHSDPLHLQLLTPEKSWDLFVKKVFGDEGSFPAELSEVGHQIVEKCQGLLLAIVLIAGVIVRGKKKEKDLWLKIQHN
LDSFISTNINLQMMKVMQLSYDHLPCHLKPLLLYFARSQKSERTPVSPLMRLWLAEGLVDHDSLEEVIQSYLDALISSSL
IMMDHITTGSSWISKKIKVCYVHDVVHDFCLVKAKKEKLF
>St_PG6148_C00T049698.1
EPIELTSSSFVEVTVGHEEDEARIIGQLLDEHESELDVISIVGMPGLGKTTLANKVYNNTLVASHFNVRAKCTVSQKYNK
SKVLQEILQQVPHVSGGNESEDDPADKLRRALLDKRYLIILDDVWDTATGEMFIACFPKVKRGNRIILTSRNSKVGLQVK
CHSDPLHLQLLTPEKSWDLFVKKVFGDEGSCPAELSEVGHQIVEKCKGLPLAIVLIAGVIVRGKKKEKDLWLQIQDNLDS
FISAKNNLEMMKVMQLSYDHLPHHLKPLLLYFGRYRKSKRTPVSTLIQLWMAEGLVDHDSSEEGTQSYLDALVSSSLIMM
DHIPYESREPFSVMIKVCYVHDVVHDFCSVKAKKEKLF
>St_PG6148_C00T049708.1
IESTSSPFVEVTVGHEKEESQIIDQLLDEHAELDVISIVGMPGVGKTTLANKVYNNTLVARHFKIRAWCTVSQKYNKSKV
LWEILQQVTGSEEKGSEDDLAEDLRRALLDKRYLIILDDVWDIATGEMLIACFPKLKRGGRVILTSRISKIGSQVKCRTD
PIDLQVLTPEKSWELFERRVFGEGSCPAELSDVGHQIVKKCKGLPLAIVLVAGVIVRGEKKEKDLWLKIQDNLDSFISAN
INLVMQLSYDHLPYHLKPLLLYFARSQKNKRTPVSKLKQLWMAEGFVDHDIRSKSSLEDATQSYLDALISSSLIMVDHIL
SKRSMPFSVRIKVCYVHDVVHDFCSEKAKKAKFF
>St_PG6148_C00T049717.1
KSFVEPIESTSSPFVEVTVGHEKEESQIIGQLLNQHESELDVISIVGMPGLGKTTLANKVYNNTLIASHFKIRAWCTVSQ
KYNKSKVLREILQQVASSEEKESEDHDLAVKLRRALYDKRYLIVLDDVWDIATGEMLIACFPKLKRGDRVILTSRISKVG
SQVKCRTDPIDLQVLTLEKSWELFEKRVFGEGSCPAELSDVGHQIVKKCKGLPLAIVLIAGVIVRGKKKEKNLWLKIQHN
LDSFISANINLQMMKVMQLSYDHLPCHLKPLLLYFARSQKNKRTPVSELKQLWMAEGFVDYDIPSKGSLEEATQSYLDAL
ISSSLIMVDQILSKKSMPFSVRIKVCYVHDVVHDFCSEKAKKEKFF
>St_PG6163_C00T008699.2
STSSLFVEVTVGHEKEESQIIDQILDEHESELDVISIVGMPGLGKTTLAKKVYNNILVASHFKIRAWCTVSQKYNKSKVL
WEILQQVTGSEEKGSEDDLAEKLRRALLDKRYLIVFDDVWDIAIGEMLVSCFPKFNRGNRIILTSRISKVGSQVKCRTDP
LDLQVLTPEKSGELFEKRVFGERSCPAELSDVGHQIVKKCKGLPLAIVLIAGVIVRGKKKEKDLWLKIQDNLDSFISANI
NLQMMKVMQLSYDHLPYHLKLLLLYFARSQKNKRTPVSKLKQLWMAEGLVDHDIPSKSSLEEVTQSYLDALISSSLIMVD
HILCKKSMPFSVRIKVCYVHDVVHDFCSEKAKKAKFF
>St_PG6163_C00T011322.1
DAKSSEETIESTSSSFVEVTVGHEEEEARIICQLLDEHESELDVISIVGMPGLGKTTLANKVYKNTLVATHFNVRAWCTV
SQKYNKLKVLREILQQVTVSEKKESEDDLAENLRRALLDKRYLIVLDDVWDIETGEMLIACFPKFKRGNRIILTSRSSKV
GLQVKCHSDPLHLQLLTPEKSWDLFVKKVFGDEGSCPAELSEVGHQIVEKCKGLPLAIVLIAGVIVRGKKKEKDLWLQIE
HNLDFFISANNNLQMMKVMQLSYDHLPYHLKPLLLYFARFQKSKRTPVSTLMQLWMAEGLVDHDSLEEATQSYLDALISS
SLIMVDHIPFKSIWRMPVMIKVCYMHDVVHDFCSVKAKKEKFF
>St_PG6163_C00T027597.1
AKSSDKPIESTSSSFVEVLREILHQVTGSEGNKSEDDLAEKLRRALLDKRYLIVLDDVWDIATGEMLIACFPKDKRRNRI
ILTSRSMKVGLQVKCHSDPRRLQFLTPEKSWDLSEKRVFGEGRCLAELSYVGHQIVVNCKGLSLAVVLIARVTVRVRKGK
KKENEKDLWLKIQHNLDSFISANKNLQMMKVMQLSYDHLPYHLKSLLLYFARSQKSKRTPVSKLMQLWMAEGFVDHDIPS
KSSLEEATQSYLDALISSSLIFVDHIPSKKRTWPFSGMIKVCYVHDVVHDFCSVKAKKEKFF
>St_PG6163_C00T030691.1
KSFVEPIESTSSPFVEVTVGHEKEESQIIGQLLNQHESELDVISIVGMPGLGKTTLANKVYNNTLVASHFKIRAWCTVSQ
KYNKSKVLREILQQVTGSEEKGSEDDLAEMLRRALYDKRYLIVLDDVWDIATGEMLIACLPKVERGNRVILTSRNSEVGL
KVKCRSDLLCLQLLTLGKSWELFEKMVFRKGSCPAELLDVGRQIVEKCRGLPLAVVLIAGVIVRGKKEEKDLWLKIQHNL
DSFISANINLVMQLSYDHLPYHLKPLLLYFARSQKSKRTPISKLMQLWMAEGFVDHDIRSKNSLEEVTQSYLDALISSNL
IMVDHIKGSNPFSVRIKVCFVHDVVHDFCSVKAKKEKFF
>St_PG6163_C00T031730.1
KSFVEPIESTSSPFVEVTVGHEKEESQIIGQLLNQHESELDVISIVGMPGLGKTTLANKVYNNTLVASHFKIRAWCTVSQ
KYNKSKVLREILQQVTGSEEKGSEDDLAEMLRRALYDKRYLIVLDDVWDIATGEMLIACLPKVERGNRVILTSRNSEVGL
KVKCRSDLLCLQLLTLGKSWELFEKMVFRKGSCPAELLDVGRQIVEKCRGLPLAVVLIAGVIVRGKKEEKDLWLKIQHNL
DSFISANINLVMQLSYDHLPYHLKPLLLYFARSQKSKRTPISKLMQLWMAEGFVDHDIRSKNSLEEVTQSYLDALISSNL
IMVDHIKGSNPFSVRIKVCFVHDVVHDFCSVKAKKEKFF
>St_PG6163_C00T034317.1
PIESTSSSFVEVTVGHEEDEAKMIDQLLDKHESELDVISIVGMPGLGKTTLANKVYNNTLVATHFNVRAWCTVSQKYNKS
KVLREILLQVTGSGGKEREDDLAEKLRVALYDKRYLIVLDDVWDIETWEMLTACFPKVERGNRVILTSRSSEVGLKVKCR
SDPLHLQLLTTKKSWELFEKKVFGEGSCPAELSEVGHQIVEKCQGLPLAVVLIAGVIVRGKKMENDLWLNIQDNLDSFIS
ANINLQMMKVMQLSYDHLPYHLKPLLLYFARSRKSKRTPVSKLMQLWMAEGLVDHDIPSKCSLEEATQRYLDALVSSSLI
MVDHMLYKKNMPFSVRIKVCYVHDVVHDFCSVKAKKEKFL
>St_PG6163_C00T034320.1
KSFVEPIESTSSPFVEVTVGHEKEESQIIGQLLNQHESELDVISIVGMPGLGKTTLANKVYNNTLVASHFKIRAWCTVSQ
KYNKSKVLREILQQVTGSEEKGSEDDLAEMLRRALYDKRYLIVLDDVWDIATGEMLIACLPKVERGNRVILTSRNSEVGL
KVKCRSDLLCLQLLTLGKSWELFEKMVFRKGSCPAELLDVGRQIVEKCRGLPLAVVLIAGVIVRGKKEEKDLWLKIQHNL
DSFISANINLVMQLSYDHLPYHLKPLLLYFARSQKSKRTPISKLMQLWMAEGFVDHDIRSKNSLEEVTQSYLDALISSNL
IMVDHIKGSNPFSVRIKVCFVHDVVHDFCSVKAKKEKFF
>St_PG6163_C00T034324.1
PIESTSSSFVEVTVGHEEDEAKMIDQLLDKHESELDVISIVGMPGLGKTTLANKVYNNTLVATHFNVRAWCTVSQKYNKS
KVLREILLQVTGSGGKEREDDLAEKLRVALYDKRYLIVLDDVWDIETWEMLTACFPKVERGNRVILTSRSSEVGLKVKCR
SDPLHLQLLTTKKSWELFEKKVFGEGSCPAELSEVGHQIVEKCQGLPLAVVLIAGVIVRGKKMENDLWLNIQDNLDSFIS
ANINLQMMKVMQLSYDHLPYHLKPLLLYFARSRKSKRTPVSKLMQLWMAEGLVDHDIPSKCSLEEATQRYLDALVSSSLI
MVDHMLYKKNMPFSVRIKVCYVHDVVHDFCSVKAKKEKFL
>St_PG6163_C00T034331.1
KSFVEPIESTSSPFVEVTVGHEKEESQIIGQLLNQHESELDVISIVGMPGLGKTTLANKVYNNTLIASHFKIRAWCTVSQ
KYNKSKVLREILQQVASSEEKESEDHDLAVKLRRALYDKRYLIVLDDVWDIATGEMLIACFPKLKRGDRVILTSRISKVG
SQVKCRTDPIDLQVLTLEKSWELFEKRVFGEGSCPAELSDVGHQIVKKCKGLPLAIVLIAGVIVRGKKKEKNLWLKIQHN
LDSFISANINLQMMKVMQLSYDHLPCHLKPLLLYFARSQKNKRTPVSELKQLWMAEGFVDYDIPSKGSLEEATQSYLDAL
ISSSLIMVDQILSKKSMPFSVRIKVCYVHDVVHDFCSEKAKKEKFF
>St_PG6163_C00T060152.1
IESTSSPFVEVTVGHEKEESQIIDQLLDEHAELDVISIVGMPGVGKTTLANKVYNNTLVARHFKIRAWCTVSQKYNKSKV
LWEILQQVTGSEEKGSEDDLAEDLRRALLDKRYLIILDDVWDIATGEMLIACFPKLKRGGRVILTSRISKIGSQVKCRTD
PIDLQVLTPEKSWELFERRVFGEGSCPAELSDVGHQIVKKCKGLPLAIVLVAGVIVRGEKKEKDLWLKIQDNLDSFISAN
INLVMQLSYDHLPYHLKPLLLYFARSQKNKRTPVSKLKQLWMAEGFVDHDIRSKSSLEDATQSYLDALISSSLIMVDHIL
SKRSMPFSVRIKVCYVHDVVHDFCSEKAKKAKFF
>St_PG6163_C00T060161.1
EPIELTSSSFVEVTVGHEEDEARIIGQLLDEHESELDVISIVGMPGLGKTTLANKVYNNTLVASHFNVRAKCTVSQKYNK
SKVLQEILQQVPHVSGGNESEDDPADKLRRALLDKRYLIILDDVWDTATGEMFIACFPKVKRGNRIILTSRNSKVGLQVK
CHSDPLHLQLLTPEKSWDLFVKKVFGDEGSCPAELSEVGHQIVEKCKGLPLAIVLIAGVIVRGKKKEKDLWLQIQDNLDS
FISAKNNLEMMKVMQLSYDHLPHHLKPLLLYFGRYRKSKRTPVSTLIQLWMAEGLVDHDSSEEGTQSYLDALVSSSLIMM
DHIPYESREPFSVMIKVCYVHDVVHDFCSVKAKKEKLF
>St_PG6163_C00T060162.1
SSDEPIESTSSSFVEETVGHEEDEAWIIGQLLDEYESELDVISIVGMPGLGKTTLANKVYNNTLVASHFNVRAKCTVSQK
YNKSKVLQEILQQVPHVSGGNESEDDPADKLRRALLDKRYLIVLDDVWDTATGEMLIACFPKVKRGNRIILTSRSSKVGL
QVKCHSDPLHLQLLTPEKSWDLFVKKVFGDEGSFPAELSEVGHQIVEKCQGLLLAIVLIAGVIVRGKKKEKDLWLKIQHN
LDSFISTNINLQMMKVMQLSYDHLPCHLKPLLLYFARSQKSERTPVSPLMRLWLAEGLVDHDSLEEVIQSYLDALISSSL
IMMDHITTGSSWISKKIKVCYVHDVVHDFCLVKAKKEKLF
>St_PG6163_C00T060168.1
IESTSSSFVEVTVGHEEDEAKMIDQLLDKHQSELDVISIVGMPGLGKTTLAKKVYNNTLVASHFNVRAWCTVSQKYNKSK
VLREILQQVTGSGGKESEDDLAEKLRVALYDKRYLIVLDDVWDIATGEMLIACFPKVERGNRVILTSRSSEVGLKVKCRS
DLLRLQLLKPEKSWELLEKMVFGEGSCPAELLNVGHQIVEKCQGLPLAVVLIAGVIVRGKKKEKDLWLKIQHNLDSFVSA
NNSLEIMQLSYDHLPCHLKPLLLYFARSRKSKRIRVSRLMQLWMAEGLVDHDIPSKCSLEEATQSYLDALISSNLITVDH
ILSEKKMCFSVRIKVCYVHDVVHDFCSVKAKREKFL
>St_PG6163_C00T060173.1
EPIESTSSSFVEITVGHEEDESWIIDQLLDEHKSELDVISIVGMPGLGKTTLANRVYKNTLVASHFNVRAWCTVSQKYNK
SKVLREILQQVTGPGGKESEDDLAENLRRALYDKRYLIVLDDVWDIATGEMLIACFPKVKRGNRIILTSRSSEVGSKVKC
LSDPLHLQLLTDEKSWDLFVKKVFGDEGSCPAELSEVGHQIVKKCQGLPLAIVLIAGVIVRGKKKEKDLWLKIQDNLDSF
ISANINSQMMKVMQLSYDHLPYHLKPLLLYFARSKKNKRTPVSKLKQLWMAEGFVDHDSLEEGTQSYLDALISSSLIMVD
HIPSKMSIIPMSDMIKVCYVHDVVHNFCSVKAEKEKFL
>St_PG6163_C00T060176.1
ANYFKLPDVTPIELIVGHEEEEAWIIDQLLDEHESELDVISIVGMPGLDKTTLANKVYKNTLVATHFNVRAKCTVSQKYN
KSNVLREILQQVTGSEVKDSEDDPADKLRRALLDKRYLIILDDVWDIATREMLIGCFPKVKRGNRIILTSRSSEVGLKVK
CRSDPLQLQFLTPEKSWELFEKRVFGKGSCPAELSEVGHQIVDKCKGLPLAVVLIAGVIVRGKEKDLWLKIQRNLDSFIS
ANNNLQMMKVMQLSYDHLPCHLKPLLLYFARSQKSKRTPVSTLMQLWIAEGLVDHDSLEEVTQGYLDDLISSSLIMVKHS
QSKSSWALSIKVCYVHDAVHDFCSVKAKKEKFF
>St_PG6163_C00T060180.1
NEPIELSSSSFVEVTVGHEEDEARIIGQLLDERESELDVISIVGMPGLGKTTLANKVYNNTLVASHFNVRAKCTVSQKYN
KSKVLQEILQQVPHVSGGNENEDDPTDKLRVALYDKRYLIVLDDVWNIATGEMLIACFPKVKRGNRIILTSRSSELGSKV
KCLSDPLHLQLLTPEKSWDLFVKKVFGDEGSCPAELSEVGHQIVEKCQGLPLAIVLIAGVIVRGKKKEKDLWLKIQHNLD
SFISTNINLQMMKVMQLSYDHLPCHLKPLLLYFARSQKSERTPVSTLMQLWMAEGLVDHDSLEEATQSYLDALISSSLIM
MDHIPSESCSMMSVMIKVCYVHDIVHNFCSVKAKKEKLF
>St_PG6163_C00T060183.1
SIEPIESTSSSSIKVTVGHEEDEAKMIGLLLDKHESKLDVISIVGMPGLGKTTLANKVYNNTLVASHFNVRAWCTVSQKY
NKSKVLREILQQVTGSEGRESEDDLAEKLRKALLDKRYLIVLDDVWDIATGEMLIACFPKVERGNRIILTSRSSEVGLKV
KCRSDPLHLQLLTAEKSWELFEKRVFGDQGSCPAELSDIGHQIVEKCKGLPLAIVLIAGVIVRGKEKDLWLKIQQNLDSF
ISANINLVMQLSYDHLPYHLKPLLLYFARSQKSKRTPVSTLMQLSMAEGIVDHDIPSKGSLEDVTQSYLDALISSSLIMV
DHIPIGSIWMSEKIKVCYVHDVVHDFCSVKAEKEKFF
>St_PG6163_C00T068001.1
AKSSDKPIESTSSSFVEVLREILHQVTGSEGNKSEDDLAEKLRRALLDKRYLIVLDDVWDIATGEMLIACFPKDKRRNRI
ILTSRSMKVGLQVKCHSDPRRLQFLTPEKSWDLSEKRVFGEGRCLAELSYVGHQIVVNCKGLSLAVVLIARVTVRVRKGK
KKENEKDLWLKIQHNLDSFISANKNLQMMKVMQLSYDHLPYHLKSLLLYFARSQKSKRTPVSKLMQLWMAEGFVDHDIPS
KSSLEEATQSYLDALISSSLIFVDHIPSKKRTWPFSGMIKVCYVHDVVHDFCSVKAKKEKFF
>St_PG6169_C00T021400.1
AKSSDKPIESTSSSFVEVLREILHQVTGSEGNKSEDDLAEKLRRALLDKRYLIVLDDVWDIATGEMLIACFPKDKRRNRI
ILTSRSMKVGLQVKCHSDPRRLQFLTPEKSWDLSEKRVFGEGRCLAELSYVGHQIVVNCKGLSLAVVLIARVTVRVRKGK
KKENEKDLWLKIQHNLDSFISANKNLQMMKVMQLSYDHLPYHLKSLLLYFARSQKSKRTPVSKLMQLWMAEGFVDHDIPS
KSSLEEATQSYLDALISSSLIFVDHIPSKKRTWPFSGMIKVCYVHDVVHDFCSVKAKKEKFF
>St_PG6169_C00T062812.1
DAKSSEETIESTSSSFVEVTVGHEEEEARIICQLLDEHESELDVISIVGMPGLGKTTLANKVYKNTLVATHFNVRAWCTV
SQKYNKSKVLRGILQQVTVSEKKESEDDLAENLRRALLDKRYLIVLDDVWDIETGEMLIACFPKVKRGNRIILTSRSSKV
GLQVKCHSDPLHLQLLTPEKSWDLFVKKVFGDEGSCPAELSEVGHQIVEKCQGLPLAIVLIAGVIVRGKKKEKDLWLQIE
HNLDSFISSNNNLQMMKVMQLSYDHLPYHLKPLLLYFARSQKNKRTPVSTLMQLWMAEGLVDHDSSEEVTQSYLDALISS
SLIMVDHIPSESVLMMSAIIKVCYMHDVVHDFCSVKAKKEKFF
>St_PG6169_C00T062817.1
IESTSSSFVEVTVGHEEDEAKMIDQLLDKHESELDVISIVGMPGLGKTTLAKKVYNNTLVASHFNVRAWCTVSQKYNKSK
VLGEILQQVTGSGGKESVDDLAEKLRVALYDKRYLIVLDDVWDIATGEMLIACFPKVERGNRVILTSRSSEVGLKVKCRS
DLLRLQLLTLGKSWELFEKMVFGEGCCPAELLDVGHQIVEKCQGLPLAVVLIAGVIVRGKKKEKDLWLKIQHNLDSFVSA
NNNLEIMQLSYDHLPDHLKPLLLYFARSRKSKRTQVSKLMQLWMAEGLVDHDIPSKCSLEEATQSYLDALISSNLIMVDH
ILSKKIKFFSVRIKVCYVHDVVHDFCSVKAKREKFL
>St_PG6169_C00T062819.1
KSSDESIESTLSSFVEVTVGHEEDESWIIDQLLDEHESELDVISIVGMPGLGKTTLANKVYKNTLVASHFNVRAWCTVSQ
KYNKSKVLLEILQQVTGSEGKESEDDLADKVRRALLDKRYLIVLDDVWDIATGEMLIACFPKVKRGNRIILTSRNSEVGL
KVKCHSDLLHLQLLTPEKSWELFEKRVFGDEGSCPAELSKVGHKIVEKCQGLPLALVLISGVIVKGRKGKQKDLWLKIQH
NLDSFISANNNLQMMKVMQLSYDHLPHHLKPLLLYIGRSQKSKRTPVVELMQLLIAEGLVDNDICSNSSLEEVSQSYLDA
LISRSLLMVDHIKKSKSFSVRIKVCYVHDVVHDFCSVKAKKEKFF
>St_PG6169_C00T062820.1
IESTSSSFVEVTVGHEEDEAKMIDQLLDKHESELDVISIVGMPGLGKTTLAKKVYNNTLVASHFNVRAWCTVSQKYNKSK
VLGEILQQVTGSGGKESEDGLAEKLRVALYDKRYLIVLDDVWDIATGEMLIACFPKVERGNRVILTSRSSEVGLPLAVVL
IAGVIVRVRKGKKEEKDLWLKIQHNLDSFIFANINLVMQLSYDHLPYHLKPLLLYFAKSRKSKRTPVSKLMQLWMAEGLV
DHDIPSKCSLEEATQSYLDALISSNLIMVDHILNWKRKFFSVRIKVCYVHDVVHDFCSVKAKKEKFL
>St_PG6169_C00T062825.1
KSFVEPIESTSSPFVEVTVGHEKEESQIIAQLLDEHESELDVISIVGMPGLGKTTLANKVYNNTLVTTHFNVRAWCTVSQ
KYNKSKVLGEILQQVTASRGKESEDDLAEKLRVALYNKRYLIVLDDVWDIATGEMLIACFPKVERGNRIILTSRSSEVGL
KVKWRSDPLHLQLLTTEKSWELFEKRVFGEGSCPAELSEVGHQIVDKCQGLPLAVVLIAGVIVRGKKKENDLWLKIQDNL
DSFISANINLQMMKVLQLSYDHLPCHLKPLLLYFARWRKSKRTPVSKLMQLWMAEGLVDHDIPSKCSLEEATQRYLDALV
SSSLIIVDHMLYKKNMPFSVRIKVCYVHDVVHDFCSVKARKEKFL
>St_PG6169_C00T062825.2
KSFVEPIESTSSPFVEVTVGHEKEESQIIAQLLDEHESELDVISIVGMPGLGKTTLANKVYNNTLVTTHFNVRAWCTVSQ
KYNKSKVLGEILQQVTASRGKESEDDLAEKLRVALYNKRYLIVLDDVWDIATGEMLIACFPKVERGNRIILTSRSSEVGL
KVKWRSDPLHLQLLTTEKSWELFEKRVFGEGSCPAELSEVGHQIVDKCQGLPLAVVLIAGVIVRGKKKENDLWLKIQDNL
DSFISANINLQMMKVLQLSYDHLPCHLKPLLLYFARWRKSKRTPVSKLMQLWMAEGLVDHDIPSKCSLEEATQRYLDALV
SSSLIIVDHMLYKKNMPFSVRIKVCYVHDVVHDFCSVKARKEKFL
>St_PG6216_C00T005753.1
KSFVEPIESTSSPFVEVTVGHEKEESQIIGQLLNQHESELAVISIVGMPGVGKTTLANKVYNNTLVASHFKIRAWCTVSQ
KYNKSKVLREILQQVTGSEEKGSEDDLAEELRRALLDKRHLIVLDDVWDIATGEMLISCSPKFKRGNRVILTSRISKVGS
QVKCRTNPLNLPILKPEKSWELFEKRVFGKGSCPAELLDVGHQIVEKCQGLPLAVVLIAGVIVRGKKKEKDLWLKIQHNL
DSFVSANNSLEIMQLSYDHLPYHLKPLLLYFARSRKSKRIQVSKLMQLWMAEGLVDHDIGSKSSLEEATQSYLDALISSS
LIMVDHMLAEKSKPFSAMIKVCYVHDVVHDFCSVKAKKEKFL
>St_PG6216_C00T005757.1
DAKSSEETIESTSSSFVEVTVGHEEEEARIICQLLDEHESELDVISIVGMPGLGKTTLANKVYKNTLVATHFNVRAWCTV
SQKYNKLKVLREILQQVTVSEKKESEDDLAENLRRALLDKRYLIVLDDVWDIETGEMLIACFPKFKRGNRIILTSRSSKV
GLQVKCHSDPLHLQLLTPEKSWDLFVKKVFGDEGSCPAELSEVGHQIVEKCKGLPLAIVLIAGVIVRGKKKEKDLWLQIE
HNLDFFISANNNLQMMKVMQLSYDHLPYHLKPLLLYFARFQKSKRTPVSTLMQLWMAEGLVDHDSLEEATQSYLDALISS
SLIMVDHIPFKSIWRMPVMIKVCYMHDVVHDFCSVKAKKEKFF
>St_PG6216_C00T028346.1
SSNEPIESTSSSFVEVTVGHEEDEAKMIDQLLDKHESELDVISIVGMPGLGKTTLAKRVYNNTLVASHFNVRAWCTVSQK
YNKSKVLGEILQQVTSSGGKESVDDLAEKLRVALYDKRYLIVLDDVWDIATGEMLIACFPKVERGNRVILTSRSSEVGLK
VKCRSDLLRFQLLTLGKSWELFEKMVFGEGSCPAELLDVGHQIVEKCQGLLLAVVLIAGVIVREKKKEKDLWLKIQHNLD
TFVSANNNLEIMQLSYDHLPYHLKPLLLYFARSRKSKRTPVSKLMQLWMAEGLVDHDIPSKCSLEEATQSYLDALISSSL
IMVEHRQAKRILPFSVMIKVCYVHDVVHDFCSVKAKKEKFL
>St_PG6216_C00T028351.1
KSFVEPIESTSSPFVEVTVGHEKEESQIIAQLLDEHESELDVISIVGMPGLGKTTLANKVYNNTLVTTHFNVRAWCTVSQ
KYNKSKVLGEILQQVTASRGKESEDDLAEKLRVALYNKRYLIVLDDVWDIATGEMLIACFPKVERGNRIILTSRSSEVGL
KVKWRSDPLHLQLLTTEKSWELFEKRVFGEGSCPAELSEVGHQIVDKCQGLPLAVVLIAGVIVRGKKKENDLWLKIQDNL
DSFISANINLQMMKVLQLSYDHLPCHLKPLLLYFARWRKSKRTPVSKLMQLWMAEGLVDHDIPSKCSLEEATQRYLDALV
SSSLIIVDHMLYKKNMPFSVRIKVCYVHDVVHDFCSVKARKEKFL
>St_PG6216_C00T030202.1
SSNEPIESTSSSFVEVTVGHEEDEAKMIDQLLDKHESELDVISIVGMPGLGKTTLAKRVYNNTLVASHFNVRAWCTVSQK
YNKSKVLGEILQQVTSSGGKESVDDLAEKLRVALYDKRYLIVLDDVWDIATGEMLIACFPKVERGNRVILTSRSSEVGLK
VKCRSDLLRFQLLTLGKSWELFEKMVFGEGSCPAELLDVGHQIVEKCQGLLLAVVLIAGVIVREKKKEKDLWLKIQHNLD
TFVSANNNLEIMQLSYDHLPYHLKPLLLYFARSRKSKRTPVSKLMQLWMAEGLVDHDIPSKCSLEEATQSYLDALISSSL
IMVEHRQAKRILPFSVMIKVCYVHDVVHDFCSVKAKKEKFL
>St_PG6216_C00T032355.1
AKSSDKPIESTSSSFVEVLREILHQVTGSEGNKSEDDLAEKLRRALLDKRYLIVLDDVWDIATGEMLIACFPKDKRRNRI
ILTSRSMKVGLQVKCHSDPRRLQFLTPEKSWDLSEKRVFGEGRCLAELSYVGHQIVVNCKGLSLAVVLIARVTVRVRKGK
KKENEKDLWLKIQHNLDSFISANKNLQMMKVMQLSYDHLPYHLKSLLLYFARSQKSKRTPVSKLMQLWMAEGFVDHDIPS
KSSLEEATQSYLDALISSSLIFVDHIPSKKRTWPFSGMIKVCYVHDVVHDFCSVKAKKEKFF
>St_PG6216_C00T034620.1
STSSLFVEVTVGPEKEESQIIDQLLDEHESELDVISIVGMPGLGKTTLAKKVYNNTLVASHFKIRAWCTVSQKYNKSKVL
WEILQQVTGSEEKGSEDDLAEKLRRALLDKRYLIVLDDVWDIATGEMLISCFPKFNRGNRIILTSRISKVGSQVKCRTDP
LDLQVLTPEKSWELFEKRVFGEGSCPAELSDVGHKIVKKCKGLPLAIVLIAGVIVRGKKKEKDLWLKIQDNLDSFISANI
NLQMMKLWMAEGLVDHDIPSKSSLEEVTQSYLDALISSSLIMVDHILCKKSMPFSVRIKVCYVHDVVHDFCSEKAKKAKF
F
>St_PG6216_C00T043859.1
AKSSDKPIESTSSSFVEVLREILHQVTGSEGNKSEDDLAEKLRRALLDKRYLIVLDDVWDIATGEMLIACFPKDKRRNRI
ILTSRSMKVGLQVKCHSDPRRLQFLTPEKSWDLSEKRVFGEGRCLAELSYVGHQIVVNCKGLSLAVVLIARVTVRVRKGK
KKENEKDLWLKIQHNLDSFISANKNLQMMKVMQLSYDHLPYHLKSLLLYFARSQKSKRTPVSKLMQLWMAEGFVDHDIPS
KSSLEEATQSYLDALISSSLIFVDHIPSKKRTWPFSGMIKVCYVHDVVHDFCSVKAKKEKFF
>St_PG6216_C00T074403.1
DAKSSEETIESTSSSFVEVTVGHEEEEARIICQLLDEHESELDVISIVGMPGLGKTTLANKVYKNTLVATHFNVRAWCTV
SQKYNKSKVLRGILQQVTVSEKKESEDDLAENLRRALLDKRYLIVLDDVWDIETGEMLIACFPKVKRGNRIILTSRSSKV
GLQVKCHSDPLHLQLLTPEKSWDLFVKKVFGDEGSCPAELSEVGHQIVEKCQGLPLAIVLIAGVIVRGKKKEKDLWLQIE
HNLDSFISSNNNLQMMKVMQLSYDHLPYHLKPLLLYFARSQKNKRTPVSTLMQLWMAEGLVDHDSSEEVTQSYLDALISS
SLIMVDHIPSESVLMMSAIIKVCYMHDVVHDFCSVKAKKEKFF
>St_PG6216_C00T074405.1
KSSDESIESTLSSFVEVTVGHEEDESWIIDQLLDEHESELDVISIVGMPGLGKTTLANKVYKNTLVASHFNVRAWCTVSQ
KYNKSKVLLEILQQVTGSEGKESEDDLADKVRRALFDKRYLIVLDDVWDIATGEMLIACFPKVKRGNRIILTSRNSEVGL
KVKCHSDLLHLQLLTPEKSWELFEKRVFGDEGSCPAELSKVGHKIVEKCQGLPLALVLISGVIVKGRKGKQKDLWLKIQH
NLDSFISANNNLQMMKVMQLSYDHLPHHLKPLLLYIGRSQKSKRTPVVELMQLLIAEGLVDNDICSNSSLEEVSQSYLDA
LISRSLLMVDHIKKSKSFSVRIKVCYVHDVVHDFCSVKAKKEKFF
>St_PG6216_C00T074408.1
DAKSSEETIESTSSSFVEVIVGHEEEEARIICQLLDEHESELDVISIVGMPGLGKTTLANKVYKNTLVATHFNVRAWCTV
SQKYNKSKVLQEILQQVTVSEKKESEDDLAKKQRRVVESEEDLAENLRRALLDKRYLIVLDDVWDIEIGEMLIACFPKFK
RGNRIILTSRSSKVGLQVKFHSDPLHLQLLTPEKSWELFEKRVFGDEGSCPAELSKVGHQIVEKCQGLPLAIVLIAGVIV
RGREGKKKEKDLWLQIEHNIDSFISSNNNLQMMKVMQLSYDHLPYHLKPLLLYFARSQKSKRTPVSTLMQLWMAEGLVDH
DSLEEATQSYLDALISSSLIMMDHIPCESSEPFSVMIKVCYVHDVVHDFCSVKSKKEKFF
>St_PG6216_C00T074409.1
DAKSSEETIESTSSSFVEVTVGHEEEEARIICQLLDEHESELDVISIVGMPGLGKTTLANKVYKNTLVATHFNVRAWCTV
SQKYNKLKVLREILQQVTVSEKKESEDDLAENLRRALLDKRYLIILDDVWDIETGEMLIACFPKFKRGNRIILTSQSSKV
GLQVKCHSDPLHLQLLTPEKSWDLFVKKVFGDEGSCPAELSEVGHQIVEKCKGLPLAIVLIAGVIVRGKKKEKDLWLQIE
HNLDFFISVNNNLQMMKVMQLSYDHLPYHLKPLLLYFARSQKSKRTPVSTLMQLWMAEGLVDHDSLEEATQSYLDALISS
SLIMVDHIPFKSIWRTPVMIKVCYMHDVVHDFCSVKAKKEKFF
>St_PG6216_C00T074411.1
KSSDESIESTLSSFVEVTVGHEEDESWIIDQLLDEHESELDVISIVGMPGLGKTTLANKVYKNTLVASHFNVRAWCTVSQ
KYNKSKVLLEILQQVTGSEGKESEDDLADKVRRALLDKRYLIVLDDVWDIATGEMLIACFPKVKRGNRIILTSRNSEVGL
KVKCHSDLLHLQLLTPEKSWELFEKRVFGDEGSCPAELSKVGHKIVEKCQGLPLALVLISGVIVKGRKGKQKDLWLKIQH
NLDSFISANNNLQMMKVMQLSYDHLPHHLKPLLLYIGRSQKSKRTPVVELMQLLIAEGLVDNDICSNSSLEEVSQSYLDA
LISRSLLMVDHIKKSKSFSVRIKVCYVHDVVHDFCSVKAKKEKFF
>St_PG6216_C00T074413.1
IESTSSSFVEVTVGHEEDEAKMIDQLLDKHESELDVISIVGMPGLGKTTLAKKVYNNTLVASHFNVRAWCTVSQKYNKSK
VLGEILQQVTGSGGKESEDGLAEKLRVALYDKRYLIVLDDVWDIATGEMLIACFPKVERGNRVILTSRSSEVGLPLAVVL
IAGVIVRVRKGKKEEKDLWLKIQHNLDSFIFANINLVMQLSYDHLPYHLKPLLLYFAKSRKSKRTPVSKLMQLWMAEGLV
DHDIPSKCSLEEATQSYLDALISSNLIMVDHILNWKRKFFSVRIKVCYVHDVVHDFCSVKAKKEKFL
>St_PG6216_C00T074419.1
KSFVEPIESTSSPFVEVTVGHEKEESQIIAQLLDEHESELDVISIVGMPGLGKTTLANKVYNNTLVTTHFNVRAWCTVSQ
KYNKSKVLGEILQQVTASRGKESEDDLAEKLRVALYNKRYLIVLDDVWDIATGEMLIACFPKVERGNRIILTSRSSEVGL
KVKWRSDPLHLQLLTTEKSWELFEKRVFGEGSCPAELSEVGHQIVDKCQGLPLAVVLIAGVIVRGKKKENDLWLKIQDNL
DSFISANINLQMMKVLQLSYDHLPCHLKPLLLYFARWRKSKRTPVSKLMQLWMAEGLVDHDIPSKCSLEEATQRYLDALV
SSSLIIVDHMLYKKNMPFSVRIKVCYVHDVVHDFCSVKARKEKFL
>St_PG6225_C00T017976.1
SDEPIESTSSSFVEVTVGHEEEEARIIGQLLDEHESELDVISIVGMPGLGKTTLANKVYKNTLVASHFNVRAWCTVTQKY
NKSKVLREILQQVIVSEGKESEDDLAENIRRALYDKRYLIVLDDVWDIATGEMLIACFPKVKRGNRIILTSRSSKVGLQV
KCHSDPLLLQLLTTEKSWELFEKRVFGEQGSCPAELSEVGHQIVEKCKGLPLAVVLIVGVIVRGRKGKEKENDLWLKIQH
NLDSFISANNNLEMMKVMQLSYDHLPFHLRPLLLYFSRSRKSKRTPVSRLMQLWMAEGFVDHDILSKSSLEEVIQSYLDA
LISSSLIMMDHIPCERSESFSVMIKVCYVHDVVHDFCSVKSKKEMFF
>St_PG6225_C00T017978.1
IESISSSSIKVTVGHEEDETRIIGQLLDEHESELDVISIVGMPGLGKTTLANKIYNNTLVASHFKIRAWCTVSQKYNKSK
VLREILQQVTGSEEKGSEDDLAEKLRRALLDKRYLIVLDDVWDIATVEMLIACFPKVDRGNRVILTSRSSEVCLKVKCRS
DPHDLQVLTAKESWELFEKRVFGDQGSCPAELSDIGHQIVEKCKGLPLAIVLIAGVIVRGKEKEKEKDLWLKIQHNLDSF
ISGNINLVMQLSYDHLPYHLKPLLLYFARSQKSKRTPVSTLMQLWMAEGIVVHDIPSKGSLEDATQSYLDALISSSLIMV
DHIPIGSIWMSEKIKVCYVHDVVHDFCSVKAEKENFF
>St_PG6225_C00T021480.1
AKSSDKPIESTSSSFVEVLREILHQVTGSEGNKSEDDLAEKLRRALLDKRYLIVLDDVWDIATGEMLIACFPKDKRRNRI
ILTSRSMKVGLQVKCHSDPRRLQFLTPEKSWDLSEKRVFGEGRCLAELSYVGHQIVVNCKGLSLAVVLIARVTVRVRKGK
KKENEKDLCLKIQHNLDSFISANKNLQMMKVMQLSYDHLPYHLKSLLLYFARSQKSKRTPVSKLMQLWMAEGFVDHDIPS
KSSLEEATQSYLDALISSSLIFVDHIPSKKRTWPFSGMIKVCYVHDVVHDFCSVKAKKEKFF
>St_PG6225_C00T027230.1
SDKPIESTSSSFVEVTVGHEEDEAKMIDQLLDKHESKLDVISIVGMPGVGKTTLANKVYNNTLVATHFNVRAWCTVSQKY
NKSKVLREILQQVTASGGKESEDDLAEKLRVALYNKRYLIVLDDVWDIATGEMLIACFPKVERGNRIILTSQSSEVGLKV
KCRSDPLRLQLLTTEKSWELFEKSVFGEGSCPAELSEVGHQIVEKCQGLPLAVVLIAGVIVRGKKKEKDLWLKIQHNLDS
FISANINLQMMKVMQLSYDHLPYHLKPLLLYFARWQKSKRTPVSKLMQLWMAEGLVGHDIPSKCSLEEATQRYLDALVSS
SLIIVDHMLYKKNMPFSVRIKVCYVHDVVHDFCSVKARKEKFL
>St_PG6225_C00T027752.1
KSFVEPIESTSSPFVEVTVGHEKEESQIIGQLLNQHESELDVISIVGMPGLGKTTLANKVYNNTLVASHFKIRAWCTVSQ
KYNKSKVLREILQQVTGSEEKGSEDDLAEMLRRALYDKRYLIVLDDVWDIATGEMLIACLPKVERGNRVILTSRNSEVGL
KVKCRSDLLCLQLLTLGKSWELFEKMVFRKGSCPAELLDVGRQIVEKCRGLPLAVVLIAGVIVRGKKEEKDLWLKIQHNL
DSFISANINLVMQLSYDHLPYHLKPLLLYFARSQKSKRTPISKLMQLWMAEGFVDHDIRSKNSLEEVTQSYLDALISSNL
IMVDHIKGSNPFSVRIKVCFVHDVVHDFCSVKAKKEKFF
>St_PG6225_C00T027756.1
PIESTSSSFVEVTVGHEEDEAKMIDQLLDKHESELDVISIVGMPGLGKTTLANKVYNNTLVATHFNVRAWCTVSQKYNKS
KVLREILLQVTGSGGKEREDDLAEKLRVALYDKRYLIVLDDVWDIETWEMLTACFPKVERGNRVILTSRSSEVGLKVKCR
SDPLHLQLLTTKKSWELFEKKVFGEGSCPAELSEVGHQIVEKCQGLPLAVVLIAGVIVRGKKMENDLWLNIQDNLDSFIS
ANINLQMMKVMQLSYDHLPYHLKPLLLYFARSRKSKRTPVSKLMQLWMAEGLVDHDIPSKCSLEEATQRYLDALVSSSLI
MVDHMLYKKNMPFSVRIKVCYVHDVVHDFCSVKAKKEKFL
>St_PG6225_C00T027762.1
KSFVEPIESTSSPFVEVTVGHEKEESQIIGQLLNQHESELDVISIVGMPGLGKTTLANKVYNNTLIASHFKIRAWCTVSQ
KYNKSKVLREILQQVASSEEKESEDHDLAVKLRRALYDKRYLIVLDDVWDIATGEMLIACFPKLKRGDRVILTSRISKVG
SQVKCRTDPIDLQVLTLEKSWELFEKRVFGEGSCPAELSDVGHQIVKKCKGLPLAIVLIAGVIVRGKKKEKNLWLKIQHN
LDSFISANINLQMMKVMQLSYDHLPCHLKPLLLYFARSQKNKRTPVSELKQLWMAEGFVDYDIPSKGSLEEATQSYLDAL
ISSSLIMVDQILSKKSMPFSVRIKVCYVHDVVHDFCSEKAKKEKFF
>St_PG6225_C00T058007.1
AKSSDKPIESTSSSFVEVLREILHQVTGSEGNKSEDDLAEKLRRALLDKRYLIVLDDVWDIATGEMLIACFPKDKRRNRI
ILTSRSMKVGLQVKCHSDPRRLQFLTPEKSWDLSEKRVFGEGRCLAELSYVGHQIVVNCKGLSLAVVLIARVTVRVRKGK
KKENEKDLCLKIQHNLDSFISANKNLQMMKVMQLSYDHLPYHLKSLLLYFARSQKSKRTPVSKLMQLWMAEGFVDHDIPS
KSSLEEATQSYLDALISSSLIFVDHIPSKKRTWPFSGMIKVCYVHDVVHDFCSVKAKKEKFF
>St_PG6225_C00T062903.1
GKSSDKPIELTVGHEEEEAWIIDQLLDEHESELDVISIVGMPGLGKTTLANKVYKNALVASHFNVRAKCTVSQKYNKANV
LREILQQVTGSEVKDREMLIACFPKVERGNRIILTSRSSEVGLKVKCRSDPLHLQLLTPKKSWELFEKRVFGEGICPAEL
SEVGHQIVDKCKGLPLALVLIAGVTVRVREGKKKEKEKDLWLKIQHNLDSFISGNINLVMQLSYDHLPYHLKPLLLYFAR
SQKSKQTPVSTLMQLWMAEGLVDHDSLEEVTQSYLDALISSSLIMVEHSQSKSSWALSVMIKVCYMHDVVHAFCSVESKK
EKFF
>St_PG6225_C00T062914.1
SDKPIESTSSSFVEVTVGHEEDEAKMIDQLLDKHESELDVISIVGMPGLGKTTLAKKVYNNTLVASHFNVRAWCTVSQKY
NKSKVLGEILQQVTASERKESEDDLAEKLRVALYDKRYLIVLDDVWDIATGEMLIACFPKVERGNRVILTSRSSEVGLKV
KCHSDLLRLQLLTLGKSWELFEKMVFGEGSCPAELLDVGHQIVEKCQGLPLAVVLIAGVIVRGKKKEKDLWLIIQHNLDS
FVSANNNLDIMQLSYDHLPDHLKPLLLYFARSRKSKRTQVSKLMQLWMAEGLVDHDSPSKCSLEEAAQSYLDALISSNLI
MVDHILSKKIKFFSFRIKVCYVHDVVHDFCSVKAKREKFL
>St_PG6225_C00T062915.1
NEPIELTSSSFVEVTVGHEEDEARIIGQLLDEHESELDVISIVGMPGLGKTTLANKVYNNTLVASYFNVRAKCTVSQKYN
KSKVLQEILQQVPHVSGGNESEDDPADKLRRALLDKRYLIVLDDVWDTATGEMLIACFPKVKRGNRIILTSRNSKVGLQV
KCHSDPLHLQLLTPEKSWDLFVKKVFGDEGSCPAELSEVGHRIVDKCQGLPLAIVLIAGVIVRGKKKEKDLWLQIQDNLD
SLISAKNNLEMMKVMQLSYDHLPHHLKPLLLYFGRYRKSKRTPVSTLIQLWMAEGLVDHDSSEEGTQSHLDALISNSLIM
MDHILCKSSAPFYFMIKVCYVHDVVHDFCSIKAKKEKLF
>St_PG6225_C00T062918.1
SDEPIESTSSSLVEVTVGHEEDEAKIIDQLLDKHESKLDVISIVGMPGVGKTTLANKVYNNSLVASYFNVRAWCTVSQKY
NKSKVLQEILQQVPHVSGGNGSEDDPADKLRRALLDKEEMLIACFPQVKRGNRVILTSRSSEVGLKVKCRTDPLDLQVLT
PEKSWELFEKRVFGDGSCPAELSDVGHQIVEKCQGLPLAIVLITGVIVRLRKGKEKKKDLWLKIQDNLDSFISANINSQM
MKVMQLSYDHLPYHLKPLLLYFARSQKSKRTPVSTLMQLWMAEGLVDHDSLEEATQSYFDALISSSLIMVEHRQAKRILP
FSVMIKVCYVHDIVHDFCSEKAKKEFFF
>St_PG6225_C00T062919.1
KSFVEPIESTSSPFVEVTVGHEKEESQIIDQLLDEHESKLDVISIVGMPGVGKTTLANKVYNNTLVASHFKIRAWCTVSQ
KYNKSKVLREILQQVTGSGGKESKDDLAENLRRALLDKRYLIVLDDVWDIATGEMLIACFPKFERGDRVILTSRISKVGS
QVKCRTDPIDLQVLTPEKSWELFEKRVFGEGSCPAELSDVGHQIVKKCKGLPLAIVLVAGVMVRGKKKEKDLWLKIQDNL
DSFISANINLQMMKVMQLSYDHLPYHLKPLLLYFARSQKNKRTPVSKLKQLWMAKGFVDHDIRSKSSLEDATQSYLDALI
SSSLIMVDHILSKKSMPFSVRIKVCYVHDVVHDFCSEKAKKVKFF
>St_PG6225_C00T062921.1
SDKPIESTSSSFVEVTVGHEEDEAKMIDQLLDKHESKLDVISIVGMPGVGKTTLANKVYNNTLVATHFNVRAWCTVSQKY
NKSKVLREILQQVTASGGKESEDDLAEKLRVALYNKRYLIVLDDVWDIATGEMLIACFPKVERGNRIILTSQSSEVGLKV
KCRSDPLRLQLLTTEKSWELFEKSVFGEGSCPAELSEVGHQIVEKCQGLPLAVVLIAGVIVRGKKKEKDLWLKIQHNLDS
FISANINLQMMKVMQLSYDHLPYHLKPLLLYFARWQKSKRTPVSKLMQLWMAEGLVGHDIPSKCSLEEATQRYLDALVSS
SLIIVDHMLYKKNMPFSVRIKVCYVHDVVHDFCSVKARKEKFL
>St_PG6225_C00T062922.1
DEPIESTSSSFVEVTVGHEEDEAQMIDQLLDEHESELDVISIVGMPGVGKTTLANKVYNNTLVASHFNVRAWCTVSQKYN
KSKVLREILQQVTASEKKESEDDLAKKQRRVVESEEDLAENLRGALYDKRYLIVLDDVWNIETGEMLIACFPKIGRGNRI
ILTSRISKVGWQVKCRTNPLDLQVLTPEKSWDLFEKRVFGKGSCPAELSDIGHQIVEKCRGLPLTVVLIAGVIVRARKGK
EKEKGLWLKIQHNLDSFISSNINLQMMKVMQLSYDHLPYHLKPLLLYFARSRKSKRTPVSTLMQLWMAEGLVDHDIGSKS
SLEEATQSYLDALISSSLIMVDHIKKSKSFSVRIRVCYVHDVVHDFCSEKAKNEKFL
>St_PG6225_C00T070631.1
STSSLFVEVTVGHEKEESQIIDQILDEHESELDVISIVGMPGLGKTTLAKKVYNNILVASHFKIRAWCTVSQKYNKSKVL
WEILQQVTGSEEKGSEDDLAEKLRRALLDKRYLIVFDDVWDIAIGEMLVSCFPKFNRGNRIILTSRISKVGSQVKCRTDP
LDLQVLTPEKSGELFEKRVFGERSCPAELSDVGHQIVKKCKGLPLAIVLIAGVIVRGKKKEKDLWLKIQDNLDSFISANI
NLQMMKVMQLSYDHLPYHLKLLLLYFARSQKNKRTPVSKLKQLWMAEGLVDHDIPSKSSLEEVTQSYLDALISSSLIMVD
HILCKKSMPFSVRIKVCYVHDVVHDFCSEKAKKAKFF
>St_PG6241_C00T044524.1
KSFVEPIESTSSPFVEVTVGHEKKESQIIDLLLDEHESELDVISIFGMPGVGKTTLANKVYNNTLVASHFNIRAWCTVSQ
KYNKSKALRQILQQVTGSEEKGSEDDLAEELRRALLDKRYLVVLDDVWDIATGEMLISCFPKFKRGNRIILTSRISKVGL
QVKCRTDPINLKVLKPEKSWELFEKRVFGEGGCPAELSDVGHQIVKKCKGLPLAIILVAGVIIRGKKKEKDLWLKIKHNL
DSFISANINLEMMKVMQLSYDHLPYHLKPLLLYFARSQKNKRTPVSKLKQLWMAEGFVDHDIRSKSSLEDVTQSYLDALI
SSNLIMVDHILSKKSRPFSVRIKVCYVHDVVHDFCSEKAKKAKFF
>St_PG6242_C00T002449.1
DEPIESTSSSFVEVTVGHEEDEAKMIDQLLDKHESELDVISIVGMPGLGKTTLANKVYKNTLVASHFKIRAWCTVSQKYN
KSKVLREILQQVTGSEVKDSEVDLADKLRRALLDKRYLIVLDDVWDIATGEMLIACFPKVKSGDRVILTSRSSEVGLKVK
CRSDPLHLQLLTREKSWELFEKSVFGKGSCPAELSEVGHQIAEKCKGLPLAVVLIAGVIVRGKKKEKDLWLKIQDNLDSF
ISGNINLQMMKVMQLSYDHLPCHLKPLLLYFARSQKNKRTPVSKLKQLWMAEGFVDHDIRSKSSLEDATQSYLDALISSS
LIMMDQIPSKKSMPFSVRITVCYVHDVVHDFCSEKSKQAKFF
>St_PG6242_C00T002452.1
SDEPIESTSSSFVEVTVGHEEEEARIIDQLLDEHESELDVISIVGMPGLGKTTLANKVYNNTLVASHFNVRAWCTVSQKY
NKSKVLWEILQQVTASEKKESEDDLAKKQRRVVESEKDLAENLRVALYDKRYLIVLDDVWDIATREMLIACFPKIERGNR
VILTSRSSEVGLKVKCRSDPIHLQLLTLGKSWELFEKRVFGEGSCPAELSDVGHQIVEKCQGLPLTVVLIAGVIVRVRKG
KEKEKEKGLWLKIQHNLDSFISANINLQMMKVMQLSYDHLPYHLKPLLLYFARSRKSKRTLVSKLMQLWMAEGLVDHDIP
SKSSLEEATQRYLDALVSSSLIMVDHMLYKKSESFSVRIKVCYVHDVVHDFCSVKSKKEKFV
>St_PG6242_C00T002458.1
PIELTSSSFVEVTVGHEEDEAKMIDQLLDKHESELDVISIVGMPGLGKTTLAKKVYNNTLVASHFNVRAWCTVSQKYNKS
KVLRQILQQVTGSGGKESEDDLAEKLRVALYDKRYLIVLDDVWDIATGEMLIACLPKVERGNRVILTSRNREVGLKVKCR
SDLLCLQLLTLGKSWELFEKMVFRKGSCPAELLDVGHQIVEKCRGLPLAVVLIAGVIVRGKKEEKDLWLKIQHNLDSFIS
ANINLVMQLSYDHLPYHLKPLLLYFARSQKSKRTPVSKLMQLWMAEGFVDHDIRSKNSLEDATQSYLDALISSSLIMVDH
IKGSNPFSVRIKVCYVHDVVHDFCSVKAKKEKFF
>St_PG6242_C00T002462.1
SFVEPIESTSSPFVEPKEIIGQLLNQHESELDVISIVGMPGLSKTTLANKVYNNTLVASHFKIRAWCTVSQKYNKSKVLR
EILQQVTGSEEKEVRMTLLKSYEEHCTIKGSQVKCLTDPIDLQVLTLEKNWELFEKREFGEGSCPAELSEVGLQIVKKCE
GLPLAIVLIAGVIVRGKKKEKNLWLKIQHNLDSFIFANINLQMMKVMQLSYDHLPYHLKPLLLYFARSQKNKRTPVSKLK
QLWMAEGFVDYDIPSKGSLEEATQGYLDALISSSLIMVDRIPSKKSMPFSVRIKACYVHDVVHDFCSEKAKKAKFF
>St_PG6242_C00T002466.1
IESTSSPFVEVTVGHEKEESQIIDQLLDEHAELDVISIVGMPGVGKTTLANKVYNNTLVARHFKIRAWCTVSQKYNKSKV
LWEILQQVTGSEEKGSEDDLAEKLRRVLLDKRYLIVLDDVWDIATGEMLIACFPKLKRGDRVILTSRISKIGSQVKCRTD
PIDLQVLTPEKSWELFEKRVFGEGSCPAELSDVGHQIVKKCKGLPLAIVLVAGVIVRGKKKEKDLWLKIQDNLDSFISAN
INLEMMKVMQLSYDHLPYHLKPLLLYFARSQKNKRTPVSKLKQLWMAEGFVDHDIRSKSSLEDATQSYLDALISSSLIMV
EHILSKKSMPFSVRIKVCYVHDVVHDFCSEKAKKAKFF
>St_PG6242_C00T002466.2
IESTSSPFVEVTVGHEKEESQIIDQLLDEHAELDVISIVGMPGVGKTTLANKVYNNTLVARHFKIRAWCTVSQKYNKSKV
LWEILQQVTGSEEKGSEDDLAEKLRRVLLDKRYLIVLDDVWDIATGEMLIACFPKLKRGDRVILTSRISKIGSQVKCRTD
PIDLQVLTPEKSWELFEKRVFGEGSCPAELSDVGHQIVKKCKGLPLAIVLVAGVIVRGKKKEKDLWLKIQDNLDSFISAN
INLEMMKVMQLSYDHLPYHLKPLLLYFARSQKNKRTPVSKLKQLWMAEGFVDHDIRSKSSLEDATQSYLDALISSSLIMV
EHILSKKSMPFSVRIKVCYVHDVVHDFCSEKAKKAKFF
>St_PG6242_C00T002468.1
SDEPIESTSSSLVEVTVGHEEDEAKMIDQLLDKHESKLDVISIVGMPGVGKTTLANKVYNNSLVASHFNVHAWCTVSQKY
NKSKVLQEILQQVPHVSGGNGSEDDPADKLRRALLDKRYLIVLDDVWDIATGEMLIACFPQVERGNRVILTSRSSEVGLK
LKCRTDPLDLQVLTPEKSWELFEKRVFGEGSCPAELSDVGHQIVEKCKGLPLAIVLIAGVIVRIRKGKEKKKDLWLKIQD
NLDSFISANINSQMMKVMQLSYDHLPYHLKPLLLYFARSQKSKRTPVSTLMQLWMAEGLVYHDSLEEATQSYLDALISSS
LIMVDHIPSKKSIWPFSYVIKVCYVHDVVHDFCSVKAKKEKFF
>St_PG6242_C00T002471.1
IESTSSSFVEVIVGHEEEEARIIGQLLDEHESELDVISIVGMPGLGKTTLANKVYRNTLVASHFNVRAWCTVTQKYNKSK
VLREILQQVIGSEGKESEDDLAENIRRALYDKRYLIVLDDVWDIATGEMLIACFPKVKRGNRIILTSRSSKVGLQVKCHS
DPLLLQLLTPEKSWELFEKRVFGEQGSCPAELSEVGHQIVEKCKGLPLAVVLIVGVIVRGRKGKEKENDLWPKIQHNLDS
FISANNNLEMMKVMQLSYDHLPFHLKPLLLYFSRSQKSKRTPVSTLMQLWMAEGLVDHDIPSKSSLEEATQSYLDALISS
SLIMMDHILHCERIESFPVMIKVCYVHDVVHDFCSVKSKKEKFF
>St_PG6242_C00T035383.1
DEPIESTSSSFVEVTVGHEEDEAKMIDQLLDKHESELDVISIVGMPGLGKTTLANKVYKNTLVASHFKIRAWCTVSQKYN
KSKVLREILQQVTGSEVKDSEVDLADKLRRALLDKRYLIVLDDVWDIATGEMLIACFPKVKSGDRVILTSRSSEVGLKVK
CRSDPLHLQLLTREKSWELFEKSVFGKGSCPAELSEVGHQIAEKCKGLPLAVVLIAGVIVRGKKKEKDLWLKIQDNLDSF
ISGNINLQMMKVMQLSYDHLPCHLKPLLLYFARSQKNKRTPVSKLKQLWMAEGFVDHDIRSKSSLEDATQSYLDALISSS
LIMMDQIPSKKSMPFSVRITVCYVHDVVHDFCSEKSKQAKFF
>St_PG6242_C00T035386.1
SDEPIESTSSSFVEVTVGHEEEEARIIDQLLDEHESELDVISIVGMPGLGKTTLANKVYNNTLVASHFNVRAWCTVSQKY
NKSKVLWEILQQVTASEKKESEDDLAKKQRRVVESEKDLAENLRVALYDKRYLIVLDDVWDIATREMLIACFPKIERGNR
VILTSRSSEVGLKVKCRSDPIHLQLLTLGKSWELFEKRVFGEGSCPAELSDVGHQIVEKCQGLPLTVVLIAGVIVRVRKG
KEKEKEKGLWLKIQHNLDSFISANINLQMMKVMQLSYDHLPYHLKPLLLYFARSRKSKRTLVSKLMQLWMAEGLVDHDIP
SKSSLEEATQRYLDALVSSSLIMVDHMLYKKSESFSVRIKVCYVHDVVHDFCSVKSKKEKFV
>St_PG6242_C00T035392.1
SSNEPIESTSSSFVEVTVGHEEDEAKMIDQLLDKHESELDVISIVGMPGLGKTTLAKKVYNNTLVASHFNVRAWCTVSQK
YNKSKVLGQILQQVTGSGGKESEDDLAEKLRVALYDKRYLIVLDDVWDIETGEMLIACFPMVERGNRVILTSRSSEVGLK
VKCRSDPLRLQLLTTEKSWELFEKMVFGEGSCPAELLDVGHQIVEKCQGLPLAVVLIAGVIIRGKKKEKDLWLKIQHNLD
SFVSANNNLEIMQLSYDHLPYHLKPLLLYFARSRKSKRTPVSKLMQLWMAEGFVDHDIPSKCSLEEATQSYLDALISSNL
IMVDHILTKKSKFISVRIKVCYVHDVVHDFCSVKAKKEKFL
>St_PG6242_C00T035394.1
IESTSSPFVEVTVGHEKEESQIIDQLLDEHAELDVISIVGMPGVGKTTLANKVYNNTLVARHFKIRAWCTVSQKYNKSKV
LWEILQQVTGSEEKGSEDDLAEKLRRVLLDKRYLIVLDDVWDIATGEMLIACFPKLKRGDRVILTSRISKIGSQVKCRTD
PIDLQVLTPEKSWELFEKRVFGEGSCPAELSDVGHQIVKKCKGLPLAIVLVAGVIVRGKKKEKDLWLKIQDNLDSFISAN
INLEMMKVMQLSYDHLPYHLKPLLLYFARSQKNKRTPVSKLKQLWMAEGFVDHDIRSKSSLEDATQSYLDALISSSLIMV
EHILSKKSMPFSVRIKVCYVHDVVHDFCSEKAKKAKFF
>St_PG6242_C00T035396.1
SDEPIESTSSSLVEVTVGHEEDEAKMIDQLLDKHESKLDVISIVGMPGVGKTTLANKVYNNSLVASHFNVHAWCTVSQKY
NKSKVLQEILQQVPHVSGGNGSEDDPADKLRRALLDKRYLIVLDDVWDIATGEMLIACFPQVERGNRVILTSRSSEVGLK
LKCRTDPLDLQVLTPEKSWELFEKRVFGEGSCPAELSDVGHQIVEKCKGLPLAIVLIAGVIVRIRKGKEKKKDLWLKIQD
NLDSFISANINSQMMKVMQLSYDHLPYHLKPLLLYFARSQKSKRTPVSTLMQLWMAEGLVYHDSLEEATQSYLDALISSS
LIMVDHIPSKKSIWPFSYVIKVCYVHDVVHDFCSVKAKKEKFF
>St_PG6242_C00T035402.1
IESTSSSFVEVIVGHEEEEARIIGQLLDEHESELDVISIVGMPGLGKTTLANKVYRNTLVASHFNVRAWCTVTQKYNKSK
VLREILQQVIGSEGKESEDDLAENIRRALYDKRYLIVLDDVWDIATGEMLIACFPKVKRGNRIILTSRSSKVGLQVKCHS
DPLLLQLLTPEKSWELFEKRVFGEQGSCPAELSEVGHQIVEKCKGLPLAVVLIVGVIVRGRKGKEKENDLWPKIQHNLDS
FISANNNLEMMKVMQLSYDHLPFHLKPLLLYFSRSQKSKRTPVSTLMQLWMAEGLVDHDIPSKSSLEEATQSYLDALISS
SLIMMDHILHCERIESFPVMIKVCYVHDVVHDFCSVKSKKEKFF
>St_PG6242_C00T035404.1
NDPIESTSSSFVEVTVGHEEDEARIISQLLDEHESELDVISIVGMPGLGKTTLANKVYNNTLVASHFNVRAKCTVSQKYN
KSKVLQEILQQVTGSGGKESENDLAEKLRVALYDKRYLIVLDDVWDIATGEMLIACFPKVKRGNRIILTSRSSKVGLQVK
CHSDPLHLQLLTPEKSWDLFVKRVFEEGSCPAELSDVGHQIVEKCKGLPLAIVLIAGVIVRGKKKEKDLWLKIQHNLDSF
ISSNNNLQMMKVMQLSYDHLPCHLKPLLLYFARSQKSKRTPVSTLMQLWMAEGLVDHDSLEEATQSYLDALISSSLIMVD
HVPSESCSMMSVMIKVCYVHDVVHDFCSVKAKKEKLF
>St_PG6242_C00T035406.1
SDEPIESTSSSFVEVTVGHEEEEARIVGQLLDEHESELDVISIVGMPGVGKTTLANTVYKNTLVANHFNVRAWCTVSQKY
NKSKVLLEILQQVTASEKKESEDDLAENIRRALLDKRYLIVLDDVWDIATGEMLIACFPQVKRGNRIILTSRSSKVGLQV
KCHSDPLHLQLLTPEKSWDVFVKKVFGDEGSCPAELSEVGHQIVEKCKGLPLAIVLIAGVIVRGREGKKKEKDLWLQIEH
NLDSFISSNNNLQMMKVMQLSYDYLPYHLKPLLLYFSRSQKSKRTPVSMLMQLWMAEGLVDHDIGSKSSLEEATQSYLDA
LISSSLIMVD
>St_PG6243_C00T008977.1
IESTSSSFVEVTVGHEEDEFKMIDQLLHKHESELDVISIVGMPGLGKTTLAKKVYNNTLVASHFNVRAWCTVSHKYNKSK
VLREILQQVTDSGGKESEDDLADKLRVALYDKRYLIVLDDVWDIATGEMLIACFPKVERGNRVILTSRSSEVGLKVKCHS
DLLRLQLLTLGESWKLFEKMVFGKGSCPAELLDVGHQIVEKCQGLPLAVVLIAGVIVRGKKKEKDLWLKIQHNLDSFVSA
NNNLEIMQLSYDHLPDHLKPLLLYFARSRKSKRTPVSKLMQLWMAEGFVDHDIPSKCSLEEATQRYLDALVSSSLIMVDH
MLYNKNMTFSVRIKVCYVHDVVHDFCLVKAKKEKFL
>St_PG6243_C00T008989.1
KSFVEPIESTSSPFVEVTVGHEKEESQIIDQLLDEHESKLDVISIVGMPGVGKTTLANKVYNNTLVASHFKIRAWCTVSQ
KYNKSKVLREILQQVTGSGGKESKDDLAENLRRALLDKRYLIVLDDVWDIATGEMLISCFPKFERGDRVILTSRISKVGS
QVKCRTDPIDLQVLTPEKSWELFEKRVFGEGSCPAELSDVGHQIVKKCKGLPLAIVLVAGVMVRGKKKEKDLWLKIQDNL
DSFISANINLQMMKVMQLSYDHLPYHLKPLLLYFARSQKNKRTPVSKLKQLWMAEGFVDHDIRSKSSLEDATQSYLDALI
SSSLIMVDHILSKKSMPFSVRIKVCYVHDVVHDFCSEKAKKAKFF
>St_PG6243_C00T008997.1
SSNEPIESTSSSFAEVTIGHEEDEARIIGQLLDEHESEPDVISIVGMPGLGKTTLANKVYKNTLVATHFNVRAWCTVSQK
YNKSKVLREILQQVPVSEKKESEDDLAENLRRALLDKRYLIVLDDVWDIETGEMLIACFPKVKRGNRIILTSRSSKVGLQ
VKCHSDPLHLQLLTPEKSWDLFVKKVFGDEGSCPAELSEVGHQIVEKCKGLPLAIVLIAGVIVRGKKKEKDLWLQIEHNL
DSFISSNNNLQMMKVMQLSYDHLPYHLKPLLLYFARSQKNKRTPVSTLMQLWMAEGLVDHDSSEEVTQSYLDALISSSLI
MVDHIPSESVLMMSAIIKVCYMHDVVHDFCSVKAKKEKFF
>St_PG6243_C00T009006.1
PIESTSSSFVEVTVGREEDEAKMIDQLLDEHESELDVISIVGMPGLGKTTLANKVYNNTLVTTHFNIRAWCTVSQKYNKS
KVLQEILLQVTGSGGKEREDDLAEKLRVALYDKRYLIVLDDVWDITTWEMLIACFPKVKRGNRIILTSRSSEVGLKVKCR
SDPLCLQLLTTEKSWELFEKRVFGEGSCPAELSEVGHKIVDKCQGLPLAVVLIAGVIFRGKKKENDLWLNIQDNLDSFIS
ANINSQMMKVMQLSYDHLPYHLKPLLLYFARSRKSKRTPVSKLMQLWMAEGLVDHDIPSKCSLEEATQRYLDALVSNSLI
IVDHMLYKKNMPFSVRIKVFYVHDVVHDFCSVKAKKEKFL
>St_PG6243_C00T009010.1
NEPIESTSSSFVEVTVGHEEDESWIIDQLLDEHESELDVISIVGMPGLGKTTLANKVYKNTLVASHFNVRAWCTVSQKYN
KSKVLREILQQVTVSGGKESECDLAEKLRRALLDKRYLIVLDDVWDMATGEMLIACFPKVKRGNRIILTSRSSEVGSKVK
CHSDLLHLRLLTPEKSWELFEKRVFGDEGSCPAELSKVGHKIVEKCKGLPLALVLIAGVIVRGRKGKKKDLWLKIQHNLD
SFISANNNLEMMKVMQLSYDHLPYHLKPLLLYFARSQKNKRTPVFTLMQLWMAEGFVDHDILSKSSLEDVTQSYLDALIS
SSLIMIDHIPCESSEPFSVTIKVCYVHDVVHDFFSVKAKKEKFF
>St_PG6243_C00T009013.1
SSNEPIESTSSSFVEVTVGHEEDEAQIIGQLLDEHESELDVISIVGMPGLGKTTLANKVYNNTLVASHFNVRAKCTVSQK
YNKSKVLQEILQQVTASEEEESEGDLAEKLRKALLDKRYLIVLDDVWDIATGEMLIACFPKVFGDEGSCPAELSEVGRQI
VEKCKGLPLAIVLIAGVIVRGRKGKKKEKDFWLKIQDNLDSFISSNNNLQMMKVMQLSYDHLPCHLKPLLLYFARSQKSK
RTPVSTLIQLWMAEGLVDHDSLEEATQSYLDALISSSLIMVDHIPCEKNWLASVMIKVCYMHDVVHDFCSVKAKKENFF
>St_PG6243_C00T009018.1
SDEPIVSTSSSFVEVTVGHEEEEARIIVQLLDEHESELDLISIVGMPGLGKTTLANKVYNNTLVSSHFNVRAWCTVSQKY
NKSKVLWEILQQVTASEKKESEDDLAKKQQRVVESEENLAENLRVALYDKRYLIVLDDVWDIATGEMLIACFPKIERGNR
VIFTSQSSEVGLKVKCRSDPLHLQLLTLGKSWELFEKRVFGEGSCPAELSDVAHQIVEKCQGLPLAVVLIAGVIVRGKKK
EKDLWLKIQHNLDSFVSANNNLEMMKVMQLSYDHLPYHLKPLLLYFARCRKSKRTPVSKLMQLWMAEGLVDHDIPSKYSL
EEATQRYLDALVSSSLIMVDHMLYKKSEPFSVRIKVCYVHDVVHDFCSVKAKKEKFV
>St_PG6243_C00T009021.1
KSFVEPIESTSSPFVEVTVGHEKEESQIIAQLLDEHESELDVISIVGMPGLGKTTLTNKVYNNTLVTTHFNVRAWCTVSQ
KYNKSKVLGEILQQVTASGGKESEDDLAEKLRVALYNKRYLIVLDDVWDIATGEMLIACFPKVERGNRIILTSRSSEVGL
KVKRRSDPLRLQLLTTEKSWELFEKRVFGEGSCPAELSEVGHQIVEKCQGLPLAVVLIAGVIVRGKKKENDLWLKIQENL
DSFISANINLQMMKVMQLSYDHLPCHLKPLLLYFARWRKSKRTPVSKLMQLWMAEGLVDHDIPSKCSLEEATQRYLDALV
SSSLIIVDHMLYKKNMPFSVRIKVCYVHDVVHDFCSVKARKEKFL
>St_PG6243_C00T009022.1
DEPIESTSSSFVEVTVGHEEDESWIIDQLLDEHESELDVISIVGMPGLGKTTLANKVYKNTLVASHFNVRAWCTVSQKYN
KSKVLREILQQVTVSRGKESECDLAEKLRRALLDKRYLIVLDDVWDMATGEMLIACFPKVKRGNRIILTSRSSEVGSKVK
CHSDLLHLRLLTPEKSWELFEKRVFGDEGSCPAELSKVGHKIVENCKGLPLALVLIAGVIVRGRKGKKKDLWLKIQHNLD
SFISANNNLEMMKVMQLSYDHLPYHLKPLLLYFARSQKNKRTPVSTLMQLWMAEGFVDHDILSKSSLEEVTQSYLDALIS
SSLIMIDHIPCESSEPFSVTIKVCYVHDVVHDFFSVKAKKEKFF
>St_PG6243_C00T009035.1
EPIELSSSSFVEVTVGHEEDEARIIGQLLDERESELDVISIVGMPGLGKTTLANKVYNNTLVASHFNVRAKCTVSQKYNK
SKVLQEILQQVPHVSGGNENENDPADKLRVALYDKRYLIVLDDVWNIATGEMLIACFPKVKRGNRIILTSRSSEVGSKVK
CLSDPLHLQLLTPEKSWDLFVKKVFGDEGSCPAELSEVGHQIVEKCQGLPLAIVLIAGVIVRGKKKEKDLWLKIEHNLDS
FISTNINLQMMKVMQLSYDHLPCHLKPLLLYFARSQKSKRTPVSTLMQLWMAEGLVDHDSLEEVTQSYLDALISSSLIMM
DHIPSKGCSMMSVMIKVCYVHDVVHDFCSVKAKKEKLF
>St_PG6243_C00T039899.1
NEPIELSSSSFVEVTVGHEEDEARIIGQLLDERESELDVISIVRMPGLGKTTLANKVYNNTLVASHFNVRAKCTVSQKYN
KSKVLQEILQQVPHVSGGNENENDPADKLRVALYDKRYLIVLDDVWNIATGEMLIACFPKVKRGNRIILTSRSSEVGSKV
KCLSDPLHLQLLTPEKSWDLFVKKVFGDEGSCPAELSEVGHQIVEKCQGLPLAIVLIAGVIVRGKKKEKDLWLKIQDNLD
SFISTNINLQMMKVMQLSYDHLPCHLKPLLLYFARSQKSKRTPVSTLMQLWMAEGLVDHDSLEEATQSYLDALISSSLIM
MDHIPSKSCSMNSVMIKVCYVHDVVHDFCSVKAKKEKLF
>St_PG6244_C00T012597.1
KSFVEPIESTSSPFVEVTVGHEKEESQIIGQLLNQHESELDVISIVGMPGLGKTTLANKVYNNTLVASHFKIRAWCTVSQ
KYNKSKVLREILQQVASSEEKESEDHDLAEKLRRALYDKRYLIVLDDVWDIATGEMLIACFPKLKRGDRVILTSRISKVG
SQVKCRTDPIDLQVLTLEKSWELFEKRVFGEGSCPAELSDVGHQIVKKCKGLPLAIVLIAGVIVRGKKKEKNLWLKIQHN
LDSFISANINLQMMKVMQLSYDHLPCHLKPLLLYFARSQKNKRTPVSELKQLWMAEGFVDYDIPSKGSLEEATQSYLDAL
ISSSLIMVDQVLSKKSMPFSVRIKVCYVHDVVHDFCSEKAKKEKFF
>St_PG6244_C00T012602.1
IESTSSSFVEVTVGHEEDEAKMIDQLLDKHESELDVISIVGMPGLGKTTLAKKVYNNTLVASHFNVRAWCTVSQKYNKSK
VLGEILQQVTGSGGKESEDGLAEKLRVALYDKRYLIVLDDVWDIATGEMLIACFPKVERGNRVILTSRSSEVGLPLAVVL
IAGVIVRVRKGKKEEKDLWLKIQHNLDSFIFANINLVMQLSYDHLPYHLKPLLLYFAKSRKSKRTPVSKLMQLWMAEGLV
DHDIPSKCSLEEATQSYLDALISSNLIMVDHILNWKRKFFSVRIKVCYVHDVVHDFCSVKAKKEKFL
>St_PG6244_C00T065702.1
KSFVEPIESTSSPFVEVTVGHEKEESQIIGQLLNQHESELAVISIVGMPGVGKTTLANKVYNNTLVASHFKIRAWCTVSQ
KYNKSKVLREILQQVTGSEEKGSEDDLAEELRRALLDKRHLIVLDDVWDIATGEMLISCSPKFKRGNRVILTSRISKVGS
QVKCRTNPLNLPILKPEKSWELFEKRVFGKGSCPAELLDVGHQIVEKCQGLPLAVVLIAGVIVRGKKKEKDLWLKIQHNL
DSFVSANNSLEIMQLSYDHLPYHLKPLLLYFARSRKSKRIQVSKLMQLWMAEGLVDHDIGSKSSLEEATQSYLDALISSS
LIMVDHMLAEKSKPFSAMIKVCYVHDVVHDFCSVKAKKEKFL
>St_PG6244_C00T065707.1
SSNEPIESTSSSFVEVTVGHEEDEAKMIDQLLDKHESELDVISIVGMPGLGKTTLAKRVYNNTLVASHFNVRAWCTVSQK
YNKSKVLGEILQQVTSSGGKESVDDLAEKLRVALYDKRYLIVLDDVWDIATGEMLIACFPKVERGNRVILTSRSSEVGLK
VKCRSDLLRFQLLTLGKSWELFEKMVFGEGSCPAELLDVGHQIVEKCQGLLLAVVLIAGVIVREKKKEKDLWLKIQHNLD
TFVSANNNLEIMQLSYDHLPYHLKPLLLYFARSRKSKRTPVSKLMQLWMAEGLVDHDIPSKCSLEEATQSYLDALISSSL
IMVEHRQAKRILPFSVMIKVCYVHDVVHDFCSVKAKKEKFL
>St_PG6244_C00T065711.1
KSFVEPIESTSSPFVEVTVGHEKEESQIIAQLLDEHESELDVISIVGMPGLGKTTLANKVYNNTLVTTHFNVRAWCTVSQ
KYNKSKVLGEILQQVTASRGKESEDDLAEKLRVALYNKRYLIVLDDVWDIATGEMLIACFPKVERGNRIILTSRSSEVGL
KVKWRSDPLHLQLLTTEKSWELFEKRVFGEGSCPAELSEVGHQIVDKCQGLPLAVVLIAGVIVRGKKKENDLWLKIQDNL
DSFISANINLQMMKVLQLSYDHLPCHLKPLLLYFARWRKSKRTPVSKLMQLWMAEGLVDHDIPSKCSLEEATQRYLDALV
SSSLIIVDHMLYKKNMPFSVRIKVCYVHDVVHDFCSVKARKEKFL
>St_PG6245_C00T008264.1
KSFVEPIESTSSPFVEVTVGHEKEESQIIGQLLNQHESELDVISIVGMPGLGKTTLANKVYNNTLVASHFKIRAWCTVSQ
KYNKSKVLREILQQVASSEEKESEDHDLAEKLRRALYDKRYLIVLDDVWDIATGEMLIACFPKLKRGDRVILTSRISKVG
SQVKCRTDPIDLQVLTLEKSWELFEKRVFGEGSCPAELSDVGHQIVKKCKGLPLAIVLIAGVIVRGKKKEKNLWLKIQHN
LDSFISANINLQMMKVMQLSYDHLPCHLKPLLLYFARSQKNKRTPVSELKQLWMAEGFVDYDIPSKGSLEEATQSYLDAL
ISSSLIMVDQVLSKKSMPFSVRIKVCYVHDVVHDFCSEKAKKEKFF
>St_PG6245_C00T008266.1
EHVINSILVRDNALSHLIFSLPSVTNKIKLIVTQVTSLQLEDKNGDDPLEAKSFVEPIESTSSPFVELRRALYDRRYLIV
LDDVWDIATGEMLIACFPKLKRGDRVILTSRISKVGSQVKYSTDPIDLQVLTLEKSWELFEKRVFGEGSCPAELSDVGHQ
IAGVIVRGKKKEKDLWLKIQDNLDSFISANINLQMMKVMQLSYDHLPCHLKPLLLYFARSQKNKRTPVSKLKQLWMAEGF
VDHDIRSKSSLEEATQSDLDALVSSSLIMVDQIPSKKSMPFSVRIKVCYVHDVVHDFCLEKSIKAKFF
>St_PG6245_C00T008268.1
SNEPIESTSSSFVEVTVGHEEDEAKMIDQLLDKHESELDVISIVGMPGLGKTTLANKVYNNTLVASHFKIRAWCTVSQKY
NKSKVLREILQQVDNSEENESEDHDLAEKLRRALYDKRYLIVLDDVWDIATGEMLIACFPKFKRGDRVILTSRNSEVGLK
LKCHSDLLCLQLLTFGKSWELFEKMVFGKESCPAELLDVGHQIVKKCQGLPLAVVLIAGVIVRGKKEEKDLWLKIQHNLD
ISANNNLEIMKVMQLSYDHLPYHLKPLLLYFARSRKGKRTPVSKLMQLWMAEGFLDHDIRSKNSLEEVTQSYLDALISSS
LIMVDHIKGSHPFFVKIKVCYVHDVVHDFCSVKAKKEKFF
>St_PG6245_C00T008273.1
DPIELTSSSFVEVTVGHEEVEAQIIDQLLDEHESELDVISIVGMPGLGKTTLANKVYNNTLVASHFKIRAWCTVSQKYNK
SKVLQEILQQVTGSEEKGSEDDLAEELRRALYDKRYLIVLDDVWDIATREMLIACFPKLKRGDRVILTSRISKVGSQVKC
RTDPIDLQVLTPEKSWELFEKRVFGEGSCPAELSEVGYQIVEKCKGLPLAVVLIAGVIVRGKKKEKNLWLKIQHNLDSFI
SDNINLQMMKVMQLSYDHLPCHLKPLLLYFARSQKNKRTPVSKLKKLWMAEGFVDYDIPSKGSLEEATQSYLDALISSSL
IMVDQTHSKKSMPFSVRIKVCYVHDVVHDFCSEKAKKEKFL
>St_PG6245_C00T008273.2
DPIELTSSSFVEVTVGHEEVEAQIIDQLLDEHESELDVISIVGMPGLGKTTLANKVYNNTLVASHFKIRAWCTVSQKYNK
SKVLQEILQQVTGSEEKGSEDDLAEELRRALYDKRYLIVLDDVWDIATREMLIACFPKLKRGDRVILTSRISKVGSQVKC
RTDPIDLQVLTPEKSWELFEKRVFGEGSCPAELSEVGYQIVEKCKGLPLAVVLIAGVIVRGKKKEKNLWLKIQHNLDSFI
SDNINLQMMKVMQLSYDHLPCHLKPLLLYFARSQKNKRTPVSKLKKLWMAEGFVDYDIPSKGSLEEATQSYLDALISSSL
IMVDQTHSKKSMPFSVRIKVCYVHDVVHDFCSEKAKKEKFL
>St_PG6245_C00T008277.1
DAKSSEETIESTSSSFVEVTVGHEEEEARIICQLLDEHESELDVISIVGMPGLGKTTLANKVYKNTLVATHFNVRAWCTV
SQKYNKSKVLRGILQQVTVSEKKESEDDLAENLRRALLDKRYLIVLDDVWDIETGEMLIACFPKVKRGNRIILTSRSSKV
GLQVKCHSDPLHLQLLTPEKSWDLFVKKVFGDEGSCPAELSEVGHQIVEKCQGLPLAIVLIAGVIVRGKKKEKDLWLQIE
HNLDSFISSNNNLQMMKVMQLSYDHLPYHLKPLLLYFARSQKNKRTPVSTLMQLWMAEGLVDHDSSEEVTQSYLDALISS
SLIMVDHIPSESVLMMSAIIKVCYMHDVVHDFCSVKAKKEKFF
>St_PG6245_C00T033754.1
KSFVEPIESTSSPFVEVTVGHEKEESQIIGQLLNQHESELDVISIVGMPGLGKTTLANKVYNNTLIASHFKIRAWCTVSQ
KYNKSKVLREILQQVASSEEKESEDHDLAVKLRRALYDKRYLIVLDDVWDIATGEMLIACFPKLKRGDRVILTSRISKVG
SQVKCRTDPIDLQVLTLEKSWELFEKRVFGEGSCPAELSDVGHQIVKKCKGLPLAIVLIAGVIVRGKKKEKNLWLKIQHN
LDSFISANINLQMMKVMQLSYDHLPCHLKPLLLYFARSQKNKRTPVSELKQLWMAEGFVDYDIPSKGSLEEATQSYLDAL
ISSSLIMVDQILSKKSMPFSVRIKVCYVHDVVHDFCSEKAKKEKFF
>St_PG6245_C00T033762.1
PIESTSSSFVEVTVGHEEDEAKMIDQLLDKHESELDVISIVGMPGLGKTTLANKVYNNTLVATHFNVRAWCTVSQKYNKS
KVLREILLQVTGSGGKEREDDLAEKLRVALYDKRYLIVLDDVWDIETWEMLTACFPKVERGNRVILTSRSSEVGLKVKCR
SDPLHLQLLTTKKSWELFEKKVFGEGSCPAELSEVGHQIVEKCQGLPLAVVLIAGVIVRGKKMENDLWLNIQDNLDSFIS
ANINLQMMKVMQLSYDHLPYHLKPLLLYFARSRKSKRTPVSKLMQLWMAEGLVDHDIPSKCSLEEATQRYLDALVSSSLI
MVDHMLYKKNMPFSVRIKVCYVHDVVHDFCSVKAKKEKFL
>St_PG6245_C00T033765.1
KSFVEPIESTSSPFVEVTVGHEKEESQIIGQLLNQHESELDVISIVGMPGLGKTTLANKVYNNTLVASHFKIRAWCTVSQ
KYNKSKVLREILQQVTGSEEKGSEDDLAEMLRRALYDKRYLIVLDDVWDIATGEMLIACLPKVERGNRVILTSRNSEVGL
KVKCRSDLLCLQLLTLGKSWELFEKMVFRKGSCPAELLDVGRQIVEKCRGLPLAVVLIAGVIVRGKKEEKDLWLKIQHNL
DSFISANINLVMQLSYDHLPYHLKPLLLYFARSQKSKRTPISKLMQLWMAEGFVDHDIRSKNSLEEVTQSYLDALISSNL
IMVDHIKGSNPFSVRIKVCFVHDVVHDFCSVKAKKEKFF
>St_PG6245_C00T033776.1
SSDEPIESTSSSFVEETVGHEEDEAWIIGQLLDEYESELDVISIVGMPGLGKTTLANKVYNNTLVASHFNVRAKCTVSQK
YNKSKVLQEILQQVPHVSGGNESEDDPADKLRRALLDKRYLIVLDDVWDTATGEMLIACFPKVKRGNRIILTSRSSKVGL
QVKCHSDPLHLQLLTPEKSWDLFVKKVFGDEGSFPAELSEVGHQIVEKCQGLLLAIVLIAGVIVRGKKKEKDLWLKIQHN
LDSFISTNINLQMMKVMQLSYDHLPCHLKPLLLYFARSQKSERTPVSPLMRLWLAEGLVDHDSLEEVIQSYLDALISSSL
IMMDHITTGSSWISKKIKVCYVHDVVHDFCLVKAKKEKLF
>St_PG6245_C00T033782.1
IESTSSSFVEVTVGHEEDEAKMIDQLLDKHQSELDVISIVGMPGLGKTTLAKKVYNNTLVASHFNVRAWCTVSQKYNKSK
VLREILQQVTGSGGKESEDDLAEKLRVALYDKRYLIVLDDVWDIATGEMLIACFPKVERGNRVILTSRSSEVGLKVKCRS
DLLRLQLLKPEKSWELLEKMVFGEGSCPAELLNVGHQIVEKCQGLPLAVVLIAGVIVRGKKKEKDLWLKIQHNLDSFVSA
NNSLEIMQLSYDHLPCHLKPLLLYFARSRKSKRIRVSRLMQLWMAEGLVDHDIPSKCSLEEATQSYLDALISSNLITVDH
ILSEKKMCFSVRIKVCYVHDVVHDFCSVKAKREKFL
>St_PG6245_C00T033788.1
ANYFKLPDVTPIELIVGHEEEEAWIIDQLLDEHESELDVISIVGMPGLDKTTLANKVYKNTLVATHFNVRAKCTVSQKYN
KSNVLREILQQVTGSEVKDSEDDPADKLRRALLDKRYLIILDDVWDIATREMLIGCFPKVKRGNRIILTSRSSEVGLKVK
CRSDPLQLQFLTPEKSWELFEKRVFGKGSCPAELSEVGHQIVDKCKGLPLAVVLIAGVIVRGKEKDLWLKIQRNLDSFIS
ANNNLQMMKVMQLSYDHLPCHLKPLLLYFARSQKSKRTPVSTLMQLWIAEGLVDHDSLEEVTQGYLDDLISSSLIMVKHS
QSKSSWALSIKVCYVHDAVHDFCSVKAKKEKFF
>St_PG6245_C00T033791.1
NEPIELSSSSFVEVTVGHEEDEARIIGQLLDERESELDVISIVGMPGLGKTTLANKVYNNTLVASHFNVRAKCTVSQKYN
KSKVLQEILQQVPHVSGGNENEDDPTDKLRVALYDKRYLIVLDDVWNIATGEMLIACFPKVKRGNRIILTSRSSELGSKV
KCLSDPLHLQLLTPEKSWDLFVKKVFGDEGSCPAELSEVGHQIVEKCQGLPLAIVLIAGVIVRGKKKEKDLWLKIQHNLD
SFISTNINLQMMKVMQLSYDHLPCHLKPLLLYFARSQKSERTPVSTLMQLWMAEGLVDHDSLEEATQSYLDALISSSLIM
MDHIPSESCSMMSVMIKVCYVHDIVHNFCSVKAKKEKLF
>St_PG6245_C00T033793.1
SIEPIESTSSSSIKVTVGHEEDEAKMIGLLLDKHESKLDVISIVGMPGLGKTTLANKVYNNTLVASHFNVRAWCTVSQKY
NKSKVLREILQQVTGSEGRESEDDLAEKLRKALLDKRYLIVLDDVWDIATGEMLIACFPKVERGNRIILTSRSSEVGLKV
KCRSDPLHLQLLTAEKSWELFEKRVFGDQGSCPAELSDIGHQIVEKCKGLPLAIVLIAGVIVRGKEKDLWLKIQQNLDSF
ISANINLVMQLSYDHLPYHLKPLLLYFARSQKSKRTPVSTLMQLSMAEGIVDHDIPSKGSLEDVTQSYLDALISSSLIMV
DHIPIGSIWMSEKIKVCYVHDVVHDFCSVKAEKEKFF
>St_PG6245_C00T067498.1
AKSSDKPIESTSSSFVEVLREILHQVTGSEGNKSEDDLAEKLRRALLDKRYLIVLDDVWDIATGEMLIACFPKDKRRNRI
ILTSRSMKVGLQVKCHSDPRRLQFLTPEKSWDLSEKRVFGEGRCLAELSYVGHQIVVNCKGLSLAVVLIARVTVRVRKGK
KKENEKDLWLKIQHNLDSFISANKNLQMMKVMQLSYDHLPYHLKSLLLYFARSQKSKRTPVSKLMQLWMAEGFVDHDIPS
KSSLEEATQSYLDALISSSLIFVDHIPSKKRTWPFSGMIKVCYVHDVVHDFCSVKAKKEKFF
>St_PG6246_C00T017115.1
KSFVEPIESTSSPFVEVTVGHEKEESQIIGQLLNQHESELDVISIVGMPGLGKTTLANKVYNNTLVASHFKIRAWCTVSQ
KYNKSKVLREILQQVTGSEEKGSEDDLAEMLRRALYDKRYLIVLDDVWDIATGEMLIACLPKVERGNRVILTSRNSEVGL
KVKCRSDLLCLQLLTLGKSWELFEKMVFRKGSCPAELLDVGRQIVEKCRGLPLAVVLIAGVIVRGKKEEKDLWLKIQHNL
DSFISANINLVMQLSYDHLPYHLKPLLLYFARSQKSKRTPISKLMQLWMAEGFVDHDIRSKNSLEEVTQSYLDALISSNL
IMVDHIKGSNPFSVRIKVCFVHDVVHDFCSVKAKKEKFF
>St_PG6246_C00T017970.1
SSNEPIESTSSSFVEVTVGHEEDEARIISQLLDEHESELDVISIVGMPGLGKTTLANKVYNNTLVASHFNVRAKCTVSQK
YNKSKVLQEILQQVTGSGGKESENDLAEKLRVALYDKRYLIILDDVWDIATGEMLIACFPKVKRGNRIILTSRSSKVGLQ
VKFHSDPLHLQLLTPEKSWDLFVKRVFEEGSCPAELSDVGHQIIEKCKGLPLAIVLIAGVIVRGKKKEKGLWLKIQHNLD
SFISSNNNLQMMKVMQLSYDHLPCHLKPLLLYFARSQKSKRTPVSTLMQLWMAEGLVDHDSLEEATQSYLDALISSSLIM
VDHVPSESIWTSVMIRACYVHDVVHDFCSVKAKKQKFF
>St_PG6246_C00T020915.1
KSFVEPIESTSSPFVEVTVGHEKEESQIIGQLLNQHESELDVISIVGMPGLGKTTLANKVYNNTLIASHFKIRAWCTVSQ
KYNKSKVLREILQQVASSEEKESEDHDLAVKLRRALYDKRYLIVLDDVWDIATGEMLIACFPKLKRGDRVILTSRISKVG
SQVKCRTDPIDLQVLTLEKSWELFEKRVFGEGSCPAELSDVGHQIVKKCKGLPLAIVLIAGVIVRGKKKEKNLWLKIQHN
LDSFISANINLQMMKVMQLSYDHLPCHLKPLLLYFARSQKNKRTPVSELKQLWMAEGFVDYDIPSKGSLEEATQSYLDAL
ISSSLIMVDQILSKKSMPFSVRIKVCYVHDVVHDFCSEKAKKEKFF
>St_PG6246_C00T023335.1
KSFVEPIESTSSPFVEVTVGHEKEESQIIGQLLNQHESELDVISIVGMPGLGKTTLANKVYNNTLVASHFKIRAWCTVSQ
KYNKSKVLREILQQVTGSEEKGSEDDLAEMLRRALYDKRYLIVLDDVWDIATGEMLIACLPKVERGNRVILTSRNSEVGL
KVKCRSDLLCLQLLTLGKSWELFEKMVFRKGSCPAELLDVGRQIVEKCRGLPLAVVLIAGVIVRGKKEEKDLWLKIQHNL
DSFISANINLVMQLSYDHLPYHLKPLLLYFARSQKSKRTPISKLMQLWMAEGFVDHDIRSKNSLEEVTQSYLDALISSNL
IMVDHIKGSNPFSVRIKVCFVHDVVHDFCSVKAKKEKFF
>St_PG6246_C00T039660.1
STSSLFVEVTVGHEKEESQIIDQILDEHESELDVISIVGMPGLGKTTLAKKVYNNILVASHFKIRAWCTVSQKYNKSKVL
WEILQQVTGSEEKGSEDDLAEKLRRALLDKRYLIVFDDVWDIAIGEMLVSCFPKFNRGNRIILTSRISKVGSQVKCRTDP
LDLQVLTPEKSGELFEKRVFGERSCPAELSDVGHQIVKKCKGLPLAIVLIAGVIVRGKKKEKDLWLKIQDNLDSFISANI
NLQMMKVMQLSYDHLPYHLKLLLLYFARSQKNKRTPVSKLKQLWMAEGLVDHDIPSKSSLEEVTQSYLDALISSSLIMVD
HILCKKSMPFSVRIKVCYVHDVVHDFCSEKAKKAKFF
>St_PG6246_C00T069258.1
PIESTSSSFVEVTVGHEEDEAKMIDQLLDKHESELDVISIVGMPGLGKTTLANKVYNNTLVATHFNVRAWCTVSQKYNKS
KVLREILLQVTGSGGKEREDDLAEKLRVALYDKRYLIVLDDVWDIETWEMLTACFPKVERGNRVILTSRSSEVGLKVKCR
SDPLHLQLLTTKKSWELFEKKVFGEGSCPAELSEVGHQIVEKCQGLPLAVVLIAGVIVRGKKMENDLWLNIQDNLDSFIS
ANINLQMMKVMQLSYDHLPYHLKPLLLYFARSRKSKRTPVSKLMQLWMAEGLVDHDIPSKCSLEEATQRYLDALVSSSLI
MVDHMLYKKNMPFSVRIKVCYVHDVVHDFCSVKAKKEKFL
>St_PG6246_C00T069259.1
KSFVEPIESTSSPFVEVTVGHEKEESQIIGQLLNQHESELDVISIVGMPGLGKTTLANKVYNNTLVASHFKIRAWCTVSQ
KYNKSKVLREILQQVTGSEEKGSEDDLAEMLRRALYDKRYLIVLDDVWDIATGEMLIACLPKVERGNRVILTSRNSEVGL
KVKCRSDLLCLQLLTLGKSWELFEKMVFRKGSCPAELLDVGRQIVEKCRGLPLAVVLIAGVIVRGKKEEKDLWLKIQHNL
DSFISANINLVMQLSYDHLPYHLKPLLLYFARSQKSKRTPISKLMQLWMAEGFVDHDIRSKNSLEEVTQSYLDALISSNL
IMVDHIKGSNPFSVRIKVCFVHDVVHDFCSVKAKKEKFF
>St_PG6246_C00T069264.1
SSDEPIESTSSSFVEETVGHEEDEAWIIGQLLDEYESELDVISIVGMPGLGKTTLANKVYNNTLVASHFNVRAKCTVSQK
YNKSKVLQEILQQVPHVSGGNESEDDPADKLRRALLDKRYLIVLDDVWDTATGEMLIACFPKVKRGNRIILTSRSSKVGL
QVKCHSDPLHLQLLTPEKSWDLFVKKVFGDEGSFPAELSEVGHQIVEKCQGLLLAIVLIAGVIVRGKKKEKDLWLKIQHN
LDSFISTNINLQMMKVMQLSYDHLPCHLKPLLLYFARSQKSERTPVSPLMRLWLAEGLVDHDSLEEVIQSYLDALISSSL
IMMDHITTGSSWISKKIKVCYVHDVVHDFCLVKAKKEKLF
>St_PG6246_C00T069275.1
EPIESTSSSFVEITVGHEEDESWIIDQLLDEHKSELDVISIVGMPGLGKTTLANRVYKNTLVASHFNVRAWCTVSQKYNK
SKVLREILQQVTGPGGKESEDDLAENLRRALYDKRYLIVLDDVWDIATGEMLIACFPKVKRGNRIILTSRSSEVGSKVKC
LSDPLHLQLLTDEKSWDLFVKKVFGDEGSCPAELSEVGHQIVKKCQGLPLAIVLIAGVIVRGKKKEKDLWLKIQDNLDSF
ISANINSQMMKVMQLSYDHLPYHLKPLLLYFARSKKNKRTPVSKLKQLWMAEGFVDHDSLEEGTQSYLDALISSSLIMVD
HIPSKMSIIPMSDMIKVCYVHDVVHNFCSVKAEKEKFL
>St_PG6247_C00T016407.1
AKSSDKPIESTSSSFVEVLREILHQVTGSEGNKSEDDLAEKLRRALLDKRYLIVLDDVWDIATGEMLIACFPKDKRRNRI
ILTSRSMKVGLQVKCHSDPRRLQFLTPEKSWDLSEKRVFGEGRCLAELSYVGHQIVVNCKGLSLAVVLIARVTVRVRKGK
KKENEKDLWLKIQHNLDSFISANKNLQMMKVMQLSYDHLPYHLKSLLLYFARSQKSKRTPVSKLMQLWMAEGFVDHDIPS
KSSLEEATQSYLDALISSSLIFVDHIPSKKRTWPFSGMIKVCYVHDVVHDFCSVKAKKEKFF
>St_PG6247_C00T029284.1
DPIESTSSSFVEVTVGHEEDEARIISQLLDEHESELDVISIVGMPGLGKTTLANKVYNNTLVASHFNVRAKCTVSQKYNK
SKVLQEILQQVTGSGGKESENDRAEKLRVALYDKRYLIVLDDVWDIATGEMLIACFPKVKRGNRIILTSRSSKVGLQVKC
HSDPLHLQLLTPEKSWDLFVKRVFEEGSCPAELSDVGHQIVEKCKGLPLAIVLISGVIVRGKKKEKDLWLKIQHNLDSFI
SSNNNLQMMKVMQLSYDHLPCHLKPLLLYFARSQKSKRTPVSTLMQLWMAEGLVDHDSLEEATQSYLDALISSSLIMVDH
VPSESCSMMSVMIKVCYVHDVVHDFCSVKAKKEKLF
>St_PG6247_C00T029290.1
IESTSSSFVEVTVGHEEDEAKMIDQLLDKHESELDVISIVGMPGLGKTTLAKKVYNNTLVASHFNVRAWCTVSQKYNKSK
VLGEILRQVTASEKKESEDDLAEKLRVALYDKRYLIVLDDVWDIATGEMLITCFPKVERGNRVILTSRSSEVGLKVKCRS
DLLRLQLLTLGKSWELFEKMVFGEGSCPAELLDVGHQIVEKCQGLPLAVVLIAGVIVRGMKKEKDLWLKIHHNLDSFVSA
NNNLEMMKVMQLSYDHLPYHLKPLLLYFARSRKSKQTQVSKLMQLWMAEGLVDHDIPSKCSLEEATQSYLDALISSNLIM
VDYILTEKSRFFSVRIKVCYVHDVVHEFCSAKAKKEKFL
>St_PG6247_C00T029292.1
DEPIESTSSSFVEVTVGHEEEEARIIDQLLDEHESELDVISIVGMPGLGKTTLANKVYNNTLVASHFNVRAWCTVSQKYN
KSKVLWEILQQVTASEKKESEDDLAKKQRRVVESEEDLAENLRVALYDKRYLIVLDDVWDIATGEMLIACFPKVERGNRV
ILTSRSTEVGLKVKCRSDPLHLQLLTLGKSWELFEKRVFGEGSFPAELSDVGHQIVEKCQGLPLAVVLIAGVIVRGKKKE
RDLWLKIQHNLDSFVSANNNLEIMKVMQLSYDHLPYHLKPLLLYFARSRKSKRTPVSKLMQLWMAEGLVDHDIPSKYSLK
EATQKYLDALVSSSLIMVDHMLYKKSKPFSVRIKVCYVHDVVHDFCSVKAKKEKFV
>St_PG6247_C00T029293.1
FVEPIESTSSPFVEVTVGHEKEESQIIDQLLDEHESELDVISIVGMPGLGKTTLANKVYNNTLVASHFKICAWCTVSQKY
NKSKVLWEILQQVTGSEEKGTEDDLAEKLRRALYDKRYLIVLDDVWDIATGEMLIACFPKLKRGDRVILTSRISKVGSCP
AELSDVGRQIVKKSKGLPLAIVLIAGVIVRGKKKEKNLWLKIQHNLDSFISTNINLQMMKVMQLSYDHLPCHLKPLLIYF
TRSQKNKRTSVSKLKQLWMAEGSLMMVDQIPSKKSMPFSVRIKVCFVHDVVHDFCSEKTKKAKFF
>St_PG6247_C00T030908.1
STSSLFVEVTVGPEKEESQIIDQLLDEHESELDVISIVGMPGLGKTTLAKKVYNNTLVASHFKIRAWCTVSQKYNKSKVL
WEILQQVTGSEEKGSEDDLAEKLRRALLDKRYLIVLDDVWDIATGEMLISCFPKFNRGNRIILTSRISKVGSQVKCRTDP
LDLQVLTPEKSWELFEKRVFGEGSCPAELSDVGHKIVKKCKGLPLAIVLIAGVIVRGKKKEKDLWLKIQDNLDSFISANI
NLQMMKVMQLSYDHLPYHLKLLLLYFARSQKNKRTPVSKLKQLWMAEGLVDHDIPSKSSLEEVTQSYLDALISSSLIMVD
HILCKKSMPFSVRIKVCYVHDVVHDFCSEKAKKAKFF
>St_PG6247_C00T047927.1
AKSSDKPIESTSSSFVEVLREILHQVTGSEGNKSEDDLAEKLRRALLDKRYLIVLDDVWDIATGEMLIACFPKDKRRNRI
ILTSRSMKVGLQVKCHSDPRRLQFLTPEKSWDLSEKRVFGEGRCLAELSYVGHQIVVNCKGLSLAVVLIARVTVRVRKGK
KKENEKDLWLKIQHNLDSFISANKNLQMMKVMQLSYDHLPYHLKSLLLYFARSQKSKRTPVSKLMQLWMAEGFVDHDIPS
KSSLEEATQSYLDALISSSLIFVDHIPSKKRTWPFSGMIKVCYVHDVVHDFCSVKAKKEKFF
>St_PG6247_C00T067440.1
DAKSSEETIESTSSSFVEVTVGHEEEEARIICQLLDEHESELDVISIVGMPGLGKTTLANKVYKNTLVATHFNVRAWCTV
SQKYNKLKVLREILQQVTVSEKKESEDDLAENLRRALLDKRYLIVLDDVWDIETGEMLIACFPKFKRGNRIILTSRSSKV
GLQVKCHSDPLHLQLLTPEKSWDLFVKKVFGDEGSCPAELSEVGHQIVEKCKGLPLAIVLIAGVIVRGKKKEKDLWLQIE
HNLDFFISANNNLQMMKVMQLSYDHLPYHLKPLLLYFARSQKSKRTPVSTLMQLWMAEGLVDHDSLEEATQSYLDALISS
SLIMVDHIPFKSIWRTPVMIKVCYMHDVVHDFCSVKAKKEKFF
>St_PG6247_C00T067441.1
EPIELTSSSFVEVTVGHEEDEARIIGQLLDEHESELDVISIVGMPGLGKTTLANKVYNNTLVASHFNVRAKCTVSQKYNK
SKVLQEILQQVPHVSGGNKSEDDPADKLRRALLDKRYLIVLDDVWDTATGEMLIACFPKVKRGNRIILTSRDSKVGLQVK
CHSVPLHLQLLTPEKSWDLFVKKVFGDEGSCPAELSEVGHQIVEKCQGLPLAIVLIAGVIVRGKTKEKDLWLQIQDNLDS
LISAKNNLEMMKVMQLSYDHLPHHLKPLLLYFGRYRKSKRTPVSTLIQLWMAEGLVDHDSSEEGTQSYLDALISSSLIMM
DHIPYESSEPFSVMIKVCYVHDVVHDFCSVKAKKEKLF
>St_PG6247_C00T076462.1
AKSSDEPIESTSSPFVEVTVGHEKEESKIIGQLLNQHESELDVISIVGMPGLGKTTLAKKVYHNTSVASHFNIRAWCTVS
QKYNKSKVLRKILQQVIGSEGKESEDDLAEKLRVALYDKRYLVVLDDVWDIAIGETLIACLPKFKRGNRIILTSRSSKVC
LQVKCRTDPLDLQVLTPEKSWELFEKRVFGEGSCPSELSDVGHEIVEKCKGLPLAIVLIAGLIDRGKEKEKDLWLKIKHN
LDSFISDNINSEMMKVMQLSYDHLSYHLKPLLLYFARSRKSKRTPVSKLMQLWMAEGLVDHDIPSKCSLEEATQSYLDAL
VSSSLIKVDHMFYLNSNTFSIKMKVCYVHDLVHDFCSVKAKKEKFV
>St_PG6359_C00T053618.1
STSSLFVEVTVGPEKEESQIIDQLLDEHESELDVISIVGMPGLGKTTLAKKVYNNTLVASHFKIRAWCTVSQKYNKSKVL
WEILQQVTGSEEKGSEDDLAEKLRRALLDKRYLIVLDDVWDIATGEMLISCFPKFNRGNRIILTSRISKVGSQVKCRTDP
LDLQVLTPEKSWELFEKRVFGEGSCPAELSDVGHKIVKKCKGLPLAIVLIAGVIVRGKKKEKDLWLKIQDNLDSFISANI
NLQMMKVMQLSYDHLPYHLKLLLLYFARSQKNKRTPVSKLKQLWMAEGLVDHDIPSKSSLEEVTQSYLDALISSSLIMVD
HILCKKSMPFSVRIKVCYVHDVVHDFCSEKAKKAKFF
>St_PG6359_C00T057584.1
AKSSDKPIESTSSSFVEVLREILHQVTGSEGNKSEDDLAEKLRRALLDKRYLIVLDDVWDIATGEMLIACFPKDKRRNRI
ILTSRSMKVGLQVKCHSDPRRLQFLTPEKSWDLSEKRVFGEGRCLAELSYVGHQIVVNCKGLSLAVVLIARVTVRVRKGK
KKENEKDLWLKIQHNLDSFISANKNLQMMKVMQLSYDHLPYHLKSLLLYFARSQKSKRTPVSKLMQLWMAEGFVDHDIPS
KSSLEEATQSYLDALISSSLIFVDHIPSKKRTWPFSGMIKVCYVHDVVHDFCSVKAKKEKFF
>St_PG6359_C00T065992.1
SSNEPIESTSSSFVEVTVGHEEDEAKMIDQLLDKHESELDVISIVGMPGLGKTTLAKRVYNNTLVASHFNVRAWCTVSQK
YNKSKVLGEILQQVTSSGGKESVDDLAEKLRVALYDKRYLIVLDDVWDIATGEMLIACFPKVERGNRVILTSRSSEVGLK
VKCRSDLLRFQLLTLGKSWELFEKMVFGEGSCPAELLDVGHQIVEKCQGLLLAVVLIAGVIVREKKKEKDLWLKIQHNLD
TFVSANNNLEIMQLSYDHLPYHLKPLLLYFARSRKSKRTPVSKLMQLWMAEGLVDHDIPSKCSLEEATQSYLDALISSSL
IMVEHRQAKRILPFSVMIKVCYVHDVVHDFCSVKAKKEKFL
>St_PG6359_C03T000854.1
AKSSDKPIESTSSSFVEVLREILHQVTGSEGNKSEDDLAEKLRRALLDKRYLIVLDDVWDIATGEMLIACFPKDKRRNRI
ILTSRSMKVGLQVKCHSDPRRLQFLTPEKSWDLSEKRVFGEGRCLAELSYVGHQIVVNCKGLSLAVVLIARVTVRVRKGK
KKENEKDLWLKIQHNLDSFISANKNLQMMKVMQLSYDHLPYHLKSLLLYFARSQKSKRTPVSKLMQLWMAEGFVDHDIPS
KSSLEEATQSYLDALISSSLIFVDHIPSKKRTWPFSGMIKVCYVHDVVHDFCSVKAKKEKFF
>St_PG6359_C04T000160.1
KSFVEPIESTSSPFVEVTVGHEKEESQIIGQLLNQHESELAVISIVGMPGVGKTTLANKVYNNTLVASHFKIRAWCTVSQ
KYNKSKVLREILQQVTGSEEKGSEDDLAEELRRALLDKRHLIVLDDVWDIATGEMLISCSPKFKRGNRVILTSRISKVGS
QVKCRTNPLNLPILKPEKSWELFEKRVFGKGSCPAELLDVGHQIVEKCQGLPLAVVLIAGVIVRGKKKEKDLWLKIQHNL
DSFVSANNSLEIMQLSYDHLPYHLKPLLLYFARSRKSKRIQVSKLMQLWMAEGLVDHDIGSKSSLEEATQSYLDALISSS
LIMVDHMLAEKSKPFSAMIKVCYVHDVVHDFCSVKAKKEKFL
>St_PG6359_C04T000323.1
KSFVEPIESTSSPFVEVTVGHEKEESQIIGQLLNQHESELDVISIVGMPGLGKTTLANKVYNNTLIASHFKIRAWCTVSQ
KYNKSKVLREILQQVASSEEKESEDHDLAVKLRRALYDKRYLIVLDDVWDIATGEMLIACFPKLKRGDRVILTSRISKVG
SQVKCRTDPIDLQVLTLEKSWELFEKRVFGEGSCPAELSDVGHQIVKKCKGLPLAIVLIAGVIVRGKKKEKNLWLKIQHN
LDSFISANINLQMMKVMQLSYDHLPCHLKPLLLYFARSQKNKRTPVSELKQLWMAEGFVDYDIPSKGSLEEATQSYLDAL
ISSSLIMVDQILSKKSMPFSVRIKVCYVHDVVHDFCSEKAKKEKFF
>St_PG6359_C04T000325.1
KSFVEPIESTSSPFVEVTVGHEKEESQIIGQLLNQHESELDVISIVGMPGLGKTTLANKVYNNTLVASHFKIRAWCTVSQ
KYNKSKVLREILQQVTGSEEKGSEDDLAEMLRRALYDKRYLIVLDDVWDIATGEMLIACLPKVERGNRVILTSRNSEVGL
KVKCRSDLLCLQLLTLGKSWELFEKMVFRKGSCPAELLDVGRQIVEKCRGLPLAVVLIAGVIVRGKKEEKDLWLKIQHNL
DSFISANINLVMQLSYDHLPYHLKPLLLYFARSQKSKRTPISKLMQLWMAEGFVDHDIRSKNSLEEVTQSYLDALISSNL
IMVDHIKGSNPFSVRIKVCFVHDVVHDFCSVKAKKEKFF
>St_PG6359_C04T000329.1
PIESTSSSFVEVTVGHEEDEAKMIDQLLDKHESELDVISIVGMPGLGKTTLANKVYNNTLVATHFNVRAWCTVSQKYNKS
KVLREILLQVTGSGGKEREDDLAEKLRVALYDKRYLIVLDDVWDIETWEMLTACFPKVERGNRVILTSRSSEVGLKVKCR
SDPLHLQLLTTKKSWELFEKKVFGEGSCPAELSEVGHQIVEKCQGLPLAVVLIAGVIVRGKKMENDLWLNIQDNLDSFIS
ANINLQMMKVMQLSYDHLPYHLKPLLLYFARSRKSKRTPVSKLMQLWMAEGLVDHDIPSKCSLEEATQRYLDALVSSSLI
MVDHMLYKKNMPFSVRIKVCYVHDVVHDFCSVKAKKEKFL
>St_PG6359_C04T000333.1
KSFVEPIESTSSPFVEVTVGHEKEESQIIGQLLNQHESELDVISIVGMPGLGKTTLANKVYNNTLVASHFKIRAWCTVSQ
KYNKSKVLREILQQVTGSEEKGSEDDLAEMLRRALYDKRYLIVLDDVWDIATGEMLIACLPKVERGNRVILTSRNSEVGL
KVKCRSDLLCLQLLTLGKSWELFEKMVFRKGSCPAELLDVGRQIVEKCRGLPLAVVLIAGVIVRGKKEEKDLWLKIQHNL
DSFISANINLVMQLSYDHLPYHLKPLLLYFARSQKSKRTPISKLMQLWMAEGFVDHDIRSKNSLEEVTQSYLDALISSNL
IMVDHIKGSNPFSVRIKVCFVHDVVHDFCSVKAKKEKFF
>St_PG6359_C04T000341.1
DAKSSEETIESTSSSFVEVTVGHEEEEARIICQLLDEHESELDVISIVGMPGLGKTTLANKVYKNTLVATHFNVRAWCTV
SQKYNKLKVLREILQQVTVSEKKESEDDLAENLRRALLDKRYLIVLDDVWDIETGEMLIACFPKFKRGNRIILTSRSSKV
GLQVKCHSDPLHLQLLTPEKSWDLFVKKVFGDEGSCPAELSEVGHQIVEKCKGLPLAIVLIAGVIVRGKKKEKDLWLQIE
HNLDFFISANNNLQMMKVMQLSYDHLPYHLKPLLLYFARFQKSKRTPVSTLMQLWMAEGLVDHDSLEEATQSYLDALISS
SLIMVDHIPFKSIWRMPVMIKVCYMHDVVHDFCSVKAKKEKFF
>St_RH_C00T060043.1
SNEPIESTSSSFVEVTVGHEEDEAKMIDQLLDKHESELDVISIVGMPGLGKTTLANKVYNNTLVASHFKIRAWCTVSQKY
NKSKVLREILQQVDNSEENESEDHDLAEKLRRALYDKRYLIVLDDVWDIATGEMLIACFPKFKRGDRVILTSRNSEVGLK
LKCHSDLLCLQLLTFGKSWELFEKMVFGKESCPAELLDVGHQIVKKCQGLPLAVVLIAGVIVRGKKEEKDLWLKIQHNLD
ISANNNLEIMKVMQLSYDHLPYHLKPLLLYFARSRKGKRTPVSKLMQLWMAEGFLDHDIRSKNSLEEVTQSYLDALISSS
LIMVDHIKGSHPFFVKIKVCYVHDVVHDFCSVKAKKEKFF
>St_RH_C00T060061.1
AKSSDKPIESTSSSFVEVLREILHQVTGSEGNKSEDDLAEKLRRALLDKRYLIVLDDVWDIATGEMLIACFPKDKRRNRI
ILTSRSMKVGLQVKCHSDPRRLQFLTPEKSWDLSEKRVFGEGRCLAELSYVGHQIVVNCKGLSLAVVLIARVTVRVRKGK
KKENEKDLWLKIQHNLDSFISANKNLQMMKVMQLSYDHLPYHLKSLLLYFARSQKSKRTPVSKLMQLWMAEGFVDHDIPS
KSSLEEATQSYLDALISSSLIFVDHIPSKKRTWPFSGMIKVCYVHDVVHDFCSVKAKKEKFF
>St_RH_C00T061527.1
DPIELTSSSFVEVTVGHEEVEAQIIDQLLDEHESELDVISIVGMPGLGKTTLANKVYNNTLVASHFKIRAWCTVSQKYNK
SKVLQEILQQVTGSEEKGSEDDLAEELRRALYDKRYLIVLDDVWDIATREMLIACFPKLKRGDRVILTSRISKVGSQVKC
RTDPIDLQVLTPEKSWELFEKRVFGEGSCPAELSEVGYQIVEKCKGLPLAVVLIAGVIVRGKKKEKNLWLKIQHNLDSFI
SDNINLQMMKVMQLSYDHLPCHLKPLLLYFARSQKNKRTPVSKLKKLWMAEGFVDYDIPSKGSLEEATQSYLDALISSSL
IMVDQTHSKKSMPFSVRIKVCYVHDVVHDFCSEKAKKEKFL
>St_RH_C00T062557.1
KSFVEPIESTSSPFVEVTVGHEKEESQIIGQLLNQHESELDVISIVGMPGLGKTTLANKVYNNTLVASHFKIRAWCTVSQ
KYNKSKVLREILQQVASSEEKESEDHDLAEKLRRALYDKRYLIVLDDVWDIATGEMLIACFPKLKRGDRVILTSRISKVG
SQVKCRTDPIDLQVLTLEKSWELFEKRVFGEGSCPAELSDVGHQIVKKCKGLPLAIVLIAGVIVRGKKKEKNLWLKIQHN
LDSFISANINLQMMKVMQLSYDHLPCHLKPLLLYFARSQKNKRTPVSELKQLWMAEGFVDYDIPSKGSLEEATQSYLDAL
ISSSLIMVDQVLSKKSMPFSVRIKVCYVHDVVHDFCSEKAKKEKFF
>St_RH_C04T000321.1
PIESTSSSFVEVTVGHEEDEAKMIDQLLDKHESELDVISIVRMPGLGKTILANKVYNNTLVATHFNVRAWCTVSQKYNKS
KVLREILLQVTGSGGKEREDDLAEKLRVALYDKRYLIVLDDVWDIETWEMLTACFPKVERGNRVILTNRSSEVGLKVKCR
SDPLRLQLLTTEKSWELFGKRVFGEGSCPAELSEVGHQIVDKCQGLPLAVVLIAGVIVRGKKMENDLWLNIQDNLDSFIS
ANINLQMMKVMQLSYDHLPYHLKPLLLYFARSRKSKRTPVSKLMQLWMAEGLVNHDIPSKCSLEEATQRYLDALVSSSLI
MVDHMLYKKNMPFSVRIKVCYVHDVVHDFCSVKAKKEKFL
>St_RH_C04T000326.1
SNEPIESTSSSFVEVTVGHEEDEAKMIDQLLDKHESELDVISIVGMPGLGKTTLANKVYNNTLVASHFKIRAWCTVSQKY
NKSKVLREILQQVDNSEENESEDHDLAEKLRRALYDKRYLIVLDDVWDIATGEMLIACFPKFKRGDRVILTSRNSEVGLK
LKCHSDLLCLQLLTFGKSWELFEKMVFGKESCPAELLDVGHQIVKKCQGLPLAVVLIAGVIVRGKKEEKDLWLKIQHNLD
ISANNNLEIMKVMQLSYDHLPYHLKPLLLYFARSRKGKRTPVSKLMQLWMAEGFLDHDIRSKNSLEEVTQSYLDALISSS
LIMVDHIKGSHPFFVKIKVCYVHDVVHDFCSVKAKKEKFF
>St_RH_C04T000334.1
DPIELTSSSFVEVTVGHEEVEAQIIDQLLDEHESELDVISIVGMPGLGKTTLANKVYNNTLVASHFKIRAWCTVSQKYNK
SKVLQEILQQVTGSEEKGSEDDLAEELRRALYDKRYLIVLDDVWDIATREMLIACFPKLKRGDRVILTSRISKVGSQVKC
RTDPIDLQVLTPEKSWELFEKRVFGEGSCPAELSEVGYQIVEKCKGLPLAVVLIAGVIVRGKKKEKNLWLKIQHNLDSFI
SDNINLQMMKVMQLSYDHLPCHLKPLLLYFARSQKNKRTPVSKLKKLWMAEGFVDYDIPSKGSLEEATQSYLDALISSSL
IMVDQTHSKKSMPFSVRIKVCYVHDVVHDFCSEKAKKEKFL
>St_RH_C04T000339.1
DAKSSEETIESTSSSFVEVTVGHEEEEARIICQLLDEHESELDVISIVGMPGLGKTTLANKVYKNTLVATHFNVRAWCTV
SQKYNKLKVLREILQQVTVSEKKESEDDLAENLRRALLDKRYLIILDDVWDIETGEMLIACFPKFKRGNRIILTSQSSKV
GLQVKCHSDPLHLQLLTPEKSWDLFVKKVFGDEGSCPAELSEVGHQIVEKCKGLPLAIVLIAGVIVRGKKKEKDLWLQIE
HNLDFFISVNNNLQMMKVMQLSYDHLPYHLKPLLLYFARSQKSKRTPVSTLMQLWMAEGLVDHDSLEEATQSYLDALISS
SLIMVDHIPFKSIWRTPVMIKVCYMHDVVHDFCSVKAKKEKFF
>St_RH_C04T000340.1
DAKSSEETIESTSSSFVEVIVGHEEEEARIICQLLDEHESELDVISIVGMPGLGKTTLANKVYKNTLVATHFNVRAWCTV
SQKYNKSKVLQEILQQVTVSEKKESEDDLAKKQRRVVESEEDLAENLRRALLDKRYLIVLDDVWDIEIGEMLIACFPKFK
RGNRIILTSRSSKVGLQVKFHSDPLHLQLLTPEKSWELFEKRVFGDEGSCPAELSKVGHQIVEKCQGLPLAIVLIAGVIV
RGREGKKKEKDLWLQIEHNIDSFISSNNNLQMMKVMQLSYDHLPYHLKPLLLYFARSQKSKRTPVSTLMQLWMAEGLVDH
DSLEEATQSYLDALISSSLIMMDHIPCESSEPFSVMIKVCYVHDVVHDFCSVKSKKEKFF
>St_RH_C04T000340.2
DAKSSEETIESTSSSFVEVIVGHEEEEARIICQLLDEHESELDVISIVGMPGLGKTTLANKVYKNTLVATHFNVRAWCTV
SQKYNKSKVLQEILQQVTVSEKKESEDDLAKKQRRVVESEEDLAENLRRALLDKRYLIVLDDVWDIEIGEMLIACFPKFK
RGNRIILTSRSSKVGLQVKFHSDPLHLQLLTPEKSWELFEKRVFGDEGSCPAELSKVGHQIVEKCQGLPLAIVLIAGVIV
RGREGKKKEKDLWLQIEHNIDSFISSNNNLQMMKVMQLSYDHLPYHLKPLLLYFARSQKSKRTPVSTLMQLWMAEGLVDH
DSLEEATQSYLDALISSSLIMMDHIPCESSEPFSVMIKVCYVHDVVHDFCSVKSKKEKFF
>St_RH_C04T000342.1
IESTSSSFVEVTVGHEEDEAKMIDQLLDKHESELDVISIVGMPGLGKTTLAKKVYNNTLVASHFNVRAWCTVSQKYNKSK
VLGEILQQVTGSGGKESVDDLAEKLRVALYDKRYLIVLDDVWDIATGEMLIACFPKVERGNRVILTSRSSEVGLKVKCRS
DLLRLQLLTLGKSWELFEKMVFGEGCCPAELLDVGHQIVEKCQGLPLAVVLIAGVIVRGKKKEKDLWLKIQHNLDSFVSA
NNNLEIMQLSYDHLPDHLKPLLLYFARSRKSKRTQVSKLMQLWMAEGLVDHDIPSKCSLEEATQSYLDALISSNLIMVDH
ILSKKIKFFSVRIKVCYVHDVVHDFCSVKAKREKFL
>St_RH_C04T000344.1
KSSDESIESTLSSFVEVTVGHEEDESWIIDQLLDEHESELDVISIVGMPGLGKTTLANKVYKNTLVASHFNVRAWCTVSQ
KYNKSKVLLEILQQVTGSEGKESEDDLADKVRRALFDKRYLIVLDDVWDIATGEMLIACFPKVKRGNRIILTSRNSEVGL
KVKCHSDLLHLQLLTPEKSWELFEKRVFGDEGSCPAELSKVGHKIVEKCQGLPLALVLISGVIVKGRKGKQKDLWLKIQH
NLDSFISANNNLQMMKVMQLSYDHLPHHLKPLLLYIGRSQKSKRTPVVELMQLLIAEGLVDNDICSNSSLEEVSQSYLDA
LISRSLLMVDHIKKSKSFSVRIKVCYVHDVVHDFCSVKAKKEKFF
>St_RH_C04T000346.1
DAKSSEETIESTSSSFVEVTVGHEEEEARIICQLLDEHESELDVISIVGMPGLGKTTLANKVYKNTLVATHFNVRAWCTV
SQKYNKSKVLRGILQQVTVSEKKESEDDLAENLRRALLDKRYLIVLDDVWDIETGEMLIACFPKVKRGNRIILTSRSSKV
GLQVKCHSDPLHLQLLTPEKSWDLFVKKVFGDEGSCPAELSEVGHQIVEKCQGLPLAIVLIAGVIVRGKKKEKDLWLQIE
HNLDSFISSNNNLQMMKVMQLSYDHLPYHLKPLLLYFARSQKNKRTPVSTLMQLWMAEGLVDHDSSEEVTQSYLDALISS
SLIMVDHIPSESVLMMSAIIKVCYMHDVVHDFCSVKAKKEKFF
>St_RH10-15_C03T000904.1
AKSSDKPIESTSSSFVEVLREILHQVTGSEGNKSEDDLAEKLRRALLDKRYLIVLDDVWDIATGEMLIACFPKDKRRNRI
ILTSRSMKVGLQVKCHSDPRRLQFLTPEKSWDLSEKRVFGEGRCLAELSYVGHQIVVNCKGLSLAVVLIARVTVRVRKGK
KKENEKDLWLKIQHNLDSFISANKNLQMMKVMQLSYDHLPYHLKSLLLYFARSQKSKRTPVSKLMQLWMAEGFVDHDIPS
KSSLEEATQSYLDALISSSLIFVDHIPSKKRTWPFSGMIKVCYVHDVVHDFCSVKAKKEKFF
>St_RH10-15_C04T000291.1
KSFVEPIESTSSPFVEVTVGHEKEESQIIGQLLNQHESELDVISIVGMPGLGKTTLANKVYNNTLVASHFKIRAWCTVSQ
KYNKSKVLREILQQVASSEEKESEDHDLAEKLRRALYDKRYLIVLDDVWDIATGEMLIACFPKLKRGDRVILTSRISKVG
SQVKCRTDPIDLQVLTLEKSWELFEKRVFGEGSCPAELSDVGHQIVKKCKGLPLAIVLIAGVIVRGKKKEKNLWLKIQHN
LDSFISANINLQMMKVMQLSYDHLPCHLKPLLLYFARSQKNKRTPVSELKQLWMAEGFVDYDIPSKGSLEEATQSYLDAL
ISSSLIMVDQVLSKKSMPFSVRIKVCYVHDVVHDFCSEKAKKEKFF
>St_RH10-15_C04T000292.1
PIESTSSSFVEVTVGHEEDEAKMIDQLLDKHESELDVISIVRMPGLGKTILANKVYNNTLVATHFNVRAWCTVSQKYNKS
KVLREILLQVTGSGGKEREDDLAEKLRVALYDKRYLIVLDDVWDIETWEMLTACFPKVERGNRVILTNRSSEVGLKVKCR
SDPLRLQLLTTEKSWELFGKRVFGEGSCPAELSEVGHQIVDKCQGLPLAVVLIAGVIVRGKKMENDLWLNIQDNLDSFIS
ANINLQMMKVMQLSYDHLPYHLKPLLLYFARSRKSKRTPVSKLMQLWMAEGLVNHDIPSKCSLEEATQRYLDALVSSSLI
MVDHMLYKKNMPFSVRIKVCYVHDVVHDFCSVKAKKEKFL
>St_RH10-15_C04T000294.1
KSFVEPIESTSSPFVEVTVGHEKEESKIIGQLLNQHESELDVISIVGMLGLGKTTLANKVYNNTLVASHFKIRAWCTVSQ
KYNKSKVLGEILQQVTGSEVKGSEDDLAEKLRRALYDRRYLIVLDDVWDIATGEMLIACFPKLKRGDRVILTSRISKVGS
QVKYSTDPIDLQVLTLEKSWELFEKRVFGEGSCPAELSDVGHQIAGVIVRGKKKEKDLWLKIQDNLDSFISANINLQMMK
VMQLSYDHLPCHLKPLLLYFARSQKNKRTPVSKLKQLWMAEGFVDHDIRSKSSLEEATQSDLDALVSSSLIMVDQIPSKK
SMPFSVRIKVCYVHDVVHDFCLEKSIKAKFF
>St_RH10-15_C04T000302.1
KSSDESIESTLSSFVEVTVGHEEDESWIIDQLLDEHESELDVISIVGMPGLGKTTLANKVYKNTLVASHFNVRAWCTVSQ
KYNKSKVLLEILQQVTGSEGKESEDDLADKVRRALFDKRYLIVLDDVWDIATGEMLIACFPKVKRGNRIILTSRNSEVGL
KVKCHSDLLHLQLLTPEKSWELFEKRVFGDEGSCPAELSKVGHKIVEKCQGLPLALVLISGVIVKGRKGKQKDLWLKIQH
NLDSFISANNNLQMMKVMQLSYDHLPHHLKPLLLYIGRSQKSKRTPVVELMQLLIAEGLVDNDICSNSSLEEVSQSYLDA
LISRSLLMVDHIKKSKSFSVRIKVCYVHDVVHDFCSVKAKKEKFF
>St_RH10-15_C04T000305.1
DAKSSEETIESTSSSFVEVTVGHEEEEARIICQLLDEHESELDVISIVGMPGLGKTTLANKVYKNTLVATHFNVRAWCTV
SQKYNKSKVLRGILQQVTVSEKKESEDDLAENLRRALLDKRYLIVLDDVWDIETGEMLIACFPKVKRGNRIILTSRSSKV
GLQVKCHSDPLHLQLLTPEKSWDLFVKKVFGDEGSCPAELSEVGHQIVEKCQGLPLAIVLIAGVIVRGKKKEKDLWLQIE
HNLDSFISSNNNLQMMKVMQLSYDHLPYHLKPLLLYFARSQKNKRTPVSTLMQLWMAEGLVDHDSSEEVTQSYLDALISS
SLIMVDHIPSESVLMMSAIIKVCYMHDVVHDFCSVKAKKEKFF
>St1-St03G232920.1
AKSSDKPIESTSSSFVEVLREILHQVTGSEGNKSEDDLAEKLRRALLDKRYLIVLDDVWDIATGEMLIACFPKDKRRNRI
ILTSRSMKVGLQVKCHSDPRRLQFLTPEKSWDLSEKRVFGEGRCLAELSYVGHQIVVNCKGLSLAVVLIARVTVRVRKGK
KKENEKDLWLKIQHNLDSFISANKNLQMMKVMQLSYDHLPYHLKSLLLYFARSQKSKRTPVSKLMQLWMAEGFVDHDIPS
KSSLEEATQSYLDALISSSLIFVDHIPSKKRTWPFSGMIKVCYVHDVVHDFCSVKAKKEKFF
>St1-St04G114885.1
KSFVEPIESTSSPFVEVTVGHEKEESQIIVQLLDEHESELDVISIVGMPGLGKTTLANKVYNNTKVTTHFNVRARCTVSQ
KYNKSKVLGEILQQVTGSEGKESEDDLAEKLRVALYDKRYLIVLDDVWDIATGEMLLACFPQVERGNRVILTSRSSEVGL
KVKCHSDPLHLQLLTPEKSWELFEKRVFGEGSCPAELSEVGHKIVEKCQGLPLALVLIAGVIVRVRKGKKKEKDLWLKIQ
HNLDSFISANISLQMMKVMQLSYDHLPYHLRPLLLYFARSRKSKRTPVSKLMQLWMAEGFVNHDIPSKCSLEEVTQSYLD
ALISSSLIMVDHILSKKSMPFSVRIKVCYVHDVVHDFCSVKAKNEKFL
>St1-St04G114890.1
DEPIESTSSSFVEGTVGHEEEEAKMIDQLLDKHESEFDVISIVGMPGVGKTTLANKMYNESKVASHFKIRAWCTVSQKYN
KSKMLREILQQVTGSEEKESEDDLAEKLRRALLDKRYLIVLDDVWDIATGEMLIACFPKLERGDRVILTSRISKVGLQVK
CCTDPIDLQVLTLEKSWELFEKRVFGEGSCPAELSDVGYQIVKKCQGLPLAVVLIAGVIDRVRKEKEKEKEKDLWLKIQD
NSFISAKINLDMMKVMQLSYDHLPCHLKPLLLYFARSQKNKRTPVSKLKQLWMAEGFVDHDIRSKSSLEKATQSYLDALV
SSSLIMVDQIPSKKSKPFFVRIKVCYVHDVVHDFCSEKSKKAKFF
>St1-St04G114895.1
SSNKPIESTSSSFVEVTVGHEEDEAKMIDQLLDKHDSELDVISIVGMPGLGKTTLANKVYNNTLVASHFNVRAWCTVSQK
YNKSKVLREILQQVTASEKKESEDDLAEKLRVALYDKRYLIVLDDVWDIATGEMLIACFPKVERGNRVILTSRSSEVGLK
VKCRSDPLRLQLLTLGKSWELFEKRVFGEGSCPAELSDVGHQIVEKCQGLPLAVGLIAGVIVRGKKKEKHLWLKIQHNLD
SFVPANNNLEIMKVMQLSYDHLPYHLKPLLLYFARSRKSKRTPVSKLMQLWMAEGLVDHDIPSKCSLEEATQSYLDALIS
SSLIMVDHIISKKSMPFSVRIKVCYVHDLVHDFCSVKAKKEKFL
>St1-St04G114915.1
SDKPIESTSSSFVEVTVGHEEEEAKMIDQLLDKHQSELDVISIVGMPGLGKTTLAKKVYNNTLVARHFNVRAWCTVSQKY
NKSKVLGEILQQVTGSEGKESENDLAEKLRVALYDKRYLIILDDVWDIATGEMLIACFPKVKRGNRIILTSRSSEVGLKV
KCLSDPLHLQLLTPEKSWDLFVKKVFGDEGSCPAELSEVGQQIVEKCQGLPLAVVLIAGVIVRGKKKEKDLWLKIQDNLD
SFISANINLQMMKVMQLSYDHLPCHLKPLLLYFARSQKNKRTTVSKLKQLWMAEGFVDHDIRSKSSLEEATQSYLDALVS
SSLIMVDQIPPKKNTPFSVRLKVCYVHDVVHDFCSEKSKKAKFF
>St1-St04G115965.1
ANSSDEPIESTSSPFVEVTVGHEEDEARIIGQLLDEHESELDVISIVGMPGLGKTTLANKVYNNTLVASHFNVRAKCTVS
QKYNKSKVLREILQQVTDSEEKVSEDDLAEKLRRALLDKRYLIVLDDVWDIATGEMLIACFPKLKRGNRIILTSRSSKVG
LQVKCHSDPLHLQLLTPKKSWDLFEKRVFGEQGSCPAELSEVGHQIVEKCKGLPLAIVLIAGVIVRGKKKKKNLWLQIEH
NLDFFISSNNNSQMMKVVQLSYDHLPCHLKPLLLYFARSQKSKRTPVSTLMQLWMAEGLVDHDSLEEATQTYLDALISSS
LIMVDHIPSESIWWTSVMIKVCYMHDVVHDFCSVKAKKEKFF
>St1-St04G116610.1
IESTSSSFVEVTVGHEEDEAKMIDQLLDKHESELDVISIVGMPGLGKTTLAKKVYHNTLVASHFNVRAWCTVSQKYNKSK
VLREILQQVTGSGGKESEDDLAENLRVALYDKRYLIVLDDVWDIATGEMLIACFPKVERGNRVILTSRSSEVGLKVKCRS
ALLPLQLLKPEKSWELFEKMVFGEGSCPAELLDVGHQIVEKCQGLPLAVVLIAGVIVRGKKKEKDLWLIIQHNLDSFVSA
NNNLEIMQLSYDHLPYHLKPLLLYFARSRKSKQIPVSKLMQLWMAEGLVDHDIPSKCSLEEATQSYLDALISSNLIMVDH
ILSKKNMFSSVRIKVCYVHDVVHDFCSVKAKREKFL
>St1-St04G116805.1
PIELTSSSFVEVTVGHEEEEARIIDQLLDEHESELDVISIAGMPGVGKTTLANKVYNNTLVASHFNVRAWCTVSQKYNKS
KVLGEILQQVIGSEKKESKYDLAKKQQRVVESEEDLAENLRGALYDKRYLIVLDEVWDIETGEMLIACFPKIDRGNRTIL
TSRISKVGSQVKCRTDPHHLQVLTPEKSWDLFEKRVFGKGSCPDELSDIGHQIVEKCRGLPLTVVLIAGVIVRVRKGKEK
EKGLWLKIQHNLDSFISANINLQMMKVMQLSYDHLPYHLKPLLLYFARSRKSKQTPVSKLMQLWMAEGLVDHDIPSKSSL
DEATQSYLDTLISSSLIMVDHIKKSESFSVTIKVCYVHDVVHDFCSEKTKNEKFF
>St1-St04G116810.1
SDKPIESTSSSFVEVTVGHEEDEAKMIDQLLDKHESELDVISIVGMPGLGKTTLAKKVYNNTLVASNFNVRAWCTVSQKY
NKSKVLREILQQVTGSEEKESEDDLAEKLRRALLDKRYLIVLDDVWDIATGEMLIACFPKVKRGNRVILTSRSSEVGLKV
KCRSDLLRLQLLTLGKSWELFEKRVFGEGSCPAELLDVGHQIVEKCQGLPLAVVLIAGVIVRGKKKEKDLWLKIQHNLDS
FVSANNNLEIMQLSYDHLPCHLKPLLLYFARSRKSKRTQVSKLMQLWMAEGLVDHDIPSKCSLEEATQSYLDALISSNLI
MVDHILSKKNRYFSVRIKVCYVHDVVHDFCSVKAKREKFL
>St1-St04G116830.1
SSNEPIESTSSTFVEVTVGHEEDEARIIGQLLDEHESELDVISIVGMPGLGKTTLANKVYNDTLVASHFNVRAKCTVSQK
YNKSNVLREILQQVTGSDVKDSEDDLADKLRRALLDKRYLIVLDDVWDIATGEMLMACFPKVERGNRIILTSRSSEVGLK
VKCRSDPLHLQLLTPKKSWELFEKMVFRKGSCPAELSDIGHQIVKKCKGLPLALVLIAGVIVRVREGNKKEREKDLWLKI
QHNLNSFISTNINLVMQLSYDHLPYHLKPLLLYFARSQKSKRTPVSTLMQLWMAEGLVDHDSLEETTQSYLDALISSSLI
MMDHIPCESSEYISVMIKVCYVHDVVHDFCSVKAKKEKLF
>St1-St04G116835.1
NEPIELTSSSFVEVTVGHEEDEARIIGQLLDEHESELDVISYVGMLGLGKTTLANKVYSNTLVASHFNVGAKCTVSQKYN
KSKVLQEILQQVPHVSGGNESEDDPADKLRRALLDKRHLIVLDDVWDTATGEMLIACFPKVKRGNRIILTSRNSKVFGDE
GSCPAELSEVGHQIVDKCQGLPLAIVLIAGVIVRGKKKEKDLWLQIQDNLNSLISAKNNLEMMKVMQLSYDHLPHHLKPL
LLYFGRYRKSKRTPVSTLIQLWMAEGLVDHDSSEEGTQSYLDALISGSLIMMDHIPCESSEPFSVMIKVCYVHDVVHDFC
SVKVKKEKLF
>St1-St04G117725.1
SDKPIESTSSSFVEVTVGHEKEEAWIIDQLLDEHESERDVISIVGMPGLGKTTLANKVYNNTLVASHFNVRAWCTVSQKY
NKSKVLWEILQQVTASEKKESEDDLAKKQRRVVESEEDLAENLRVALLDKRYLIVLDDVWDIATGEMLIACFAKVERGNR
VILTSRYSEVGLKVKCRSDPLHLQLLTLGKSWELFEKRVFGEGSCPAELSDVGHQIVEKCQGLPLAVVLIAGVIVRGKKK
EKDLWLKIQHNLDSFVSANNNLEIMQLSYDHLPYHLKPLLLYFARSRKSKRTPVSKLMQLWMAEGLVDHDIPSKCSLEEV
TQSYLDALISSSLIMVDHMLSKKSMPFSVRIKVCYVHDLVHEFCSVKAKKEKFL
>St1-St04G119325.1
KSFNEPIESTSLSFVEVTVGHEEDESWIIDQLLDEHESELDVISIVGMPGLGKTTLANKVYKNTLVASHFNVRAWCTEIL
QQVTVSGEKESECDLAEKLRRALLDKRYLIVLDDVWDMATREMLIACFPKVKRGNRIILTSRSSEVGSKVKCHSDLLYLR
LLTPEKSWELFEKRVFGDEGSCPAELSKVGHKIVEKCKGLPLALVLIAGVIVRGRKGKKKDLWLKIQHNLDSFISANNNL
EMMKVMQLSYDHLPYHLKPLLLYFARSQKNKRTPVSTLMQLWMAEGFVDHDILSKSSLEEVTQSYLDALISSSLIMIDHI
PCESSEPFSVTIKVCYVHDVVHDFFSVKAKKEKFF
>St1-St11G166280.1
STSSLFVEVTVGHEKEESQIIDQILDEHESELDVISIVGMPGLGKTTLAKKVYNNILVASHFKIRAWCTVSQKYNKSKVL
WEILQQVTGSEEKGSEDDLAEKLRRALLDKRYLIVFDDVWDIAIGEMLVSCFPKFNRGNRIILTSRISKVGSQVKCRTDP
LDLQVLTPEKSGELFEKRVFGERSCPAELSDVGHQIVKKCKGLPLAIVLIAGVIVRGKKKEKDLWLKIQDNLDSFISANI
NLQMMKVMQLSYDHLPYHLKLLLLYFARSQKNKRTPVSKLKQLWMAEGLVDHDIPSKSSLEEVTQSYLDALISSSLIMVD
HILCKKSMPFSVRIKVCYVHDVVHDFCSEKAKKAKFF
>St2-St04G117210.1
DEPIESTSSSFVEVTVGHEEEEARIIDQLLDEHESELDVISIVGMPGLGKTTLANKVYNNTLVASHFNVRAWCTVSQKYN
KSKVLWEILQQVTASEKKESEDDLAKKQRRVVESEEDLAENLRVALYDKRYLIVLDDVWDIATGEMLIACFPKVERGNRV
ILTSRSTEVGLKVKCRSDPLHLQLLTLGKSWELFEKRVFGEGSFPAELSDVGHQIVEKCQGLPLAVVLIAGVIVRGKKKE
RDLWLKIQHNLDSFVSANNNLEIMKVMQLSYDHLPYHLKPLLLYFARSRKSKRTPVSKLMQLWMAEGLVDHDIPSKYSLK
EATQKYLDALVSSSLIMVDHMLYKKSKPFSVRIKVCYVHDVVHDFCSVKAKKEKFV
>St2-St04G117365.1
IESTSSSFVEVTVGHEEDEAKMIDQLLDKHESELDVISIVGMPGLGKTTLAKKVYNNTLVASHFNVRAWCTVSQKYNKSK
VLGEILRQVTASEKKESEDDLAEKLRVALYDKRYLIVLDDVWDIATGEMLITCFPKVERGNRVILTSRSSEVGLKVKCRS
DLLRLQLLTLGKSWELFEKMVFGEGSCPAELLDVGHQIVEKCQGLPLAVVLIAGVIVRGMKKEKDLWLKIHHNLDSFVSA
NNNLEMMKVMQLSYDHLPYHLKPLLLYFARSRKSKQTQVSKLMQLWMAEGLVDHDIPSKCSLEEATQSYLDALISSNLIM
VDYILTEKSRFFSVRIKVCYVHDVVHEFCSAKAKKEKFL
>St2-St04G117375.1
SDEPIESTSSSFVEVTVGHEEEEARIIGQLLDEHESELDVISIVGMPGLGKTTLANKVYRNTLVATHFNVRAWCTVTQKY
NKSKVLREIFQQVIGSEGKESEDDLAENIRRALYDKRYLIVLDDVWDIATGEMLIACFPKVKRGNRIILTSRSSKVGLQV
KCHSDPLLLQLLTPEKSWELFEKRVFGEQGSCPAELSEVGHQIVEKCKGLPLAVVLIVGVIVRGRKGKEKENDLWFKIQH
NLDSFISTNNNLEMMKVMQLSYDHLPFRLRPLLLYFSRSQKSKRTPVSRLMQLWMAEGFLDHDILSKSSLEEVIQSYLDA
LISSSLIMMDHIPCERSESFSVMIKVCYVHDVVHDFCSVKSKKEKFF
>St2-St04G117380.1
DPIESTSSSFVEVTVGHEEDEARIISQLLDEHESELDVISIVGMPGLGKTTLANKVYNNTLVASHFNVRAKCTVSQKYNK
SKVLQEILQQVTGLGGKESENDRAEKLRVALYDKRYLIVLDDVWDIATGEMLIACFPKVKRGNRIILTSRSSKVGLQVKC
HSDPLHLQLLTPEKSWDLFVKRVFEEGSCPAELSDVGHQIVEKCKGLPLAIVLISGVIVRGKKKEKDLWLKIQHNLDSFI
SSNNNLQMMKVMQLSYDHLPCHLKPLLLYFARSQKSKRTPVSTLMQLWMAEGLVDHDSLEEATQSYLDALISSSLIMVDH
VPSESIWRSVMIRACYVHDVVHDFCSVKAKKQKFF
>St2-St04G119365.1
DPIESTSSSFVEVTVGHEEDEARIISQLLDEHESELDVISIVGMPGLGKTTLANKVYNNTLVASHFNVRAKCTVSQKYNK
SKVLQEILQQVTGSGGKESENDRAEKLRVALYDKRYLIVLDDVWDIATGEMLIACFPKVKRGNRIILTSRSSKVGLQVKC
HSDPLHLQLLTPEKSWDLFVKRVFEEGSCPAELSDVGHQIVEKCKGLPLAIVLISGVIVRGKKKEKDLWLKIQHNLDSFI
SSNNNLQMMKVMQLSYDHLPCHLKPLLLYFARSQKSKRTPVSTLMQLWMAEGLVDHDSLEEATQSYLDALISSSLIMVDH
VPSESCSMMSVMIKVCYVHDVVHDFCSVKAKKEKLF
>NP_001234836.1
DAKSSHESIVLTSSPFVEVTVGHEEEEAWIIGQLLDEHESELDVISIVGMPGVGKTTLANKVYNNTLVASHFNVRAKCTV
SQNFNKSKVLREILQQVTGSGGNESEYDLAEKLRVALYDKRYLIVLDDVWDIATGEMLIACFPKVERGNRVILTSRSGEV
GLKVKCRSDPVDLQVLTDEKSWELFEKRVFGDEGSCPAELLDIGHEIVEKCKGLPLALVLIAGVIVRGREGKEKEKEKDF
WVKIQNNLDSFTSSNINSQIMNVMQSSYDHLPYQLKPLLLYFATLQKSERTPVSTLMQLWMAEGLVDHDIPSKCSLEEVT
ESYLDALISSGLIMVDHIPSGSYWTSVMIRACYVHDVVHDFCSVKAGKEKFF
>XP_004236921.1
AKSSSQPTQSTSSPFVEVTVGHEKEESQIIDQLLDEHESELDVISIVGMPGLGKTTLANKVYKNTLVASHFHVRAWCTVS
QKYNKSKVLLEILQQVTASEEEKKVDDLAEKLRTALLDKRYLIVLDDVWDIATGEMLIACFPKVKRGNRVILTSRSSEVG
LKVKCRSDPLNLELLTPEESWDLFEKRVFGDEGSCPAELSKVGHQIVEKCKGLPLAIVLIAGVIVRGKKKEKDFWLKILH
NLDSFISTNINLVMQLSYDHLPCHLKPLLLYFATTQKSQRTPVSTLMQLWMAEGFVDHDSLEEVTQSYLDALISSSLIMV
DHIPSESIWWMPSMIKVCYVHDVVHDFCSEKAKKQKFL
>XP_025886222.1
NEPIKLTSSSFVEVTVGHEEDEARIIGQLLDEHESELDVISIVGMPGVGKTTLANKVYNNTLVASHFKIRAKCTVSQNFN
KSKVLREILQQVTASETKESEDDLAGKLRVALLDKRYLIVLDDVWDIATGEMLIACFPKKVERGNRVILTSRSSEVGLKV
KCHSDTLHLQLLTPEKSWDLFVKKVFEDEGSCPAELSDIGHQIVEKCKGLPLSIVLIAGVIVRGKKKKKDLWLQIEHNLD
SFISSNNNLQMMKVMQLSYDHLPYHLKPLLLYFARSQKSKRTPVSTLMQLWMAEGLVDHDSSVETTQSYLNALISSSLIM
VDHIPSESLWWTSAMIRACYVHDVVHDFCSVKAKKEKFF
>XP_025886344.1
AKSSSQPTQSTSSPFVEVTVGHEKEEAWIIDQLLDEHESELDVISIVGMPGLGKTTLANKVYKNTLVASHFHVRAWCTVS
QXYNKSKVLREILKQVTGSGGKESEDDLAEKLRRALLDKRYLIVLDDVWDIETGEMLIACFPKVKRGNRIILTSRSSKVG
LQVKCHSDPLRLQLLTPEKSWDLFVKKVFGDKGSCPAELSKVGHQIVEKCKGLPLAIVLIAGVIVRGKKKEKDFWLKILH
NLDSFISTNINLVMQLSYDHLPCHLKPLLLYFATTQKSQRTPVSTLMQLWMAEGFVDHDSLEEVTQSYLDALISSSLIMV
DHIPSESIWWTPLMIKVCYVHDVVHDFCSEKAKKEKLL
>XP_006355088.1
DAKSSEETIESTSSSFVEVTVGHEEEEARIICQLLDEHESELDVISIVGMPGLGKTTLANKVYKNTLVATHFNVRAWCTV
SQKYNKSKVLRGILQQVTVSEKKESEDDLAENLRRALLDKRYLIVLDDVWDIETGEMLIACFPKVKRGNRIILTSRSSKV
GLQVKCHSDPLHLQLLTPEKSWDLFVKKVFGDEGSCPAELSEVGHQIVEKCQGLPLAIVLIAGVIVRGKKKEKDLWLQIE
HNLDSFISSNNNLQMMKVMQLSYDHLPYHLKPLLLYFARSQKNKRTPVSTLMQLWMAEGLVDHDSSEEVTQSYLDALISS
SLIMVDHIPSESVLMMSAIIKVCYMHDVVHDFCSVKAKKEKFF
>XP_006355089.1
KSSDESIESTLSSFVEVTVGHEEDESWIIDQLLDEHESELDVISIVGMPGLGKTTLANKVYKNTLVASHFNVRAWCTVSQ
KYNKSKVLLEILQQVTGSEGKESEDDLADKVRRALFDKRYLIVLDDVWDIATGEMLIACFPKVKRGNRIILTSRNSEVGL
KVKCHSDLLHLQLLTPEKSWELFEKRVFGDEGSCPAELSKVGHKIVEKCQGLPLALVLISGVIVKGRKGKQKDLWLKIQH
NLDSFISANNNLQMMKVMQLSYDHLPHHLKPLLLYIGRSQKSKRTPVVELMQLLIAEGLVDNDICSNSSLEEVSQSYLDA
LISRSLLMVDHIKKSKSFSVRIKVCYVHDVVHDFCSVKAKKEKFF
>XP_015167639.1
DAKSSEETIESTSSSFVEVTVGHEEEEARIICQLLDEHESELDVISIVGMPGLGKTTLANKVYKNTLVATHFNVRAWCTV
SQKYNKSKVLRGILQQVTVSEKKESEDDLAENLRRALLDKRYLIVLDDVWDIETGEMLIACFPKVKRGNRIILTSRSSKV
GLQVKCHSDPLHLQLLTPEKSWDLFVKKVFGDEGSCPAELSEVGHQIVEKCQGLPLAIVLIAGVIVRGKKKEKDLWLQIE
HNLDSFISSNNNLQMMKVMQLSYDHLPYHLKPLLLYFARSQKNKRTPVSTLMQLWMAEGLVDHDSSEEVTQSYLDALISS
SLIMVDHIPSESVLMMSAIIKVCYMHDVVHDFCSVKAKKEKFF
>XP_015167640.1
DAKSSEETIESTSSSFVEVTVGHEEEEARIICQLLDEHESELDVISIVGMPGLGKTTLANKVYKNTLVATHFNVRAWCTV
SQKYNKSKVLRGILQQVTVSEKKESEDDLAENLRRALLDKRYLIVLDDVWDIETGEMLIACFPKVKRGNRIILTSRSSKV
GLQVKCHSDPLHLQLLTPEKSWDLFVKKVFGDEGSCPAELSEVGHQIVEKCQGLPLAIVLIAGVIVRGKKKEKDLWLQIE
HNLDSFISSNNNLQMMKVMQLSYDHLPYHLKPLLLYFARSQKNKRTPVSTLMQLWMAEGLVDHDSSEEVTQSYLDALISS
SLIMVDHIPSESVLMMSAIIKVCYMHDVVHDFCSVKAKKEKFF
>XP_015167641.1
DAKSSEETIESTSSSFVEVTVGHEEEEARIICQLLDEHESELDVISIVGMPGLGKTTLANKVYKNTLVATHFNVRAWCTV
SQKYNKSKVLRGILQQVTVSEKKESEDDLAENLRRALLDKRYLIVLDDVWDIETGEMLIACFPKVKRGNRIILTSRSSKV
GLQVKCHSDPLHLQLLTPEKSWDLFVKKVFGDEGSCPAELSEVGHQIVEKCQGLPLAIVLIAGVIVRGKKKEKDLWLQIE
HNLDSFISSNNNLQMMKVMQLSYDHLPYHLKPLLLYFARSQKNKRTPVSTLMQLWMAEGLVDHDSSEEVTQSYLDALISS
SLIMVDHIPSESVLMMSAIIKVCYMHDVVHDFCSVKAKKEKFF
>XP_015167643.1
SNEPIESTSSSFVEVTVGHEEDEAKMIDQLLDKHESELDVISIVGMPGLGKTTLANKVYNNTLVASHFKIRAWCTVSQKY
NKSKVLREILQQVDNSEENESEDHDLAEKLRRALYDKRYLIVLDDVWDIATGEMLIACFPKFKRGDRVILTSRNSEVGLK
LKCHSDLLCLQLLTFGKSWELFEKMVFGKESCPAELLDVGHQIVKKCQGLPLAVVLIAGVIVRGKKEEKDLWLKIQHNLD
ISANNNLEIMKVMQLSYDHLPYHLKPLLLYFARSRKGKRTPVSKLMQLWMAEGFLDHDIRSKNSLEEVTQSYLDALISSS
LIMVDHIKGSHPFFVKIKVCYVHDVVHDFCSVKAKKEKFF
>XP_015167644.1
SNEPIESTSSSFVEVTVGHEEDEAKMIDQLLDKHESELDVISIVGMPGLGKTTLANKVYNNTLVASHFKIRAWCTVSQKY
NKSKVLREILQQVDNSEENESEDHDLAEKLRRALYDKRYLIVLDDVWDIATGEMLIACFPKFKRGDRVILTSRNSEVGLK
LKCHSDLLCLQLLTFGKSWELFEKMVFGKESCPAELLDVGHQIVKKCQGLPLAVVLIAGVIVRGKKEEKDLWLKIQHNLD
ISANNNLEIMKVMQLSYDHLPYHLKPLLLYFARSRKGKRTPVSKLMQLWMAEGFLDHDIRSKNSLEEVTQSYLDALISSS
LIMVDHIKGSHPFFVKIKVCYVHDVVHDFCSVKAKKEKFF
>XP_015167645.1
KSFVEPIESTSSPFVEVTVGHEKEESQIIGQLLNQHESELDVISIVGMPGLGKTTLANKVYNNTLVASHFKIRAWCTVSQ
KYNKSKVLREILQQVASSEEKESEDHDLAEKLRRALYDKRYLIVLDDVWDIATGEMLIACFPKLKRGDRVILTSRISKVG
SQVKCRTDPIDLQVLTLEKSWELFEKRVFGEGSCPAELSDVGHQIVKKCKGLPLAIVLIAGVIVRGKKKEKNLWLKIQHN
LDSFISANINLQMMKVMQLSYDHLPCHLKPLLLYFARSQKNKRTPVSELKQLWMAEGFVDYDIPSKGSLEEATQRYLDAL
VSSSLIMVDQTHSKKSMPFSVRIKVCYVHDVVHDFCSEKAKKEKFF
>XP_015167646.1
KSFVEPIESTSSPFVEVTVGHEKEESQIIGQLLNQHESELDVISIVGMPGLGKTTLANKVYNNTLVASHFKIRAWCTVSQ
KYNKSKVLREILQQVASSEEKESEDHDLAEKLRRALYDKRYLIVLDDVWDIATGEMLIACFPKLKRGDRVILTSRISKVG
SQVKCRTDPIDLQVLTLEKSWELFEKRVFGEGSCPAELSDVGHQIVKKCKGLPLAIVLIAGVIVRGKKKEKNLWLKIQHN
LDSFISANINLQMMKVMQLSYDHLPCHLKPLLLYFARSQKNKRTPVSELKQLWMAEGFVDYDIPSKGSLEEATQRYLDAL
VSSSLIMVDQTHSKKSMPFSVRIKVCYVHDVVHDFCSEKAKKEKFF
>XP_015167647.1
KSFVEPIESTSSPFVEVTVGHEKEESQIIGQLLNQHESELDVISIVGMPGLGKTTLANKVYNNTLVASHFKIRAWCTVSQ
KYNKSKVLREILQQVASSEEKESEDHDLAEKLRRALYDKRYLIVLDDVWDIATGEMLIACFPKLKRGDRVILTSRISKVG
SQVKCRTDPIDLQVLTLEKSWELFEKRVFGEGSCPAELSDVGHQIVKKCKGLPLAIVLIAGVIVRGKKKEKNLWLKIQHN
LDSFISANINLQMMKVMQLSYDHLPCHLKPLLLYFARSQKNKRTPVSELKQLWMAEGFVDYDIPSKGSLEEATQRYLDAL
VSSSLIMVDQTHSKKSMPFSVRIKVCYVHDVVHDFCSEKAKKEKFF
>XP_015167648.1
KSFVEPIESTSSPFVEVTVGHEKEESQIIGQLLNQHESELDVISIVGMPGLGKTTLANKVYNNTLVASHFKIRAWCTVSQ
KYNKSKVLREILQQVASSEEKESEDHDLAEKLRRALYDKRYLIVLDDVWDIATGEMLIACFPKLKRGDRVILTSRISKVG
SQVKCRTDPIDLQVLTLEKSWELFEKRVFGEGSCPAELSDVGHQIVKKCKGLPLAIVLIAGVIVRGKKKEKNLWLKIQHN
LDSFISANINLQMMKVMQLSYDHLPCHLKPLLLYFARSQKNKRTPVSELKQLWMAEGFVDYDIPSKGSLEEATQRYLDAL
VSSSLIMVDQTHSKKSMPFSVRIKVCYVHDVVHDFCSEKAKKEKFF
>XP_015170744.1
STSSLFVEVTVGPEKEESQIIDQLLDEHESELDVISIVGMPGLGKTTLAKKVYNNTLVASHFKIRAWCTVSQKYNKSKVL
WEILQQVTGSEEKGSEDDLAEKLRRALLDKRYLIVLDDVWDIATGEMLISCFPKFNRGNRIILTSRISKVGSQVKCRTDP
LDLQVLTPEKXWELFEKRVFGEGSCPAELSDVGHKIVKKCKGLPLAIVLIAGVIVRGKKKEKDLWLKIQDNLDSFISANI
NLQMMKVMQLSYDHXPYHLKLLLLYFARSQKNKRTPVSKLKQLWMAEGLVDHDIPSKSSLEEVTQSYLDALISSSLIMVD
HILCKKSMPFSVRIKVCYVHDVVHDFCSEKAKKAKFF
>XP_009776290.1
SSNEPIEPRIIKGPKARDVISIVGLPGLGKTTLANKVYKNTLVARHFNVRAWCTVSKKYNKSKLLHDIFNQVTGSKDKPR
EGHNDIADKLRKELRKKRYLIVLDDLWDIASWEELTAGFPDVMNGSRIILTSRSAEVASKVKCHTSPLNLRFLTPEESWE
LFEKKVFGEEKCPGELLDVGQKIVEKCQGLPLVVVLIAGVIRRTEEKEDSWLEILGNLKYFVFEDEEQMMKVMQMSYDHL
PDNVKPCLLYFAGSQNNKLTPESELIRLLMAEGFVDDIPSKSLEEATKTYLDALISSSLVMVFEKEAVFSRIIRVCSVHD
IVHEFCSITAKKERFF
>XP_015073103.1
SFEPTQSTSSPFVEVTVGHEKEEAWIIDQLLDEHESELDVISIVGMPGLGKTTLANKVYKNTLVASHFKIRAKCTVSQNF
NKSKVLREILQQVTASETKESEDDLAEKLRVALLDKRYLIVLDDVWDIATGEMLIACFPKVERGNRVILTSRSSEVGLKV
KCRSDPLSLELLTSEESWDLFEKRVFGDEGSCPAELSKVGHQIVEKCKGLPLAIVLIAGVIVRGKKKEKDFWLKILHNLD
SFISTNINLVMQLSYDHLPCHLKPLLLYFATTQKSQRTPVSTLMQLWMAEGFVDHDSLEEVTQSYLDALISSSLIMVDHI
PSKSIWWTSLMIKVCYVHDVVHDFCSEKAKKEKFL
>XP_027771928.1
PIELTSSSFVEVTVGHEEDEAWIIGQLLDEHESKLDVISIVGMPGVGKTTLANKVYNNTLVASHFKIRAKCTVSQNFNKS
KVLREILQQVTASETNGSEDDLAEKLRVALLDKRYLIVLDDVWDIATGEMLIACFPKVERGNRVILTSRSGEVGLKVKCR
SDPVELRVLTDEKSWELFEKRVFGDEGSCPAELLDIGHQIVEKCKGLPLALVLIAGVIVRGREGKEKEKEKDLWVKIQNN
LDSFTSSNINSQIMNVMQSSYDHLPYQLKPLLLYFARSQKSKRTPVSTLMQLWMAEGLVDHDIGLKSSLEEVTHSYLDAL
ISSSLIMVDHIPSKSVWTSVMIRACYVHDVVHDFCTVKAGKEKFF
>XP_027771929.1
KSSHESIVLTSSSFVEVTVGHEEEEAWIIGQLLDEHESELDVISIVGMPGVGKTTLANKVYNNTLVASHFNVRAKCTVSQ
KYNKSKVLQEILQQVTGSRGKESEDDLAEMLRVALYDKRYLIVLDDMWDIATGEMLMACFPKVKRGNRIILTSRSSKVGL
QVKCHSDPLRLQLLTPEKSWDLFVKKVFGDEGSCPAELSKVGYQIVEKCKGLPLAIVLIAGVIVRRKKKEKDFWLKILHN
LDSFISTNINLVMQLSYDHLPCHLKPLLLYFATTQKSQRTPVSTLMQLWMAEGFVDHDSLEEVTQSYLDALISSNLIMVD
HIPSESIWWTSTMIKVCYMHDVVHDFCSVKAEKEKFF
>XP_027771971.1
PIELTSSSFVEVTVGHEEDEAWIIGQLLDEHESKLDVISIVGMPGVGKTTLANKVYNNTLVASHFKIRAKCTVSQNFNKS
KVLREILQQVTASETNGSEDDLAEKLRVALLDKRYLIVLDDVWDIATGEMLIACFPKVERGNRVILTSRSGEVGLKVKCR
SDPVELRVLTDEKSWELFEKRVFGDEGSCPAELLDIGHQIVEKCKGLPLALVLIAGVIVRGREGKEKEKEKDLWVKIQNN
LDSFTSSNINSQIMNVMQSSYDHLPYQLKPLLLYFARSQKSKRTPVSTLMQLWMAEGLVDHDIGLKSSLEEVTHSYLDAL
ISSSLIMVDHIPSGSIWTSVMIRACYVHDVVHDFCSVKAGKEKFF
>XP_027771972.1
PIELTSSSFVEVTVGHEEDEAWIIGQLLDEHESKLDVISIVGMPGVGKTTLANKVYNNTLVASHFKIRAKCTVSQNFNKS
KVLREILQQVTASETNGSEDDLAEKLRVALLDKRYLIVLDDVWDIATGEMLIACFPKVERGNRVILTSRSGEVGLKVKCR
SDPVELRVLTDEKSWELFEKRVFGDEGSCPAELLDIGHQIVEKCKGLPLALVLIAGVIVRGREGKEKEKEKDLWVKIQNN
LDSFTSSNINSQIMNVMQSSYDHLPYQLKPLLLYFARSQKSKRTPVSTLMQLWMAEGLVDHDIGLKSSLEEVTHSYLDAL
ISSSLIMVDHIPSGSIWTSVMIRACYVHDVVHDFCSVKAGKEKFF
>XP_027772157.1
KSSHESIVLTSSSFVEVTVGHEEEEAWIIGQLLDEHESELDVISIVGMPGVGKTTLANKVYNNTLVASHFNVRAKCTVSQ
KYNKSKVLQEILQQVTGSRGKESEDDLAEMLRVALYDKRYLIVLDDMWDIATGEMLMACFPKVKRGNRIILTSRSSKVGL
QVKCHSDPLRLQLLTPEKSWDLFVKKVFGDEGSCPAELSKVGYQIVEKRKGLPLAIVLIAGVIVRGKKKEKDFWLKILHN
LDSFISTNINLVMQLSYDHLPCHLKPLLLYFATTQKSQRTPVSTLMQLWMAEGFVDHDSLEEVTQSYLDALISSNLIMVD
HIPSESIWWTSTMIKVCYMHDVVHDFVSVRAEKEKFF
>XP_049391740.1
KSFVEPIESTSSPFVEVTVGHEKEESQIIAQLLDEHESELDVISIVGMPGLGKTTLANKVYNNTLVTTHFNVRAWCTVSQ
KYNKSKVLGEILQQVTASGGKESEDDLAEKLRVALYNKRYLIVLDDVWDIATGEMLIACFPKVERGNRIILTSRSSEVGL
KVKCRSDPLRLQLLTTEKSWELFEKRVFGEGSCPAELSEVGHQIVDKCQGLPLAVVLIAGVIVRGKKKENDLWLKIQDNL
DSFISANINLQMMKVMQLSYDHLPCHLKPLLLYFARWRKSKRTPVSKLMQLWMAEGLVDHDIPSKCSLEEATQRYLDALV
SSSLIIVDHMFYKKNMPFSVRIKVCYVHDVVHDFCSVKARKEKFL
>XP_049391741.1
KSSNDLTESTSSSFVEVTVVHEEDEAWIIDQLLDEHESKLDVISIVGMPGVSKTTLANKVYNNTLVASHFNVRAWCTVSQ
KYNKSKVLREILQQVTGSEGKESDDDFAEKLRRALYDKRYLIVLDDVWDIATGEMLIACFPKVKRGNRIILTSRSDKVGL
QVKFRSDPLHLQPLTPEKSWELFEKRVFGKGSCPAELSDVGHQIVEKCQGLPMALVLIAGVIVRERKGKEKDLWLKIQHN
LDSFVFANINLEMMKVMQLSYDHLPYHLKPLLLYFARDRKSKRTPVSKLMQLWIAEGLVDHDISFKSSLEEATQSYLDAL
ISSNLIMVDYRLFNLKEVKPFSDIIKVCYVHDVVHDFCSVKAKKEKFL
>XP_049391835.1
SDKPIESTSSSFVEVTVGHEEDEAKMIDQLLDKHESELDVISIVGMPGLGKTTLAKKVYNNMLVASHFNVRAWCTVSQKY
NKSKVLLEILQQVTGLGGKESEDDLAEKLRVALYDKRYLIVLDDVWDIATGEMLIACFPKVERGNRVILTSRSSEVGLKV
KCRSDLLRLQLLTHGKSWELFEKMVFGEGSCPAELLDVGHQIVEKCQGLPLAVVLIAGVIVRGKKKEKDLWLKIQHNLDS
FVSANNNLEIMQLSYDRLPYHLKPLLLYFARWRKSKRTQVSKLMQLWMAEGLVDHDIPSKCSLEEATQSYLDALISSNLI
MVDHILTNKSNFFSVRIKVCYVHDVVHDFCSVKAKKEKFL
>XP_049391836.1
SSNEPIESTSSSFVEVTVGHEEDEAKMIDQLLDKHESELDVISIVGMPGLGKTTLAKKVYNNMLVASHFNVRAWCTVSQK
YNKSKVLLEILQQVTGLGGKESEDDLAEKLRVALYDKRYLIVLDDVWDIATGEMLIACFPKVERGNRVILTSRSSEVGLK
VKCRSDLLRLQLLTHGKSWELFEKMVFGEGSCPAELLDVGHQIVEKCQGLPLAVVLIAGVIVRGKKKEKDLWLKIQHNLD
SFVSANNNLEIMQLSYDRLPYHLKPLLLYFARWRKSKRTQVSKLMQLWMAEGLVDHDIPSKCSLEEATQSYLDALISSNL
IMVDHILTNKSNFFSVRIKVCYVHDVVHDFCSVKAKKEKFL
>XP_049391837.1
SSNEPIESTSSSFVEVTVGHEEDEAKMIDQLLDKHESELDVISIVGMPGLGKTTLAKKVYNNMLVASHFNVRAWCTVSQK
YNKSKVLLEILQQVTGLGGKESEDDLAEKLRVALYDKRYLIVLDDVWDIATGEMLIACFPKVERGNRVILTSRSSEVGLK
VKCRSDLLRLQLLTHGKSWELFEKMVFGEGSCPAELLDVGHQIVEKCQGLPLAVVLIAGVIVRGKKKEKDLWLKIQHNLD
SFVSANNNLEIMQLSYDRLPYHLKPLLLYFARWRKSKRTQVSKLMQLWMAEGLVDHDIPSKCSLEEATQSYLDALISSNL
IMVDHILTNKSNFFSVRIKVCYVHDVVHDFCSVKAKKEKFL
>XP_049391838.1
SSNEPIESTSSSFVEVTVGHEEDEAKMIDQLLDKHESELDVISIVGMPGLGKTTLAKKVYNNMLVASHFNVRAWCTVSQK
YNKSKVLLEILQQVTGLGGKESEDDLAEKLRVALYDKRYLIVLDDVWDIATGEMLIACFPKVERGNRVILTSRSSEVGLK
VKCRSDLLRLQLLTHGKSWELFEKMVFGEGSCPAELLDVGHQIVEKCQGLPLAVVLIAGVIVRGKKKEKDLWLKIQHNLD
SFVSANNNLEIMQLSYDRLPYHLKPLLLYFARWRKSKRTQVSKLMQLWMAEGLVDHDIPSKCSLEEATQSYLDALISSNL
IMVDHILTNKSNFFSVRIKVCYVHDVVHDFCSVKAKKEKFL
>XP_049391839.1
SSNEPIESTSSSFVEVTVGHEEDEAKMIDQLLDKHESELDVISIVGMPGLGKTTLAKKVYNNMLVASHFNVRAWCTVSQK
YNKSKVLLEILQQVTGLGGKESEDDLAEKLRVALYDKRYLIVLDDVWDIATGEMLIACFPKVERGNRVILTSRSSEVGLK
VKCRSDLLRLQLLTHGKSWELFEKMVFGEGSCPAELLDVGHQIVEKCQGLPLAVVLIAGVIVRGKKKEKDLWLKIQHNLD
SFVSANNNLEIMQLSYDRLPYHLKPLLLYFARWRKSKRTQVSKLMQLWMAEGLVDHDIPSKCSLEEATQSYLDALISSNL
IMVDHILTNKSNFFSVRIKVCYVHDVVHDFCSVKAKKEKFL
>XP_049391840.1
SDKPIESTSSSFVEVTVGHEEDEAKMIAQLLDKHESELDVISIVGMPGLGKTTLANKVYNNTKVTTHFNVRARCTVSQKC
NKSKVLGEILQQVTGSEGKESEDDLAEKLRVALYDKRYLIVLDDVWDIATGEMLLACFPQVERGNRVILTSRSSEVGLKV
KCHSDPLHLQLLTPEKSWELFEKRVFGEGSCPAELSEVGHKIVEKCQGLPLALVLIAGVIVRVRKGKKKEKDLWLKIQHN
LDSFISANISLQMMKVMQLSYDHLPYHLRPLLLYFARSRKSKRTPVSKLMQLWMAEGFVNHDIPSKCSLEEVTQSYLDAL
ISSSLIMVDHILSKKSMPFSVRIKVCYVHDVVHDFCSVKAKKEKFL
>XP_049391841.1
SSNEPIESTSSSFVEVTVGHEEDEAKMIAQLLDKHESELDVISIVGMPGLGKTTLANKVYNNTKVTTHFNVRARCTVSQK
CNKSKVLGEILQQVTGSEGKESEDDLAEKLRVALYDKRYLIVLDDVWDIATGEMLLACFPQVERGNRVILTSRSSEVGLK
VKCHSDPLHLQLLTPEKSWELFEKRVFGEGSCPAELSEVGHKIVEKCQGLPLALVLIAGVIVRVRKGKKKEKDLWLKIQH
NLDSFISANISLQMMKVMQLSYDHLPYHLRPLLLYFARSRKSKRTPVSKLMQLWMAEGFVNHDIPSKCSLEEVTQSYLDA
LISSSLIMVDHILSKKSMPFSVRIKVCYVHDVVHDFCSVKAKKEKFL
>XP_049391842.1
SSNEPIESTSSSFVEVTVGHEEDEAKMIAQLLDKHESELDVISIVGMPGLGKTTLANKVYNNTKVTTHFNVRARCTVSQK
CNKSKVLGEILQQVTGSEGKESEDDLAEKLRVALYDKRYLIVLDDVWDIATGEMLLACFPQVERGNRVILTSRSSEVGLK
VKCHSDPLHLQLLTPEKSWELFEKRVFGEGSCPAELSEVGHKIVEKCQGLPLALVLIAGVIVRVRKGKKKEKDLWLKIQH
NLDSFISANISLQMMKVMQLSYDHLPYHLRPLLLYFARSRKSKRTPVSKLMQLWMAEGFVNHDIPSKCSLEEVTQSYLDA
LISSSLIMVDHILSKKSMPFSVRIKVCYVHDVVHDFCSVKAKKEKFL
>XP_049391843.1
SSNEPIESTSSSFVEVTVGHEEDEAKMIAQLLDKHESELDVISIVGMPGLGKTTLANKVYNNTKVTTHFNVRARCTVSQK
CNKSKVLGEILQQVTGSEGKESEDDLAEKLRVALYDKRYLIVLDDVWDIATGEMLLACFPQVERGNRVILTSRSSEVGLK
VKCHSDPLHLQLLTPEKSWELFEKRVFGEGSCPAELSEVGHKIVEKCQGLPLALVLIAGVIVRVRKGKKKEKDLWLKIQH
NLDSFISANISLQMMKVMQLSYDHLPYHLRPLLLYFARSRKSKRTPVSKLMQLWMAEGFVNHDIPSKCSLEEVTQSYLDA
LISSSLIMVDHILSKKSMPFSVRIKVCYVHDVVHDFCSVKAKKEKFL
>XP_049391844.1
SDKPIESTSSSFVEVTVGHEEDEAKMIAQLLDKHESELDVISIVGMPGLGKTTLANKVYNNTKVTTHFNVRARCTVSQKC
NKSKVLGEILQQVTGSEGKESEDDLAEKLRVALYDKRYLIVLDDVWDIATGEMLLACFPQVERGNRVILTSRSSEVGLKV
KCHSDPLHLQLLTPEKSWELFEKRVFGEGSCPAELSEVGHKIVEKCQGLPLALVLIAGVIVRVRKGKKKEKDLWLKIQHN
LDSFISANISLQMMKVMQLSYDHLPYHLRPLLLYFARSRKSKRTPVSKLMQLWMAEGFVNHDIPSKCSLEEVTQSYLDAL
ISSSLIMVDHILSKKSMPFSVRIKVCYVHDVVHDFCSVKAKKEKFL
>XP_049391845.1
SDKPIESTSSSFVEVTVGHEEDEAKMIDQLLDKHESELDVISIVGMPGLGKTTLAKKVYNNMLVASHFNVRAWCTVSQKY
NKSKVLLEILQQVTGLGGKESEDDLAEKLRVALYDKRYLIVLDDVWDIATGEMLIACFPKVERGNRVILTSRSSEVGLKV
KCRSDLLRLQLLTHGKSWELFEKMVFGEGSCPAELLDVGHQIVEKCQGLPLAVVLIAGVIVRGKKKEKDLWLKIQHNLDS
FVSANNNLEIMQLSYDRLPYHLKPLLLYFARWRKSKRTQVSKLMQLWMAEGLVDHDIPSKCSLEEATQSYLDALISSNLI
MVDHILTNKSNFFSVRIKVCYVHDVVHDFCSVKAKKEKFL
>XP_049391846.1
SDKPIESTSSSFVEVTVGHEEDEAKMIDQLLDKHESELDVISIVGMPGLGKTTLAKKVYNNMLVASHFNVRAWCTVSQKY
NKSKVLGEILQQVTASEGKESEDDLAEKLRVALYDKRYLIVLDDVWDIATGEMLIACFPKVERGNRVILTSRSSEVGLKV
KCRSDLLRLQLLTLGKSWELFEKMVFGERSCPAELLDVGHQIVEKCQGLPLAVVLIAGVIVKGKKKGKDLWLKIQHNLDS
FVSANNNLEIMQLSYDHLPYHLKPLLLYFARSRKSKRTPVSKLMQLWVAEGLVDHDFPSKCSLEEATQSYLDALISSSLI
MVDHILSKKSMSCSVSIKVCYVHDVVHDFCSVKAKKEKFL
>XP_049391847.1
SDKPIESTSSSFVEVTVGHEEDEAKMIDQLLDKHESELDVISIVGMPGLGKTTLAKKVYNNMLVASHFNVRAWCTVSQKY
NKSKVLLEILQQVTGLGGKESEDDLAEKLRVALYDKRYLIVLDDVWDIATGEMLIACFPKVERGNRVILTSRSSEVGLKV
KCRSDLLRLQLLTHGKSWELFEKMVFGEGSCPAELLDVGHQIVEKCQGLPLAVVLIAGVIVRGKKKEKDLWLKIQHNLDS
FVSANNNLEIMQLSYDRLPYHLKPLLLYFARWRKSKRTQVSKLMQLWMAEGLVDHDIPSKCSLEEATQSYLDALISSNLI
MVDHILTNKSNFFSVRIKVCYVHDVVHDFCSVKAKKEKFL
>XP_049391861.1
PIESTSSSFVEVTVGHEEEEARIIAQLLDEHESELDLISIVGMAGLGKTTLANKVYNNTLVASHFNVRAWCTVSQKYNKS
KVLWEILQQVTASEKKESEDDLAKKQQRVVESEDDLAKKQRRVVEREEDLAENLRVALYDKRYLIVLDDVWDTATGEMLI
ACFPKIERGNRVILTSRSSEVGLKVKCRSDPLHLQLLTPGKSRELFKKRVFGEGSCPDELSNVARQIVEKCQGLPLAIVL
IAGVIVRGKKKEKGLWLKIQHNLDSFVSANNNLEMMKVMQLSYDHLPNHLKPLLLYFARSRKSKRTPVSKLMQLWMAEGL
VDHDIPSKYSLEEATQRYXIYKKSEPFSVKIKVCYVHDVVHDFCSVKAKKEKFV
>XP_049355615.1
SSDEPIESTSSSFVEETVGHEEDEAWIIGQLLDEYESELDVISIVGMPGLGKTTLANKVYNNTLVASHFNVRAKCTVSQK
YNKSKVLQEILQQVPHVSGGNESEDDPADKLRRALLDKRYLIVLDDVWDTATGEMLIACFPKVKRGNRIILTSRSSKVGL
QVKCHSDPLHLQLLTPEKSWDLFVKKVFGDEGSFPAELSEVGHQIVEKCQGLPLAIVLIAGVIVRGKKKEKDLWLKIQHN
LDSFISTNINLQMMKVMQLSYDHLPCHLKPLLLYFARSQKSERTPVSPLMRLWLAEGLVDHDSLEEVIQSYLDALISSSL
IMMDHITTGSSWISKKIKVCYVHDVVHDFCLVKAKKEKLF
>SMEL4.1_11g019910.1.01
DESSSSSFVEVTVGHEEDEAWVIDQLLDGHETELDVISIVGMPGLGKTTLANQVYRNTLVASHFNVRAWCTVSQKYHKSK
VLWEILQQVTGSKKKASEEDLAEKLRSALLDYRYLIILDDVWDIATAEMLIACFPKVKRGSRIILTSRISKVGWQVKCRS
DPLHLQLLKPEKSWELFEKRVFGEGSCPAELSDIAHRIVEKCQGLPLAVVLIAGVIFRGRKGKEKEKEKDLWIKIQHNLD
SFISANNNLQMMKLWMAEGFVDRDIPSKSTQSDLDTLISSSLITVDHVRCESDPYFSVMIKVCYVHDVVHDFCSVKAKKE
KFL
>sp1102chr11_nlr_112.t1
SDEPIESTSSSVVEVTVGHEKEESQIIDQLLDEHESELDVISIVGMPGLGKTTLANKVYKNTLVASHFNVRAWCTVSQKY
NKSKVLREILQLVTGSEGKESEEDLAEELRRALLDKRYLIVLDDVWDIATGEMLIACFPKVKRGNRIILTSRSSEVGSKV
KCRSDPLHLQLLTSEKSWELFEKRVFGDEGSCPAELSEVGHQIVEKCKGLPLALVLIAGVIVSKKKEKDLWLKIQHDIDS
FVSGNNNLQIMKVMQVSYDHLPDHLKPLLLYFGRYRKNKRTPVSKLMKLLMAEGFVDHDIRSNSSLEEATQSYLDTLISS
SLIMVSEASGAHPYYIKTKVYYVHDVVHDFCAAKAKKEKLF
>sp1102chr11_nlr_114.t1
LDAKSSDEPIEFVEVTVGREEDEAKIIHQLLLDEHEAELDVISIVGMPGLGKTTLANKVYKEMSVASHFNVRAWCTVSQK
YNKSKVLRQILQQVTVLKGNEDDLAEKLRRALLDKRYLIVLDDVWDIATAEMLIACFPKVKKRGNRIILTSRSSEVGSKV
ACHGNLHHLQLLTSKESRELFERRVFGDKGSCPAELSEVGHQIVEKCKGLPLALVLIAGVIVRGKDKEKDLWLKIQHNLD
SFVSGNNNLQMMKVMQLSYDHLPDHLKPLLLYFARSQKNKRTQVSKLMQLWMAEGLVDHDIQSKSYLDALISSSLIMADH
FPSMVCYVHDIVHDFCSVKSKKEKFF
>sp1102chr11_nlr_115.t1
SVEPTHSTSSPFFEVTVGHEKEESKIIDQLRDEHKSELDVISIVGMPGLGKTTLANKVYNKTLVASHFHIRAWCTVSQKY
NKSKVLREILQQVTGSEVKESEDDPAEKLRRALLDKRYLIVLDDVWDIATAEMLIACFPKVKKRGNRIILTSRSSKVGSK
VTCHGNLHHLKHLTSVESWKLFEKRVFGDEGSCPAELSEVGHQIVEKCKGLPLALVLIAGVVVRGREGKKKDLWLKIQHN
LDSFISANINLEMMKVMQLSYDHLPYHLKPLLLYFARSRKSKRTPVSKLMQLWMAEGFVDHDIPSENSLEEATQSYLDAL
ISSSLIMVSEAPGTFPYYIKIKVYYVHDVVHDFCAVKAKKEKFV
>sp1102chr11_nlr_116.t1
KSSVETTGSTSSPFVEVTVGHEKEESQIIDQLLDEHESELDVISIVGMPGLGKTTLANKVYKNTLVASHFNVRAWCTVSQ
KYNKSNVLREILQQVTHSEVKESEDDLAEKLRRALLDKRYLIVLDDVWDIATGEMLIACFPKVKRGNRVILTSRSSEVGS
KVKCCSDPLHLQLLTSEKSWDLFEKRVFGNEGSCPAELSEVGHQIVEKCKGLPLALVLITGVIVRGKEKEKDLWLKIQHN
LDSFISANNNSEMMNVMQLSYDHLPYHLKPLLLYFAGFQKSKRTPVSKLMQLWMAEGLVDHDIPSKSSLEEAIQSYLDAL
ISSSLIMVDHIPSKKSEPFFVMIKVCYVHDVVHDFCSVKAKKEKFI
>sp1102chr11_nlr_117.t1
SVEPTHSTSSPFFEVTVGHEKEESKIIDQLLDVHESELDVISIVGMPGLGKTTLANKVYNKTLVASHFHIRASCTVSQKY
NKSKVLREILQQVTGSEVKESEDDPAENLRKALLDKRYLIVLDDVWDIATAEMLIACFPNVKKRGNRIILTSRSSEVGLK
VTCHGYLHHLQLLTSDKSWDLFEKRVFGEGSCPAELSEVGHQIVEKCQGLPLALVLIAGVIVSKKKEKDLWLKIQQNLDS
FISANINLEMMKVMQLSYDHLPYHLKPLLLYFARSQKSKRTPVSKLMQLWMAEGFVDHDIRSKSSLEEATQSYLDALISS
SMITMEHIPSRKSVPLSIMIKVCYVHDVVHDFCSVKAKKEKFI
>sp1102chr11_nlr_28.t1
DAKSSNEPIEFVEVTVGHEKEESKIIDQLLDGHESELDVISIVGMPGLGKTTLANKVYNKTLVASHFHIRAWCTVSQKYN
KSKVLREIIQQVTGSEVKESEDDPADNLRKNLLNRRYLIVLDDVWDIATAEMLIACFPNVKNRGNRIILTSRSSKVGSKV
TCHGNLHHLQLLSSEESWKLFEKRVFGDEGSCPAELSEVGHEIVKKCDGLPLALVLIAGVVVRGREGKKKDLWLKIQHNL
DSFISANINSQMMKVMELSYDNLPYHLKPLLLYFGRSQKNKRTPVSKLKQLLMAEGFVDHNIPSKNSLEEATQSYLDALI
SSNLIMVAHIFSMKSMPFSVMTKVCYVHDVVHDFCSVKAKKEKFF
>sp1102chr11_nlr_29.t1
PIEPISSSFVKVTVGHEEEESWIIDQLLDEHESELDVISIVGMPGLGKTTLANKVYKNTLVASHFNVRAWCTVSQNYNKS
KVLRQILQQVTVSEGKESEDDPAENLRKALLDVRYLIVLDDVWDIETAEMLIACFPKVKKRGNRIMLTSRSSEVGLQVKC
RSDPLHLQLLTPEESWELLVKKVFGDEGSCCEDELSEVGYQIVKKCQGLPLALVLIAGVIVRVRKGKENEKEKDLWLKIQ
QNLDSFISGNNNSEIMKVMQLSYDHLPDHLKPLLLYFGRYQKRKRTPVSKLMQLWMDEGLVDHDIRSSLEEATQSYLDAL
ISSSLIMVDHIPSRSSHASSVMIKVCYVHDVVHDFCSVKAKKEKLF
>sp2271chr11.30949.t1
DAPIESTSSSSVEVTVGHEEEETRIIDQLLDEHESELDVISIVGMPGLGKTTLANKVYKNTLVASHFNVRAWCTVFQKYN
KSKVLREILQQVTGSEGEESENDLAEKLRRALLDKRYLIVSDDVWDTTAGEMLIACFPKVKRGNRIILTSRSSEVGSKVK
CRSDPLHLQLLTSEKSWDLFEKRVFGDEGSCPAELLEVGHQIVEKCQGLPLALVLVAGVIVSKKKENDLRLKIQHDLDSF
VSGNNNLQIMKIMQLSYDHLPDHLKPLLLYFGRYRKNKRTPVSKLMQLLMAEGFVDHDIQSNSSLEETSQSYLDTLISSS
LIMVSEAPGTFPYYIKIKVYYVHDVVHDFCAVKVKKEKLF
>sp2271chr11.30955.t1
AKSSVQTTDSTSSPFVEVTVGHEKEKSKIINQLLDEHESELDVISIIGMPGVGKTTLVNKVYKNISVASHFSVRAWCTVS
QKYNKSKVLREILQQVTVSEEKESEDDLAEKLRKSLLDVRYLIVLDDVWDIATAEMLIACFPKVERGNRIILTSRSSKVG
SQVKCHGDPVHLQPLTPKTSWVLFEKRVFGEGSCPAELSDIGHQIVEKCQGLPLALVLIAGVIVSKKKEKDLWLQIQQNL
DSFVSSNINLEMMNVMQLSYDHLPYHLKPLLLYFAGSQKSKRTPVSKLMQLWMAEGFVDHDIQSKISLEEATQSYLDALI
SSSLIMVDHILSKSSQPFSVMIKACYVHDVVHDFCLAKAKKEKFF
>sp2271chr11.30956.t1
SDEPIESTSSSVVEVTVGHEKEESQIIDQLLDEHESELDVISIVGMPGLGKTTLANKVYKNTLVASHFNVRAWCTVSQKY
NKSKVLREILQLVTGSEGKESEEDLAEELRRALLDKRYLIVLDDVWDIATGEMFIACFPKVKRGNRIILTSRSSEVGSKV
KCRSDPLHLQLLTSEKSWELFEKRVFGDEGSCPAELSEVGHQIVEKCKGLPLALVLIAGVIVSKKKEKDLWLKIQHDIDS
FVSGNNNLQIMKVMQVSYDHLPDHLKPLLLYFGRYRKNKRTPVSKLMKLLMAEGFVDHDIRSNSSLEEATQSYLDTLISS
SLIMVSEASGAHPYYIKTKVYYLHDVVHDFCAAKAKKEKLF
>sp2271chr11.30959.t1
SVEPTHSTSSPFFEVTVGHEKEESKIIDQLLDEHESELDVISIVGMPGLGKTTLANKVYNKTSVASHFHIRAWCTVSQKY
NKSKVLREILQHVTGSEVKESEDDPAEKLRRALLDKRYLIVLDDVWDIATAEMLIACFPKVKKRGSRIILTSRSSEVGLK
VTCHGNLHLLKLLTSDKSWDLFEKRVFGDEGSCPAELSEVGHQIVEKCQGLPLALVLIAGVIVSMKKEKDLWLKIQQNLD
SFISANIHLEMMKVMQLSYDHLPYHLKPLLLYFARSQKSKRTPVSKLMQLWMAEGFVDHDIRSKSSLEEATQSYLDALIS
SSLIMMEHIPSRKSVPLSIMIKVCYVHDVVHDFCSVKAKKEKFI
>sp2271chr11.nlr100.t1
DAPIESTSSSSVEVTVGHEEEETRIIDQLLDEHESELDVISIVGMPGLGKTTLANKVYKNTLVASHFNVRAWCTVFQKYN
KSKVLREILQQVTGSEGEESENDLAEKLRRALLDKRYLIVSDDVWDTTAGEMLIACFPKVKRGNRIILTSRSSEVGSKVK
CRSDPLHLQLLTSEKSWDLFEKRVFGDEGSCPAELLEVGHQIVEKCQGLPLALVLVAGVIVSKKKENDLRLKIQHDLDSF
VSGNNNLQIMKIMQLSYDHLPDHLKPLLLYFGRYRKNKRTPVSKLMQLLMAEGFVDHDIQSNSSLEETSQSYLDTLISSS
LIMVSEAPGTFPYYIKIKVYYVHDVVHDFCAVKVKKEKLF
>sp2271chr11.nlr149.t1
SVEPTHSTSSPFFEVTVGHEKEESKIIDQLLDEHESELDVISIVGMPGLGKTTLANKVYNKTSVASHFHIRAWCTVSQKY
NKSKVLREILQHVTGSEVKESEDDPAEKLRRALLDKRYLIVLDDVWDIATAEMLIACFPKVKKRGSRIILTSRSSEVGLK
VTCHGNLHLLKLLTSDKSWDLFEKRVFGDEGSCPAELSEVGHQIVEKCQGLPLALVLIAGVIVSMKKEKDLWLKIQQNLD
SFISANIHLEMMKVMQLSYDHLPYHLKPLLLYFARSQKSKRTPVSKLMQLWMAEGFVDHDIRSKSSLEEATQSYLDALIS
SSLIMMEHIPSRKSVPLSIMIKVCYVHDVVHDFCSVKAKKEKFI
>sp2271chr11.nlr150.t1
AKSSVQTTDSTSSPFVEVTVGHEKEKSKIINQLLDEHESELDVISIIGMPGVGKTTLVNKVYKNISVASHFSVRAWCTVS
QKYNKSKVLREILQQVTVSEEKESEDDLAEKLRKSLLDVRYLIVLDDVWDIATAEMLIACFPKVERGNRIILTSRSSKVG
SQVKCHGDPVHLQPLTPKTSWVLFEKRVFGEGSCPAELSDIGHQIVEKCQGLPLALVLIAGVIVSKKKEKDLWLQIQQNL
DSFVSSNINLEMMNVMQLSYDHLPYHLKPLLLYFAGSQKSKRTPVSKLMQLWMAEGFVDHDIQSKISLEEATQSYLDALI
SSSLIMVDHILSKSSQPFSVMIKACYVHDVVHDFCLAKAKKEKFF
>sp2271chr11.nlr153.t1
SDEPIESTSSSVVEVTVGHEKEESQIIDQLLDEHESELDVISIVGMPGLGKTTLANKVYKNTLVASHFNVRAWCTVSQKY
NKSKVLREILQLVTGSEGKESEEDLAEELRRALLDKRYLIVLDDVWDIATGEMFIACFPKVKRGNRIILTSRSSEVGSKV
KCRSDPLHLQLLTSEKSWELFEKRVFGDEGSCPAELSEVGHQIVEKCKGLPLALVLIAGVIVSKKKEKDLWLKIQHDIDS
FVSGNNNLQIMKVMQVSYDHLPDHLKPLLLYFGRYRKNKRTPVSKLMKLLMAEGFVDHDIRSNSSLEEATQSYLDTLISS
SLIMVSEASGAHPYYIKTKVYYLHDVVHDFCAAKAKKEKLF
>sp2271chr11.nlr96.t1
PIEPISSSFVKVTVGHEEEESWIIDQLLDEHESELDVISIVGMPGLGKTTLANKVYKNTLVASHFNVRAWCTVSQNYNKS
KVLRQILQQVTVSEGKESEDDPAENLRKALLDVRYLIVLDDVWDIETAEMLIACFPKVKKRGNRIMLTSRSSEVGLQVKC
RSDPLHLQLLTPEESWELLVKKVFGDEGSCCEDELSEVGYQIVKKCQGLPLALVLIAGVIVRVRKGKENEKEKDLWLKIQ
QNLDSFISGNNNSEIMKVMQLSYDHLPDHLKPLLLYFGRYQKRKRTPVSKLMQLWMDEGLVDHDIRSKSSLEEATQSYLD
ALISSSLIMVDHIPSRSSHASSVMIKVCYVHDVVHDFCSVKAKKEKLF
>sp2271chr11.nlr98.t1
DAKSSNEPIEFVEVTVGHEKEESKIIDQLLDGHESELDVISIVGMPGLGKTTLANKVYNKTLVASHFHIRAWCTVSQKYN
KSKVLREIIQQVTGSEVKESEDDPADNLRKNLLNRRYLIVLDDVWDIATAEMLIACFPNVKNRGNRIILTSRSSKVGSKV
TCHGNLHHLQLLSSEESWKLFEKRVFGDEGSCPAELSEVGHEIVKKCDGLPLALVLIAGVVVRGREGKKKDLWLKIQHNL
DSFISANINSQMMKVMELSYDNLPYHLKPLLLYFGRSQKNKRTPVSKLKQLLMAEGFVDHNIPSKNSLEEATQSYLDALI
SSNLIMVAHIFSMKSMPFSVMTKVCYVHDVVHDFCSVKAKKEKFF
>Sopim_BGV006775_00T011613.1
SFEPTQSTSSPFVEVTVGHEKEESQIIDQLLDEHESELDVISIVGMPGLGKTTLANKVYKDTLVASHFHVRAWCTVSQKY
NKSKVLREILQQVTGSGGKESEDDLAEKLRRALLDKRYLIVLDDVWDIATGEMLIACFPKGKRGNRIILTSRSRKVGLKV
KCRSDPLDLKLLTSEESWDLFEKRVFGDEGSCPAELSEVGHQIVEKCKGLPLAIVLIAGVIVRGKKKEKDFWLKILHNLD
SFISTNINLVMQLSYDHLPCHLKPLLLYFATTQKSQQTPVSTLMQLWMAEGFVDHDSLEEVTQSYLDALISSSLIMVDHI
PSKSYWWTSLMIKVCYVHDVVHDFCSEKAKKEKFF
>Sopim_BGV006775_00T011614.1
DAKSSHEPIVLTSSSFVGHEEEEAWIIGQLLDEHESELDVISIVGMPGVGKTTLANKVYNNTLVASHFNIRAKCTVSQKY
NKSKVLQEILQQVTGSGGKESEDDLAEKLRVALYDKRYLIVLDDVWDIATGEMLMACFPKVKRGNRIILTSRSSKVGLQV
KCHSDPLRLQLLTPEKSWDLFVKKVFGDEGSCPAELSEVGHQIVEKCKGLPLAIVLIAGVIVRGKKKEKDFWLKIIHNLD
SFISTNINLVMQLSYDHLPCHLKPLLLYFATTQKSQRTPVSTLMQMWMAEGLVDHDSLEETTQSYLDALISSSLIMVDHI
PSWSKWWASVMIKVCYMHDVVHDFCSLKAKKERFF
>Sopim_BGV006775_00T011615.1
DAKSSHEPIVLTSSSFVGHEEEEAWIIGQLLDEHESELDVISIVGMPGVGKTTLANKVYNNTLVASHFNIRAKCTVSQKY
NKSKVLQEILQQVTGSGGKESEDDLAEKLRVALYDKRYLIVLDDVWDIATGEMLMACFPKVKRGNRIILTSRSSKVGLQV
KCHSDPLRLQLLTPEKSWDLFVKKVFGDEGSCPAELSEVGHQIVEKCKGLPLAIVLIAGVIVRGKKKEKDFWLKIIHNLD
SFISTNINLVMQLSYDHLPCHLKPLLLYFATTQKSQRTPVSTLMQMWMAEGLVDHDSLEETTQSYLDALISSSLIMVDHI
PSWSKWWASVMIKVCYMHDVVHDFCSLKAKKERFF
>Sopim_BGV006775_00T011616.1
KSSNEPIKQASSSFVEVVVGHEEDEAWIIGQLLDEHESKLDVISIVGMPGVGKTTLANKVYNNTLVASHFHVRAKCTVSQ
NFNKSKVLREILQQVTASETNGSEDDLAEKLRVALLDKRYLIVLDDVWDIATGEMLIACFPKVERGNRVILTSRSGEVGL
KVKCRSDPVDLQVLTDEKSWELFEKRVFGDEGSCPAELLDIGHEIVEKCKGLPLALVLIAGVIVRGREGKKKEKDFWVKI
QHNLDSFTSSNINSQIMNVMQSSYDHLPYQLKPLLLYFATLQKSERTPVSTLMQLWMAEGLVDHDIPSKCSLEEVTHSYL
DALISSSLIMVDHIPSESVWTSVMIRACYVHDVVHDFCSVKAGKEKFF
>Sopim_BGV006775_00T011619.1
DAKSSHESIVLTSSPFVEVTVGHEEEEAWIIGQLLDEHESELDVISIVGMPGVGKTTLANKVYNNTLVASHFHVRAKCTV
SQKYYKSKVLQEILQQVTGSGGKESEDDLAEMLRVALYNKRYLIVLDDVWDIATGEMLMACFPKVKRGNRIILTSRSSKV
GLQVKCHSDPLRLQLLTPEKSWDLFVKKVFGDEGSCPAELSEVGHQIVEKCKGLPLAIVLIAGVIVRGKKKEKDFWLKIL
HNLDSFISTNISLVMQLSYDHLPCHLKPLLLYFATTQKSQRTPVSTLMQLWMAEGFVDHDSLEEVTQSYLDALISSNLIM
VDHIPSESIWWTSTMIKVCYMHDVVHDFVSVKAENEKFF
>Sopim_BGV006775_00T011620.1
DAKSSHESIVLTSSPFVEVTVGHEEEEAWIIGQLLDEHESELDVISIVGMPGVGKTTLANKVYNNTLVASHFHVRANCTV
SQKYNKSKVLQEILQQVTGSGGNESEYDLAEKLRVALYDKRYLIVLDDVWDIATGEMLIACFPKVERGNRVILTSRSGEV
GLKVKCRSDPVDLQVLTDEKSWELFEKRVFGDEGSCPAELLDIGHEIVEKCKGLPLALVLIAGVIVRGREGKEKEKEKDF
WVKIQNNLDSFTSSNINSQIMNVMQSSYDHLPYQLKPLLLYFATLQKSERTPVSTLMQLWMAEGLVDHDIPSKCSLEEVT
ESYLDALISSGLIMVDHIPSGSYWTSVMIRACYVHDVVHDFCSVKAGKEKFF
>Solyc_cer_BGV006865_00T011142.1
AKSSSQPTQSTSSPFVEVTVGHEKEESQIIDQLLDEHESELDVISIVGMPGLGKTTLANKVYKNTLVASHFHVRAWCTVS
QKYNKSKVLLEILQQVTASEEEKKVDDLAEKLRTALLDKRYLIVLDDVWDIATGEMLIACFPKVKRGNRVILTSRSSEVG
LKVKCRSDPLNLELLTPEESWDLFEKRVFGDEGSCPAELSKVGHQIVEKCKGLPLAIVLIAGVIVRGKKKEKDFWLKIIH
NLDSFISTNINLVMQLSYDHLPCHLKPLLLYFATTQKSQRTPVSTLMQLWMAEGFVDHDSLEEVTQSYLDALISSSLIMV
DHIPSESIWWMPSMIKVCYVHDVVHDFCSEKAKKQKFL
>Solyc_cer_BGV006865_00T011150.1
NEPIKLTSSSFVEVTVGHEEDEARIIGQLLDEHESELDVISIVGMPGVGKTTLANKVYNNTLVASHFKIRAKCTVSQNFN
KSKVLREILQQVTGSGTKECEDDLAEKLRVALLDKRYLIVLDDVWDIATGEMLIACFPKVERGNRVILTSRSSEVGLKVK
CRSDPLHLQILTPEKSWDLFVKKVFVDEGSCPAELSDVGHQIVEKCKGLPLSIVLIAGVIVRGKKKKKDLWLQIEHNLDS
FISSNNNSQMMNVMQLSYDHLPYHLKPLLLYFARSQKSKRTPVSTLMQLWMAEGLVDHDSSVETTQSYLDALISSSLIMV
DHIPSESLWWTSVMIRACYVHDVVHDFCSVKAKKEKFF
>Solyc_cer_BGV007931_00T011171.1
KSSNEPIKQASSSFVEVVVGHEEDEAWIIGQLLDEHESKLDVISIVGMPGVGKTTLANKVYNNTLVASHFNVRAKCTVSQ
NFNKSKVLREILQQVTASETNGSEDDLAEKLRVALLDKRYLIVLDDVWDIATGEMLIACFPKVERGNRVILTSRSGEVFE
DEGSCPAELSDIGHQIVEKCKGLPLSIVLIAGVIVRGKKKKKDLWLQIEHNLDSFISSNNNLQMMKVMQLSYDHLPYHLK
PLLLYFARSQKSKRTPVSTLMQLWMAEGLVDHDSSVETTQSYLNALISSSLIMVDHIPSESLWWTSAMIRACYVHDVVHD
FCSVKAKKEKFF
>Solyc_cer_BGV007931_00T011171.2
KSSNEPIKQASSSFVEVVVGHEEDEAWIIGQLLDEHESKLDVISIVGMPGVGKTTLANKVYNNTLVASHFNVRAKCTVSQ
NFNKSKVLREILQQVTASETNGSEDDLAEKLRVALLDKRYLIVLDDVWDIATGEMLIACFPKVERGNRVILTSRSGEVFE
DEGSCPAELSDIGHQIVEKCKGLPLSIVLIAGVIVRGKKKKKDLWLQIEHNLDSFISSNNNLQMMKVMQLSYDHLPYHLK
PLLLYFARSQKSKRTPVSTLMQLWMAEGLVDHDSSVETTQSYLNALISSSLIMVDHIPSESLWWTSAMIRACYVHDVVHD
FCSVKAKKEKFF
>Solyc_cer_BGV007989_00T011228.1
AKSSSQPTQSTSSPFVEVTVGHEKEESQIIDQLLDEHESELDVISIVGMPGLGKTTLANKVYKNTLVASHFHVRAWCTVS
QKYNKSKVLLEILQQVTASEEEKKVDDLAEKLRTALLDKRYLIVLDDVWDIATGEMLIACFPKVKRGNRVILTSRSSEVG
LKVKCRSDPLNLELLTPEESWDLFEKRVFGDEGSCPAELSKVGHQIVEKCKGLPLAIVLIAGVIVRGKKKEKDFWLKIIH
NLDSFISTNINLVMQLSYDHLPCHLKPLLLYFATTQKSQRTPVSTLMQLWMAEGFVDHDSLEEVTQSYLDALISSSLIMV
DHIPSESIWWMPSMIKVCYVHDVVHDFCSEKAKKQKFL
>Solyc_cer_BGV007989_00T011233.1
AKSSSQPTQSTSSPFVEVTVGHEKEEAWIIDQLLDEHESELDVISIVGMPGLGKTTLANKVYKNTLVASHFHVRAWCTVS
QKYNKSKVLREILKQVTGSGGKESEDDLAEKLRRALLDKRYLIVLDDVWDIETGEMLIACFPKVKRGNRIILTSRSSKVG
LQVKCHSDPLRLQLLTPEKSWDLFVKKVFGDKGSCPAELSKVGHQIVEKCKGLPLAIVLIAGVIVRGKKKEKDFWLKILH
NLDSFISTNINLVMQLSYDHLPCHLKPLLLYFATTQKSQRTPVSTLMQLWMAEGFVDHDSLEEVTQSYLDALISSSLIMV
DHIPSESIWWTPLMIKVCYVHDVVHDFCSEKAKKEKLL
>Solyc_cer_BGV007989_00T011237.1
KSSNEPVKQTSSSFVEVVVGHEEDEAWIIGQLLDEHESKLDVISIVGMPGVGKTTLANKVYNNKLVASHFNVLAKCTVSQ
KYNKSKVLQEILQQVTGSGEKGSENDLAEKLRVALYDKRYLIVLDDVWDIATGEMLIACFPKVERGNRVILTSRSGEVGL
KVKCRSDPVDLQVLTDEKSWELFEKRVFGDEGSCPAELLDIGHQIVEKCKGLPLALVLIAGVIVRGREGKEKEKEKDFWV
KIQNNLDSFTSSNINSQIMNVMQSSYDHLPYQLKPLLLYFARSQKSKRTPVSVLMQLWMAEGLVDHDIGLKSSLEEVTHS
YLEALISSNLIMVDHIPSESIWWTSTMIKVCYVHDVVHDFCSVKAGKEKFF
>Solyc_cer_BGV007989_00T011238.1
PIVLTSSSFVEVTVGHEEEEAWIIGQLLDEHESELDVISIVGMPGVGKTTLANKVYNNTLVASHFNVRAKCTVSQKYNKS
KVLQEILQQVTGSGGKESEDDLAGKLRVALYDKRYLIVLDDVWDIATGEMLMACFPKVKRGNRIILTSRSSKVGLQVKCH
SDPLRLQLLTPEKSWDLFVKKVFGDEGSCPAELSEVGHQIVEKCKGLPLAIVLIAGVIVRGKKKEKDFWLKIIHNLDSFI
STNINLVMQLSYDHLPCHLKPLLLYFATTQKSKRTPVSMLMQLWMAEGLVDHDSLEEITQSYLDALISSSLIMVDHIPSW
SKWWASVMIKVCYMHDVVHDFCSLKAKKERFF
>Solyc_cer_BGV007989_00T011239.1
NEPIKLTSSSFVEVTVGHEEDEARIIGQLLDEHESELDVISIVGMPGVGKTTLANKVYNNTLVASHFKIRAKCTVSQNFN
KSKVLREILQQVTGSGTKECEDDLAEKLRVALLDKRYLIVLDDVWDIATGEMLIACFPKVERGNRVILTSRSSEVGLKVK
CRSDPLHLQILTPEKSWDLFVKKVFVDEGSCPAELSDVGHQIVEKCKGLPLSIVLIAGVIVRGKKKKKDLWLQIEHNLDS
FISSNNNSQMMNVMQLSYDHLPYHLKPLLLYFARSQKSKRTPVSTLMQLWMAEGLVDHDSSVETTQSYLDALISSSLIMV
DHIPSESLWWTSVMIRACYVHDVVHDFCSVKAKKEKFF
>Solyc_cer_BGV007989_00T011240.1
KSSNEPIKQASSSFVEVVVGHEEDEAWIIGQLLDEHESKLDVISIVGMPGVGKTTLANKVYNNTLVASHFNVRAKCTVSQ
NFNKSKVLREILQQVTASETNGSEDDLAEKLRVALLDKRYLIVLDDVWDIATGEMLIACFPKVERGNRVILTSRSGEVGL
KVKCRSDPVDLQVLTDEKSWELFEKRVFGDEGSCPAELLDIGHQIVEKCKGLPLALVLIAGVIVRGREGKKKEKDFWVKI
QHNLDSFTSSNINSQIMNVMQSSYDHLPYQLKPLLLYFATLQKSERTPVSTLMQLWMAEGLVDHDIPSKCSLEEVTHSYL
DALISSSLIMVDHIPSESVWTSVMIRACYVHDVVHDFCSVKAGKEKFF
>Solyc_cer_BGV007989_00T011241.1
DAKSSHESIVLTSSPFVEVTVGHEEEEAWIIGQLLDEHESELDVISIVGMPGVGKTTLANKVYNNTLVASHFHVRANCTV
SQKYNKSKVLQEILQQVTGSGGNESEYDLAEKLRVALYDKRYLIVLDDVWDIATGEMLIACFPKVERGNRVILTSRSGEV
GLKVKCRSDPVDLQVLTDEKSWELFEKRVFGDEGSCPAELLDIGHEIVEKCKGLPLALVLIAGVIVRGREGKEKEKEKDF
WVKIQNNLDSFTSSNINSQIMNVMQSSYDHLPYQLKPLLLYFATLQKSERTPVSTLMQLWMAEGLVDHDIPSKCSLEEVT
ESYLDALISSGLIMVDHIPSGSYWTSVMIRACYVHDVVHDFCSVKAGKEKFF
>Solyc_Brandywine_00T011528.1
KSSNEPIKQASSSFVEVVVGHEEDEAWIIGQLLDEHESKLDVISIVGMPGVGKTTLANKVYNNTLVASHFNVRAKCTVSQ
NFNKSKVLREILQQVTASETNGSEDDLAEKLRVALLDKRYLIVLDDVWDIATGEMLIACFPKVERGNRVILTSRSGEVGL
KVKCRSDPVDLQVLTDEKSWELFEKRVFGDEGSCPAELLDIGHQIVEKCKGLPLALVLIAGVIVRGREGKKKEKDFWVKI
QHNLDSFTSSNINSQIMNVMQSSYDHLPYQLKPLLLYFATLQKSERTPVSTLMQLWMAEGLVDHDIPSKCSLEEVTHSYL
DALISSSLIMVDHIPSESVWTSVMIRACYVHDVVHDFCSVKAGKEKFF
>Solyc_EA00371_00T011368.1
AKSSSQPTQSTSSPFVEVTVGHEKEESQIIDQLLDEHESELDVISIVGMPGLGKTTLANKVYKNTLVASHFHVRAWCTVS
QKYNKSKVLLEILQQVTASEEEKKVDDLAEKLRTALLDKRYLIVLDDVWDIATGEMLIACFPKVKRGNRVILTSRSSEVG
LKVKCRSDPLNLELLTPEESWDLFEKRVFGDEGSCPAELSKVGHQIVEKCKGLPLAIVLIAGVIVRGKKKEKDFWLKILH
NLDSFISTNINLVMQLSYDHLPCHLKPLLLYFATTQKSQRTPVSTLMQLWMAEGFVDHDSLEEVTQSYLDALISSSLIMV
DHIPSESIWWMPSMIKVCYVHDVVHDFCSEKAKKQKFL
>Solyc_EA00371_00T011371.1
NEPIKLTSSSFVEVTVGHEEDEARIIGQLLDEHESELDVISIVGMPGVGKTTLANKVYNNTLVASHFKIRAKCTVSQNFN
KSKVLREILQQVTASETKESEDDLAGKLRVALLDKRYLIVLDDVWDIATGEMLIACFPKKVERGNRVILTSRSSEVGLKV
KCHSDTLHLQLLTPEKSWDLFVKKVFEDEGSCPAELSDIGHQIVEKCKGLPLSIVLIAGVIVRGKKKKKDLWLQIEHNLD
SFISSNNNLQMMKVMQLSYDHLPYHLKPLLLYFARSQKSKRTPVSTLMQLWMAEGLVDHDSSVETTQSYLNALISSSLIM
VDHIPSESLWWTSAMIRACYVHDVVHDFCSVKAKKEKFF
>Solyc_EA00371_00T011374.1
KSSNEPIKQASSSFVEVVVGHEEDEAWIIGQLLDEHESKLDVISIVGMPGVGKTTLANKVYNNTLVASHFHVRAKCTVSQ
NFNKSKVLREILQQVTASETNGSEDDLAEKLRVALLDKRYLIVLDDVWDIATGEMLIACFPKVERGNRVILTSRSGEVGL
KVKCRSDPVDLQVLTDEKSWELFEKRVFGDEGSCPAELLDIGHQIVEKCKGLPLALVLIAGVIVRGREGKEKEKEKDFWV
KIQNNLDSFTSSNINSQIMNVMQSSYDHLPYQLKPLLLYFATLQKSERTPVSTLMQLWMAEGLVDHDIPSKCSLEEVTHS
YLDALISSSLIMVDHIPSESVWTSVMIRACYVHDVVHDFCSVKAGKEKFF
>Solyc_EA00371_00T011375.1
DELIEPTSSSFAEVTVGHEEDEAWIIGQLLDEHESELDVISIFGMPGVGKTTLANKVYNNTLVASHFHVRAKCTVSQKYN
KSKVLQEILQQVTGSGGKESEDDLAEMLRVALYNKRYLIVLDDVWDIATGEMLMACFPKVKRGNRIILTSRSSKVGLQVK
CHSDPLRLQLLTPEKSWDLFVKKVFGDEGSCPAELSEVGHQIVEKCKGLPLAIVLIAGVIVRGKKKEKDFWLKIIHNLDS
FISTNINLVMQLSYDHLPCHLKPLLLYFATTQKSQRTPVSTLMQMWMAEGLVDHDSLEETTQSYLDALISSSLIMVDHIP
SWSKWWASVMIKVCYMHDVVHDFCSLKAKKERFF
>Solyc_EA00371_00T011376.1
DAKSSHESIVLTSSPFVEVTVGHEEEEAWIIGQLLDEHESELDVISIVGMPGVGKTTLANKVYNNTLVASHFHVRAKCTV
SQKYYKSKVLQEILQQVTGSGGKESEDDLAEMLRVALYNKRYLIVLDDVWDIATGEMLMACFPKVKRGNRIILTSRSSKV
GLQVKCHSDPLRLQLLTPEKSWDLFVKKVFGDEGSCPAELSEVGHQIVEKCKGLPLAIVLIAGVIVRGKKKEKDFWLKIL
HNLDSFISTNISLVMQLSYDHLPCHLKPLLLYFATTQKSQRTPVSTLMQLWMAEGFVDHDSLEEVTQSYLDALISSNLIM
VDHIPSESIWWTSTMIKVCYMHDVVHDFVSVKAENEKFF
>Solyc_EA00371_00T011377.1
DAKSSHESIVLTSSPFVEVTVGHEEEEAWIIGQLLDEHESELDVISIVGMPGVGKTTLANKVYNNTLVASHFNVRAKCTV
SQNFNKSKVLREILQQVTGSGGNESEYDLAEKLRVALYDKRYLIVLDDVWDIATGEMLIACFPKVERGNRVILTSRSGEV
GLKVKCRSDPVDLQVLTDEKSWELFEKRVFGDEGSCPAELLDIGHEIVEKCKGLPLALVLIAGVIVRGREGKEKEKEKDF
WVKIQNNLDSFTSSNINSQIMNVMQSSYDHLPYQLKPLLLYFATLQKSERTPVSTLMQLWMAEGLVDHDIPSKCSLEEVT
ESYLDALISSGLIMVDHIPSGSYWTSVMIRACYVHDVVHDFCSVKAGKEKFF
>Solyc_EA00990_00T011730.1
AKSSSQPTQSTSSPFVEVTVGHEKEESQIIDQLLDEHESELDVISIVGMPGLGKTTLANKVYKNTLVASHFHVRAWCTVS
QKYNKSKVLLEILQQVTASEEEKKVDDLAEKLRTALLDKRYLIVLDDVWDIATGEMLIACFPKVKRGNRVILTSRSSEVG
LKVKCRSDPLNLELLTPEESWDLFEKRVFGDEGSCPAELSKVGHQIVEKCKGLPLAIVLIAGVIVRGKKKEKDFWLKILH
NLDSFISTNINLVMQLSYDHLPCHLKPLLLYFATTQKSQRTPVSTLMQLWMAEGFVDHDSLEEVTQSYLDALISSSLIMV
DHIPSESIWWMPSMIKVCYVHDVVHDFCSEKAKKQKFL
>Solyc_EA00990_00T011733.1
KSSNEPIKQASSSFVEVVVGHEEDEAWIIGQLLDEHESKLDVISIVGMPGVGKTTLANKVYNNTLVASHFHVRAKCTVSQ
NFNKSKVLREILQQVTASETNGSEDDLAEKLRVALLDKRYLIVLDDVWDIATGEMLIACFPKVERGNRVILTSRSGEVGL
KVKCRSDPVDLQVLTDEKSWELFEKRVFGDEGSCPAELLDIGHQIVEKCKGLPLALVLIAGVIVRGREGKEKEKEKDFWV
KIQNNLDSFTSSNINSQIMNVMQSSYDHLPYQLKPLLLYFATLQKSERTPVSTLMQLWMAEGLVDHDIPSKCSLEEVTHS
YLDALISSSLIMVDHIPSESVWTSVMIRACYVHDVVHDFCSVKAGKEKFF
>Solyc_EA00990_00T011735.1
DAKSSHESIVLTSSPFVEVTVGHEEEEAWIIGQLLDEHESELDVISIVGMPGVGKTTLANKVYNNTLVASHFNVRAKCTV
SQNFNKSKVLREILQQVTGSGGNESEYDLAEKLRVALYDKRYLIVLDDVWDIATGEMLIACFPKVERGNRVILTSRSGEV
GLKVKCRSDPVDLQVLTDEKSWELFEKRVFGDEGSCPAELLDIGHEIVEKCKGLPLALVLIAGVIVRGREGKEKEKEKDF
WVKIQNNLDSFTSSNINSQIMNVMQSSYDHLPYQLKPLLLYFATLQKSERTPVSTLMQLWMAEGLVDHDIPSKCSLEEVT
ESYLDALISSGLIMVDHIPSGSYWTSVMIRACYVHDVVHDFCSVKAGKEKFF
>Solyc_Fla8924_00T011338.1
AKSSSQPTQSTSSPFVEVTVGHEKEESQIIDQLLDEHESELDVISIVGMPGLGKTTLANKVYKNTLVASHFHVRAWCTVS
QKYNKSKVLLEILQQVTASEEEKKVDDLAEKLRTALLDKRYLIVLDDVWDIATGEMLIACFPKVKRGNRVILTSRSSEVG
LKVKCRSDPLNLELLTPEESWDLFEKRVFGDEGSCPAELSKVGHQIVEKCKGLPLAIVLIAGVIVRGKKKEKDFWLKILH
NLDSFISTNINLVMQLSYDHLPCHLKPLLLYFATTQKSQRTPVSTLMQLWMAEGFVDHDSLEEVTQSYLDALISSSLIMV
DHIPSESIWWMPSMIKVCYVHDVVHDFCSEKAKKQKFL
>Solyc_Fla8924_00T011341.1
NEPIKLTSSSFVEVTVGHEEDEARIIGQLLDEHESELDVISIVGMPGVGKTTLANKVYNNTLVASHFKIRAKCTVSQNFN
KSKVLREILQQVTASETKESEDDLAGKLRVALLDKRYLIVLDDVWDIATGEMLIACFPKKVERGNRVILTSRSSEVGLKV
KCHSDTLHLQLLTPEKSWDLFVKKVFEDEGSCPAELSDIGHQIVEKCKGLPLSIVLIAGVIVRGKKKKKDLWLQIEHNLD
SFISSNNNLQMMKVMQLSYDHLPYHLKPLLLYFARSQKSKRTPVSTLMQLWMAEGLVDHDSSVETTQSYLNALISSSLIM
VDHIPSESLWWTSAMIRACYVHDVVHDFCSVKAKKEKFF
>Solyc_Fla8924_00T011344.1
KSSNEPIKQASSSFVEVVVGHEEDEAWIIGQLLDEHESKLDVISIVGMPGVGKTTLANKVYNNTLVASHFHVRAKCTVSQ
NFNKSKVLREILQQVTASETNGSEDDLAEKLRVALLDKRYLIVLDDVWDIATGEMLIACFPKVERGNRVILTSRSGEVGL
KVKCRSDPVDLQVLTDEKSWELFEKRVFGDEGSCPAELLDIGHQIVEKCKGLPLALVLIAGVIVRGREGKEKEKEKDFWV
KIQNNLDSFTSSNINSQIMNVMQSSYDHLPYQLKPLLLYFATLQKSERTPVSTLMQLWMAEGLVDHDIPSKCSLEEVTHS
YLDALISSSLIMVDHIPSESVWTSVMIRACYVHDVVHDFCSVKAGKEKFF
>Solyc_Fla8924_00T011345.1
DELIEPTSSSFAEVTVGHEEDEAWIIGQLLDEHESELDVISIFGMPGVGKTTLANKVYNNTLVASHFHVRAKCTVSQKYN
KSKVLQEILQQVTGSGGKESEDDLAEMLRVALYNKRYLIVLDDVWDIATGEMLMACFPKVKRGNRIILTSRSSKVGLQVK
CHSDPLRLQLLTPEKSWDLFVKKVFGDEGSCPAELSEVGHQIVEKCKGLPLAIVLIAGVIVRGKKKEKDFWLKIIHNLDS
FISTNINLVMQLSYDHLPCHLKPLLLYFATTQKSQRTPVSTLMQMWMAEGLVDHDSLEETTQSYLDALISSSLIMVDHIP
SWSKWWASVMIKVCYMHDVVHDFCSLKAKKERFF
>Solyc_Fla8924_00T011346.1
DAKSSHESIVLTSSPFVEVTVGHEEEEAWIIGQLLDEHESELDVISIVGMPGVGKTTLANKVYNNTLVASHFHVRAKCTV
SQKYYKSKVLQEILQQVTGSGGKESEDDLAEMLRVALYNKRYLIVLDDVWDIATGEMLMACFPKVKRGNRIILTSRSSKV
GLQVKCHSDPLRLQLLTPEKSWDLFVKKVFGDEGSCPAELSEVGHQIVEKCKGLPLAIVLIAGVIVRGKKKEKDFWLKIL
HNLDSFISTNISLVMQLSYDHLPCHLKPLLLYFATTQKSQRTPVSTLMQLWMAEGFVDHDSLEEVTQSYLDALISSNLIM
VDHIPSESIWWTSTMIKVCYMHDVVHDFVSVKAENEKFF
>Solyc_Fla8924_00T011347.1
DAKSSHESIVLTSSPFVEVTVGHEEEEAWIIGQLLDEHESELDVISIVGMPGVGKTTLANKVYNNTLVASHFNVRAKCTV
SQNFNKSKVLREILQQVTGSGGNESEYDLAEKLRVALYDKRYLIVLDDVWDIATGEMLIACFPKVERGNRVILTSRSGEV
GLKVKCRSDPVDLQVLTDEKSWELFEKRVFGDEGSCPAELLDIGHEIVEKCKGLPLALVLIAGVIVRGREGKEKEKEKDF
WVKIQNNLDSFTSSNINSQIMNVMQSSYDHLPYQLKPLLLYFATLQKSERTPVSTLMQLWMAEGLVDHDIPSKCSLEEVT
ESYLDALISSGLIMVDHIPSGSYWTSVMIRACYVHDVVHDFCSVKAGKEKFF
>Solyc_Floradade_00T011045.1
DAKSSHESIVLTSSPFVEVTVGHEEEEAWIIGQLLDEHESELDVISIVGMPGVGKTTLANKVYNNTLVASHFNVRAKCTV
SQNFNKSKVLREILQQVTGSGGNESEYDLAEKLRVALYDKRYLIVLDDVWDIATGEMLIACFPKVERGNRVILTSRSGEV
GLKVKCRSDPVDLQVLTDEKSWELFEKRVFGDEGSCPAELLDIGHEIVEKCKGLPLALVLIAGVIVRGREGKEKEKEKDF
WVKIQNNLDSFTSSNINSQIMNVMQSSYDHLPYQLKPLLLYFATLQKSERTPVSTLMQLWMAEGLVDHDIPSKCSLEEVT
ESYLDALISSGLIMVDHIPSGSYWTSVMIRACYVHDVVHDFCSVKAGKEKFF
>Sopim_LA2093_00T011965.1
AKSSSQPTQSTSSPFVEVTVGHEKEESQIIDQLLDEHESELDVISIVGMPGLGKTTLANKVYKNTLVASHFHVRAWCTVS
QKYNKSKVLREILKQVTGSGGKESEDDLAEKLRRALLDKRYLIVLDDVWDIATGEMLIACFPKVKRGNRVILTSRSSEVG
LKVKCRSDPLNLELLTPEESWDLFEKRVFGDEGSCPAELSKVGHQIVEKCKGLPLAIVLIAGVIVRGKKKEKDFWLKILH
NLDSFISTNINLVMQLSYDHLPCHLKPLLLYFATTQKSQRTPVSTLMQLWMAEGFVDHDSLEEVTQSYLDALISSSLIMV
DHIPSESIWWMPSMIKVCYVHDVVHDFCSEKAKKQKFL
>Sopim_LA2093_00T011972.1
KSSNEPVKQTSSSFVEVVVGHEEDEAWIIGQLLDEHESKLDVISIVGMPGVGKTTLANKVYNNKLVASHFNVLAKCTVSQ
KYNKSKVLQEILQQVTGSGEKGSENDLAEKLRVALYDKRYLIVLDDVWDIATGEMLIACFPKVERGNRVILTSRSGEVGL
KVKCRSDPVDLQVLTDEKSWELFEKRVFGDEGSCPAELLDIGHQIVEKCKGLPLALVLIAGVIVRGREGKEKEKEKDFWV
KIQNNLDSFTSSNINSQIMNVMQSSYDHLPYQLKPLLLYFARSQKSKRTPVSVLMQLWMAEGLVDHDIGLKSSLEEVTHS
YLEALISSNLIMVDHIPSESIWWTSTMIKVCYVHDVVHDFCSVKAGKEKFF
>Sopim_LA2093_00T011973.1
PIVLTSSSFVEVTVGHEEEEAWIIGQLLDEHESELDVISIVGMPGVGKTTLANKVYNNTLVASHFNVRAKCTVSQKYNKS
KVLQEILQQVTGSGGKESEDDLAGKLRVALYDKRYLIVLDDVWDIATGEMLMACFPKVKRGNRIILTSRSSKVGLQVKCH
SDPLRLQLLTPEKSWDLFVKKVFGDEGSCPAELSEVGHQIVEKCKGLPLAIVLIAGVIVRGKKKEKDFWLKIIHNLDSFI
STNINLVMQLSYDHLPCHLKPLLLYFATTQKSKRTPVSMLMQLWMAEGLVDHDSLEEITQSYLDALISSSLIMVDHIPSW
SKWWASVMIKVCYMHDVVHDFCSLKAKKERFF
>Sopim_LA2093_00T011974.1
NEPIKLTSSSFVEVTVGHEEDEARIIGQLLDEHESELDVISIVGMPGVGKTTLANKVYNNTLVASHFKIRAKCTVSQNFN
KSKVLREILQQVTGSGTKECEDDLAEKLRVALLDKRYLIVLDDVWDIATGEMLIACFPKVERGNRVILTSRSSEVGLKVK
CRSDPLHLQILTPEKSWDLFVKKVFVDEGSCPAELSDVGHQIVEKCKGLPLSIVLIAGVIVRGKKKKKDLWLQIEHNLDS
FISSNNNSQMMNVMQLSYDHLPYHLKPLLLYFARSQKSKRTPVSTLMQLWMAEGLVDHDSSVETTQSYLDALISSSLIMV
DHIPSESLWWTSVMIRACYVHDVVHDFCSVKAKKEKFF
>Sopim_LA2093_00T011976.1
KSSNEPIKQASSSFVEVVVGHEEDEAWIIGQLLDEHESKLDVISIVGMPGVGKTTLANKVYNNTLVASHFNVRAKCTVSQ
NFNKSKVLREILQQVTASETNGSEDDLAEKLRVALLDKRYLIVLDDVWDIATGEMLIACFPKVERGNRVILTSRSGEVGL
KVKCRSDPVDLQVLTDEKSWELFEKRVFGDEGSCPAELLDIGHQIVEKCKGLPLALVLIAGVIVRGREGKKKEKDFWVKI
QHNLDSFTSSNINSQIMNVMQSSYDHLPYQLKPLLLYFATLQKSERTPVSTLMQLWMAEGLVDHDIPSKCSLEEVTHSYL
DALISSSLIMVDHIPSESVWTSVMIRACYVHDVVHDFCSVKAGKEKFF
>Sopim_LA2093_00T011977.1
DELIEPTSSSFVEVTVGHEEDEAWIIGQLLDEHESELDVISIVGMPGVGKTTLANKVYNNTLVASHFHVRAKCTVSQKYD
KSKVLQEILQQVTGSGGKESEDDLAEKLRVALYDKRYLIVLDDVWDIATGEMLMACFPKVKRGNRIILTSRSSKVGLQVK
CHSDPLRLQLLTPEKSWDLFVKKVFGDEGSCPAELSEVGHQIVEKCKGLPLAIVLIAGVIVRGKKKEKDFWLKIIHNLDS
FISTNINLVMQLSYDHLPCHLKPLLLYFATTQKSKRTPVSTLMQLWMAEGLVDHDSLEETTQSYLDALISSSLIMVDHIP
SWSKWWASVMIKVCYMHDVVHDFCSLKAKKERFF
>Sopim_LA2093_00T011978.1
DAKSSHESIVLTSSPFVEVTVGHEEEEAWIIGQLLDEHESELDVISIVGMPGVGKTTLANKVYNNTLVASHFHVRAKCTV
SQKYYKSKVLQEILQQVTGSGGKESEDDLAEMLRVALYNKRYLIVLDDVWDIATGEMLMACFPKVKRGNRIILTSRSSKV
GLQVKCHSDPLRLQLLTPEKSWDLFVKKVFGDEGSCPAELSEVGHQIVEKCKGLPLAIVLIAGVIVRGKKKEKDFWLKIL
HNLDSFISTNISLVMQLSYDHLPCHLKPLLLYFATTQKSQRTPVSTLMQLWMAEGFVDHDSLEEVTQSYLDALISSNLIM
VDHIPSESIWWTSTMIKVCYMHDVVHDFVSVKAENEKFF
>Sopim_LA2093_00T011979.1
DAKSSHESIVLTSSPFVEVTVGHEEEEAWIIGQLLDEHESELDVISIVGMPGVGKTTLANKVYNNTLVASHFHVRANCTV
SQKYNKSKVLQEILQQVTGSGGNESEYDLAEKLRVALYDKRYLIVLDDVWDIATGEMLIACFPKVERGNRVILTSRSGEV
GLKVKCRSDPVDLQVLTDEKSWELFEKRVFGDEGSCPAELLDIGHEIVEKCKGLPLALVLIAGVIVRGREGKEKEKEKDF
WVKIQNNLDSFTSSNINSQIMNVMQSSYDHLPYQLKPLLLYFATLQKSERTPVSTLMQLWMAEGLVDHDIPSKCSLEEVT
ESYLDALISSGLIMVDHIPSGSYWTSVMIRACYVHDVVHDFCSVKAGKEKFF
>Solyc_LYC1410_00T011066.1
DAKSSHESIVLTSSPFVEVTVGHEEEEAWIIGQLLDEHESELDVISIVGMPGVGKTTLANKVYNNTLVASHFNVRAKCTV
SQNFNKSKVLREILQQVTGSGGNESEYDLAEKLRVALYDKRYLIVLDDVWDIATGEMLIACFPKVERGNRVILTSRSGEV
GLKVKCRSDPVDLQVLTDEKSWELFEKRVFGDEGSCPAELLDIGHEIVEKCKGLPLALVLIAGVIVRGREGKEKEKEKDF
WVKIQNNLDSFTSSNINSQIMNVMQSSYDHLPYQLKPLLLYFATLQKSERTPVSTLMQLWMAEGLVDHDIPSKCSLEEVT
ESYLDALISSGLIMVDHIPSGSYWTSVMIRACYVHDVVHDFCSVKAGKEKFF
>Solyc_MM_04T000243.1
AKSSSQPTQSTSSPFVEVTVGHEKEESQIIDQLLDEHESELDVISIVGMPGLGKTTLANKVYKNTLVASHFHVRAWCTVS
QKYNKSKVLLEILQQVTASEEEKKVDDLAEKLRTALLDKRYLIVLDDVWDIATGEMLIACFPKVKRGNRVILTSRSSEVG
LKVKCRSDPLNLELLTPEESWDLFEKRVFGDEGSCPAELSKVGHQIVEKCKGLPLAIVLIAGVIVRGKKKEKDFWLKILH
NLDSFISTNINLVMQLSYDHLPCHLKPLLLYFATTQKSQRTPVSTLMQLWMAEGFVDHDSLEEVTQSYLDALISSSLIMV
DHIPSESIWWMPSMIKVCYVHDVVHDFCSEKAKKQKFL
>Solyc_MM_04T000246.1
KSSNEPIKQASSSFVEVVVGHEEDEAWIIGQLLDEHESKLDVISIVGMPGVGKTTLANKVYNNTLVASHFHVRAKCTVSQ
NFNKSKVLREILQQVTASETNGSEDDLAEKLRVALLDKRYLIVLDDVWDIATGEMLIACFPKVERGNRVILTSRSGEVGL
KVKCRSDPVDLQVLTDEKSWELFEKRVFGDEGSCPAELLDIGHQIVEKCKGLPLALVLIAGVIVRGREGKEKEKEKDFWV
KIQNNLDSFTSSNINSQIMNVMQSSYDHLPYQLKPLLLYFATLQKSERTPVSTLMQLWMAEGLVDHDIPSKCSLEEVTHS
YLDALISSSLIMVDHIPSESVWTSVMIRACYVHDVVHDFCSVKAGKEKFF
>Solyc_MM_04T000247.1
DELIEPTSSSFAEVTVGHEEDEAWIIGQLLDEHESELDVISIFGMPGVGKTTLANKVYNNTLVASHFHVRAKCTVSQKYN
KSKVLQEILQQVTGSGGKESEDDLAEMLRVALYNKRYLIVLDDVWDIATGEMLMACFPKVKRGNRIILTSRSSKVGLQVK
CHSDPLRLQLLTPEKSWDLFVKKVFGDEGSCPAELSEVGHQIVEKCKGLPLAIVLIAGVIVRGKKKEKDFWLKIIHNLDS
FISTNINLVMQLSYDHLPCHLKPLLLYFATTQKSQRTPVSTLMQMWMAEGLVDHDSLEETTQSYLDALISSSLIMVDHIP
SWSKWWASVMIKVCYMHDVVHDFCSLKAKKERFF
>Solyc_MM_04T000248.1
DAKSSHESIVLTSSPFVEVTVGHEEEEAWIIGQLLDEHESELDVISIVGMPGVGKTTLANKVYNNTLVASHFHVRAKCTV
SQKYYKSKVLQEILQQVTGSGGKESEDDLAEMLRVALYNKRYLIVLDDVWDIATGEMLMACFPKVKRGNRIILTSRSSKV
GLQVKCHSDPLRLQLLTPEKSWDLFVKKVFGDEGSCPAELSEVGHQIVEKCKGLPLAIVLIAGVIVRGKKKEKDFWLKIL
HNLDSFISTNISLVMQLSYDHLPCHLKPLLLYFATTQKSQRTPVSTLMQLWMAEGFVDHDSLEEVTQSYLDALISSNLIM
VDHIPSESIWWTSTMIKVCYMHDVVHDFVSVKAENEKFF
>Solyc_MM_04T000249.1
DAKSSHESIVLTSSPFVEVTVGHEEEEAWIIGQLLDEHESELDVISIVGMPGVGKTTLANKVYNNTLVASHFNVRAKCTV
SQNFNKSKVLREILQQVTGSGGNESEYDLAEKLRVALYDKRYLIVLDDVWDIATGEMLIACFPKVERGNRVILTSRSGEV
GLKVKCRSDPVDLQVLTDEKSWELFEKRVFGDEGSCPAELLDIGHEIVEKCKGLPLALVLIAGVIVRGREGKEKEKEKDF
WVKIQNNLDSFTSSNINSQIMNVMQSSYDHLPYQLKPLLLYFATLQKSERTPVSTLMQLWMAEGLVDHDIPSKCSLEEVT
ESYLDALISSGLIMVDHIPSGSYWTSVMIRACYVHDVVHDFCSVKAGKEKFF
>Sopim_PAS014479_00T011183.1
EPIVLTSSSFVEVTVGHEEDEAWIIGQLLDEHESELDVISIVGMPGVGKTTLANKVYNNTLVASHFNVRAKCTVSQKYNK
SKVLQEILQQVPHVSGGNESEDDLADKLRVALLDKRYLIVLDDVWDIATGEMLMACFPKVKRGNRIILTSRSSKVGLQVK
CHSDPLHLQLLTSEKSWDLFVKKVFGDEGSCPAELSEVGHQIVEKCKGLPLAIVLIAGVIDRGKKKEKDFWVKILYNLDS
VISTNINLVMQLSYDHLPCHLKPLLLYFARSQKSQRTPVSTLMQLWMAEGFVDHDSLEEVTQSYLDALISSSLIMVDHIP
SGSKWWTSVMIKVCYVHDVVHDFCSVKAKKEKFF
>Sopim_PAS014479_00T011186.1
DELIEPTSSSFVEVTVGHEEDEAWIIGQLLDEHESELDVISIFGMPGVGKTTLANKVYNNTLVASHFHVRAKCTVSQKYN
KSKVLQEILQQVTGSGGKESEDDLAEKLRVALYDKRYLIVLDDVWDIATGEMLMACFPKVKRGNRIILTSRSSKVGLQVK
CHSDPLRLQLLTPEKSWDLFVKKVFGDEGSCPAELSEVGHQIVEKCKGLPLAIVLIAGVIVRGKKKEKDFWLKIIHNLDS
FISTNINLVMQLSYDHLPCHLKPLLLYFATTQKSQRTPVSTLMQMWMAEGLVDHDSLEETTQSYLDALISSSLIMVDHIP
SWSKWWASVMIKVCYMHDVVHDFCSLKAKKERFF
>Sopim_PAS014479_00T011187.1
DAKSSHESIVLTSSPFVEVTVGHEEEEAWIIGQLLDEHESELDVISIVGMPGVGKTTLANKVYNNTLVASHFHVRAKCTV
SQKYNKSKVLQEILQQVTGSGGKESEDDLAEMLRVALYNKRYLIVLDDVWDIATGEMLMACFPKVKRGNRIILTSRSSKV
GLQVKCHSDPLRLQLLTPEKSWDLFVKKVFGDEGSCPAELSEVGHQIVEKCKGLPLAIVLIAGVIVRGKKKEKDFWLKII
HNLDSFISTNINLVMQLSYDHLPCHLKPLLLYFATTQKSQRTPVSTLMQLWMAEGFVDHDSLEEVTQSYLDALISSNLIM
VDHIPSESIWWTSTMIKVCYMHDVVHDFVSVKAEKEKFF
>Solyc_PI169588_00T011064.1
DAKSSHESIVLTSSPFVEVTVGHEEEEAWIIGQLLDEHESELDVISIVGMPGVGKTTLANKVYNNTLVASHFNVRAKCTV
SQNFNKSKVLREILQQVTGSGGNESEYDLAEKLRVALYDKRYLIVLDDVWDIATGEMLIACFPKVERGNRVILTSRSGEV
GLKVKCRSDPVDLQVLTDEKSWELFEKRVFGDEGSCPAELLDIGHEIVEKCKGLPLALVLIAGVIVRGREGKEKEKEKDF
WVKIQNNLDSFTSSNINSQIMNVMQSSYDHLPYQLKPLLLYFATLQKSERTPVSTLMQLWMAEGLVDHDIPSKCSLEEVT
ESYLDALISSGLIMVDHIPSGSYWTSVMIRACYVHDVVHDFCSVKAGKEKFF
>Solyc_PI303721_00T011035.1
DAKSSHESIVLTSSPFVEVTVGHEEEEAWIIGQLLDEHESELDVISIVGMPGVGKTTLANKVYNNTLVASHFNVRAKCTV
SQNFNKSKVLREILQQVTGSGGNESEYDLAEKLRVALYDKRYLIVLDDVWDIATGEMLIACFPKVERGNRVILTSRSGEV
GLKVKCRSDPVDLQVLTDEKSWELFEKRVFGDEGSCPAELLDIGHEIVEKCKGLPLALVLIAGVIVRGREGKEKEKEKDF
WVKIQNNLDSFTSSNINSQIMNVMQSSYDHLPYQLKPLLLYFATLQKSERTPVSTLMQLWMAEGLVDHDIPSKCSLEEVT
ESYLDALISSGLIMVDHIPSGSYWTSVMIRACYVHDVVHDFCSVKAGKEKFF
>Sopim_PP_04T000229.1
NEPIKLTSSSFVEVTVGHEEDEARIIGQLLDEHESELDVISIVGMPGVGKTTLANKVYNNTLVASHFKIRAKCTVSQNFN
KSKVLREILQQVTASETKESEDDLAGKLRVALLDKRYLIVLDDVWDIATGEMLIACFPKKVERGNRVILTSRSSEVGLKV
KCHSDPLHLQLLTPEKSWDLFVKKVFEDEGSCPAELSDIGHQIVEKCKGLPLSIVLIAGVIVRGKKKKKDLWLQIEHNLD
SFISSNNNLQMMKVMQLSYDHLPYHLKPLLLYFARSQKSKRTPVSTLMQLWMAEGLVDHDSSVETTQSYLNALISSSLIM
VDHIPSESLWWTSAMIRACYVHDVVHDFCSVKAKKEKFF
>Sopim_PP_04T000231.1
LIVAEVTRVGKTTLANKVYNNTLVASHFNIRAKCTVSQKYNKSKVLQEILQQVTGSGGKESEDDLAEKLRVALYDKRYLI
ILDDVWDIATGEMLMACFPKVKRGNRIILTSRSSKVGLQVKCHSDPLRLQLLTPEKSWDLFVKKVFGDEGSCPAELSEVG
HQIVEKCKGLPLAIVLIAGVIVRGKKKEKDFWLKIIHNLDSFISTNINLVMQLSYDHLPCHLKPLLLYFATTQKSKRTPV
SMLMQLWMAEGLVDHDSLEETTQSYLDALISSSLIMVDHIPSWSKWWASVMIKVCYMHDVVHDFCSLKAKKERFF
>Sopim_PP_04T000232.1
EPIVLTSSSFVEVTVGHEEDEAWIIGQLLDEHESELDVISIVGMPGVGKTTLANKVYNNTLVASHFNVRAKCTVSQKYNK
SKVLQEILQQVPHVSGGNESEDDLADKLRVALLDKRYLIVLDDVWDIATGEMLMACFPKVKRGNRIILTSRSSKVGLQVK
CHSDPLHLQLLTSEKSWDLFVKKVFGDEGSCPAELSEVGHQIVEKCKGLPLAIVLIAGVIDRGKKKEKDFWVKILYNLDS
VISTNINLVMQLSYDHLPCHLKPLLLYFARSQKSQRTPVSTLMQLWMAEGFVDHDSLEEVTQSYLDALISSSLIMVDHIP
SGSKWWTSVMIKVCYVHDVVHDFCSVKAKKEKFF
>Solyc04T000232.1
AKSSSQPTQSTSSPFVEVTVGHEKEESQIIDQLLDEHESELDVISIVGMPGLGKTTLANKVYKNTLVASHFHVRAWCTVS
QKYNKSKVLLEILQQVTASEEEKKVDDLAEKLRTALLDKRYLIVLDDVWDIATGEMLIACFPKVKRGNRVILTSRSSEVG
LKVKCRSDPLNLELLTPEESWDLFEKRVFGDEGSCPAELSKVGHQIVEKCKGLPLAIVLIAGVIVRGKKKEKDFWLKILH
NLDSFISTNINLVMQLSYDHLPCHLKPLLLYFATTQKSQRTPVSTLMQLWMAEGFVDHDSLEEVTQSYLDALISSSLIMV
DHIPSESIWWMPSMIKVCYVHDVVHDFCSEKAKKQKFL
>Solyc04T000235.1
KSSNEPIKQASSSFVEVVVGHEEDEAWIIGQLLDEHESKLDVISIVGMPGVGKTTLANKVYNNTLVASHFHVRAKCTVSQ
NFNKSKVLREILQQVTASETNGSEDDLAEKLRVALLDKRYLIVLDDVWDIATGEMLIACFPKVERGNRVILTSRSGEVGL
KVKCRSDPVDLQVLTDEKSWELFEKRVFGDEGSCPAELLDIGHQIVEKCKGLPLALVLIAGVIVRGREGKEKEKEKDFWV
KIQNNLDSFTSSNINSQIMNVMQSSYDHLPYQLKPLLLYFATLQKSERTPVSTLMQLWMAEGLVDHDIPSKCSLEEVTHS
YLDALISSSLIMVDHIPSESVWTSVMIRACYVHDVVHDFCSVKAGKEKFF
>Solyc04T000236.1
DAKSSHESIVLTSSPFVEVTVGHEEEEAWIIGQLLDEHESELDVISIVGMPGVGKTTLANKVYNNTLVASHFNVRAKCTV
SQNFNKSKVLREILQQVTGSGGNESEYDLAEKLRVALYDKRYLIVLDDVWDIATGEMLIACFPKVERGNRVILTSRSGEV
GLKVKCRSDPVDLQVLTDEKSWELFEKRVFGDEGSCPAELLDIGHEIVEKCKGLPLALVLIAGVIVRGREGKEKEKEKDF
WVKIQNNLDSFTSSNINSQIMNVMQSSYDHLPYQLKPLLLYFATLQKSERTPVSTLMQLWMAEGLVDHDIPSKCSLEEVT
ESYLDALISSGLIMVDHIPSGSYWTSVMIRACYVHDVVHDFCSVKAGKEKFF
>Solyc_TS112_04T000246.1
KSSNEPIKQASSSFVEVVVGHEEDEAWIIGQLLDEHESKLDVISIVGMPGVGKTTLANKVYNNTLVASHFNVRAKCTVSQ
NFNKSKVLREILQQVTASETNGSEDDLAEKLRVALLDKRYLIVLDDVWDIATGEMLIACFPKVERGNRVILTSRSGEVGL
KVKCRSDPVDLQVLTDEKSWELFEKRVFGDEGSCPAELLDIGHQIVEKCKGLPLALVLIAGVIVRGREGKKKEKDFWVKI
QHNLDSFTSSNINSQIMNVMQSSYDHLPYQLKPLLLYFATLQKSERTPVSTLMQLWMAEGLVDHDIPSKCSLEEVTHSYL
DALISSSLIMVDHIPSESVWTSVMIRACYVHDVVHDFCSVKAGKEKFF
>Solyc_TS112_04T000247.1
DELIEPTSSSFAEVTVGHEEDEAWIIGQLLDEHESELDVISIFGMPGVGKTTLANKVYNNTLVASHFHVRAKCTVSQKYN
KSKVLQEILQQVTGSGGKESEDDLAEMLRVALYNKRYLIVLDDVWDIATGEMLMACFPKVKRGNRIILTSRSSKVGLQVK
CHSDPLRLQLLTPEKSWDLFVKKVFGDEGSCPAELSEVGHQIVEKCKGLPLAIVLIAGVIVRGKKKEKDFWLKIIHNLDS
FISTNINLVMQLSYDHLPCHLKPLLLYFATTQKSQRTPVSTLMQMWMAEGLVDHDSLEETTQSYLDALISSSLIMVDHIP
SWSKWWASVMIKVCYMHDVVHDFCSLKAKKERFF
>Solyc_TS112_04T000248.1
DAKSSHESIVLTSSPFVEVTVGHEEEEAWIIGQLLDEHESELDVISIVGMPGVGKTTLANKVYNNTLVASHFHVRAKCTV
SQKYYKSKVLQEILQQVTGSGGKESEDDLAEMLRVALYNKRYLIVLDDVWDIATGEMLMACFPKVKRGNRIILTSRSSKV
GLQVKCHSDPLRLQLLTPEKSWDLFVKKVFGDEGSCPAELSEVGHQIVEKCKGLPLAIVLIAGVIVRGKKKEKDFWLKIL
HNLDSFISTNISLVMQLSYDHLPCHLKPLLLYFATTQKSQRTPVSTLMQLWMAEGFVDHDSLEEVTQSYLDALISSNLIM
VDHIPSESIWWTSTMIKVCYMHDVVHDFVSVKAENEKFF
>Solyc_TS112_04T000249.1
DAKSSHESIVLTSSPFVEVTVGHEEEEAWIIGQLLDEHESELDVISIVGMPGVGKTTLANKVYNNTLVASHFNVRAKCTV
SQNFNKSKVLREILQQVTGSGGNESEYDLAEKLRVALYDKRYLIVLDDVWDIATGEMLIACFPKVERGNRVILTSRSGEV
GLKVKCRSDPVDLQVLTDEKSWELFEKRVFGDEGSCPAELLDIGHEIVEKCKGLPLALVLIAGVIVRGREGKEKEKEKDF
WVKIQNNLDSFTSSNINSQIMNVMQSSYDHLPYQLKPLLLYFATLQKSERTPVSTLMQLWMAEGLVDHDIPSKCSLEEVT
ESYLDALISSGLIMVDHIPSGSYWTSVMIRACYVHDVVHDFCSVKAGKEKFF
>Solyc_TS117_04T000238.1
NEPIKLTSSSFVEVTVGHEEDEARIIGQLLDEHESELDVISIVGMPGVGKTTLANKVYNNTLVASHFKIRAKCTVSQNFN
KSKVLREILQQVTASETKESEDDLAGKLRVALLDKRYLIVLDDVWDIATGEMLIACFPKKVERGNRVILTSRSSEVGLKV
KCHSDPLHLQLLTPEKSWDLFVKKVFEDEGSCPAELSDIGHQIVEKCKGLPLSIVLIAGVIVRGKKKKKDLWLQIEHNLD
SFISSNNNLQMMKVMQLSYDHLPYHLKPLLLYFARSQKSKRTPVSTLMQLWMAEGLVDHDSSVETTQSYLNALISSSLIM
VDHIPSESLWWTSAMIRACYVHDVVHDFCSVKAKKEKFF
>Solyc_TS117_04T000240.1
AKSSSQPTQSTSSPFVEVTVGHEKEEAWIIDQLLDEHESELDVISIVGMPGLGKTTLANKVYKNTLVASHFHVRAWCTVS
QKYNKSKVLREILKQVTGSGGKESEDDLAEKLRRALLDKRYLIVLDDVWDIETGEMLIACFPKVKRGNRIILTSRSSKVG
LQVKCHSDPLRLQLLTPEKSWDLFVKKVFGDKGSCPAELSKVGHQIVEKCKGLPLAIVLIAGVIVRGKKKEKDFWLKILH
NLDSFISTNINLVMQLSYDHLPCHLKPLLLYFATTQKSQRTPVSTLMQLWMAEGFVDHDSLEEVTQSYLDALISSSLIMV
DHIPSESIWWTPLMIKVCYVHDVVHDFCSEKAKKEKLL
>Solyc_TS117_04T000242.1
KSSNEPIKQASSSFVEVVVGHEEDEAWIIGQLLDEHESKLDVISIVGMPGVGKTTLANKVYNNTLVASHFNVRAKCTVSQ
NFNKSKVLREILQQVTASETNGSEDDLAEKLRVALLDKRYLIVLDDVWDIATGEMLIACFPKVERGNRVILTSRSGEVGL
KVKCRSDPVDLQVLTDEKSWELFEKRVFGDEGSCPAELLDIGHQIVEKCKGLPLALVLIAGVIVRGREGKKKEKDFWVKI
QNNLDSFTSSNINSQIMNVMQSSYDHLPYQLKPLLLYFATLQKSERTPVSMLMQLWMAEGLVDHDIPSKCSLEEVTHSYL
DALISSSLIMVDHIPSESVWTSVMIRACYVHDVVHDFCSVKAGKEKFF
>Solyc_TS117_04T000243.1
DELIEPTSSSFVEVTVGHEEDEAWIIGQLLDEHESELDVISIVGMPGVGKTTLANKVYNNTLVASHFHVRAKCTVSQKYD
KSKVLQEILQQVTGSGGKESEDDLAEKLRVALYDKRYLIVLDDVWDIATGEMLMACFPKVKRGNRIILTSRSSKVGLQVK
CHSDPLRLQLLTPEKSWDLFVKKVFGDEGSCPAELSEVGHQIVEKCKGLPLAIVLIAGVIVRGKKKEKDFWLKIIHNLDS
FISTNINLVMQLSYDHLPCHLKPLLLYFATTQKSKRTPVSTLMQLWMAEGLVDHDSLEETTQSYLDALISSSLIMVDHIP
SWSKWWASVMIKVCYMHDVVHDFCSLKAKKERFF
>Solyc_TS117_04T000245.1
KSSNEPIKQASSSFVEVVVGHEEDEAWIIGQLLDEHESKLDVISIVGMPGVGKTTLANKVYNNTLVASHFNVRAKCTVSQ
NFNKSKVLWEILQQVTASETNGSEDDLAEKLRVALLDKRYLIVLDDVWDIATGEMLIACFPKVERGNRVILTSRSGEVGL
KVKCRSDPVDLQVLTDEKSWELFEKRVFGDEGSCPAELLDIGHQIVEKCKGLPLALVLIAGVIVRGREGKKKEKDFWVKI
QHNLDSFTSSNINSQIMNVMQSSYDHLPYQLKPLLLYFARSQKSKRTPVSTLMQLWMAEGLVDHDIGLKSSLEEVTHSYL
DALISSSLIMVDHIPSESVWTSVMIRACYVHDVVHDFCSVKAGKEKFF
>Solyc_TS117_04T000246.1
DELIEPTSSSFVEVTVGHEEDEAWIIGQLLDEHESELDVISIVGMPGVGKTTLANKVYNNTLVASHFHVRAKCTVSQKYD
KSKVLQEILQQVTGSGGKESEDDLAEKLRVALYDKRYLIVLDDVWDIATGEMLMACFPKVKRGNRIILTSRSSKVGLQVK
CHSDPLRLQLLTPEKSWDLFVKKVFGDEGSCPAELSEVGHQIVEKCKGLPLAIVLIAGVIVRGKKKEKDFWLKIIHNLDS
FISTNINLVMQLSYDHLPCHLKPLLLYFATTQKSKRTPVSTLMQLWMAEGLVDHDSLEETTQSYLDALISSSLIMVDHIP
SWSKWWASVMIKVCYMHDVVHDFCSLKAKKERFF
>Solyc_cer_TS118_04T000246.1
KSSNEPIKQASSSFVEVVVGHEEDEAWIIGQLLDEHESKLDVISIVGMPGVGKTTLANKVYNNTLVASHFNVRAKCTVSQ
NFNKSKVLREILQQVTASETNGSEDDLAEKLRVALLDKRYLIVLDDVWDIATGEMLIACFPKVERGNRVILTSRSGEVGL
KVKCRSDPVDLQVLTDEKSWELFEKRVFGDEGSCPAELLDIGHQIVEKCKGLPLALVLIAGVIVRGREGKKKEKDFWVKI
QHNLDSFTSSNINSQIMNVMQSSYDHLPYQLKPLLLYFATLQKSERTPVSTLMQLWMAEGLVDHDIPSKCSLEEVTHSYL
DALISSSLIMVDHIPSESVWTSVMIRACYVHDVVHDFCSVKAGKEKFF
>Solyc_cer_TS118_04T000247.1
DELIEPTSSSFAEVTVGHEEDEAWIIGQLLDEHESELDVISIFGMPGVGKTTLANKVYNNTLVASHFHVRAKCTVSQKYN
KSKVLQEILQQVTGSGGKESEDDLAEMLRVALYNKRYLIVLDDVWDIATGEMLMACFPKVKRGNRIILTSRSSKVGLQVK
CHSDPLRLQLLTPEKSWDLFVKKVFGDEGSCPAELSEVGHQIVEKCKGLPLAIVLIAGVIVRGKKKEKDFWLKIIHNLDS
FISTNINLVMQLSYDHLPCHLKPLLLYFATTQKSQRTPVSTLMQMWMAEGLVDHDSLEETTQSYLDALISSSLIMVDHIP
SWSKWWASVMIKVCYMHDVVHDFCSLKAKKERFF
>Solyc_cer_TS118_04T000248.1
DAKSSHESIVLTSSPFVEVTVGHEEEEAWIIGQLLDEHESELDVISIVGMPGVGKTTLANKVYNNTLVASHFHVRAKCTV
SQKYYKSKVLQEILQQVTGSGGKESEDDLAEMLRVALYNKRYLIVLDDVWDIATGEMLMACFPKVKRGNRIILTSRSSKV
GLQVKCHSDPLRLQLLTPEKSWDLFVKKVFGDEGSCPAELSEVGHQIVEKCKGLPLAIVLIAGVIVRGKKKEKDFWLKIL
HNLDSFISTNISLVMQLSYDHLPCHLKPLLLYFATTQKSQRTPVSTLMQLWMAEGFVDHDSLEEVTQSYLDALISSNLIM
VDHIPSESIWWTSTMIKVCYMHDVVHDFVSVKAENEKFF
>Solyc_cer_TS118_04T000249.1
DAKSSHESIVLTSSPFVEVTVGHEEEEAWIIGQLLDEHESELDVISIVGMPGVGKTTLANKVYNNTLVASHFNVRAKCTV
SQNFNKSKVLREILQQVTGSGGNESEYDLAEKLRVALYDKRYLIVLDDVWDIATGEMLIACFPKVERGNRVILTSRSGEV
GLKVKCRSDPVDLQVLTDEKSWELFEKRVFGDEGSCPAELLDIGHEIVEKCKGLPLALVLIAGVIVRGREGKEKEKEKDF
WVKIQNNLDSFTSSNINSQIMNVMQSSYDHLPYQLKPLLLYFATLQKSERTPVSTLMQLWMAEGLVDHDIPSKCSLEEVT
ESYLDALISSGLIMVDHIPSGSYWTSVMIRACYVHDVVHDFCSVKAGKEKFF
>Solyc_TS12_04T000239.1
NEPIKLTSSSFVEVTVGHEEDEARIIGQLLDEHESELDVISIVGMPGVGKTTLANKVYNNTLVASHFKIRAKCTVSQNFN
KSKVLREILQQVTASETKESEDDLAGKLRVALLDKRYLIVLDDVWDIATGEMLIACFPKKVERGNRVILTSRSSEVGLKV
KCHSDTLHLQLLTPEKSWDLFVKKVFEDEGSCPAELSDIGHQIVEKCKGLPLSIVLIAGVIVRGKKKKKDLWLQIEHNLD
SFISSNNNLQMMKVMQLSYDHLPYHLKPLLLYFARSQKSKRTPVSTLMQLWMAEGLVDHDSSVETTQSYLNALISSSLIM
VDHIPSESLWWTSAMIRACYVHDVVHDFCSVKAKKEKFF
>Solyc_TS12_04T000241.1
AKSSSQPTQSTSSPFVEVTVGHEKEEAWIIDQLLDEHESELDVISIVGMPGLGKTTLANKYNKSKVLREILKQVTGSGGK
ESEHDLAEKLRRALLDKRYLIVLDDVWDIETGEMLIACFPKVKRGNRIILTSRSSKVGLQVKCHSDPLRLQLLTPEKSWD
LFVKKVFGDKGSCPAELSKVGHQIVEKCKGLPLAIVLIAGVIVRGKKKEKDFWLKILHNLDSFISTNINLVMQLSYDHLP
CHLKPLLLYFATTQKSQRTPVSTLMQLWMAEGFVDHDSLEEVTQSYLDALISSSLIMVDHIPSESIWWTPLMIKVCYVHD
VVHDFCSEKAKKEKLL
>Solyc_TS12_04T000243.1
KSSNEPIKQASSSFVEVVVGHEEDEAWIIGQLLDEHESKLDVISIVGMPGVGKTTLANKVYNNTLVASHFNVRAKCTVSQ
NFNKSKVLREILQQVTASETNGSEDDLAEKLRVALLDKRYLIVLDDVWDIATGEMLIACFPKVERGNRVILTSRSGEVGL
KVKCRSDPVDLQVLTDEKSWELFEKRVFGDEGSCPAELLDIGHQIVEKCKGLPLALVLIAGVIVRGREGKKKEKDFWVKI
QHNLDSFTSSNINSQIMNVMQSSYDHLPYQLKPLLLYFATLQKSERTPVSTLMQLWMAEGLVDHDIPSKCSLEEVTHSYL
DALISSSLIMVDHIPSESVWTSVMIRACYVHDVVHDFCSVKAGKEKFF
>Solyc_TS12_04T000244.1
DELIEPTSSSFAEVTVGHEEDEAWIIGQLLDEHESELDVISIFGMPGVGKTTLANKVYNNTLVASHFHVRAKCTVSQKYN
KSKVLQEILQQVTGSGGKESEDDLAEMLRVALYNKRYLIVLDDVWDIATGEMLMACFPKVKRGNRIILTSRSSKVGLQVK
CHSDPLRLQLLTPEKSWDLFVKKVFGDEGSCPAELSEVGHQIVEKCKGLPLAIVLIAGVIVRGKKKEKDFWLKIIHNLDS
FISTNINLVMQLSYDHLPCHLKPLLLYFATTQKSQRTPVSTLMQMWMAEGLVDHDSLEETTQSYLDALISSSLIMVDHIP
SWSKWWASVMIKVCYMHDVVHDFCSLKAKKERFF
>Solyc_TS12_04T000245.1
DAKSSHESIVLTSSPFVEVTVGHEEEEAWIIGQLLDEHESELDVISIVGMPGVGKTTLANKVYNNTLVASHFHVRAKCTV
SQKYYKSKVLQEILQQVTGSGGKESEDDLAEMLRVALYNKRYLIVLDDVWDIATGEMLMACFPKVKRGNRIILTSRSSKV
GLQVKCHSDPLRLQLLTPEKSWDLFVKKVFGDEGSCPAELSEVGHQIVEKCKGLPLAIVLIAGVIVRGKKKEKDFWLKIL
HNLDSFISTNISLVMQLSYDHLPCHLKPLLLYFATTQKSQRTPVSTLMQLWMAEGFVDHDSLEEVTQSYLDALISSNLIM
VDHIPSESIWWTSTMIKVCYMHDVVHDFVSVKAENEKFF
>Solyc_TS12_04T000246.1
DAKSSHESIVLTSSPFVEVTVGHEEEEAWIIGQLLDEHESELDVISIVGMPGVGKTTLANKVYNNTLVASHFNVRAKCTV
SQNFNKSKVLREILQQVTGSGGNESEYDLAEKLRVALYDKRYLIVLDDVWDIATGEMLIACFPKVERGNRVILTSRSGEV
GLKVKCRSDPVDLQVLTDEKSWELFEKRVFGDEGSCPAELLDIGHEIVEKCKGLPLALVLIAGVIVRGREGKEKEKEKDF
WVKIQNNLDSFTSSNINSQIMNVMQSSYDHLPYQLKPLLLYFATLQKSERTPVSTLMQLWMAEGLVDHDIPSKCSLEEVT
ESYLDALISSGLIMVDHIPSGSYWTSVMIRACYVHDVVHDFCSVKAGKEKFF
>Sopim_TS15_04T000214.1
AKSSSQPTQSTSSPFVEVTVGHEKEESQIIDQLLDEHESELDVISIVGMPGLGKTTLANKVYKNTLVASHFHVRAWCTVS
QKYNKSKVLREILKQVTGSGGKESEDDLAEKLRRALLDKRYLIVLDDVWDIATGEMLIACFPKVKRGNRVILTSRSSEVG
LKVKCRSDPLNLELLTPEESWDLFEKRVFGDEGSCPAELSKVGHQIVEKCKGLPLAIVLIAGVIVRGKKKEKDFWLKILH
NLDSFISTNINLVMQLSYDHLPCHLKPLLLYFATTQKSQRTPVSTLMQLWMAEGFVDHDSLEEVTQSYLDALISSSLIMV
DHIPSESIWWMPSMIKVCYVHDVVHDFCSEKAKKQKFL
>Sopim_TS15_04T000220.1
DAKSSHESIVLTSSPFVEVTVGHEEEEAWIIGQLLDEHESELDVISIVGMPGVGKTTLANKVYNNTLVASHFHVRANCTV
SQKYNKSKVLQEILQQVTGSGGNESEYDLAEKLRVALYDKRYLIVLDDVWDIATGEMLIACFPKVERGNRVILTSRSGEV
GLKVKCRSDPVDLQVLTDEKSWELFEKRVFGDEGSCPAELLDIGHEIVEKCKGLPLALVLIAGVIVRGREGKEKEKEKDF
WVKIQNNLDSFTSSNINSQIMNVMQSSYDHLPYQLKPLLLYFATLQKSERTPVSTLMQLWMAEGLVDHDIPSKCSLEEVT
ESYLDALISSGLIMVDHIPSGSYWTSVMIRACYVHDVVHDFCSVKAGKEKFF
>Solyc_TS166_04T000232.1
AKSSSQPTQSTSSPFVEVTVGHEKEESQIIDQLLDEHESELDVISIVGMPGLGKTTLANKVYKNTLVASHFHVRAWCTVS
QKYNKSKVLLEILQQVTASEEEKKVDDLAEKLRTALLDKRYLIVLDDVWDIATGEMLIACFPKVKRGNRVILTSRSSEVG
LKVKCRSDPLNLELLTPEESWDLFEKRVFGDEGSCPAELSKVGHQIVEKCKGLPLAIVLIAGVIVRGKKKEKDFWLKILH
NLDSFISTNINLVMQLSYDHLPCHLKPLLLYFATTQKSQRTPVSTLMQLWMAEGFVDHDSLEEVTQSYLDALISSSLIMV
DHIPSESIWWMPSMIKVCYVHDVVHDFCSEKAKKQKFL
>Solyc_TS166_04T000235.1
NEPIKLTSSSFVEVTVGHEEDEARIIGQLLDEHESELDVISIVGMPGVGKTTLANKVYNNTLVASHFKIRAKCTVSQNFN
KSKVLREILQQVTASETKESEDDLAGKLRVALLDKRYLIVLDDVWDIATGEMLIACFPKKVERGNRVILTSRSSEVGLKV
KCHSDTLHLQLLTPEKSWDLFVKKVFEDEGSCPAELSDIGHQIVEKCKGLPLSIVLIAGVIVRGKKKKKDLWLQIEHNLD
SFISSNNNLQMMKVMQLSYDHLPYHLKPLLLYFARSQKSKRTPVSTLMQLWMAEGLVDHDSSVETTQSYLNALISSSLIM
VDHIPSESLWWTSAMIRACYVHDVVHDFCSVKAKKEKFF
>Solyc_TS166_04T000239.1
KSSNEPIKQASSSFVEVVVGHEEDEAWIIGQLLDEHESKLDVISIVGMPGVGKTTLANKVYNNTLVASHFHVRAKCTVSQ
NFNKSKVLREILQQVTASETNGSEDDLAEKLRVALLDKRYLIVLDDVWDIATGEMLIACFPKVERGNRVILTSRSGEVGL
KVKCRSDPVDLQVLTDEKSWELFEKRVFGDEGSCPAELLDIGHQIVEKCKGLPLALVLIAGVIVRGREGKEKEKEKDFWV
KIQNNLDSFTSSNINSQIMNVMQSSYDHLPYQLKPLLLYFATLQKSERTPVSTLMQLWMAEGLVDHDIPSKCSLEEVTHS
YLDALISSSLIMVDHIPSESVWTSVMIRACYVHDVVHDFCSVKAGKEKFF
>Solyc_TS166_04T000240.1
DELIEPTSSSFAEVTVGHEEDEAWIIGQLLDEHESELDVISIFGMPGVGKTTLANKVYNNTLVASHFHVRAKCTVSQKYN
KSKVLQEILQQVTGSGGKESEDDLAEMLRVALYNKRYLIVLDDVWDIATGEMLMACFPKVKRGNRIILTSRSSKVGLQVK
CHSDPLRLQLLTPEKSWDLFVKKVFGDEGSCPAELSEVGHQIVEKCKGLPLAIVLIAGVIVRGKKKEKDFWLKIIHNLDS
FISTNINLVMQLSYDHLPCHLKPLLLYFATTQKSQRTPVSTLMQMWMAEGLVDHDSLEETTQSYLDALISSSLIMVDHIP
SWSKWWASVMIKVCYMHDVVHDFCSLKAKKERFF
>Solyc_TS166_04T000241.1
DAKSSHESIVLTSSPFVEVTVGHEEEEAWIIGQLLDEHESELDVISIVGMPGVGKTTLANKVYNNTLVASHFHVRAKCTV
SQKYYKSKVLQEILQQVTGSGGKESEDDLAEMLRVALYNKRYLIVLDDVWDIATGEMLMACFPKVKRGNRIILTSRSSKV
GLQVKCHSDPLRLQLLTPEKSWDLFVKKVFGDEGSCPAELSEVGHQIVEKCKGLPLAIVLIAGVIVRGKKKEKDFWLKIL
HNLDSFISTNISLVMQLSYDHLPCHLKPLLLYFATTQKSQRTPVSTLMQLWMAEGFVDHDSLEEVTQSYLDALISSNLIM
VDHIPSESIWWTSTMIKVCYMHDVVHDFVSVKAENEKFF
>Solyc_TS166_04T000242.1
DAKSSHESIVLTSSPFVEVTVGHEEEEAWIIGQLLDEHESELDVISIVGMPGVGKTTLANKVYNNTLVASHFNVRAKCTV
SQNFNKSKVLREILQQVTGSGGNESEYDLAEKLRVALYDKRYLIVLDDVWDIATGEMLIACFPKVERGNRVILTSRSGEV
GLKVKCRSDPVDLQVLTDEKSWELFEKRVFGDEGSCPAELLDIGHEIVEKCKGLPLALVLIAGVIVRGREGKEKEKEKDF
WVKIQNNLDSFTSSNINSQIMNVMQSSYDHLPYQLKPLLLYFATLQKSERTPVSTLMQLWMAEGLVDHDIPSKCSLEEVT
ESYLDALISSGLIMVDHIPSGSYWTSVMIRACYVHDVVHDFCSVKAGKEKFF
>Solyc_TS171_04T000242.1
AKSSSQPTQSTSSPFVEVTVGHEKEESQIIDQLLDEHESELDVISIVGMPGLGKTTLANKVYKNTLVASHFHVRAWCTVS
QKYNKSKVLLEILQQVTASEEEKKVDDLAEKLRTALLDKRYLIVLDDVWDIATGEMLIACFPKVKRGNRVILTSRSSEVG
LKVKCRSDPLNLELLTPEESWDLFEKRVFGDEGSCPAELSKVGHQIVEKCKGLPLAIVLIAGVIVRGKKKEKDFWLKILH
NLDSFISTNINLVMQLSYDHLPCHLKPLLLYFATTQKSQRTPVSTLMQLWMAEGFVDHDSLEEVTQSYLDALISSSLIMV
DHIPSESIWWMPSMIKVCYVHDVVHDFCSEKAKKQKFL
>Solyc_TS185_04T000244.1
AKSSSQPTQSTSSPFVEVTVGHEKEESQIIDQLLDEHESELDVISIVGMPGLGKTTLANKVYKNTLVASHFHVRAWCTVS
QKYNKSKVLLEILQQVTASEEEKKVDDLAEKLRTALLDKRYLIVLDDVWDIATGEMLIACFPKVKRGNRVILTSRSSEVG
LKVKCRSDPLNLELLTPEESWDLFEKRVFGDEGSCPAELSKVGHQIVEKCKGLPLAIVLIAGVIVRGKKKEKDFWLKILH
NLDSFISTNINLVMQLSYDHLPCHLKPLLLYFATTQKSQRTPVSTLMQLWMAEGFVDHDSLEEVTQSYLDALISSSLIMV
DHIPSESIWWMPSMIKVCYVHDVVHDFCSEKAKKQKFL
>Solyc_TS185_04T000246.1
NEPIKLTSSSFVEVTVGHEEDEARIIGQLLDEHESELDVISIVGMPGVGKTTLANKVYNNTLVASHFKIRAKCTVSQNFN
KSKVLREILQQVTASETKESEDDLAGKLRVALLDKRYLIVLDDVWDIATGEMLIACFPKKVERGNRVILTSRSSEVGLKV
KCHSDTLHLQLLTPEKSWDLFVKKVFEDEGSCPAELSDIGHQIVEKCKGLPLSIVLIAGVIVRGKKKKKDLWLQIEHNLD
SFISSNNNLQMMKVMQLSYDHLPYHLKPLLLYFARSQKSKRTPVSTLMQLWMAEGLVDHDSSVETTQSYLNALISSSLIM
VDHIPSESLWWTSAMIRACYVHDVVHDFCSVKAKKEKFF
>Solyc_TS185_04T000251.1
KSSNEPIKQASSSFVEVVVGHEEDEAWIIGQLLDEHESKLDVISIVGMPGVGKTTLANKVYNNTLVASHFHVRAKCTVSQ
NFNKSKVLREILQQVTASETNGSEDDLAEKLRVALLDKRYLIVLDDVWDIATGEMLIACFPKVERGNRVILTSRSGEVGL
KVKCRSDPVDLQVLTDEKSWELFEKRVFGDEGSCPAELLDIGHQIVEKCKGLPLALVLIAGVIVRGREGKEKEKEKDFWV
KIQNNLDSFTSSNINSQIMNVMQSSYDHLPYQLKPLLLYFATLQKSERTPVSTLMQLWMAEGLVDHDIPSKCSLEEVTHS
YLDALISSSLIMVDHIPSESVWTSVMIRACYVHDVVHDFCSVKAGKEKFF
>Solyc_TS185_04T000252.1
DELIEPTSSSFAEVTVGHEEDEAWIIGQLLDEHESELDVISIFGMPGVGKTTLANKVYNNTLVASHFHVRAKCTVSQKYN
KSKVLQEILQQVTGSGGKESEDDLAEMLRVALYNKRYLIVLDDVWDIATGEMLMACFPKVKRGNRIILTSRSSKVGLQVK
CHSDPLRLQLLTPEKSWDLFVKKVFGDEGSCPAELSEVGHQIVEKCKGLPLAIVLIAGVIVRGKKKEKDFWLKIIHNLDS
FISTNINLVMQLSYDHLPCHLKPLLLYFATTQKSQRTPVSTLMQMWMAEGLVDHDSLEETTQSYLDALISSSLIMVDHIP
SWSKWWASVMIKVCYMHDVVHDFCSLKAKKERFF
>Solyc_TS185_04T000253.1
DAKSSHESIVLTSSPFVEVTVGHEEEEAWIIGQLLDEHESELDVISIVGMPGVGKTTLANKVYNNTLVASHFHVRAKCTV
SQKYYKSKVLQEILQQVTGSGGKESEDDLAEMLRVALYNKRYLIVLDDVWDIATGEMLMACFPKVKRGNRIILTSRSSKV
GLQVKCHSDPLRLQLLTPEKSWDLFVKKVFGDEGSCPAELSEVGHQIVEKCKGLPLAIVLIAGVIVRGKKKEKDFWLKIL
HNLDSFISTNISLVMQLSYDHLPCHLKPLLLYFATTQKSQRTPVSTLMQLWMAEGFVDHDSLEEVTQSYLDALISSNLIM
VDHIPSESIWWTSTMIKVCYMHDVVHDFVSVKAENEKFF
>Solyc_TS185_04T000254.1
DAKSSHESIVLTSSPFVEVTVGHEEEEAWIIGQLLDEHESELDVISIVGMPGVGKTTLANKVYNNTLVASHFNVRAKCTV
SQNFNKSKVLREILQQVTGSGGNESEYDLAEKLRVALYDKRYLIVLDDVWDIATGEMLIACFPKVERGNRVILTSRSGEV
GLKVKCRSDPVDLQVLTDEKSWELFEKRVFGDEGSCPAELLDIGHEIVEKCKGLPLALVLIAGVIVRGREGKEKEKEKDF
WVKIQNNLDSFTSSNINSQIMNVMQSSYDHLPYQLKPLLLYFATLQKSERTPVSTLMQLWMAEGLVDHDIPSKCSLEEVT
ESYLDALISSGLIMVDHIPSGSYWTSVMIRACYVHDVVHDFCSVKAGKEKFF
>Solyc_TS204_04T000247.1
AKSSSQPTQSTSSPFVEVTVGHEKEESQIIDQLLDEHESELDVISIVGMPGLGKTTLANKVYKNTLVASHFHVRAWCTVS
QKYNKSKVLLEILQQVTASEEEKKVDDLAEKLRTALLDKRYLIVLDDVWDIATGEMLIACFPKVKRGNRVILTSRSSEVG
LKVKCRSDPLNLELLTPEESWDLFEKRVFGDEGSCPAELSKVGHQIVEKCKGLPLAIVLIAGVIVRGKKKEKDFWLKILH
NLDSFISTNINLVMQLSYDHLPCHLKPLLLYFATTQKSQRTPVSTLMQLWMAEGFVDHDSLEEVTQSYLDALISSSLIMV
DHIPSESIWWMPSMIKVCYVHDVVHDFCSEKAKKQKFL
>Solyc_TS204_04T000250.1
NEPIKLTSSSFVEVTVGHEEDEARIIGQLLDEHESELDVISIVGMPGVGKTTLANKVYNNTLVASHFKIRAKCTVSQNFN
KSKVLREILQQVTASETKESEDDLAGKLRVALLDKRYLIVLDDVWDIATGEMLIACFPKKVERGNRVILTSRSSEVGLKV
KCHSDTLHLQLLTPEKSWDLFVKKVFEDEGSCPAELSDIGHQIVEKCKGLPLSIVLIAGVIVRGKKKKKDLWLQIEHNLD
SFISSNNNLQMMKVMQLSYDHLPYHLKPLLLYFARSQKSKRTPVSTLMQLWMAEGLVDHDSSVETTQSYLNALISSSLIM
VDHIPSESLWWTSAMIRACYVHDVVHDFCSVKAKKEKFF
>Solyc_TS204_04T000253.1
KSSNEPIKQASSSFVEVVVGHEEDEAWIIGQLLDEHESKLDVISIVGMPGVGKTTLANKVYNNTLVASHFHVRAKCTVSQ
NFNKSKVLREILQQVTASETNGSEDDLAEKLRVALLDKRYLIVLDDVWDIATGEMLIACFPKVERGNRVILTSRSGEVGL
KVKCRSDPVDLQVLTDEKSWELFEKRVFGDEGSCPAELLDIGHQIVEKCKGLPLALVLIAGVIVRGREGKEKEKEKDFWV
KIQNNLDSFTSSNINSQIMNVMQSSYDHLPYQLKPLLLYFATLQKSERTPVSTLMQLWMAEGLVDHDIPSKCSLEEVTHS
YLDALISSSLIMVDHIPSESVWTSVMIRACYVHDVVHDFCSVKAGKEKFF
>Solyc_TS204_04T000254.1
DELIEPTSSSFAEVTVGHEEDEAWIIGQLLDEHESELDVISIFGMPGVGKTTLANKVYNNTLVASHFHVRAKCTVSQKYN
KSKVLQEILQQVTGSGGKESEDDLAEMLRVALYNKRYLIVLDDVWDIATGEMLMACFPKVKRGNRIILTSRSSKVGLQVK
CHSDPLRLQLLTPEKSWDLFVKKVFGDEGSCPAELSEVGHQIVEKCKGLPLAIVLIAGVIVRGKKKEKDFWLKIIHNLDS
FISTNINLVMQLSYDHLPCHLKPLLLYFATTQKSQRTPVSTLMQMWMAEGLVDHDSLEETTQSYLDALISSSLIMVDHIP
SWSKWWASVMIKVCYMHDVVHDFCSLKAKKERFF
>Solyc_TS204_04T000255.1
DAKSSHESIVLTSSPFVEVTVGHEEEEAWIIGQLLDEHESELDVISIVGMPGVGKTTLANKVYNNTLVASHFHVRAKCTV
SQKYYKSKVLQEILQQVTGSGGKESEDDLAEMLRVALYNKRYLIVLDDVWDIATGEMLMACFPKVKRGNRIILTSRSSKV
GLQVKCHSDPLRLQLLTPEKSWDLFVKKVFGDEGSCPAELSEVGHQIVEKCKGLPLAIVLIAGVIVRGKKKEKDFWLKIL
HNLDSFISTNISLVMQLSYDHLPCHLKPLLLYFATTQKSQRTPVSTLMQLWMAEGFVDHDSLEEVTQSYLDALISSNLIM
VDHIPSESIWWTSTMIKVCYMHDVVHDFVSVKAENEKFF
>Solyc_TS204_04T000256.1
DAKSSHESIVLTSSPFVEVTVGHEEEEAWIIGQLLDEHESELDVISIVGMPGVGKTTLANKVYNNTLVASHFNVRAKCTV
SQNFNKSKVLREILQQVTGSGGNESEYDLAEKLRVALYDKRYLIVLDDVWDIATGEMLIACFPKVERGNRVILTSRSGEV
GLKVKCRSDPVDLQVLTDEKSWELFEKRVFGDEGSCPAELLDIGHEIVEKCKGLPLALVLIAGVIVRGREGKEKEKEKDF
WVKIQNNLDSFTSSNINSQIMNVMQSSYDHLPYQLKPLLLYFATLQKSERTPVSTLMQLWMAEGLVDHDIPSKCSLEEVT
ESYLDALISSGLIMVDHIPSGSYWTSVMIRACYVHDVVHDFCSVKAGKEKFF
>Sopim_TS222_04T000240.1
AKSSSQPTQSTSSPFVEVTVGHEKEESQIIDQLLDEHESELDVISIVGMPGLGKTTLANKVYKNTLVASHFHVRAWCTVS
QKYNKSKVLLEILQQVTASEEEKKVDDLAEKLRTALLDKRYLIVLDDVWDIATGEMLIACFPKVKRGNRVILTSRSSEVG
LKVKCRSDPLNLELLTPEESWDLFEKRVFGDEGSCPAELSKVGHQIVEKCKGLPLAIVLIAGVIVRGKKKEKDFWLKILH
NLDSFISTNINLVMQLSYDHLPCHLKPLLLYFATTQKSQRTPVSTLMQLWMAEGFVDHDSLEEVTQSYLDALISSSLIMV
DHIPSESIWWMPSMIKVCYVHDVVHDFCSEKAKKQKFL
>Sopim_TS222_04T000242.1
KSSNEPIKQASSSFVEVVVGHEEDEAWIIGQLLDEHESKLDVISIVGMPGVGKTTLANKVYNNTLVASHFNVRAKCTVSQ
NFNKSKVLREILQQVTASETNGSEDDLAEKLRVALLDKRYLIVLDDVWDIATGEMLIACFPKVERGNRVILTSRSGEVGL
KVKCRSDPVDLQVLTDEKSWELFEKRVFGDEGSCPAELLDIGHQIVEKCKGLPLALVLIAGVIVRGREGKKKEKDFWVKI
QHNLDSFTSSNINSQIMNVMQSSYDHLPYQLKPLLLYFATLQKSERTPVSTLMQLWMAEGLVDHDIPSKCSLEEVTHSYL
DALISSSLIMVDHIPSESVWTSVMIRACYVHDVVHDFCSVKAGKEKFF
>Sopim_TS222_04T000243.1
DELIEPTSSSFAEVTVGHEEDEAWIIGQLLDEHESELDVISIFGMPGVGKTTLANKVYNNTLVASHFHVRAKCTVSQKYN
KSKVLQEILQQVTGSGGKESEDDLAEMLRVALYNKRYLIVLDDVWDIATGEMLMACFPKVKRGNRIILTSRSSKVGLQVK
CHSDPLRLQLLTPEKSWDLFVKKVFGDEGSCPAELSEVGHQIVEKCKGLPLAIVLIAGVIVRGKKKEKDFWLKIIHNLDS
FISTNINLVMQLSYDHLPCHLKPLLLYFATTQKSQRTPVSTLMQMWMAEGLVDHDSLEETTQSYLDALISSSLIMVDHIP
SWSKWWASVMIKVCYMHDVVHDFCSLKAKKERFF
>Sopim_TS222_04T000244.1
DAKSSHESIVLTSSPFVEVTVGHEEEEAWIIGQLLDEHESELDVISIVGMPGVGKTTLANKVYNNTLVASHFHVRAKCTV
SQKYYKSKVLQEILQQVTGSGGKESEDDLAEMLRVALYNKRYLIVLDDVWDIATGEMLMACFPKVKRGNRIILTSRSSKV
GLQVKCHSDPLRLQLLTPEKSWDLFVKKVFGDEGSCPAELSEVGHQIVEKCKGLPLAIVLIAGVIVRGKKKEKDFWLKIL
HNLDSFISTNISLVMQLSYDHLPCHLKPLLLYFATTQKSQRTPVSTLMQLWMAEGFVDHDSLEEVTQSYLDALISSNLIM
VDHIPSESIWWTSTMIKVCYMHDVVHDFVSVKAENEKFF
>Sopim_TS222_04T000245.1
DAKSSHESIVLTSSPFVEVTVGHEEEEAWIIGQLLDEHESELDVISIVGMPGVGKTTLANKVYNNTLVASHFNVRAKCTV
SQNFNKSKVLREILQQVTGSGGNESEYDLAEKLRVALYDKRYLIVLDDVWDIATGEMLIACFPKVERGNRVILTSRSGEV
GLKVKCRSDPVDLQVLTDEKSWELFEKRVFGDEGSCPAELLDIGHEIVEKCKGLPLALVLIAGVIVRGREGKEKEKEKDF
WVKIQNNLDSFTSSNINSQIMNVMQSSYDHLPYQLKPLLLYFATLQKSERTPVSTLMQLWMAEGLVDHDIPSKCSLEEVT
ESYLDALISSGLIMVDHIPSGSYWTSVMIRACYVHDVVHDFCSVKAGKEKFF
>Solyc_cer_TS238_04T000240.1
AKSSSQPTQSTSSPFVEVTVGHEKEESQIIDQLLDEHESELDVISIVGMPGLGKTTLANKVYKNTLVASHFHVRAWCTVS
QKYNKSKVLLEILQQVTASEEEKKVDDLAEKLRTALLDKRYLIVLDDVWDIATGEMLIACFPKVKRGNRVILTSRSSEVG
LKVKCRSDPLNLELLTPEESWDLFEKRVFGDEGSCPAELSKVGHQIVEKCKGLPLAIVLIAGVIVRGKKKEKDFWLKILH
NLDSFISTNINLVMQLSYDHLPCHLKPLLLYFATTQKSQRTPVSTLMQLWMAEGFVDHDSLEEVTQSYLDALISSSLIMV
DHIPSESIWWMPSMIKVCYVHDVVHDFCSEKAKKQKFL
>Solyc_cer_TS238_04T000243.1
NEPIKLTSSSFVEVTVGHEEDEARIIGQLLDEHESELDVISIVGMPGVGKTTLANKVYNNTLVASHFKIRAKCTVSQNFN
KSKVLREILQQVTASETKESEDDLAGKLRVALLDKRYLIVLDDVWDIATGEMLIACFPKKVERGNRVILTSRSSEVGLKV
KCHSDTLHLQLLTPEKSWDLFVKKVFEDEGSCPAELSDIGHQIVEKCKGLPLSIVLIAGVIVRGKKKKKDLWLQIEHNLD
SFISSNNNLQMMKVMQLSYDHLPYHLKPLLLYFARSQKSKRTPVSTLMQLWMAEGLVDHDSSVETTQSYLNALISSSLIM
VDHIPSESLWWTSAMIRACYVHDVVHDFCSVKAKKEKFF
>Solyc_cer_TS238_04T000247.1
KSSNEPIKQASSSFVEVVVGHEEDEAWIIGQLLDEHESKLDVISIVGMPGVGKTTLANKVYNNTLVASHFHVRAKCTVSQ
NFNKSKVLREILQQVTASETNGSEDDLAEKLRVALLDKRYLIVLDDVWDIATGEMLIACFPKVERGNRVILTSRSGEVGL
KVKCRSDPVDLQVLTDEKSWELFEKRVFGDEGSCPAELLDIGHQIVEKCKGLPLALVLIAGVIVRGREGKEKEKEKDFWV
KIQNNLDSFTSSNINSQIMNVMQSSYDHLPYQLKPLLLYFATLQKSERTPVSTLMQLWMAEGLVDHDIPSKCSLEEVTHS
YLDALISSSLIMVDHIPSESVWTSVMIRACYVHDVVHDFCSVKAGKEKFF
>Solyc_cer_TS238_04T000248.1
DELIEPTSSSFAEVTVGHEEDEAWIIGQLLDEHESELDVISIFGMPGVGKTTLANKVYNNTLVASHFHVRAKCTVSQKYN
KSKVLQEILQQVTGSGGKESEDDLAEMLRVALYNKRYLIVLDDVWDIATGEMLMACFPKVKRGNRIILTSRSSKVGLQVK
CHSDPLRLQLLTPEKSWDLFVKKVFGDEGSCPAELSEVGHQIVEKCKGLPLAIVLIAGVIVRGKKKEKDFWLKIIHNLDS
FISTNINLVMQLSYDHLPCHLKPLLLYFATTQKSQRTPVSTLMQMWMAEGLVDHDSLEETTQSYLDALISSSLIMVDHIP
SWSKWWASVMIKVCYMHDVVHDFCSLKAKKERFF
>Solyc_cer_TS238_04T000249.1
DAKSSHESIVLTSSPFVEVTVGHEEEEAWIIGQLLDEHESELDVISIVGMPGVGKTTLANKVYNNTLVASHFHVRAKCTV
SQKYYKSKVLQEILQQVTGSGGKESEDDLAEMLRVALYNKRYLIVLDDVWDIATGEMLMACFPKVKRGNRIILTSRSSKV
GLQVKCHSDPLRLQLLTPEKSWDLFVKKVFGDEGSCPAELSEVGHQIVEKCKGLPLAIVLIAGVIVRGKKKEKDFWLKIL
HNLDSFISTNISLVMQLSYDHLPCHLKPLLLYFATTQKSQRTPVSTLMQLWMAEGFVDHDSLEEVTQSYLDALISSNLIM
VDHIPSESIWWTSTMIKVCYMHDVVHDFVSVKAENEKFF
>Solyc_cer_TS238_04T000250.1
DAKSSHESIVLTSSPFVEVTVGHEEEEAWIIGQLLDEHESELDVISIVGMPGVGKTTLANKVYNNTLVASHFNVRAKCTV
SQNFNKSKVLREILQQVTGSGGNESEYDLAEKLRVALYDKRYLIVLDDVWDIATGEMLIACFPKVERGNRVILTSRSGEV
GLKVKCRSDPVDLQVLTDEKSWELFEKRVFGDEGSCPAELLDIGHEIVEKCKGLPLALVLIAGVIVRGREGKEKEKEKDF
WVKIQNNLDSFTSSNINSQIMNVMQSSYDHLPYQLKPLLLYFATLQKSERTPVSTLMQLWMAEGLVDHDIPSKCSLEEVT
ESYLDALISSGLIMVDHIPSGSYWTSVMIRACYVHDVVHDFCSVKAGKEKFF
>Sopim_TS265_04T000240.1
AKSSSQPTQSTSSPFVEVTVGHEKEESQIIDQLLDEHESELDVISIVGMPGLGKTTLANKVYKNTLVASHFHVRAWCTVS
QKYNKSKVLLEILQQVTASEEEKKVDDLAEKLRTALLDKRYLIVLDDVWDIATGEMLIACFPKVKRGNRVILTSRSSEVG
LKVKCRSDPLNLELLTPEESWDLFEKRVFGDEGSCPAELSKVGHQIVEKCKGLPLAIVLIAGVIVRGKKKEKDFWLKILH
NLDSFISTNINLVMQLSYDHLPCHLKPLLLYFATTQKSQRTPVSTLMQLWMAEGFVDHDSLEEVTQSYLDALISSSLIMV
DHIPSESIWWMPSMIKVCYVHDVVHDFCSEKAKKQKFL
>Sopim_TS265_04T000247.1
DAKSSHESIVLTSSPFVEVTVGHEEEEAWIIGQLLDEHESELDVISIVGMPGVGKTTLANKVYNNTLVASHFHVRANCTV
SQKYNKSKVLQEILQQVTGSGGNESEYDLAEKLRVALYDKRYLIVLDDVWDIATGEILIACFPKVERGNRVILTSRSGEV
GLKVKCRSDPVDLQVLTDEKSWELFEKRVFGDEGSCPAELLDIGHEIVEKCKGLPLALVLIAGVIVRGREGKEKEKEKDF
WVKIQNNLDSFTSSNINSQIMNVMQSSYDHLPYQLKPLLLYFATLQKSERTPVSTLMQLWMAEGLVDHDIPSKCSLEEVT
ESYLDALISSGLIMVDHIPSGSYWTSVMIRACYVHDVVHDFCSVKAGKEKFF
>Solyc_cer_TS280_04T000241.1
AKSSSQPTQSTSSPFVEVTVGHEKEESQIIDQLLDEHESELDVISIVGMPGLGKTTLANKVYKNTLVASHFHVRAWCTVS
QKYNKSKVLLEILQQVTASEEEKKVDDLAEKLRTALLDKRYLIVLDDVWDIATGEMLIACFPKVKRGNRVILTSRSSEVG
LKVKCRSDPLNLELLTPEESWDLFEKRVFGDEGSCPAELSKVGHQIVEKCKGLPLAIVLIAGVIVRGKKKEKDFWLKILH
NLDSFISTNINLVMQLSYDHLPCHLKPLLLYFATTQKSQRTPVSTLMQLWMAEGFVDHDSLEEVTQSYLDALISSSLIMV
DHIPSESIWWMPSMIKVCYVHDVVHDFCSEKAKKQKFL
>Solyc_cer_TS280_04T000244.1
NEPIKLTSSSFVEVTVGHEEDEARIIGQLLDEHESELDVISIVGMPGVGKTTLANKVYNNTLVASHFKIRAKCTVSQNFN
KSKVLREILQQVTASETKESEDDLAGKLRVALLDKRYLIVLDDVWDIATGEMLIACFPKKVERGNRVILTSRSSEVGLKV
KCHSDTLHLQLLTPEKSWDLFVKKVFEDEGSCPAELSDIGHQIVEKCKGLPLSIVLIAGVIVRGKKKKKDLWLQIEHNLD
SFISSNNNLQMMKVMQLSYDHLPYHLKPLLLYFARSQKSKRTPVSTLMQLWMAEGLVDHDSSVETTQSYLNALISSSLIM
VDHIPSESLWWTSAMIRACYVHDVVHDFCSVKAKKEKFF
>Solyc_cer_TS280_04T000248.1
KSSNEPIKQASSSFVEVVVGHEEDEAWIIGQLLDEHESKLDVISIVGMPGVGKTTLANKVYNNTLVASHFHVRAKCTVSQ
NFNKSKVLREILQQVTASETNGSEDDLAEKLRVALLDKRYLIVLDDVWDIATGEMLIACFPKVERGNRVILTSRSGEVGL
KVKCRSDPVDLQVLTDEKSWELFEKRVFGDEGSCPAELLDIGHQIVEKCKGLPLALVLIAGVIVRGREGKEKEKEKDFWV
KIQNNLDSFTSSNINSQIMNVMQSSYDHLPYQLKPLLLYFATLQKSERTPVSTLMQLWMAEGLVDHDIPSKCSLEEVTHS
YLDALISSSLIMVDHIPSESVWTSVMIRACYVHDVVHDFCSVKAGKEKFF
>Solyc_cer_TS280_04T000249.1
DELIEPTSSSFAEVTVGHEEDEAWIIGQLLDEHESELDVISIFGMPGVGKTTLANKVYNNTLVASHFHVRAKCTVSQKYN
KSKVLQEILQQVTGSGGKESEDDLAEMLRVALYNKRYLIVLDDVWDIATGEMLMACFPKVKRGNRIILTSRSSKVGLQVK
CHSDPLRLQLLTPEKSWDLFVKKVFGDEGSCPAELSEVGHQIVEKCKGLPLAIVLIAGVIVRGKKKEKDFWLKIIHNLDS
FISTNINLVMQLSYDHLPCHLKPLLLYFATTQKSQRTPVSTLMQMWMAEGLVDHDSLEETTQSYLDALISSSLIMVDHIP
SWSKWWASVMIKVCYMHDVVHDFCSLKAKKERFF
>Solyc_cer_TS280_04T000250.1
DAKSSHESIVLTSSPFVEVTVGHEEEEAWIIGQLLDEHESELDVISIVGMPGVGKTTLANKVYNNTLVASHFHVRAKCTV
SQKYYKSKVLQEILQQVTGSGGKESEDDLAEMLRVALYNKRYLIVLDDVWDIATGEMLMACFPKVKRGNRIILTSRSSKV
GLQVKCHSDPLRLQLLTPEKSWDLFVKKVFGDEGSCPAELSEVGHQIVEKCKGLPLAIVLIAGVIVRGKKKEKDFWLKIL
HNLDSFISTNISLVMQLSYDHLPCHLKPLLLYFATTQKSQRTPVSTLMQLWMAEGFVDHDSLEEVTQSYLDALISSNLIM
VDHIPSESIWWTSTMIKVCYMHDVVHDFVSVKAENEKFF
>Solyc_cer_TS280_04T000251.1
DAKSSHESIVLTSSPFVEVTVGHEEEEAWIIGQLLDEHESELDVISIVGMPGVGKTTLANKVYNNTLVASHFNVRAKCTV
SQNFNKSKVLREILQQVTGSGGNESEYDLAEKLRVALYDKRYLIVLDDVWDIATGEMLIACFPKVERGNRVILTSRSGEV
GLKVKCRSDPVDLQVLTDEKSWELFEKRVFGDEGSCPAELLDIGHEIVEKCKGLPLALVLIAGVIVRGREGKEKEKEKDF
WVKIQNNLDSFTSSNINSQIMNVMQSSYDHLPYQLKPLLLYFATLQKSERTPVSTLMQLWMAEGLVDHDIPSKCSLEEVT
ESYLDALISSGLIMVDHIPSGSYWTSVMIRACYVHDVVHDFCSVKAGKEKFF
>Solyc_TS3_04T000245.1
DAKSSHESIVLTSSPFVEVTVGHEEEEAWIIGQLLDEHESELDVISIVGMPGVGKTTLANKVYNNTLVASHFNVRAKCTV
SQNFNKSKVLREILQQVTGSGGNESEYDLAEKLRVALYDKRYLIVLDDVWDIATGEMLIACFPKVERGNRVILTSRSGEV
GLKVKCRSDPVDLQVLTDEKSWELFEKRVFGDEGSCPAELLDIGHEIVEKCKGLPLALVLIAGVIVRGREGKEKEKEKDF
WVKIQNNLDSFTSSNINSQIMNVMQSSYDHLPYQLKPLLLYFATLQKSERTPVSTLMQLWMAEGLVDHDIPSKCSLEEVT
ESYLDALISSGLIMVDHIPSGSYWTSVMIRACYVHDVVHDFCSVKAGKEKFF
>Solyc_TS331_04T000243.1
NEPIKLTSSSFVEVTVGHEEDEARIIGQLLDEHESELDVISIVGMPGVGKTTLANKVYNNTLVASHFKIRAKCTVSQNFN
KSKVLREILQQVTASETKESEDDLAGKLRVALLDKRYLIVLDDVWDIATGEMLIACFPKKVERGNRVILTSRSSEVGLKV
KCHSDPLHLQLLTPEKSWDLFVKKVFEDEGSCPAELSDIGHQIVEKCKGLPLSIVLIAGVIVRGKKKKKDLWLQIEHNLD
SFISSNNNLQMMKVMQLSYDHLPYHLKPLLLYFARSQKSKRTPVSTLMQLWMAEGLVDHDSSVETTQSYLNALISSSLIM
VDHIPSESLWWTSAMIRACYVHDVVHDFCSVKAKKEKFF
>Solyc_TS331_04T000244.1
AKSSSEPTQSTSSPFVEVTVGHEKEEAWIIDQLLDEHESELDVISIVGMPGLGKTTLANKVYKNTLVASHFHVRAWCTVS
QKYNKSKVLREILKQVTGSGGKESEDDLAEKLRRALLDKRYLIVLDDVWDIETGEMLIACFPKVKRGNRIILTSRSSKVG
LQVKCHSDPLRLQLLTPEKSWDLFVKKVFGDKGSCPAELSKVGHQIVEKCKGLPLAIVLIAGVIVRGKKKEKDFWLKILH
NLDSFISTNINLVMQLSYDHLPCHLKPLLLYFATTQKSQRTPVSTLMQLWMAEGFVDHDSLEEVTQSYLDALISSSLIMV
DHIPSESIWWTPLMIKVCYVHDVVHDFCSEKAKKEKLL
>Solyc_cer_TS39_04T000241.1
AKSSSQPTQSTSSPFVEVTVGHEKEESQIIDQLLDEHESELDVISIVGMPGLGKTTLANKVYKNTLVASHFHVRAWCTVS
QKYNKSKVLLEILQQVTASEEEKKVDDLAEKLRTALLDKRYLIVLDDVWDIATGEMLIACFPKVKRGNRVILTSRSSEVG
LKVKCRSDPLNLELLTPEESWDLFEKRVFGDEGSCPAELSKVGHQIVEKCKGLPLAIVLIAGVIVRGKKKEKDFWLKILH
NLDSFISTNINLVMQLSYDHLPCHLKPLLLYFATTQKSQRTPVSTLMQLWMAEGFVDHDSLEEVTQSYLDALISSSLIMV
DHIPSESIWWMPSMIKVCYVHDVVHDFCSEKAKKQKFL
>Solyc_cer_TS39_04T000244.1
NEPIKLTSSSFVEVTVGHEEDEARIIGQLLDEHESELDVISIVGMPGVGKTTLANKVYNNTLVASHFKIRAKCTVSQNFN
KSKVLREILQQVTASETKESEDDLAGKLRVALLDKRYLIVLDDVWDIATGEMLIACFPKKVERGNRVILTSRSSEVGLKV
KCHSDTLHLQLLTPEKSWDLFVKKVFEDEGSCPAELSDIGHQIVEKCKGLPLSIVLIAGVIVRGKKKKKDLWLQIEHNLD
SFISSNNNLQMMKVMQLSYDHLPYHLKPLLLYFARSQKSKRTPVSTLMQLWMAEGLVDHDSSVETTQSYLNALISSSLIM
VDHIPSESLWWTSAMIRACYVHDVVHDFCSVKAKKEKFF
>Solyc_cer_TS39_04T000248.1
KSSNEPIKQASSSFVEVVVGHEEDEAWIIGQLLDEHESKLDVISIVGMPGVGKTTLANKVYNNTLVASHFHVRAKCTVSQ
NFNKSKVLREILQQVTASETNGSEDDLAEKLRVALLDKRYLIVLDDVWDIATGEMLIACFPKVERGNRVILTSRSGEVGL
KVKCRSDPVDLQVLTDEKSWELFEKRVFGDEGSCPAELLDIGHQIVEKCKGLPLALVLIAGVIVRGREGKEKEKEKDFWV
KIQNNLDSFTSSNINSQIMNVMQSSYDHLPYQLKPLLLYFATLQKSERTPVSTLMQLWMAEGLVDHDIPSKCSLEEVTHS
YLDALISSSLIMVDHIPSESVWTSVMIRACYVHDVVHDFCSVKAGKEKFF
>Solyc_cer_TS39_04T000249.1
DELIEPTSSSFAEVTVGHEEDEAWIIGQLLDEHESELDVISIFGMPGVGKTTLANKVYNNTLVASHFHVRAKCTVSQKYN
KSKVLQEILQQVTGSGGKESEDDLAEMLRVALYNKRYLIVLDDVWDIATGEMLMACFPKVKRGNRIILTSRSSKVGLQVK
CHSDPLRLQLLTPEKSWDLFVKKVFGDEGSCPAELSEVGHQIVEKCKGLPLAIVLIAGVIVRGKKKEKDFWLKIIHNLDS
FISTNINLVMQLSYDHLPCHLKPLLLYFATTQKSQRTPVSTLMQMWMAEGLVDHDSLEETTQSYLDALISSSLIMVDHIP
SWSKWWASVMIKVCYMHDVVHDFCSLKAKKERFF
>Solyc_cer_TS39_04T000250.1
DAKSSHESIVLTSSPFVEVTVGHEEEEAWIIGQLLDEHESELDVISIVGMPGVGKTTLANKVYNNTLVASHFHVRAKCTV
SQKYYKSKVLQEILQQVTGSGGKESEDDLAEMLRVALYNKRYLIVLDDVWDIATGEMLMACFPKVKRGNRIILTSRSSKV
GLQVKCHSDPLRLQLLTPEKSWDLFVKKVFGDEGSCPAELSEVGHQIVEKCKGLPLAIVLIAGVIVRGKKKEKDFWLKIL
HNLDSFISTNISLVMQLSYDHLPCHLKPLLLYFATTQKSQRTPVSTLMQLWMAEGFVDHDSLEEVTQSYLDALISSNLIM
VDHIPSESIWWTSTMIKVCYMHDVVHDFVSVKAENEKFF
>Solyc_cer_TS39_04T000251.1
DAKSSHESIVLTSSPFVEVTVGHEEEEAWIIGQLLDEHESELDVISIVGMPGVGKTTLANKVYNNTLVASHFNVRAKCTV
SQNFNKSKVLREILQQVTGSGGNESEYDLAEKLRVALYDKRYLIVLDDVWDIATGEMLIACFPKVERGNRVILTSRSGEV
GLKVKCRSDPVDLQVLTDEKSWELFEKRVFGDEGSCPAELLDIGHEIVEKCKGLPLALVLIAGVIVRGREGKEKEKEKDF
WVKIQNNLDSFTSSNINSQIMNVMQSSYDHLPYQLKPLLLYFATLQKSERTPVSTLMQLWMAEGLVDHDIPSKCSLEEVT
ESYLDALISSGLIMVDHIPSGSYWTSVMIRACYVHDVVHDFCSVKAGKEKFF
>Sopim_TS413_04T000238.1
SFEPTQSTSSPFVEVTVGHEKEESQIIDQLLDEHESELDVISIVGMPGLGKTTLANKVYKNTLVASHFHVRAWCTVSQKY
NKSKVLREILQQVTASEEEKKVDDLAEKLRTALLDKRYLIVLDDVWDIATGEMLIACFPKVKRGNRVILTSRSSEVGLKV
KCRSDPLNLELLTPEESWDLFEKRVFGDEGSCPAELSKVGHQTVEKCKGLPLAIVLIAGVIVRGKKKEKDFWLKILHNLD
SFISTNINLVMQLSYDHLPCHLKPLLLYFATTQKSQRTPVSTLMQLWMAEGFVDHDSLEEVTQSYLDALISSSLIMVDHI
PSESIWWTPSMIKVCYVHDVVHDFCSEKAKKQKFL
>Sopim_TS421_04T000238.1
AKSSSQPTQSTSSPFVEVTVGHEKEESQIIDQLLDEHESELDVISIVGMPGLGKTTLANKVYKNTLVASHFHVRAWCTVS
QKYNKSKVLREILKQVTGSGGKESEDDLAEKLRRALLDKRYLIVLDDVWDIATGEMLIACFPKVKRGNRVILTSRSSEVG
LKVKCRSDPLNLELLTPEESWDLFEKRVFGDEGSCPAELSKVGHQIVEKCKGLPLAIVLIAGVIVRGKKKEKDFWLKILH
NLDSFISTNINLVMQLSYDHLPCHLKPLLLYFATTQKSQRTPVSTLMQLWMAEGFVDHDSLEEVTQSYLDALISSSLIMV
DHIPSESIWWMPSMIKVCYVHDVVHDFCSEKAKKQKFL
>Sopim_TS421_04T000242.1
NEPIKLTSSSFVEVTVGHEEDEARIIGQLLDEHESELDVISIVGMPGVGKTTLANKVYNNTLVASHFKIRAKCTVSQNFN
KSKVLREILQQVTGSGTKECEDDLAEKLRVALLDKRYLIVLDDVWDIATGEMLIACFPKVERGNRVILTSRSSEVGLKVK
CRSDPLHLQILTPEKSWDLFVKKVFVDEGSCPAELSDVGHQIVEKCKGLPLSIVLIAGVIVRGKKKKKDLWLQIEHNLDS
FISSNNNSQMMNVMQLSYDHLPYHLKPLLLYFARSQKSKRTPVSTLMQLWMAEGLVDHDSSVETTQSYLDALISSSLIMV
DHIPSESLWWTSVMIRACYVHDVVHDFCSVKAKKEKFF
>Sopim_TS421_04T000244.1
DAKSSHESIVLTSSPFVEVTVGHEEEEAWIIGQLLDEHESELDVISIVGMPGVGKTTLANKVYNNTLVASHFHVRAKCTV
SQKYYKSKVLQEILQQVTGSGGKESEDDLAEMLRVALYNKRYLIVLDDVWDIATGEMLMACFPKVKRGNRIILTSRSSKV
GLQVKCHSDPLRLQLLTPEKSWDLFVKKVFGDEGSCPAELSEVGHQIVEKCKGLPLAIVLIAGVIVRGKKKEKDFWLKIL
HNLDSFISTNISLVMQLSYDHLPCHLKPLLLYFATTQKSQRTPVSTLMQLWMAEGFVDHDSLEEVTQSYLDALISSNLIM
VDHIPSESIWWTSTMIKVCYMHDVVHDFVSVKAENEKFF
>Sopim_TS421_04T000245.1
DAKSSHESIVLTSSPFVEVTVGHEEEEAWIIGQLLDEHESELDVISIVGMPGVGKTTLANKVYNNTLVASHFHVRANCTV
SQKYNKSKVLQEILQQVTGSGGNESEYDLAEKLRVALYDKRYLIVLDDVWDIATGEMLIACFPKVERGNRVILTSRSGEV
GLKVKCRSDPVDLQVLTDEKSWELFEKRVFGDEGSCPAELLDIGHEIVEKCKGLPLALVLIAGVIVRGREGKEKEKEKDF
WVKIQNNLDSFTSSNINSQIMNVMQSSYDHLPYQLKPLLLYFATLQKSERTPVSTLMQLWMAEGLVDHDIPSKCSLEEVT
ESYLDALISSGLIMVDHIPSGSYWTSVMIRACYVHDVVHDFCSVKAGKEKFF
>Sopim_TS439_04T000241.1
NEPIKLTSSSFVEVTVGHEEDEARIIGQLLDEHESELDVISIVGMPGVGKTTLANKVYNNTLVASHFKIRAKCTVSQNFN
KSKVLREILQQVTASETKESEDDLAGKLRVALLDKRYLIVLDDVWDIATGEMLIACFPKKVERGNRVILTSRSSEVGLKV
KCHSDPLHLQLLTPEKSWDLFVKKVFEDEGSCPAELSDIGHQIVEKCKGLPLSIVLIAGVIVRGKKKKKDLWLQIEHNLD
SFISSNNNLQMMKVMQLSYDHLPYHLKPLLLYFARSQKSKRTPVSTLMQLWMAEGLVDHDSSVETTQSYLNALISSSLIM
VDHIPSESLWWTSAMIRACYVHDVVHDFCSVKAKKEKFF
>Sopim_TS439_04T000244.1
KSSNEPIKQASSSFVEVVVGHEEDEAWIIGQLLDEHESKLDVISIVGMPGVGKTTLANKVYNNTLVASHFNVRAKCTVSQ
NFNKSKVLREILQQVTASETNGSEDDLAEKLRVALLDKRYLIVLDDVWDIATGEMLIACFPKVERGNRVILTSRSGEVGL
KVKCRSDPVDLQVLTDEKSWELFEKRVFGDEGSCPAELLDIGHQIVEKCKGLPLALVLIAGVIVRGREGKKKEKDFWVKI
QHNLDSFTSSNINSQIMNVMQSSYDHLPYQLKPLLLYFATLQKSERTPVSTLMQLWMAEGLVDHDIPSKCSLEEVTHSYL
DALISSSLIMVDHIPSESVWTSVMIRACYVHDVVHDFCSVKAGKEKFF
>Sopim_TS439_04T000245.1
DELIEPTSSSFAEVTVGHEEDEAWIIGQLLDEHESELDVISIFGMPGVGKTTLANKVYNNTLVASHFHVRAKCTVSQKYN
KSKVLQEILQQVTGSGGKESEDDLAEMLRVALYNKRYLIVLDDVWDIATGEMLMACFPKVKRGNRIILTSRSSKVGLQVK
CHSDPLRLQLLTPEKSWDLFVKKVFGDEGSCPAELSEVGHQIVEKCKGLPLAIVLIAGVIVRGKKKEKDFWLKIIHNLDS
FISTNINLVMQLSYDHLPCHLKPLLLYFATTQKSQRTPVSTLMQMWMAEGLVDHDSLEETTQSYLDALISSSLIMVDHIP
SWSKWWASVMIKVCYMHDVVHDFCSLKAKKERFF
>Sopim_TS439_04T000246.1
DAKSSHESIVLTSSPFVEVTVGHEEEEAWIIGQLLDEHESELDVISIVGMPGVGKTTLANKVYNNTLVASHFHVRAKCTV
SQKYYKSKVLQEILQQVTGSGGKESEDDLAEMLRVALYNKRYLIVLDDVWDIATGEMLMACFPKVKRGNRIILTSRSSKV
GLQVKCHSDPLRLQLLTPEKSWDLFVKKVFGDEGSCPAELSEVGHQIVEKCKGLPLAIVLIAGVIVRGKKKEKDFWLKIL
HNLDSFISTNISLVMQLSYDHLPCHLKPLLLYFATTQKSQRTPVSTLMQLWMAEGFVDHDSLEEVTQSYLDALISSNLIM
VDHIPSESIWWTSTMIKVCYMHDVVHDFVSVKAENEKFF
>Sopim_TS439_04T000247.1
DAKSSHESIVLTSSPFVEVTVGHEEEEAWIIGQLLDEHESELDVISIVGMPGVGKTTLANKVYNNTLVASHFNVRAKCTV
SQNFNKSKVLREILQQVTGSGGNESEYDLAEKLRVALYDKRYLIVLDDVWDIATGEMLIACFPKVERGNRVILTSRSGEV
GLKVKCRSDPVDLQVLTDEKSWELFEKRVFGDEGSCPAELLDIGHEIVEKCKGLPLALVLIAGVIVRGREGKEKEKEKDF
WVKIQNNLDSFTSSNINSQIMNVMQSSYDHLPYQLKPLLLYFATLQKSERTPVSTLMQLWMAEGLVDHDIPSKCSLEEVT
ESYLDALISSGLIMVDHIPSGSYWTSVMIRACYVHDVVHDFCSVKAGKEKFF
>Solyc_cer_TS545_04T000241.1
NEPIKLTSSSFVEVTVGHEEDEARIIGQLLDEHESELDVISIVGMPGVGKTTLANKVYNNTLVASHFKIRAKCTVSQNFN
KSKVLREILQQVTASETKESEDDLAGKLRVALLDKRYLIVLDDVWDIATGEMLIACFPKKVERGNRVILTSRSSEVGLKV
KCHSDPLHLQLLTPEKSWDLFVKKVFEDEGSCPAELSDIGHQIVEKCKGLPLSIVLIAGVIVRGKKKKKDLWLQIEHNLD
SFISSNNNLQMMKVMQLSYDHLPYHLKPLLLYFARSQKSKRTPVSTLMQLWMAEGLVDHDSSVETTQSYLNALISSSLIM
VDHIPSESLWWTSAMIRACYVHDVVHDFCSVKAKKEKFF
>Solyc_cer_TS545_04T000242.1
AKSSSEPTQSTSSPFVEVTVGHEKEEAWIIDQLLDEHESELDVISIVGMPGLGKTTLANKVYKNTLVASHFHVRAWCTVS
QKYNKSKVLREILKQVTGSGGKESEDDLAEKLRRALLDKRYLIVLDDVWDIETGEMLIACFPKVKRGNRIILTSRSSKVG
LQVKCHSDPLRLQLLTPEKSWDLFVKKVFGDKGSCPAELSKVGHQIVEKCKGLPLAIVLIAGVIVRGKKKEKDFWLKILH
NLDSFISTNINLVMQLSYDHLPCHLKPLLLYFATTQKSQRTPVSTLMQLWMAEGFVDHDSLEEVTQSYLDALISSSLIMV
DHIPSESIWWTPLMIKVCYVHDVVHDFCSEKAKKEKLL
>Solyc_cer_TS545_04T000246.1
EPIVLTSSSFVEVTVGHEEDEAWIIGQLLDEHESELDVISIVGMPGVGKTTLANKVYNNTLVASHFNVRAKCTVSQKYNK
SKVLQEILQQVPHVSGGNESEDDLADKLRVALLDKRYLIVLDDVWDIATGEMLMACFPKVKRGNRIILTSRSSKVGLQVK
CHSDPLHLQLLTSEKSWDLFVKKVFGDEGSCPAELSEVGHQIVEKCKGLPLAIVLIAGVIDRGKKKEKDFWVKILYNLDS
VISTNINLVMQLSYDHLPCHLKPLLLYFARSQKSQRTPVSTLMQLWMAEGFVDHDSLEEVTQSYLDALISSSLIMVDHIP
SGSKWWTSVMIKVCYVHDVVHDFCSVKAKKEKFF
>Solyc_TS60_04T000241.1
AKSSSQPTQSTSSPFVEVTVGHEKEESQIIDQLLDEHESELDVISIVGMPGLGKTTLANKVYKNTLVASHFHVRAWCTVS
QKYNKSKVLLEILQQVTASEEEKKVDDLAEKLRTALLDKRYLIVLDDVWDIATGEMLIACFPKVKRGNRVILTSRSSEVG
LKVKCRSDPLNLELLTPEESWDLFEKRVFGDEGSCPAELSKVGHQIVEKCKGLPLAIVLIAGVIVRGKKKEKDFWLKILH
NLDSFISTNINLVMQLSYDHLPCHLKPLLLYFATTQKSQRTPVSTLMQLWMAEGFVDHDSLEEVTQSYLDALISSSLIMV
DHIPSESIWWMPSMIKVCYVHDVVHDFCSEKAKKQKFL
>Solyc_TS60_04T000244.1
KSSNEPIKQASSSFVEVVVGHEEDEAWIIGQLLDEHESKLDVISIVGMPGVGKTTLANKVYNNTLVASHFHVRAKCTVSQ
NFNKSKVLREILQQVTASETNGSEDDLAEKLRVALLDKRYLIVLDDVWDIATGEMLIACFPKVERGNRVILTSRSGEVGL
KVKCRSDPVDLQVLTDEKSWELFEKRVFGDEGSCPAELLDIGHQIVEKCKGLPLALVLIAGVIVRGREGKEKEKEKDFWV
KIQNNLDSFTSSNINSQIMNVMQSSYDHLPYQLKPLLLYFATLQKSERTPVSTLMQLWMAEGLVDHDIPSKCSLEEVTHS
YLDALISSSLIMVDHIPSESVWTSVMIRACYVHDVVHDFCSVKAGKEKFF
>Solyc_TS60_04T000245.1
DELIEPTSSSFAEVTVGHEEDEAWIIGQLLDEHESELDVISIFGMPGVGKTTLANKVYNNTLVASHFHVRAKCTVSQKYN
KSKVLQEILQQVTGSGGKESEDDLAEMLRVALYNKRYLIVLDDVWDIATGEMLMACFPKVKRGNRIILTSRSSKVGLQVK
CHSDPLRLQLLTPEKSWDLFVKKVFGDEGSCPAELSEVGHQIVEKCKGLPLAIVLIAGVIVRGKKKEKDFWLKIIHNLDS
FISTNINLVMQLSYDHLPCHLKPLLLYFATTQKSQRTPVSTLMQMWMAEGLVDHDSLEETTQSYLDALISSSLIMVDHIP
SWSKWWASVMIKVCYMHDVVHDFCSLKAKKERFF
>Solyc_TS60_04T000246.1
DAKSSHESIVLTSSPFVEVTVGHEEEEAWIIGQLLDEHESELDVISIVGMPGVGKTTLANKVYNNTLVASHFHVRAKCTV
SQKYYKSKVLQEILQQVTGSGGKESEDDLAEMLRVALYNKRYLIVLDDVWDIATGEMLMACFPKVKRGNRIILTSRSSKV
GLQVKCHSDPLRLQLLTPEKSWDLFVKKVFGDEGSCPAELSEVGHQIVEKCKGLPLAIVLIAGVIVRGKKKEKDFWLKIL
HNLDSFISTNISLVMQLSYDHLPCHLKPLLLYFATTQKSQRTPVSTLMQLWMAEGFVDHDSLEEVTQSYLDALISSNLIM
VDHIPSESIWWTSTMIKVCYMHDVVHDFVSVKAENEKFF
>Solyc_TS60_04T000247.1
DAKSSHESIVLTSSPFVEVTVGHEEEEAWIIGQLLDEHESELDVISIVGMPGVGKTTLANKVYNNTLVASHFNVRAKCTV
SQNFNKSKVLREILQQVTGSGGNESEYDLAEKLRVALYDKRYLIVLDDVWDIATGEMLIACFPKVERGNRVILTSRSGEV
GLKVKCRSDPVDLQVLTDEKSWELFEKRVFGDEGSCPAELLDIGHEIVEKCKGLPLALVLIAGVIVRGREGKEKEKEKDF
WVKIQNNLDSFTSSNINSQIMNVMQSSYDHLPYQLKPLLLYFATLQKSERTPVSTLMQLWMAEGLVDHDIPSKCSLEEVT
ESYLDALISSGLIMVDHIPSGSYWTSVMIRACYVHDVVHDFCSVKAGKEKFF
>Solyc_cer_TS623_04T000231.1
NEPIKLTSSSFVEVTVGHEEDEARIIGQLLDEHESELDVISIVGMPGVGKTTLANKVYNNTLVASHFKIRAKCTVSQNFN
KSKVLREILQQVTASETKESEDDLAGKLRVALLDKRYLIVLDDVWDIATGEMLIACFPKKVERGNRVILTSRSSEVGLKV
KCHSDPLHLQLLTPEKSWDLFVKKVFEDEGSCPAELSDIGHQIVEKCKGLPLSIVLIAGVIVRGKKKKKDLWLQIEHNLD
SFISSNNNLQMMKVMQLSYDHLPYHLKPLLLYFARSQKSKRTPVSTLMQLWMAEGLVDHDSSVETTQSYLNALISSSLIM
VDHIPSESLWWTSAMIRACYVHDVVHDFCSVKAKKEKFF
>Solyc_cer_TS623_04T000234.1
AKSSSEPTQSTSSPFVEVTVGHEKEEAWIIDQLLDEHESELDVISIVGMPGLGKTTLANKVYKNTLVASHFHVRAWCTVS
QKYNKSKVLREILKQVTGSGGKESEDDLAEKLRRALLDKRYLIVLDDVWDIETGEMLIACFPKVKRGNRIILTSRSSKVG
LQVKCHSDPLRLQLLTPEKSWDLFVKKVFGDKGSCPAELSKVGHQIVEKCKGLPLAIVLIAGVIVRGKKKEKDFWLKILH
NLDSFISTNINLVMQLSYDHLPCHLKPLLLYFATTQKSQRTPVSTLMQLWMAEGFVDHDSLEEVTQSYLDALISSSLIMV
DHIPSESIWWTPLMIKVCYVHDVVHDFCSEKAKKEKLL
>Solyc_cer_TS623_04T000234.2
AKSSSEPTQSTSSPFVEVTVGHEKEEAWIIDQLLDEHESELDVISIVGMPGLGKTTLANKVYKNTLVASHFHVRAWCTVS
QKYNKSKVLREILKQVTGSGGKESEDDLAEKLRRALLDKRYLIVLDDVWDIETGEMLIACFPKVKRGNRIILTSRSSKVG
LQVKCHSDPLRLQLLTPEKSWDLFVKKVFGDKGSCPAELSKVGHQIVEKCKGLPLAIVLIAGVIVRGKKKEKDFWLKILH
NLDSFISTNINLVMQLSYDHLPCHLKPLLLYFATTQKSQRTPVSTLMQLWMAEGFVDHDSLEEVTQSYLDALISSSLIMV
DHIPSESIWWTPLMIKVCYVHDVVHDFCSEKAKKEKLL
>Solyc_cer_TS623_04T000239.1
EPIVLTSSSFVEVTVGHEEDEAWIIGQLLDEHESELDVISIVGMPGVGKTTLANKVYNNTLVASHFNVRAKCTVSQKYNK
SKVLQEILQQVPHVSGGNESEDDLADKLRVALLDKRYLIVLDDVWDIATGEMLMACFPKVKRGNRIILTSRSSKVGLQVK
CHSDPLHLQLLTSEKSWDLFVKKVFGDEGSCPAELSEVGHQIVEKCKGLPLAIVLIAGVIDRGKKKEKDFWVKILYNLDS
VISTNINLVMQLSYDHLPCHLKPLLLYFARSQKSQRTPVSTLMQLWMAEGFVDHDSLEEVTQSYLDALISSSLIMVDHIP
SGSKWWTSVMIKVCYVHDVVHDFCSVKAKKEKFF
>Solyc_cer_TS623_04T000242.1
SFEPTQSTSSPFVEVTVGHEKEESQIIDQLLDEHESELDVISIVGMPGVGKTTLANKVYNNTLVASHFKIRAKCTVSQKY
NKSKLLREILQQVTASEEEESEDDLAEKLRVALYDKRYLIVLDDVWDIATGEMLIACFPKVERGNRIILTSRSSKVGLQV
KCRSDPLRLQLLTPEKSWDLFVKKVFGDEGSCPAELSKVGHQIVEKCKGLPLAIVLIAGVIVRGKKKEKDFWLKILHNLD
SFISTNINLVMQLSYDHLPCHVKPLLLYFATTQKSQRTPVSTLMQLWMAEGFVDHDSLEEVTQSYLDALISSSLIMVDHI
PSESIRWTSLMIKVCYVHDVVHDFCSEKAKKEKFL
>Solyc_cer_TS623_04T000245.1
DELIEPTSSSFVEVTVGHEEDEAWIIGQLLDEHESELDVISIFGMPGVGKTTLANKVYNNTLVASHFHVRAKCTVSQKYN
KSKVLQEILQQVTGSGGKESEDDLAEKLRVALYNKRYLIVLDDVWDIATGEMLMACFPKVKRGNRIILTSRSSKVGLQVK
CHSDPLRLQLLTPEKSWDLFVKKVFGDEGSCPAELSEVGHQIVEKCKGLPLAIVLIAGVIVRGKKKEKDFWLKIIHNLDS
FISTNINLVMQLSYDHLPCHLKPLLLYFATTQKSQRTPVSTLMQMWMAEGLVDHDSLEETTQSYLDALISSSLIMVDHIP
SWSKWWASVMIKVCYMHDVVHDFCSLKAKKERFF
>Solyc_TS629_04T000245.1
KSSNEPIKQASSSFVEVVVGHEEDEAWIIGQLLDEHESKLDVISIVGMPGVGKTTLANKVYNNTLVASHFNVRAKCTVSQ
NFNKSKVLREILQQVTASETNGSEDDLAEKLRVALLDKRYLIVLDDVWDIATGEMLIACFPKVERGNRVILTSRSGEVGL
KVKCRSDPVDLQVLTDEKSWELFEKRVFGDEGSCPAELLDIGHQIVEKCKGLPLALVLIAGVIVRGREGKKKEKDFWVKI
QHNLDSFTSSNINSQIMNVMQSSYDHLPYQLKPLLLYFATLQKSERTPVSTLMQLWMAEGLVDHDIPSKCSLEEVTHSYL
DALISSSLIMVDHIPSESVWTSVMIRACYVHDVVHDFCSVKAGKEKFF
>Solyc_TS629_04T000246.1
DELIEPTSSSFAEVTVGHEEDEAWIIGQLLDEHESELDVISIFGMPGVGKTTLANKVYNNTLVASHFHVRAKCTVSQKYN
KSKVLQEILQQVTGSGGKESEDDLAEMLRVALYNKRYLIVLDDVWDIATGEMLMACFPKVKRGNRIILTSRSSKVGLQVK
CHSDPLRLQLLTPEKSWDLFVKKVFGDEGSCPAELSEVGHQIVEKCKGLPLAIVLIAGVIVRGKKKEKDFWLKIIHNLDS
FISTNINLVMQLSYDHLPCHLKPLLLYFATTQKSQRTPVSTLMQMWMAEGLVDHDSLEETTQSYLDALISSSLIMVDHIP
SWSKWWASVMIKVCYMHDVVHDFCSLKAKKERFF
>Solyc_TS629_04T000247.1
DAKSSHESIVLTSSPFVEVTVGHEEEEAWIIGQLLDEHESELDVISIVGMPGVGKTTLANKVYNNTLVASHFHVRAKCTV
SQKYYKSKVLQEILQQVTGSGGKESEDDLAEMLRVALYNKRYLIVLDDVWDIATGEMLMACFPKVKRGNRIILTSRSSKV
GLQVKCHSDPLRLQLLTPEKSWDLFVKKVFGDEGSCPAELSEVGHQIVEKCKGLPLAIVLIAGVIVRGKKKEKDFWLKIL
HNLDSFISTNISLVMQLSYDHLPCHLKPLLLYFATTQKSQRTPVSTLMQLWMAEGFVDHDSLEEVTQSYLDALISSNLIM
VDHIPSESIWWTSTMIKVCYMHDVVHDFVSVKAENEKFF
>Solyc_TS629_04T000248.1
DAKSSHESIVLTSSPFVEVTVGHEEEEAWIIGQLLDEHESELDVISIVGMPGVGKTTLANKVYNNTLVASHFNVRAKCTV
SQNFNKSKVLREILQQVTGSGGNESEYDLAEKLRVALYDKRYLIVLDDVWDIATGEMLIACFPKVERGNRVILTSRSGEV
GLKVKCRSDPVDLQVLTDEKSWELFEKRVFGDEGSCPAELLDIGHEIVEKCKGLPLALVLIAGVIVRGREGKEKEKEKDF
WVKIQNNLDSFTSSNINSQIMNVMQSSYDHLPYQLKPLLLYFATLQKSERTPVSTLMQLWMAEGLVDHDIPSKCSLEEVT
ESYLDALISSGLIMVDHIPSGSYWTSVMIRACYVHDVVHDFCSVKAGKEKFF
>Solyc_TS692_04T000237.1
AKSSSQPTQSTSSPFVEVTVGHEKEESQIIDQLLDEHESELDVISIVGMPGLGKTTLANKVYKNTLVASHFHVRAWCTVS
QKYNKSKVLLEILQQVTASEEEKKVDDLAEKLRTALLDKRYLIVLDDVWDIATGEMLIACFPKVKRGNRVILTSRSSEVG
LKVKCRSDPLNLELLTPEESWDLFEKRVFGDEGSCPAELSKVGHQIVEKCKGLPLAIVLIAGVIVRGKKKEKDFWLKILH
NLDSFISTNINLVMQLSYDHLPCHLKPLLLYFATTQKSQRTPVSTLMQLWMAEGFVDHDSLEEVTQSYLDALISSSLIMV
DHIPSESIWWMPSMIKVCYVHDVVHDFCSEKAKKQKFL
>Solyc_TS692_04T000240.1
KSSNEPIKQASSSFVEVVVGHEEDEAWIIGQLLDEHESKLDVISIVGMPGVGKTTLANKVYNNTLVASHFHVRAKCTVSQ
NFNKSKVLREILQQVTASETNGSEDDLAEKLRVALLDKRYLIVLDDVWDIATGEMLIACFPKVERGNRVILTSRSGEVGL
KVKCRSDPVDLQVLTDEKSWELFEKRVFGDEGSCPAELLDIGHQIVEKCKGLPLALVLIAGVIVRGREGKEKEKEKDFWV
KIQNNLDSFTSSNINSQIMNVMQSSYDHLPYQLKPLLLYFATLQKSERTPVSTLMQLWMAEGLVDHDIPSKCSLEEVTHS
YLDALISSSLIMVDHIPSESVWTSVMIRACYVHDVVHDFCSVKAGKEKFF
>Solyc_TS692_04T000241.1
DELIEPTSSSFAEVTVGHEEDEAWIIGQLLDEHESELDVISIFGMPGVGKTTLANKVYNNTLVASHFHVRAKCTVSQKYN
KSKVLQEILQQVTGSGGKESEDDLAEMLRVALYNKRYLIVLDDVWDIATGEMLMACFPKVKRGNRIILTSRSSKVGLQVK
CHSDPLRLQLLTPEKSWDLFVKKVFGDEGSCPAELSEVGHQIVEKCKGLPLAIVLIAGVIVRGKKKEKDFWLKIIHNLDS
FISTNINLVMQLSYDHLPCHLKPLLLYFATTQKSQRTPVSTLMQMWMAEGLVDHDSLEETTQSYLDALISSSLIMVDHIP
SWSKWWASVMIKVCYMHDVVHDFCSLKAKKERFF
>Solyc_TS692_04T000242.1
DAKSSHESIVLTSSPFVEVTVGHEEEEAWIIGQLLDEHESELDVISIVGMPGVGKTTLANKVYNNTLVASHFHVRAKCTV
SQKYYKSKVLQEILQQVTGSGGKESEDDLAEMLRVALYNKRYLIVLDDVWDIATGEMLMACFPKVKRGNRIILTSRSSKV
GLQVKCHSDPLRLQLLTPEKSWDLFVKKVFGDEGSCPAELSEVGHQIVEKCKGLPLAIVLIAGVIVRGKKKEKDFWLKIL
HNLDSFISTNISLVMQLSYDHLPCHLKPLLLYFATTQKSQRTPVSTLMQLWMAEGFVDHDSLEEVTQSYLDALISSNLIM
VDHIPSESIWWTSTMIKVCYMHDVVHDFVSVKAENEKFF
>Solyc_TS692_04T000243.1
DAKSSHESIVLTSSPFVEVTVGHEEEEAWIIGQLLDEHESELDVISIVGMPGVGKTTLANKVYNNTLVASHFNVRAKCTV
SQNFNKSKVLREILQQVTGSGGNESEYDLAEKLRVALYDKRYLIVLDDVWDIATGEMLIACFPKVERGNRVILTSRSGEV
GLKVKCRSDPVDLQVLTDEKSWELFEKRVFGDEGSCPAELLDIGHEIVEKCKGLPLALVLIAGVIVRGREGKEKEKEKDF
WVKIQNNLDSFTSSNINSQIMNVMQSSYDHLPYQLKPLLLYFATLQKSERTPVSTLMQLWMAEGLVDHDIPSKCSLEEVT
ESYLDALISSGLIMVDHIPSGSYWTSVMIRACYVHDVVHDFCSVKAGKEKFF
>Solyc_TS80_04T000232.1
NEPIKLTSSSFVEVTVGHEEDEARIIGQLLDEHESELDVISIVGMPGVGKTTLANKVYNNTLVASHFKIRAKCTVSQNFN
KSKVLREILQQVTASETKESEDDLAGKLRVALLDKRYLIVLDDVWDIATGEMLIACFPKKVERGNRVILTSRSSEVGLKV
KCHSDTLHLQLLTPEKSWDLFVKKVFEDEGSCPAELSDIGHQIVEKCKGLPLSIVLIAGVIVRGKKKKKDLWLQIEHNLD
SFISSNNNLQMMKVMQLSYDHLPYHLKPLLLYFARSQKSKRTPVSTLMQLWMAEGLVDHDSSVETTQSYLNALISSSLIM
VDHIPSESLWWTSAMIRACYVHDVVHDFCSVKAKKEKFF
>Solyc_TS80_04T000236.1
KSSNEPIKQASSSFVEVVVGHEEDEAWIIGQLLDEHESKLDVISIVGMPGVGKTTLANKVYNNTLVASHFNVRAKCTVSQ
NFNKSKVLREILQQVTASETNGSEDDLAEKLRVALLDKRYLIVLDDVWDIATGEMLIACFPKVERGNRVILTSRSGEVGL
KVKCRSDPVDLQVLTDEKSWELFEKRVFGDEGSCPAELLDIGHQIVEKCKGLPLALVLIAGVIVRGREGKKKEKDFWVKI
QHNLDSFTSSNINSQIMNVMQSSYDHLPYQLKPLLLYFATLQKSERTPVSTLMQLWMAEGLVDHDIPSKCSLEEVTHSYL
DALISSSLIMVDHIPSESVWTSVMIRACYVHDVVHDFCSVKAGKEKFF
>Solyc_TS80_04T000237.1
DELIEPTSSSFAEVTVGHEEDEAWIIGQLLDEHESELDVISIFGMPGVGKTTLANKVYNNTLVASHFHVRAKCTVSQKYN
KSKVLQEILQQVTGSGGKESEDDLAEMLRVALYNKRYLIVLDDVWDIATGEMLMACFPKVKRGNRIILTSRSSKVGLQVK
CHSDPLRLQLLTPEKSWDLFVKKVFGDEGSCPAELSEVGHQIVEKCKGLPLAIVLIAGVIVRGKKKEKDFWLKIIHNLDS
FISTNINLVMQLSYDHLPCHLKPLLLYFATTQKSQRTPVSTLMQMWMAEGLVDHDSLEETTQSYLDALISSSLIMVDHIP
SWSKWWASVMIKVCYMHDVVHDFCSLKAKKERFF
>Solyc_TS80_04T000238.1
DAKSSHESIVLTSSPFVEVTVGHEEEEAWIIGQLLDEHESELDVISIVGMPGVGKTTLANKVYNNTLVASHFHVRAKCTV
SQKYYKSKVLQEILQQVTGSGGKESEDDLAEMLRVALYNKRYLIVLDDVWDIATGEMLMACFPKVKRGNRIILTSRSSKV
GLQVKCHSDPLRLQLLTPEKSWDLFVKKVFGDEGSCPAELSEVGHQIVEKCKGLPLAIVLIAGVIVRGKKKEKDFWLKIL
HNLDSFISTNISLVMQLSYDHLPCHLKPLLLYFATTQKSQRTPVSTLMQLWMAEGFVDHDSLEEVTQSYLDALISSNLIM
VDHIPSESIWWTSTMIKVCYMHDVVHDFVSVKAENEKFF
>Solyc_TS80_04T000239.1
DAKSSHESIVLTSSPFVEVTVGHEEEEAWIIGQLLDEHESELDVISIVGMPGVGKTTLANKVYNNTLVASHFNVRAKCTV
SQNFNKSKVLREILQQVTGSGGNESEYDLAEKLRVALYDKRYLIVLDDVWDIATGEMLIACFPKVERGNRVILTSRSGEV
GLKVKCRSDPVDLQVLTDEKSWELFEKRVFGDEGSCPAELLDIGHEIVEKCKGLPLALVLIAGVIVRGREGKEKEKEKDF
WVKIQNNLDSFTSSNINSQIMNVMQSSYDHLPYQLKPLLLYFATLQKSERTPVSTLMQLWMAEGLVDHDIPSKCSLEEVT
ESYLDALISSGLIMVDHIPSGSYWTSVMIRACYVHDVVHDFCSVKAGKEKFF
>Solyc_cer_TS96_04T000234.1
SFEPTQSTSSPFVEVTVGHEKEESQIIDQLLDEHESELDVISIVGMPGVGKTTLANKVYNNTLVASHFKIRAKCTVSQKY
NKSKVLREILQQVTASEEEESEDDLAEKLRVALYDKRYLIVLDDVWDIATGEMLMACFPKVERGNRIILTSRSSKVGLQV
KCHSDPLRLQLLTPEKSWDLFVKKVFGDEGSCPAELSKVGHQIVEKCKGLPLAIVLIAGVIVRGKKKEKDFWLKILHNLD
SFISTNINLVMQLSYDHLPCHVKPLLLYFATTQKSQRTPVSTLMQLWMAEGFVDHDSLEEVTQSYLDALISSSLIMVDHI
PSESIRWTSLMIKVCYVHDVVHDFCSEKAKKEKFL
>Solyc_cer_TS96_04T000236.1
NEPIKLTSSSFVEVTVGHEEDEARIIGQLLDEHESELDVISIVGMPGVGKTTLANKVYNNTLVASHFKIRAKCTVSQNFN
KSKVLREILQQVTGSGTKECEDDLAEKLRVALLDKRYLIVLDDVWDIATGEMLIACFPKVERGNRVILTSRSSEVGLKVK
CRSDPLHLQILTPEKSWDLFVKKVFVDEGSCPAELSDVGHQIVEKCKGLPLSIVLIAGVIVRGKKKKKDLWLQIEHNLDS
FISSNNNSQMMNVMQLSYDHLPYHLKPLLLYFARSQKSKRTPVSTLMQLWMAEGLVDHDSSVETTQSYLDALISSSLIMV
DHIPSESLWWTSVMIRACYVHDVVHDFCSVKAKKEKFF
>Solyc_cer_TS96_04T000237.1
DAKSSHESIVLTSSPFVEVTVGHEEEEAWIIGQLLDEHESELDVISIVGMPGVGKTTLANKVYNNTLVASHFHVRANCTV
SQKYNKSKVLQEILQQVTGSGGNESEYDLAEKLRVALYDKRYLIVLDDVWDIATGEMLIACFPKVERGNRVILTSRSGEV
GLKVKCRSDPVDLQVLTDEKSWELFEKRVFGDEGSCPAELLDIGHEIVEKCKGLPLALVLIAGVIVRGREGKEKEKEKDF
WVKIQNNLDSFTSSNINSQIMNVMQSSYDHLPYQLKPLLLYFATLQKSERTPVSTLMQLWMAEGLVDHDIPSKCSLEEVT
ESYLDALISSGLIMVDHIPSGSYWTSVMIRACYVHDVVHDFCSVKAGKEKFF
>Hero-A
ELTSSSFVEVTVGHEEDEARIIGQLLDEHESKLDVISIVGMPGVGKTTLANKVYNNTLVASHFKIRAKCTVSQNFNKSKV
LREILQQVTASETNRSEDDLAEKLRVALLDKRYLIVLDDVWDIATGEMLIACFPKVERGNRVILTSRSGEVGLKVKCRSD
PVDLQVLTDEKSWELFEKRVFRDEGSCPAELLDIGHQIVEKCKGLPLALVLIAGVIVRGREGKEKEKEKDFWVKIQNNLD
SFTSSNINSQIMNVMQSSYDHLPYQLKPLLLYFARLQKSERTPVSMLMQLWMAEGLVDHDIPSKCSLEEVTESYLDALIS
SSLIMVDHIRSVSNWTSVMMRACYVHDVVHDFCSVKAGKEKFF
>HeroA
ELTSSSFVEVTVGHEEDEARIIGQLLDEHESKLDVISIVGMPGVGKTTLANKVYNNTLVASHFKIRAKCTVSQNFNKSKV
LREILQQVTASETNRSEDDLAEKLRVALLDKRYLIVLDDVWDIATGEMLIACFPKVERGNRVILTSRSGEVGLKVKCRSD
PVDLQVLTDEKSWELFEKRVFRDEGSCPAELLDIGHQIVEKCKGLPLALVLIAGVIVRGREGKEKEKEKDFWVKIQNNLD
SFTSSNINSQIMNVMQSSYDHLPYQLKPLLLYFARLQKSERTPVSMLMQLWMAEGLVDHDIPSKCSLEEVTESYLDALIS
SSLIMVDHIRSVSNWTSVMMRACYVHDVVHDFCSVKAGKEKFF
>HeroB
VLTSSPFVEVTVGHEEEEAWIIGQLLDEHESELDVISIVGMPGVGKTTLANKVYNNTLVASHFHVHAKCTVSQKYNKSKV
LQEILQQVTGSGGKESEDDLAEMLRVALYNKRYLIVLDDVWDIATGEMLMACFPKVKRGNRIILTSRSSKVGLQVKCHSD
PLRLQLLTPEKSWDLFVKKVFGDEGSCPAELSEVGHQIVEKCKGLPLAIVLIAGVIVRGKKKEKDFWLKILHNLDSFIST
NISLVMQLSYDHLPCHLKPLLLYFATTQKSQRTPVSTLMQLWMAEGFVDHDSLEEVTQSYLDALISSNLIMVDHIPSESI
WWTSTMIKVCYMHDVVHDFVSVKAEKEKFF
>HeroC
EPTSSSFVEVTVGHEEDEAWIIGQLLDEHESELDVISIFGMPGVGKTTLANKVYNNTLVASHFHVRAKCTVSQKYNKSKV
LQEILQQVTGSGGKESEDDLAEKLRVALYNKRYLIVLDDVWDIATGEMLMACFPKVKRGNRIILTSRSSKVGLQVKCHSD
PLRLQLLTPEKSWDLFVKKVFGDEGSCPAELSEVGHQIVEKCKGLPLAIVLIAGVIVRGKKKEKDFWLKIIHNLDSFIST
NINLVMQLSYDHLPCHLKPLLLYFATTQKSQRTPVSTLMQMWMAEGLVDHDSLEETTQSYLDALISSSLIMVDHIPSWSK
WWASVMIKVCYMHDVVHDFCSLKAKKERFF
>HeroD
MPGVGKTTLANKVYNNTLVASHFNVRAKCTVSQNFNKSKVLREILQQVTALETNGSENDLAEKLRVALLDKRYLIVLDDV
WDIATGEMLIACFPKVERGNRVILTSRSGEVGLKVKCRSDPVNLQVLTDEKSWELFEKRVFGDEGSCPAELLDIGHQIVE
KCKGLPLALVLIAGVIVRGREGKEKEKEKDFWVKIQHNLDSFTSSNINSQIMNVMQSSYDHLPYQLKPLLLYFARSQKSK
RTPVSTLMQLWMAEGLVDHDIGLKSSLEEVTHSYLDALISSSLIMVDHIPSESVWTSVMIRACYVHDVVHDFCSVKAGKE
KFF
>HeroF
QSTSSPFVEVTVGHEKEESQIIDQLLDEHESELDVISIVGMPGVGKTTLANKVYNNTLVASHFKIRAKCTVSQKYNKSKL
LQEILQQVTASEEEESEDDLAEKLRVALYDKRYLIVLDDVWDIATGEMLIACFPKVERGNRIILTSRSSKVGLQVKCRSD
PLRLQLLTPEKSWDLFVKKVFGDEGSCPAELSKVGHQIVEKCKGLPLAIVLIAGVIVRGKKKEKDFWLKILHNLDSFIST
NINLVMQLSYDHLPCHVKPLLLYFATTQKSQRTPVSTLMQLWMAEGFVDHDSLEEVTQSYLDALISSSLIMVDHIPSESI
RWTSLMIKVCYVHDVVHDFCSEKAKKEKFL
>HeroH
VLTSSSFVEVTVGHEEDEAWIIGQLLDEHESELDVISIVGMPGVGKTTLANKVYNNTLVASHFNVRAKCTVSQKYNKSKV
LQEILQQVPHVSGGNESEDDLADKLRVALLDKRYLIVLDDVWDIATGEMLMACFPKVKRGNRIILTSRSSKVGLQVKCHS
DPLHLQLLTSEKSWDLFVKKVFGDEGSCPAELSEVGHQIVEKCKGLPLAIVLIAGVIDRGKKKEKDFWVKILYNLDSVIS
TNINLVMQLSYDHLPCHLKPLLLYFARSQKSQRTPVSTLMQLWMAEGFVDHDSLEEVTQSYLDALISSSLIMVDHIPSGS
KWWTSVMIKVCYVHDVVHDFCSVKAKKEKFF
>HeroJ
ELTSSSFVEVTVGHEEDEARIIGQLLDEHESKLDVISIVGMPGVGKTTLANKVYNNTLVASHFKIRAKCTVSQNFNKSKV
LREILQQVTGSGTKECEDDLAEKLRVALLDKRYLIVLDDVWDIATGEMLIACFPKVERGNRVILTSRSSEVGMKVKCRSD
PLYLQILTPEKSWDLFVKKVFVDEGSCPAELSDVGHQIVEKCKGLPLSIVLIAGVIVRGKKKKKDLWLQIEHNLDSFISS
NNNSQMMNVMQLSYDHLPYHLKPLLLYFARSQKSKRTPVSTLMQLWMAEGLVDHDSSVETTQSYLDALISSSLIMVDHIP
SESLWWTSVMIRACYVHDVVHDFCSVKAKKEKFF
>HeroK
VLTSSSFVEVTVGHEEEEAWIIGQLLDEHESELDVISIVGMPGVGKTTLANKVYNNTLVASHFNIRAKCTVSQKYNKSKV
LQEILQQVTGSGGKESEDDLAEKLRVALYDKRYLIVLDDVWDIATGEMLMACFPKVKRGNRIILTSRSSKVGLQVKCHSD
PLRLQLLTPEKSWDLFVKKVFGDEGSCPAELSEVGHQIVEKCKGLPLAIVLIAGVIVRGKKKEKDFWLKIIHNLDSFIST
NINLVMQLSYDHLPCHLKPLLLYFATTQKSKRTPVSTLMQLWMAEGLVDHDSLEETTQSYLDALISSSLIMVDHIPSWSK
WWASVMIKVCYMHDVVHDFCSLKAKKERFF
>HeroM
KLTSSSFVEVTVGHEEDEARIIGQLLDEHESELDVISIVGMPGVGKTTLANKVYNNKLVASHFKIRAKCTVSQKYNKSKV
LQEILQQVTGSGGKESEDDLAEKLRVALYNKRYLIVLDDVWDIATGEMLMACFPKVKRGNRIILTSRSSKVGLQVKCHSD
PLRLQLLTPEKSWDLFVKKVFGDEGSCPAELSEVGHQIVEKCKGLPLAIVLIAGVIVRGKKKEKDFWLKIIHNLDSFIST
NINLVMQLSYDHLPCHLKPLLLYFATTQKSQRTPVSTLMQLWMAEGFVDHDSLEEVTQSYLDALISSSLIMVDHIPSKSY
WWTSLMIKVCYVHDVVHDFCSEKAKKEKFF
