# Supplementary material for: A root-specific NLR network mediates immune signaling of resistance genes against plant parasitic nematodes
Source: Plant Cell. 2025 Jun 24;37(7):koaf145. doi: 10.1093/plcell/koaf145 (PMC12236159; doi:10.1093/plcell/koaf145)
Supplement: koaf145_Supplementary_Data [file koaf145_supplementary_data.zip › Supplementary Dataset 2/Supplementary Dataset 2/NRC_SD_NBARC.afa]

>Niben261Chr02g0890028.1
-------------------------------------------AAA--------------
----------PT-RTS-S-----------------QF--------A--S------Y-PS-
-T----------N-EE-M---V----G-----FK--DV----------IKELRAK-LIK-
G-SVN-------LDV---------IS---------I-VGMPGLGKTTLAN----ELYFDE
LVVSYFDIRVQCC-------VSQEYKRKDLILALL---HD--VI-D--DTAEL-D-----
-------------R--------------------------------ED----E-------
-------N---ELADK----------------LQK------------LLKPK---RYLVL
IDDVWE-WSAWD-DLLSCF---P-KNN-KGSRIILTTRHYEVASYA-KHVSD--PHK---
-LRFFSID--E-SWTLLQNKVF------------------N-KER-C-PRVLEAVG-KSI
AQ------KCG--------GLPLSTIL----------VAGIL-TR------------MK-
KE-K------H-----------CWEQ----------------------VST---------
-----NLGPN----ILP-------QSERTLDL--S--------YQNLP------------
-----------HYLK--------QCFLYMG-VFPEDREI-QV---S--KLTWLWI-----
-------------------------------------AEGL----------I-NT--HTE
R-LSEDIAKFYLEN-----------LIG-RNL-----VM---------VAKK-S--SDGR
I------------K------TC--R--I---HDLV---LKFCREKAK------------L
ENFL------------------------
>Niben261Chr04g0231008.1
------------------------------------------------------------
----------GEISRI-S-----------------TH--------I--E------K-PT-
-I----------T-EA-V---V----G-----FE--DV----------LATLKQR-VIG-
G-SPD-------LDV---------IT---------I-FGMPGLGKTTLAK----KVYDDC
KAVNRFDVCVWCC-------ISERYEKKSLLIDIL----Q-QIN----------------
IGLP---------E--------------------------N---VEEK----S-------
-------E--GDLADL----------------LRR------------SIMGR---RYLIF
LDDIWT-IEAWD-DVKTPF---R-DDK-QGSRIILTTRHAEVASYA-KCTTD--PLR---
-LRFFHNE--E-SWMLLVQKLF------------------Q-DQQ-C-PPELVDVG-KRI
AE------KCQ--------GLPLSVVL----------VAGLL-GK------------ME-
TK-E------D-----------GWLQ----------------------VAE---------
-----SLSTTTVG-DSS--------SRGIIEL--S--------YKHLP------------
-----------EYLK--------PCFLYFG-GFMEDEEI-PV---S--KLTWKWI-----
-------------------------------------AEGL----------V-RK--HKT
K-SLEDMAEEYLVD-----------LIS-RSL-----LL---------DAKM-R--YNGR
V------------K------SC--R--I---HDLL---HEFCQNKAK------------E
EKFW------------------------
>Niben261Chr04g1504017.1
-----------------------------------------LTRYKEK------------
--------KMTF---A-S-----------------PA--------S--------------
------------N-EE-L---V----G-----FE--DV----------RENIMGR-LLG-
G-SPH-------LDV---------VS---------I-IGMAGSGKTTLAR----SLINDP
LIASHFDFQAECR-------LL-----------------SLACY-D--PSEL--------
-------------S-------------------------------KGN----D-------
-------Y---ELADR----------------LRR------------TLLGR---RYLVI
IDDLWD-PMTWN-ELRLCF---P-DHK-NGSRIILTTRLQEVVDYV-DH-SE--PHH---
-LRLLSDQ--E-SWLLLEKKVF------------------G-EEM-Y-SLELEKVG-QQI
AK------KCK--------GLPLYVVL----------VARHL-RR------------ID-
KT-E------Q-----------WWKR----------------------VEL---------
-----RFVEL----IQV-------EANASVKL--S--------YNHLP------------
-----------DILK--------PCLLYFG-AISEGKEI-SV---A--KLTSLWI-----
-------------------------------------AEGF----------I-EN--DRE
K-HLEDIAEHYLED-----------LIR-RSL-----VM---------VVK--R--SNRK
L------------K------AC--R--L---HDQV---LEFCKAKAK------------E
DNFL------------------------
>Niben261Chr04g1504021.1
------------------------------------------IKSAEK------------
--------NMTI---A-S-----------------SS--------A--------------
------------D-EE-L---I----G-----FD--DV----------RETIRGQ-LVR-
V-SPE-------LDV---------IS---------I-VGMAGTGKTTLAR----SFNKND
---SHFDFWGECR-------VSQVYTRKDLLLSIL---SS--NC-D--PTEI--------
-------------S-------------------------------KEA----D-------
-------D---VLADR----------------LRK------------LLLTK---RYLLI
IDDVWE-VKAWD-DLILCF---P-DAR-NGSRIILTTRHQKVAVYA-KRVTE--PHF---
-LRPLNEQ--E-SWLLLQKRVF------------------G-KEI-C-PEQLKEVG-EKI
AK------KCD--------GLPLSIVL----------VAGLL-TK------------MD-
RT-E------G-----------CWTQ----------------------MEL---------
-----SFGER----IQD-------GAKDLVKL--S--------YNDLP------------
-----------CKLK--------PCFLYFG-AFLEDREI-SV---S--KLTSLWI-----
-------------------------------------SEAF----------I-EN--DGE
K-CLEDIAEDYLDD-----------LIG-RNL-----VM---------VTKK-R--SIGK
N------------K------AC--R--V---HDLM---LDFCKEKAE------------E
DNFL------------------------
>Niben261Chr07g0704015.1
------------------------------------------------------------
-----------------P-----------------N----MPV-ER--K------S-SI-
-----T--------GKII---V----G-----FK--EE----------TYLIIRK-LTS-
GPKT--------LDV---------IA---------I-TGMPGSGKTTLAY----KVYNDK
SVYGHFDIRAWCT-------VDQKYDEMELLKKLF---NQ-VVG-S--------S-----
------------LK-------------------------FG----K------NI------
-------D----VANE----------------LRK------------HLFGK---RYLIV
LDDLWD-NAAWE-NLTRPF---P-EFV-NGSRIILTTREKKVAMDA-QRHSD--PID---
-LRLLTQE--E-SWELLEKKVF------------------G-KES-C-PNELLDVG-KEI
VQ------NCK--------RLPLVVDL----------IAGVI-AG------------KE-
MK--------R---S-------VWLE----------------------VRN---------
-----NLNSFIFRKEED--------VMRVIAL--S--------YYNLR------------
-----------DPLK--------SCLIHLA-SIPKDEVI-PV---R--NLEILWP-----
-------------------------------------AEGF----------LEQR---EK
K-SVEEVVVIYLDN-----------LIS-SSL-----VI----------------SFD--
--KIGD-----D-Q------TC--Q--I---HDLV---HEFCLIKAR------------E
EKLF------------------------
>Niben261Chr12g1349012.1
--------------------------------------------AA--------------
----------PT-HAS-S-----------------RF--------A--G------M-PS-
-T----------N-EE-M---V----G-----FK--DV----------TNELRGK-LIK-
G-SVN-------LDV---------VS---------I-VGMPGLGKTTLAN----ELYFDE
LVVSYFDIRIHCC-------VSQEYIRKDLLLALL---HD--VI-D--DTAKL-D-----
-------------R--------------------------------EA----E-------
-------N---ELADR----------------LQK------------LLKLK---RYLVL
LDDVWT-RSAWD-DLQSYF---P-ENN-KGSRIILTTRHLEVASYA-KHVSD--PHK---
-LRFFSFD--E-SWTLLQNKLF------------------N-KER-C-PQVLEAVG-KSI
AQ------KCG--------GLPLSIIL----------VAGIL-TR------------MK-
KE-K------H-----------CWEQ----------------------VSR---------
-----NLGPN----IQA-------QSEGTLDL--S--------YQNLP------------
-----------HYLK--------PCFLYMG-VFPEDREI-QV---S--KLTWLWI-----
-------------------------------------AEGL----------I-NT--DIE
K-LSEDIAKFYLEN-----------LIG-RNL-----VM---------VAKK-S--FDGS
I------------K------TC--R--I---HDLV---LEFCRKKAK------------L
ENIL------------------------
>Niben261Chr15g1491009.1
------------------------------------------------------------
-----------------------------------------PV-EC--K------S-SI-
-----A--------GKII---V----G-----FE--EE----------TYLIIRK-LTS-
GPKM--------LDV---------IS---------I-TGMPGSGKTTLAY----KVYNDK
SVFGHFDIRAWCT-------VDQKYDELELLKILF---NQ-VVG-S--------S-----
------------SK-------------------------FG----K------NI------
-------N----FANE----------------LRK------------HLYGK---RYLIV
LDDVWD-TAAWE-ELKRPF---P-EVE-NGSRIILTTREKKVAKYA-QHHSD--PLD---
-LRLLTLE--E-CWELLEKKVF------------------G-KES-C-PDELVDVG-KEI
VQ------NCK--------RLPLVVDL----------IAGVI-AG------------KE-
MK--------R---D-------LWLE----------------------VRN---------
-----NLNSFILQKEEN--------VMKVIAL--S--------YYYLP------------
-----------DPLK--------LCLLYFA-SYKKDRAI-PV---E--GLKRLWR-----
-------------------------------------AEGF----------AEHT---EM
N-SVEEVMDVYLDN-----------LIS-SSL-----VI----------------SFN--
--EIGK-----N-Q------TC--Q--V---HDLV---HDFCLIKAR------------E
EKLF------------------------
>Niben261Chr17g0055012.1
-------------------------------------------DTC--------------
----------TF-HTS-S-----------------NL--------A--R------S-PM-
-M----------N-DE-L---V----G-----FK--DV----------IEDLRYL-LIR-
G-TRG-------RDV---------IS---------I-VGMPGLGKTTLAY----RLYSDR
SIVSYFDIRAMCC-------VSQIYSRKHLLLEIL---RD-VIG-E--DSKR--------
-------------S-------------------------------EKH----A-------
-------D---ELANE----------------LRK------------ALFSK---RYLIL
VDDMWE-ASAWD-DLIGCF---H-DGN-NGSRILLTTRNHEVANYA-RSESD--PLQ---
-LRMFNDD--E-SWELLRKKVF------------------G-DES-F-SPLLTKVG-QKI
AK------KCG--------RLPLSIAL----------VAGIL-AE------------TE-
KN-E------D-----------CWEQ----------------------VAN---------
-----NLGPR----IHK-------DSRAIIEQ--S--------YQMLP------------
-----------YHLR--------SCFLYFG-AFLEDSVI-NV---S--KLTRLWI-----
-------------------------------------SEGF----------V-KS--CEG
K-SLEDIAKGYLEN-----------LFG-RNL-----VM---------GTKR-S--SRGE
I------------K------AC--L--I---HDLL---HDFCKERAA------------E
ENFL------------------------
>Capang00g001502
-------------------------------------------NAV--------------
----------TA-HKS-S-----------------NL--------V--R------S-SR-
-M----------N-EE-I---I----G-----FE--DV----------IEKLRDQ-LIK-
G-TKG-------RDV---------IS---------I-VGMPGLGKTTLAY----RLYYDR
SVSSHFDIRAQCC-------VSQLYSRKELLMAIL---RD-AIN-E--KFES--------
-------------S-------------------------------EKQ----P-------
-------D---ELADQ----------------LRRKQPDELADQLRKTLLPR---RYLIL
VDDVWE-TSVWD-DLVGCF---N-DAN-NGSRIILTTRNLEVANYT-RFQSD--PLQ---
-LRMFNDD--E-SWELLRKMVV------------------G-EES-C-SPLLTKVG-QQI
AK------KCG--------QLPLSVVL----------VAGIL-AE------------LE-
KE-E------E-----------CWKQ----------------------FAN---------
-----NLGPH----IHK-------DSRAIIEQ--S--------YQILP------------
-----------YHLR--------SCFLFFG-SFPEDNVL-PV---R--ELTWLWI-----
-------------------------------------SQGF----------V-KS--CEG
K-SLEDLAQGYLEN-----------LIG-RNL-----VM---------GTKR-S--SRGK
T------------K------AC--R--I---HDLL---HDFCKERAK------------E
ENFL------------------------
>Capang02g001489
-----------------------------------------TMNTN--------------
----------IG-NTS-S-----------------QL--------D--R------T-PN-
-L----------N-DE-I---V----G-----FE--DE----------IAKLRAR-LTE-
G-TKA-------RDV---------IS---------I-VGMPGQGKTTLAY----RLYSDK
SVVAHFDIRAQCS-------VSQLYSRLDLVLAIL---HD-A-------DQRR-D---KS
ILHDAAGEDS-QRR-------------------------------KMR----E-------
-------D---DLADD----------------LRK------------NLLPK---RYLIL
LDDVWE-TSVWD-DLRGCF---Q-DAN-NGSRIIITTRDHEVANYS-RCHSE--PLQ---
-LRMFNDG--E-SWMLLKKKVF------------------G-EEH-C-PPLLTNVG-KKI
AK------KCG--------KLPLSIAL----------VAGIL-SE------------ME-
KK-E------E-----------YWER----------------------VAA---------
-----NLGSH----IHS-------DSKAIIEQ--S--------YQNLP------------
-----------YHLR--------CCFLYFG-SFLEDTMI-SV---S--KLTKLWT-----
-------------------------------------SEGF----------I-KG--YEG
K-SPEDIAECYLEN-----------LIT-RNL-----VM---------DAKR-S--FGGK
I------------K------AC--R--V---HDLL---HDFCKERAK------------E
ENLL------------------------
>Capang03g001530
------------------------------------------------------------
--------------NS-P-----------------N----KPV-E---N-----KL-SI-
-----S--------SKTI---V----G-----FE--EE----------IEWIIRK-LTS-
GTSE--------VDV---------IS---------I-VGMPGLGKTTLAY----RVYNDN
SVVGHFNVRAWCT-------VDQERNEKKLLQKIF---NQ-VIV-L--------K-----
------------ER-------------------------DS----ED-----DI------
-------D--DDVADK----------------LRK------------YLFGK---RYLIV
LDDLWD-TATWD-ELTRPLYTIPSEFQ-KGSRVILTSRKKEVALHG-KCHSA--PLD---
-LRLLRPE--E-SWELFAKNVF------------------G-EEH-C-PDELKDVG-EKI
AE------KCD--------GLPLVLDL----------IGGVI-SR------------KE-
KK--------E---A-------LWIE----------------------VLN---------
-----NLSSFIFKDEEE--------VMKVIQL--S--------YDHLS------------
-----------DHLK--------PCFLYLA-SYPKDKDI-DI---S--LLKQLWS-----
-------------------------------------DEGL----------VEPT---DL
K-SVEEVTEVYVDE-----------LIA-SSL-----VI----------------V----
---RG--GR--E-Q------SC--Q--I---HDLV---HDFCSIKAR------------N
EKLF------------------------
>Capang03g003299
------------------------------------------------------------
---------------S-K-----------------YL----P---T--Q-----HS-NP-
-L---T------D-EE-I---V----G-----FG--SD----------TEKLVQH-IVR-
G-TND-------LDV---------VP---------I-VG-GGQEKMTIAR----KVYNSD
MIVFRFDVRAWCF-------ISQSYKLRELLQQIF---SQ-VTG-S--------------
-------------K-------------------------------DNG----D----K--
-------D--DVLADK----------------LRK------------SLMGK---RYLIV
LDDMWD-GMAWD-DLCLCF---P-DFG-NRSRIVVTTULEKVGEHV-KRYTD--VCF---
-LPFLTPD--E-SCELLQKKVL------------------Q-KED-C-PPELQDVC-LVV
AV------KCK--------GLRLVIIL----------VAGII-KR---------------
KKME------S---S-------WWHE----------------------V-----------
------------------------YSLSTMQL--S--------YHNFP------------
-----------DYLK--------PCLLYMG-MFPUDARI-PL---S--KLINLWV-----
-------------------------------------AEGF----------V-QNI-ES-
R-SLEETAEDYLMD-----------LIS-SN------VM---------ISRR-R--YNGK
V------------K------DC--Q--V---HDVV---LHFCLERSR------------E
ENFM------------------------
>Capang03g004065
------------------------------------------------------------
----------SVVEPS-K-----------------HL----P---T--H-----RS-NP-
-V---N------D-EE-I---V----G-----FE--NE----------SEKIIQY-LIR-
G-THE-------IDV---------VP---------I-VGMGGQGKTTIAR----KVYNNG
NIVHYFDVRAWCI-------ISQSYNRRDLLQEIF---CQ-VAG-K--------------
-------------E-------------------------------DKG----D----K--
-------E--DILAYK----------------LKQ------------SLTGK---RYLIV
LDDMWD-GKAWD-DLRFSF---P-D-G-NRSRIVITTRLEEVAKQV-KHHID--PYS---
-IPFLTPD--D-SLKLLQKKVF------------------Q-QES-C-PPSLQDVS-KAV
AE------RCK--------GLPLVIVL----------VAGII-KR---------------
NKME------A---S-------WWHE----------------------VKN---------
-----SLVSY-HGESEG-------YSLSTMQL--S--------YDNLP------------
-----------DHLR--------PCLLYMG-MFLEDARI-PV---S--ELISLWI-----
-------------------------------------AECF----------V-QNI-ESR
R--LEETAEGYLND-----------LIS-SNV-----VM---------VSGR-K--YNGK
V------------K------YC--Q--V---HDVV---LHFCLNKSR------------E
EKFM------------------------
>Capang04g002093
------------------------------------------------------------
----------PSL--S-A------------------------------N------T-PR-
-----A------N-EE-M---E----G-----FQ--EA----------MNKIKEQ-LLR-
G-SSE-------LDI---------IS---------I-VGMPGIGKTTLAD----KIFNDL
ILTPYFDVHAS-G-------VTQVYSWKELLLTIL---ND--------------------
VLEPSD-------R-------------------------------TEK----E-------
-------D--GELANE----------------LRQ------------VLLTK---RFLIL
IDDVWD-KTAWD-DLYMCF---R-DAQ-SGSRIILTTRLSDIANYV-RCESN--THH---
-LRLFRDD--E-SWTLLQEEVF------------------Q-GER-C-PPELVDVG-FRI
AK------SCG--------GLPLFIVL----------VAGVL-KE------------EK-
KE-A------D-----------VWKE----------------------VED---------
-----SLGSRRIGSL-E-------ESMSLIGF--S--------YKNLP------------
-----------HHLK--------PCFLYLG-VF-KGKDI-HV---S--KLTRLWQ-----
-------------------------------------AEGF----------V-QA--NKE
K-TTEDAAQDFLED-----------LIS-RNL-----VM---------AMEK-R--PNDK
V------------K------RG---------------------EDML------------P
E---------------------------
>Capang05g001301
-----------------------------------------AMNTV--------------
----------TT-HTS-S-----------------NL--------A--R------T-PK-
-M----------N-EE-I---V----G-----FK--DV----------IGKLRNQ-LIK-
G-TKK-------RDA---------IA---------I-VGMPGLGKTTLAN----RLYCDR
LVVSHFEIRAQCC-------VSQV-SCKDLLLAIL---RD-VTV-E--DSKF--------
-------------R-------------------------------ANS----T-------
-------A---ELADK----------------LRK------------ALYFG---RYLIL
VDDVWE-TSVWD-DLVGCF---H-DAN-EGSKIILTTRNHDVVNYA-RYKSE--PHL---
-LRMFSDD--E-SWKLLRKKVF------------------G-EES-C-STDLMEIG-QQI
AK------KCG--------QLPLSVAL----------VAGIL-EK------------ME-
RK-E------G-----------CWKQ----------------------VAN---------
-----NLGPH----IHR-------DSRAIIEH--S--------YLNLP------------
-----------YHLR--------SCFLYFG-AFLEDSAI-NV---S--ELTRLWI-----
-------------------------------------SEGF----------I-KS--CES
K-SLQDKAVGYLDN-----------LIR-RNL-----VT---------VATR-S--SGGK
V------------N------AC--H--V---HDLL---HDFCKERSK------------E
ENLL------------------------
>Capang05g001886
------------------------------------------------------------
--------------NS-P-----------------N----KPV-E---N-----KS-ST-
-----T--------SKII---V----G-----FE--EE----------TEWIIRK-LTG-
GPSE--------VDV---------IS---------I-VGLPGLGKTTLAY----RVYNDK
SVVDHFDVRAWCT-------IDQEHNEKKLLKRIF---NE-VIG-L--------K-----
------------ER-------------------------VS----ED-----GI------
-------D--NNVADD----------------LRK------------QLFGK---RCLIV
LDDLWD-TATWD-ELTRPLYAIPPEFU-KGSRVILTSRKKEVAKHA-KCCSD--PLD---
-LRLLRPE--E-SWELLEKRVF------------------G-EER-C-PDELKDVG-EKI
AE------KCY--------GLPLVLDL----------ISGII-SR------------KE-
KK--------E---A-------LWLE----------------------VLN---------
-----NLSSFIFKDEEE--------VMKVIQL--S--------YDQLS------------
-----------NHLK--------PCLIYLA-SYPKDEYI-AI---S--DLEYLWS-----
-------------------------------------AEGL----------MEQS---EV
K--------VYVDE-----------LIS-SSL-----VV----------------V----
---SNERGA--Y-P------HC--Q--I---HDLV---HD-FLRKAR------------K
EKLFD-----------------------
>Capang06g002779
------------------------------------------------------------
-----------------------------------K----NPV-EG--K------S-LT-
-----A--------GKII---V----G-----FE--ED----------TDWIISK-LTS-
GPKD--------LDV---------IS---------I-TGMPGSGKTTLAY----KVYNYK
SVARRFDIHSWCI-------VGQEYDKRKLLEKVY---NQ-VTG-A--------D-----
------------SK-------------------------LS----E------NI------
-------D----VADE----------------LRR------------HLFGN---RYLVV
LDDLWD-TDTWD-KLIRPF---P-LVE-NGSRIILTSREMEVALYG-KRNTD--PLK---
-LRLLKSE--E-SWELLEKRAF------------------G-EKS-C-PDELLDVG-KEI
AK------NCK--------GLPLVADL----------IAGVI-AG------------RE-
KK--------K---S-------VWLE----------------------VRN---------
-----NLNSFILNSEVE--------VMKVIEL--S--------YDHLP------------
-----------HQLK--------PCFLHFA-SIPKDNAS-HK---H--LLKMDWL-----
-------------------------------------NEGL----------VERT---AM
K-SVEEVMEVYLDN-----------LIS-CSL-----VI----------------SFN--
--EIGS-----S-P------TC--Q--L---HDLV---HDFCLIKAK------------E
EKLF------------------------
>Capang07g000539
------------------------------------------------------------
---------------A-K-----------------HL----P---T--Q-----NS-NP-
-A---N------D-ED-I---V----G-----LU--NE----------AEIIIHF-LSR-
G-TNE-------SDI---------IP---------I-VGMGGQGKTTLAR----KVYNNG
MIVFHFDCLAWCS-------ISQTYSRIELLQEIF---SQ-VTG-S--------------
-------------K-------------------------------GKV----D----E--
---------VGKLADM----------------LRK------------SLMCK---RYLIV
LDYMWD-VTAWE-DLMLSF---P-DDK-NRSRIIVTTRLEKVGEHV-LKHTD--PYS---
-LPFLTPD--E-SLQLLQKKVF------------------Q-QER-C-PPGLYKVS-QAV
AK------RCK--------GLPQVIIL----------VAGIN-KR---------------
KKME------E---S-------WWHE----------------------VKN---------
-----ALFSYL-GESEE-------YSLSTMQL--N--------YDYLP------------
-----------DHLR--------PCLLYVG-MFPEDARI-PV---S--KLI---------
--------------------------------IEHYLAEGF----------L-QNI-ESG
R--LEETAEDYSME-----------LIR-NNV-----VL---------VSKR-E--YNGK
I------------K------YC--Q--V---HDVV---LHFCLEKSR------------E
EKYM------------------------
>Capang09g001489
-----------------------------------------DVQVG--------------
----------SS-CVL-S-----------------RT--------N---------A-PT-
-L---N------D-DV-V---V----G-----FN--DV----------EEKIIDG-LTR-
G-MTE-------RDV---------IS---------I-VGMPGLGKTTLAK----KVFNDE
KVLNYFDKRAWCY-------VSEVYKNKELLLEIL---SQ-VLE-D--VDEA--------
-------------T-------------------------------KMK----D-------
-------D--ADLAVL----------------LYR------------KLKRK---RYLIV
LDDLWD-IKAWD-DLRRSF---P-DDD-NGSRILVTSRLQHLASQV-ESDTK--PDNHPT
PLRFFTVE--E-SWELLQKKVF------------------A-TDC-C-PRNLKEPG-MRI
AR------SCH--------GLPLAVTL----------VAGIL-AR------------TE-
KI--------E---S-------WWNE----------------------VAE---------
-----SISSYIVD-DPN-------QCRVILEL--S--------YKHLP------------
-----------DYLK--------PCFLYFG-EFLMHPHI-PV---R--KLIWLWI-----
-------------------------------------AEGF----------V-SK--TEG
E-SFEDIAEDYLTD-----------LIG-RSL-----VM---------ATKK-S--TNGS
V------------K------VC--R--V---HDLL---HEYCKRKAE------------E
DNFF------------------------
>Capang10g001765
------------------------------------------DTTA--------------
----------SA-DPS-T-----------------QS--------D--T------A-PM-
-M----------N-QE-I---V----G-----FE--DV----------MGTLKEK-LIK-
G-SKE-------LDV---------VS---------I-VGMPGLGKTTLAN----KLYFDE
HVKSHFDIRAQCV-------VSQVYTRKDLLLVLL---RD-AIG-Y--IPVF--------
-------------H-------------------------------ETP----S-------
-------E--ADVADT----------------LRK------------VLWHN---RYLIL
VDDIWE-TTAWD-DLRSCF---R-DDN-NGSRIILTTRDHEVAIYA-KSVSD--PLR---
-LRMFKED--E-SWKLLEKKVF------------------H-KEK-F-SPHLTEVG-LEI
AK------KCG--------RLPLSIVL----------VAGIL-AK------------ME-
KK-E------Q-----------CWRQ----------------------LAA---------
-----EFGPH----IHN-------DSKNIIEK--S--------YQHLP------------
-----------YHLR--------LCFLYFG-AFLEDEEI-KV---S--KLTSLWI-----
-------------------------------------SEGF----------I-KS--CKD
E-NLEDTADCYLEN-----------LIG-RNV-----VT---------DVKR-S--STGK
V------------K------TC--R--I---HDLL---LDFCKERAN------------K
ENLI------------------------
>Capang10g002025
--------------------------------------------TM--------------
----------PS-RGM-I-----------------NV--------A--------------
------------K-QEEL---V----G-----FT--DE----------RHRLIDQ-LTR-
G-SSQ-------LSV---------IA---------I-VGMSGVGKTTLAK----RVYNDP
GVSNHFDICAFVT-------VSRVYDSRELLLEIL---RA-ITG-H--NDTV--------
---------------------------------------------DGR----R-------
-------S--SDLSEM----------------LHE------------RLHGK---GFLIV
MDDVWD-AEAYN-VLSASL---PRDEN-TGSRILLTTRS-DVAEDV-TAGFE--PHDIHH
-LRPLEEA--E-SWILLEKMIF------------------Q-QES-C-PPKLKEPG-MQI
SK------KTK--------GLPFTIIV----------VAGIL-VN------------AE-
KT-V------E-----------RWNG----------------------SVE---------
-----LLEQTKIGGNEQ-------YLSSIIGM--S--------YQGLP------------
-----------DCLR--------HCFLYFG-AFPQDDEI-LT---S--KLIRLWI-----
-------------------------------------AEGL----------I-QQ--TEG
K-SLEDVAVDYLML-----------LIG-RGL-----IM---------AEQK-S--SKDR
V------------K------SC--R--V---RDLI---HEFCLAKAK------------Q
ENVY------------------------
>Capang11g001608
------------------------------------------------------------
----------DT-LDT-E-----------------EL--------T--N------T-PR-
-M----------T-EE-V---V----G-----FE--DV----------MEKLREQ-LIS-
G-SKQ-------LDV---------IS---------V-VGMPGLGKTTVAN----KLYSDE
FVVSRFEIRAQCC-------VSQAYSRRNVLLSIL---RD-AIG-E--SPTL--------
-------------A-------------------------------KLS----T-------
-------D---ILADQ----------------LRK------------ILLRK---RYLIL
VDDVWE-ASVWD-DLRCCF---H-DDN-NGSRIILTTQHGGVAENA-KSVSD--PLY---
-LRLLNDD--E-SWKLLKQKVF------------------G-EES-C-SVLFSNIG-KEI
AN------KCR--------GLPLSIVL----------VAGML-TK------------MK-
KS-E------I-----------CWKQ----------------------VAM---------
-----NLCTD----ILS-------NSKTIIEQ--S--------YQSLP------------
-----------YHLK--------PCFLYFG-VFLEDKEI-NV---S--ILTWLWI-----
-------------------------------------AEGF----------I-KS--RDD
K-SLEDIAEGYLES-----------LIG-RNL-----VT---------VAKW-S--SSGK
V------------K------TC--R--I---HDLL---LCFCKERAK------------E
KNLL------------------------
>Capang11g001737
------------------------------------------------------------
-----------S-HTS-S-----------------VL--------A--R------T-LR-
-I----------D-DE-I---V----G-----FE--DE----------IGTLIRQ-LTG-
G-SKK-------RDI---------IS---------I-VGMPGAGKTALAN----RLFLDK
SVVRHFDVHARCY-------MSSAHSRRERLLSILEMLHV-SID-E--SSLL--------
-------------S-------------------------------KRT----N-------
-----------DLAAM----------------LRK------------ILHTG---RYLIL
LDDVPD-ARAWD-DLEPCF---C-DTN-NASRILLTTRHYNVANNV-KLLSE--PLC---
-LRMLDDG--E-SWMLLKKKVF------------------G-EGF-C-SPLLEKVG-RKI
AR------KCG--------GLPLSIVF----------VACIL-AR------------KE-
RA-E------Q-----------CWKQ----------------------VAR---------
-----SLGSE----IPC-------YPENIIEQ--S--------YQDLP------------
-----------YHLK--------SCFLYFG-MFSDQEEI-NI---S--KLTLLWI-----
-------------------------------------GEGF----------V-KG--DEH
K-SLEDIAEGYLKN-----------LVE-SNL-----VM---------LAKR-S--YGGK
V------------K------VC--R--I---HDIL---FHFCKARAH------------T
ENLI------------------------
>Capang11g001833
-------------------------------------------DV---------------
----------AT-PHT-L-----------------QF--------E-----------TS-
-M----------S-EE-M---V----G-----FD--EV----------VNKLRRQ-LIG-
G-LSG-------LDV---------IS---------I-VGMPGLGKTTLAN----KLFFDQ
LVVSHFDVRAQCC-------VSQVYTRKDLLLTIL---RG--VE-K--DAVIS-D-----
-------------N--------------------------------LP----E-------
-------N---ELADK----------------LRK------------LLLVQ---RYLIL
VDDVWE-KIAWD-DLKPCF---C-DAN-NRSRIIVTTRLGDVAYHA-QLVSD--PHF---
-LRLFTPE--E-SWMLLKNKVF------------------N-TRS-C-PLVLEDVG-QKI
AQ------KCG--------GLPLSVVL----------VAGIL-ET------------TE-
KE-K------H-----------SWEQ----------------------VVI---------
-----NLGSH----IQV-------KSEDIINL--S--------YQDLP------------
-----------FHLK--------PCFLYFG-VFLEDEEI-QV---S--KLTWLWI-----
-------------------------------------AEGL----------V-KT--HKE
K-LSEDLAEYYLKN-----------LIG-KNL-----VM---------VSKI-S--SDGK
I------------K------AC--R--I---HDLL---LDFCKQKAK------------V
ENFL------------------------
>Capang11g002088
-----------------------------------------EVKKTTY------------
--------RASSL--S-A------------------------------S------T-PI-
-----S------N-EE-T---E----G-----FQ--EA----------MDTIKEQ-LLG-
G-SPQ-------LDV---------IS---------L-VGMPGIGKNTLAK----KIYNDL
IVTGHFDVHAKCH-------VTQVYSWRELLLTIL---ND--------------------
VLEPAD-------R-------------------------------TEK----G-------
-------D--GEIADE----------------LRR------------FLSTK---RFLVL
IDDVWD-YNVWD-SLHMCF---K-DAR-YGSRIILTTHLSDVANYA-KSESN--PHH---
-LRLFTDH--E-SWRLLHEEVF------------------Q-EES-C-PSELRDVG-FRL
AK------SCG--------GLPLFIVL----------VAGIL-KV------------KK-
KQ-V------D-----------WWKE----------------------VEE---------
-----RLDAQNMGSL-G-------ESMRIIGF--S--------YRNLP------------
-----------HYLK--------PCFLYFG-GLLKGKDI-HV---S--KLTRLWL-----
-------------------------------------CEGF----------V-QA--S--
----EDAAQNLLED-----------LIS-RNL-----AL---------GMKK-R--PNGK
V------------K------MC--Q--LL--YSIL---FHYV------------------
----------------------------
>Capang12g000243
------------------------------------------NSTV--------------
----------TA-HAS-S-----------------SL--------T--Q------S-LR-
-M----------D-EE-I---V----G-----FK--DV----------TKKLKDQ-LIN-
G-TKG-------RDV---------IT---------I-AGMPGLGKTTLAY----SLYSDR
LVASHFDICAQYC-------VSQVYSRKDLLLAVL---HD-VMG-E--NPQR--------
-------------E-------------------------------FKR----A-------
-------D---ELADE----------------LRK------------ALFSK---RYLIL
IDDVWE-TSVWD-DLVGCF---Q-DAN-NGSRVILTTRNHEVANYA-RFHSD--PLL---
-LRMFNDD--E-SLELLRKKVF------------------G-EES-F-PPLLTNIG-KQI
AK------RCG--------GLPLSVSL----------VAGIL-LK------------ME-
KK-E------E-----------CWEQ----------------------VAN---------
-----NIGPY----IHN-------DSRAILEH--S--------FRVLP------------
-----------YHMR--------SCFLYFG-SFLEDSVI-PI---S--KLTRLWI-----
-------------------------------------SEGF----------V-KS--CNG
K-SLEDIAEGYLEN-----------LIG-RNL-----VM---------GTKR-S--SRGK
I------------K------AC--R--I---HDLL---HDFCKERAK------------E
QNLF------------------------
>Capang12g000684
-----------------------------------------ALNTV--------------
----------PA-Q-T-S-----------------NL--------A--R------F-PM-
-M----------N-EE-I---V----G-----FE--DV----------IENLRDQ-LIK-
G-TKG-------RDV---------IS---------V-VGMPGLGKTTLAY----RLYYDR
LITSHFDIRAQCC-------VSQVYSRKDLLVAIL---RD-AVN-V--DSGC--------
-------------R-------------------------------EKQ----A-------
-------D---ELADQ----------------LRK------------TLFSK---RYLIL
LDDVWE-TSVWD-DLIGCF---Q-DVN-NGSRVILTTRNHEVATYA-RFQSD--PHP---
-LRMFNND--E-SWELLRKKVF------------------G-EES-C-PLLLNNIG-QQI
AM------KCG--------QLPLSVAL----------VAGIL-AE------------ME-
KK-V------E-----------CWEQ----------------------LAN---------
-----NLGPH----IQK-------DSRSVIEQ--S--------YQILP------------
-----------YHLR--------SCFLYFG-AFLEDNVI-DV---S--KLTWLWI-----
-------------------------------------SEGF----------I-RS--CEG
K-SLEDIAEGYLEN-----------LIG-RNL-----VM---------GTKR-S--PQGK
I------------K------AC--R--I---HDLL---HDFCKERAK------------E
EMRI------------------------
>PHT61197.1
------------------------------------------------------------
------------------------------------------------N-----KS-SI-
-----A--------GKII---V----G-----FK--EE----------TKRIIRN-LTS-
GPAE--------IDV---------IS---------I-VGMPGLGKTTLAY----RVYNEK
SVVGHFDVRAWCT-------VDQERNQKKLLQKIF---NQ-VNG-L--------K-----
------------GS-------------------------FN----EE-----GI------
-------D--DDIADK----------------LRK------------HLFGK---RYLIV
LDDLWD-TATWD-ELTRPLFTIPSEFQ-NGSRVILTSRKKEVALHG-KCHSD--PLD---
-LRLLRPE--E-SWELLEKRVF------------------G-EEH-F-PDELKDVG-AKI
AE------KCN--------GLPLVLDL----------IGGVI-SR------------KE-
KK--------Q---A-------LWLE----------------------VLN---------
-----NLSSFIFKDEEE--------VMKVIQL--S--------YDHLS------------
-----------DHLK--------PCFLYLA-SYPKDKNI-RI---S--WLKDLWS-----
-------------------------------------DEGL----------VEPT---DM
K-SVEDVTEVYVDE-----------LIS-SSL-----VI----------------V----
---RG--GR--H-P------SF--Q--I---HNLV---HDFCSIKAR------------M
EKLF------------------------
>PHT61431.1
------------------------------------------------------------
-----------------------------------N----KPV-E---N-----KS-SI-
-----A--------GKII---V----G-----FE--EE----------TEWIIRK-LTS-
GPSE--------VDV---------IS---------I-IGMPGLGKTTLAY----RVYNEK
SVVGHFDIRAWCT-------VDQERNEKKLLQKIF---NE-VIG-L--------K-----
------------ER-------------------------VS----ED-----DI------
-------D--DDVADK----------------LRR------------QLFGK---RYLIV
LDDLWD-TATWD-ELTRPLYAIPTEFQ-KGSRVILTSRKKEVALHG-KCHSD--PLD---
-LRLLRPE--E-SWELFEKRIF------------------G-EER-C-PIELKDVG-EKI
TQ------KCD--------GLPLVLDL----------TGGVI-SR------------ME-
KK--------E---A-------LWLE----------------------VLN---------
-----NLSSFIFKDEEE--------VMKVIQL--S--------YDHLS------------
-----------DHLK--------PCFLYLA-RYPKDTDI-MI---C--QLQGFWS-----
-------------------------------------AETL----------VEPS---YL
K-SVEEVTKVYVDE-----------LIS-SSL-----VT----------------V----
---KKDLWD--E-P------IC--Q--I---HDLV---HDFCSMKAR------------K
EKLF------------------------
>PHT61609.1
------------------------------------------------------------
--------------NS-P-----------------N----KPV-E---N-----KS-ST-
-----A--------SKII---V----G-----FE--EE----------TEWIIRK-LTS-
GPSE--------VDV---------IS---------I-VGMPGLGKTTLAY----RVFNDK
SVVGHFDIRAWCT-------VDQERNEKKLLQKIF---NE--IG-L--------K-----
------------ER-------------------------VS----ED-----DI------
-------D--DDVADK----------------LRK------------HLFGK---RYLIV
LDDLWD-TATLD-ELTRPF---PTEFQ-KGSRVILTSRKKEVALHG-KCHSD--PLD---
-LRLLRPE--E-SWELLEKRVF------------------G-EEH-C-PNELKDVG-EKI
AQ------KCG--------GLPLVLDL----------ISGVI-SR------------KE-
KK--------E---A-------LWLE----------------------VLN---------
-----NLSSFIFKDEEE--------VMKVIQL--S--------YDHLS------------
-----------DHIK--------PCFLYLA-SYPKDEDI-YI---C--WLKDLWS-----
-------------------------------------DEGL----------VEPS---DL
K-SVEEVTEVYVDE-----------LIS-SSL-----VI----------------V----
---KG--GS--E-Q------SC--Q--I---HDLV---HDFCSIKAR------------K
EKLF------------------------
>PHT61720.1
------------------------------------------------------------
-----------------------------------K----NPV-ER--K------S-LT-
-----T--------GKII---V----G-----FK--EE----------TNWLICK-LTS-
GPKD--------LDV---------IS---------I-TGMPGSGKTTLAY----KVYHDK
SVARRFEIRAWCT-------VGQEYDKRNLLEKVY---NQ-VTS-P--------D-----
------------SK-------------------------LS----E------NI------
-------D----VADK----------------LRK------------QLYGK---RYLIV
LDDVWE-TDTWD-KLKRPF---P-LVE-NGSRIILTTREMEVALHG-KRNTD--PLK---
-LRLLKSE--EKSWELLEKRAF------------------G-ENS-F-PDELLDVG-KEI
NQ------NCK--------GLPLVADL----------IAGVI-AG------------RE-
KK--------K---S-------VWLD----------------------VRN---------
-----NLNSFIFGGEVD--------VMKVIEL--S--------YEHLA------------
-----------HQLK--------PCLLYFA-RYPKDREM-YR---T--RLKMLWR-----
-------------------------------------AEGL----------VEQT---KM
M-SVEEVMEIYLDN-----------LIS-SSL-----VI----------------SFN--
--EIGD-----Y-P------TC--Q--L---HDLV---HDFCLVKAK------------E
QKLF------------------------
>PHT62066.1
------------------------------------------------------------
----------------------------------------KPV-I---N-----RS-SI-
-----A--------SKIN---V----G-----FE--EE----------TEWIIRK-LTS-
GPAE--------VDV---------IS---------I-LGMPGLGKTTLAY----RVYIEK
SVVGHFDIRAWCT-------VDQERNEKKLLQKIF---NE-VIG-L--------K-----
------------E---------------------------S----ED-----YI------
-------D--DDVADR----------------LWR------------QLFGK---RYLIV
LDDLWD-TATWD-ELTRPF---PTEFQ-KGSRVILTSRKKEVALHG-KRHSV--PLD---
-LRLLRPD--E-SWELLEKRVF------------------G-EER-C-PDELKDVG-EKI
AR------KCD--------GLPLVLDL----------IGGVI-SR------------ME-
KK--------E---A-------LWLE----------------------VLN---------
-----NLSSFIFKDEEE--------VMKVIQL--S--------YDHLS------------
-----------GHLK--------PCLLYLA-SYPKDKNI-AI---S--WLKDLWS-----
-------------------------------------DEGL----------VEPT---DL
K-SVEEVTEVCVDE-----------SIS-SSL-----VI----------------V----
---RG--GR--H-P------SC--Q--I---HDLV---HDFCSIIAR------------K
EKLF------------------------
>PHT62347.1
------------------------------------------------------------
-----------S-HTS-S-----------------VL--------A--R------T-LR-
-I----------D-DE-I---V----G-----FE--DE----------IGTLIRQ-LTG-
G-SKK-------RDI---------IS---------I-VGMPGAGKTALAN----RLFLDK
SVVRHFDVHARCY-------MSSAHSRRERLLSILEMLHV-SID-E--SSLL--------
-------------S-------------------------------KKT----N-------
-----------DLAAM----------------LRK------------ILHTG---RYLIL
LDDVPD-ARAWD-DLEPCF---C-DTN-NGSRILLTTRHYNVANNV-KLLSE--PLC---
-LRMLDDG--E-SWMLLKKKVF------------------G-EGF-C-SPLLEKVG-RKI
AR------KCG--------GLPLSIVF----------VACIL-AR------------KE-
RA-E------Q-----------CWKQ----------------------VAR---------
-----SLGSE----IPC-------YPENIIEQ--S--------YQDLP------------
-----------YHLK--------SCFLYFG-MFSDQEEI-NI---S--KLTLLWI-----
-------------------------------------GEGF----------V-KG--DEH
K-SLEDIAEGYLKN-----------LVE-SNL-----VM---------LAKR-S--YGGK
V------------K------VC--R--I---HDIL---FHFCKARAH------------T
ENLI------------------------
>PHT63268.1
------------------------------------------------------------
----------------------------------------QPV-ES--K------S-LI-
-----T--------SKII---V----G-----FE--EE----------TNWLINQ-LTS-
GPKD--------LDV---------IS---------I------------------------
------------T-------VDQDYDEKNLLVKLF---NQ-VTG-S--------Y-----
------------LK-------------------------FS----E------DI------
-------D----VADE----------------LRR------------KLHGS---RYLIV
LDDVWD-IDTWD-DLTRPF---P-NVK-KGSRIIFTTRQMEVAFRG-RGTTD--PLN---
-LRLLKPE--E-SWELLEKRAF------------------G-KES-C-PDELLDVG-KEI
FQ------NCK--------GLPLVVDL----------IAGVI-AG------------LE-
KS--------K---A-------MWFEVRNNLNSFIFGSEVDVMKVIEXVRN---------
-----NLNSFIFGSEVD--------VMKVIEL--S--------CNHLP------------
-----------HHMK--------PCFLYLA-KYPKDTKI-SR---D--LLKVYWR-----
-------------------------------------AEGL----------VEQT---EM
K-SLEEVMENYLDN-----------LIS-SSL-----VI----------------AFN--
--EIGD-----S-P------SC--Q--L---HDLV---HGFCLIKAR------------R
EKLF------------------------
>PHT63567.1
------------------------------------------------------------
------------------------------------------V-ES--K------S-LT-
-----G--------GKII---V----G-----FT--EE----------TNWLIRK-LTR-
GPAS--------LDV---------IS---------V-TGMPGSGKTTLAY----KVYHDK
SVCSHFDLRAWCT-------VDQEYNENNLLVKLL---NQ-VTS-S--------D-----
------------LK-------------------------FS----E------DI------
-------D----VADK----------------LRK------------QLYGK---RYLIV
LDDVWD-IGTWD-DLTRPF---P-KVV-NGSRIILTTRQKKVAFHA-KGNTD--PLN---
-LRLLRPE--E-SWELLEKRAF------------------G-KES-C-PAELLDVG-KEI
AQ------NCK--------GLPLVVDL----------IAGVI-AG------------RE-
KT--------K---S-------LWLE----------------------VRN---------
-----NLNSFILNSEVD--------VMKVIEL--S--------YDHLP------------
-----------HHLK--------PCLIYLA-SFPKDSEV-DR---D--ELKMYWR-----
-------------------------------------AEGL----------IEQT---GM
K-SVEEVMEVYLDN-----------LIS-SSL-----VI----------------AFS--
--DIRN-----L-P------IC--H--I---HDLV---HDFCLVKAR------------E
EKLF------------------------
>PHT63569.1
------------------------------------------------------------
------------VVHS-T-----------------K----KSV-ES--K------S-IT-
-----A--------GKII---V----G-----FE--EE----------TNWLFSK-LTS-
GPKE--------LDV---------IS---------I-TGMPGSGKTTLAY----KVYNDE
SVCSHFDLRAWCT-------VDQEYDEKKLLMKLF---NQ-VAG-L--------D-----
------------LK-------------------------FS----E------DI------
-------D----VADK----------------LRK------------QLYGK---RYLIV
LDDVWD-TTTWD-DLTRPF---P-DVE-KGSRIILTTRQKEVAFHG-KGNTD--PLN---
-LRLLRPE--E-SWELLEKRAF------------------G-EQS-C-PDELLEVG-KEI
AQ------NCK--------GLPLIVDL----------IAGVT-AG------------LE-
KK--------K---A-------VWLE----------------------VRN---------
-----NLNSFILNSEVD--------VMKVIEL--S--------YEHLP------------
-----------HHMK--------PCFLYLA-SFPKDAKI-SR---D--RLKMFWR-----
-------------------------------------AEGL----------VEQT---EM
M-SLEEVMEIYLDN-----------LIS-SSL-----VI----------------ASN--
--DIGD-----I-P------TC--Q--L---HDLV---HGFCLIKAR------------E
EKLF------------------------
>PHT63821.1
------------------------------------------------------------
--------------PS-K-----------------HL----P---N--Q-----HS-NP-
-V---SD-----D-DE-I---V----G-----FE--IE----------TEKLIQY-LTR-
G-TSE-------LDV---------IP---------I-VGMGGQGKTTIAR----KVYNKD
MIVSHFDVQAWCI-------ISQSYNLTELLQDIF---SQ-VTG-S--------------
-------------K-------------------------------DNG----D----K--
-------E--DILSAK----------------LRK------------SLMGK---RYLIV
LDDMWD-CMAWD-DLCLCF---P-DGG-NRSRVVVTTRLEKVGEHV-KYYTD--LNF---
-LPFLTPD--E-SCKLLQKKVF------------------Q-KED-L-PPELQDVS-LAV
AE------KCK--------GLPLVIIF----------VAGII-KR---------------
NKME------A---S-------WWHE----------------------VKD---------
-----ALFEYLDHESGE-------YSLSTMQL--S--------YDNLP------------
-----------DYLK--------PCLLYMG-MFPEDERI-PV---S--KLISLWI-----
-------------------------------------AEGF----------V-QNI-ESG
R-LKEEIAEDYLMD-----------LIS-SNV-----VM---------VSRR-R--YNGK
V------------K------YC--Q--V---HDVV---LHFCLEKSR------------Q
ENFM------------------------
>PHT63825.1
------------------------------------------------------------
-------------EPS-K-----------------RQ----P---I--Q-----HS-DL-
-I---Y------D-EE-I---V----G-----FH--ND----------MKRIIQH-LIQ-
G-ANE-------VDV---------VT---------I-VGMGGLGKTTCAR----KVYSSE
IIVSNFDVRAWCI-------ISQTYNRRELLQEIF---SQ-VTG-S--------------
-------------K-------------------------------DKG----D----K--
-------D--DILADE----------------LRR------------SLMGK---RYLIV
LDDMWD-GIAWD-DLRLCF---P-DSG-NRSRIVVTTRLEKVGEHV-KRYTD--LYF---
-LPFLTPE--E-SCRLLHKKVF------------------Q-KDD-C-PPDLQDVS-QAV
AK------RCK--------GLPLVIVL----------VAGII-KK---------------
KKME------A---S-------WWHE----------------------VKK---------
-----SLLSCL-GDSEG-------YGLSTMKL--S--------YDNLP------------
-----------DYLR--------PCLLYMG-MFPEDARI-PA---S--KLISLWI-----
-------------------------------------AEGF----------V-QNI-ESG
R-L-EEAAEEYLMD-----------LIR-GNV-----VM---------VSRT-R--YNGK
V------------K------DC--Q--V---HDVV---LHFCLEKSK------------E
EKFM------------------------
>PHT63833.1
------------------------------------------------------------
----------HMVDPS-E-----------------HL----P---T--Q-----HS-NP-
-V---N------D-EE-M---V----G-----FE--IA----------AEKLIQY-LTR-
G-TSE-------QDV---------IP---------I-VGMGGQGKTTIAR----KLYNDN
IIVSHFDVRAWCI-------VSQRYNRRGILQEIF---SQ-VTG-S--------------
-------------K-------------------------------DNG----D----E--
-------V--GELADK----------------LRK------------SLMGK---RYFIV
LDDMWD-CMAWD-ELRLCF---P-DVG-NRSRIVITTRLEKVGAHV-MNHTD--SYF---
-LPFLTPE--E-SCQLLQKKIF------------------P-REG-F-PPELEDVS-LAV
AK------RCK--------GLPLVVVL----------VAGII-KK---------------
KKMK------E---S-------WWHE----------------------VKK---------
-----SLLSYV-GESEG-------YGLSTMKL--S--------YDNLP------------
-----------DYLR--------PCLLYMG-MFPEDARI-PV---S--KLINLWI-----
-------------------------------------AEGF----------V-QNI-DSG
I-SMEEAAEGYLMD-----------LVR-SNV-----VM---------ASRR-I--YNGK
V------------K------YC--H--V---HDVV---LHFCLRKSR------------E
EKFM------------------------
>PHT64340.1
-------------------------------------------LTM--------------
----------PS-RDM-I-----------------NV--------A--------------
------------K-QEEL---V----G-----FT--DK----------RHRLIDQ-LTR-
G-SSQ-------LSV---------IA---------I-VGKPGVGKTTLAK----RFYNDP
GVSNHFDICAFLT-------VSRVYDNRELLLEIL---RD-ITG-H--NDTV--------
---------------------------------------------DGR----I-------
-------F--SDLPEM----------------LVE------------RLHGK---RFLIV
MDDVWD-AEAWN-VLSASL---PKDDS-TGSRILLTTRSDDVAQYT-AAGFQ--LHNIHH
-LRPLGEE--D-SRILLEKKIF------------------Q-QES-C-PPELKGLA-KQL
SK------KTK--------GLPFAIIL----------VAGIL-AN------------AE-
KT-A------E-----------HWTE----------------------VQE---------
-----SLDQTKIDGNDQ-------DLSSIIGM--S--------YQGLP------------
-----------DCLR--------HCFLYFG-AFPQDDEI-LT---S--KLIRLWI-----
-------------------------------------AEGL----------I-QQ--TEG
K-SLEDVAVDYLML-----------LIG-RGL-----IM---------AEQK-S--SKDR
V------------K------SC--R--V---RDLI---SEFCLAKAK------------Q
ENVY------------------------
>PHT66394.1
-----------------------------------------ALNTV--------------
----------PA-Q-T-S-----------------NL--------A--R------F-PM-
-M----------N-EE-I---V----G-----FE--DV----------IENLRDQ-LIK-
G-TKG-------RDV---------IS---------V-VGMPGLGKTTLAY----RLYYDR
LITSHFDIRAQCC-------VSQVYSRKDLLVAIL---RD-AVN-V--DSGC--------
-------------R-------------------------------EKQ----A-------
-------D---ELADQ----------------LRK------------TLFSK---RYLIL
LDDVWE-TSVWD-DLIGCF---Q-DVN-NGSRVILTTRNHEVATYA-RFQSD--PHP---
-LRMFNND--E-SWELLRKKVF------------------G-EES-C-PLLLNNIG-QQI
AM------KCG--------QLPLSVAL----------VAGIL-AE------------ME-
KK-V------E-----------CWEQ----------------------LAN---------
-----NLGPH----IQK-------DSRSVIEQ--S--------YQILP------------
-----------YHLR--------SCFLYFG-AFLEDNVI-DV---S--KLTWLWI-----
-------------------------------------SEGF----------I-RS--CEG
K-SLEDIAEGYLEN-----------LIG-RNL-----VM---------GTKR-S--PQGK
I------------K------AC--R--I---HDLL---HDFCKERAK------------E
EMRI------------------------
>PHT66870.1
------------------------------------------LNTV--------------
----------PA-H-T-S-----------------NL--------A--R------S-PM-
-M----------N-EE-I---V----G-----FE--DV----------IEKLRDQ-LTK-
G-TKG-------RDV---------IS---------I-VGMPGLGKTTLAY----RLYSDR
LVASHFDIRAQCC-------VSQVYSRKDLLMAIL---RD-AIS-V--NFEC--------
-------------S-------------------------------GKQ----P-------
-------D---ELADQ----------------LRK------------TLLPK---RYLIL
VDDMWE-TRVWD-DLIGCF---Q-DAN-NGSRIILTTRNIEIANYT-RFRSD--PLQ---
-LRMFNED--E-SWELLRKKLF------------------C-EES-F-SPLLSKIG-KEV
AK------KCE--------HLPLSVVL----------VAGIL-AE------------ME-
KK-E------E-----------CWEQ----------------------FAN---------
-----NLGPH----IHK-------DSRAIIEQ--S--------YQILP------------
-----------YHLR--------SCFLYFG-RFLEDSVI-PV---S--KLTRLWI-----
-------------------------------------SEGF----------V-RS--CKG
K-SLEDIAEGYLEN-----------LIG-RNL-----VM---------GTKW-N--CRGK
I------------K------AC--R--V---HDLL---HDFCKERAK------------E
EMRL------------------------
>PHT66874.1
-------------------------------------------NAV--------------
----------TA-HKS-S-----------------NL--------V--R------S-SR-
-M----------N-QE-I---I----G-----FE--DV----------IEKLRDQ-LIK-
G-TKG-------RDV---------IS---------I-VGMPGLGKTTLAY----RLYYDR
SVSSHFDIRAQCC-------VSQLYSRKELLMAIL---SD-AIT-E--KFER--------
-------------S-------------------------------KKQ----P-------
-------D---ELADQ----------------LRRKQPDELADQLRKTLLPR---RYLIL
VDDVWE-TSVWD-DLVGCF---N-DAN-NGSRIILTTRNLEVANYT-RFQSD--PLQ---
-LRMFNDD--E-SWELLRKMVV------------------G-EES-C-SPLLTKVG-QQI
AK------KCG--------QLPLSVVL----------VAGIL-AE------------LE-
KE-E------E-----------CWKQ----------------------FAN---------
-----NL-----------------------------------------------------
----------------------------------EDNVL-PV---R--ELTWLWI-----
-------------------------------------SQGF----------V-KS--CEG
K-SLEDIAQGYLED-----------LIG-RNL-----VM---------GTKT-S--SRGK
T------------K------AC--R--I---HDLL---HDFCKERAK------------E
ENFL------------------------
>PHT66876.1
-------------------------------------------NAV--------------
----------TA-HKS-S-----------------NL--------V--R------S-SR-
-M----------N-EE-I---I----G-----FE--DV----------IEKLRDQ-LIK-
G-TKG-------RDV---------IS---------I-IGMPGLGKTTLAY----RLYYDW
SVSSHFDIRAQCC-------VSQLYSRKELLMAIL---RD-AIN-E--KFES--------
-------------S-------------------------------EKQ----P-------
-------D---ELAYQ----------------LHR------------TLFSR---RYLIL
VDDVWE-TSVWD-DLVGCF---R-DAN-NGSRIILTTRNLDVANYT-RFYSD--PLQ---
-LRMFNED--E-SWELLRKKVF------------------G-EES-C-PPLLTKVG-QQI
AK------KCG--------QLPLSVVL----------VAGIL-SE------------LE-
KE-E------E-----------CWER----------------------FAN---------
-----NLGPH----IHK-------DSRAIIEQ--S--------YQILP------------
-----------YHLR--------SCFLYFG-AFPEDSVV-HV---S--TLAQLWI-----
-------------------------------------SQGF----------V-KS--CEG
K-ILEDIAEGYLEN-----------LIG-RNL-----VM---------GIKR-N--SQGK
I------------K------TC--C--L---HDLL---HDFCKERSE------------E
ENFI------------------------
>PHT66877.1
------------------------------------------NSTV--------------
----------TA-HAS-S-----------------SL--------T--Q------S-LR-
-M----------D-EE-I---V----G-----FK--DV----------TKKLKDQ-LIN-
G-TKG-------RDV---------IT---------I-AGMPGLGKTTLAY----SLYSDR
LVASHFDRCAQYC-------VSQVYSRKDLLLAVL---HD-VMG-E--NPQR--------
-------------E-------------------------------FKR----A-------
-------D---ELADE----------------LRK------------ALFSK---RYLIL
IDDVWE-TSVWD-DLVGCF---Q-DAN-NGSRVILTTRNHEVANYA-RFHSD--PLL---
-LRMFNDD--E-SLELLRKKVF------------------G-EES-F-PPLLTNIG-KQI
AK------RCG--------GLPLSVSL----------VAGIL-LK------------ME-
KK-E------E-----------CWEQ----------------------VAN---------
-----NIGPY----IHN-------DSRAILEH--S--------FRVLP------------
-----------YHMR--------SCFLYFG-SFLEDSVI-PI---S--KLTRLWI-----
-------------------------------------SEGF----------V-KS--CNG
K-SLEDIAEGYLEN-----------LIG-RNL-----VM---------GTKR-S--SRGK
I------------K------AC--R--I---HDLL---HDFCKERAK------------E
QNLF------------------------
>PHT66878.1
-----------------------------------------AMYTV--------------
----------AA-HTS-S-----------------NL--------A--R------S-PR-
-M----------T-EE-I---V----G-----FK--DV----------IQTLRGQ-LIS-
G-TKE-------RRV---------IP---------I-VGMPGLGKTTLAY----RLYFD-
------------------------------------------------------------
-------------R-------------------------------GKL----A-------
-------D---ELANE----------------LRK------------ALFSK---RYLVL
LDDVWE-VNVWD-DLIGCF---N-DAS-NGSRIILTTRNFEVANYT-RFQSD--PLQ---
-LRMFNED--E-SWELLRKKVF------------------G-EEN-C-STLLTKIG-RQI
AE------KCG--------QLPLSIAL----------VAGIL-AE------------ME-
KK-E------E-----------CWEQ----------------------LAN---------
-----NLGPH----IHK-------DSRAIIEQ--S--------YQILP------------
-----------YHLR--------SCFLYFG-SFLEDSVI-DV---P--RLTRLWI-----
-------------------------------------SEGF----------I-KS--CEG
K-SLEDTAKGYFEN-----------LLG-RNL-----VM---------GTKR-R--YGGE
I------------K------AC--R--V---HDLL---YDFCKERAK------------E
ENLL------------------------
>PHT67858.1
------------------------------------------------------------
----------DT-LDT-E-----------------EL--------T--N------T-PR-
-M----------T-EE-V---V----G-----FE--DV----------MEKLREQ-LIS-
G-SKQ-------LDV---------IS---------V-VGMPGLGKTTVAN----KLYSDE
FVVSRFEIRAQCC-------VSQAYSRRNVLLSIL---RD-AIG-E--SPTL--------
-------------A-------------------------------KLS----T-------
-------D---ILADQ----------------LRK------------ILLRK---RYLIL
VDDVWE-ASVWD-DLRCCF---H-DDN-NGSRIILTTQHGGVAENA-KSVSD--PLY---
-LRLLNDD--E-SWKLLKQKVF------------------G-EES-C-SVLFSNIG-KEI
AN------KCR--------GLPLSIVL----------VAGML-TK------------MK-
KS-E------I-----------CWKQ----------------------VAM---------
-----NLCTD----ILS-------NSKTIIEQ--S--------YQSLP------------
-----------YHLK--------PCFLYFG-VFLEDKEI-NV---S--ILTWLWI-----
-------------------------------------AEGF----------I-KS--RDD
K-SLEDIAEGYLES-----------LIG-RNL-----VT---------VAKW-S--SSGK
V------------K------TC--R--I---HDLL---LCFCKERAK------------E
KNLL------------------------
>PHT71097.1
------------------------------------------DTTA--------------
----------SA-DPS-T-----------------QS--------D--T------A-PM-
-M----------N-QE-I---V----G-----FE--DV----------MGTLKEK-LIK-
G-SKE-------LDV---------VS---------I-VGMPGLGKTTLAN----KLYFDE
HVKSHFDIRAQCV-------VSQVYTRKDLLLVLL---RD-AIG-Y--IPVF--------
-------------H-------------------------------ETP----S-------
-------E--ADVADT----------------LRK------------VLWHN---RYLIL
VDDIWE-TTAWD-DLRSCF---R-DDN-NGSRIILTTRDHEVAIYA-KSVSD--PLR---
-LRMFKED--E-SWKLLEKKVF------------------D-KEK-F-SPHLTEVG-LEI
AK------KCG--------RLPLSIVL----------VAGIL-AK------------ME-
KK-E------Q-----------CWRQ----------------------VAA---------
-----EFGPH----IHN-------DSKNIIEK--S--------YQHLP------------
-----------YHLR--------LCFLYFG-AFLEDEEI-KV---S--KLTSLWI-----
-------------------------------------SEGF----------I-KS--CKD
E-NLEDTADCYLEN-----------LIG-RNV-----VT---------DVKR-S--STGK
V------------K------TC--R--I---HDLL---LDFCKERAN------------K
ENLI------------------------
>PHT72136.1
-----------------------------------------DVQVG--------------
----------SS-CVL-S-----------------RT--------N---------A-PT-
-L---N------D-DV-V---V----G-----FN--DV----------EEKIIDG-LTR-
G-MTE-------RDV---------IS---------I-VGMPGLGKTTLAK----KVFNDE
KVLNYFDKRAWCY-------VSEVYKNKELLLEIL---SQ-VLE-D--VDEA--------
-------------T-------------------------------KMK----D-------
-------D--ADLAVL----------------LYR------------KLKRK---RYLIV
LDDLWD-IKAWD-DLRRSF---P-DDD-NGSRILVTSRLQHLASQV-ESDTK--PDNHPT
PLRFFTVE--E-SWELLQKKVF------------------A-TDC-C-PRNLKEPG-MRI
AR------SCH--------GLPLAVTL----------VAGIL-AR------------TE-
KI--------E---S-------WWNE----------------------VAE---------
-----SISSYIVD-DPN-------QCRVILEL--S--------YKHLP------------
-----------DYLK--------PCFLYFG-EFLMHPHI-PV---R--KLIWLWI-----
-------------------------------------AEGF----------V-SK--TEG
E-SFEDIAEDYLTD-----------LIG-RSL-----VM---------ATKK-S--TNGS
V------------K------VC--R--V---HDLL---REYCKRKAE------------E
DNFF------------------------
>PHT73825.1
------------------------------------------------------------
-------------NPV-R-----------------QV--------V--E------T-TQ-
-L----------D-EV-V---V----G-----FD--EE----------ADLLIDR-LTR-
G-PKY-------LDI---------VS---------I-VGMPGLGKTTLAK----KVYHDV
NIRNYFDVQAMCC-------VSQAYDRRKLLLDIL----N-QV-----------------
-------------K--------------------------S---SNQQ----N-------
-------E--KNPADA----------------LRK------------FLIRK---RYLLY
IDDIWS-VDNWD-DLRGCF---P-DDD-NGSRILLTSRLSDVASEI-NPDRE--PLH---
-LRFLFEN--E-S-----------------------------------------------
---------C--------------------------------------------------
QN-E------E-----------SWRK----------------------IAE---------
-----SINLDSVT-SAK-------ECLDVIEL--S--------YKHLP------------
-----------DSLK--------PCLLYFA-SFREDEEI-SF---S--KLAWLWT-----
-------------------------------------IEGF----------V-PT--TEA
K-SVELVAESLLND-----------LIG-RSL-----IM---------VSKK-R--SVGG
V------------R------TC--H--I---HDML---HDFCVTKAK------------E
EKFM------------------------
>PHT76973.1
------------------------------------------------------------
--------------TV-K-----------------HV----A---T--Q-----HS-NL-
-M---T------A-EE-I---V----G-----FR--ND----------TEKMIQY-LTR-
G-TNE-------LDV---------VP---------I-VGMGGQGKTTIAR----KVYNHD
IVISHFDVRAWCI-------ISQTYNRRELLQDIF---NQ-VTN-S--------------
-------------N-------------------------------DKG----D----K--
-------D--DVLADI----------------LKK------------NLTWK---RYLIV
LDDMWD-GAAWD-DFCLCF---P-DVG-NRSRIVVTTRLEKVGEHV-KRYTD--LYF---
-LPFLTPD--E-SCKLLQKKVF------------------Q-EED-F-PLELQDVS-LAV
AK------RCR--------GLPLVVVL----------IAGII-KK---------------
RPME------E---S-------WWHE----------------------VKN---------
-----ALFSYL-GESEE-------YSLSTMQL--S--------YDNLP------------
-----------DHLR--------PCLLYIG-MFPEDARI-PV---S--KLISLWI-----
-------------------------------------AEGF----------M-QNV-ESG
R-LMEEAAEGYLMD-----------LIS-SNV-----VM---------VSKR-E--YNGK
V------------K------YC--H--V---HDVV---LHFCMERSR------------E
EKFM------------------------
>PHT77641.1
------------------------------------------------------------
-----------------------------------K----NPV-ER--K------S-FT-
-----A--------GKII---V----G-----FE--EE----------TNWLIIK-LTS-
GPKD--------LDV---------IS---------I-TGMPGSGKTTLAY----KVYNDE
SVCSHFDLRAWCT-------VDQEYDEKRLLVKLL---NQ-VTG-S--------D-----
------------LK-------------------------FS----E------EI------
-------D----VADK----------------LRK------------QLFGK---RYLIV
LDDVWD-TTTWD-DLTRPF---P-EVE-KGSRIILTTRQKEVAFHG-KCNTD--PLN---
-LRLLRPE--E-SWELLEKRAF------------------G-NES-C-PDELLDVG-KEI
VQ------NCK--------GFPLVVDL----------IAGVI-AG------------FK-
KT--------K---D-------VWLD----------------------VRN---------
-----NLNSFILNSEVD--------VMKVIEL--S--------YDHLP------------
-----------HQCK--------PCFLYLA-SYPKDKEI-NR---Q--RLKMYWR-----
-------------------------------------AEGL----------VEHT---ET
M-SAEEVMEIYLDN-----------FIS-GSL-----VI----------------AFN--
--EIGD-----F-P------TF--K--I---HDLV---HDFCLIKAR------------E
EKLF------------------------
>PHT77647.1
------------------------------------------------------------
-----------------------------------K----NPV-ER--K------S-LT-
-----T--------GKII---V----G-----FK--EE----------TNWLISQ-LTS-
GPKD--------LDV---------IS---------I-TGMPGSGKTTLAY----KAYNDE
SVCSHFDLRAWFT-------VDQDYDEKEVLVKLF---NQ-VTG-S--------D-----
------------LK-------------------------FS----E------EI------
-------D----VADE----------------LRK------------KLYGK---RYLIV
LDDVWD-ITTWD-DLTRPF---P-EAN-KGSRIVLTTRQKEVAFHG-KGNSN--PLN---
-LRLLRRE--E-CWELLEKRAF------------------G-NKS-C-PDELLDVG-KEI
AQ------NCK--------GLPLVADL----------IAGVI-AG------------LE-
KE--------K---S-------VWLE----------------------VRN---------
-----NLNSFILNSEVD--------VMKVIEL--S--------YDHLP------------
-----------LQLK--------PCFLYLA-SFSKDTEI-HR---K--VLKIYWR-----
-------------------------------------AEGL----------VEQT---EM
M-SVDEVSEIYLDN-----------LIS-SSL-----VI----------------AFN--
--EIGY-----Y-P------TC--Q--L---HDLV---HDFCLIKAK------------E
EKLF------------------------
>PHT77649.1
------------------------------------------------------------
----------------------------------------NPV-ER--K------S-LT-
-----T--------GKII---V----G-----FE--EE----------TNWLISK-LTS-
GLKD--------LDV---------IS---------I-T----------------------
-----------------------------------------VTG-S--------D-----
------------LK-------------------------FS----E------DI------
-------D----VADK----------------LRK------------QQYGK---RYLIV
LDDVWD-IDTWD-ELTRPF---P-EVV-KGSRIILTTRQKEVAFHG-KCNTD--PLT---
-LRLLRPE--E-SWELLEKRAF------------------G-EES-F-PDELLDVG-KDI
VQ------NCK--------GLSLVVDL----------IAGVI-AD------------LE-
KK--------K---V-------VWLE----------------------VRN---------
-----NLNSFILNSEVD--------VMKVIEL--S--------YDHLPHHMKPCFLYLAS
YPKXLSYDHLPHHMK--------PCFLYLA-SYPKDQEI-NI---N--ALKIYWR-----
-------------------------------------AEGL----------AEQR---EM
M-SFEEVMEIYLDN-----------LIS-SIL-----VI----------------AFN--
--EIGN-----H-P------TC--Q--I---HDLV---HDFCLIKAR------------Q
EKLF------------------------
>PHT77664.1
------------------------------------------------------------
-----------TVLNS-T-----------------K----MTV-EN--K------S-LT-
-----A--------GKII---V----G-----FE--EE----------TTWLISK-LTS-
GPKD--------LDV---------IS---------I-TGMPGSGKTTLGY----KVYNDK
SVCSHFDLRAWCT-------VDQDYDEKEVLVKLF---NQ-VTG-S--------D-----
------------LK-------------------------FS----E------DI------
-------D----VADK----------------LRK------------QLYGK---RYLIV
LDDVWD-TTTWD-ELTRPF---P-KVE-KGSRIILTTRQKEVACHG-KGITD--PLN---
-LRLLRPE--EKSWELLEKRAF------------------G-EES-C-PDELLEVG-KEI
AQ------NGK--------GLPLVVDL----------IAGVI-AG------------RE-
KS--------K---S-------VWLE----------------------VRN---------
-----NLNSFILNSEVD--------VMKVIEL--S--------YDHLP------------
-----------HHMK--------PCFLYLA-RFRKDKKI-NR---N--LLKMYWR-----
-------------------------------------AEGL----------VERM---KM
M-NVEEEMEIFLDN-----------LIS-SSL-----VI----------------AFN--
--EIGN-----L-P------AC--Q--I---HDLV---HDFCLIKAR------------E
EKLF------------------------
>PHT77691.1
------------------------------------------------------------
-------------VNS-P-----------------K----NPV-ER--K------L-LT-
-----T--------SKII---V----G-----FE--EE----------TNWLITM-LTS-
GPKD--------LDV---------IS---------I-TGMPGSGKTTLAY----KVYNDK
SVCSHFDLRAWCT-------VDQDYDEKDVLVKLF---NQ-VTG-S--------A-----
------------LK-------------------------FS----KDI---DDI------
-------D----VADM----------------LRR------------QLFGK---RYLIV
LDDLWD-TTTWD-DLTKPF---P-DVE-KGSRIILTTRQKEVAFHG-KGRTD--PLN---
-LRLLRPE--E-SWELLEKRAF------------------G-KES-C-PDELLDVG-KEI
VQ------NCK--------GLPLVVDL----------IAGVI-AG------------RE-
KT--------K---A-------VWLE----------------------VRN---------
-----NLKSFILNSKVD--------VMKVIEL--S--------YDHLP------------
-----------HHMK--------PCFLYLA-RYSKDAKI-DR---D--LLKINWR-----
-------------------------------------AEGL----------VEQI---EK
M-SLEEVM----DN-----------LIS-SSL-----VI----------------TFN--
--EIGN-----D-P------TC--Q--L---HDLV---HDFCLIKAK------------E
ENLF------------------------
>PHT77729.1
------------------------------------------------------------
-----------------------------------K----NPV-ES--K------S-FT-
-----G--------GKVI---V----G-----FK--EE----------TNWLISK-LTS-
GPKD--------LDV---------IS---------I-TGMPGSGKTTLAY----KVYNDD
SVCSHFDLRAWCT-------VDQEYEEKSLLVKLF---NQ-VTG-S--------N-----
------------LK-------------------------FS----E------DI------
-------D----VADM----------------LRR------------QLYGK---RYLIV
LDDVWD-TSTWD-DLTKTF---P-EVK-KGSRIVLTTRLKEVAFHG-KGNTD--PLN---
-LRLLRLE--E-SWELLQKRAF------------------G-NEC-C-PDELLEVG-KEI
VL------NCK--------GLPLVVDL----------IAGVI-AG------------LE-
KK--------R---A-------VWLE----------------------VRN---------
-----NLNSFILNSEVD--------VMKVIEL--S--------YDHLP------------
-----------HHMK--------PCFLYLA-SFPKDSKI-SR---D--KLKMFWR-----
-------------------------------------AEGL----------VEQI---EI
K-SLEEVMEIYLEN-----------LIS-SSL-----VT----------------SLN--
--EIGD-----F-P------TC--Q--I---HDLV---HDFCLIKAR------------A
ENLF------------------------
>PHT77766.1
------------------------------------------------------------
----------------------------------------KPV-ES--K------S-LT-
-----A--------GKII---V----G-----FE--EE----------TNWLITK-LTS-
GPKD--------LDV---------IS---------I-IGMPGSGKTTLAY----KVYHDK
SVARRFDTRAWCT-------VGQEYDKRKLLEKVY---NQ-VTG-S--------D-----
------------SK-------------------------LS----E------NI------
-------D----VADE----------------LRR------------HLIGK---KYLVV
LDDLWD-TDTWH-KLKRPF---P-LDE-NGSRIILTTREMEVALDG-KRDTD--PLK---
-LRLLKSE--E-SWELLEKRAF------------------G-VQS-C-PDELLDVG-KEI
AE------NCK--------GLPLVADL----------IAGVI-AG------------RE-
KT--------K---S-------VWLE----------------------VRN---------
-----NLNSFIFGSEVD--------VMKVIEL--S--------YDHLP------------
-----------HHLK--------PCFLYLA-RSLKDTAL-DR---N--RLKMFWC-----
-------------------------------------AEGL----------VEQT---EM
M-SLDEVMEIFLDN-----------LIS-SSL-----VI----------------SYN--
--DIGD-----Q-P------IC--Q--L---HDLV---HDFCLIKSK------------E
EKLL------------------------
>PHT77812.1
------------------------------------------------------------
-----------------------------------------PV-EG--K------S-LT-
-----A--------GKIS---V----G-----FE--ED----------TDWIISK-LTS-
GPKD--------LDV---------IS---------I-TGMPGSGKTTLAY----KVYNYK
SVARRFDIHAWCT-------VGQEYDKRKLLEKVY---NQ-VTG-A--------D-----
------------SK-------------------------LS----E------NI------
-------D----VADE----------------LRR------------HLFGK---RYLVV
LDDLWD-TDTWD-KLIRPF---P-LVE-NGSRIILTSREMEVALYG-KRNTD--PLK---
-LRLLKSE--E-SWELLEKRAF------------------G-EKI-C-PDELLDVG-KET
AK------NCK--------GLPLVADL----------IAGVI-AG------------RE-
KK--------K---S-------VWLE----------------------VRN---------
-----NLNSFILNSEVE--------VMKVIEL--S--------YDHLP------------
-----------HQLK--------PCFLHFA-SIPKDNAS-HK---H--LLKMDWL-----
-------------------------------------NEGL----------VERT---DM
K-SVEEVMEVYLDN-----------LIS-CSL-----VI----------------SFN--
--EIGS-----S-P------TC--Q--L---HDLV---HDFCLIKAK------------E
GKLF------------------------
>PHT77821.1
------------------------------------------------------------
------------VVNS-T-----------------K----KPV-ER--K------S-LT-
-----T--------GKII---V----G-----FK--EE----------TNWLISK-LTS-
GPKD--------VDV---------IS---------I-TGMPGSGKTTLAY----KVYNDE
SVCSHFDVRAWCT-------VDQEYDEKKLLVKLF---NQ-VTG-A--------D-----
------------LK-------------------------SS----E------DI------
-------D----VADK----------------LRK------------QLYGK---RYLIV
LDDVWD-TTTWD-DLTRPF---P-EAE-KGSRIILTTRQKEVAFHG-KGNTD--PLN---
-LRLLRPE--E-SWELLEKRAF------------------G-DQS-C-PDELLDVG-KEI
AE------NCK--------GLPSVADL----------IAEVI-AG------------RE-
KI--------K---S-------MWLE----------------------VRN---------
-----NFNSFILNGEVD--------VMKVIEL--S--------YDHLP------------
-----------HQLK--------PCFLYLA-TFEKDQEI-NI---D--RLKVYWC-----
-------------------------------------AEGL----------VEQM---GM
N-SLEEAMEIYLDN-----------LIS-SSL-----VI----------------AFN--
--EIGR-----S-P------TC--Q--L---HYLV---HDFCWIKAK------------E
EKLF------------------------
>PHT77848.1
------------------------------------------------------------
-------------ANS-T-----------------K----KPV-ER--K------S-LT-
-----T--------DKMI---V----G-----FK--EE----------TNWLITK-LTC-
GPKD--------LDV---------IS---------I-TGMPGSGKTTLAY----KVYSDE
SVCSHFDLRAWCT-------VDQEYDETKLLVKIF---NQ-VTS-S--------D-----
------------LK-------------------------FS----E------EI------
-------D----VADK----------------LRK------------QLYGK---RYLIV
LDDVWD-TTTWD-DLTRPL---P-EVE-KGSRIILTTRQKEVAFHG-KGNTD--PLN---
-LRLLSPE--E-SWELIEKRAF------------------G-DQS-C-PDELLEVG-KEI
AE------NCK--------GLPLVADL----------IAGVI-AA------------RE-
KT--------K---S-------AWLE----------------------VQN---------
-----NLSSFILRSEVD--------VMKVIEL--S--------YDHLP------------
-----------HHLK--------PSFLFLA-RWPKDTIV-HR---D--VLKMFWR-----
-------------------------------------TEGL----------VEQT---EM
M-NVEEAMEIYLDN-----------LIS-SSL-----VI----------------AFN--
--EIGD-----L-P------TC--K--I---HDLV---HDFCLIKAR------------Q
EKLF------------------------
>PHT77859.1
------------------------------------------------------------
------------VVNS-T-----------------K----KIV-KS--K------S-LT-
-----V--------GKII---V----G-----FE--EE----------TNWLISN-LTS-
GLKD--------LDV---------IS---------I-TGMPGSGKTTLAY----KVYNDE
SVSRRFDIRAWCT-------VGQEYDKINLLEKVY---NQ-VTG-P--------D-----
------------SK-------------------------LS----E------NI------
-------D----VADE----------------LRR------------HLLGK---RYLIV
LDDLWD-TDAWD-KLTRPF---P-LVE-NGSRIILTSRDMEVGLYG-KRNTD--PLN---
-LRLLRPE--E-SWELLEKRAF------------------G-NKS-C-PDELLDVG-KEI
AQ------NCK--------GLPLVVDL----------IAGVI-AG------------RE-
KT--------K---S-------VWLE----------------------IRN---------
-----NLNSFILNSEVY--------VMKVMKL--S--------YDHLP------------
-----------LQLK--------PCFLYLA-RYPKDNAV-DR---D--WLKMFWC-----
-------------------------------------AEGL----------VEQT---EL
K-----MMEIYLDN-----------LIS-SSL-----VI----------------AFN--
--EIGN-----Y-P------TC--Q--L---HDLV---HDFLL-----------------
----------------------------
>PHT77882.1
------------------------------------------------------------
-----------------------------------K----NPV-ES--K------S-LT-
-----T--------GKII---V----G-----FE--EE----------TNWLITK-LTS-
GPKD--------LEV---------IS---------I-IGMPGSGKTTLAY----KVYHDK
SVARRFDTRAWCT-------VGQEYDKIKLLEKVY---NQ-VTG-S--------D-----
------------SK-------------------------LS----E------NI------
-------D----VANE----------------LRR------------HLLGK---KYLVV
LDDLWD-TDTWD-KLKRPF---P-LDE-NGSRIILTTREMEVALHG-KRNTD--PLK---
-LRLLKSE--E-SWELLEKRAF------------------G-EKS-C-PDELLDVG-KEI
AQ------NCK--------GLPLVADL----------IAGVI-AA------------RE-
KT--------K---S-------AWLE----------------------VQN---------
-----NLSSFILSSEVD--------VMKVIEL--S--------YDHLP------------
-----------HHLK--------PNFLFLA-RWPKDTTV-DR---D--VLKMFWR-----
-------------------------------------TEGL----------VEQT---EM
M-NVEEAMEIYLDN-----------LVS-SSL-----VI----------------SFN--
--EIGN-----I-P------TF--Q--I---HDLV---HDFCLIKAR------------Q
EKLF------------------------
>PHT78166.1
------------------------------------------------------------
-------------KDV-I-----------------D----SII-VR--D------N----
--------------GKVI---V----G-----FK--EE----------TDWLIRK-LTN-
GPAN--------LDV---------IS---------I-FGMPGSGKTTLAY----KVYNDK
SVFSHFDLRAWCT-------VDQEYDEKTLLVKLF---NQ-VTG-S--------D-----
------------LK-------------------------FG----E------DI------
-------D----VADM----------------LRK------------QLFGK---RYLIV
LDDVWD-IDAWD-GLTRPF---P-EAE-KR------------------------------
-------K--E-SWELLEKRAF------------------G-NDS-C-PDELLEVG-REI
AR------NCK--------GLPLVADL----------IAGVI-VG------------RE-
KK--------K---T-------AWLE----------------------IRN---------
-----NLNSFILNSEVE--------VMKVIEL--S--------YDHLP------------
-----------NHLK--------PCLLDLA-TLRKDTAI-II---N--VLKAYWR-----
-------------------------------------AEGF----------VE-------
-----EVMEVYLDN-----------LIS-SSL-----VI----------------IFN--
--EIGH-----H-S------TC--Q--I---HDLV---HDFCSIKAR------------K
EKFY------------------------
>PHT82258.1
------------------------------------------------------------
-----------ISANS-P-----------------N----KPV-E---N-----KL-SI-
-----T--------GKII---V----G-----FE--EE----------TEWIIRK-LTS-
GPAE--------LDV---------IP---------I-VGMPGLGKTTLAY----KVYNDK
SVVCHFDVCAWCT-------VDQERNEKKLLQKIF---NE-VIG-P--------K-----
------------GR-------------------------VN----ED-----GI------
-------D--NDVADK----------------LRK------------WLFGK---RYLIV
LDDLWD-TATWD-ELTRPF---PTEFQ-KGSRVILTSRKKEVALHG-KCHSD--PLD---
-LRLLRPE--E-SWELLEKRVF------------------G-EEH-C-PDELKDVG-EKI
AQ------KCD--------GLPL-------------------------------------
------------------------------------------------------------
-------------DEEE--------VMKVIQL--S--------YDHLS------------
-----------DHLK--------PCFLYLA-SYPKDKDI-RI---S--ELKDLWS-----
-------------------------------------DEGL----------VEAT---DL
--SVEEVTEVYVDE-----------LIS-SSL-----I----------------------
---------------------------D---SEYL---YNSVSYNWH------------L
RHLR------------------------
>PHT82328.1
------------------------------------------------------------
----------------------------------------KPV-E---N-----TS-SI-
-----A--------GKII---V----G-----FE--EE----------IEWIIRK-LTR-
GPTQ--------IDV---------VS---------I-VGMPGIGKTTLAY----RVYNDK
SVVGHFDVRAWCT-------VDQERNEKKLLQKIF---NQ-VTG-L--------K-----
------------GN-------------------------FI----ED-----GI------
-------E--NDVADK----------------LRK------------HLFGK---RYLIV
LDDLWD-TATWD-ELTRPLYTIPSEFQ-KGSRVILTSRKKEVALHG-KCHSA--PLD---
-LRLLRPE--E-SWELLEKRVF------------------G-EDH-C-PDELKDVG-EKI
AR------KCD--------GLPLVLDL----------IGGVI-SR------------KE-
NK--------E---A-------LWLE----------------------VLN---------
-----NLSSFIFNDGEE--------VMKVIQL--S--------YDHLS------------
-----------DHLK--------PCFLYLA-SYPKDKDI-DI---S--LLKQLWS-----
-------------------------------------DEGL----------VEPT---DL
K-SVEEVMEVYVDE-----------LIF-SSL-----VI----------------V----
---RG--GR--H-T------SY--Q--I---HDLV---HDFCSIKAR------------K
EKLF------------------------
>PHT82331.1
------------------------------------------------------------
-----------------------------------N----KPV-E---N-----KS-SI-
-----A--------GKII---V----G-----FE--EE----------TEWIIRK-LTS-
GPSE--------VDV---------IS---------I-IGMPGLGKTTLAY----RVYNEK
SVVGHFDIRAWCT-------VDQERNEKKLLQKIF---NE-VIG-L--------K-----
------------ER-------------------------VS----ED-----DI------
-------D--DDVADK----------------LRR------------QLFGK---RYLIV
LDDLWD-TATWD-ELTRPLYAIPTEFQ-KGSRVILTSRKKEVALHG-KCHSD--PLD---
-LRLLRPE--E-SWELFEKRIF------------------G-EER-C-PIELKDVG-EKI
TQ------KCD--------GLPLVLDL----------TGGVI-SR------------ME-
KK--------E---A-------LWLE----------------------VLN---------
-----NLSSFIFKDEEE--------VMKVIQL--S--------YDHLS------------
-----------DHLK--------PCFLYLA-RYPKDTDI-MI---C--QLQGFWS-----
-------------------------------------AETL----------VEPS---YL
K-SVEEVTKVYVDE-----------LIS-SSL-----VT----------------V----
---KKDLWD--E-P------IC--Q--I---HDLV---HDFCSMKAR------------K
EKLF------------------------
>PHT85181.1
------------------------------------------------------------
-----------VVEPS-K-----------------HL----P---I--H-----RS-NP-
-V---N------D-EE-I---V----G-----FE--NE----------SEKIIQY-LIR-
G-THE-------IDV---------VP---------I-VGMGGQGKTTIAR----KVYNNG
CIVYHFDVRAWCI-------ISQSYNRRDLLQEIF---SR-VTG-K--------------
-------------E-------------------------------DKG----D----K--
-------E--DIIADE----------------LKK------------SLMGK---RYLIV
LDDMWD-SKAWD-DLRLSF---P-DVG-NRNRIVITTRLEEVAKQV-KHHID--PYS---
-LPFLTSD--D-SLKLLQIKVF------------------Q-QES-F-APSLQDVS-KAV
AE------RCK--------GLPLVIVL----------VAGII-KR---------------
NKME------A---S-------WWYE----------------------VKH---------
-----SLVSY-HGEPEG-------YSLSTMQL--S--------YDNLP------------
-----------DHLR--------PCLLYMG-MFPEDSRI-PV---S--ELISLWI-----
-------------------------------------AECF----------V-QNIEESG
R--LEETAEGYLND-----------LIS-SNV-----VM---------VSGR-R--YNGK
V------------K------YC--Q--V---HDVV---LHFCLNKSR------------E
EKFM------------------------
>PHT85182.1
------------------------------------------------------------
----------SVVEPS-K-----------------HL----P---T--H-----RS-NP-
-V---N------D-EE-I---V----G-----FA--NE----------SEKIIQY-LIR-
G-THE-------IDV---------VP---------I-VGMGGQGKTTIAR----KVYNNG
NIVHYFDVRAWCI-------ISQSYNRRDLLQEIF---CQ-VAG-K--------------
-------------E-------------------------------DKG----D----K--
-------E--DILAYE----------------LKQ------------SLTGK---RYLIV
LDDMWD-GKAWD-DLRFSF---P-D-G-NRSRIVITTRLEEVAKQV-KHHID--PYS---
-LPFLTPD--D-SLKLLQKKVF------------------Q-QES-C-PPSLQDVS-KAV
AE------RCK--------GLPLVIVL----------VAGII-KR---------------
NKME------A---S-------WWHE----------------------VKN---------
-----SLVSY-HGESEG-------YSLSTMQL--S--------YDNLP------------
-----------DHLR--------PCLLYMG-MFLEDARI-PV---S--ELISLWI-----
-------------------------------------AECF----------V-QNI-ESR
R--LEETAEGYLND-----------LIS-SNV-----VM---------VSGR-K--YNGK
V------------K------YC--Q--V---HDVV---LHFCLNKSR------------E
EKFM------------------------
>PHT85471.1
------------------------------------------------------------
------------VEPS-K-----------------HL----P---T--H-----RS-NP-
-V---N------D-EE-I---V----G-----FE--NE----------SEKIIQY-LIR-
G-TNE-------IDV---------VP---------V-VGMGGQGKTTIAK----KVYNNG
SIVRHFDVRAWCI-------ISQSYNRRDLLQEIF---SQ-VTG-K--------------
-------------E-------------------------------DKG----D----K--
-------E--DILADK----------------LKK------------SLTGK---RYLIV
LDDMWD-GKAWD-DLRFSF---P-DVG-NRSRIVITTRLEEVAKQV-KHHID--PYS---
-LPFLTSD--E-SLKLLQKKVF------------------Q-QES-C-PPSLQDVS-KAV
AE------RCK--------GLPLVIVL----------VAGII-KR---------------
NKME------A---S-------WWHE----------------------VKN---------
-----SLVSY-NGESEG-------YSLSTMQL--S--------YDNLP------------
-----------DHLR--------PCLLYMG-MFPEDARI-PL---S--ELISLWI-----
-------------------------------------AECF----------V-QNI-ESR
R--LEETAEGYLND-----------LIS-SNV-----VM---------VSGR-R--YNGK
V------------K------YC--Q--V---HDVV---LHFCLNKSR------------E
EKFM------------------------
>PHT90288.1
-----------------------------------------TMNTN--------------
----------IG-NTS-S-----------------QL--------D--R------T-PN-
-L----------N-DE-I---V----G-----FE--DE----------IAKLRAR-LTE-
G-TKA-------RDV---------IS---------I-VGMPGQGKTTLAY----RLYSDK
SVVAHFDIRAQCS-------VSQLYSRLDLVLAIL---HD-A-------DQRR-D---KS
ILHDAAGEDS-QRR-------------------------------KMR----E-------
-------D---DLADD----------------LRK------------NLLPK---RYLIL
LDDVWE-TSVWD-DLRGCF---Q-DAN-NGSRIIITTRDHEVANYS-RCHSE--PLQ---
-LRMFNDG--E-SWMLLKKKVF------------------G-EEH-C-PPLLTNVG-KKI
AK------KCG--------KLPLSIAL----------VAGIL-SE------------ME-
KK-E------E-----------YWER----------------------VAA---------
-----NLGSH----IHS-------DSKAIIEQ--S--------YQNLP------------
-----------YHLR--------CCFLYFG-SFLEDTMI-SV---S--KLTKLWT-----
-------------------------------------SEGF----------I-KG--YEG
K-SPEDIAECYLEN-----------LIT-RNL-----VM---------DAKR-S--FGGK
I------------K------AC--R--V---HDLL---HDFCKERAK------------E
ENLL------------------------
>PHT91451.1
------------------------------------------------------------
------------VVNS-S-----------------K----KPV-ES--R------S-LP-
-----S--------GKII---V----G-----FE--DE----------TDWIISK-LTS-
GPKE--------LDV---------IS---------I-TGMPGSGKTTLAY----KVYNDK
SVSRHFDIRAWCT-------VDQVSDKKKLWVELL---NL-VAG-S--------G-----
------------LK-------------------------FS----E------DI------
-------D----VADM----------------LRK------------QLFGK---RYLIV
LDDVWD-STTWD-ALTRPF---P-LCE-IGSRIIFTTREKNVAIHG-MRNTD--PLN---
-LRLLRPE--EKSWELLEKRAF------------------G-EQS-C-PDELLDIG-KEI
SQ------KCQ--------GLPLVADL----------IAGVI-AR------------RE-
KK--------K---T-------VWLE----------------------IRN---------
-----NLNSFIFDSEVD--------VMKVIEL--S--------YDQLP------------
-----------HHLK--------PYLLYLA-CFSKDTAV-RV---D--VLKLLLH-----
-------------------------------------SEGL----------VE-------
-----DVMEDYLDN-----------LIS-SSL-----VI----------------LFD--
--EIGF-----Y-S------TF--Q--L---HDLV---YGFCLIKAR------------E
EMLF------------------------
>PHT26434.1
-------------------------------------------NAV--------------
----------PA-H-T-S-----------------NL--------A--R------S-PM-
-M----------N-EE-I---V----G-----FE--DV----------IEKLRDQ-LTK-
G-TKG-------RDV---------IS---------I-VGMPGLGKTTLAY----RLYSDR
LVASHFDIRAQCC-------VSQVYSRKDLLMAIL---RD-AIS-V--NFEC--------
-------------S-------------------------------GKQ----D-------
-------D---ELADQ----------------LRK------------TLLPK---RYLIL
LDDMWE-TRVWD-DLIGCF---Q-DAN-NGSRIILTTRNIEIANYT-RFQSD--PLQ---
-LRMFNED--E-SWELLRKKLF------------------G-EES-F-SPLLSEIG-KEV
AK------KCE--------HLPLSVVL----------VAGIL-AE------------ME-
KK-E------E-----------CWEQ----------------------FAN---------
-----NLGPH----IHK-------DSRAIIEQ--S--------YQILP------------
-----------YHLR--------SCFLYFG-RFLEDSVI-PV---S--KLTRLWI-----
-------------------------------------SEGF----------V-RS--CKG
K-SLEDIAEGYLEN-----------LIG-RNL-----VM---------GTKW-N--CRGK
I------------K------AC--R--V---HDLL---HDFCKERAK------------E
EMRL------------------------
>PHT26941.1
------------------------------------------------------------
--------------NS-P-----------------N----KPV-E---N-----KS-ST-
-----S--------SKII---V----G-----FE--EE----------TEWIIRK-LTS-
GPSE--------VDV---------IS---------I-IGMPGLGKTTLAY----RVYNEK
SVVGHFDIRAWCT-------VDQERNEKKLLQKIF---NE-VIG-L--------K-----
------------ER-------------------------VS----ED-----DI------
-------D--DDIADK----------------LRR------------QLFGK---RYLIV
LDDLWD-TATWD-ELTRPLYAIPTEFQ-KGSRVILTSRKKEVALHG-KCHSD--SLD---
-LRLLRPE--E-SWELLEKRVF------------------G-EEH-C-PDELKDVG-EKI
AQ------KCG--------GLPLVLDL----------ISGVI-SR------------KE-
KK--------E---A-------LWLE----------------------VLN---------
-----NLSSFIFKDEEE--------VMKVIQL--S--------YDHLS------------
-----------DHIK--------PCFLYFA-SYPKDEDI-YI---C--WLKDLWS-----
-------------------------------------DEGL----------VEPS---DL
K-SVEEVTEVYVDE-----------LIS-SSL-----VI----------------V----
---KG--GS--E-Q------SC--Q--I---HDLV---HDFCSIKAR------------K
EKLF------------------------
>PHT28024.1
------------------------------------------------------------
---------------S-P-----------------T----KPV-E---N-----KS-SI-
-----A--------NKII---V----G-----FE--EE----------TEWIIRK-LTS-
GPSE--------VDV---------IS---------I-AGMPGLGKTTLAY----KVYNEK
SVVGHFDIRAWCT-------VDQERNEKKLLQKIF---NQ-VIG-L--------K-----
------------ER-------------------------LS----DD-----DI------
-------D--DDVADK----------------LRK------------ELFGK---RYLIV
LDDVWD-TGTWD-ELTRPF---PTEFQ-KGSRVILTSRKKEVALHG-KCHSA--PLD---
-LRMLRPE--E-SWELLEKRIF------------------G-EEH-C-PNELKDVG-EKI
AQ------KCD--------GLPLVLDL----------IGGVI-SR------------ME-
KK--------K---A-------LWLE----------------------VLN---------
-----NLSSFIFKDEEE--------VMKVIQL--S--------YDHLS------------
-----------DHLK--------PCFLYLA-SYPKDKDI-KI---S--KLKYLWS-----
-------------------------------------DEGL----------VEPT---DL
K-SVEEVMEIYVDE-----------LIA-SSL-----VI----------------V----
---RG--GS--K-Q------RC--Q--I---HDLV---HDFCSIKAR------------K
EKLF------------------------
>PHT28229.1
------------------------------------------------------------
-----------------P-----------------K----KLV-ES--K------S-LT-
-----S--------GKIT---V----G-----FE--EE----------THWMISK-LTS-
GLKD--------LDV---------IS---------I-TGMPGSGKTTLAY----KVYNDE
SISRRFDIRAWCT-------VGQEYDKKKLLEKVY---NQ-ITG-S--------D-----
------------SK-------------------------LS----E------NI------
-------D----VADE----------------LRR------------HLIGK---RYLIL
LDDLWD-TDAWD-KLKRPF---P-LGE-NGSRMILTTRKMEVALYG-KCNID--PLK---
-LRLLRPE--E-SWELLEKRAF------------------G-EES-C-PDELLDVG-KEI
AK------NCK--------GLPLVADL----------IAGVI-AG------------QE-
KK--------K---T-------VWLE----------------------IRN---------
-----NLNSYIFDSEVD--------VMKVIGL--S--------YDHLP------------
-----------HHLK--------PCFLYLA-SVPKSSG-----------LKVNWP-----
-------------------------------------AQGL----------VEQI---EM
K-SM-----VYFDN-----------LIS-SSL-----VT----------------FFN--
--DIGD-----E-P------FF--Q--M---HDLI---RDFCLIKAK------------E
EKLF------------------------
>PHT28418.1
------------------------------------------------------------
-----------------------------------K----NPV-ES--K------S-FT-
-----G--------GKVI---V----G-----FK--EE----------TNWLISK-LTS-
GPKD--------LDV---------IS---------I-TGMPGSGKTTLAF----KVYNDD
SVCSHFDLRAWCT-------VDQEYEEKSLLVKLF---NQ-VTG-S--------D-----
------------LK-------------------------FS----E------DI------
-------D----VADM----------------LRR------------QLYGK---RYLIV
LDDVWD-TSTWD-DLTKTF---P-EVK-KGSRIVLTTRLKEVAFHG-KGNTD--PLN---
-LRLLRLE--E-S-----------------------------------------------
---------------------------------------------------------LE-
KK--------R---A-------VWLE----------------------VRN---------
-----NLNSFILNSEVD--------VMKVIEL--S--------YDHLP------------
-----------HHMK--------PCFLYLA-SFPKDSKI-SR---D--KLKMFWR-----
-------------------------------------AEGL----------VEQI---KI
K-SLEEVMEIYLEN-----------LIS-SSL-----VT----------------SLN--
--EIGD-----F-P------TC--Q--I---HDLV---HDFCLIKAR------------A
ENLF------------------------
>PHT28426.1
------------------------------------------------------------
-----------------P-----------------K----NPV-EK--K------S-LT-
-----T--------GKIT---V----G-----FK--EE----------TNWLISK-LTS-
GPKD--------LDV---------IS---------I-TGMPGSGKTTLAY----KVYNDE
AVCSHFDLRAWCT-------VDQEYDEKKLLVKLF---NQ-VTS-S--------D-----
------------LK-------------------------FS----E------DI------
-------D----VADM----------------LRR------------ELFGK---RYLIV
LDDVWN-TTTWD-DLTRPF---P-EVE-KGSRIILTTRQKEVALHG-KGNTD--PLN---
-LRLLSPE--E-SWELIEKRAF------------------G-EQS-C-PDELLDVG-KEI
AE------NCK--------GLPLVSDL----------IAGVI-AG------------RE-
KE--------K---S-------VWLE----------------------VRN---------
-----NLNSFILNSEVD--------AMKVIEL--S--------YNHLP------------
-----------HHLK--------PCLIYLA-SFPKDREI-QF---D--ALQIYWR-----
-------------------------------------AEGL----------AEQT-----
-----EVLQVYFDS-----------LIT-SSL-----VT----------------SFN--
--EIGY-----R-Q------TC--Q--I---HDLV---HDFCLIKAR------------E
EKLF------------------------
>PHT28548.1
------------------------------------------------------------
-------------FTV-K-----------------HV----A---T--Q-----HS-NP-
-M---T------A-EE-I---V----G-----FR--ND----------TEKMIQY-LTR-
G-TNE-------LDV---------VP---------I-VGMGGQGKTTIAR----KVYNHD
IVISHFDVRAWCI-------ISQTYNRRELLQDIF---NQ-VTN-S--------------
-------------N-------------------------------DKG----D----K--
-------D--DVLADI----------------LKK------------NLTRK---RYLIV
LDDMWD-GAAWD-DFCLCF---P-DVG-NRSRIIVTTRLEKVGEHV-KRYTD--LYF---
-LPLLTPD--E-SCKLLQKKVF------------------Q-EED-F-PLELQDVS-LAV
AK------RCR--------GLPLVVVL----------IAGII-KK---------------
RPME------E---S-------WWHE----------------------VKN---------
-----ALFSYL-GESEE-------YSLSTMQL--S--------YDNLP------------
-----------DHLR--------PCLLYIG-MFPEDARI-PV---S--KLISLWI-----
-------------------------------------AEGF----------M-QNV-ESG
R-LMEEAAEGYLMD-----------LIS-SNV-----VM---------VSKR-E--HNGK
V------------K------YC--H--V---HDVV---LHFCMERSR------------E
EKFM------------------------
>PHT29021.1
-------------------------------------DVSRLLEKIPKNK----------
--------S-LIVVNS-R-----------------K----NPV-ER--K------S-LT-
-----T--------RKII---V----G-----FK--EE----------TNWLISK-LTS-
GPKD--------LDV---------IS---------I-TGMPGSGKTTLAY----KVYNDI
SVCSRFDLRAWCT-------VDQEYDEKKLLVKLF---NQ-VTG-S--------D-----
------------LN-------------------------FS----E------DI------
-------D----VADM----------------LRR------------QLFGK---RYLIV
LDDVWD-TTTWD-DLTRPF---P-DVE-KGSRIILTTRQTEVAFHG-KGNTD--PLN---
-LRLLGPE--E-CWELIEKRAF------------------G-KES-C-PDELLDVG-KEI
AE------NCK--------GLPLVADL----------IAGVI-AG------------RE-
KE--------K---S-------VWLE----------------------VRN---------
-----NLNSFILNTEVD--------VMKVIEL--S--------YDHLP------------
-----------HHLK--------PCFLYLA-SYPKDTAV-DR---E--ILKTYWC-----
-------------------------------------AEGF----------VEQT---GT
K-CLEEEMEIYLDK-----------LVS-SSL-----VI----------------AFS--
--EIGD-----Y-P------IC--Q--L---HDLV---HDFCLIKAR------------E
EKLF------------------------
>PHT29023.1
------------------------------------------------------------
-----------------------------------K----NPV-ER--K------S-LT-
-----T--------GKII---V----G-----FE--EE----------TNWLITM-LTS-
GPKD--------LDV---------IS---------I-TGMPGSGKTTLAY----KVYNDK
SVCSHFDLRAWCT-------VDQDYDEKDVLVKLF---NQ-VTG-S--------A-----
------------LK-------------------------FS----K------DI------
-------D----VADM----------------LRR------------QLFGK---RYLIV
LDDVWD-TATWD-HLTRPF---P-DVE-KGSRIILTTRQKEVAFHG-KGRTD--PLN---
-LRLLRPE--E-SWELLEKRAF------------------G-KES-C-PDELLDVG-KEI
VQ------NCK--------GLPLVVDL----------IAGVI-AG------------RE-
KT--------K---A-------AWLE----------------------VRN---------
-----NLNSFILNSKVD--------VMKVIEL--S--------YDHLP------------
-----------HHMK--------PCFLYLA-RYSKDTKI-DR---D--LLKIYWR-----
-------------------------------------VEGL----------VEQI---EK
M-SLEEVM----DN-----------LIS-SSL-----VI----------------TFN--
--EIGD-----D-P------TC--Q--L---HDLV---HDFCLIKAK------------E
EKLF------------------------
>PHT29029.1
------------------------------------------------------------
-----------------------------------K----QPV-ES--K------S-LI-
-----T--------SKII---V----G-----FE--EE----------TNWLISQ-LTR-
GQKD--------LDV---------IS---------I-TGMPGSGKTTLAY----KVYNDK
SVCSHFDLRAWCT-------VGQDYDEKNLLVKLF---NQ-VTG-S--------Y-----
------------LK-------------------------FS----E------DI------
-------D----VADE----------------LRR------------KLHGN---RYLIV
LDDVWD-IDTWD-DLTRPF---P-NVK-KGSRIIFTTRQMEVAFHG-RGTTD--PLN---
-LRLLRPE--E-SWELLEKRAF------------------G-KES-C-PDELLDVG-KEI
VQ------NCK--------GLPLVVDL----------IAGVI-AG------------LE-
KS--------K---A-------MWFE----------------------VRN---------
-----NLNSFIFGSEVD--------VMKVIEL--S--------YNHLP------------
-----------HHMK--------PCFLYLA-KYPKDTKI-RI---D--LLKVCWR-----
-------------------------------------AEGL----------VEQT---EM
K-SLEEVMENYLDN-----------LIS-SSL-----VI----------------AFN--
--EIGD-----S-P------SY--Q--L---HDLV---HDFCLIKAR------------R
EKLF------------------------
>PHT32400.1
-----------------------------------------ALNTV--------------
----------PA-Q-T-S-----------------NL--------A--R------F-PM-
-M----------N-ED-I---V----G-----FE--DV----------IENLRDQ-LIK-
G-TKG-------RDV---------IS---------V-VGMPGLGKTTLAY----RLYYDR
LITSHFDIRAQCC-------VSQVYSRRDLLVAIL---RD-AVN-V--DSGC--------
-------------R-------------------------------EKQ----A-------
-------D---ELADQ----------------LRK------------TLFSK---RYLIL
LDDVWE-TSVWD-DLIGCF---Q-DVN-NGSRVILTTRNHEVATYA-RFQSD--PHP---
-LRMFNND--E-SWELLRKKVF------------------G-EES-C-PPLLNNIG-QQI
AM------KCG--------QLPLSVAL----------VAGIL-AE------------ME-
KK-V------E-----------CWEQ----------------------LAN---------
-----NLGPH----IQK-------DSRSVIEQ--S--------YQILP------------
-----------YHLR--------SCFLYFG-AFLEDNVI-DV---S--KLTWLWI-----
-------------------------------------SEGF----------I-RS--CEG
K-SLEDIAEGYLEN-----------LIG-RNL-----VM---------GTKR-S--PQGK
I------------K------AC--R--I---HDLL---HDFCKERAK------------E
EMRI------------------------
>PHT32813.1
-------------------------------------------NAV--------------
----------TA-QKS-S-----------------NL--------V--R------S-SR-
-M----------N-EE-I---V----G-----FE--DV----------IEKLRDQ-LIK-
G-TKG-------RDV---------IS---------S-VGMPGLGKTTLAY----RLYNDR
LVSSHFDIRAQYW-------VSQVYSRKELLMAIL---RD-AIN-E--DFDC--------
-------------G-------------------------------ENR----P-------
-------D---ELADQ----------------LRR------------TLFSR---RYLIL
VDDVWE-TSVWD-DLVGCF---N-DAN-NGSRIILTTRNLEVANYT-RFQSD--PLQ---
-LRMFNED--E-------------------------------------------------
------------------------IVL----------VAGIL-SE------------LE-
KE-E------E-----------CWER----------------------FAN---------
-----NLGPH----IHT-------DSRAIIEQ--S--------YQILP------------
-----------YHLR--------SCFLHFG-AFPEDSVV-HV---P--TLAQLWI-----
-------------------------------------SQGF----------V-KS--CEG
K-SLEDIAQGYLEN-----------LIG-RNL-----VL---------GIKR-S--SRGK
I------------K------AC--R--V---HDLL---HEFCKERAK------------E
ENFL------------------------
>PHT32814.1
------------------------------------------MYTV--------------
----------AA-HTS-S-----------------NL--------A--M------S-PR-
-M----------T-EE-I---V----G-----FK--DV----------IQTLRGQ-LIS-
G-TKE-------RRV---------IP---------I-VGMPGLGKTTLAY----ELYFDR
LVVPHFDIRAECC-------VSRVYSREELLLEIL---RD-VTG-E--ESKH--------
-------------R-------------------------------GKL----A-------
-------D---ELANE----------------LRK------------ALFSK---RYLIL
VDDVWE-VNVWD-DLIGCF---N-DAS-NGSRIILTTRNLEVANYT-RFQSD--PLQ---
-LRMFNED--E-SWELLRKKVF------------------G-EES-C-PTLLTKIG-RQI
AK------KCG--------QLPLSITL----------VAGIL-AE------------ME-
KK-E------E-----------CWEQ----------------------LAN---------
-----NLGPH----IHE-------DSRAIIEQ--S--------YQILP------------
-----------YHLR--------SCFLYFG-SFLEDSVI-DV---P--RLTRLWI-----
-------------------------------------SEGF----------I-KI--CEG
K-SLEDTAKGYFEN-----------LLE-RNL-----VM---------GTKR-R--YGGE
I------------K------AC--R--V---HDLL---YDFCKERAK------------E
ENLL------------------------
>PHT32815.1
--------------------------------------------TI--------------
----------TA-HAS-S-----------------SL--------T--E------S-LR-
-M----------D-EE-I---V----G-----FK--DV----------TKKLKDQ-LIS-
G-TKG-------RDV---------IT---------I-AGMPGLGKTTLAY----SLYSDR
LVASHFDRCAQYC-------VSQVYSRKDLLLAVL---HD-VKG-E--DSQR--------
-------------E-------------------------------FKR----A-------
-------D---ELADE----------------LRK------------ALFSK---RYLIL
IDDVWE-TSVWD-DLVGCF---Q-DAN-NGSRVILTTRNHEVANYA-RFHSD--PLL---
-LRMFNDD--E-SLELLRKKVF------------------G-EES-F-PPLLTNIG-KQI
AK------RCG--------GLPLSVSL----------VAGIL-LK------------ME-
KK-E------E-----------CWEQ----------------------VAN---------
-----NIGPY----IHN-------DSRAILEH--S--------FRVLP------------
-----------YHMR--------SCFLYFG-IFLEDSVI-PI---S--KLTRLWI-----
-------------------------------------SEGF----------V-KS--CNG
K-SLEDIAEGYLEN-----------LIG-RNL-----VM---------GTKR-S--SRGK
I------------K------AC--R--I---HDLL---HDFCKERAK------------E
QNLL------------------------
>PHT32816.1
------------------------------------------VNTV--------------
----------TA-HKS-S-----------------NL--------V--R------S-SR-
-M----------N-EE-I---V----G-----FE--DV----------IEKLRGQ-LIN-
R-NKG-------LKV---------IS---------I-VGMPGLGKTTLAY----RLYNDR
SVSSHFDIRAQCC-------VSQVYSRKELLMAIL---RD-ATN-Q--NFEC--------
-------------G-------------------------------DNQ----P-------
-------D---ELADQ----------------LRR------------TLFSR---RYLIL
VDDVWE-TRVWD-DLSGCF---R-DAN-NGSRIILTTRNLDVANDR-RFRSD--PLQ---
-LRMFNED--E-SWELLRKKVF------------------G-EES-C-PPLLTEVG-QQI
AK------KCG--------QLPLSVVL----------VAGIL-SE------------LE-
KE-E------E-----------CWER----------------------FAN---------
-----NLGPH----IHK-------DSRAIIEQ--S--------YQILP------------
-----------YHLR--------SCFLYFG-AFPEDSVV-HV---S--TLAQLWI-----
-------------------------------------SQGF----------V-KS--CEG
K-ILEDIAEGYLEN-----------LSG-RNL-----VM---------GIKR-N--SQGK
I------------K------TC--C--L---HDLL---HDFCKERSE------------E
ENFI------------------------
>PHT32818.1
-------------------------------------------NAV--------------
----------TA-HKS-S-----------------NL--------V--R------S-SR-
-M----------N-EE-I---I----G-----FE--DV----------IEKLRDQ-LIK-
G-TKG-------RDV---------IS---------I-VGMPGLGKTTLAY----RLYYDR
SVSSHFDIRAQCC-------VSQLYSRKELLMAIL---RD-AIN-E--KFER--------
-------------S-------------------------------EKQ----P-------
-------D---ELADQ----------------LRR------------TLFSR---RYLIL
VDDVWE-TSVWD-DLVSCF---N-DAN-NGSRIILTTRNLEVANYT-RFQSD--PLQ---
-LRMFNDD--E-SWELLRKKVV------------------G-EES-C-SPLLTKVG-QQI
AK------KCG--------QLPLSVVL----------VAGIL-AE------------LE-
KE-E------E-----------CWEQ----------------------FAN---------
-----NLGPH----IHK-------DSRAIIEQ--S--------YQILP------------
-----------YHLR--------SCFLFFG-AFPEDRVL-DV---T--ALTWLWI-----
-------------------------------------SQGF----------V-KS--CEG
K-SLEDIAQGYLEN-----------LIG-RNL-----VM---------GTKR-S--SRGK
T------------K------EC--R--I---HDLL---HDFCKERAK------------E
ENLL------------------------
>PHT33856.1
------------------------------------------------------------
-----------S-HTS-S-----------------VL--------A--R------T-LR-
-I----------D-DE-V---V----G-----FE--DE----------IGTLIRQ-LTG-
G-SKK-------RDI---------IS---------I-VGMPGAGKTALAN----RLFLDK
SVVRHFDVHARCY-------MSSAHSRRERLLSIMEMLHV-SID-E--SSLL--------
-------------S-------------------------------KKT----N-------
-----------DLAAM----------------LRK------------ILHTG---RYLIL
LDDVPD-ARAWD-DLEPCF---C-DTN-NGSRILLTTRHYNVANNA-KSLSE--PLC---
-LRMLDDG--E-SWMLLKKKVF------------------G-EGF-C-SPLLEKVG-RKI
AR------KCG--------GLPLSIVF----------VACIL-AR------------KE-
RA-E------Q-----------CWKQ----------------------VAR---------
-----SLGSE----IPC-------YPENIIEQ--S--------YQDLP------------
-----------YHLK--------SCFLYFG-MFSDQEEI-NI---S--KLTLLWI-----
-------------------------------------GEGF----------V-KG--DEH
K-SLEDIAEGYLKN-----------LVE-SNL-----VM---------LAKR-S--YGGK
V------------K------VC--R--I---HDIL---FHFCKARAH------------T
ENLI------------------------
>PHT33884.1
-----------------------------------------AMNTV--------------
----------TT-HTS-S-----------------NL--------A--R------T-PK-
-M----------N-EE-I---V----G-----FK--DV----------IGKLRNQ-LIK-
G-TKK-------RDV---------IA---------I-VGMPGLGKTTLAN----RLYCDR
LVVSHFEIRAQCC-------VSQV-SCKDLLLAIL---RD-VTG-E--DSKF--------
-------------R-------------------------------ANS----T-------
-------A---ELADK----------------LRK------------ALYFG---RYLIL
VDDVWE-TSVWD-DLVGCF---H-DAN-EGSKIILTTRNHDVVNYA-RYKSE--PHL---
-LRMFRND--E-SWKLLRKKVF------------------G-EES-C-STDLMEIE-QQI
AK------KCG--------QLPLSVAL----------VAGIL-EK------------ME-
RK-E------E-----------CWKQ----------------------VAN---------
-----NLGPH----IHR-------DSRAIIEH--S--------YLNLP------------
-----------YHL----------------------------------------------
------------------------------------------------------S--CES
K-SLEDIAVGYLDN-----------LIR-RNL-----VT---------VARR-S--SGGK
V------------N------AC--H--V---HDLL---HDFCKERSK------------E
ENLL------------------------
>PHT33898.1
------------------------------------------------------------
----------DT-LDT-E-----------------EL--------T--N------T-PR-
-M----------T-EE-V---V----G-----FE--DV----------MEKLREQ-LIS-
G-SKQ-------LDV---------IS---------V-VGMPGLGKTTVAN----KLYSDE
FVVSRFEIRAQCC-------VSQAYSRRNVLLSIL---RD-AIG-E--SPTL--------
-------------A-------------------------------KLS----T-------
-------D---ILADQ----------------LRK------------ILLRK---RYLIL
VDDVWE-ASVWD-DLRCCF---H-DDN-NGSRIILTTQHGGVAENA-KSVSD--PLY---
-LRLLNDD--E-SWKLLKQKVF------------------G-EES-C-SVLFSNIG-KEI
AN------KCR--------GLPLSIVL----------VAGML-TK------------MK-
KS-E------I-----------CWKQ----------------------VAM---------
-----NLCTD----ILS-------NSKAIIEQ--S--------YQSLP------------
-----------YHLK--------PCFLYFG-VFLEDKEI-NV---S--ILTWLWI-----
-------------------------------------AEGF----------I-TS--RDD
K-SLEDIAEGYLES-----------LIG-RNL-----VT---------VAKW-S--SSGK
V------------K------TC--R--I---HDLL---LCFCKERAK------------E
KNLL------------------------
>PHT34824.1
------------------------------------------------------------
-----------------------------------K----NPV-ES--K------S-FT-
-----G--------GKVI---V----G-----FK--EE----------TNWLISK-LTS-
GPKD--------LDV---------IS---------I-TGMPGSGKTTLVY----KVYNDD
SVCSHFDLRAWCT-------VDQEYEEKSLLVKLF---NQ-VTG-S--------D-----
------------LK-------------------------FS----E------DI------
-------D----VADM----------------LRR------------QLYGK---RYLIV
LDDVWD-TSTWD-DLTKTF---P-EVK-KGSRIVLTTRLKEVAFHG-KGNTD--PLN---
-LRLLRLE--E-SWELLQKRAF------------------G-NEC-C-PDELLEVG-KEI
VQ------NCK--------GLPLVVDL----------IAGVI-AG------------LE-
KK--------R---A-------VWLE----------------------VQN---------
-----NLNSFILNSEVD--------VMKVIEL--S--------YDHLP------------
-----------HHMK--------PCFLYLA-SFPKDSKI-SR---D--KLKMFWR-----
-------------------------------------AEGL----------VEQI---EI
M-SLEEVMEIYLEN-----------LIS-SSL-----VT----------------SLN--
--EIGD-----F-P------TC--Q--I---HDLV---HDFCLIKAR------------A
ENLF------------------------
>PHT36834.1
-------------------------------------------TTA--------------
----------SA-DPS-T-----------------QS--------A--T------A-PM-
-M----------N-QE-I---V----G-----FE--DV----------MGTLKEK-LIK-
G-SKE-------LDV---------VS---------I-VGMPGLGKTTLAN----KLYFDE
LVKSHFDIRAQCV-------VSQVYTRKDLLLVLL---RD-AIG-Y--IPVF--------
-------------R-------------------------------RTP----S-------
-------D--AEVADT----------------LRK------------VLLPN---RYLIL
VDDIWE-TTAWD-DLRSCF---Y-DAN-NGSRIILTTRDHEVAIYA-KSVSD--PLR---
-LRMFKED--E-SWKLLEKKVF------------------D-KEN-F-SPHLTEVG-LEI
AK------KCG--------RLPLSIVL----------VAGIL-TK------------ME-
KT-E------Q-----------CWRQ----------------------VAA---------
-----ELGPH----IHN-------DSKDIIEK--S--------YQHLP------------
-----------YHLR--------LCFLYFG-AFLEDEEI-KV---S--KLTSLWI-----
-------------------------------------SEGF----------I-KS--CKD
E-NLEDTADCYLEN-----------LIG-RNV-----VT---------DVKR-S--STGK
V------------K------TC--R--I---HDLL---LDFCKERAN------------K
ENLI------------------------
>PHT37147.1
--------------------------------------------TM--------------
----------PS-RDM-I-----------------NV--------A--------------
------------K-QEEL---V----G-----FT--DE----------RHRLIDQ-LTR-
G-SSQ-------LRV---------IA---------I-VGIPGVGKTTLAN----RFYNDP
GVSNHFDICAFLT-------VSRVYDSRELLLDIL---RD-ITG-H--DDTV--------
---------------------------------------------DGR----I-------
-------F--SDLPEM----------------LVK------------RLHGK---RFLIV
MDDVWD-AEAWN-VLSASL---PKDDS-TGSRILLTTRSDDVAQDI-AAVFE--LHNIHH
-LRPLGEE--D-SWILLEKKIF------------------Q-QES-C-PPELKELG-MQL
SK------KTK--------GLPFAIIL----------VAGIL-AN------------AE-
KT-A------E-----------HWTE----------------------VQE---------
-----SIDQTKIGGNDQ-------DLSSIIGM--S--------YQGLP------------
-----------DCLR--------HCFLYFG-AFPQDDEI-LT---S--KLIRLWI-----
-------------------------------------AEGL----------I-QQ--TEG
K-SLEDVAVDYLML-----------LIG-RGL-----IM---------AEQK-S--SLDR
V------------K------SC--R--V---HDLI---HEFCLAKAK------------Q
ENVY------------------------
>PHT37920.1
-----------------------------------------DVQVG--------------
----------SS-CVL-S-----------------RT--------N---------A-PT-
-L---N------D-DV-V---V----G-----FN--DV----------EEKIIDG-LTR-
G-ITE-------RDV---------IS---------I-VGMPGLGKTTLAK----KVFNDE
------------------------------------------------------------
-----------------------------------------------K----D-------
-------D--ADLAEL----------------LYR------------KLKRK---RYLIV
LDDLWD-IKAWD-DLRRSF---P-DDD-NGSRILVTSRLQHLASQV-ESDTK--PDNHPT
PLRFFTVE--E-SWELLQKKVF------------------A-TDC-C-PRNLKEPG-MRI
AR------SCH--------GLPLAVTL----------VSGIL-AR------------TE-
KI--------E---S-------WWNE----------------------VAE---------
-----SISSYIVD-DPT-------SA-VILEL--S--------YKHLP------------
-----------DYLK--------PCFLYFG-EFLMHPHI-PV---Q--KLIWLWI-----
-------------------------------------AEGF----------V-SK--TEG
E-SFEDVAEDYLTD-----------LIG-RSL-----VM---------ATKK-S--TNGS
V------------K------VC--H--V---HDFL---REYCKRKAE------------E
DNFF------------------------
>PHT39058.1
------------------------------------------------------------
------------VEPS-K-----------------HL----P---T--H-----RS-NP-
-V---N------D-EE-I---V----G-----FE--NE----------SEKIIRY-LIR-
G-TNE-------IDV---------VP---------V-VGMGGQGKTTIAK----KVFNNG
SIVHHFDVRAWCI-------ISQSYNRRDLLQEIF---SQ-VTG-E--------------
-------------E-------------------------------DKG----D----K--
-------E--DILADK----------------LKK------------SLTGK---RYLIV
LDDMWD-GKAWD-DLRFSF---P-DVG-NRSRIVITTRLEEVAKQV-KHHID--PYS---
-LPFLTSD--E-SLKLLQKKVF------------------Q-QAS-C-PPSLQDVS-TAV
AE------RCK--------GLPLVIVL----------VAGII-KR---------------
NKME------P---S-------WWHE----------------------VKT---------
-----SLVSY-HGESEG-------YSLSTMQL--S--------YDNLP------------
-----------DHLR--------PCLLYMG-MFPEDARI-PS---S--ELISLWI-----
-------------------------------------AECF----------V-QNI-ESR
R--LEETAEGYLND-----------LIS-NNV-----VM---------VSGR-R--YNGK
V------------K------YC--Q--V---HDVV---LHFCLKKSR------------E
EKFM------------------------
>PHT39143.1
------------------------------------------------------------
----------HVVDPS-E-----------------HL----P---T--Q-----HS-NP-
-V---N------D-EE-M---V----G-----FE--IA----------AEKLIQY-LTR-
G-TSE-------QDV---------IP---------I-VGMGGQGKTTIAR----KLYNDN
IIVSHFDVRAWCI-------VSQRYNRRGILQEIF---SQ-VTG-S--------------
-------------K-------------------------------DNG----D----E--
-------V--GELAHK----------------LKK------------SLTGK---RYLIV
LDDMWD-CMAWD-ELRLCF---P-D-G-NRSRIVITTRLEKVSTHV-MNHTD--PYF---
-LPFLTPE--E-SSQLLQKKVF------------------P-REG-F-PPELEDVS-LAV
AK------RCK--------GLPLVVVL----------VAGII-KK---------------
KKMK------E---Y-------WWHE----------------------VKK---------
-----SLLSYL-DESEG-------YGLSTMKL--S--------YDNLP------------
-----------DYLR--------PCLLYMG-MFPEDARI-PV---S--KLINLWI-----
-------------------------------------AEGF----------V-QNI-DSG
I-SMEEAAEGYLMD-----------LVR-SNV-----VM---------ASRR-R--YNGK
V------------K------YC--Q--V---HDVV---LHFCLRKSR------------E
EKFM------------------------
>PHT39208.1
------------------------------------------------------------
----------SVVEPS-K-----------------HL----P---T--H-----RS-NP-
-V---N------D-EE-I---V----G-----FE--NE----------SEKIIQY-LIR-
G-THE-------IDV---------VP---------I-VGMGGQGKTTIAR----KVYNNG
SIVYHFDVRAWCI-------ISQSYNRRDLLQEIF---SQ-VTG-K--------------
-------------E-------------------------------DKG----D----K--
-------E--DIIADE----------------LKK------------SLMGK---RYLIV
LDDMWD-GKAWD-DLRLSF---P-DVG-NRSRIVITTRLEEVAKQV-KHHID--PYS---
-LPFLTSD--D-SLKLLQIKVF------------------Q-QES-C-PPSLQDVS-KAV
AE------RCK--------GLPLVIVL----------VFGII-KR---------------
NKME------A---S-------WWHE----------------------VKH---------
-----SLVSY-H------------------------------------------------
-----------------------------------------V---S--ELISLWI-----
-------------------------------------VECF----------V-QNTEESG
R--LEETAEGYLND-----------LIS-SNV-----VM---------VSGR-R--YNGK
V------------K------YC--Q--V---HDVV---LHFCLNKSR------------E
EKFI------------------------
>PHT39417.1
------------------------------------------------------------
-------------EPS-K-----------------HL----P---T--H-----RS-NH-
-V---N------D-EE-I---V----G-----FE--NE----------SEKIIQY-LIR-
G-THE-------IDV---------VP---------I-VGMGGQGKTTIAR----KVYNNG
SIVYHFDARAWCI-------ISQSYNRRDLLQEIF---SQ-VTG-K--------------
-------------E-------------------------------DKG----D----K--
-------E--DIIADE----------------LKK------------SLMGK---RYLIV
LDDMWD-GKAWD-DLRLSF---P-DVG-NRSRIVITTRLEEVAKQV-KHHID--PYS---
-LPFLTSD--D-SLKLLQIKVF------------------Q-QES-C-PPSLQDVS-KAV
AE------RCK--------GLPLVIVL----------VFGII-KR---------------
NKME------A---S-------WWHE----------------------VKH---------
-----SLVSY-H------------------------------------------------
-----------------------------------------V---S--ELISLWI-----
-------------------------------------VECF----------V-QNTEESG
R--LEETAEGYLND-----------LIS-SNV-----VM---------VSGR-R--YNGK
V------------K------YC--Q--V---HDVV---LHFCLNKSR------------E
EKFI------------------------
>PHT39443.1
------------------------------------------------------------
------------VDPS-K-----------------HL----P---S--Q-----HS-NP-
-V---SD-----D-DE-I---V----G---------------------TEKLIRH-LTR-
G-TSE-------LDV---------IP---------I-VGMGGQGKTTIAR----TVYDDK
IIVSHFDIRAWCV-------ISQRYNLRDLLQKIF---SQ-VTG-S--------------
-------------M-------------------------------DEG----E----K--
-------D--DILADK----------------LRK------------SLIRK---RYLIA
LDDMWD-GMAWD-DLRLCF---P-DCG-NNSRIIVTTRLEKVGVQV-KYHTD--PYS---
-LPFLTAE--E-SCQLLHKKAF------------------Q-TED-C-PFRLQDVS-QRV
AG------KCK--------GLPLVVVL----------VAGII-KK---------------
RKME------E---S-------WWNK----------------------VKD---------
-----GLLDYLDPESEA-------YSRATMQL--S--------FDNLS------------
-----------DCLK--------PCLLYMG-MFQEDSRI-RV---S--KLVSLWI-----
-------------------------------------AEGF----------V-QDI----
-----ESAEDCLMD-----------LIS-SNV-----VM---------VSNR-E--YNGK
V------------K------YC--Q--V---HDVV---LHFCLEKSI------------E
ENLL------------------------
>PHT39445.1
------------------------------------------------------------
--------------PS-K-----------------HQ----P---I--Q-----HS-DL-
-I---Y------D-EE-I---V----G-----FH--ND----------MKRIIQN-LIQ-
G-ANE-------VDV---------VP---------I-VGMGGQGKTTCAR----KVYSSE
IIVSNFDVRAWCI-------ISQTYNRRELLQEIF---SQ-VTG-S--------------
-------------K-------------------------------DKG----D----K--
-------D--DILADE----------------LRR------------SLMGK---RYLIV
LDDMWD-GIAWD-DLRLCF---P-DSG-NRSRIVVTTRLEKVGEHV-KRYTD--LYF---
-LPFLTPE--E-SCRLLHKKVF------------------Q-KDD-C-PPELQDVS-QAV
AK------RCK--------GLPLVIVL----------VAGII-KK---------------
KKME------A---S-------WWHE----------------------VKK---------
-----SLLSCL-GDSEG-------YGLSTMKL--S--------YDNLP------------
-----------DYLR--------PCLLYMG-MFPEDARI-PA---S--KLISLWI-----
-------------------------------------AEGF----------V-QNI-ESG
R-L-EEAAEEYLMD-----------LIR-SNV-----VM---------VSRT-R--YNGK
V------------K------DC--L--V---HDVV---LHFCLEKSK------------E
EKFM------------------------
>PHT39463.1
------------------------------------------------------------
----------SVVEPS-K-----------------HL----P---T--H-----RS-NP-
-V---N------D-EE-I---V----G-----FE--NE----------SEKIIQY-LIR-
G-THE-------IDV---------VP---------I-VGMGGQGKTTIAR----KVYNNG
SIVQYFDVRAWCI-------ISQSYNRRDLLQQIF---CQ-VAG-K--------------
-------------E-------------------------------DKG----D----K--
-------E--DILADE----------------LKK------------SLTGK---RYLIV
LDDMWD-GKAWD-DLRFSF---P-DVG-NRSRIVMTTRLEEVAKQV-KHHID--PYS---
-LPFLTPD--D-SLKLLQKKVF------------------Q-QES-C-PPSLQDVS-KAV
AE------RCK--------GLPLVIVL----------VAGII-KR---------------
NKME------A---S-------WWHE----------------------VKN---------
-----SLVSY-HGESEG-------YILSTMQL--S--------YDNLP------------
-----------DHLR--------PCLLYMG-MFLEDARI-PV---S--ELISLWI-----
-------------------------------------AECF----------V-QNI-ESR
R--LEETAEGYLND-----------LIS-SNV-----VM---------VSGR-K--YNGK
V------------K------YC--Q--V---HDVV---LHFCLNKSR------------E
EKFM------------------------
>PHT39475.1
------------------------------------------------------------
-------------EPS-K-----------------HL----P---I--Q-----HS-NP-
-M---SD-----D-DE-I---V----G-----FE--IA----------TEKLIWH-LTR-
G-TRA-------LDV---------IP---------I-VGMGGQGKTTIAG----KVYDNK
IIVSHFDVRAWYV-------ISQRYNRRDLLQKIF---SQ-VTG-S--------------
-------------M-------------------------------DEG----E----K--
-------D--DILADK----------------LRK------------NLIKR---RYLIV
LDDMWD-VNAWD-DLRACF---L-GGR-NSSRIIVTTRLEKVGVQV-KCHTD--PYY---
-LPFLTTE--E-SCKLLHKKVF------------------Q-TVD-C-PLKLHEVS-QRV
AE------KCK--------GLPLVVVL----------VAGII-KK---------------
RKME------E---S-------WWNT----------------------VKD---------
-----GIFDYLDPESEA-------YSRATLNL--S--------FDNLS------------
-----------DCLK--------PCLLYMG-MFPEDSRI-SV---S--KLISLWI-----
-------------------------------------AEGL----------V-QDI----
-----ESAEDCLKD-----------LIS-SNV-----VM---------VSNR-E--YNGK
V------------K------YC--Q--I---HDVV---LHFCLEKSR------------E
CNFM------------------------
>PHT40281.1
------------------------------------------------------------
-------------NPV-R-----------------QV--------V--E------T-TQ-
-L----------D-EV-V---V----G-----FD--EE----------ADLLIDR-LTR-
G-PKY-------LDI---------VS---------I-VGMPGLGKTTLAK----KVYHDV
NIRNYFDVQAMCC-------VSQAYDRRKLLLDIL----N-QV-----------------
-------------K--------------------------S---SNQQ----N-------
-------E--KNPADA----------------LRK------------FLIRK---RYLLY
IDDIWS-VDTWD-DLRRCF---P-DDD-NGSRILLTSRLSDVASEI-NPDRE--PLH---
-LRFLFEN--E-SWELMKIKLF------------------K-EQT-C-PPDLSKVG-ENI
AR------KCQ--------GLPLLVIL----------VAGVL-SG------------IS-
QN-E------E-----------SWRK----------------------IAE---------
-----SINLDSVT-SAK-------ECLDVIEL--S--------YKHLP------------
-----------DSLK--------PCLLYFA-SFREDEEI-SF---S--KLAWLWT-----
-------------------------------------IEGF----------V-PT--TEA
K-SVELVAESLLND-----------LIG-RSL-----IM---------VSKK-R--SVGG
V------------R------TC--H--I---HDML---HDFCVTKAK------------E
EKFM------------------------
>PHT40287.1
------------------------------------------------------------
-------------NPV-R-----------------QV--------V--E------T-TQ-
-L----------D-EV-V---V----G-----FD--EE----------ADLLIDR-LTR-
G-PKY-------LDI---------VS---------I-VGMPGLGKTTLAK----KVYHDV
NIRNYFDVQAMCC-------VSQAYDRRKLLLDIL----N-QV-----------------
-------------K--------------------------S---SNQQ----N-------
-------E--KNPADA----------------LRK------------FLIRK---RYLLY
IDDIWS-VDTWD-DLRRCF---P-DDD-NGSRILLTSRLSDVASEI-NPDRE--PLH---
-LRFLFEN--E-SWELMKIKLF------------------K-EQT-C-PPDLSKVG-ENI
AR------KCQ--------GLPLLVIL----------VAGVL-SG------------IS-
QN-E------E-----------SWRK----------------------IAE---------
-----SINLDSVT-SAK-------ECLDVIEL--S--------YKHLP------------
-----------DSLK--------PCLLYFA-SFREDEEI-SF---S--KLAWLWT-----
-------------------------------------IEGF----------V-PT--TEA
K-SVELVAESLLND-----------LIG-RSL-----IV---------VSKK-R--SVGG
V------------G------TC--H--I---HDML---HDFCVTKSK------------E
EKFM------------------------
>PHT42597.1
------------------------------------------------------------
---------------A-K-----------------HL----P---T--Q-----NS-NP-
-A---N------D-EE-I---V----G-----LE--NE----------AEIIIHF-LSR-
G-TNE-------LDI---------IP---------I-VGMGGQGKTTLAR----KVYNNG
MIVFHFDCLAWCS-------ISQTYSRIELLQEIF---SQ-VTG-S--------------
-------------K-------------------------------GKV----D----E--
---------VGKLADM----------------LMK------------SLMCK---RYLIV
LDDKWD-VTAWE-DLMLSF---P-DDK-NRSRITVTTRLEKVGEHV-LKHTD--PYS---
-LPFLTPD--E-SLQLLQKKVF------------------Q-QER-C-PPELYKVS-QAV
AK------RCK--------GLPQVIIL----------VAGII-KR---------------
KKME------E---S-------WWHE----------------------VKN---------
-----ALFSYL-DESEE-------YSLSTMQL--N--------YDYLP------------
-----------DHLR--------PCLLYVG-MFPEDARI-PV---S--KLISLWIAEGFV
QNIESGRLEETAEDYLVEGLMKKIESARLEETVEHYLAEGF----------L-QNI-ESG
R--LEETAEDYSIE-----------LIR-NNV-----VL---------VSKR-E--YNAT
L------------K-------------------PL---IHL-------------------
-KY-------------------------
>PHT44385.1
------------------------------------------------------------
-----------------------------------------PV-ES--K------S-LT-
-----V--------GKIV---V----G-----FE--EE----------TQLIISK-LTS-
VAKN--------LDV---------IS---------I-IGMPGSGKTTLAY----KVYNDE
FVSRRFDIRAWCT-------VGQEYDKRNLLEKVY---NQ-VTC-P--------D-----
------------SK-------------------------LS----E------NI------
-------D----VADE----------------LRR------------HLIGK---RYLIV
LDDLWD-TDAWD-KLTRPF---P-LVE-NGSRIILTSRDMEVGLYG-KRSTD--PLN---
-LRLLRPE--E-SWELLEKRAF------------------G-NDC-C-PDELLDVG-KEI
AE------NCK--------GLPLVADL----------IAGVI-AG------------RE-
KK--------K---S-------EWLE----------------------VRN---------
-----NLNSFSLNSEVDVMKVIDSEVMKVIEL--S--------YDHLP------------
-----------CHLK--------PCLLYLA-RFPKDTTM-ET---D--VLKMYWH-----
-------------------------------------AEGL----------VEQT---EM
M-SMEEVMEVYLDN-----------LIS-SSF-----VI----------------LFN--
--ERGN-----H-P------TC--Q--L---HDLV---HYFCFTKAR------------K
EKLF------------------------
>PHT44447.1
------------------------------------------------------------
-----------------------------------K----NPV-ER--K------S-LT-
-----T--------GKVI---V----G-----FK--EE----------TNWLISK-LTS-
GPKD--------VDV---------IS---------I-TGMPGSGKTTLAY----KVYNDE
SVCSHFDVRAWCT-------VDQEYDEKKLLVKLF---NQ-VTG-S--------D-----
------------LK-------------------------SS----E------DI------
-------D----VADK----------------LRK------------QLYGK---RYLIV
LDDVWD-TTTWD-DLTRPF---P-EAE-KGSRIILTTRQKEVAFHG-KGNTD--PLN---
-LRLLRPE--E-SWELLEKRAF------------------G-EQS-C-PDELLDVG-KEI
AE------NCK--------GLPLVADL----------IAGVI-AG------------LE-
KK--------K---V-------AWLE----------------------VRN---------
-----NLNSFIFGSEVD--------VMKVIEL--S--------YDRLP------------
-----------HHMK--------PCILFLA-SFPKDTAM-ER---V--MLKIYWR-----
-------------------------------------VESL----------VEQT---EM
K-SLEEEMEIYLDK-----------LIS-CSL-----VI----------------AFN--
--EIGD-----A-P------TC--Q--L---HDLV---HNFCLIKAR------------E
EKWF------------------------
>PHT44449.1
------------------------------------------------------------
----------------------------------------KPV-ES--K------S-LT-
-----A--------GKII---V----G-----FE--EE----------TNWLITK-LTS-
GPKD--------LDV---------IS---------I-IGMPGSGKTTLAY----KVYHDK
SVARRFDTRAWCT-------VGQEYDKRKLLEKVY---NQ-VTG-S--------D-----
------------SK-------------------------LS----E------NI------
-------D----VADE----------------LRR------------HLIGK---KYLVV
LDDLWD-TDTWH-KLKRPF---P-LDE-NGSRIILTTREMEVALDG-KRDTD--PLK---
-LRLLKSE--E-SWELLEKRAF------------------G-VQS-C-PDELLDVG-KEI
AE------NCK--------GLPLVADL----------IAGVI-AG------------RE-
KT--------K---S-------VWLE----------------------VRN---------
-----NLNSFIFGSEVD--------VMKVIEL--S--------YDHLP------------
-----------HHLK--------PCFLYLA-RSLKDTAL-DR---N--RLKMFWC-----
-------------------------------------AEGL----------VEQT---EM
I-SLDEVMEIFLDN-----------LIS-SSL-----VI----------------SYN--
--DIGD-----Q-P------IC--Q--L---HDLV---HDFCLIKSK------------E
EKLL------------------------
>PHT44456.1
------------------------------------------------------------
--------------NP-T-----------------K----KTV-ES--K------S-LT-
-----A--------GKII---V----G-----FE--EE----------TNWLISK-LTS-
GPKD--------VDV---------IS---------I-TGMPGSGKTTLAY----KVYNDE
SVCSHFDLRAWCT-------VDQEYDEKKLLVKLF---NQ-VTD-S--------D-----
------------LK-------------------------FS----E------DI------
-------D----VADM----------------LRR------------QLFGK---RYLIV
LDDVWD-TTTWD-DLTRPF---P-EVE-KGSRIILTTRQKEVAFHG-KGNTD--PLN---
-LRLLRLE--E-SWELLEKRAF------------------G-NEI-C-PDELLDVG-KEI
AQ------NCK--------GLPLVVDL----------IAGVI-AG------------RE-
KT--------K---C-------VWLE----------------------IRN---------
-----NLNTLILNSEVD--------VMKVMEL--S--------YDYLP------------
-----------LQLK--------PCFLYLA-KYQKDTEM-YR---T--RLKMFWR-----
-------------------------------------VEGL----------VEQT---EM
K-SVEEVMEIYLDN-----------LIS-SSL-----VI----------------AFN--
--EIGD-----D-P------TC--Q--L---HDLV---HDFCLIKAR------------E
EMLL------------------------
>PHT44485.1
------------------------------------------------------------
-----------------------------------K----NPV-ER--K------S-LT-
-----T--------GKII---V----G-----FK--EE----------TNWLISQ-LTS-
GPKD--------LDV---------IS---------I-TGMPGSGKTTLAY----KAYNDE
SVCSHFDLRAWCT-------VDRDYDEKEVLVKLF---NQ-VTG-S--------D-----
------------LK-------------------------FS----E------EI------
-------D----VADE----------------LRK------------KLYGK---RYLIV
LDDVWD-ITTWD-DLTRPF---P-EAN-KGSRIVLTTRQKEVAFHG-KSNSN--PLN---
-LRLLRDE--E-SWELLEKRAF------------------G-NKS-C-PDELLDVG-KEI
AQ------NCK--------GLPLVADL----------IAGVI-AG------------LE-
KE--------K---S-------VWLE----------------------VRN---------
-----NLNSFILNSEVD--------VMKVIEI--S--------YDHLP------------
-----------LQMK--------PCFLYLA-CFSKDAEI-HR---K--VLKMYWR-----
-------------------------------------AEGL----------VEPT---EM
M-SVDEVTEIYLDN-----------LIS-SSL-----VI----------------AFN--
--EIGY-----Y-P------TC--Q--L---HDLV---HDFCLIKAK------------E
EKLF------------------------
>PHT44496.1
------------------------------------------------------------
-----------------------------------K----NPF-ER--K------S-LT-
-----T--------GKII---V----G-----FK--EE----------TNWLISK-LTS-
APKD--------LDV---------IS---------I-TGMPGSGKTTLAY----KVYNDE
AVCSHFDLRAWCT-------VDQEYDEKKLLVKLF---NQ-VTR-S--------D-----
------------LK-------------------------FS----E------DI------
-------D----VADM----------------LRR------------ELFGK---RYLIV
LDDVWN-TTTWD-DLTRPF---P-EVE-KGSRIILTTRQKEVALHG-KGNTD--PLN---
-LRLLSPE--E-SWELIEKRAF------------------G-EQS-C-PDELLDVG-KEI
AE------NCK--------GLPLVSDL----------IAGVI-AG------------RE-
KE--------K---S-------VWLE----------------------VRN---------
-----NLNSFILNSEVD--------AMKVIEL--S--------YNHLP------------
-----------HHLK--------PCLIYLA-SFPKDREI-QF---D--ALQIYWR-----
-------------------------------------AEGL----------AEQT-----
-----EVLQVYFDS-----------LIT-SSL-----VT----------------SFN--
--EIGY-----R-Q------TC--Q--I---HDLV---HDFCLIKAR------------E
EKLF------------------------
>PHT44502.1
------------------------------------------------------------
--------------NS-T-----------------K----KPV-ER--K------S-LT-
-----T--------GKIT---V----G-----FN--EE----------TNWLISK-LTS-
GPKN--------VDV---------IS---------I-IGMPGSGKTTLAY----KVYNDE
SVCSHFNIRAWCT-------VDQEYDEKKLLVKLF---NQ-VTG-A--------D-----
------------LK-------------------------SS----E------DI------
-------D----VADK----------------LRK------------QLYGK---RYLIV
LDDVWD-TTTWD-DLTRPF---P-EVE-KGSRIILTTRQKEVAFHG-KGNTD--LLN---
-LRFLRPE--E-SWELLEKRAF------------------G-DQR---------------
---------------------------------------------------------RE-
KI--------K---S-------VLLE----------------------VRN---------
-----NFNSIILNGELD--------VMKVIEL--S--------YDHLS------------
-----------HQLK--------PCFLYLP-TFEKDQEI-NI---D--QLKVYWR-----
-------------------------------------AEGL----------VEQM---GM
K-SLEEAMEIYLDN-----------LIS-STL-----VI----------------AFN--
--EIGR-----S-P------TC--Q--L---HDLL---HDFCWIKAK------------E
EKLF------------------------
>PHT44556.1
------------------------------------------------------------
---------------------------------------------G--K------S-LT-
-----A--------GKII---V----G-----FE--EY----------ADWIISK-LNS-
GPKD--------LDV---------IS---------I-T----------------------
--------------------VGQVYDKRNLLEKVY---NE-VTG-A--------D-----
------------YK-------------------------LS----E------NI------
-------D----VADE----------------LRR------------HLFGK---RYLVV
LDDLWD-TDTWD-KLIRPF---P-LVE-NGSRIILTSREIEVALYG-KRNTD--PLK---
-LRLLKSE--E-SWELLEIRAF------------------G-EKI-C-PDELLDVG-KEI
AK------NCK--------GLPLVADL----------IAEVI-AG------------RE-
KK--------K---S-------VWLE----------------------VRN---------
-----NLNYFMLNSEVE--------VIKVIEL--S--------YDHLP------------
-----------HQLK--------PCFLHFA-SIPKDNAS-HK---H--LLKMDWL-----
-------------------------------------NEGL----------VERT---DM
K-SVEEVMEVYLDN-----------LIS-CSL-----VI----------------SFN--
--EIGS-----S-P------TC--Q--L---HDLV---HDFCLIKAK------------E
EKLF------------------------
>PHT44573.1
------------------------------------------------------------
-----------TVLNS-T-----------------K----MTV-EN--K------S-LT-
-----A--------GKII---V----G-----FE--EE----------TNWLISK-LTS-
GPKD--------LDV---------IS---------I-TGMPGSGKTTLGY----KVYNDK
SVCSHFDLRAWCT-------VDQDYDEKEVLVKLF---NQ-VTG-S--------D-----
------------LK-------------------------FS----E------DI------
-------D----VADK----------------LRK------------QLYGK---RYLIV
LDDVWD-TTTWD-ELTRPF---P-KVE-KGSRIILTTRQKEVACHG-KGITD--PLN---
-LRLLRPE--E-SWELLEKRAF------------------G-EES-C-PDELLEVG-KEI
AQ------NGK--------GLPLVVDL----------IAGVI-AG------------RE-
KS--------K---S-------VWLE----------------------VRN---------
-----NLNSFILNSEVD--------VMKVIEL--S--------YDHLP------------
-----------HHMK--------PCFLYLA-RFRKDKKI-NR---N--LLKMYWR-----
-------------------------------------AEGL----------VERM---KM
M-NVEEEMEIFLDN-----------LIS-SSL-----VI----------------AFN--
--EIGN-----L-P------AC--Q--I---HDLV---HDFCLIKAR------------E
EKLF------------------------
>PHT44582.1
------------------------------------------------------------
------------VVNS-T-----------------K----KIV-ES--K------S-LT-
-----V--------GKII---V----G-----FE--EE----------TNWLISK-LTS-
GLKD--------LDV---------IS---------I-TGMPGSGKTTLAY----KVYNDE
SVSRRFDIRAWCS-------VGQEYDKINLLEKVY---NQ-VSG-P--------D-----
------------SK-------------------------LS----E------NI------
-------D----VADE----------------LRR------------HLLGK---RYLIV
LDDLWD-TDAWD-KLTRPF---P-LVE-NGSRIILTSRDMEVGLYG-KRNTD--PLN---
-LRLLRHE--E-SWELLEKRAF------------------G-NKS-C-PDELLDVG-KEI
AQ------NCK--------GLPLVVDL----------IAGVI-AG------------RE-
KT--------K---S-------VWLE----------------------IRN---------
-----NLNSFILNSEVY--------VMRVMKL--S--------YDHLP------------
-----------LQLK--------PCFLYLA-RYPKDSAV-DR---D--WLKIFWC-----
-------------------------------------AEGL----------VEQT---EL
K-SLEEVMEIYLDN-----------LIS-SSL-----VI----------------AFN--
--EIGN-----Y-P------TC--Q--L---HDLV---HDFCLIKAK------------E
EKLF------------------------
>PHT44589.1
------------------------------------------------------------
-----------IVVNS-T-----------------K----NPV-ES--K------S-LT-
-----T--------DKII---V----G-----FE--EE----------TNWLITK-LTS-
GPKD--------LEV---------IS---------I-IGMPGSGKTTLAY----KVYHDK
SVARRFDTRAWCT-------VGQEYDKIKLLEKVY---NQ-VTG-S--------D-----
------------SK-------------------------LS----E------NI------
-------D----VANE----------------LRR------------HLLGK---KYLVV
LDDLWD-TDTWD-KLKRPF---P-LDE-NGSRIILTTREMEVALHG-KRNTD--PLK---
-LRLLKSE--E-SWELLEKRAF------------------G-EKS-C-PDELLDVG-KEI
AQ------NCK--------GLPLVADL----------IAGVI-AA------------RE-
KT--------K---S-------VWLE----------------------VRN---------
-----NLSSFILSSEVD--------VMKVIEL--S--------YDHLP------------
-----------HHLK--------PSFLFLA-RWPKDTTV-DS---D--VLKMFWR-----
-------------------------------------TEGL----------VEQT---EM
M-NVEEVMEIYLDN-----------LFS-SSL-----VI----------------AFN--
--EIGN-----L-P------TF--Q--I---HDLV---HDFCLIKAR------------Q
EKLF------------------------
>PHT44592.1
------------------------------------------------------------
-------------ANS-T-----------------K----KPV-ER--K------S-LT-
-----T--------DKMI---V----G-----FK--EE----------TNWLITK-LTC-
GPKD--------LDV---------IS---------I-TGMPGSGKTTLAY----KVYSDE
SVCSHFDLRAWCT-------VDQEYDEPKLLVKIF---NQ-VTS-S--------D-----
------------LK-------------------------FS----E------EI------
-------D----VADK----------------LRK------------QLYGK---RYLIV
LDDVWD-TTTWD-DLTRPL---P-EVE-KGSRIILTTRQKEVAFHG-KGNTD--PLN---
-LRLLSPE--E-SWELIEKRAF------------------G-DQS-C-PDELLEVG-KEI
AE------NCK--------GLPLVADL----------IAGVI-AA------------RE-
KT--------K---S-------AWLE----------------------VQN---------
-----NLSSFILRSEVD--------VMKVIEL--S--------YDHLP------------
-----------HHLK--------PSFLYLP-RWPKDTTV-DI---D--MLKMFWR-----
-------------------------------------TEGL----------VEQT---EM
M-NVEEAMEIYLDN-----------LIS-SSL-----VI----------------AFN--
--EIGD-----F-P------TC--K--I---HDLV---HDFCLIKAR------------G
EKLF------------------------
>PHT44603.1
------------------------------------------------------------
------------------------------------------------K------S-LT-
-----G--------GKII---V----G-----FM--EE----------TNWLIRK-LTR-
GPAS--------LDV---------IS---------V-TGMPGSGKTTLAY----KVYHDK
SVCSHFDLRAWCT-------VDQEYNENNLLVKLL---NQ-VTS-S--------D-----
------------LK-------------------------FS----E------DI------
-------D----VADK----------------LRK------------QLYGK---RYLIV
LDDVWD-IDTWD-DLTRPF---P-KVV-NGSRIILTTRQKKVAFHA-KGNTD--PLN---
-LRLLRPE--E-SWELLEKRAF------------------G-KES-C-PVELLDVG-KEI
AQ------NCK--------GLPLVVDL----------IAGVI-AG------------RE-
KT--------K---S-------LWLE----------------------VRN---------
-----NLNSFILNSEVD--------VLKVIEL--S--------YDHLP------------
-----------HHLK--------PCLIYLA-SFPKDSEV-DR---D--ELKMYWR-----
-------------------------------------AEGL----------IEHT---GM
K-SVEEVMEVYLDN-----------LIS-SSL-----VI----------------AFS--
--DIRN-----L-P------IC--Q--I---HDLV---HDFCLVKAR------------E
EKLF------------------------
>PHT44604.1
------------------------------------------------------------
------------VVHS-T-----------------K----KSV-ES--K------S-IT-
-----A--------GKII---V----G-----FE--EE----------TNWLFSK-LTS-
GPKE--------LDV---------IS---------I-TGMPGSGKTTLAY----KVYNDE
SVCSHFDLRAWCT-------VDQEYDEKKLLMKLF---NQ-VAG-L--------D-----
------------LK-------------------------FS----E------DI------
-------D----VADK----------------LRK------------QLYGK---RYLIV
LDDVWD-TTTWD-DLTRPF---P-DVE-KGSRIILTTRQKEVAFHG-KGNTD--PLN---
-LRLLKPE--E-SWELLEKRAF------------------G-EQS-C-PDELLEVG-KEI
AQ------NCK--------GLPLIVDL----------IAGVT-AG------------LE-
KK--------K---A-------VWLE----------------------VRN---------
-----NLNSFILNSEVD--------VMKVIEL--S--------YEHLP------------
-----------HHMK--------PCFLYLA-SFPKDAKI-SR---D--RLKMFWR-----
-------------------------------------AEGL----------VEQT---EM
M-SLEEVMEIYLDN-----------LIS-SSL-----VI----------------ASN--
--DIGD-----I-P------TC--Q--L---HDLV---HGFCLIKAR------------E
EKLF------------------------
>PHT44622.1
------------------------------------------------------------
---------------S-P-----------------K----KPV-ES--N------S-LT-
-----D--------GKII---V----G-----FE--EE----------TNWLISK-LTS-
GPKD--------LDV---------IS---------I-IGMPGSGKTTLAY----KVYNDE
SVCSHFDLRAWCT-------VNREYN-KKLLVKLF---NQ-VTG-S--------D-----
------------LK-------------------------FG----E------EI------
-------D----VADK----------------LRK------------QLYGK---RYLIV
LDDVWD-TTTWD-DLTRTF---P-KVE-KGSRILLTTRQKEVAFHG-RDNTD--PLN---
-LRLLRPE--E-SWELIEKRAF------------------G-KKS-C-PDELLDVG-KEI
IQ------NCK--------GLPLVADL----------IAGVI-AG------------RE-
KT--------K---S-------VWLE----------------------VRN---------
-----NLNSFILNSEVD--------VMKIIEL--S--------YDHLP------------
-----------HHVK--------PCLLDLA-SYSKGTEI-NR---D--VLKIYWR-----
-------------------------------------AEGL----------VEQT---EL
K-SLEEVMEIYLDN-----------LIS-SSL-----VT----------------AFN--
--ELGE-----V-P------TC--Q--L---HDLV---HDFCLIKAR------------E
EKLF------------------------
>PHT44644.1
------------------------------------------------------------
-----------------------------------K----NPV-ES--K------S-LT-
-----T--------GKII---V----G-----FE--EE----------TNWLITK-LTS-
GPKD--------LEV---------IS---------I-IGMPGSGKTTLAY----KVYHDK
SVARRFDTRAWCT-------VGQEYDKIKLLEKVY---NQ-VTG-S--------D-----
------------SK-------------------------LS----E------NI------
-------D----VANE----------------LRR------------HLLGK---KYLVV
LDDLWD-TDTWD-KLKRPF---P-LDE-NGSRIILTTREMEVALHG-KRNTD--PLK---
-LRLLKSE--E-SWELLEKRAF------------------G-EKS-C-PDELLDVG-KEI
AQ------NCK--------GLPLVADL----------IAGVI-AE------------RE-
KT--------E---S-------VWLE----------------------VRN---------
-----NLNSFIFGSEVD--------VMKVIEL--S--------YDHLP------------
-----------HHLK--------PCFLYLA-RSVKDTAI-DR---D--ILKFLWR-----
-------------------------------------AEGL----------VEQK---GM
K-SVDELMQIYLDN-----------LIS-SSL-----VI----------------AFN--
--EIGD-----V-P------TC--K--I---HDLV---HDFCLIKAR------------G
EKLF------------------------
>PHT44764.1
------------------------------------------------------------
-------------VNS-T-----------------K----KPV-ER--K------S-LT-
-----T--------GKVI---V----G-----FK--EE----------TDWLIRK-LTN-
GPAN--------LDV---------IS---------I-FGMPGSGKTTLAY----KVYNDK
SVCSHFDLRAWCT-------VYQEYDEKTLLVKLF---NQ-VTG-S--------D-----
------------LK-------------------------FG------------V------
-------D----VADM----------------LRK------------QLFGK---RYLIV
LDDVWD-IDAWD-GLTRPF---P-EAK-KRSRIILTTRQKEVAFHA-KGNTD--PLN---
-LRLLSPE--E-SWELLEKRAF------------------G-NDS-C-PDELLEVG-REI
AR------NCK--------GLPLVADL----------IAGVI-VG------------RE-
KT--------K---T-------AWLE----------------------IRN---------
-----NLNSFILNSEVE--------VMKVIEL--S--------YDRLP------------
-----------NHLK--------PCLLDLA-TLRKDTAI-II---N--VLKAYWR-----
-------------------------------------AEGF----------VE-------
-----EVMEVYLDN-----------LIS-SSL-----VI----------------IYN--
--EIGH-----H-S------TC--R--I---HDLV---HDFCSIKAR------------K
EKFY------------------------
>PHT44800.1
------------------------------------------------------------
------------------------------------------------------------
-----A--------GKII---V----G-----FE--EE----------TNLLISK-LTS-
GTKD--------LDV---------II---------I------------------------
------------T-------VDQEYGEKKLLMKLL---NQ-IIG-S--------D-----
------------LK-------------------------FG----E------EI------
-------D----VADK----------------LRK------------QLYGK---RYLIV
LDDVWD-IDTWD-ELTRPF---P-EVE-KGSRIILTTRQKEVAFHA-KANTD--PLN---
-LRLLRPE--E-SWQLIEKRAF------------------G-KES-C-PDELLDVG-KEI
VQ------NCK--------GLPLVADL----------IAGVI-AG------------RE-
KT--------K---S-------VWLE----------------------VRN---------
-----NLKSFILNSEVD--------VMKVIEL--S--------YDHLP------------
-----------HHVK--------PCFLFLA-RCLKDTAV-DR---D--VLKMFWR-----
-------------------------------------AEGL----------VEQT---EM
M-SVEEVMEIYMDN-----------LIS-SSL-----VI----------------AFN--
--EIGN-----V-P------TC--Q--L---HDLV---HDFCFIKAR------------Q
EKLF------------------------
>PHT44808.1
------------------------------------------------------------
-------------VNS-I-----------------K----KPV-ES--K------S-MT-
-----A--------SKII---V----G-----FE--EE----------THWIISK-LTS-
GPKD--------LDV---------IS---------I-TGMPGSGKTTLAY----KVYNDE
SVSRRFDIRAWCT-------IGQEYDKKELLEKVY---KQ-VTG-S--------D-----
------------SK-------------------------LS----E------NI------
-------D----VADE----------------LRR------------HLIGK---RYLIF
LDDLWD-IDTWD-KLKRPF---P-VVE-NGSRMILTTRKMEVALYG-KHNTD--PLK---
-LRLLRSE--E-TWELLEKRTF------------------G-KES-C-PNELLDVG-KEI
AQ------NCK--------GLPLVADL----------IAGVI-AG------------RE-
KK--------K---T-------AWLE----------------------IRN---------
-----NLKSYVFNSEVD--------VMKVIEL--S--------YDHLP------------
-----------HHLK--------PCLLYLA-SAPKSSG-----------LQVNWP-----
-------------------------------------AQGL----------VEQT---EM
K-SM-----VYFDN-----------LIS-SNL-----VT----------------FIN--
--EIGN-----E-P------IF--L--M---HELI---SDFCLIKAK------------E
EKLF------------------------
>PHT48570.1
------------------------------------------------------------
-------------ANS-S-----------------N----KPV-I---N-----KS-SI-
-----A--------SKII---V----G-----FE--EE----------TEWIIRK-LTS-
GPAE--------VDV---------IS---------I-VGMPGLGKTTLAY----SVYTKK
SIVGHFDVRAWCK-------VDQERNEKKLLQKIF---SE-VIG-L--------K-----
------------ER-------------------------VR----ED-----DI------
-------D--GDIADK----------------LRR------------QLFEK---RYLIV
LDDLWD-TATWD-ELTRPF---PTEFQ-KGGRVILTSRKKEVALHG-KCHSD--PLD---
-LRLLQPE--E-SWELLQKRIF------------------G-EER-C-PNELKDVG-EKI
AQ------KCN--------RLPLVLDL----------IGRVV-SR------------ME-
KK--------E---A-------LWLE----------------------VLN---------
-----NLSSFIFKDEEE--------VMKVIQL--S--------YDHLS------------
-----------GHLK--------PCLLYLA-SYPKDEDI-AI---S--WLKDLWS-----
-------------------------------------DEGL----------VEPT---DL
K-SVEEVTEVYVDE-----------LIS-SSL-----VI----------------V----
---RG--GR--H-L------SC--Q--I---HDLV---HDFCSIKAR------------K
EKLF------------------------
>PHT48592.1
------------------------------------------------------------
-------------------------------------------------------E-HA-
-----T--------NSILARDQ----G-----FE--EE----------TEWIIRK-LTS-
RPAE--------IDV---------IS---------I-VGMPGLGKTTLAY----KVHNDK
SVIGHFDVRA-C------------------------------------------------
---------------------------------------FN----ED-----GI------
-------D--NDVADK----------------LRK------------YLFGK---RCLIV
LDDLWD-TATWV-ELTRPLYTIPSEFQ-KGSRVILTSRKKEVALHG-KCYSD--PLD---
-LRLLRSE--E-SWELLEKRVF------------------R-EER-C-PDELKDVG-DKI
AQ------KCG--------GLPLVLDL----------IGGVI-SR------------KE-
KK--------E---A-------LWLE----------------------VLN---------
-----NLSSFIFKDEEE--------VMKVIQL--S--------YDHLS------------
-----------DHLK--------PCFLYLA-SYPKDKDI-EI---S--SLKDLWS-----
-------------------------------------DKGL----------VEPT---AL
K-S---VLEVYVDE-----------LIS-ISL-----VI----------------V----
---RG--GR--H-T------SC--Q--I---HDLV---HDFCSIKAR------------K
EKLF------------------------
>PHT48669.1
------------------------------------------------------------
-----------ISANS-P-----------------N----KPV-E---N-----KL-SI-
-----T--------GKII---V----G-----FE--EE----------TEWIIRK-LTS-
GPAE--------LDV---------IP---------I-VGMPGLGKTTLAY----KVYNDK
SVVCHFDVCAWCT-------VDQERNEKKLLQKIF---NE-AIG-P--------K-----
------------GR-------------------------VN----ED-----GI------
-------D--NDVADK----------------LRK------------WLFGK---RYLIV
LDDLWD-TATWD-ELTRPF---PTEFQ-KGSRVILTSRKKEVALHG-KCHSD--PLD---
-LRLLRPE--E-SWELLEKRVF------------------G-EEH-C-PDELKDVG-EKI
AQ------KCD--------GLPLVLDL----------IGGVI-SR------------KE-
RK--------E---A-------LWLE----------------------VLN---------
-----NLSSFIFKDEEE--------VMKVIQL--S--------YDHLS------------
-----------DHLK--------PCFLYLA-SYPKDKDI-RI---S--ELKDLWS-----
-------------------------------------DEGL----------VEAT---DL
K-SVEEVTEVYVDE-----------LIS-SSL-----VI----------------V----
---RG--GR--H-P------TC--Q--I---HDLV---HDFCSIKAR------------K
EKLF------------------------
>PHT48773.1
------------------------------------------------------------
------------------------------------------V-I---N-----KS-SI-
-----S--------GKII---V----G-----FK--EE----------TKRIIRN-LTS-
GPAE--------IDV---------IS---------I-VGMPGHGKTTLAY----RVYNEK
SVVGHFDVRAWCT-------VDQERNQKKLLQKIF---NQ-VNG-L--------K-----
------------GS-------------------------FN----EE-----GI------
-------D--DDIADK----------------LRK------------HLFGK---RYLIV
LDDLWD-TATWD-ELTRPLFTIPSEFQ-KGSRVILTSRKKEVALHG-KCHSD--PLD---
-LRLLRPE--E-SWELLEKRVF------------------G-EEH-C-PDELKDVG-AKI
AE------KCN--------GLPLVLDL----------IGGVI-SR------------KE-
KK--------Q---A-------LWLE----------------------VLN---------
-----SLSSFIFKDEEE--------VMKVIQL--S--------YDHLS------------
-----------DHLK--------PCFLYLA-SYPKDKNI-RI---S--WLKDLWS-----
-------------------------------------DEGL----------EEPT---DM
K-SVEDVTKVYVDE-----------LIS-SSL-----VI----------------V----
---RG--GR--H-P------SC--Q--I---HDLV---HDFCSIKAR------------T
EKLF------------------------
>PHT48989.1
------------------------------------------------------------
-----------------------------------N----KPV-I---N-----KS-SI-
-----A--------SKII---V----G-----FE--EE----------TEWIIQK-LTS-
GPAE--------VDV---------IS---------I-VGMPGLGKTTLAY----RVYTEK
SVVGHFDVRAWCT-------VDQERNEKKLLQKVF---NE-VIG-L--------K-----
------------ER-------------------------VS----VD-----DI------
-------D--DDVTDK----------------LWR------------QLFGK---RYLIV
LDDLWD-TATWD-ELTRPLYAIPSEFQ-IGSRVILTSRKKEVALHR-KFHSD--PLD---
-LRLLRPE--E-SWELFEKKVF------------------G-EER-C-PDELKDVG-EKI
AE------KCD--------GLPL-------------------------------------
------------------------------------------------------------
-------------DEEE--------VMKVIQL--S--------YDHLS------------
-----------DHLK--------PCFLYLA-SYPKDKDI-DF---C--WLKELWS-----
-------------------------------------DEGH----------VEPT---AL
K-SVEEVTEIYVDE-----------LIS-SSL-----VI----------------V----
---KG--GS--E-Q------SC--Q--I---HDLV---HDFCSIKAR------------K
EKLF------------------------
>PHT48990.1
------------------------------------------------------------
-----------------------------------T----KPV-E---N-----KS-SI-
-----A--------SKII---V----G-----FE--EQ----------TEWIIRK-LTS-
GPSE--------VDV---------IS---------I-VGMPGLGKTTLAY----KVYNEK
SVVGHFDIRAWCT-------VDQGRNEKKLLQKIF---NQ-VIG-L--------K-----
------------ER-------------------------FS----ED-----DI------
-------D--DDVADK----------------LRK------------ELFGK---RYLIV
LDDMWD-TGTWD-ELTRPF---PTEFQ-KGSRVILTSRKKEVALHG-KCHSA--PLD---
-LRMLRPE--E-SWELLEKRIF------------------G-EEH-C-PNELKDVG-EKI
AQ------KCD--------GLPLVLDL----------IGGVI-SR------------ME-
KK--------E---A-------LWLE----------------------VLN---------
-----NLSSFIFKDEEE--------VMKVIQL--S--------YDHLS------------
-----------NHLK--------LCLLYFA-SYPKDEVI-YF---S--RLTDLWS-----
-------------------------------------DEGL----------VEPT---DL
K-SVEEVMDVYVDE-----------LIA-SSL-----VI----------------V----
---RGR-GE--E-K------SC--Q--I---HDLV---HDFCSIKAR------------K
EKLF------------------------
>PHT48991.1
------------------------------------------------------------
--------------NC-P-----------------N----KPV-E---N-----KS-SI-
-----A--------CKII---V----G-----FE--EE----------TEWIIRK-LTR-
GPTE--------IDV---------VS---------I-VGMPGLGKTTLAY----SVYNAK
SVVGHFDVRAWCT-------VDQERNEKKLLQKIF---NQ-VTG-L--------K-----
------------GN-------------------------FI----ED-----GI------
-------E--NDVADK----------------LRK------------HLFGK---RYLIV
LDDLWD-TATWD-ELTRPLYTIPSEFQ-KGSRVILTSRKKEVALHG-KCHSA--PLD---
-LRMLRPE--E-SWELLEKRIF------------------G-EEH-C-PNELKDVG-EKI
AQ------KCD--------GLPLVLDL----------TGGVI-SR------------ME-
KK--------E---A-------LWLE----------------------VLN---------
-----NLSSFIFKDEEE--------VMKVIQL--S--------YDHLS------------
-----------DHIK--------PCFLYLA-SYPKDEDI-MI---S--KLKVLWS-----
-------------------------------------DEGL----------VEPT---DL
K-SVEEVMDVYVDE-----------LIA-SSL-----VI----------------V----
---RGR-GE--E-K------SC--Q--I---HDLV---HDFCSIKAR------------Q
EKLF------------------------
>PHT48993.1
------------------------------------------------------------
--------------NC-P-----------------N----KPV-E---N-----KS-SI-
-----A--------CKII---V----G-----FE--EE----------TEWIIRK-LTR-
GPTE--------IDV---------VS---------I-VGMPGLGKTTLAY----SVYNAK
SVVGHFDVRAWCT-------VDQECNEKKLLQKIF---NQ-VTG-L--------K-----
------------GN-------------------------FI----ED-----GI------
-------E--NDVADK----------------LRK------------HLFGK---RYLIV
LDDLWD-TATWD-ELTRPLYTIPSEFQ-KGSRVILTSRKKEVALHG-KCHSA--PLD---
-LRMLRPE--E-SWELLEKRIF------------------G-EEH-C-PNELKDVG-EKI
AQ------KCD--------GLPLVLDL----------IGGVI-SR------------ME-
KK--------E---A-------LWLE----------------------VLN---------
-----NLSSFIFKDEEE--------VMKVIQL--S--------YDHLS------------
-----------NHLK--------LCLLYFA-SYPKDKVI-YF---S--SLKDLWS-----
-------------------------------------DEGL----------VEPT---DL
K-SVEEVMDVYVDE-----------LIA-SCL-----VI----------------V----
---RGR-GE--E-K------SC--Q--I---HDLV---HDFCSIKAR------------K
EKLF------------------------
>PHT49005.1
------------------------------------------------------------
-----------------------------------T----KPV-E---N-----KS-SI-
-----A--------SKII---V----G-----FE--EE----------TEWIIRK-LTS-
GPSE--------VDV---------IS---------I-VGMPGLGKTTLAY----KVYNEK
SVVGHFDIRAWCT-------VDQERNEKKFLQKIF---NQ-VIG-L--------K-----
------------ER-------------------------FS----ED-----DI------
-------D--DDVADK----------------LRK------------ELFGK---RYLIV
LDDMWD-TGTWD-ELTRPF---PTEFQ-KGSRVILTSRKKEVALHG-KCHSA--PLD---
-LRMLRPE--E-SWELLEKRIF------------------G-EEH-C-PNELKDVG-EKI
AQ------KCD--------GLPLVLDL----------IGGVI-SR------------ME-
KK--------E---A-------LWLE----------------------VLN---------
-----NLSSFIFKDEEE--------VMKVIQL--S--------YDHLS------------
-----------NHLK--------LCLLYVA-CYPKDEVI-YF---S--SLTDLWS-----
-------------------------------------DEGL----------VEPT---DL
K-RVEEVTEVYVDE-----------LIA-SSL-----VI----------------V----
---RAR-GE--E-K------SC--Q--I---HDLV---HDFCSIKAR------------K
EKLF------------------------
>PHT49008.1
------------------------------------------------------------
------------------------------------------------------EH-AI-
-----N--------SILAR-DY----G-----FE--EE----------KEWIFQK-LTS-
GPAE--------VDV---------IS---------I-VGMPGLGKTTLAY----RVYTEK
SVVGHFDVRAWCT-------VDQERNEKKLLQKVF---NE-VIG-L--------K-----
------------ER-------------------------VS----ED-----DI------
-------D--DDVTDK----------------LRR------------QLFGK--------
------------------------------SRVILTSRKREVALHG-KFHSD--PLD---
-LRLLRPE--E-SWELFEKKVF------------------G-EER-C-PDELKDVG-EKI
AE------KCD--------GLPLVLDL----------IGGVI-SR------------KE-
KK--------E---A-------LWIE----------------------VLN---------
-----NLSSFIFKDEEE--------VMKVIQL--S--------YDHLS------------
-----------DHLK--------PCFLYLA-SYPKDEDI-DF---C--WLKELWS-----
-------------------------------------DEGH----------VEPT---AL
K-SVEEVTEIYVDE-----------LIS-SSL-----VI----------------V----
---KG--GS--E-Q------SC--Q--I---HDLV---HDFCSIKAR------------K
EKLF------------------------
>PHT49009.1
------------------------------------------------------------
---------------C-P-----------------N----KPV-E---N-----KS-SI-
-----A--------CKII---V----G-----FE--EE----------TEWIIRK-LTR-
GPTE--------IDV---------VS---------I-VGMPGLGKTTLAY----SVYNAK
SVVGHFDVRAWCT-------VDQERNEKKLLQKIF---NQ-VTG-L--------K-----
------------GN-------------------------FI----ED-----GI------
-------E--NDVADK----------------LRK------------HLFGK---RYLIV
LDDLWD-TATWD-ELTRPLYTIPSEFQ-KGSRVILTSRKKEVALHG-KCHSA--PLD---
-LRMLRPE--E-SWELLEKRIF------------------G-EEH-C-PNELKDVG-EKI
AQ------KCD--------GLPLVLDL----------IGGVI-SR------------ME-
KK--------E---A-------LWLE----------------------VLN---------
-----NLSSFIFKDEEE--------VMKVIQL--S--------YDHLS------------
-----------NHLK--------LCLLYFA-SYPKDKVI-YF---S--SLTNLWS-----
-------------------------------------YEGL----------VEPT---DL
K-SVEEVTEVYVDE-----------LIA-SSL-----VI----------------V----
---RGR-WG--K-R------SF--Q--I---HDLV---HDFCSIKAR------------K
EKLF------------------------
>PHT49012.1
------------------------------------------------------------
-----------IFTNS-P-----------------N----KPV-E---N-----KL-SI-
-----A--------SKII---V----G-----FE--EE----------TEWIIRK-LTS-
GPSE--------VDV---------IS---------I-VGMPGLGKTTLAY----RVYNDK
SVVGHFDVRAWCT-------VDQERNEKKLLQRIF---NQ-VIG-L--------K-----
------------GS-------------------------FN----ED-----GI------
-------D--NDVADK----------------LRK------------HLIGK---RYLIV
LDDLWD-AATWD-ELTRPF---PSEFQ-KGSRVILTSRKKEVAVHG-KCHSD--PLD---
-LRLLRPE--E-SWELLEKRVF------------------R-EEH-W-PDELKDVG-EKI
AQ------KCD--------GLPLVLDL----------IGGVI-SR------------KE-
KK--------E---A-------LWLE----------------------VLN---------
-----NLSSFIFKDEEE--------VMKVIQL--S--------YDQLS------------
-----------DHLK--------PCFLYLA-SYPKDKDI-QI---S--SLKDLWS-----
-------------------------------------DEGL----------VEPT---DL
K-SVEEVMEVYVDE-----------LIS-SSL-----VI----------------V----
---RG--GR--H-S------SC--Q--I---HDLV---HDFCSIKAR------------M
EKLF------------------------
>PHT49013.1
------------------------------------------------------------
--------------NS-P-----------------N----KPV-E---K-----KS-ST-
-----T--------SKII---V----G-----FE--EE----------TEWIIRK-LTG-
GPSE--------VDV---------IS---------I-VGLPGLGKTTLAY----RVYNDK
SVVDHFDVRAWCT-------IDQERNEKKLLQRIF---NE-VIG-L--------K-----
------------ER-------------------------VS----ED-----NI------
-------D--NNVADD----------------LRK------------QLFGK---RYLIV
LDDLWD-TATWD-ELTRPLYAIPSEFQ-KGSRVILTSRKKEVAKHA-K-CSD--PLD---
-LRLLRPK--E-SWELLEKRVF------------------G-EEH-C-PDELKDVG-EKI
AE------KCY--------GLPLVLNL----------ISGII-SR------------KE-
KK--------E---A-------LWLE----------------------VLN---------
-----NLSSFIFKDEEE--------VMKVIQL--S--------YGQLS------------
-----------DHLK--------PCLIYLA-SYPKDEYF-AI---S--YLEYLWS-----
-------------------------------------AEGL----------MEQS---EV
K--------VYVDE-----------LIS-SSL-----VV----------------V----
---SNERGA--H-P------HF--Q--I---HDLV---HDFFLRKAR------------K
EKLF------------------------
>PHT49083.1
------------------------------------------------------------
-------------------------------------------------------S-SI-
-----A--------GKII---V----G-----FE--EE----------TEWIIRR-LTS-
GPAE--------VDV---------IA---------I-VGMPGLGKTTLAY----KVYNEK
SVVGHFDVLAWCT-------VDQQRNEKKLLQKIF---NQ-VIV-L--------K-----
------------ER-------------------------DS----ED-----DI------
-------D--DDVADK----------------LRK------------YLFGK---RYLIV
LDDLWD-TATWD-ELTRPLYSIPSEFQ-KGSRVILTSRKKEVALHG-KCHSA--PLD---
-LRLLRPE--E-SWELFTKNVF------------------G-EEH-C-PDELKDVG-EKI
AE------KCD--------GLPLVLDL----------ISGII-SR------------KE-
KK--------E---A-------LWLE----------------------VLN---------
-----NLSSFIFKDEEE--------VMKVIQL--S--------YDHLS------------
-----------DHLK--------PCFLYLA-SYPKDEDI-DI---S--LLKQLWS-----
-------------------------------------DEGL----------VEPT---DL
K-SVEEVMDIYVDE-----------LIA-SSL-----VI----------------V----
---KGR-GE--E-K------SC--Q--I---HDLV---HDFCSIKAR------------K
EKLF------------------------
>PHT49089.1
------------------------------------------------------------
-----------------------------------N----KPV-E---N-----KS-SI-
-----A--------GKII---V----G-----FE--EE----------TEWIIRK-LTS-
GPSE--------VDV---------IS---------I-IGMPGLGKTTLAY----RVYNEK
SVVGHFDIRAWCT-------VDQERNEKKLLQKIF---NE-VIG-L--------K-----
------------ER-------------------------VR----ED-----DI------
-------D--EDVADK----------------LRR------------KLFGK---RYLIV
LDDLWD-TATWD-ELTRPLYAIPTEFQ-KGSRVILTSRKKEVALHG-KCHSD--PLD---
-LRLLRPE--E-SWELFEKRIF------------------G-EER-C-PNELKDVG-EKI
TQ------KCD--------GLPLVLDL----------TGGVI-SR------------ME-
KK--------E---A-------LWLE----------------------VLN---------
-----NLSSFIFKDEEE--------VMKVIQL--S--------YDHLS------------
-----------DHLK--------PCFLYLA-SYPKDKDI-LI---S--QLQYFWS-----
-------------------------------------AETL----------VEPS---SL
K-SVEEVTKVYVDE-----------LIS-SSL-----VT----------------V----
---KKDLWD--Q-L------IC--Q--I---HDLV---HDFCSMKAR------------K
EKLL------------------------
>PHT49127.1
------------------------------------------------------------
-----------------------------------N----KPV-I---N-----RP-SI-
-----A--------SKII---V----G-----FE--EE----------TEWIIRK-LTS-
GSAE--------VDV---------IS---------I-VGMPGLGKTTLAY----RVYTEK
SVVGHFDIRAWCT-------VDQERNEKKLLQKIF---NE-VIG-L--------K-----
------------ES-------------------------VS----ED-----YI------
-------D--DDVADR----------------LRR------------RLFGK---RYLIV
LDDLWD-TATWD-ELTRPF---PTEFQ-KGSRVILTSRKKEVALHG-KRHSA--PLD---
-LRLLRPD--E-SWELLEKRVF------------------G-EER-C-PDELKDVG-EKI
AR------KCD--------GLPL-------------------------------------
------------------------------------------------------------
-------------DEEE--------VMKVIQL--S--------YDHLS------------
-----------GHLK--------PCLLYLA-SYPKDKNI-AI---S--WLKDLWS-----
-------------------------------------DEGL----------VEPT---DL
K-SVEEVTEVCVDE-----------LIS-SSL-----VI----------------V----
---RG--GR--H-P------SC--Q--I---HDLV---HDFCSIIAR------------K
EKLF------------------------
>PHT55856.1
-----------------------------------------TMNTN--------------
----------IG-NTS-S-----------------QL--------D--R------T-PN-
-L----------N-DE-I---V----G-----FE--DE----------IAKLRAR-LTE-
G-TKA-------RDV---------IS---------I-VGMPGQGKTTLAY----RLYSDK
SVVAHFDIRAQCS-------VSQLYSRLDLVLAIL---HD-A-------DQRR-D---KS
ILHDAAGEDS-QRR-------------------------------KMR----E-------
-------D---DLADD----------------LRK------------NLLPK---RYLIL
LDDVWE-TSVWD-DLRGCF---Q-DAN-NGSRIIITTRDHEVANYS-RCHSE--PLQ---
-LRMFNDG--E-SWMLLKKKVF------------------G-EEH-C-PPLLTNVG-KKI
AK------KCG--------KLPLSIAL----------VAGIL-SE------------ME-
KK-E------E-----------YWER----------------------VAA---------
-----NLGSH----IHS-------DSKAIIEQ--S--------YQNLP------------
-----------YHLR--------CCFLYFG-SFLEDTMI-SV---S--KLTKLWT-----
-------------------------------------SEGF----------I-KG--YEG
K-SPEDIAECYLEN-----------LIT-RNL-----VM---------DAKR-R--FGGK
I------------K------AC--R--V---HDLL---HDFCKERAK------------E
ENLL------------------------
>PHT56847.1
-------------------------------------------------R----------
--------S-CIVVNS-S-----------------K----KPV-ES--R------S-LT-
-----S--------GKII---V----G-----FE--DE----------TDWIISK-LTS-
GPKE--------LDV---------IS---------I-TGMPGSGKTTLAY----KVYNDK
SVSRHFDIRAWCT-------VDQVSDKKKLWVELF---NL-VAG-S--------G-----
------------LK-------------------------FS----E------DI------
-------D----VADM----------------LRK------------QLFGK---RYLIV
LDDVWD-STTWD-ALTRPF---P-LCE-IGSRIIFTTREKKVAFHG-TRNTD--PLN---
-LRLLRPE--E-SWELLEKRAF------------------G-EQS-C-PDELLDIG-KEI
SQ------KCQ--------GLPLVADL----------IAGVI-AR------------RE-
KK--------K---T-------VWLE----------------------IRN---------
-----NLNSFIFDSEVD--------VMKVIEL--S--------YDQLP------------
-----------HHLK--------PYLLYLA-CFSKDTSV-RV---D--VLKLLLH-----
-------------------------------------SEGL----------VE-------
-----DVMEDYLDN-----------LIS-SSL-----VI----------------LFD--
--EIGF-----Y-S------TF--Q--L---HDLV---YGFCLIKAR------------E
EMLF------------------------
>PHT96696.1
------------------------------------------------------------
-----------------P---------------D------------------------I-
-----V--------EKIKL--VKK-----------------------------RK-LTS-
GPSE--------EDV---------IS---------I-VGMPGLGKTTLAY----RVYNDK
------------------------------------------------------------
---------------------------------------VS----ED-----DI------
-------D--DDVVDK----------------LRI------------QLFGK---RYLIV
LDDLWD-TATWD-ELTRPLYAIPSEFQ-NGSRVILTSRKKEVALHG-KSHSD--PLD---
-LRLLKPE--E-SWAFLEKSVF------------------G-EES-Y-PDELRDVG-EKI
SQ------KCS--------GLPLVLDL----------IGGVM-SR------------KE-
KK--------E---V-------LWLE----------------------ILN---------
-----NLSSFIFKDEEE--------VMKVIQL--S--------YDQLS------------
-----------DHLK--------PSFLYLA-SYPKDEAI-EI---S--QLKDLWS-----
-------------------------------------HEGL----------VEQT---DL
K-SVEEVTEFYVDE-----------LIA-SSL-----LI----------------VRG--
---RR------K-Q------RC--Q--I---HDLV---HDFCSIKAR------------T
EKLF------------------------
>PHT97069.1
------------------------------------------------------------
-----------------------------------K----NPL-ER--K------S-LT-
-----S--------GKII---V----G-----FK--EE----------INWLITK-LTS-
GPKD--------LDV---------IS---------I-TGMPGSGKTTLAY----KVYNDK
SVCSHFDLCAWCT-------VDQEYDEKNLLVKLF---NQ-VTG-S--------D-----
------------LK-------------------------FS----E------DI------
-------D----VADK----------------LRR------------QLFGK---RYLIV
LDDVWD-TTVWD-DLTRPL---P-EVE-KGSRILLTTRQKEVALHG-KRNTD--PLK---
-LRLLKLE--E-SWELLEKRAF------------------G-NES-Y-PDELLEVG-KEI
AQ------NCK--------GLPLVVDL----------IAGVI-AG------------LE-
KT--------K---S-------VWLE----------------------VRN---------
-----NLNSFILNSEVD--------VMKVIEL--S--------YDHLP------------
-----------LQLK--------PCFLYLA-SYPKDTAV-DR---D--ILKTYWR-----
-------------------------------------AEGL----------VEQT---EM
K-SVEEVMEIYLDN-----------LIS-SSL-----VI----------------AFN--
--KIGR-----R-P------TC--Q--L---HDLV---HDFCLIKAT------------E
EKLF------------------------
>PHT97272.1
------------------------------------------------------------
-----------------R-----------------QV--------V--E------T-TQ-
-L----------D-EV-V---V----G-----FD--EE----------ADLLIDR-LTR-
G-PKY-------LDI---------VS---------I-VGMPGLGKTTLAK----KVYHDV
NVRNYFDVQAMCC-------VSQAYDWRKLLLDIL----N-QV-----------------
-------------K--------------------------S---SNQQ----N-------
-------E--KNPADA----------------LRK------------FLIRK---RYLLY
IDDIWS-VDTWD-DLRGCF---P-DDD-NGSRILLTSRLSDVASEI-NPDRE--PLH---
-LRFLFEN--E-SWELMKIKLF------------------K-EQT-C-PPDLSKVG-ENI
AR------KCQ--------GLPLLVIL----------VAGVL-SG------------IS-
QN-E------E-----------SWRK----------------------IAE---------
-----SINLDSVT-SAK-------ECLDAIEL--S--------YKHLP------------
-----------DSLK--------PCLLYFA-SFWEDEEI-SF---S--KLAWLWT-----
-------------------------------------IEGF----------V-PT--TEA
K-SVELVAESLLND-----------LIG-RSL-----IM---------VSKE-R--SIGG
V------------R------TF--H--I---HDML---HDFCVTKAK------------E
EKFM------------------------
>PHT97373.1
------------------------------------------------------------
-----------TVVHS-T-----------------K----KSV-ES--K------S-IT-
-----A--------GKII---V----G-----FE--EE----------TNWLFSK-LTS-
GPKE--------LDV---------IS---------I-TGMPGSGKTTLAY----KVYNDE
SVCSHFDLRAWCT-------VDQEYDEKKLLMKLF---NQ-VAG-L--------D-----
------------LK-------------------------FS----E------DI------
-------D----VADK----------------LRK------------QLYGK---RYLIV
LDDVWD-TTTWD-DLTRPF---P-DVE-KG------------------------------
-------K--E-SWELLEKRAF------------------G-EQS-C-PDELLEVG-KEI
AQ------NCK--------GLPLIVDL----------IAGVT-AG------------LE-
KK--------K---A-------VWLE----------------------VRN---------
-----NLNSFILNSEVD--------VMKVIEL--S--------YEHLP------------
-----------HHMK--------PCFLYLA-SFPKDAKI-SR---D--RLKMFWR-----
-------------------------------------AEGL----------VEQT---EM
M-SLEEVMEIYLDN-----------LIS-SSL-----VI----------------ASN--
--DIGD-----I-P------TC--Q--L---HDLV---HGFCLIKAR------------E
EKLF------------------------
>PHT97374.1
------------------------------------------------------------
------------------------------------------------K------S-LT-
-----G--------GKII---V----G-----FM--EE----------TNWLIRK-LTR-
GPAS--------LDV---------IS---------V-TGMPGSGKTTLAY----KVYHDK
SVCSHFDLRAWCT-------VDQEYNENNLLVKLL---NQ-VTS-S--------D-----
------------LK-------------------------FS----E------DI------
-------D----VADK----------------LRK------------QLYGK---RYLIV
LDDVWD-IDTWD-DLTRPF---P-KVV-NGSRIILTTRQKKVAFHA-KGNTD--PLN---
-LRLLRPE--E-SWELLEKRAF------------------G-KES-C-PVELLDVG-KEI
AQ------NCK--------GLPLVVDL----------IAGVI-AG------------RE-
KT--------K---S-------LWLE----------------------VRN---------
-----NLNSFILNSEVD--------VLKVIEL--S--------YDHLP------------
-----------HHLK--------PCLIYLA-SFPKDSEV-DR---D--ELKMYWR-----
-------------------------------------AEGL----------IEHT---GM
K-SVEEVMEVYLDN-----------LIS-SSL-----VI----------------AFS--
--DIRN-----L-P------IC--Q--I---HDLV---HDFCLVKAR------------E
EKLF------------------------
>PHT98545.1
------------------------------------------------------------
--------------NS-P-----------------N----KPV-E---N-----KS-ST-
-----A--------SKII---V----G-----FE--EE----------TEWIIRK-LTS-
GPSE--------VDV---------IS---------I-VGMPGLGKTTLAY----RVYNDK
SVVGHFDIRAWCT-------VDQERNEKKLLQKIF---NE--IG-L--------K-----
------------ER-------------------------VS----ED-----DI------
-------D--DDVADK----------------LRK------------HLFGK---RYLIV
LDDLWD-TATLD-DLTRPF---PTEFQ-KGSRVILTSRKKEVALHG-KCHSD--PLD---
-LRLLRPE--E-SWELLEKRVF------------------G-EEH-C-PNELKDVG-EKI
AQ------KCG--------GLPLVLDL----------ISGVI-SR------------KE-
KK--------E---A-------LWLE----------------------VLN---------
-----NLSSFIFKDEEE--------VMKVIQL--S--------YDHLS------------
-----------DHIK--------PCFLYLA-SYPKDEDI-YI---C--WLKDLWS-----
-------------------------------------DEGL----------VEPS---DL
K-SVEEVTEVYVDE-----------LIS-SSL-----VI----------------V----
---KG--GS--E-Q------SC--Q--I---HDLV---HDFCSIKAR------------K
EKLF------------------------
>PHT98546.1
------------------------------------------------------------
-----------------P---------------D------------------------I-
-----V--------EKIKL--VKK-----------------------------RK-LTS-
GPSE--------EDV---------IS---------I-VGMPGLGKTTLAY----RVYNDK
------------------------------------------------------------
---------------------------------------VS----ED-----DI------
-------D--DDVVDK----------------LRI------------QLFGK---RYLIV
LDDLWD-TATWD-ELTRPLYAIPSEFQ-NGSRVILTSRKKEVALHG-KSHSD--PLD---
-LRLLKPE--E-SWAFLEKSVF------------------G-EES-Y-PDELRDVG-EKI
SQ------KCS--------GLPLVLDL----------IGGVM-SR------------KE-
KK--------E---V-------LWLE----------------------ILN---------
-----NLSSFIFKDEEE--------VMKVIQL--S--------YDQLS------------
-----------DHLK--------PSFLYLA-SYPKDEAI-EI---S--QLKDLWS-----
-------------------------------------HEGL----------VEQT---DL
K-SVEEVTEFYVDE-----------LIA-SSL-----LI----------------VRG--
---RR------K-Q------RC--Q--I---HDLV---HDFCSIKAR------------T
EKLF------------------------
>PHT98548.1
------------------------------------------------------------
-----------------------------------------PV-I---N-----KS-SI-
-----A--------SKII---V----G-----FE--EE----------TEWIIQK-LTS-
GPAE--------VDV---------IS---------I-VGMPGLGKTTLAY----RVYIEK
SVVGHFDVRAWCT-------VDQERNEKKLLQKVF---NE-VTG-L--------K-----
------------ER-------------------------VS----ED-----DI------
-------D--DDVADK----------------LRR------------QLFGK---RYLIV
LDDLWD-TATWD-ELTRPLYAIPSEFQ-KGSRVILTSRKKEVALHG-KFHSD--TLD---
-LRLLRPE--E-SWELFEKKVF------------------G-EER-C-PDELKDVG-EKI
AE------KCD--------GLPLVLDL----------IGGVI-SR------------KE-
KK--------E---A-------LWIE----------------------VLN---------
-----NLSSFIFKDEEE--------VMKVIQL--S--------YDHLS------------
-----------DHLK--------PCFLYLA-SYPKDEDI-VI---S--LLKELWT-----
-------------------------------------DEGL----------VEPT---DL
K-SVEEVTEIYVDE-----------LIS-SSL-----VI----------------V----
---RG--GS--E-Q------SC--Q--I---HDLV---HDFCSIKSR------------Q
EKLF------------------------
>PHT99059.1
------------------------------------------------------------
------------VEPS-K-----------------HL----P---T--H-----RS-NP-
-V---N------D-EE-I---V----G-----FE--NE----------SEKIIQY-LIR-
G-TNE-------IDV---------VP---------V-VGMGGQGKTTIAK----KVYNNG
SIVHHFDVRAWCI-------ISQSYNRRDLLQEIF---SQ-VTG-K--------------
-------------E-------------------------------DMG----D----K--
-------E--DILAAE----------------LKK------------SLTGK---RYLIV
LDDMWD-GKAWD-DLRFSF---P-DVG-NRSRIVITTRLEEVAKQV-KHHID--PYS---
-LPFLTSD--E-SLKLLQKKVF------------------Q-QES-C-PPSLQDVS-KAV
AE------RCK--------GLPLVIVL----------VAGII-KR---------------
NKME------A---S-------WWHE----------------------VKN---------
-----SLVSY-NGESEG-------YSLSTMQL--S--------YDNLP------------
-----------DHLR--------PCLLYMG-MFPEDARI-PL---S--ELISLWI-----
-------------------------------------AECF----------A-QNI-ESR
R--LEETAEGYLND-----------LIS-SNV-----VM---------VSGR-R--YNGK
V------------K------YC--Q--V---HDVV---LHFCLNKSR------------E
EKFM------------------------
>PHU01129.1
-----------------------------------------ALNTV--------------
----------PA-Q-T-S-----------------NL--------A--R------F-PM-
-M----------N-EE-I---V----G-----FE--DV----------IENLRDQ-LIK-
G-TKG-------RDV---------IS---------V-VGMPGLGKTTLAY----RLYYDR
LITSHFDIRAQCC-------VSQVYSRKDLLVAIL---RD-AVN-V--DSGC--------
-------------R-------------------------------EKQ----A-------
-------D---ELADQ----------------LRK------------TLFSK---RYLIL
LDDVWE-TSVWD-DLIGCF---Q-DVN-NGSRVILTTRNHEVATYA-RFQSD--PHP---
-LRMFNND--E-SWELLRKKVF------------------G-EES-C-PPLLNNIG-QQI
AM------KCG--------QLPLSVAL----------VAGIL-AE------------ME-
KK-V------E-----------CWEQ----------------------LAN---------
-----NLGPH----IQK-------DSRSVIEQ--S--------YQILP------------
-----------YHLR--------SCFLYFG-AFLEDNVI-DV---S--KLTWLWI-----
-------------------------------------SEGF----------I-RS--CEG
K-SLEDIAEGYLEN-----------LIG-RNL-----VM---------GTKR-S--PQGK
I------------K------AC--R--I---HDLL---HDFCKERAK------------E
EMRI------------------------
>PHU01563.1
------------------------------------------LNTV--------------
----------PA-H-T-S-----------------NL--------A--R------S-PM-
-M----------N-EE-I---V----G-----FE--DV----------IEKLRDQ-LTK-
G-TKG-------RDV---------IS---------I-VGMPGLGKTTLAY----RLYSDR
LVASHFDIRAQCC-------VSQVYSRKDLLMAIL---RD-AIS-V--NFEC--------
-------------S-------------------------------GKQ----P-------
-------D---ELADQ----------------LRK------------TLLPK---RYLIL
VDDMWE-TRVWD-DLIGCF---Q-DAN-NGSRIIPTTRNIEIANYT-RFRSD--PLQ---
-LRMFNED--E-SWELLRKKLF------------------C-EES-F-SPLLSKIG-KEV
AK------KCE--------HLPLSVVL----------VAGIL-AE------------ME-
KK-E------E-----------CWEQ----------------------FAN---------
-----NLGPH----IHK-------DSRAIIEQ--S--------YQILP------------
-----------YHLR--------SCFLYFG-RFLEDSVI-PV---S--KLTRLWI-----
-------------------------------------SEGF----------V-RS--CKG
K-SLEDIAEGYLEN-----------LIG-RNL-----VM---------GTKW-N--CRGK
I------------K------AC--R--V---HDLL---HDFCKERAK------------E
EMRL------------------------
>PHU01566.1
-------------------------------------------NAV--------------
----------TA-HKS-S-----------------NL--------V--R------S-SR-
-M----------N-EE-I---I----G-----FE--DV----------IEKLRDQ-LIK-
G-TKG-------RDV---------IS---------I-VGMPGLGKTTLAY----RLYYDR
SVSSHFDIRAQCC-------VSQLYSRKELLMAIL-------------------------
---------------------------------------------QKQ----P-------
-------D---ELADQ----------------LRRKQPDELADQLRKTLLPR---RYLIL
VDDVWE-TSVWD-DLVGCF---N-DAN-NGSRIILTTRNLEVANYT-RFQSD--PLQ---
-LRMFNDD--E-SWELLRKMVV------------------G-EES-C-SPLLTKVG-QQI
AK------KCG--------QLPLSVVL----------VAGIL-SE------------LE-
KE-E------E-----------CWEQ----------------------FAN---------
-----NLGPH----IHK-------DSRAIIEQ--S--------YQILP------------
-----------YHLR--------SCFLFFG-SFPEDNVL-PV---R--ELTWLWI-----
-------------------------------------SQGF----------V-KS--CEG
K-SLEDIAQGYLEN-----------LIG-RNL-----VM---------GTKR-S--SRGK
T------------K------AC--R--I---HDLL---HDFCKERAK------------E
ENFL------------------------
>PHU01568.1
-------------------------------------------NMV--------------
----------TA-HKS-S-----------------NL--------V--K------S-SR-
-M----------N-EE-I---V----G-----FE--DV----------IEKLRDQ-LIK-
G-TKG-------RDV---------IS---------V-VGMPGLGKTTLAY----RLYNDR
LVSSHFAIRAQCC-------VSQVYSHKELLMAIL---RD-ATN-E--NFEC--------
-------------G-------------------------------DNQ----P-------
-------D---KLADQ----------------LRR------------TLFSR---RYLIL
VDDVWE-TSVWD-DLRGCF---R-DAN-NGSRIILTTRNLDVANYT-RFYSD--PLQ---
-LRMFNED--E-SWELLRKKVF------------------G-EES-C-PPLLTEVG-QQI
AK------KCG--------QLPLSVVL----------VAGIL-SE------------LE-
KK-E------E-----------CWER----------------------FAN---------
-----NLGPH----IHK-------DSRAIIEQ--S--------YQILP------------
-----------YHLR--------SCFLYFG-AFPEDRVV-HV---T--ELTWLWI-----
-------------------------------------SQGF----------V-KS--CEG
K-SLEDIAQGYLEN-----------LIG-RNL-----VM---------GTKR-S--SRGK
T------------K------AC--R--I---HDLL---HDFCKERAK------------E
ENFI------------------------
>PHU01569.1
------------------------------------------NSTV--------------
----------TA-HAS-S-----------------SL--------T--Q------S-LR-
-M----------D-EE-I---V----G-----FK--DV----------TKKLKDQ-LIN-
G-TKG-------RDV---------IT---------I-VGMPGLGKTTLAY----SLYSDR
LVASYFKICAQYC-------VSQVYSRRDLLLAVL---RD-VMG-E--NPQH--------
-------------E-------------------------------FKR----A-------
-------D---ELADE----------------LRK------------ALFSK---RYLIL
IDDVWE-TSVWD-DLVGCF---H-DAN-NGSRVILTTRNHEVANYA-RFHSD--PLL---
-LRMFTDD--E-SLELLRKKVF------------------R-EKS-F-PSRLTNIR-EKI
AI------RCG--------GLPLSVSL----------VAGIL-LD------------ME-
KK-E------ECREQ-------CWEQ----------------------VAN---------
-----NIGPY----IHN-------DSRAILEH--S--------FRVLP------------
-----------YHMR--------SCFLYFG-AFLEDSVI-PI---S--KLTRLWI-----
-------------------------------------SEGF----------V-KS--CNG
K-SLEDIAEGYLEN-----------LIG-RNL-----VM---------GTKR-S--SRGK
I------------K------AC--R--I---HDLL---HDFCKERAK------------E
QNLL------------------------
>PHU01570.1
-------------------------------------------NMV--------------
----------TA-HKS-S-----------------NL--------V--K------S-SR-
-M----------N-EE-I---V----G-----FE--DV----------IEKLRDQ-LIK-
G-TKG-------RDV---------IS---------V-VGMPGLGKTTLAY----RLYNDR
LVSSHFAIRAQCC-------VSQVYSHKELLMAIL---RD-ATN-E--NFEC--------
-------------G-------------------------------DNQ----P-------
-------D---KLADQ----------------LRR------------TLFSR---RYLIL
VDDVWE-TSVWD-DLRGCF---R-DAN-NGSRIILTTRNLDVANYT-RFYSD--PLQ---
-LRMFNED--E-SWELLRKKVF------------------G-EES-C-PPLLTEVG-QQI
AK------KCG--------QLPLSVVL----------VAGIL-SE------------LE-
KK-E------E-----------CWER----------------------FAN---------
-----NLGPH----IHK-------DSRAIIEQ--S--------YQILP------------
-----------YHLR--------SCFLHFG-AFPEDSVV-HV---S--TLAQLWI-----
-------------------------------------SQGF----------V-KS--CEG
K-SLEDIAQGYLEN-----------LIV-RNL-----VM---------GIKR-S--SRGK
I------------K------AC--R--V---HDLL---HEFCKERAK------------E
ENFL------------------------
>PHU02420.1
------------------------------------------TDV---------------
----------AT-PHT-L-----------------QF--------E--R------I-TS-
-M----------S-EE-M---V----G-----FD--EV----------VNKLRRQ-LIG-
G-LSG-------LDV---------IS---------I-VGMPGLGKTTLAN----KLFFDQ
LVVSHFDVRAQCC-------VSQVYTRKDLLLTIL---RG--VE-K--DAVIS-D-----
-------------N--------------------------------LP----E-------
-------N---ELADK----------------LRK------------LLLVQ---RYLIL
VDDVWE-KIAWD-DLKPCF---C-DAN-NRSRIIVTTRLGDVAYHA-QLVSD--PHF---
-LRLFTPE--E-SWMLLKNKVF------------------N-TRS-C-PLVLEDVG-QKI
AH------KCG--------GLPLSVVL----------VAGIL-ET------------TE-
KE-K------H-----------SWEQ----------------------VAI---------
-----NLGSH----IQV-------KSEDIINL--S--------YQDLP------------
-----------FHLK--------PCFLYFG-VFLEDEEI-QV---S--KLTWLWI-----
-------------------------------------AEGL----------V-KT--HKE
K-LSEDLAEYYLKN-----------LIG-KNL-----VM---------VSKI-S--SDGK
I------------K------AC--R--I---HDLL---LDFCKQKAK------------V
ENFL------------------------
>PHU02543.1
---------------------------------------------D--------------
----------TS-HTS-S-----------------VL--------A--R------T-LR-
-I----------D-DE-I---V----G-----FE--DE----------IGTLIRQ-LTG-
G-SKK-------RDI---------IS---------I-VGMPGAGKTALAN----RLFLDK
SVVRHFDVHARCY-------MSSAHSRRERLLSILEMLHV-SID-E--SSLL--------
-------------S-------------------------------KKT----N-------
-----------DLAAM----------------LRK------------ILHTG---RYLIL
LDDVPD-ARAWD-DLEPCF---C-DTN-NGSRILLTTRHYNVANNV-KLLSE--PLC---
-LRMLDDG--E-SWMLLKEKVF------------------G-EGF-C-SPLLEKVG-RKI
AR------KCG--------GLPLSIVF----------VACIL-AR------------KE-
RA-E------Q-----------CWKQ----------------------VAR---------
-----SLGSE----IPC-------YPENIIEQ--S--------YQDLP------------
-----------YHLK--------SCFLYFG-MFSDQEEI-NI---S--KLTLLWI-----
-------------------------------------GEGF----------V-KG--DEH
K-SLEDIAEGYLKN-----------LVE-SNL-----VM---------LAKR-S--YGGK
V------------K------VC--R--I---HDIL---FHFCKARAH------------T
ENLI------------------------
>PHU02564.1
------------------------------------------------------------
-------------------------------------------------------T-PK-
-M----------N-EE-I---V----G-----FK--DV----------IRKLRNQ-LIK-
G-TKK-------RDA---------IA---------I-VGMP-------------------
-----------------------V-SCKDLLLAII---RD-VTG-E--DSKF--------
-------------R-------------------------------ANS----T-------
-------A---ELADK----------------LRK------------ALYFG---RYLIL
VDDVWE-TSVLD-DLVGCF---H-DAN-EGSKIILTTRNHDVVNYA-RYKSE--PHL---
-LRMFSDD--E-SWKLLRKKVF------------------G-EES-C-STDLMEIG-QQI
GK------KCG--------QLPLSVAL----------VAGIL-EK------------ME-
RK-E------E-----------CWKQ----------------------VAN---------
-----NLGPH----IHG-------DSRAIIEH--S--------YLNLP------------
-----------YHLR--------SCFLYFG-AFLEDSAI-NV---S--ELTRLWI-----
-------------------------------------SEGF----------I-KS--CES
K-SLEDIAVGYLDN-----------LIR-RNL-----VT---------VARR-S--SGGK
V------------N------AC--H--V---HDLL---HDFCKERSK------------E
ENLL------------------------
>PHU05951.1
--------------------------------------------TM--------------
----------PS-RGM-I-----------------NV--------A--------------
------------K-QEEL---V----G-----FT--DE----------RHRLIDQ-LTR-
G-SSQ-------LSV---------IA---------I-VGKSGVGKTTLAK----RVYNDP
GVSNHFDICAFVT-------VSRVYDSLELLLEIL---RA-ITG-H--NDTV--------
---------------------------------------------DGR----R-------
-------S--SDLSEM----------------LHE------------RLHGK---GFLIV
MDDVWD-AEAYN-VLSASL---PKDDS-TGSRILLTTRSDDVAQHT-AAGFQ--PHNIHR
-LRPLGEK--D-SWILLEKKIF------------------Q-QES-C-PPDLKELA-MQL
SK------KTK--------GLPFAIIL----------VAGIL-AN------------AE-
KT-D------E-----------HWTE----------------------VQE---------
-----SLDQTKIGGNDQ-------DLSSIIGM--S--------YQGLP------------
-----------DCLR--------HCFLYFG-AFPQDDEI-LT---S--KLIRLWI-----
-------------------------------------AEGL----------I-QQ--TEG
K-SLEDVAVHYLML-----------LIG-RGL-----IM---------AEQK-S--SKDR
V------------K------SC--R--V---RDLI---HEFCLAKAK------------Q
ENVY------------------------
>PHU06748.1
-----------------------------------------DVQVG--------------
----------SS-CVL-S-----------------RT--------N---------A-PT-
-L---N------D-DV-V---V----G-----FN--DV----------EEKIIDG-LTR-
G-MTE-------RDV---------IS---------I-VGMPGLGKTTLAK----KVFNDE
KVLNYFDKRAWCY-------VSEVYKNKELLLEIL---SQ-VLE-D--VDEA--------
-------------T-------------------------------KMK----D-------
-------D--ADLAVL----------------LYR------------KLKRK---RYLIV
LDDLWD-IKAWD-DLRRSF---P-DDD-NGSRILVTSRLQHLASQV-ESDTK--PDNHPT
PLRFFTVE--E-SWELLQKKVF------------------A-TDC-C-PRNLKEPG-MRI
AR------SCH--------GLPLAVTL----------VAGIL-AR------------TE-
KI--------E---S-------WWNE----------------------VAE---------
-----SISSYIVD-DPN-------QCRVILEL--S--------YKHLP------------
-----------DYLK--------PCFLYFG-EFLMHPHI-PV---R--KLIWLWI-----
-------------------------------------AEGF----------V-SK--TEG
E-SFEDIAEDYLTD-----------LIG-RSL-----VM---------ATKK-S--TNGS
V------------K------VC--R--V---HDLL---REYCKRKAE------------E
DNFF------------------------
>PHU12767.1
------------------------------------------------------------
-------------FTV-K-----------------HV----A---T--Q-----HS-NP-
-M---T------A-EE-I---V----G-----FR--ND----------TEKMIQY-LTR-
G-TNE-------LDV---------VP---------I-VGMGGQGKTTIAR----KVYNHD
IIISHFDVRAWCI-------ISQTYNRRELLQDIF---NQ-VTN-S--------------
-------------N-------------------------------DKG----D----K--
-------D--DVLADI----------------LKK------------NLTRK---RYLIV
LDDMWD-GAAWD-DFCLCF---P-DVG-NRSRIVVTTRLEKVGEHV-KRYTD--LYF---
-LPFLTPD--E-SCKLLQKKVF------------------Q-EED-F-PLELQDVS-LAV
AK------RCR--------GLPLVVVL----------IAGII-KK---------------
WPME------E---S-------WWHE----------------------VKN---------
-----ALFSYL-GESEE-------YSLSTMQL--S--------YDNLP------------
-----------DHLR--------PCLLYIG-MFPEDARI-PV---S--KLISLWI-----
-------------------------------------AEGF----------M-QNV-ESG
R-LMEEAAEGYLMD-----------LIS-SNV-----VM---------VSKR-E--YNGK
V------------K------YC--H--V---HDVV---LHFCMERSR------------E
EKFM------------------------
>PHU13327.1
------------------------------------------------------------
-----------------------------------K----QPV-ES--K------S-LI-
-----T--------SKII---V----G-----FE--EE----------TNWLINQ-LTS-
GPKD--------LDV---------IS---------I-TGMPGSGKTTLAY----KVYNDK
SVCSHFDLRAWCT-------VDQDYDEKNLLVKLF---NQ-VTG-S--------Y-----
------------LK-------------------------FS----E------DI------
-------D----VADE----------------LRR------------KLHGS---RYLIV
LDDVWD-IDTWD-DLTRPF---P-NVK-KGSRIIFTTRQMEVAFRG-RGTTD--PLN---
-LRLLKPE--E-SWELLEKRAF------------------G-KES-C-PDELLDVG-KEI
FQ------NCK--------GLPLVVDL----------IAGVI-AG------------LE-
KS--------K---A-------MWFE----------------------VRN---------
-----NLNSFIFGSEVD--------VMKVIEL--S--------CNHLP------------
-----------HHMK--------PCFLYLA-KYPKDTKI-SR---D--LLKVYWR-----
-------------------------------------AEGL----------VEQT---EM
K-SLEEVMENYLDN-----------LIS-SSL-----VI----------------AFN--
--EIGD-----S-P------SC--Q--L---HDLV---HGFCLIKAR------------R
EKLF------------------------
>PHU13359.1
------------------------------------------------------------
-----------------------------------K----NPV-ER--K------S-LT-
-----T--------GKII---V----G-----FK--EE----------TNWLISK-LTS-
GPKD--------LDV---------IS---------I-TGMPGSGKTTLAY----KVYNDE
SVCSHFDIRAWCT-------VDQEYEEKKWLVKLF---NQ-VTG-S--------D-----
------------LK-------------------------SS----E------DI------
-------D----VAEK----------------LRK------------QLYGK---RYLIV
LDDMWD-TTTWD-DLTRPF---P-EAE-KGSRIILTSRQKEVDFHG-KGNTD--PLN---
-LRLLRPE--E-SWELLEKRAF------------------G-KES-F-PDELLDVG-KEI
AQ------NCK--------GLPLVGDL----------IAGVI-AG------------LE-
KK--------K---A-------VWLE----------------------VRN---------
-----NLNSFIFGSEVD--------VMKVIEL--S--------YDHLP------------
-----------HHMK--------PRILYLA-SFPKDTAM-DR---V--MLKMYWR-----
-------------------------------------AEGL----------VEQT---EM
K-SLEEEMEIYLDK-----------LIS-SSL-----VI----------------AFN--
--EIGD-----Y-S------SC--Q--L---HDLV---HDFCLIKAR------------E
EKWF------------------------
>PHU13363.1
------------------------------------------------------------
-----------------------------------K----NPV-ER--K------S-LT-
-----T--------GKII---V----G-----FK--EE----------TNWLISN-LTS-
APKD--------LDV---------IS---------I-TGMPGSGKTTLAY----KVYTDE
AVCSHFDLRAWCT-------VDQEYDEKKLLVKLF---NQ-VTG-S--------D-----
------------LK-------------------------FS----E------DI------
-------D----VADM----------------LRR------------ELFGK---RYLIV
LDDVWD-TTTWD-DLTRPF---P-EVE-KGSRIILTTRQKEVALHG-KGNTD--PLN---
-LRLLSPE--E-SWELIEKRAF------------------G-EQS-C-PDELLDVG-KEI
AE------NCK--------GLPLVSDL----------IAGVI-AG------------RE-
KE--------K---S-------VWLE----------------------VRN---------
-----NLNSFILNSEVD--------AMKVIEL--S--------YNHLP------------
-----------HHLK--------PCLIYLA-SFPKDKEI-QF---D--ALQIYWR-----
-------------------------------------AEGL----------AEKT-----
-----EVLQVYFDS-----------LIT-SSL-----VT----------------SFN--
--EIGY-----R-Q------TC--Q--I---HDLV---HDFCLIKAR------------E
EKLF------------------------
>PHU13376.1
------------------------------------------------------------
-----------------------------------K----NPV-ES--K------S-FT-
-----G--------GKVI---V----G-----FK--EE----------TNWLISK-LTS-
GPKD--------LDV---------IS---------I-TGMPGSGKTTLAY----KVYNDD
SVCSHFDLRAWCT-------IDQEYEEKSLLVKLF---NQ-VTG-S--------D-----
------------LK-------------------------FS----E------DI------
-------D----VADM----------------LRR------------QLYGK---RYLIV
LDDVWD-TSTWD-DLTKTF---P-EVK-KGSRIVLTTRLKEVAFHG-KGNTD--PLN---
-LRLLRLE--E-SWELLQKRAF------------------G-NEC-C-PDELLEVG-KEI
VL------NCK--------GLPLVVDL----------IAGVI-AG------------LE-
KK--------R---A-------VWLE----------------------VRN---------
-----NLNSFILNSEVD--------VMKVIEL--S--------YDHLP------------
-----------HHMK--------PCFLYLA-SFPKDSKI-SR---D--KLKMFWR-----
-------------------------------------AEGL----------VEQI---EI
K-SLEEVMEIYLEN-----------LIS-SSL-----VT----------------SLN--
--EIGD-----F-P------TC--Q--I---HDLV---HDFCLIKAR------------A
ENLF------------------------
>PHU13378.1
------------------------------------------------------------
--------------NS-P-----------------K----NPV-ER--K------L-LT-
-----T--------GKII---V----G-----FK--VE----------TNWLIRK-LTS-
GPTN--------LDV---------IS---------I-TGMPGSGKTTLAY----KVYNDK
SVCSHFDLRAWCT-------VDQDYDDKNLLVKLF---NQ-VTG-S--------D-----
------------LK-------------------------FS----E------EI------
-------D----VADK----------------LRI------------KLHGN---RYLIV
LDDVWD-VDTWD-DLTRPF---P-EVK-KGSKIILTTWQKEVAFHG-RGNTD--PLN---
-LRLLRPE--E-SWELLEKRAF------------------G-EQS-C-PDELLDVG-KEI
AQ------NCK--------GLPLVADL----------IAGVI-AR------------RE-
KT--------K---S-------VWLE----------------------VRN---------
-----NLNSFILNSEVD--------VMKVIEL--S--------YDHLP------------
-----------LQLK--------LCYLYIV-RFSKDTRI-QI---H--ALKSYWC-----
-------------------------------------VEGL----------VEQT---EM
M-SVEEAMEIYLDN-----------LIS-SSL-----IS----------------SS---
------------------------------------------------------------
----------------------------
>PHU13391.1
------------------------------------------------------------
-----------TVVNC-T-----------------K----KTV-ER--K------S-LT-
-----P--------AKII---V----G-----FK--ED----------TNWLISK-LTS-
GPKD--------LDV---------IS---------I-TGMPGSGKTTLAY----KVYNDE
SVCSHFDVRAWCT-------VDQQYNEKKLLVKLF---NQ-VTG-L--------D-----
------------LK-------------------------FS----D------DI------
-------D----VADE----------------LRR------------KLHGK---RYLIV
LDDEWY-TTTWD-ELTRPF---P-KVE-KGSRIILTTREKKGTFHG-KCNTD--PLN---
-LRLLSLE--E-SWELLEKRAF------------------G-KES-C-PDDLLSVG-KEI
AQ------NCK--------GLPLVESL---------------------------------
------------------------------------------------------------
---------------------------QVIEL--S--------YDYLP------------
-----------HHLK--------LCFLYLA-RSLKDTTL-DR---D--VLKILWR-----
-------------------------------------AEGF----------AEQT---EM
M-SLEEVMEIYLNN-----------LIS-SSF-----VI----------------ALN--
--EI----------------------------DLM------------------------P
RKVVI-----------------------
>PHU13393.1
------------------------------------------------------------
-----------------------------------K----NPV-ER--K------S-FT-
-----A--------GKII---V----G-----FE--EE----------TNWLIIK-LTS-
GPKD--------LDV---------IS---------I-TGMPGSGKTTLAY----KVYNDE
SVCSHFDLRAWCT-------VDQEYDEKRLLVKLL---NQ-VTG-S--------D-----
------------LK-------------------------FS----E------EI------
-------D----VADK----------------LRK------------QLFGK---RYLIV
LDDVWD-TTTWD-DLTRPF---P-EVE-KGSRIILTTRQKEVAFHG-KCNTD--PLN---
-LRLLRPE--E-SWELLEKRAF------------------G-NES-C-PDELLDVG-KEI
VQ------NCK--------GFPLVVDL----------IAGVI-AG------------FK-
KT--------K---D-------VWLD----------------------VRN---------
-----NLNSFILKSEVD--------VMKVIEL--S--------YDHLP------------
-----------HQCK--------PCFLYLA-SYPKDKEI-NR---E--RLKMYWR-----
-------------------------------------AEGL----------VEHT---ET
M-SAEEVMEIYLDN-----------LIS-SSL-----VI----------------AFN--
--EIGD-----F-P------TF--K--I---HDLV---HDFCLIKAR------------E
EKLF------------------------
>PHU13395.1
------------------------------------------------------------
------------VVNS-T-----------------K----KTV-ES--K------S-LT-
-----A--------GKII---V----G-----FE--EE----------TNWLISK-LTS-
GQKD--------LDV---------LS---------I-TGMPGSGKTTLAY----KVYNDE
LVCSHFDLRAWCT-------VDQEYDEKKLVAKLF---NQ-VTG-S--------D-----
------------LK-------------------------FG----E------DI------
-------D----VADK----------------LRK------------QLYGK---RYLIV
LDDVWH-TTTWD-DLTRPF---P-EVE-KGSRIILTTRQKEVSLHG-KHNTD--PLN---
-LRLLRLE--E-SWELLEKRAF------------------G-NES-C-PDELLEVG-KEV
AQ------NCK--------GLPLVVDL----------IAGVI-AE------------RE-
KK--------K---T-------VWLE----------------------VRN---------
-----NLNSFILSSEVD--------VMKIIEL--S--------YDHLP------------
-----------YQLK--------PCLIYLA-CFPNDTEI-NR---D--LLQIYWR-----
-------------------------------------AEGL----------VEQT---GM
K-SLEEVMEIYLDN-----------LIS-SSL-----VI----------------AFN--
--EIGH-----Y-P------TC--Q--L---HDLV---HDFCLIKAK------------E
EKLF------------------------
>PHU13397.1
------------------------------------------------------------
-----------------------------------K----NPV-ER--K------S-LT-
-----T--------GKII---V----G-----FK--EE----------TNWLISQ-LTS-
GPKD--------LDV---------IS---------I-TGMPGSGKTTLAY----KAYNDE
SVCSHFDLRAWCT-------VDQDYDEKEVLVKLF---NQ-VTG-S--------D-----
------------LK-------------------------FS----E------EI------
-------D----VADE----------------LRK------------KLYGK---RYLIV
LDDVWD-ITTWD-DLTRPF---P-EAN-KGSRIVLTTRQKEVAFHG-KGNSN--PLN---
-LRLLRHE--E-SWELLEKRAF------------------G-NKS-C-PDELLDVG-KEI
AQ------NCK--------GLPLVADL----------IAGVI-SG------------LE-
KE--------K---S-------VWLE----------------------VRN---------
-----NLNSFILNSEAD--------VMKVIEL--S--------YDHLP------------
-----------LQLK--------PCFLYLA-SFSKDAEI-HR---K--VLKMYWR-----
-------------------------------------AEGL----------VEQT---EM
M-SVDEVMEIYLDN-----------LIS-SSL-----VI----------------AFN--
--EIGY-----Y-P------TC--Q--L---HDLV---HDFCLIKAK------------E
EKLF------------------------
>PHU13430.1
------------------------------------------------------------
--------------------------------------------EA--K------H-VI-
-----D--------SIIV---R----DN---CFK--EE----------TNWLISK-LTG-
GPKD--------LDV---------IS---------I-TGMPGSGKTTLAY----KVYNDE
SVYSNFDIRAWCT-------VNQEYDEKKLLVKLF---NQ-VTG-S--------D-----
------------LR-------------------------FR----V------DI------
-------D----VADK----------------LRG------------QLFGK---RYIIV
LDDVWD-TTTWD-DLTRPF---P-DVE-KGSRIILTTRQKEVAFHG-KVNTD--PLN---
-LRLLSPE--E-CWELLEKRAF------------------G-EQR---------------
---------------------------------------------------------RE-
KT--------K---S-------VWLE----------------------VRN---------
-----NLNSFIFGSEVD--------VMKVIEL--S--------YDYLP------------
-----------HHMK--------PCFLYLA-SFPNDTAV-DR---V--MLKMYWR-----
-------------------------------------AEGL----------VEQT---GM
K-SLEEVMEVYLDN-----------LIS-SSL-----VI----------------AFN--
--EIGH-----Y-P------TC--Q--L---HDLV---HNFCLIKAK------------E
EKLF------------------------
>PHU13431.1
------------------------------------------------------------
----------------------------------------KPV-ES--K------S-LT-
-----A--------GKII---V----G-----FE--EE----------TNWLITK-LTS-
GPKD--------LDV---------IS---------I-IGMPGSGKTTLAY----KVYHDK
SVARRFDTRSWCT-------VGQEYDKRKLLEKVY---NQ-VTG-S--------D-----
------------SK-------------------------LS----E------NI------
-------D----VADE----------------LRR------------HLIGK---KYLVV
LDDLWD-TDTWH-KLKRPF---P-LGE-NGSRIILTTREMEVALDG-KRDTD--PLK---
-LRLLKSE--E-SWELLEKRAF------------------G-VQS-C-PDELLDVG-KEI
AE------NCK--------GLPLVADL----------IAGVI-AG------------RE-
KT--------K---S-------VWLE----------------------VRN---------
-----NLNSFIFGSEVD--------VMKVIGL--S--------YDHLP------------
-----------HHLK--------PCFLYLA-RSLKDTAL-DR---N--RLKMFWC-----
-------------------------------------AEGL----------VEQT---EM
M-SLDEVMEIFLDN-----------LIS-SSL-----VI----------------SYN--
--DIGD-----Q-P------IC--Q--L---HDLV---HDFCLIKSK------------E
EKLL------------------------
>PHU13433.1
------------------------------------------------------------
-----------------------------------K----NPV-ER--K------S-LT-
-----T--------GKII---V----G-----FK--EE----------TNWLISK-LTS-
GPKD--------VDV---------IS---------I-TGMPGSGKTTLAY----KVYNDE
SVCSHFDVRAWCT-------VDQEYDEKKLLVELF---NQ-VTG-V--------D-----
------------LK-------------------------SS----E------DI------
-------D----VADK----------------LRK------------QLYGK---RYLIV
LDDVWD-TTTWD-DLTRPF---P-EAK-KGSRIILTTRQKEVAFHG-KGNTD--PLN---
-LRLLRPE--E-SWELLEKRAF------------------G-EQS-C-PDELLDVG-KEI
AE------NCK--------GLPLVADL----------IAGVI-AG------------LE-
KK--------K---A-------AWLE----------------------VQN---------
-----NLNSFIFGSEVD--------VMKVIEL--S--------YDHLP------------
-----------HHMK--------PCILFLA-SFPKDTAM-ER---V--TLKIYWR-----
-------------------------------------VERL----------VEQT---EM
K-SLEEEMEIYLDK-----------LIS-CSL-----VI----------------AFN--
--EIGD-----A-P------TC--Q--L---HDLV---HNFCLIKAR------------E
EKWF------------------------
>PHU13436.1
------------------------------------------------------------
-----------------------------------K----NPV-ER--K------S-LK-
-----T--------GKII---V----G-----FK--EE----------TNWLIRK-LTS-
GPAN--------LDV---------IS---------I-TGMPGWGKTTLAY----KVYNDE
SVCSHFDLRAWCT-------VDQKSDEKKLLEKLF---NQ-VMG-S--------D-----
------------LK-------------------------FS----E------DI------
-------D----VADM----------------LRK------------QLFGK---RYLIV
LDE-------------------------KGSRIILTTRQKEVAFHG-KGNTD--PLN---
-LRLLSPE--E-SWELIEKRAF------------------G-DQS-F-PDELLEVG-KEI
AQ------NCM--------GLPLVADL----------IAGVI-AE------------RE-
KT--------K---S-------VWLE----------------------VRN---------
-----NLNSFILNSEVD--------VMKVIEL--I--------YDHLP------------
-----------HHLK--------PCFLHLA-RCPKDTAL-ER---D--VLKVFWR-----
-------------------------------------AEGL----------VEQT---EM
M-SVEEVMEIYLDN-----------LIS-SSL-----VN----------------AF---
------------------------------------------------------------
----------------------------
>PHU13453.1
------------------------------------------------------------
----------------------------------------KPV-ES--K------S-LT-
-----A--------GKII---V----G-----FE--EE----------TNWLITK-LTS-
GPKD--------LDV---------IS---------I-TGMPGLGKTTLAY----KVYNDE
SVCSHFDLRAWCT-------VDQKSDEKKLLEKLF---NQ-VKD-S--------D-----
------------LK-------------------------FS----E------DI------
-------D----VADK----------------LRR------------QLFRK---RYLIV
LDDVWD-TTTWD-DLTRPF---P-DVE-KGSRIILTTRQKEVAFHG-KRDTD--PLK---
-LRLLSPE--E-CWELLEKRAF------------------G-EQS-Y-ADEVLDVG-KEI
AE------NCK--------GLPLVADL----------IAGVI-AG------------RE-
KT--------K---S-------VLLE----------------------VRN---------
-----NLNSFIFGNEVD--------VMRVIEL--S--------YNYLP------------
-----------HHMK--------PCFLYLA-SFPNDTAV-DR---V--MLKMFWR-----
-------------------------------------AEGL----------VEQT---GM
K-SLEEVMEIYLDN-----------LIS-SSL-----VI----------------AFN--
--EIGH-----Y-P------TC--Q--L---HDLV---HNFCLIKAK------------E
EKLF------------------------
>PHU13486.1
------------------------------------------------------------
-----------------P-----------------K----KPV-ES--K------S-LT-
-----A--------GKII---V----G-----FE--EE----------TNWLIRK-LTS-
GPAN--------LDV---------IS---------I-TGMPGSGKTTLVY----KVYNDE
SVCSHFDLRAWCT-------VDQQCDGKKLLVKIF---NQ-VTG-S--------D-----
------------LK-------------------------FS----E------VT------
-------D----VADK----------------LRK------------QLYAK---RYLIV
LDDVWD-TTTWD-DLTRPF---P-KVE-KGSRIILTTRQKEVAFHV-KGNTN--PLN---
-LRLLRPE--E-SWELLEKRAF------------------G-NES-F-LDELLDVG-KEI
VQ------NCK--------GLPLVVDL----------IAGVI-AG------------LE-
KK--------K---S-------VWLE----------------------VRN---------
-----NLSSFIFNSEVD--------VMKVIEL--S--------YDHLP------------
-----------HHLK--------PCLIYLA-CFQKDTAV-ER---I--TLEMYLC-----
-------------------------------------AEGL----------VEQT---KM
K-SLEEEMEIYLDK-----------LIS-SSL-----VI----------------ACN--
--ELGN-----L-P------SC--Q--L---HDLV---HDFCLIKAR------------E
EKLF------------------------
>PHU13487.1
------------------------------------------------------------
--------------------------------------------GS--K------P-LT-
-----A--------GKIV---V----G-----FE--EE----------TQLIISK-LTS-
VEKD--------LDV---------IS---------I-IGMPGSGKTTLAY----KVYNDD
SVSTRFDIRAWCT-------VGQEYDKRNLLEKVY---NQ-VTG-P--------D-----
------------SK-------------------------LS----E------NI------
-------D----VADE----------------LRR------------HLIGK---RYLIV
LDDLWD-TDAWD-KLTRPF---P-LVE-NGSRIILTSRDTEVGLYG-KRSTD--PLN---
-LRLLRPE--E-SWELLEKRAF------------------G-NDC-C-PDELLEVV-KEI
AE------NCK--------GLPLVSDL----------ISGVI-AG------------RE-
KK--------K---S-------EWLE----------------------VRN---------
-----NLNSFSLNSEVDVMKVVDLEVMKVIEL--S--------YEHLP------------
-----------NHLK--------PCLLYLA-RFPKDTTM-ET---D--ELKMYWH-----
-------------------------------------AEGL----------VELT---EM
M-SVEEVMEVYLDN-----------LIS-SSL-----VI----------------LFN--
--KRGN-----H-P------TC--Q--L---HDLV---HYFCFIKAR------------K
EKLF------------------------
>PHU13488.1
------------------------------------------------------------
-----------------------------------K----NPV-EG--K------S-LT-
-----A--------GKII---V----G-----FE--ED----------TDWIISK-LTS-
GPKD--------LDV---------IS---------I-TGMPSSGKTTLAY----KVYNYK
SVARRFDINAWCI-------VGQEYDKRKLLEKVY---NQ-VTG-A--------D-----
------------SK-------------------------LS----E------NI------
-------D----VADE----------------LRR------------HLFGK---RYLVV
LDDLWD-TDTWY-KLIRPF---P-LVE-NGSRIILTSREIEVALYG-KRNTD--PLK---
-LRLLKSE--E-SWELLEKRAF------------------G-EKS-C-PGELLDVG-KEI
AK------NCK--------GLPLVADL----------IAGVI-AG------------RE-
KK--------K---S-------VWLE----------------------VRN---------
-----NLNSFILNSEVE--------VMKVIEL--S--------YDHLP------------
-----------HQLK--------PCFLHFA-SIPKDNAS-HK---H--LLKMYWL-----
-------------------------------------NEGL----------VERT---DM
K-SVEEVTEVYLDN-----------LIS-CSL-----VI----------------SFN--
--EIGS-----S-P------TC--Q--L---HDLV---HDFRLIKAK------------E
EKLF------------------------
>PHU13509.1
------------------------------------------------------------
-----------TVLNS-T-----------------K----MTV-EN--K------S-LT-
-----A--------GKII---V----G-----FE--EE----------TNWLISK-LTS-
GPKD--------LDV---------IS---------I-TGMPGSGKTTLGY----KVYNDK
SVCSHFDLRAWCT-------VDQDYDEKEVLVKLF---NQ-VTG-S--------D-----
------------LK-------------------------FS----E------DI------
-------D----VADK----------------LRK------------QLYGK---RYLIV
LDDVWD-TTTWD-ELTRPF---P-KVE-KGSRIILTTRQKEVACHG-KGITD--PLN---
-LRLLRPE--E-SWELLEKRAF------------------G-EES-C-PDELLEVG-KEI
AQ------NGK--------GLPLVVDL----------IAGVI-AG------------RE-
KS--------K---S-------VWLE----------------------VRN---------
-----NLNSFILNSEVD--------VMKVIEL--S--------YDHLP------------
-----------HHMK--------PCFLYLA-RFRKDKKI-NR---N--LLKMYWR-----
-------------------------------------AEGL----------VERM---KM
M-NVEEEMEIFLDN-----------LIS-SSL-----VI----------------AFN--
--EIGN-----L-P------AC--Q--I---HDLV---HDFCLIKAR------------E
EKLF------------------------
>PHU13518.1
------------------------------------------------------------
------------VVNS-P-----------------K----NPV-ER--K------L-LT-
-----T--------SKII---V----G-----FE--EE----------TNWLITM-LTS-
GPKD--------LDV---------IS---------I-TGMPGSGKTTLAY----KVYNDK
SVCSHFDLRAWCT-------VDQDYDEKDVLVKLF---NQ-VTG-S--------A-----
------------LK-------------------------FS----K------DI------
-------D----VADM----------------LRR------------QLFGK---RYLIV
LDDLWD-TTTWD-DLTKPF---P-DVE-KGSRIILTTRQKEVAFHG-KGRTD--PLN---
-LRLLRPE--E-SWELLEKRAF------------------G-KES-C-PDELLDVG-KEI
VQ------NCK--------GLPLVVDL----------IAGVI-AG------------RE-
KT--------K---A-------VWLE----------------------VRN---------
-----NLKSFILNSKVD--------VMKVIEL--S--------YDHLP------------
-----------HHMK--------PCFLYLA-RYSKDAKI-DR---D--LLKINWR-----
-------------------------------------AEGL----------VEQI---EK
M-SLEEVM----DN-----------LIS-SSL-----VI----------------TFN--
--EIGN-----D-P------TC--Q--L---HDLV---HDFCLIKAK------------E
ENLF------------------------
>PHU13566.1
------------------------------------------------------------
-----------------------------------K----NPV-ES--K------S-LT-
-----T--------GKLI---V----G-----FE--EE----------TNWLITK-LTS-
GPKD--------LEV---------IS---------I-IGMPGSGKTTLAY----KVYSDE
SVCSHFDLRAWCT-------VGQEYDETKLLVKIF---NQ-VTS-S--------D-----
------------LK-------------------------FS----E------EI------
-------D----VADK----------------LRK------------QLYGK---RYLIV
LDDVWD-TTTWD-DLTRPL---P-EVE-KGSRIILTTRQKEVAFHG-KGNTD--PLN---
-LRLLSPE--E-SWELIEKRAF------------------G-DQS-C-PDELLEVG-KEI
AE------NCK--------GLPLVADL----------IAGVI-AA------------RE-
KT--------K---S-------AWLE----------------------VQN---------
-----NLSSFILRSEVD--------VMKVIEL--S--------YDHLP------------
-----------HHLK--------PCFLYLA-RSVKDTAI-DR---D--ILKLLWR-----
-------------------------------------AEGL----------VEQT---GM
K-SVDELMEIYLDN-----------LIS-SSL-----VI----------------AFN--
--EIGD-----V-P------TC--K--I---HDLV---HDFCLIKAR------------G
EKLF------------------------
>PHU13571.1
------------------------------------------------------------
------------VVNS-T-----------------K----KIV-ES--K------S-LT-
-----V--------GKII---V----G-----FE--EE----------TNWLISK-LTS-
GLKV--------LDV---------IS---------I-TGMPGSGKTTLAY----KVYNDE
SVSRRFDIRAWCT-------VGQEYDKINLLEKVY---NQ-VTD-H--------D-----
------------SK-------------------------LS----E------NI------
-------D----VADE----------------LRR------------HLIGK---RYLIV
LDDLWD-TDAWD-KLTRPF---P-LVE-NGSRIILTSRDMEVGLYG-KRNTD--PLN---
-LRLLRPE--E-SWELLEKRAF------------------G-NKS-C-PDELLDVG-KEI
AQ------NCK--------GLPLVVDL----------IAGVI-AG------------RE-
KT--------K---S-------VWLE----------------------IRN---------
-----NLNSFILNSEVY--------VMKVMKL--S--------YDHLP------------
-----------LQLK--------PCFLYLA-RYPKDNAV-DR---D--WLKMFWC-----
-------------------------------------AEGL----------VEQT---EL
K-SLEEVMEIYLDN-----------LIS-SSL-----VI----------------AFN--
--EIGN-----Y-P------TC--Q--L---HDLV---HDFCLIKAK------------E
EKLF------------------------
>PHU13582.1
------------------------------------------------------------
-------------ANS-T-----------------K----KPV-ER--K------S-LT-
-----T--------DKMI---V----G-----FK--EE----------TNWLITK-LTC-
GPKD--------LDV---------IS---------I-TGMPGSGKTTLAY----KVYSDE
SVCSHFDLRAWCT-------VDQEYDETKLLVKIF---NQ-VTS-S--------D-----
------------LK-------------------------FS----E------EI------
-------D----VADK----------------LRK------------QLYGK---RYLIV
LDDVWD-TTTWD-DLTRPL---P-EVE-KGSRIILTTRQKEVAFHG-KGNTD--PLN---
-LRLLSPE--E-SWELIEKRAF------------------G-DQS-C-PDELLEVG-KEI
AE------NCK--------GLPLVADL----------IAGVI-AA------------RE-
KT--------K---S-------AWLE----------------------VQN---------
-----NLSSFILRSEVD--------VMKVIEL--S--------YDHLP------------
-----------HHLK--------PSFLYLP-RWPKDTTV-DI---D--MLKMFWR-----
-------------------------------------TEGL----------VEQT---EM
M-NVEEAMEIYLDN-----------LIS-SSL-----VI----------------AFN--
--EIGD-----F-P------TC--K--I---HDLV---HDFCLIKAR------------G
EKLF------------------------
>PHU13583.1
------------------------------------------------------------
-------------ANS-T-----------------K----KPV-ER--K------S-LT-
-----T--------DKMI---V----G-----FK--EE----------TNWLITK-LTC-
GPKD--------LDV---------IS---------I-TGMPGSGKTTLAY----KVYSDE
SVCSHFDLRAWCT-------VDQEYDETKLLVKIF---NQ-VTS-S--------D-----
------------LK-------------------------FS----E------EI------
-------D----VADK----------------LRK------------QLYGK---RYLIV
LDDVWD-TTTWD-DLTRPL---P-EVE-KGSRIILTTRQKEVAFHG-KGNTD--PLN---
-LRLLSPE--E-SWELIEKRAF------------------G-DQS-C-PDELLEVG-KEI
AE------NCK--------GLPLVADL----------IAGVI-AA------------RE-
KT--------K---S-------AWLE----------------------VQN---------
-----NLSSFILRSEVD--------VMKVIEL--S--------YDHLP------------
-----------HHLK--------PCFLYLA-RSVKDTEI-HR---D--ELKSLWR-----
-------------------------------------AEGL----------VEQT---GM
M-NVEEAMEIYLDN-----------LIS-SSL-----VI----------------AFN--
--EIGD-----L-P------TC--K--L---HDLV---HDFCLIKAR------------Q
EKLF------------------------
>PHU13677.1
------------------------------------------------------------
---------------S-I-----------------K----KPV-EI--K------S-LT-
-----A--------SKII---V----G-----FE--EE----------THWIISK-LTS-
GPKD--------LDV---------IS---------I-TGMPGSGKTTLAY----KVYNDE
SVSRRFDIRAWCT-------IGQEYDKKELLEKVY---KQ-VTG-S--------D-----
------------SK-------------------------LS----E------NI------
-------D----VADE----------------LRR------------HLIGK---RYLIF
LDDLWD-TDTWD-KLKRPF---P-VVE-NGSRMILTTRKMEVALYG-KHNTD--PLK---
-LRLLRSE--E-TWELLEKRAF------------------G-EES-C-PNELLDVG-KEI
AQ------NCN--------GLPLVADL----------IAGVI-AG------------RE-
KK--------K---T-------AWLE----------------------IRN---------
-----NLKSYVFNSEVD--------VMKVIEL--S--------YDHLP------------
-----------HHLK--------PCLLYLA-SAPKSAG-----------LRVNWP-----
-------------------------------------AQGL----------VEQT---EM
K-SM-----VYFDN-----------LIS-SSL-----VT----------------FIN--
--EIGN-----E-P------FF--L--M---HELI---SDFCLIKAK------------E
EKLF------------------------
>PHU13684.1
------------------------------------------------------------
-------------VNC-T-----------------K----KTV-EN--K------S-LT-
-----A--------GKII---V----G-----FE--EE----------TNLLLSK-LTS-
GTKD--------LDV---------II---------I-TGMPGSGKTTLAY----KVYNDE
SVCSHFDLRAWCT-------VDQEYGEKKVLMKLL---NQ-IIG-S--------D-----
------------LK-------------------------FG----E------EI------
-------D----VADK----------------LRK------------QLYGK---RYLIV
LDDVWD-IDTWD-DLTRPF---P-EVE-KGSRIILTTRQKEVAFHA-KANTD--PLN---
-LRLLRPE--E-SWQLIEKRAF------------------G-KES-C-PDELLDVG-KEI
VQ------NCK--------GLPLVADL----------IAGVI-AG------------RE-
KT--------K---S-------VWLE----------------------VRN---------
-----NLKSFILNSEVD--------VMKVIEL--S--------YDHLP------------
-----------HHVK--------PCFLFLA-RCLKDTAV-DR---D--VLKMFWR-----
-------------------------------------AEGI----------VEQT---EM
M-SVEEVMEIYMDN-----------LIS-SSL-----VI----------------AFN--
--EIGN-----V-P------TC--Q--L---HDLV---HDFCFIKAR------------Q
EKLF------------------------
>PHU18227.1
------------------------------------------------------------
-----------ISANS-P-----------------N----KPV-E---N-----KL-SI-
-----S--------GKII---V----G-----FE--EE----------TEWIIRK-LTS-
GPAE--------LDV---------IP---------I-VGMPGIGKTTLAY----KVYNDK
SVVCHFDVCAWCT-------VDQERNEKKLLQKIF---NE-VTG-S--------K-----
------------VR-------------------------VN----ED-----GI------
-------D--NDVADK----------------LRK------------WLFGK---RYLIV
LDDLWD-TATWD-ELTRPF---PTEFQ-KGSRVILTSQKKEVALHG-KCHSD--PLD---
-LRLLRPE--E-SWELLEKRVF------------------G-EEH-C-PDELKDVG-EKI
AQ------KCD--------GLPLVLDL----------ISGVI-SR------------KE-
RK--------E---A-------LWLE----------------------VLN---------
-----NLSSFIFKDEED--------VMKVIQL--S--------YDHLS------------
-----------DHLK--------PCFLYLA-SYPKDKNI-RI---S--ELKHLWS-----
-------------------------------------DEGL----------VEAT---DL
K-SVEEVTEVYVDE-----------LIS-SSL-----VI----------------V----
---RS--GR--H-T------TC--Q--I---HDLV---HDFCSIKAR------------K
EKLF------------------------
>PHU18406.1
------------------------------------------------------------
--------------NS-P-----------------N----KPV-E---N-----KS-ST-
-----T--------SKII---V----G-----FE--EE----------TEWIIRK-LTG-
GPSE--------VDV---------IS---------I-VGLPGLGKTTLAY----RVYNDK
SVVDHFDVRAWCI-------IDQEHNEKKLLKRIF---NE-VIG-L--------K-----
------------ER-------------------------VS----ED-----GI------
-------D--NNIADD----------------LRK------------QLFGK---RCLIV
LDDLWD-TATWD-ELTRPLYAIPPEFQ-KGSRVILTSRKKEVAKHA-KCCSD--PLD---
-LRLLRPE--E-SWELLEKRVF------------------G-EER-C-PDELKDVG-EKI
AE------KCY--------GLPLVLDL----------ISGII-SR------------KE-
KK--------E---A-------LWLE----------------------VLN---------
-----NLSSFIFKDEEE--------VMKVIQL--S--------YDQLS------------
-----------NHLK--------PCLIYLA-SYPKDEYI-AI---S--DLEYLWS-----
-------------------------------------AEGL----------MEQS---EV
K--------VYVDE-----------LIS-SSL-----VV----------------V----
---SNERGA--Y-P------HC--Q--I---HDLV---HDFFLRKAR------------K
EKLF------------------------
>PHU18407.1
------------------------------------------------------------
-----------IFTNS-P-----------------N----KPV-E---N-----KL-SI-
-----A--------SKII---V----G-----FE--EE----------KEWIIRK-LTI-
GPSE--------VDV---------IS---------I-VGMPGLGKTTLAY----RVYNEK
SVVGHFDVRAWCT-------VDQERNEKKLLQRIF---NQ-VIG-L--------K-----
------------GS-------------------------FN----ED-----GI------
-------D--NDVADK----------------LRK------------HLIGK---RYLIV
LDDLWD-TATWN-ELTRPF---PSEFQ-KGSRVILTSRKKEVAVHG-KCHSD--PLD---
-LRLLRLE--E-SWELLEKRAF------------------G-EEH-C-PDELKDVG-EKI
AQ------KCD--------GLPLVLDL----------IGGVI-SR------------KE-
NK--------E---A-------LWLE----------------------VLN---------
-----NLSSFIFNDEEE--------VMKVIQV--S--------YDHLS------------
-----------DDLK--------PCFLYLA-SYPNDKDI-DI---S--LLKQLWS-----
-------------------------------------DEGL----------VEPT---DL
K-SVEEVMEVYVDE-----------LIS-SSL-----VI----------------V----
---RS--GR--H-S------SC--Q--I---HDLV---HDFCSIKAR------------M
EKLF------------------------
>PHU18411.1
------------------------------------------------------------
----------------------------------------KPV-E---N-----TS-SI-
-----A--------GKII---V----G-----FE--EE----------IEWIIRK-LTR-
GPTE--------IDV---------VS---------I-VGMPGIGKTTLAY----RVYNDK
SVVGHFDVRAWCT-------VDQERNEKNLLQKIF---NQ-VTG-L--------K-----
------------GN-------------------------FI----ED-----GI------
-------E--NDVADK----------------LRK------------HLFGK---RYLIV
LDDLWD-TATWD-ELTRPLYTIPSEFQ-KGSRVILTSRKKEVALHG-KCHSA--PLD---
-LRLLRPE--E-SWELLEKRVF------------------G-EDH-C-PDELKDVG-EKI
AR------KCD--------GLPLVLDL----------IGGVI-SR------------KE-
NK--------E---A-------LWLE----------------------VLN---------
-----NLSSFIFNDGEE--------VMKVIQV--S--------YDHLS------------
-----------DHLK--------PCFLYLA-SYPKDKDI-DI---S--LLKQLWS-----
-------------------------------------DEGL----------VEPT---DL
K-SVEEVMEVYVDE-----------LIF-SSL-----VI----------------V----
---RG--GR--H-T------SY--Q--I---HDLV---HDFCSIKAR------------K
EKLF------------------------
>PHU18412.1
------------------------------------------------------------
--------------HS-P-----------------N----KPV-E---N-----KS-ST-
-----T--------SKII---V----G-----FE--EE----------TEWIIRK-LTG-
GPSE--------VDV---------IS---------I-VGLPGLGKTTLAY----RVYNDK
SVVDHFDVRAWCT-------IDQEHNEKKLLQRIF---NE-VIG-L--------K-----
------------ER-------------------------VS----ED-----GI------
-------D--NNVADD----------------LRK------------QLFGK--------
--------------------------------------------------SD--LLD---
-LRLLRPE--E-SWELFEKKVF------------------G-EER-C-PDELKDVG-EKI
AE------KCD--------GLPLVLDL----------ISGVI-SR------------KE-
KK--------E---A-------LWIE----------------------VLN---------
-----NLSSFIFKDEEE--------VMKVIQL--S--------YDHLS------------
-----------DHLK--------PCFLYLA-SYPKDKDI-DI---S--LLKQLWS-----
-------------------------------------DEGL----------VEPT---DL
K-SVEEVTEIYVDE-----------LTS-SSL-----VI----------------V----
---RG--GR--H-S------SC--Q--I---HDLV---HDFCSIKAR------------M
EKLF------------------------
>PHU18764.1
------------------------------------------------------------
--------------NS-P-----------------N----KPV-E---N-----KL-SI-
-----S--------SKII---V----G-----FE--EE----------IEWIIRK-LTS-
GTSE--------VDV---------IS---------I-VGMPGLGKTTLVY----RVYNDN
SVVGHFNVRAWCT-------VDQERNQKKLLQKIF---NQ-VIV-L--------K-----
------------ER-------------------------DS----ED-----DI------
-------D--DDVADK----------------LRK------------YLFGK---RYLIV
LDDLWD-TATWD-ELTRPLYTIPSEFQ-KGSRVILTSRKKEVALHG-KCHSA--PLD---
-LRLLRPE--E-SWELFAKNVF------------------G-EEH-C-PDELKDVG-EKI
AE------KCD--------GLPLVLDL----------IGGVI-SR------------KE-
KK--------E---A-------LWLE----------------------VLN---------
-----NLSSFIFKDEEE--------VMKVIQL--S--------YDHLS------------
-----------DHLK--------PCFLYLA-SYPKDKDI-DI---S--LLKQLWS-----
-------------------------------------DEGL----------VEPT---DL
K-SVEEVTEVYVDE-----------LIA-SSL-----VI----------------V----
---RG--GR--E-Q------SC--Q--I---HDLV---HDFCSIKAR------------K
EKLF------------------------
>PHU21186.1
------------------------------------------------------------
----------HVVDPS-E-----------------HL----P---T--Q-----HS-NP-
-V---N------D-EE-M---V----G-----FE--IA----------AEKLIQY-LTR-
G-TSE-------QDV---------IP---------I-VGMGGQGKTTIAR----KLYNDN
IIVSHFDVRAWCI-------VSQRYNRRGILQEIF---SQ-VTG-S--------------
-------------K-------------------------------DNG----D----E--
-------V--GELADK----------------LRK------------SLMGK---RYLIV
LDDMWN-CMAWD-ELRLCF---P-DVG-NRSRIVITTRLEKVGAHV-MNHTD--PYF---
-LPFLTPE--E-SFQLLQKKVF------------------P-REG-F-PPELEDVS-LAV
AK------RCK--------GLPLVVVL----------VAGII-KK---------------
KKMK------E---S-------WWHE----------------------VKK---------
-----SLLSYL-GESEG-------YGLSTMKL--S--------YDNLP------------
-----------DYLR--------PCLLYMG-MFPEDARI-PV---S--KLINLWI-----
-------------------------------------AEGF----------V-QNI-DSG
T-SMEEAAEGYLMD-----------LVR-SNV-----VM---------ASRR-R--YNGK
V------------K------YC--Q--V---HDVV---LHFCLRKSR------------E
EKFM------------------------
>PHU21240.1
------------------------------------------------------------
----------SVVEPS-K-----------------HL----P---T--H-----RS-NP-
-M---N------D-EE-I---V----G-----FE--NE----------SEKIIQY-LIR-
G-THE-------IDV---------VP---------I-VGMGGQGKTTIAR----KVYNNG
NIVHYFDVRAWCI-------ISQSYNRRDLLQEIF---SQ-VAG-K--------------
-------------E-------------------------------DKG----D----K--
-------E--DILAYE----------------LKQ------------SLTGK---RYLIV
LDDMWD-GKAWD-DLRFSF---P-D-G-NRSRIVITTRLEEVAKQV-KHHID--PYS---
-LPFLTPD--D-SLKLLQKKVF------------------Q-QES-C-PPSLQDVS-KAV
AE------RCK--------GLPLVIVL----------VAGII-KR---------------
NKMD------A---S-------WWHE----------------------VKN---------
-----SLVSY-HGESEG-------YSLSTMQL--S--------YDNLP------------
-----------DHLR--------PCLLYMG-MFLEDARI-PV---S--ELISLWI-----
-------------------------------------AECF----------V-QNI-ESR
R--LEETAEGYLND-----------LIS-SNV-----VM---------VSGR-K--YNGK
V------------K------YC--Q--V---HDVV---LHFCLNKSR------------E
EKFM------------------------
>PHU21241.1
------------------------------------------------------------
-----------VVEPS-K-----------------HL----P---I--H-----RS-NP-
-V---N------D-EE-I---V----G-----FE--NE----------SEKIIQY-LIR-
G-THE-------IDV---------VP---------I-VGMGGQGKTTIAR----KVYNNG
SIVYHFDVRAWCI-------ISQSYNRRDLLQEIF---SQ-VTG-K--------------
-------------E-------------------------------DKG----D----K--
-------E--DIIADE----------------LKK------------SLMGK---RYLIV
LDDMWD-SKSWD-DLRLSF---P-DVG-NRSRIVITTRLEEVAKQV-KHHID--PYS---
-LPFLTSD--D-SLKLLQIKVF------------------Q-QES-F-PPSLQDVS-KAV
AE------RCK--------GLPLVIVL----------VAGII-KR---------------
NKME------A---S-------WWHE----------------------VN----------
-------------------------SLSTMQL--S--------YDNLP------------
-----------DHLR--------PCLLYMG-MFPKDSRI-PV---S--ELISLWI-----
-------------------------------------AECF----------V-QNIEESG
R--LEETAEGYLND-----------LIS-SNV-----VM---------VSGR-R--YNGK
V------------K------YC--Q--V---HDVV---LHFCLNKSR------------E
EKFM------------------------
>PHU21576.1
------------------------------------------------------------
----------HVVDPS-E-----------------HL----P---T--Q-----HS-NP-
-V---N------D-EE-M---V----G-----FE--IA----------AEKLIQY-LTR-
G-TSE-------QDV---------IP---------I-VGMGGQGKTTIAR----KLYNDN
IIVSHFDVRAWCI-------VSQRYNRRGILQEIF---SQ-VTG-S--------------
-------------K-------------------------------DNG----D----E--
-------V--GELADK----------------LRK------------SLMGK---RYLIV
LDDMWN-CMAWD-ELRLCF---P-DVG-NRSRIVITTRLEKVGAHV-MNHTD--PYF---
-LPFLTPE--E-SFQLLQKKVF------------------P-REG-F-PPELEDVS-LAV
AK------RCK--------GLPLVVVL----------VAGII-KK---------------
KKMK------E---S-------WWHE----------------------VKK---------
-----SLLSYL-GESEG-------YGLSTMKL--S--------YDNLP------------
-----------DYLR--------PCLLYMG-MFPEDARI-PV---S--KLINLWI-----
-------------------------------------AEGF----------V-QNI-DSG
T-SMEEAAEGYLMD-----------LVR-SNV-----VM---------ASRR-R--YNGK
V------------K------YC--Q--V---HDVV---LHFCLRKSR------------E
EKFM------------------------
>PHU26058.1
-----------------------------------------TMNTN--------------
----------IG-NTS-S-----------------QL--------D--R------T-PN-
-L----------N-DE-I---V----G-----FE--DE----------IAKLRAR-LTE-
G-TKA-------RDV---------IS---------I-VGMPGQGKTTLAY----RLYSDK
SVVAHFDIRAQCS-------VSQLYSRLDLVLAIL---HD-T-------DQRR-D---KS
ILHDAAGEDS-QRR-------------------------------KMR----E-------
-------D---DLADD----------------LRK------------NLLPK---RYLIL
LDDVWE-TSVWD-DLRGCF---Q-DAN-NGSRIIITTRDHEVANYS-RCHSE--PLQ---
-LRMFNDG--E-SWMLLKKKVF------------------G-EEH-C-PPLLTNVG-KKI
AK------KCG--------KLPLSIAL----------VAGIL-SE------------ME-
KK-E------E-----------YWER----------------------VAA---------
-----NLGSH----IHS-------DSKAIIEQ--S--------YQNLP------------
-----------YHLR--------CCFLYFG-SFLEDTMI-SV---S--KLTKLWT-----
-------------------------------------SEGF----------I-KG--YEG
K-SPEDIAECYLEN-----------LIT-RNL-----VM---------DAKR-S--FGGK
I------------K------AC--R--V---HDLL---HDFCKERAK------------E
ENLL------------------------
>PHU27292.1
------------------------------------------------------------
------------VVNS-S-----------------K----KPV-ES--R------S-LP-
-----S--------GKII---V----G-----FE--DE----------TDWIISK-LTS-
GPKE--------LDV---------IS---------I-TGMPGSGKTTLAY----KVYNDK
SVSRHFDIRAWCT-------VDQVSDKKKLWVELF---NL-VAG-S--------G-----
------------LK-------------------------FS----E------DI------
-------D----VADM----------------LRK------------QLFGK---RYLIV
LDDVWD-STTWD-ALTRPF---P-LCE-IGSRIIFTTREKNVAIHG-KRNTD--PLN---
-LRLLRPE--E-SWELLEKRAF------------------G-EQS-C-PDELLDIG-KEI
SQ------KCQ--------GLPLVADL----------IAGVI-AR------------RE-
KK--------K---T-------VWLE----------------------IRN---------
-----NLNSFIFDSEVD--------VMKVIEL--S--------YDQLP------------
-----------HHLK--------PYLLYLA-CFSKDTAV-RV---D--VLKLLLH-----
-------------------------------------SEGL----------VE-------
-----DVMEDYLDN-----------LIS-SSL-----VI----------------LFD--
--EIGF-----Y-S------TF--Q--L---HDLV---YGFCLIKAR------------E
EMLF------------------------
>KAF3616913.1
------------------------------------------------------------
-----------------------------------K----NPV-ER--K------S-FT-
-----A--------GKII---V----G-----FE--EE----------TNWLIIK-LTS-
GPKD--------LDV---------IS---------I-TGMPGSGKTTLAY----KVYNDE
SVCSHFDFRAWCT-------VDQEYDEKRLLVKLL---NQ-VTG-S--------D-----
------------LK-------------------------FS----E------EI------
-------D----VADK----------------LRK------------QLFGK---RYLIV
LDDVWD-TTTWD-DLTRPF---P-EVE-KGSRIILTTRQKEVAFHG-KCNTD--PLN---
-LRLLRPE--E-SWELLEKRAF------------------G-NES-C-PDELLDVG-KEI
VQ------NCK--------GFPLVVDL----------IAGVI-AG------------FK-
KT--------K---D-------VWLD----------------------VRN---------
-----NLNSFILNSEVD--------VMKVIEL--S--------YDHLP------------
-----------HQCK--------PCFLYLA-SYPKDKEI-NR---E--RLKMYWR-----
-------------------------------------AEGL----------VEHT---KT
M-SAEEVMEIYLDN-----------FIS-SSL-----VI----------------AFN--
--EIGD-----F-P------TF--K--I---HDLV---HDFCLIKAR------------E
EKLF------------------------
>KAF3618115.1
------------------------------------------------------------
------------------------------------------V-ES--K------S-LT-
-----G--------GKII---V----G-----FT--EE----------TNWLIRK-LTR-
GPAS--------LDV---------IS---------V-TGMPGSGKTTLAY----KVYHDK
SVCSHFDLRAWCT-------VDQEYNENNLLVKLL---NQ-VTS-S--------D-----
------------LK-------------------------FS----E------DI------
-------D----VADK----------------LRK------------QLYGK---RYLIV
LDDVWD-IGTWD-DLTRPF---P-KVV-NGSRIILTTRQKKVAFHA-KGNTD--PLN---
-LRLLRPE--E-SWELLEKRAF------------------G-KES-C-PAELLDVG-KEI
AQ------NCK--------GLPLVVDL----------IAGVI-AG------------RE-
KT--------K---S-------LWLE----------------------VRN---------
-----NLNSFILNSEVD--------VMKVIEL--S--------YDHLP------------
-----------HHLK--------PCLIYLA-SFPKDSEV-DR---D--ELKMYWR-----
-------------------------------------AEGL----------IEQT---GM
K-SVEEVMEVYLDN-----------LIS-SSL-----VI----------------AFS--
--DIRN-----L-P------IC--H--I---HDLV---HDFCLVKAR------------E
EKLF------------------------
>KAF3618117.1
------------------------------------------------------------
------------VVHS-T-----------------K----KSV-ES--K------S-IT-
-----A--------GKII---V----G-----FE--EE----------TNWLFSK-LTS-
GPKE--------LDV---------IS---------I-TGMPGSGKTTLAY----KVYNDE
SVCSHFDLRAWCT-------VDQEYDEKKLLMKLF---NQ-VAG-L--------D-----
------------LK-------------------------FS----E------DI------
-------D----VADK----------------LRK------------QLYGK---RYLIV
LDDVWD-TTTWD-DLTRPF---P-DVE-KGSRIILTTRQKEVAFHG-KGNTD--PLN---
-LRLLRPE--E-SWELLEKRAF------------------G-EQS-C-PDELLEVG-KEI
AQ------NCK--------GLPLIVDL----------IAGVT-AG------------LE-
KK--------K---A-------VWLE----------------------VRN---------
-----NLNSFILNSEVD--------VMKVIEL--S--------YEHLP------------
-----------HHMK--------PCFLYLA-SFPKDAKI-SR---D--RLKMFWR-----
-------------------------------------AEGL----------VEQT---EM
M-SLEEVMEIYLDN-----------LIS-SSL-----VI----------------ASN--
--DIGD-----I-P------TC--Q--L---HDLV---HGFCLIKAR------------E
EKLF------------------------
>KAF3621834.1
-----------------------------------------ALNTV--------------
----------PA-Q-T-S-----------------NL--------A--R------F-PM-
-M----------N-EE-I---V----G-----FE--DV----------IENLRDQ-LIK-
G-TKG-------RDV---------IS---------V-VGMPGLGKTTLAY----RLYYDR
LITSHFDIRAQCC-------VSQVYSRKDLLVAIL---RD-AVN-V--DSGC--------
-------------R-------------------------------EKQ----A-------
-------D---ELADQ----------------LRK------------TLFSK---RYLIL
LDDVWE-TSVWD-DLIGCF---Q-DVN-NGSRVILTTRNHEVATYA-RFQSD--PHP---
-LRMFNND--E-SWELLRKKVF------------------G-EES-C-PLLLNNIG-QQI
AM------KCG--------QLPLSVAL----------VAGIL-AE------------ME-
KK-V------E-----------CWEQ----------------------LAN---------
-----NLGPH----IQK-------DSRSVIEQ--S--------YQILP------------
-----------YHLR--------SCFLYFG-AFLEDNVI-DV---S--KLTWLWI-----
-------------------------------------SEGF----------I-RS--CEG
K-SLEDIAEGYLEN-----------LIG-RNL-----VM---------GTKR-S--PQGK
I------------K------AC--R--I---HDLL---HDFCKERAK------------E
EMRI------------------------
>KAF3622676.1
------------------------------------------------------------
----------DT-LDT-E-----------------EL--------T--N------T-PR-
-M----------T-EE-V---V----G-----FE--DV----------MEKLREQ-LIS-
G-SKQ-------LDV---------IS---------V-VGMPGLGKTTVAN----KLYSDE
FVVSRFEIRAQCC-------VSQAYSRRNVLLSIL---RD-AIG-E--SPTL--------
-------------A-------------------------------KLS----T-------
-------D---ILADQ----------------LRK------------ILLRK---RYLIL
VDDVWE-ASVWD-DLRCCF---H-DDN-NGSRIILTTQHGGVAENA-KSVSD--PLY---
-LRLLNDD--E-SWKLLKQKVF------------------G-EES-C-SVLFSNIG-KEI
AN------KCR--------GLPLSIVL----------VAGML-TK------------MK-
KS-E------I-----------CWKQ----------------------VAM---------
-----NLCTD----ILS-------NSKTIIEQ--S--------YQSLP------------
-----------YHLK--------PCFLYFG-VFLEDKEI-NV---S--ILTWLWI-----
-------------------------------------AEGF----------I-KS--RDD
K-SLEDIAEGYLES-----------LIG-RNL-----VT---------VAKW-S--SSGK
V------------K------TC--R--I---HDLL---LCFCKERAK------------E
KNLL------------------------
>KAF3623065.1
------------------------------------------------------------
--------S-LIVVNS-R-----------------K----NPV-ER--K------S-LT-
-----T--------RKII---V----G-----FK--EE----------TNWLISK-LTS-
GPKD--------LDV---------IS---------I-TGMPGSGKTTLAY----KVYNDI
SVCSRFDLRAWCT-------VDQEYDEKKLLVKIF---NQ-VTG-S--------D-----
------------LN-------------------------FS----E------DI------
-------D----VADM----------------LRR------------QLFGK---RYLIV
LDDVWD-TTTWD-DLTRPF---P-DVE-KGSRIILTTRQKEVAFHG-KGNTN--PLN---
-LRLLGPE--E-CWELIEKRAF------------------G-KES-C-PDEPLDVG-KEI
AE------NCK--------GLPLVADL----------IAGVI-AG------------RE-
KE--------K---S-------VWLE----------------------VRN---------
-----NLNSFILNIEVD--------VMKVIEL--S--------YDHLP------------
-----------HHLK--------PCFLYLA-SYPKDTAV-DR---E--ILKTYWC-----
-------------------------------------AEGF----------VEQT---GM
K-CLEEEMEIYLDK-----------LVS-SSL-----VI----------------AFS--
--EIDL-----M-P----------------------------------------------
-RILN-----------------------
>KAF3623295.1
------------------------------------------------------------
------------VLNS-T-----------------K----MTV-EN--K------S-LT-
-----A--------GKII---V----G-----FE--EE----------TTWLISK-LTS-
GPKD--------LDV---------IS---------I-TGMPGSGKTTLGY----KVYNDK
SVCSHFDLRAWCT-------VDQDYDEKEVLVKLF---NQ-VTG-S--------D-----
------------LK-------------------------FS----E------DI------
-------D----VADK----------------LRK------------QLYGK---RYLIV
LDDVWD-TTTWD-ELTRPF---P-KVE-KGSRIILTTRQKEVACHG-KGITD--PLN---
-LRLLRPE--E-SWELLEKRAF------------------G-EES-C-PDELLEVG-KEI
AQ------NGK--------GLPLVVDL----------IAGVI-AG------------RE-
KS--------K---S-------VWLE----------------------VRN---------
-----NLNSFILNSEVD--------VMKVIEL--S--------YDHLP------------
-----------HHMK--------PCFLYLA-RFRKDKKI-NR---N--LLKMYWR-----
-------------------------------------AEGL----------VERM---KM
M-NVEEEMEIFLDN-----------LIS-SSL-----VI----------------AFN--
--EIGN-----L-P------AC--Q--I---HDLV---HDFCLIKAR------------E
EKLF------------------------
>KAF3623789.1
------------------------------------------------------------
-----------ISANS-P-----------------N----KPV-E---N-----KL-SI-
-----T--------GKII---V----G-----FE--EE----------TEWIIRK-LTS-
GPAE--------LDV---------IP---------I-VGMPGLGKTTLAY----KVYNDK
SVVCHFDVCAWCT-------VDQERNEKKLLQKIF---NE-VIG-P--------K-----
------------GR-------------------------VN----ED-----GI------
-------D--NDVADK----------------LRK------------WLFGK---RYLIV
LDDLWD-TATWD-ELTRPF---PTEFQ-KGSRVILTSRKKEVALHG-KCHSD--PLD---
-LRLLRPE--E-SWELLEKRVF------------------G-EEH-C-PDELKDVG-EKI
AQ------KCD--------GLPL-------------------------------------
------------------------------------------------------------
-------------DEEE--------VMKVIQL--S--------YDHLS------------
-----------DHLK--------PCFLYLA-SYPKDKDI-RI---S--ELKDLWS-----
-------------------------------------DEGL----------VEAT---DL
--SVEEVTEVYVDE-----------LIS-SSL-----I----------------------
---------------------------D---SEYL---YNSVSYNWH------------L
RHLR------------------------
>KAF3624664.1
------------------------------------------------------------
-----------S-HTS-S-----------------VL--------A--R------T-LR-
-I----------D-DE-I---V----G-----FE--DE----------IGTLIRQ-LTG-
G-SKK-------RDI---------IS---------I-VGMPGAGKTALAN----RLFLDK
SVVRHFDVHARCY-------MSSAHSRRERLLSILEMLHV-SID-E--SSLL--------
-------------S-------------------------------KKT----N-------
-----------DLAAM----------------LRK------------ILHTG---RYLIL
LDDVPD-ARAWD-DLEPCF---C-DTN-NGSRILLTTRHYNVANNV-KLLSE--PLC---
-LRMLDDG--E-SWMLLKKKVF------------------G-EGF-C-SPLLEKVG-RKI
AR------KCG--------GLPLSIVF----------VACIL-AR------------KE-
RA-E------Q-----------CWKQ----------------------VAR---------
-----SLGSE----IPC-------YPENIIEQ--S--------YQDLP------------
-----------YHLK--------SCFLYFG-MFSDQEEI-NI---S--KLTLLWI-----
-------------------------------------GEGF----------V-KG--DEH
K-SLEDIAEGYLKN-----------LVE-SNL-----VM---------LAKR-S--YGGK
V------------K------VC--R--I---HDIL---FHFCKARAH------------T
ENLI------------------------
>KAF3624905.1
------------------------------------------------------------
------------VVNS-S-----------------K----KPV-ES--R------S-LP-
-----S--------GKII---V----G-----FE--DE----------TDWIISK-LTS-
GPKE--------LDV---------IS---------I-TGMPGSGKTTLAY----KVYNDK
SVSRHFDIRAWCT-------VDQVSDKKKLWVELL---NL-VAG-S--------G-----
------------LK-------------------------FS----E------DI------
-------D----VADM----------------LRK------------QLFGK---RYLIV
LDDVWD-STTWD-ALTRPF---P-LCE-IGSRIIFTTREKNVAIHG-MRNTD--PLN---
-LRLLRPE--E-SWELLEKRAF------------------G-EQS-C-PDELLDIG-KEI
SQ------KCQ--------GLPLVADL----------IAGVI-AR------------RE-
KK--------K---T-------VWLE----------------------IRN---------
-----NLNSFIFDSEVD--------VMKVIEL--S--------YDQLP------------
-----------HHLK--------PYLLYLA-CFSKDTAV-RV---D--VLKLLLH-----
-------------------------------------SEGL----------VE-------
-----DVMEDYLDN-----------LIS-SSL-----VI----------------LFD--
--EIGF-----Y-S------TF--Q--L---HDLV---YGFCLIKAR------------E
EMLF------------------------
>KAF3625092.1
------------------------------------------------------------
--------------NS-I-----------------K----KPV-ES--K------S-LT-
-----A--------SKII---V----G-----FE--KE----------THWIISK-LTS-
GPKD--------LDV---------IS---------I-TGMPGSGKTTLAY----QVYNDE
SVSRHFDIRAWCT-------IGQEYDKKELLEKVY---KQ-VTG-S--------D-----
------------SK-------------------------LS----E------NI------
-------D----VADE----------------LRR------------HLIGK---RYLIF
LDDLWD-TDTWD-KLKRPF---P-VVE-NGSRMILTTRKMEVALYG-KHNTD--PLN---
-LRLLRSE--E-TWELLEKRAF------------------G-EES-C-PNELLDVG-KEI
AQ------NCN--------GLPLVADL----------IAGVI-AG------------RE-
KK--------K---T-------AWLE----------------------IRN---------
-----NLKSYVFNSEVD--------VMKVIEL--S--------YDHLP------------
-----------HHLK--------PCLLYLA-SSPKSSG-----------LKVNWP-----
-------------------------------------AQGL----------VEQT---DM
K-SM-----VYFDD-----------LIS-SSL-----VT----------------FIN--
--EIGN-----E-P------IF--L--M---HELI---SDFCLIKAK------------E
EKLF------------------------
>KAF3628188.1
------------------------------------------------------------
----------------------------------------NPA-ER--K------S-LT-
-----T--------GKII---V----G-----FK--EE----------TNWLISK-LTS-
APKD--------LDV---------IS---------I-TGMPGSGKTTLAY----KVYNDE
AVCSHFDLRAWCT-------VDQEYDEKKLLVKLF---NQ-VTG-S--------D-----
------------LK-------------------------FS----E------DI------
-------D----VADM----------------LRR------------ELFGK---RYLIV
LDDVWD-TTTWD-DLTRPF---P-EVE-KGSRIILTTRQKEVALHG-KGNTD--PLN---
-LRLLSPE--E-SWELIEKRAF------------------G-EQS-C-PDELLDVG-KEI
AE------NCK--------GLPLVSDL----------IAGVI-AG------------RE-
KE--------K---S-------VWLE----------------------VRN---------
-----NLNSFILNSEVD--------AMKVIEL--S--------YNHLP------------
-----------HHLK--------PCLIYLA-SFPKDREI-QF---D--ALQIYWR-----
-------------------------------------AEGL----------AEKT-----
-----EVLQVYFDS-----------LIT-SSL-----VT----------------SFN--
--EIGY-----R-Q------TC--Q--I---HDLV---HDFCLIKAR------------E
EKLF------------------------
>KAF3631805.1
------------------------------------------------------------
-----------------------------------K----NPV-ER--K------S-LT-
-----T--------GKII---V----G-----FE--EE----------TNWLISK-LTS-
GLKD--------LDV---------IS---------I-TGMAGSGKTTLAY----KVYNDE
SVCSHFDLHAWCT-------IDQEYDEKKLLMKLF---NQ-VTG-S--------D-----
------------LK-------------------------FS----E------DI------
-------D----VADK----------------LRK------------QLYGK---RYLIV
LDDVWD-IDTWD-ELTRPF---P-EVV-KGSRIILKTRQKEVAFHG-KCNTD--PLT---
-LRLLRPE--E-SWELLEKRAF------------------G-EES-F-PDELLDVG-KDI
VQ------NCK--------GLSLVVDL----------IAGVI-AG------------LE-
KK--------K---V-------VWLE----------------------VRN---------
-----NLNSFILNSEVD--------VMKVIEL--S--------YDHLP------------
-----------HHMK--------PCFLYLA-SYPKDQEI-NI---N--ALKIYWR-----
-------------------------------------AEGL----------AEQR---EM
M-SFEEVMEIYLDN-----------LIS-SIL-----VI----------------AFN--
--EIGN-----H-P------TC--Q--I---HDLV---HDFCLIKAR------------Q
EKLF------------------------
>KAF3631806.1
------------------------------------------------------------
-----------------------------------K----NPV-ER--K------S-LT-
-----T--------GKII---V----G-----FK--EE----------TNWLISQ-LTS-
GPKD--------LDV---------IS---------I-TGMPGSGKTTLAY----KAYNDE
SVCSHFDLRAWFT-------VDQDYDEKEVLVKLF---NQ-VTG-S--------D-----
------------LK-------------------------FS----E------EI------
-------D----VADE----------------LRK------------KLYGK---RYLIV
LDDVWD-ITTWD-DLTRPF---P-EAN-KGSRIVLTTRQKEVAFHG-KGNSN--PLN---
-LRLLRRE--E-CWELLEKRAF------------------G-NKS-C-PDELLDVG-KEI
AQ------NCK--------GLPLVADL----------IAGVI-AG------------LE-
KE--------K---S-------VWLE----------------------VRN---------
-----NLNSFILNSEVD--------VMKVIEL--S--------YDHLP------------
-----------LQLK--------PCFLYLA-SFSKDTEI-HR---K--VLKIYWR-----
-------------------------------------AEGL----------VEQT---EM
M-SVDEVSEIYLDN-----------LIS-SSL-----VI----------------AFN--
--EIGY-----Y-P------TC--Q--L---HDLV---HDFCLIKAK------------E
EKLF------------------------
>KAF3634241.1
------------------------------------------------------------
------------VVNS-T-----------------K----KIV-ES--K------S-LT-
-----V--------GKII---V----G-----FE--EE----------TNWLISK-LTS-
GLKD--------LDV---------IS---------I-TGMPGSGKTTLAY----KVYNDE
SVSRRFDICAWCT-------VGQEYDKINLLEKVY---NQ-VTG-P--------D-----
------------SK-------------------------LS----E------NI------
-------D----VADE----------------LRR------------HLLGK---RYLIV
LDDLWD-TDAWD-KLTRPF---P-LVE-NGSRIILTSRDMVVGLYG-KRNTD--PLN---
-LRLLRPE--E-SWELLEKRAF------------------G-NKS-C-PDELLDVG-KEI
AQ------NCK--------GLPLVVDL----------IAGVI-AG------------RE-
KT--------K---S-------VWLE----------------------IRN---------
-----NLNSFILNSEVY--------VMKVVKL--S--------YDHLP------------
-----------LQLK--------PCFLYLA-RYPKDNAV-DR---N--WLKMFWC-----
-------------------------------------AEGL----------VEQT---EL
K-SLEEVMEIYLDN-----------LIS-SSL-----VI----------------AFN--
--EIGN-----Y-P------TC--Q--L---HDLV---HDFCLIKAK------------E
EKLF------------------------
>KAF3636787.1
------------------------------------------------------------
-----------------P-----------------K----KPV-ES--K------S-LT-
-----A--------GKII---V----G-----FE--EE----------TNWLIRK-LTS-
GPAN--------LDV---------IS---------I-TGMPGSGKTTLVY----KVYNDE
SVCSHFDLRAWCT-------VDQQCDGKKLLVKIF---NQ-VTG-S--------D-----
------------LK-------------------------FS----E------VT------
-------D----VADK----------------LRK------------QLYAK---RYLIV
LDDVWD-TTTWD-DLTRPF---P-KVE-KGSRIILTTRQKEVAFHV-KGNTN--PLN---
-LRLLRPE--E-SWELLEKRAF------------------G-NES-F-PDELLDVG-KEI
VQ------NCK--------GLPLVVDL----------IAGVI-AG------------LE-
KK--------K---S-------VWLE----------------------VRN---------
-----NLSSFIFNSEVD--------VMKVIEL--S--------YDHLP------------
-----------HHLK--------PCLIYLA-CFRKDTAV-ER---I--TLEMYLC-----
-------------------------------------AEGL----------VEQT---KM
K-SLEEEMEIYLDK-----------LIS-SSL-----VI----------------ACN--
--ELGD-----L-P------SC--Q--L---HDLV---HDFCLIKAR------------E
EKLF------------------------
>KAF3638048.1
------------------------------------------------------------
------------VEPS-K-----------------HL----P---T--H-----RS-NP-
-V---N------D-EE-I---V----G-----FE--NE----------SEKIIQY-LIR-
G-TNE-------IDV---------VP---------V-VGMGGQGKTTIAK----KVYNNG
SIVRHFDVRAWCI-------ISQSYNRRDLLQEIF---SQ-VTG-K--------------
-------------E-------------------------------DKG----D----K--
-------E--DILADK----------------LKK------------SLTGK---RYLIV
LDDMWD-GKAWD-DLRFSF---P-DVG-NRSRIVITTRLEEVAKQV-KHHID--PYS---
-LPFLTSD--E-SLKLLQKKVF------------------Q-QES-C-PPSLQDVS-KAV
AE------RCK--------GLPLVIVL----------VAGII-KR---------------
NKME------A---S-------WWHE----------------------VKN---------
-----SLVSY-NGESEG-------YSLSTMQL--S--------YDNLP------------
-----------DHLR--------PCLLYMG-MFPEDSRI-PV---S--ELISLWI-----
-------------------------------------AECF----------V-QNIEESG
R--LEETAEGYLND-----------LIS-SNV-----VM---------VSGR-R--YNGK
V------------K------YC--Q--V---HDVV---LHFCLNKSR------------E
EKFM------------------------
>KAF3646594.1
------------------------------------------------------------
--------------NS-T-----------------K----KPV-ER--K------S-LT-
-----T--------GKVI---V----G-----FK--EE----------TDWLIRK-LTN-
GPAN--------LDV---------IS---------I-FGMPGSGKTTLAY----KVYNDK
SVFSHFDLRAWCT-------VDQEYDEKTLLVKLF---NQ-VTG-S--------D-----
------------LK-------------------------FG----E------DI------
-------D----VADM----------------LRK------------QLFGK---RYLIV
LDDVWD-IDAWD-GLTRPF---P-EAE-KRSRIILTTRQKEVAFHA-KGNTD--PLN---
-LRLLSPE--E-SWELLEKRAF------------------G-NDS-C-PDELLEVG-REI
AR------NCK--------GLPLVADL----------IAGVI-VG------------RE-
KK--------K---T-------AWLE----------------------IRN---------
-----NLNSFILNSEVE--------VMKVIEL--S--------YDHLP------------
-----------NHLK--------PCLLDLA-TLRKDTAI-II---N--VLKAYWR-----
-------------------------------------AEGF----------VE-------
-----EVMEVYLDN-----------LIS-SSL-----VI----------------IFN--
--EIGH-----H-S------TC--Q--I---HDLV---HDFCSIKAR------------K
EKFY------------------------
>KAF3650263.1
------------------------------------------------------------
--------------TV-K-----------------HV----A---T--Q-----HS-NL-
-M---T------A-EE-I---V----G-----FR--ND----------TEKMIQY-LTR-
G-TNE-------LDV---------VP---------I-VGMGGQGKTTIAR----KVYNHD
IVISHFDVRAWCI-------ISQTYNRRELLQDIF---NQ-VTN-S--------------
-------------N-------------------------------DKG----D----K--
-------D--DVLADI----------------LKK------------NLTWK---RYLIV
LDDMWD-GAAWD-DFCLCF---P-DVG-NRSRIVVTTRLEKVGEHV-KRYTD--LYF---
-LPFLTPD--E-SCKLLQKKVF------------------Q-EED-F-PLELQDVS-LAV
AK------RCR--------GLPLVVVL----------IAGII-KK---------------
RPME------E---S-------WWHE----------------------VKN---------
-----ALFSYL-GESEE-------YSLSTMQL--S--------YDNLP------------
-----------DHLR--------PCLLYIG-MFPEDARI-PV---S--KLISLWI-----
-------------------------------------AEGF----------M-QNV-ESG
R-LMEEAAEGYLMD-----------LIS-SNV-----VM---------VSKR-E--YNGK
V------------K------YC--H--V---HDVV---LHFCMERSR------------E
EKFM------------------------
>KAF3650333.1
------------------------------------------------------------
----------------------------------------KPV-I---N-----RS-SI-
-----A--------SKIN---V----G-----FE--EE----------TEWIIRK-LTS-
GPAE--------VDV---------IS---------I-LGMPGLGKTTLAY----RVYIEK
SVVGHFDIRAWCT-------VDQERNEKKLLQKIF---NE-VIG-L--------K-----
------------E---------------------------S----ED-----YI------
-------D--DDVADR----------------LWR------------QLFGK---RYLIV
LDDLWD-TATWD-ELTRPF---PTEFQ-KGSRVILTSRKKEVALHG-KRHSV--PLD---
-LRLLRPD--E-SWELLEKRVF------------------G-EER-C-PDELKDVG-EKI
AR------KCD--------GLPLVLDL----------IGGVI-SR------------ME-
KK--------E---A-------LWLE----------------------VLN---------
-----NLSSFIFKDEEE--------VMKVIQL--S--------YDHLS------------
-----------GHLK--------PCLLYLA-SYPKDKNI-AI---S--WLKDLWS-----
-------------------------------------DEGL----------VEPT---DL
K-SVEEVTEVCVDE-----------SIS-SSL-----VI----------------V----
---RG--GR--H-P------SC--Q--I---HDLV---HDFCSIIAR------------K
EKLF------------------------
>KAF3653998.1
------------------------------------------DTTA--------------
----------SA-DPS-T-----------------QS--------D--T------A-PM-
-M----------N-QE-I---V----G-----FE--DV----------MGTLKEK-LIK-
G-SKE-------LDV---------VS---------I-VGMPGLGKTTLAN----KLYFDE
HVKSHFDIRAQCV-------VSQVYTRKDLLLVLL---RD-AIG-Y--IPVF--------
-------------H-------------------------------ETP----S-------
-------E--ADVADT----------------LRK------------VLWHN---RYLIL
VDDIWE-TTAWD-DLRSCF---R-DDN-NGSRIILTTRDHEVAIYA-KSVSD--PLR---
-LRMFKED--E-SWKLLEKKVF------------------H-KEK-F-SPHLTEVG-LEI
AK------KCG--------RLPLSIVL----------VAGIL-AK------------ME-
KK-E------Q-----------CWRQ----------------------LAA---------
-----EFGPH----IHN-------DSKNIIEK--S--------YQHLP------------
-----------YHLR--------LCFLYFG-AFLEDEEI-KV---S--KLTSLWI-----
-------------------------------------SEGF----------I-KS--CKD
E-NLEDTADCYLEN-----------LIG-RNV-----VT---------DVKR-S--STGK
V------------K------TC--R--I---HDLL---LDFCKERAN------------K
ENLI------------------------
>KAF3655518.1
------------------------------------------------------------
------------------------------------------------N-----KS-SI-
-----A--------GKII---V----G-----FE--EE----------TEWIIRK-LTT-
GPAE--------VDV---------IS---------I-VGMPGLGKTTLAY----KVYNEK
SVVGHFDILAWCT-------VDQERNEKKLLQKIF---NQ-VMG-L--------K-----
------------ER-------------------------FN----ED-----DI------
-------D---DVADK----------------LRK------------ELFGK---RYLVV
LDDMWD-TATWD-ELTRPF--------------------------------D--PLD---
-LRLLRPE--E-SWALLEKRVF------------------G-EES-C-PDELRDVG-EKI
SQ------KCD--------GLPLVLDL----------ISGVM-SR------------KE-
KK--------E---V-------LWLE----------------------ILN---------
-----NLSSFIFKDEEE--------VMKVTQL--S--------YDHLS------------
-----------DHLK--------PCFLYLA-SYPKDEDI-EI---S--QLKDLWS-----
-------------------------------------REGL----------VEQT---DL
K-SVEEVTEVFVDE-----------LIA-SSL-----VI----------------V----
---RG--RR--K-Q------RC--Q--I---HDLV---HDFCSIKAR------------T
EKLF------------------------
>KAF3655754.1
------------------------------------------------------------
------------------------------------------------N-----KS-SI-
-----A--------GKII---V----G-----FK--EE----------TKRIIRN-LTS-
GPAE--------IDV---------IS---------I-VGMPGLGKTTLAY----RVYNEK
SVVGHFDVRAWCT-------VDQERNQKKLLQKIF---NQ-VNG-L--------K-----
------------GS-------------------------FN----EE-----GI------
-------D--DDIADK----------------LRK------------HLFGK---RYLIV
LDDLWD-TATWD-ELTRPLFTIPSEFQ-NGSRVILTSRKKEVALHG-KCHSD--PLD---
-LRLLRPE--E-SWELLEKRVF------------------G-EEH-F-PDELKDVG-AKI
AE------KCN--------GLPLVLDL----------IGGVI-SR------------KE-
KK--------Q---A-------LWLE----------------------VLN---------
-----NLSSFIFKDEEE--------VMKVIQL--S--------YDHLS------------
-----------DHLK--------PCFLYLA-SYPKDKNI-RI---S--WLKDLWS-----
-------------------------------------DEGL----------VEPT---DM
K-SVEDVTEVYVDE-----------LIS-SSL-----VI----------------V----
---RG--GR--H-P------SF--Q--I---HNLV---HDFCSIKAR------------M
EKLF------------------------
>KAF3658255.1
------------------------------------------------------------
----------LIVVNS-------------------T----KKV-EN--K------S-LT-
-----T--------DKII---V----G-----FE--KE----------TNWLISK-LTS-
GPKD--------LDV---------IS---------I-TGMPGSGKTTLAY----KVYNDK
SVARRFDIRAWCT-------VGQECDKRNLLNKVY---NQ-VTG-P--------D-----
------------SK-------------------------LI----E------NI------
-------D----VADE----------------LRR------------HILGK---RYLIL
LDDLWD-TDTWD-KLTRPF---P-LAD-NESRIILSSRDMEVGLYG-KCNTD--LLN---
-LRLLRLE--E-SWELLEKRAF------------------G-EQS-C-PDE---------
------------------------------------------------------------
-----------------------LLE----------------------VEK---------
-----EIAQKF---EVD--------VMKVIEL--S--------YDHLP------------
-----------LQLK--------PCFLYLA-HYPKDTQI-SR---D--LLKMYLR-----
-------------------------------------AEWL----------VKEK---RM
K-SVEEVMEAYLDN-----------LIF-NIL-----VI---------------------
--------------------TF--N--E---IDLM---PQIVQIYY--------------
----------------------------
>KAF3658276.1
-----------------------------------------AMYTV--------------
----------AA-HTS-S-----------------NL--------A--R------S-PR-
-M----------T-EE-I---V----G-----FK--DV----------IQTLRGQ-LIS-
G-TKE-------RRV---------IP---------I-VGMPGLGKTTLAY----RLYFD-
------------------------------------------------------------
-------------R-------------------------------GKL----A-------
-------D---ELANE----------------LRK------------ALFSK---RYLVL
LDDVWE-VNVWD-DLIGCF---N-DAS-NGSRIILTTRNFEVANYT-RFQSD--PLQ---
-LRMFNED--E-SWELLRKKVF------------------G-EEN-C-STLLTKIG-RQI
AE------KCG--------QLPLSIAL----------VAGIL-AE------------ME-
KK-E------E-----------CWEQ----------------------LAN---------
-----NLGPH----IHK-------DSRAIIEQ--S--------YQILP------------
-----------YHLR--------SCFLYFG-SFLEDSVI-DV---P--RLTRLWI-----
-------------------------------------SEGF----------I-KS--CEG
K-SLEDTAKGYFEN-----------LLG-RNL-----VM---------GTKR-R--YGGE
I------------K------AC--R--V---HDLL---YDFCKERAK------------E
ENLL------------------------
>KAF3658277.1
------------------------------------------NSTV--------------
----------TA-HAS-S-----------------SL--------T--Q------S-LR-
-M----------D-EE-I---V----G-----FK--DV----------TKKLKDQ-LIN-
G-TKG-------RDV---------IT---------I-AGMPGLGKTTLAY----SLYSDR
LVASHFDRCAQYC-------VSQVYSRKDLLLAVL---HD-VMG-E--NPQR--------
-------------E-------------------------------FKR----A-------
-------D---ELADE----------------LRK------------ALFSK---RYLIL
IDDVWE-TSVWD-DLVGCF---Q-DAN-NGSRVILTTRNHEVANYA-RFHSD--PLL---
-LRMFNDD--E-SLELLRKKVF------------------G-EES-F-PPLLTNIG-KQI
AK------RCG--------GLPLSVSL----------VAGIL-LK------------ME-
KK-E------E-----------CWEQ----------------------VAN---------
-----NIGPY----IHN-------DSRAILEH--S--------FRVLP------------
-----------YHMR--------SCFLYFG-SFLEDSVI-PI---S--KLTRLWI-----
-------------------------------------SEGF----------V-KS--CNG
K-SLEDIAEGYLEN-----------LIG-RNL-----VM---------GTKR-S--SRGK
I------------K------AC--R--I---HDLL---HDFCKERAK------------E
QNLF------------------------
>KAF3658278.1
-------------------------------------------NAV--------------
----------TA-HKS-S-----------------NL--------V--R------S-SR-
-M----------N-EE-I---I----G-----FE--DV----------IEKLRDQ-LIK-
G-TKG-------RDV---------IS---------I-IGMPGLGKTTLAY----RLYYDW
SVSSHFDIRAQCC-------VSQLYSRKELLMAIL---RD-AIN-E--KFES--------
-------------S-------------------------------EKQ----P-------
-------D---ELAYQ----------------LHR------------TLFSR---RYLIL
VDDVWE-TSVWD-DLVGCF---R-DAN-NGSRIILTTRNLDVANYT-RFYSD--PLQ---
-LRMFNED--E-SWELLRKKVF------------------G-EES-C-PPLLTEVG-QQI
AK------KCG--------QLPLSVVL----------VAGIL-SE------------LE-
KE-E------E-----------CWER----------------------FAN---------
-----NLGPH----IHK-------DSRAIIEQ--S--------YQILP------------
-----------YHLR--------SCFLYFG-AFPEDSVV-HV---S--TLAQLWI-----
-------------------------------------SQGF----------V-KS--CEG
K-ILEDIAEGYLEN-----------LIG-RNL-----VM---------GIKR-N--SQGK
I------------K------TC--C--L---HDLL---HDFCKERSE------------E
ENFI------------------------
>KAF3659092.1
------------------------------------------------------------
-----------------------------------K----NPV-ER--K------S-LT-
-----T--------GKII---V----G-----FK--EE----------TNWLISK-LTS-
GPKD--------VDV---------IS---------I-TGMPGSGKTTLAY----KVYNDE
SVCSHFDVRAWCT-------VDQEYDEKKLLVKLF---NQ-VTG-S--------D-----
------------LK-------------------------SS----E------DI------
-------D----VADK----------------LRK------------QLYGK---RYLIV
LDDVWD-TTTWD-DLTRPF---P-EAE-KGSRIILTTRQKEVAFHG-KGNTD--PLN---
-LRLLRPE--E-SWELLEKRAF------------------G-EQS-C-PDELLDVG-KEI
AE------NCK--------GLPLVADM----------IAGVI-AG------------LE-
KK--------K---A-------AWLE----------------------VRN---------
-----NLNSFIFGSEVD--------VMKVIEL--S--------YDHLP------------
-----------HHMK--------PCILFLA-SFPKDTAM-ER---V--VLKIYWR-----
-------------------------------------VERL----------VEQT---EM
K-SLEEEMEIYLDK-----------LTS-CSL-----VI----------------AFN--
--EIGD-----A-P------TC--Q--L---HDLV---HKFCLIKAR------------E
EKWF------------------------
>KAF3659093.1
------------------------------------------------------------
-----------------P-----------------K----NPV-ER--K------T-LT-
-----T--------GKII---V----G-----FK--EE----------TIWLISQ-LTS-
GPKD--------LDA---------VS---------I-TGMPCSGKTTLAY----KAYNDE
SVCRHFDLRAWCT-------VDQDYDEKEVLVKLF---NQ-VSG-S--------D-----
------------LK-------------------------FS----E------EI------
-------D----VADE----------------LRK------------KLYGK---RYLIV
LDDVWD-ITTWD-DLTRPF---P-EAK-KGSRILLTTRQKEVAFHG-KGNSN--PPN---
-LRLLRR-----------------------------------------------------
---------------------------------------------------------LE-
KE--------K---S-------VWLE----------------------VRN---------
-----NLSSFILNSEVD--------VMKVIEL--S--------YDHLP------------
-----------LQLM--------PCFLYLA-SFSKDTEI-HR---K--VLKMYWH-----
-------------------------------------AEGL----------VEQT---EM
M-SVDEVTEIYMDN-----------LIS-SSL-----VI----------------AFN--
--EMGY-----Y-P------TF--Q--L---HDLV---HDFCLIKAK------------E
EKLF------------------------
>KAF3662779.1
------------------------------------------------------------
--------------PS-K-----------------RQ----P---I--Q-----HS-DL-
-M---Y------D-EE-I---V----G-----FH--ND----------MKRIIQH-LIQ-
G-ANE-------LDV---------VP---------I-VGMGGQGKTTCAR----KVYNSD
AIVSHFDVRAWCI-------ISQTYNRRELLQEIF---SQ-VTG-S--------------
-------------K-------------------------------DKG----D----K--
-------D--DILADE----------------LRK------------SLMKK---RYLIV
LDDMWD-CMTWD-NLRLCF---P-DGG-NRSRILVTTRLEKVGEHV-KRHTD--LYF---
-LPFLTPD--E-SSKLLQKKVF------------------Q-RED-C-PPELHDVS-QEV
AK------RCK--------GLPLVIIL----------VAGII-KR---------------
KKME------A---S-------WWHE----------------------VKN---------
-----SLLSYL-GESEG-------YGLSTMKL--S--------YDNLP------------
-----------DHLR--------PCLLYMG-MFLEDARI-P-------------------
------------------------------------------------------NI-ESG
R-L-EEAAEEYLMD-----------LIR-SNV-----VM---------VS----------
------------------------------------------------------------
----------------------------
>KAF3664770.1
------------------------------------------------------------
-----------------------------------K----QPV-ES--K------S-LI-
-----T--------SKII---V----G-----FE--EE----------TNWLISQ-LTS-
GPKD--------LDV---------IS---------I-TGMPGSGKTTLAY----KVYNDK
SVCSHFDLRAWCT-------VDQDYDEKNLLVKLF---NQ-VTG-S--------Y-----
------------LK-------------------------LS----E------DI------
-------D----VADE----------------LRR------------KLHGN---RYLIV
LDDVWD-IDTWD-DLTRPF---P-NVK-KGSRIILTTRQMEVAFHG-RGTTD--PLN---
-LRLLRPE--E-SWEILEKRAF------------------G-KES-C-PDELLDVG-KEI
VQ------NCK--------GLPLVVDL----------IAGVI-AG------------LE-
KS--------K---A-------MWFE----------------------VRN---------
-----NLNSFIFGSEVD--------VMKVIEL--S--------YNHLP------------
-----------HHMK--------PCFLYLA-KYPKDTKI-SR---D--LLKVYWR-----
-------------------------------------AEGL----------VEQT---EM
K-SLEEVMENYLDN-----------LIS-SSL-----VI----------------AFN--
--EIGD-----S-P------SC--Q--L---HDLV---HGFCLIKAR------------R
EKLF------------------------
>KAF3665558.1
-----------------------------------------TMNTN--------------
----------IG-NTS-S-----------------QL--------D--R------T-PN-
-L----------N-DE-I---V----G-----FE--DE----------IAKLRAR-LTE-
G-TKA-------RDV---------IS---------I-VGMPGQGKTTLAY----RLYSDK
SVVAHFDIRAQCS-------VSQLYSRLDLVLAIL---HD-A-------DQRR-D---KS
ILHDAAGEDS-QRR-------------------------------KMR----E-------
-------D---DLADD----------------LRK------------NLLPK---RYLIL
LDDVWE-TSVWD-DLRGCF---Q-DAN-NGSRIIITTRDHEVANYS-RCHSE--PLQ---
-LRMFNDG--E-SWMLLKKKVF------------------G-EEH-C-PPLLTNVG-KKI
AK------KCG--------KLPLSIAL----------VAGIL-SE------------ME-
KK-E------E-----------YWER----------------------VAA---------
-----NLGSH----IHS-------DSKAIIEQ--S--------YQNLP------------
-----------YHLR--------CCFLYFG-SFLEDTMI-SV---S--KLTKLWT-----
-------------------------------------SEGF----------I-KG--YEG
K-SPEDIAECYLEN-----------LIT-RNL-----VM---------DAKR-S--FGGK
I------------K------AC--R--V---HDLL---HDFCKERAK------------E
ENLL------------------------
>KAF3667066.1
------------------------------------------LNTV--------------
----------PA-H-T-S-----------------NL--------A--R------S-PM-
-M----------N-EE-I---V----G-----FE--DV----------IEKLRDQ-LTK-
G-TKG-------RDV---------IS---------I-VGMPGLGKTTLAY----RLYSDR
LVASHFDIRAQCC-------VSQVYSRKDLLMAIL---RD-AIS-V--NFEC--------
-------------R-------------------------------GKQ----P-------
-------D---ELADQ----------------LRK------------TLLPK---RYLIL
VDDMWE-TRVWD-DLIGCF---Q-DAN-NGSRIILTTRNIEIANYT-RFRSD--PLQ---
-LRMFNED--E-SWELLRKKLF------------------C-EES-F-SPLLSKIG-KEV
AK------KCE--------HLPLSVVL----------VAGIL-AE------------ME-
KK-E------E-----------CWEQ----------------------FAN---------
-----NLGPH----IHK-------DSRAIIEQ--S--------YQILP------------
-----------YHLR--------SCFLYFG-RFLEDSVI-PV---S--KLTRLWI-----
-------------------------------------SEGF----------V-RS--CKG
K-SLEDIAEGYLEN-----------LIG-RNL-----VM---------GTKW-N--CRGK
I------------K------AC--R--V---HDLL---HDFCKERAK------------E
EMRL------------------------
>KAF3667138.1
-------------------------------------------QVG--------------
----------SS-CVL-S-----------------RT--------N---------A-PT-
-L---N------D-DV-V---V----G-----F---------------------------
------------------------IS---------I-VGMPGLGKTTLAK----KVFNDE
KVLNYFDKRAWCY-------VSEVYKNKELLLEIL---SQ-VLE-D--VDEA--------
-------------T-------------------------------KMK----D-------
-------D--ADLAVL----------------LYR------------KLKRK---RYLIV
LDDLWD-IKAWD-DLRRSF---P-DDD-NGSRILVTSRLQHLASQV-ESDTK--PDNHPT
PLRFFTVE--E-SWELLQKKVF------------------A-TDC-C-PRNLKEPG-MRI
AR------SCH--------GLPLAVTL----------VAGIL-AR------------TE-
KI--------E---S-------WWNE----------------------VAE---------
-----SISSYIVD-DPN-------QCRVILEL--S--------YKHLP------------
-----------DYLK--------PCFLYFG-EFLMHPHI-PV---R--KLIWLWI-----
-------------------------------------AEGF----------V-SK--TEG
E-SFEDIAEDYLTD-----------LIG-RSL-----VM---------ATKK-S--TNGS
V------------K------VC--R--V---HDLL---REYCKRKAE------------E
DNFF------------------------
>KAF3682971.1
------------------------------------------------------------
-------------EPS-K-----------------RQ----P---I--Q-----HS-DL-
-I---Y------D-EE-I---V----G-----FH--ND----------MKRIIQH-LIQ-
G-ANE-------VDV---------VT---------I-VGMGGLGKTTCAR----KVYSSE
IIVSNFDVRAWCI-------ISQTYNRRELLQEIF---SQ-VTG-S--------------
-------------K-------------------------------DKG----D----K--
-------D--DILADE----------------LRR------------SLMGK---RYLIV
LDDMWD-GIAWD-DLRLCF---P-DSG-NRSRIVVTTRLEKVGEHV-KRYTD--LYF---
-LPFLTPE--E-SCRLLHKKVF------------------Q-KDD-C-PPDLQDVS-QAV
AK------RCK--------GLPLVIVL----------VAGII-KK---------------
KKME------A---S-------WWHE----------------------VKK---------
-----SLLSCL-GDSEG-------YGLSTMKL--S--------YDNLP------------
-----------DYLR--------PCLLYMG-MFPEDARI-PA---S--KLISLWI-----
-------------------------------------AEGF----------V-QNI-ESG
R-L-EEAAEEYLMD-----------LIR-GNV-----VM---------VSRT-R--YNGK
V------------K------DC--Q--V---HDVV---LHFCLEKSK------------E
EKFM------------------------
>KAF3682977.1
------------------------------------------------------------
-----------------------------------YL----P---T--H-----HS-NP-
-V---I------D-EE-I---V----G-----FG--ND----------IEKLIQY-LIR-
G-TND-------LDV---------IP---------I-IGMGGQGKRTIAR----KVYNND
MIVSLFDVQACCI-------ISQSYNLRELLQEIF---SQ-VTS-S--------------
-------------K-------------------------------DNG----D----E--
-------G--DILSDK----------------LRK------------SLIGK---RYLIV
LDDMWD-CMSWD-DLTLCF---P-DVG-HRSRIVVTTRLEKVGEHV-KCYTD--LYF---
-LPFLTPD--E-SCGLLQKKVF------------------Q-KED-Y-PPELQDVS-LAV
AE------KCK--------GLPLEIIL----------VAGII-KR---------------
NKME------A---S-------WWHE----------------------VKD---------
-----ALFEYLDRESGE-------YSLSTMQL--S--------YDNLP------------
-----------DYLK--------PCLLYMG-MFPEDARI-PV---S--KLISLWI-----
-------------------------------------AEGF----------V-QNV-ESG
R-LMEEIAEDYLMD-----------LIS-SNV-----VM---------VSRR-R--YNGK
I------------K------CS--Q--V---HDVV---LHFCLEKSR------------E
ERFM------------------------
>KAF3682986.1
------------------------------------------------------------
----------SVVEPS-K-----------------HL----P---T--H-----RS-NP-
-V---N------D-EE-I---V----G-----FE--NE----------SEKIIQY-LIR-
G-THE-------IDV---------VP---------I-VGMGGQGKTTIAR----KVYNNG
NIVHYFDVRAWCI-------ISQSYNRRDLLQEIF---CQ-VAG-K--------------
-------------E-------------------------------DKG----D----K--
-------E--DILAYK----------------LKQ------------SLTGK---RYLIV
LDDMWD-GKAWD-DLRFSF---P-D-G-NRSRIVITTRLEEVAKQV-KHHID--PYS---
-LPFLTPD--D-SLKLLQKKVF------------------Q-QES-C-PPSLQDVS-KAV
AE------RCK--------GLPLVIVL----------VAGII-KR---------------
NKME------A---S-------WWHE----------------------VKN---------
-----SLVSY-HGESEG-------YSLSTMQL--S--------YDNLP------------
-----------DHLR--------PCLLYMG-MFLEDARI-PV---S--ELISLWI-----
-------------------------------------AECF----------V-QNI-ESR
R--LEETAEGYLND-----------LIS-SNV-----VM---------VSGR-K--YNGK
V------------K------YC--Q--V---HDVV---LHFCLNKSR------------E
EKFM------------------------
>KAF3618373.1
------------------------------------------------------------
-----------ISANS-P-----------------N----KPV-E---N-----KL-SI-
-----T--------GKII---V----G-----FE--EE----------TEWIIRK-LTS-
GPAE--------LDV---------IP---------I-VGMPGLGKTTLAY----KVYNDK
SVVCHFDVCAWCT-------VDQERNEKKLLQKIF---NE-VIG-P--------K-----
------------GR-------------------------VN----ED-----GI------
-------D--NDVADK----------------LRK------------WLFGK---RYLIV
LDDLWD-TATWD-ELTRPF---PTEFQ-KGSRVILTSRKKEVALHG-KCHSD--PLD---
-LRLLRPE--E-SWELLEKRVF------------------G-EEH-C-PDELKDVG-EKI
AQ------KCD--------GLPL-------------------------------------
------------------------------------------------------------
-------------DEEE--------VMKVIQL--S--------YDHLS------------
-----------DHLK--------PCFLYLA-SYPKDKDI-RI---S--ELKDLWS-----
-------------------------------------DEGL----------VEAT---DL
--SVEEVTEVYVDE-----------LIS-SSL-----I----------------------
---------------------------D---SEYL---YNSVSYNWH------------L
RHLR------------------------
>KAF3618679.1
------------------------------------------------------------
--------------NS-P-----------------K----KPV-ER--K------S-LT-
-----A--------DKII---V----G-----FE--EE----------INWLITR-LTS-
GPKD--------MDV---------IS---------I-TGMPGSGKTTLVY----KVYNDE
SISRRFNIRAWYT-------VGQEYDKRNLLEKVY---NQ-VTG-P--------D-----
------------SK-------------------------LS----E------NM------
-------D----VADE----------------LSR------------HLLGK---RYLIV
LDDLWD-TDTWD-KLSRPF---P-LVE-NGSRIILTSRDMEVGLYG-KRSTD--PLN---
-LRLLRLE--E-SWELLEKRAF------------------G-NKS-C-PDELLDVG-KEI
AE------NCK--------GLPLVADL----------IAGVI-AG------------RE-
KT--------M---S-------VWLE----------------------VRN---------
-----NSNSYILNSEVD--------VMKVIEL--S--------YDHLP------------
-----------LQLK--------PCFLYLS-RYPKDEEI-NR---D--WLKIIWH-----
-------------------------------------AEGL----------VEQT---E-
K-SVDELMEIYFDN-----------LIS-SGL-----II----------------SFN--
--EIGD-----E-P------TC--Q--I---HDLV---RDFCLIKAR------------E
ENVF------------------------
>KAF3618726.1
------------------------------------------------------------
---------------S-P-----------------K----KPV-ES--K------S-LT-
-----A--------SKII---V----G-----FE--EE----------TNWLIRK-LTS-
GPAN--------LDV---------IS---------I-TGMPGSGKTTLVY----KVYNDE
SVRSHFDLCAWCT-------VDQQCDGKKLLVKIF---NQ-VTG-S--------D-----
------------LK-------------------------FS----E------VT------
-------D----VADK----------------LRK------------QLYAK---RYLIV
LDDVWD-TTTWD-DLTRPF---P-KVK-KRSRIILTTRQKEVAFHV-KGNTN--PLN---
-LRLLRPE--E-SWELLEKRAF------------------G-NKS-F-PDELLDVG-KEI
VQ------NCK--------GLPLVVDL----------IAGVL-AG------------LE-
KK--------K---S-------VWLE----------------------VRN---------
-----NLSSFIFNSEVD--------VMKVIEL--S--------YDHLP------------
-----------HHLK--------PCLIYLA-CFQKDTAV-ER---I--TLEMYLC-----
-------------------------------------AEGL----------VEQT---KM
K-SLEEEMEICLDK-----------LIS-SSL-----VI----------------ACN--
--ELGN-----L-P------SC--Q--L---HDLV---HDFCLIKAR------------E
EKLF------------------------
>KAF3620570.1
------------------------------------------------------------
------------VVHS-T-----------------K----KSV-ES--K------S-IT-
-----A--------GKII---V----G-----FE--EE----------TNWLFSK-LTS-
GPKE--------LDV---------IS---------I-TGMPGSGKTTLAY----KVYNDE
SVCSHFDLRAWCT-------VDQEYDEKKLLMKLF---NQ-VAG-L--------D-----
------------LK-------------------------FS----E------DI------
-------D----VADK----------------LRK------------QLYGK---RYLIV
LDDVWD-TTTWD-DLTRPF---P-DVE-KGSRIILTTRQKEVAFHG-KGNTE--PLN---
-LRLLRPE--E-SWELLEKRAF------------------G-EQS-C-PDELLEVG-KEI
AQ------NCK--------GLPLIVDL----------IAGVT-AG------------LE-
KK--------K---A-------VWLE----------------------VRN---------
-----NLNSFILNSEVD--------VMKVIEL--S--------YEHLP------------
-----------HHMK--------PCFLYLA-SFPKDAKI-SR---D--RLKMFWR-----
-------------------------------------AEGL----------VEQT---EM
M-SLEEVMEIYLDN-----------LIS-SSL-----VI----------------ASN--
--DIGD-----I-P------TC--Q--L---HDLV---HGFCLIKAR------------E
EKLF------------------------
>KAF3623596.1
------------------------------------------------------------
----------DT-LDT-E-----------------EL--------T--N------T-PR-
-M----------T-EE-V---V----G-----FE--DV----------MEKLREQ-LIS-
G-SKQ-------LDV---------IS---------V-VGMPGLGKTTVAN----KLYSDE
FVVSRFEIRAQCC-------VSQAYSRRNVLLSIL---RD-AIG-E--SPTL--------
-------------A-------------------------------KLS----T-------
-------D---ILADQ----------------LRK------------ILLRK---RYLIL
VDDVWE-ASVWD-DLRCCF---H-DDN-NGSRIILTTQHGGVAENA-KSVSD--PLY---
-LRLLNDD--E-SWKLLKQKVF------------------G-EES-C-SVLFSNIG-KEI
AN------KCR--------GLPLSIVL----------VAGML-TK------------MK-
KS-E------I-----------CWKQ----------------------VAM---------
-----NLCTD----ILS-------NSKTIIEQ--S--------YQSLP------------
-----------YHLK--------PCFLYFG-VFLEDKEI-NV---S--ILTWLWI-----
-------------------------------------AEGF----------I-KS--RDD
K-SLEDIAEGYLES-----------LIG-RNL-----VT---------VAKW-S--SSGK
V------------K------TC--R--I---HDLL---LCFCKERAK------------E
KNLL------------------------
>KAF3624009.1
-----------------------------------------ALNTV--------------
----------PA-Q-T-S-----------------NL--------A--R------F-PM-
-M----------N-EE-I---V----G-----FE--DV----------IENLRDQ-LIK-
G-TKG-------RDV---------IS---------V-VGMPGLGKTTLAY----RLYYDR
LITSHFDIRAQCC-------VSQVYSRKDLLVAIL---RD-AVN-V--DSGC--------
-------------R-------------------------------EKQ----A-------
-------D---ELADQ----------------LRK------------TLFSK---RYLIL
LDDVWE-TSVWD-DLIGCF---Q-DVN-NGSRVILTTRNHEVATYA-RFQSD--PHP---
-LRMFNND--E-SWELLRKKVF------------------G-EES-C-PLLLNNIG-QQI
AM------KCG--------QLPLSVAL----------VAGIL-AE------------ME-
KK-V------E-----------CWEQ----------------------LAN---------
-----NLGPH----IQK-------DSRSVIEQ--S--------YQILP------------
-----------YHLR--------SCFLYFG-AFLEDNVI-DV---S--KLTWLWI-----
-------------------------------------SEGF----------I-RS--CEG
K-SLEDIAEGYLEN-----------LIG-RNL-----VM---------GTKR-S--PQGK
I------------K------AC--R--I---HDLL---HDFCKERAK------------E
EMRI------------------------
>KAF3626479.1
------------------------------------------------------------
--------------NS-I-----------------K----KPV-ES--K------S-LT-
-----A--------SKII---V----G-----FE--KE----------THWIISK-LTS-
GPKD--------LDV---------IS---------I-IGMPGSGKTTLAY----QVYNDE
SVSRHFDIRAWCT-------IGQEYDKKELLEKVY---KQ-VTG-S--------D-----
------------SK-------------------------LS----E------NI------
-------D----VADE----------------LRR------------HLIGK---RYLIF
LDDLWD-TDTWD-KLKRPF---P-VVE-NGSRMILTTRKMEVALYG-KHNTD--PLN---
-LRLLRSE--E-TWELLEKRAF------------------G-EES-C-PNELLDVG-KEI
AQ------NCN--------GLPLVADL----------IAGVI-AG------------RE-
KK--------K---T-------AWLE----------------------IRN---------
-----NLKSYVFNSEVD--------VMKVIEL--S--------YDHLP------------
-----------HHLK--------PCLLYLA-SSPKSSG-----------LKVNWP-----
-------------------------------------AQGL----------VEQT---DM
K-SM-----VYFDD-----------LIS-SSL-----VT----------------FIN--
--EIGN-----E-P------IF--L--M---HELI---SDFCLIKAK------------E
EKLF------------------------
>KAF3626981.1
------------------------------------------LNTV--------------
----------PA-H-T-S-----------------NL--------A--R------S-PM-
-M----------N-EE-I---V----G-----FE--DV----------IEKLRDQ-LTK-
G-TKG-------RDV---------IS---------I-VGMPGLGKTTLAY----RLYSDR
LVASHFDIRAQCC-------VSQVYSRKDLLMAIL---RD-AIS-V--NFEC--------
-------------R-------------------------------GKQ----P-------
-------D---ELADQ----------------LRK------------TLLPK---RYLIL
VDDMWE-TRVWD-DLIGCF---Q-DAN-NGSRIILTTRNIEIANYT-RFRSD--PLQ---
-LRMFNED--E-SWELLRKKLF------------------C-EES-F-SPLLSKIG-KEV
AK------KCE--------HLPLSVVL----------VAGIL-AE------------ME-
KK-E------E-----------CWEQ----------------------FAN---------
-----NLGPH----IHK-------DSRAIIEQ--S--------YQILP------------
-----------YHLR--------SCFLYFG-RFLEDSVI-PV---S--KLTRLWI-----
-------------------------------------SEGF----------V-RS--CKG
K-SLEDIAEGYLEN-----------LIG-RNL-----VM---------GTKW-N--CRGK
I------------K------AC--R--V---HDLL---HDFCKERAK------------E
EMRL------------------------
>KAF3632135.1
------------------------------------------------------------
-----------S-HTS-S-----------------VL--------A--R------T-LR-
-I----------D-DE-I---V----G-----FE--DE----------IGTLIRQ-LTG-
G-SKK-------RDI---------IS---------I-VGMPGAGKTALAN----RLFLDK
SVVRHFDVHARCY-------MSSAHSRRERLLSILEMLHV-SID-E--SSLL--------
-------------S-------------------------------KKT----N-------
-----------DLAAM----------------LRK------------ILHTG---RYLIL
LDDVPD-ARAWD-DLEPCF---C-DTN-NGSRILLTTRHYNVANNV-KLLSE--PLC---
-LRMLDDG--E-SWMLLKKKVF------------------G-EGF-C-SPLLEKVG-RKI
AR------KCG--------GLPLSIVF----------VACIL-AR------------KE-
RA-E------Q-----------CWKQ----------------------VAR---------
-----SLGSE----IPC-------YPENIIEQ--S--------YQDLP------------
-----------YHLK--------SCFLYFG-MFSDQEEI-NI---S--KLTLLWI-----
-------------------------------------GEGF----------V-KG--DEH
K-SLEDIAEGYLKN-----------LVE-SNL-----VM---------LAKR-S--YGGK
V------------K------VC--R--I---HDIL---FHFCKARAH------------T
ENLI------------------------
>KAF3639127.1
------------------------------------------------------------
-------------INS-T-----------------K----KPV-EN--K------S-LT-
-----T--------GKII---V----G-----FE--EE----------TNWLISK-LTS-
GPKD--------LEV---------IS---------L-TSMPGSGKTTLAY----KVYNDE
SVCSHFDLCAWCT-------VDQEYDGKKLLVKLF---NQ-VTG-S--------D-----
------------LK-------------------------FN----E------DI------
-------D----VADK----------------LRK------------QLFGK---RYLIV
LDDVWD-TTTWD-ELSRPF---P-KVE-KGSRIILTTREKKVAFHG-RGTTD--PLN---
-LRLLRPD--E-SWELLKKRAF------------------G-KES-C-PDELLDVG-KEI
VQ------NCK--------GLPLVVDL----------IAGVI-AG------------RE-
KK--------K---T-------VWLE----------------------VRN---------
-----NLNSFILSSEVD--------VMKVIEL--S--------YDHLP------------
-----------YHLK--------PCLIYLA-CFPKDTES-TE---I--CCKYIGV-----
-------------------------------------LKGL----------LNR------
Q-SLGEVMEIYLDN-----------LIS-SSL-----VI----------------AFN--
--EIDD-----N-P------TF--Q--L---HDLV---HDFCLIKAR------------E
EKLF------------------------
>KAF3640092.1
------------------------------------------------------------
------------VVNS-S-----------------K----KPV-ES--R------S-LP-
-----S--------GKII---V----G-----FE--DE----------TDWIISK-LTS-
GPKE--------LDV---------IS---------I-TGMPGSGKTTLAY----KVYNDK
SVSRHFDIRAWCT-------VDQVSDKKKLWVELL---NL-VAG-S--------G-----
------------LK-------------------------FS----E------DI------
-------D----VADM----------------LRK------------QLFGK---RYLIV
LDDVWD-STTWD-ALTRPF---P-LCE-IGSRIIFTTREKNVAIHG-MRNTD--PLN---
-LRLLRPE--E-SWELLEKRAF------------------G-EQS-C-PDELLDIG-KEI
SQ------KCQ--------GLPLVADL----------IAGVI-AR------------RE-
KK--------K---T-------VWLE----------------------IRN---------
-----NLNSFIFDSEVD--------VMKVIEL--S--------YDQLP------------
-----------HHLK--------PYLLYLA-CFSKDTAV-RV---D--VLKLLLH-----
-------------------------------------SEGL----------VE-------
-----DVMEDYLDN-----------LIS-SSL-----VI----------------LFD--
--EIGF-----Y-S------TF--Q--L---HDLV---YGFCLIKAR------------E
EMLF------------------------
>KAF3645277.1
-------------------------------------------TTA--------------
----------SA-DPS-T-----------------QS--------A--T------A-PM-
-M----------N-QE-I---V----G-----FE--DV----------MGTLKEK-LIK-
G-SKE-------LDV---------VS---------I-VGMPGLGKTTLAN----KLYFDE
DVKSHFDIRAQCV-------VSQVYTRKDLLLVLL---RD-AIG-Y--IPVF--------
-------------H-------------------------------ETP----S-------
-------E--ANVADT----------------LRK------------VLWHN---RYLIL
VDDIWE-TTAWD-DLRSCF---R-DDN-NGSRIILTTRDHEVAIYA-KSVSD--PLR---
-LRMFKED--E-SWKLLEKKVF------------------D-KEK-F-SPHLTEVG-LEI
AK------KCG--------RLPLSIVL----------VAGIL-AK------------ME-
KK-E------Q-----------CWRQ----------------------VAA---------
-----EFGPH----IHN-------DSKNIIEK--S--------YQHLP------------
-----------YHLR--------LCFLYFG-AFLEDEEI-KV---S--KLTSLWI-----
-------------------------------------SEGF----------I-KS--CKD
E-NLEDTADCYLEN-----------LIG-RNV-----VT---------DVKR-S--STGK
V------------K------TC--R--I---HDLL---LDFCKERAN------------K
ENLI------------------------
>KAF3646824.1
-----------------------------------------DVQVG--------------
----------SS-CVL-S-----------------RT--------N---------A-PT-
-L---N------D-DV-V---V----G-----FN--DV----------EEKIIDG-LTR-
G-MTE-------RDV---------IS---------I-VGMPGLGKTTLAK----KVFNDE
KVLNYFDKRAWCY-------VSEVYKNKELLLEIL---SQ-VLE-D--VDEA--------
-------------T-------------------------------KMK----D-------
-------D--ADLAVL----------------LYR------------KLKRK---RYLIV
LDDLWD-IKAWD-DLRRSF---P-DDD-NGSRILVTSRLQHLASQV-ESDTK--PDNHPT
PLRFFTVE--E-SWELLQKKVF------------------A-TDC-C-PRNLKEPG-MRI
AR------SCH--------GLPLAVTL----------VAGIL-AR------------TE-
KI--------E---S-------WWNE----------------------VAE---------
-----SISSYIVD-DPN-------QCRVILEL--S--------YKHLP------------
-----------DYLK--------PCFLYFG-EFLMHPHI-PV---R--KLIWLWI-----
-------------------------------------AEGF----------V-SK--TEG
E-SFEDIAEDYLTD-----------LIG-RSL-----VM---------ATKK-S--TNGS
V------------K------VC--R--V---HDLL---REYCKRKAE------------E
DNFF------------------------
>KAF3651740.1
------------------------------------------------------------
----------------------------------------NPA-ER--K------S-LT-
-----T--------GKII---V----G-----FK--EE----------TNWLISK-LTS-
APKD--------LDV---------IS---------I-TGMPGSGKTTLAY----KVYNDE
AVCSHFDLRAWCT-------VDQEYDEKKLLVKLF---NQ-VTG-S--------D-----
------------LK-------------------------FS----E------DI------
-------D----VADM----------------LRR------------ELFGK---RYLIV
LDDVWD-TTTWD-DLTRPF---P-EVE-KGSRIILTTRQKEVALHG-KGNTD--PLN---
-LRLLSPE--E-SWELIEKRAF------------------G-EQS-C-PDELLDVG-KEI
AE------NCK--------GLPLVSDL----------IAGVI-AG------------RE-
KE--------K---S-------VWLE----------------------VRN---------
-----NLNSFILNSEVD--------AMKVIEL--S--------YNHLP------------
-----------HHLK--------PCLIYLA-SFPKDREI-QF---D--ALQIYWR-----
-------------------------------------AEGL----------AEKT-----
-----EVLQVYFDS-----------LIT-SSL-----VT----------------SFN--
--EIGY-----R-Q------TC--Q--I---HDLV---HDFCLIKAR------------E
EKLF------------------------
>KAF3652915.1
------------------------------------------------------------
-----------------------------------K----NPV-ER--K------S-LT-
-----T--------GKII---V----G-----FK--EE----------TNWLIRK-LTS-
GPAN--------LDV---------IS---------I-TGMPGWGKTTLAY----KVYNDE
SVCSHFDLRAWCT-------VDQKSDEKKSLAKLF---NQ-VKS-S--------D-----
------------LK-------------------------FS----E------DI------
-------D----VADM----------------LRK------------QLFGK---RYLIV
LDDVWD-TTTWD-DLTRTL---P-EVK-KGSRIILTTGQKEVAFHG-KGNTD--PLN---
-LRLLSPE--E-SWELIEKRAS------------------G-DQS-F-PDELLEVG-KEI
AQ------NCM--------GLLLVADL----------IAGVI-AE------------RE-
KT--------K---S-------VWLE----------------------VRN---------
-----NLNSFILNSEVD--------VMKVIEL--I--------YDHLP------------
-----------HHLK--------PCFLHLA-RCPKDTAL-ER---D--VLKVFWR-----
-------------------------------------AEGL----------VEQT---EM
M-SVEEVMEIYLDN-----------LIS-RSL-----VN----------------AFH--
--KIGD-----Y-P------SC--Q--L---HDLV---HDFCLIKAK------------E
EKLF------------------------
>KAF3653676.1
------------------------------------------------------------
------------VEPS-K-----------------HL----P---T--H-----RS-NP-
-V---N------D-EE-I---V----G-----FE--NE----------SEKIIQY-LIR-
G-TNE-------IDV---------VP---------V-VGMGGQGKTTIAK----KVYNNG
SIVRHFDVRAWCI-------ISQSYNRRDLLQEIF---SQ-VTG-K--------------
-------------E-------------------------------DKG----D----K--
-------E--DILADK----------------LKK------------SLTGK---RYLIV
LDDMWD-GKAWD-DLRFSF---P-DVG-NRSRIVITTRLEEVAKQV-KHHID--PYS---
-LPFLTSD--E-SLKLLQKKVF------------------Q-QES-C-PPSLQDVS-KAV
AE------RCK--------GLPLVIVL----------VAGII-KR---------------
NKME------A---S-------WWHE----------------------VKN---------
-----SLVSY-NGESEG-------YSLSTMQL--S--------YDNLP------------
-----------DHLR--------PCLLYMG-MFPEDSRI-PV---S--ELISLWI-----
-------------------------------------AECF----------V-QNIEESG
R--LEETAEGYLND-----------LIS-SNV-----VM---------VSGR-R--YNGK
V------------K------YC--Q--V---HDVV---LHFCLNKSR------------E
EKFM------------------------
>KAF3660794.1
------------------------------------------------------------
-----------------------------------K----NPV-ES--K------S-LT-
-----T--------GKII---V----G-----FE--EE----------TNWLITK-LTS-
GPKD--------LEV---------IS---------I-IGMPGSGKTTLAY----KVYSDE
SVCSHFDLRAWCT-------VGQEYDETKLLVKIF---NQ-VTS-S--------D-----
------------LK-------------------------FS----E------EI------
-------D----VADK----------------LRK------------QLYGK---RYLIV
LDDVWD-TTTWD-DLTRPL---P-EVE-KGSRIILTTRQKEVAFHG-KGNTD--PLN---
-LRLLSPE--E-SWELIEKRAF------------------G-DQS-C-PDELLEVG-KEI
AE------NCK--------GLPLVADL----------IAGVI-AA------------RE-
KT--------K---S-------AWLE----------------------VQN---------
-----NLSSFILRSEVD--------VMKVIEL--S--------YDHLP------------
-----------HHLK--------PCFLYLA-RSVKDTAI-DR---D--ILKLLWR-----
-------------------------------------AEGL----------VEQT---GM
K-SVDELMEIYLDN-----------LIS-SSL-----VI----------------AFN--
--EIGD-----V-P------TC--K--I---HDLV---HDFCLIKAR------------G
EKLF------------------------
>KAF3660823.1
-----------------------------------------AMYTV--------------
----------AA-HTS-S-----------------NL--------A--R------S-PR-
-M----------T-EE-I---V----G-----FK--DV----------IQTLRGQ-LIS-
G-TKE-------RRV---------IP---------I-VGMPGLGKTTLAY----RLYFD-
------------------------------------------------------------
-------------R-------------------------------GKL----A-------
-------D---ELANE----------------LRK------------ALFSK---RYLVL
LDDVWE-VNVWD-DLIGCF---N-DAS-NGSRIILTTRNFEVANYT-RFQSD--PLQ---
-LRMFNED--E-SWELLRKKVF------------------G-EEN-C-STLLTKIG-RQI
AE------KCG--------QLPLSIAL----------VAGIL-AE------------ME-
KK-E------E-----------CWEQ----------------------LAN---------
-----NLGPH----IHK-------DSRAIIEQ--S--------YQILP------------
-----------YHLR--------SCFLYFG-SFLEDSVI-DV---P--RLTRLWI-----
-------------------------------------SEGF----------I-KS--CEG
K-SLEDTAKGYFEN-----------LLG-RNL-----VM---------GTKR-R--YGGE
I------------K------AC--R--V---HDLL---YDFCKERAK------------E
ENLL------------------------
>KAF3660824.1
------------------------------------------NSTV--------------
----------TA-HAS-S-----------------SL--------T--Q------S-LR-
-M----------D-EE-I---V----G-----FK--DV----------TKKLKDQ-LIN-
G-TKG-------RDV---------IT---------I-AGMPGLGKTTLAY----SLYSDR
LVASHFDRCAQYC-------VSQVYSRKDLLLAVL---HD-VMG-E--NPQR--------
-------------E-------------------------------FKR----A-------
-------D---ELADE----------------LRK------------ALFSK---RYLIL
IDDVWE-TSVWD-DLVGCF---Q-DAN-NGSRVILTTRNHEVANYA-RFHSD--PLL---
-LRMFNDD--E-SLELLRKKVF------------------G-EES-F-PPLLTNIG-KQI
AK------RCG--------GLPLSVSL----------VAGIL-LK------------ME-
KK-E------E-----------CWEQ----------------------VAN---------
-----NIGPY----IHN-------DSRAILEH--S--------FRVLP------------
-----------YHMR--------SCFLYFG-SFLEDSVI-PI---S--KLTRLWI-----
-------------------------------------SEGF----------V-KS--CNG
K-SLEDIAEGYLEN-----------LIG-RNL-----VM---------GTKR-S--SRGK
I------------K------AC--R--I---HDLL---HDFCKERAK------------E
QNLF------------------------
>KAF3660825.1
-------------------------------------------NAV--------------
----------TA-HKS-S-----------------NL--------V--R------S-SR-
-M----------N-EE-I---I----G-----FE--DV----------IEKLRDQ-LIK-
G-TKG-------RDV---------IS---------I-IGMPGLGKTTLAY----RLYYDW
SVSSHFDIRAQCC-------VSQLYSRKELLMAIL---RD-AIN-E--KFES--------
-------------S-------------------------------EKQ----P-------
-------D---ELAYQ----------------LHR------------TLFSR---RYLIL
VDDVWE-TSVWD-DLVGCF---R-DAN-NGSRIILTTRNLDVANYT-RFYSD--PLQ---
-LRMFNED--E-SWELLRKKVF------------------G-EES-C-PPLLTEVG-QQI
AK------KCG--------QLPLSVVL----------VAGIL-SE------------LE-
KE-E------E-----------CWER----------------------FAN---------
-----NLGPH----IHK-------DSRAIIEQ--S--------YQILP------------
-----------YHLR--------SCFLYFG-AFPEDSVV-HV---S--TLAQLWI-----
-------------------------------------SQGF----------V-KS--CEG
K-ILEDIAEGYLEN-----------LIG-RNL-----VM---------GIKR-N--SQGK
I------------K------TC--C--L---HDLL---HDFCKERSE------------E
ENFI------------------------
>KAF3660827.1
-------------------------------------------NAV--------------
----------TA-HKS-S-----------------NL--------V--R------S-SR-
-M----------N-QE-I---I----G-----FE--DV----------IEKLRDQ-LIK-
G-TKG-------RDV---------IS---------I-VGMPGLGKTTLAY----RLYYDR
SVSSHFDIRAQCC-------VSQLYSRKELLMAIL---SD-AIT-E--KFER--------
-------------S-------------------------------KKQ----P-------
-------D---ELADQ----------------LRRKQPDELADQLRKTLLPR---RYLIL
VDDVWE-TSVWD-DLVGCF---N-DAN-NGSRIILTTRNLEVANYT-RFQSD--PLQ---
-LRMFNDD--E-SWELLRKMVV------------------G-EES-C-SPLLTKVG-QQI
AK------KCG--------QLPLSVVL----------VAGIL-AE------------LE-
KE-E------E-----------CWKQ----------------------FAN---------
-----NLGPH----IHK-------DSRAIIEQ--S--------YQILP------------
-----------YHLR--------SCFLFFG-SFPEDNVL-PV---R--ELTWLWI-----
-------------------------------------SQGF----------V-KS--CEG
K-SLEDIAQGYLED-----------LIG-RNL-----VM---------GTKT-S--SRGK
T------------K------AC--R--I---HDLL---HDFCKERAK------------E
ENFL------------------------
>KAF3660857.1
------------------------------------------------------------
--------------TV-K-----------------HV----A---T--Q-----HS-NL-
-M---T------A-EE-I---V----G-----FR--ND----------TEKMIQY-LTR-
G-TNE-------LDV---------VP---------I-VGMGGQGKTTIAR----KVYNHD
IVISHFDVRAWCI-------ISQTYNRRELLQDIF---NQ-VTN-S--------------
-------------N-------------------------------DKG----D----K--
-------D--DVLADI----------------LKK------------NLTWK---RYLIV
LDDMWD-GAAWD-DFCLCF---P-DVG-NRSRIVVTTRLEKVGEHV-KRYTD--LYF---
-LPFLTPD--E-SCKLLQKKVF------------------Q-EED-F-PLELQDVS-LAV
AK------RCR--------GLPLVVVL----------IAGII-KK---------------
RPME------E---S-------WWHE----------------------VKN---------
-----ALFSYL-GESEE-------YSLSTMQL--S--------YDNLP------------
-----------DHLR--------PCLLYIG-MFPEDARI-PV---S--KLISLWI-----
-------------------------------------AEGF----------M-QNV-ESG
R-LMEEAAEGYLMD-----------LIS-SNV-----VM---------VSKR-E--YNGK
V------------K------YC--H--V---HDVV---LHFCMERSR------------E
EKFM------------------------
>KAF3664981.1
------------------------------------------------------------
-----------------------------------K----QPV-ES--K------S-LI-
-----T--------SKII---V----G-----FE--EE----------TNWLINQ-LTS-
GPKD--------LDV---------IS---------I-TGMPGSGKTTLAY----KVYNDK
SVCSHFDLRAWCT-------VDQDYDEKNLLVKLF---NQ-VTG-S--------Y-----
------------LK-------------------------FS----E------DI------
-------D----VADE----------------LRR------------KLHGS---RYLIV
LDDVWD-IDTWD-DLTRPF---P-NVK-KGSRIIFTTRQMEVAFRG-RGTTD--PLN---
-LRLLKPE--E-SWELLEKRAF------------------G-KES-C-PDELLDVG-KEI
FQ------NCK--------GLPLVVDL----------IAGVI-AG------------LE-
KS--------K---A-------MWFE----------------------VRN---------
-----NLNSFIFGSEVD--------VMKVIEL--S--------CNHLP------------
-----------HHMK--------PCFLYLA-KYPKDTKI-SR---D--LLKVYWR-----
-------------------------------------AEGL----------VEQT---EM
K-SLEEVMENYLDN-----------LIS-SSL-----VI----------------AFN--
--EIGD-----S-P------SC--Q--L---HDLV---HGFCLIKAR------------R
EKLF------------------------
>KAF3665160.1
------------------------------------------------------------
----------------------------------------KPV-I---N-----RS-SI-
-----A--------SKIN---V----G-----FE--EE----------TEWIIRK-LTS-
GPAE--------VDV---------IS---------I-LGMPGLGKTTLAY----RVYIEK
SVVGHFDIRAWCT-------VDQERNEKKLLQKIF---NE-VIG-L--------K-----
------------E---------------------------S----ED-----YI------
-------D--DDVADR----------------LWR------------QLFGK--------
--------------------------------------------------SV--PLD---
-LRLLRPD--E-SWELLEKRVF------------------G-EER-C-PDELKDVG-EKI
AR------KCD--------GLPLVLDL----------IGGVI-SR------------ME-
KK--------E---A-------LWLE----------------------VLN---------
-----NLSSFIFKDEEE--------VMKVIQL--S--------YDHLS------------
-----------GHLK--------PCLLYLA-SYPKDKNI-AI---S--WLKDLWS-----
-------------------------------------DEGL----------VEPT---DL
K-SVEEVTEVCVDE-----------SIS-SSL-----VI----------------V----
---RG--GR--H-P------SC--Q--I---HDLV---HDFCSIIAR------------K
EKLF------------------------
>KAF3665267.1
------------------------------------------------------------
--------------PS-K-----------------RQ----P---I--Q-----HS-DL-
-M---Y------D-EE-I---V----G-----FH--ND----------MKRIIQH-LIQ-
G-ANE-------LDV---------VP---------I-VGMGGQGKTTCAR----KVYNSD
AIVSHFDVRAWCI-------ISQTYNRRELLQEIF---SQ-VTG-S--------------
-------------K-------------------------------DKG----D----K--
-------D--DILADK----------------LRK------------SLMKK---RYLIV
LDDMWD-CMTWD-NLRLCF---P-DGG-NRSRILVTTRLEKVGEHV-KRHTD--LYF---
-LPFLTPD--E-SSKLLQKKVF------------------Q-RED-C-PPELHDVS-QEV
AK------RCK--------GLPLVIIL----------VAGII-KR---------------
KKME------A---S-------WWHE----------------------VKN---------
-----SLLSYL-GESEG-------YGLSTMKL--S--------YDNLP------------
-----------DHLR--------PCLLYMR-MFPEDARI-P-------------------
------------------------------------------------------NI-ESG
R-L-EEAAEEYLMD-----------LIR-SNV-----VM---------VS----------
------------------------------------------------------------
----------------------------
>KAF3668015.1
------------------------------------------------------------
-------------VNS-P-----------------K----NPV-ER--K------L-LT-
-----T--------SKII---V----G-----FE--EE----------TNWLITM-LTS-
GPKD--------LDV---------IS---------I-TGMPGSGKTTLAY----KVYNDK
SVCSHFDLRAWCT-------VDQDYDEKDVLVKLF---NQ-VTG-S--------A-----
------------LK-------------------------FS----K------DI------
-------D----VADM----------------LRR------------QLFGK---RYLIV
LDDLWD-TTTWD-DLTKPF---P-DVE-KGSRIILTTRQKEVAFHG-KGRTD--PLN---
-LRLLRPE--E-SWELLEKRAF------------------G-KES-C-PDELLDVG-KEI
VQ------NCK--------GLPLVVDL----------IAGVI-AG------------RE-
KT--------K---A-------VWLE----------------------VRN---------
-----NLKSFILNSKVD--------VMKVIEL--S--------YDHLP------------
-----------HHMK--------PCFLYLA-RYSKDAKI-DR---D--LLKINWR-----
-------------------------------------AEGL----------VEQI---EK
M-SLEEVM----DN-----------LIS-SSL-----VI----------------TFN--
--EIGN-----D-P------TC--Q--L---HDLV---HDFCLIKAK------------E
ENLF------------------------
>KAF3669771.1
------------------------------------------------------------
------------------------------------------D-ER--K------S-LT-
-----T--------GKII---V----G-----FE--EE----------TNWLITK-LTR-
GPKD--------LDV---------VS---------I-TGMPGSGKTTLAY----KVYTDE
SVCSHFDIRAWCR-------VDQEYDEKKLQVKIF---NQ-VSG-S--------D-----
------------WK-------------------------FS----K------EI------
-------D----VADK----------------LRK------------QLYGK---RYLIV
LDEVWD-TTTWD-DLTRPF---P-EVE-KEGRIILTTRQKEVAFHG-KGNTD--PLN---
-LRLLRLE--E-SWELLEKRAF------------------G-NNC-C-PAELLDVG-KQI
VQ------NCK--------GLPLVVDL----------IAGVI-AS------------LD-
KK--------R---V-------VWLE----------------------VRN---------
-----NLNSFIFGSEVG--------VMKVIEL--S--------YDHLP------------
-----------HHLK--------PCFLYLA-SYPKDSAM-DR---D--MLKMYWR-----
-------------------------------------AEGF----------VEQI---GM
K-SVDEVMEIYLDN-----------LIS-GSL-----VI----------------AFN--
--EIGG-----Y-P------TY--Q--L---HDLV---HDFCLIKAR------------E
EKLF------------------------
>KAF3673459.1
------------------------------------------------------------
--------------PS-K-----------------HL----P---N--Q-----HS-NP-
-V---SD-----D-DE-I---V----G-----FE--IE----------TEKLIQY-LTR-
G-TSE-------LDV---------IP---------I-VGMGGQGKTTIAR----KVYNKD
MIVSHFDVQAWCI-------ISQSYNLTELLQDIF---SQ-VTG-S--------------
-------------K-------------------------------DNG----D----K--
-------E--DILSAK----------------LRK------------SLMGK---RYLIV
LDDMWD-CMAWD-DLCLCF---P-DGG-NRSRVVVTTRLEKVGEHV-KYYTD--LNF---
-LPFLTPD--E-SCKLLQKKVF------------------Q-KED-L-PPELQDVS-LAV
AE------KCK--------GLPLVIIF----------VAGII-KR---------------
NKME------A---S-------WWHE----------------------VKD---------
-----ALFEYLDHESGE-------YSLSTMQL--S--------YDNLP------------
-----------DYLK--------PCLLYMG-MFPEDERI-PV---S--KLISLWI-----
-------------------------------------AEGF----------V-QNI-ESG
R-LKEEIAEDYLMD-----------LIS-SNV-----VM---------VSRR-R--YNGK
V------------K------YC--Q--V---HDVV---LHFCLEKSR------------Q
ENFM------------------------
>KAF3673462.1
------------------------------------------------------------
---------------S-K-----------------SQ----P---I--Q-----HS-DL-
-I---Y------D-EE-I---V----G-----FH--ND----------MKRIIQH-LIQ-
G-ANE-------VDV---------VT---------I-VGMGGLGKTTCAR----KVYSSE
IIVSNFDVRAWCI-------ISQTYNRRELLQEIF---SQ-VTG-S--------------
-------------K-------------------------------DKG----D----K--
-------D--DILADE----------------LRR------------SLMGK---RYLIV
LDDMWD-GIAWD-DLRLCF---P-DSG-NRSRIVVTTRLEKVGEHV-KRYTD--LYF---
-LPFLTPE--E-SCRLLHKKVF------------------Q-KDD-C-PPDLQDVS-QAV
AK------RCK--------GLPLVIVL----------VAGII-KK---------------
KKME------A---S-------WWHE----------------------VKK---------
-----SLLSCL-GDSEG-------YGLSTMKL--S--------YDNLP------------
-----------DYLR--------PCLLYMG-MFPEDARI-PA---S--KLISLWI-----
-------------------------------------AEGF----------V-QNI-ESG
R-L-EEAAEEYLMD-----------LIR-GNV-----VM---------VSRT-R--YNGK
V------------K------DC--Q--V---HDVV---LHFCLEKSK------------E
EKFM------------------------
>KAF3673476.1
------------------------------------------------------------
----------SVVEPS-K-----------------HL----P---T--H-----RS-NP-
-V---N------D-EE-I---V----G-----FA--NE----------SEKIIQY-LIR-
G-THE-------IDV---------VP---------I-VGMGGQGKTTIAR----KVYNNG
NIVHYFDVRAWCI-------ISQSYNRRDLLQEIF---CQ-VAG-K--------------
-------------E-------------------------------DKG----D----K--
-------E--DILAYE----------------LKQ------------SLTGK---RYLIV
LDDMWD-GKAWD-DLRFSF---P-D-G-NRSRIVITTRLEEVAKQV-KHHID--PYS---
-LPFLTPD--D-SLKLLQKKVF------------------Q-QES-C-PPSLQDVS-KAV
AE------RCK--------GLPLVIVL----------VAGII-KR---------------
NKME------A---S-------WWHE----------------------VKN---------
-----SLVSY-HGESEG-------YSLSTMQL--S--------YDNLP------------
-----------DHLR--------PCLLYMG-MFLEDARI-PV---S--ELISLWI-----
-------------------------------------AECF----------V-QNI-ESR
R--LEETAEGYLND-----------LIS-SNV-----VM---------VSGR-K--YNGK
V------------K------YC--Q--V---HDVV---LHFCLNKSR------------E
EKFM------------------------
>KAF3675794.1
-----------------------------------------TMNTN--------------
----------IG-NTS-S-----------------QL--------D--R------T-PN-
-L----------N-DE-I---V----G-----FE--DE----------IAKLRAR-LTE-
G-TKA-------RDV---------IS---------I-VGMPGQGKTTLAY----RLYSDK
SVVAHFDIRAQCS-------VSQLYSRLDLVLAIL---HD-A-------DQRR-D---KS
ILHDAAGEDS-QRR-------------------------------KMR----E-------
-------D---DLADD----------------LRK------------NLLPK---RYLIL
LDDVWE-TSVWD-DLRGCF---Q-DAN-NGSRIIITTRDHEVANYS-RCHSE--PLQ---
-LRMFNDG--E-SWMLLKKKVF------------------G-EEH-C-PPLLTNVG-KKI
AK------KCG--------KLPLSIAL----------VAGIL-SE------------ME-
KK-E------E-----------YWER----------------------VAA---------
-----NLGSH----IHS-------DSKAIIEQ--S--------YQNLP------------
-----------YHLR--------CCFLYFG-SFLEDTMI-SV---S--KLTKLWT-----
-------------------------------------SEGF----------I-KG--YEG
K-SPEDIAECYLEN-----------LIT-RNL-----VM---------DAKR-S--FGGK
I------------K------AC--R--V---HDLL---HDFCKERAK------------E
ENLL------------------------
>KAF3676674.1
------------------------------------------------------------
-----------------------------------K----NPV-ER--K------S-LT-
-----T--------GKII---V----G-----FE--EE----------TNWLISK-LTS-
GLKD--------LDV---------IS---------I-TGMAGSGKTTLAY----KVYNDE
SVCSHFDLRAWCT-------IDQEYDEKKLLMKLF---NQ-VTG-S--------D-----
------------LK-------------------------FS----E------DI------
-------D----VADK----------------LRK------------QLYGK---RYLIV
LDDVWD-IDTWD-ELTRPF---P-EVV-KGSRIILTTQQKEVAFHG-KCNTD--PLT---
-LRLLRPE--E-SWELLEKRAF------------------G-EES-F-PDELLDVG-KDI
VQ------NCK--------GLSLVVDL----------IAGVI-AG------------LE-
KK--------K---V-------VWLE----------------------VRN---------
-----NLNSFILNSEVD--------VMKVIEL--S--------YDHLP------------
-----------HHMK--------PCFLYLA-SYPKDQEI-NI---N--ALKIYWR-----
-------------------------------------AEGL----------AEQR---EM
M-SFEEVMEIYLDN-----------LIS-SIL-----VI----------------SFN--
--EIGN-----H-P------TC--Q--I---HDLV---HDFCLIKAR------------Q
EKLF------------------------
>KAF3676675.1
------------------------------------------------------------
-----------------------------------K----NPV-ER--K------S-LT-
-----T--------GKII---V----G-----FK--EE----------TNWLISQ-LTS-
GPKD--------LDV---------IS---------I-TGMPGSGKTTLAY----KAYNDE
SVCSHFDLRAWFT-------VDQDYDEKEVLVKLF---NQ-VTG-S--------D-----
------------LK-------------------------FS----E------EI------
-------D----VADE----------------LRK------------KLYGK---RYLIV
LDDVWD-ITTWD-DLTRPF---P-EAN-KGSRIVLTTRQKEVAFHG-KGNSN--PLN---
-LRLLRRE--E-CWELLEKRAF------------------G-NKS-C-PDELLDVG-KEI
AQ------NCK--------GLPLVADL----------IAGVI-AG------------LE-
KE--------K---S-------VWLE----------------------VRN---------
-----NLNSFILNSEVD--------VMKVIEL--S--------YDHLP------------
-----------LQLK--------PCFLYLA-SFSKDTEI-HR---K--VLKIYWR-----
-------------------------------------AEGL----------VEQT---EM
M-SVDEVSEIYLDN-----------LIS-SSL-----VI----------------AFN--
--EIGY-----Y-P------TC--Q--L---HDLV---HDFCLIKAK------------E
EKLF------------------------
>KAF3677282.1
------------------------------------------------------------
-----------------------------------------PV-I---N-----KS-SI-
-----A--------SKII---V----G-----FE--EE----------TEWIIQK-LTS-
GPAE--------VDV---------IS---------I-VGMPGLGKTTLAY----RVYTEK
SVVGHFDVRAWVT-------VDQERNEKKLLQKVF---NE-VIG-L--------K-----
------------ER-------------------------VS----ED-----DI------
-------D--DDVADK----------------LRR------------QLFGK---RYLIV
LDDLWD-TATWD-ELTRPLYAIPSEFQ-KGSRVILTSRKKEVALHG-KFHSD--PLD---
-LRLLRPE--E-SWELFEKKVF------------------G-EER-C-PDELKDVG-EKI
AE------KCD--------GLPLVLDL----------IGGVI-SR------------KE-
KK--------E---A-------LWIE----------------------VLN---------
-----NLSSFIFKDEEE--------VMKVIQL--S--------YDHLS------------
-----------DHLK--------PCFLYLA-SYPKDEDI-VI---S--LLKELWT-----
-------------------------------------DEGL----------VEPT---DL
K-SVEEVTEIYVDE-----------LIS-SSL-----VI----------------V----
---RG--GS--E-Q------SC--Q--I---HDLV---HDFCSIKSR------------Q
EKLF------------------------
>KAF3682649.1
------------------------------------------------------------
-------------VNY-P-----------------K----KLV-ES--K------S-LT-
-----S--------GKIT---V----G-----FE--EE----------THWIINK-LTS-
GLKD--------LDV---------IS---------I-TGMPGSGKTTLAY----KVYNDE
SISRCFDIRAWCT-------VGQEYDKKKLLERVY---NQ-VTG-S--------D-----
------------SK-------------------------LS----E------NI------
-------D----VTDD----------------LRR------------HLIGK---RYLIF
LDNLWD-TDAWD-KLKRPF---P-LGE-NGSRMILTTRKMEVALNV-KCNID--PLK---
-LRLLRSE--E-SWELLEKRAF------------------G-EES-F-PDELLDVG-KEI
AK------NCK--------GLPLVADL----------IAGVI-AG------------RE-
KK--------K---T-------VWLE----------------------IRN---------
-----NLNSYIFDSEVD--------VMKVIAL--S--------YDHLP------------
-----------HHLK--------PCFLYLA-SFPKSSG-----------LKVNWP-----
-------------------------------------AQGL----------VEQT---EM
K-SM-----VNFDN-----------LIS-SSL-----VT----------------FFN--
--DIGD-----E-P------FF--Q--M---HDLV---RDFRLIKAI------------E
EKLF------------------------
>KAF3682650.1
------------------------------------------------------------
--------------NS-T-----------------K----KPV-ER--K------S-LT-
-----T--------GKVI---V----G-----FK--EE----------TDWLIRK-LTN-
GPAN--------LDV---------IS---------I-FGMPGSGKTTLAY----KVYNDK
SVFSHFDLQAWCT-------VDQEYDEKTLLVKLF---NQ-VTG-S--------D-----
------------LK-------------------------FG----E------DI------
-------D----VADM----------------LRK------------QLFGK---RYLIV
LDDVWD-IDAWD-GLTRPF---P-EAE-KR------------------------------
-------K--E-SWELLEKRAF------------------G-NDS-C-PDELLEVG-REI
AR------NCK--------GLPLVADL----------IAGVI-VG------------RE-
KK--------K---T-------AWLE----------------------IRN---------
-----NLNSFILNSEVE--------VMKVIEL--S--------YDHLP------------
-----------NHLK--------PCLLDLA-TLRKDTTI-II---N--VLKAYWR-----
-------------------------------------AEGF----------VE-------
-----EVMEVYLDN-----------LIS-SSL-----VI----------------IFN--
--EIGH-----H-S------TC--Q--I---HDLV---HDFCSIKAR------------K
EKFY------------------------
>KAF3686032.1
------------------------------------------------------------
------------------------------------------------N-----KS-SI-
-----A--------GKII---V----G-----FK--EE----------TKRIIRN-LTS-
GPAE--------IDV---------IS---------I-VGMPGLGKTTLAY----RVYNEK
SVVGHFDVRAWCT-------VDQERNQKKLLQKIF---NQ-VNG-L--------K-----
------------GS-------------------------FN----EE-----GI------
-------D--DDIADK----------------LRK------------HLFGK---RYLIV
LDDLWD-TATWD-ELTRPLFTIPSEFQ-NGSRVILTSRKKEVALHG-KCHSD--PLD---
-LRLLRPE--E-SWELLEKRVF------------------G-EEH-F-PDELKDVG-AKI
AE------KCN--------GLPLVLDL----------IGGVI-SR------------KE-
KK--------Q---A-------LWLE----------------------VLN---------
-----NLSSFIFKDEEE--------VMKVIQL--S--------YDHLS------------
-----------DHLK--------PCFLYLA-SYPKDKNI-RI---S--WLKDLWS-----
-------------------------------------DEGL----------VEPT---DM
K-SVEDVTEVYVDE-----------LIS-SSL-----VI----------------V----
---RG--GR--H-P------SF--Q--I---HNLV---HDFCSIKAR------------M
EKLF------------------------
>XP_016542535.1
-----------------------------------------DVQVG--------------
----------SS-CVL-S-----------------RT--------N---------A-PT-
-L---N------D-DV-V---V----G-----FN--DV----------EEKIIDG-LTR-
G-MTE-------RDV---------IS---------I-VGMPGLGKTTLAK----KVFNDE
KVLNYFDKRAWCY-------VSEVYKNKELLLEIL---SQ-VLE-D--VDEA--------
-------------T-------------------------------KMK----D-------
-------D--ADLAVL----------------LYR------------KLKRK---RYLIV
LDDLWD-IKAWD-DLRRSF---P-DDD-NGSRILVTSRLQHLASQV-ESDTK--PDNHPT
PLRFFTVE--E-SWELLQKKVF------------------A-TDC-C-PRNLKEPG-MRI
AR------SCH--------GLPLAVTL----------VAGIL-AR------------TE-
KI--------E---S-------WWNE----------------------VAE---------
-----SISSYIVD-DPN-------QCRVILEL--S--------YKHLP------------
-----------DYLK--------PCFLYFG-EFLMHPHI-PV---R--KLIWLWI-----
-------------------------------------AEGF----------V-SK--TEG
E-SFEDIAEDYLTD-----------LIG-RSL-----VM---------ATKK-S--TNGS
V------------K------VC--R--V---HDLL---REYCKRKAE------------E
DNFF------------------------
>XP_016542536.1
-----------------------------------------DVQVG--------------
----------SS-CVL-S-----------------RT--------N---------A-PT-
-L---N------D-DV-V---V----G-----FN--DV----------EEKIIDG-LTR-
G-MTE-------RDV---------IS---------I-VGMPGLGKTTLAK----KVFNDE
KVLNYFDKRAWCY-------VSEVYKNKELLLEIL---SQ-VLE-D--VDEA--------
-------------T-------------------------------KMK----D-------
-------D--ADLAVL----------------LYR------------KLKRK---RYLIV
LDDLWD-IKAWD-DLRRSF---P-DDD-NGSRILVTSRLQHLASQV-ESDTK--PDNHPT
PLRFFTVE--E-SWELLQKKVF------------------A-TDC-C-PRNLKEPG-MRI
AR------SCH--------GLPLAVTL----------VAGIL-AR------------TE-
KI--------E---S-------WWNE----------------------VAE---------
-----SISSYIVD-DPN-------QCRVILEL--S--------YKHLP------------
-----------DYLK--------PCFLYFG-EFLMHPHI-PV---R--KLIWLWI-----
-------------------------------------AEGF----------V-SK--TEG
E-SFEDIAEDYLTD-----------LIG-RSL-----VM---------ATKK-S--TNGS
V------------K------VC--R--V---HDLL---REYCKRKAE------------E
DNFF------------------------
>XP_016542537.1
-----------------------------------------DVQVG--------------
----------SS-CVL-S-----------------RT--------N---------A-PT-
-L---N------D-DV-V---V----G-----FN--DV----------EEKIIDG-LTR-
G-MTE-------RDV---------IS---------I-VGMPGLGKTTLAK----KVFNDE
KVLNYFDKRAWCY-------VSEVYKNKELLLEIL---SQ-VLE-D--VDEA--------
-------------T-------------------------------KMK----D-------
-------D--ADLAVL----------------LYR------------KLKRK---RYLIV
LDDLWD-IKAWD-DLRRSF---P-DDD-NGSRILVTSRLQHLASQV-ESDTK--PDNHPT
PLRFFTVE--E-SWELLQKKVF------------------A-TDC-C-PRNLKEPG-MRI
AR------SCH--------GLPLAVTL----------VAGIL-AR------------TE-
KI--------E---S-------WWNE----------------------VAE---------
-----SISSYIVD-DPN-------QCRVILEL--S--------YKHLP------------
-----------DYLK--------PCFLYFG-EFLMHPHI-PV---R--KLIWLWI-----
-------------------------------------AEGF----------V-SK--TEG
E-SFEDIAEDYLTD-----------LIG-RSL-----VM---------ATKK-S--TNGS
V------------K------VC--R--V---HDLL---REYCKRKAE------------E
DNFF------------------------
>XP_016543537.1
------------------------------------------DTTA--------------
----------SA-DPS-T-----------------QS--------D--T------A-PM-
-M----------N-QE-I---V----G-----FE--DV----------MGTLKEK-LIK-
G-SKE-------LDV---------VS---------I-VGMPGLGKTTLAN----KLYFDE
HVKSHFDIRAQCV-------VSQVYTRKDLLLVLL---RD-AIG-Y--IPVF--------
-------------H-------------------------------ETP----S-------
-------E--ADVADT----------------LRK------------VLWHN---RYLIL
VDDIWE-TTAWD-DLRSCF---R-DDN-NGSRIILTTRDHEVAIYA-KSVSD--PLR---
-LRMFKED--E-SWKLLEKKVF------------------H-KEK-F-SPHLTEVG-LEI
AK------KCG--------RLPLSIVL----------VAGIL-AK------------ME-
KK-E------Q-----------CWRQ----------------------LAA---------
-----EFGPH----IHN-------DSKNIIEK--S--------YQHLP------------
-----------YHLR--------LCFLYFG-AFLEDEEI-KV---S--KLTSLWI-----
-------------------------------------SEGF----------I-KS--CKD
E-NLEDTADCYLEN-----------LIG-RNV-----VT---------DVKR-S--STGK
V------------K------TC--R--I---HDLL---LDFCKERAN------------K
ENLI------------------------
>XP_016547899.2
------------------------------------------------------------
-----------S-HTS-S-----------------VL--------A--R------T-LR-
-I----------D-DE-I---V----G-----FE--DE----------IGTLIRQ-LTG-
G-SKK-------RDI---------IS---------I-VGMPGAGKTALAN----RLFLDK
SVVRHFDVHARCY-------MSSAHSRRERLLSILEMLHV-SID-E--SSLL--------
-------------S-------------------------------KKT----N-------
-----------DLAAM----------------LRK------------ILHTG---RYLIL
LDDVPD-ARAWD-DLEPCF---C-DTN-NGSRILLTTRHYNVANNV-KLLSE--PLC---
-LRMLDDG--E-SWMLLKKKVF------------------G-EGF-C-SPLLEKVG-RKI
AR------KCG--------GLPLSIVF----------VACIL-AR------------KE-
RA-E------Q-----------CWKQ----------------------VAR---------
-----SLGSE----IPC-------YPENIIEQ--S--------YQDLP------------
-----------YHLK--------SCFLYFG-MFSDQEEI-NI---S--KLTLLWI-----
-------------------------------------GEGF----------V-KG--DEH
K-SLEDIAEGYLKN-----------LVE-SNL-----VM---------LAKR-S--YGGK
V------------K------VC--R--I---HDIL---FHFCKARAH------------T
ENLI------------------------
>XP_016548636.2
------------------------------------------------------------
----------DT-LDT-E-----------------EL--------T--N------T-PR-
-M----------T-EE-V---V----G-----FE--DV----------MEKLREQ-LIS-
G-SKQ-------LDV---------IS---------V-VGMPGLGKTTVAN----KLYSDE
FVVSRFEIRAQCC-------VSQAYSRRNVLLSIL---RD-AIG-E--SPTL--------
-------------A-------------------------------KLS----T-------
-------D---ILADQ----------------LRK------------ILLRK---RYLIL
VDDVWE-ASVWD-DLRCCF---H-DDN-NGSRIILTTQHGGVAENA-KSVSD--PLY---
-LRLLNDD--E-SWKLLKQKVF------------------G-EES-C-SVLFSNIG-KEI
AN------KCR--------GLPLSIVL----------VAGML-TK------------MK-
KS-E------I-----------CWKQ----------------------VAM---------
-----NLCTD----ILS-------NSKTIIEQ--S--------YQSLP------------
-----------YHLK--------PCFLYFG-VFLEDKEI-NV---S--ILTWLWI-----
-------------------------------------AEGF----------I-KS--RDD
K-SLEDIAEGYLES-----------LIG-RNL-----VT---------VAKW-S--SSGK
V------------K------TC--R--I---HDLL---LCFCKERAK------------E
KNLL------------------------
>XP_016550409.1
-----------------------------------------ALNTV--------------
----------PA-Q-T-S-----------------NL--------A--R------F-PM-
-M----------N-EE-I---V----G-----FE--DV----------IENLRDQ-LIK-
G-TKG-------RDV---------IS---------V-VGMPGLGKTTLAY----RLYYDR
LITSHFDIRAQCC-------VSQVYSRKDLLVAIL---RD-AVN-V--DSGC--------
-------------R-------------------------------EKQ----A-------
-------D---ELADQ----------------LRK------------TLFSK---RYLIL
LDDVWE-TSVWD-DLIGCF---Q-DVN-NGSRVILTTRNHEVATYA-RFQSD--PHP---
-LRMFNND--E-SWELLRKKVF------------------G-EES-C-PLLLNNIG-QQI
AM------KCG--------QLPLSVAL----------VAGIL-AE------------ME-
KK-V------E-----------CWEQ----------------------LAN---------
-----NLGPH----IQK-------DSRSVIEQ--S--------YQILP------------
-----------YHLR--------SCFLYFG-AFLEDNVI-DV---S--KLTWLWI-----
-------------------------------------SEGF----------I-RS--CEG
K-SLEDIAEGYLEN-----------LIG-RNL-----VM---------GTKR-S--PQGK
I------------K------AC--R--I---HDLL---HDFCKERAK------------E
EMRI------------------------
>XP_016550410.1
-----------------------------------------ALNTV--------------
----------PA-Q-T-S-----------------NL--------A--R------F-PM-
-M----------N-EE-I---V----G-----FE--DV----------IENLRDQ-LIK-
G-TKG-------RDV---------IS---------V-VGMPGLGKTTLAY----RLYYDR
LITSHFDIRAQCC-------VSQVYSRKDLLVAIL---RD-AVN-V--DSGC--------
-------------R-------------------------------EKQ----A-------
-------D---ELADQ----------------LRK------------TLFSK---RYLIL
LDDVWE-TSVWD-DLIGCF---Q-DVN-NGSRVILTTRNHEVATYA-RFQSD--PHP---
-LRMFNND--E-SWELLRKKVF------------------G-EES-C-PLLLNNIG-QQI
AM------KCG--------QLPLSVAL----------VAGIL-AE------------ME-
KK-V------E-----------CWEQ----------------------LAN---------
-----NLGPH----IQK-------DSRSVIEQ--S--------YQILP------------
-----------YHLR--------SCFLYFG-AFLEDNVI-DV---S--KLTWLWI-----
-------------------------------------SEGF----------I-RS--CEG
K-SLEDIAEGYLEN-----------LIG-RNL-----VM---------GTKR-S--PQGK
I------------K------AC--R--I---HDLL---HDFCKERAK------------E
EMRI------------------------
>XP_016550411.1
-----------------------------------------ALNTV--------------
----------PA-Q-T-S-----------------NL--------A--R------F-PM-
-M----------N-EE-I---V----G-----FE--DV----------IENLRDQ-LIK-
G-TKG-------RDV---------IS---------V-VGMPGLGKTTLAY----RLYYDR
LITSHFDIRAQCC-------VSQVYSRKDLLVAIL---RD-AVN-V--DSGC--------
-------------R-------------------------------EKQ----A-------
-------D---ELADQ----------------LRK------------TLFSK---RYLIL
LDDVWE-TSVWD-DLIGCF---Q-DVN-NGSRVILTTRNHEVATYA-RFQSD--PHP---
-LRMFNND--E-SWELLRKKVF------------------G-EES-C-PLLLNNIG-QQI
AM------KCG--------QLPLSVAL----------VAGIL-AE------------ME-
KK-V------E-----------CWEQ----------------------LAN---------
-----NLGPH----IQK-------DSRSVIEQ--S--------YQILP------------
-----------YHLR--------SCFLYFG-AFLEDNVI-DV---S--KLTWLWI-----
-------------------------------------SEGF----------I-RS--CEG
K-SLEDIAEGYLEN-----------LIG-RNL-----VM---------GTKR-S--PQGK
I------------K------AC--R--I---HDLL---HDFCKERAK------------E
EMRI------------------------
>XP_016550413.1
-----------------------------------------ALNTV--------------
----------PA-Q-T-S-----------------NL--------A--R------F-PM-
-M----------N-EE-I---V----G-----FE--DV----------IENLRDQ-LIK-
G-TKG-------RDV---------IS---------V-VGMPGLGKTTLAY----RLYYDR
LITSHFDIRAQCC-------VSQVYSRKDLLVAIL---RD-AVN-V--DSGC--------
-------------R-------------------------------EKQ----A-------
-------D---ELADQ----------------LRK------------TLFSK---RYLIL
LDDVWE-TSVWD-DLIGCF---Q-DVN-NGSRVILTTRNHEVATYA-RFQSD--PHP---
-LRMFNND--E-SWELLRKKVF------------------G-EES-C-PLLLNNIG-QQI
AM------KCG--------QLPLSVAL----------VAGIL-AE------------ME-
KK-V------E-----------CWEQ----------------------LAN---------
-----NLGPH----IQK-------DSRSVIEQ--S--------YQILP------------
-----------YHLR--------SCFLYFG-AFLEDNVI-DV---S--KLTWLWI-----
-------------------------------------SEGF----------I-RS--CEG
K-SLEDIAEGYLEN-----------LIG-RNL-----VM---------GTKR-S--PQGK
I------------K------AC--R--I---HDLL---HDFCKERAK------------E
EMRI------------------------
>XP_016550414.1
-----------------------------------------ALNTV--------------
----------PA-Q-T-S-----------------NL--------A--R------F-PM-
-M----------N-EE-I---V----G-----FE--DV----------IENLRDQ-LIK-
G-TKG-------RDV---------IS---------V-VGMPGLGKTTLAY----RLYYDR
LITSHFDIRAQCC-------VSQVYSRKDLLVAIL---RD-AVN-V--DSGC--------
-------------R-------------------------------EKQ----A-------
-------D---ELADQ----------------LRK------------TLFSK---RYLIL
LDDVWE-TSVWD-DLIGCF---Q-DVN-NGSRVILTTRNHEVATYA-RFQSD--PHP---
-LRMFNND--E-SWELLRKKVF------------------G-EES-C-PLLLNNIG-QQI
AM------KCG--------QLPLSVAL----------VAGIL-AE------------ME-
KK-V------E-----------CWEQ----------------------LAN---------
-----NLGPH----IQK-------DSRSVIEQ--S--------YQILP------------
-----------YHLR--------SCFLYFG-AFLEDNVI-DV---S--KLTWLWI-----
-------------------------------------SEGF----------I-RS--CEG
K-SLEDIAEGYLEN-----------LIG-RNL-----VM---------GTKR-S--PQGK
I------------K------AC--R--I---HDLL---HDFCKERAK------------E
EMRI------------------------
>XP_016550581.2
------------------------------------------LNTV--------------
----------PA-H-T-S-----------------NL--------A--R------S-PM-
-M----------N-EE-I---V----G-----FE--DV----------IEKLRDQ-LTK-
G-TKG-------RDV---------IS---------I-VGMPGLGKTTLAY----RLYSDR
LVASHFDIRAQCC-------VSQVYSRKDLLMAIL---RD-AIS-V--NFEC--------
-------------S-------------------------------GKQ----P-------
-------D---ELADQ----------------LRK------------TLLPK---RYLIL
VDDMWE-TRVWD-DLIGCF---Q-DAN-NGSRIILTTRNIEIANYT-RFRSD--PLQ---
-LRMFNED--E-SWELLRKKLF------------------C-EES-F-SPLLSKIG-KEV
AK------KCE--------HLPLSVVL----------VAGIL-AE------------ME-
KK-E------E-----------CWEQ----------------------FAN---------
-----NLGPH----IHK-------DSRAIIEQ--S--------YQILP------------
-----------YHLR--------SCFLYFG-RFLEDSVI-PV---S--KLTRLWI-----
-------------------------------------SEGF----------V-RS--CKG
K-SLEDIAEGYLEN-----------LIG-RNL-----VM---------GTKW-N--CRGK
I------------K------AC--R--V---HDLL---HDFCKERAK------------E
EMRL------------------------
>XP_016552121.1
------------------------------------------NSTV--------------
----------TA-HAS-S-----------------SL--------T--Q------S-LR-
-M----------D-EE-I---V----G-----FK--DV----------TKKLKDQ-LIN-
G-TKG-------RDV---------IT---------I-AGMPGLGKTTLAY----SLYSDR
LVASHFDRCAQYC-------VSQVYSRKDLLLAVL---HD-VMG-E--NPQR--------
-------------E-------------------------------FKR----A-------
-------D---ELADE----------------LRK------------ALFSK---RYLIL
IDDVWE-TSVWD-DLVGCF---Q-DAN-NGSRVILTTRNHEVANYA-RFHSD--PLL---
-LRMFNDD--E-SLELLRKKVF------------------G-EES-F-PPLLTNIG-KQI
AK------RCG--------GLPLSVSL----------VAGIL-LK------------ME-
KK-E------E-----------CWEQ----------------------VAN---------
-----NIGPY----IHN-------DSRAILEH--S--------FRVLP------------
-----------YHMR--------SCFLYFG-SFLEDSVI-PI---S--KLTRLWI-----
-------------------------------------SEGF----------V-KS--CNG
K-SLEDIAEGYLEN-----------LIG-RNL-----VM---------GTKR-S--SRGK
I------------K------AC--R--I---HDLL---HDFCKERAK------------E
QNLF------------------------
>XP_016553453.2
------------------------------------------------------------
------------VEPS-K-----------------HL----P---T--H-----RS-NP-
-V---N------D-EE-I---V----G-----FE--NE----------SEKIIQY-LIR-
G-TNE-------IDV---------VP---------V-VGMGGQGKTTIAK----KVYNNG
SIVRHFDVRAWCI-------ISQSYNRRDLLQEIF---SQ-VTG-K--------------
-------------E-------------------------------DKG----D----K--
-------E--DILADK----------------LKK------------SLTGK---RYLIV
LDDMWD-GKAWD-DLRFSF---P-DVG-NRSRIVITTRLEEVAKQV-KHHID--PYS---
-LPFLTSD--E-SLKLLQKKVF------------------Q-QES-C-PPSLQDVS-KAV
AE------RCK--------GLPLVIVL----------VAGII-KR---------------
NKME------A---S-------WWHE----------------------VKN---------
-----SLVSY-NGESEG-------YSLSTMQL--S--------YDNLP------------
-----------DHLR--------PCLLYMG-MFPEDARI-PL---S--ELISLWI-----
-------------------------------------AECF----------V-QNI-ESR
R--LEETAEGYLND-----------LIS-SNV-----VM---------VSGR-R--YNGK
V------------K------YC--Q--V---HDVV---LHFCLNKSR------------E
EKFM------------------------
>XP_016556021.1
------------------------------------------------------------
------------VVHS-T-----------------K----KSV-ES--K------S-IT-
-----A--------GKII---V----G-----FE--EE----------TNWLFSK-LTS-
GPKE--------LDV---------IS---------I-TGMPGSGKTTLAY----KVYNDE
SVCSHFDLRAWCT-------VDQEYDEKKLLMKLF---NQ-VAG-L--------D-----
------------LK-------------------------FS----E------DI------
-------D----VADK----------------LRK------------QLYGK---RYLIV
LDDVWD-TTTWD-DLTRPF---P-DVE-KGSRIILTTRQKEVAFHG-KGNTD--PLN---
-LRLLRPE--E-SWELLEKRAF------------------G-EQS-C-PDELLEVG-KEI
AQ------NCK--------GLPLIVDL----------IAGVT-AG------------LE-
KK--------K---A-------VWLE----------------------VRN---------
-----NLNSFILNSEVD--------VMKVIEL--S--------YEHLP------------
-----------HHMK--------PCFLYLA-SFPKDAKI-SR---D--RLKMFWR-----
-------------------------------------AEGL----------VEQT---EM
M-SLEEVMEIYLDN-----------LIS-SSL-----VI----------------ASN--
--DIGD-----I-P------TC--Q--L---HDLV---HGFCLIKAR------------E
EKLF------------------------
>XP_016556023.2
------------------------------------------------------------
------------------------------------------V-ES--K------S-LT-
-----G--------GKII---V----G-----FT--EE----------TNWLIRK-LTR-
GPAS--------LDV---------IS---------V-TGMPGSGKTTLAY----KVYHDK
SVCSHFDLRAWCT-------VDQEYNENNLLVKLL---NQ-VTS-S--------D-----
------------LK-------------------------FS----E------DI------
-------D----VADK----------------LRK------------QLYGK---RYLIV
LDDVWD-IGTWD-DLTRPF---P-KVV-NGSRIILTTRQKKVAFHA-KGNTD--PLN---
-LRLLRPE--E-SWELLEKRAF------------------G-KES-C-PAELLDVG-KEI
AQ------NCK--------GLPLVVDL----------IAGVI-AG------------RE-
KT--------K---S-------LWLE----------------------VRN---------
-----NLNSFILNSEVD--------VMKVIEL--S--------YDHLP------------
-----------HHLK--------PCLIYLA-SFPKDSEV-DR---D--ELKMYWR-----
-------------------------------------AEGL----------IEQT---GM
K-SVEEVMEVYLDN-----------LIS-SSL-----VI----------------AFS--
--DIRN-----L-P------IC--H--I---HDLV---HDFCLVKAR------------E
EKLF------------------------
>XP_016556034.2
---------------------------------------------IPKNR----------
--------S-RVVVSS-P-----------------K----KPV-ES--K------S-LT-
-----N--------GKVI---V----G-----FK--EE----------TKWLISK-LTC-
GPKD--------LDV---------IS---------I-TGMPGSGKTTLAY----KVYNDE
SVCSHFDLHAWCT-------VDQEYDEKKLLMKLF---NQ-VTG-S--------D-----
------------LT-------------------------FS----E------EI------
-------D----VADK----------------LQK------------QLYGK---RYLIV
LDDVWD-TTTWD-DLTRPF---P-EVV-KGSRIILTTRQKEVAFHG-KGNTD--PLN---
-LRLLRLE--E-SWELLEKRAF------------------G-KES-C-PDELLDIG-KEI
AQ------NCK--------GLPLVADL----------IAGVI-AG------------LE-
KK--------K---S-------VWLE----------------------VRN---------
-----NFNSFILNSEVE--------VMKVIEL--S--------YEHLP------------
-----------DHLK--------PCFLYLA-RYLKDKEM-NR---D--VMKMHWR-----
-------------------------------------AEGL----------VEQT---GM
K-SLEEVMEIYLDN-----------LIS-SSL-----VI----------------SFN--
--EIGD-----D-P------TC--Q--L---HDLV---HDFCLIKAK------------E
EKLF------------------------
>XP_016559604.2
-----------------------------------------TMNTN--------------
----------IG-NTS-S-----------------QL--------D--R------T-PN-
-L----------N-DE-I---V----G-----FE--DE----------IAKLRAR-LTE-
G-TKA-------RDV---------IS---------I-VGMPGQGKTTLAY----RLYSDK
SVVAHFDIRAQCS-------VSQLYSRLDLVLAIL---HD-A-------DQRR-D---KS
ILHDAAGEDS-QRR-------------------------------KMR----E-------
-------D---DLADD----------------LRK------------NLLPK---RYLIL
LDDVWE-TSVWD-DLRGCF---Q-DAN-NGSRIIITTRDHEVANYS-RCHSE--PLQ---
-LRMFNDG--E-SWMLLKKKVF------------------G-EEH-C-PPLLTNVG-KKI
AK------KCG--------KLPLSIAL----------VAGIL-SE------------ME-
KK-E------E-----------YWER----------------------VAA---------
-----NLGSH----IHS-------DSKAIIEQ--S--------YQNLP------------
-----------YHLR--------CCFLYFG-SFLEDTMI-SV---S--KLTKLWT-----
-------------------------------------SEGF----------I-KG--YEG
K-SPEDIAECYLEN-----------LIT-RNL-----VM---------DAKR-S--FGGK
I------------K------AC--R--V---HDLL---HDFCKERAK------------E
ENLL------------------------
>XP_016560912.2
------------------------------------------------------------
------------VVNS-S-----------------K----KPV-ES--R------S-LP-
-----S--------GKII---V----G-----FE--DE----------TDWIISK-LTS-
GPKE--------LDV---------IS---------I-TGMPGSGKTTLAY----KVYNDK
SVSRHFDIRAWCT-------VDQVSDKKKLWVELL---NL-VAG-S--------G-----
------------LK-------------------------FS----E------DI------
-------D----VADM----------------LRK------------QLFGK---RYLIV
LDDVWD-STTWD-ALTRPF---P-LCE-IGSRIIFTTREKNVAIHG-MRNTD--PLN---
-LRLLRPE--E-SWELLEKRAF------------------G-EQS-C-PDELLDIG-KEI
SQ------KCQ--------GLPLVADL----------IAGVI-AR------------RE-
KK--------K---T-------VWLE----------------------IRN---------
-----NLNSFIFDSEVD--------VMKVIEL--S--------YDQLP------------
-----------HHLK--------PYLLYLA-CFSKDTAV-RV---D--VLKLLLH-----
-------------------------------------SEGL----------VE-------
-----DVMEDYLDN-----------LIS-SSL-----VI----------------LFD--
--EIGF-----Y-S------TF--Q--L---HDLV---YGFCLIKAR------------E
EMLF------------------------
>XP_016566295.2
------------------------------------------------------------
----------SVVEPS-K-----------------HL----P---T--H-----RS-NP-
-V---N------D-EE-I---V----G-----FA--NE----------SEKIIQY-LIR-
G-THE-------IDV---------VP---------I-VGMGGQGKTTIAR----KVYNNG
NIVHYFDVRAWCI-------ISQSYNRRDLLQEIF---CQ-VAG-K--------------
-------------E-------------------------------DKG----D----K--
-------E--DILAYE----------------LKQ------------SLTGK---RYLIV
LDDMWD-GKAWD-DLRFSF---P-D-G-NRSRIVITTRLEEVAKQV-KHHID--PYS---
-LPFLTPD--D-SLKLLQKKVF------------------Q-QES-C-PPSLQDVS-KAV
AE------RCK--------GLPLVIVL----------VAGII-KR---------------
NKME------A---S-------WWHE----------------------VKN---------
-----SLVSY-HGESEG-------YSLSTMQL--S--------YDNLP------------
-----------DHLR--------PCLLYMG-MFLEDARI-PV---S--ELISLWI-----
-------------------------------------AECF----------V-QNI-ESR
R--LEETAEGYLND-----------LIS-SNV-----VM---------VSGR-K--YNGK
V------------K------YC--Q--V---HDVV---LHFCLNKSR------------E
EKFM------------------------
>XP_016566297.2
------------------------------------------------------------
----------SVVEPS-K-----------------HL----P---T--H-----RS-NP-
-V---N------D-EE-I---V----G-----FA--NE----------SEKIIQY-LIR-
G-THE-------IDV---------VP---------I-VGMGGQGKTTIAR----KVYNNG
NIVHYFDVRAWCI-------ISQSYNRRDLLQEIF---CQ-VAG-K--------------
-------------E-------------------------------DKG----D----K--
-------E--DILAYE----------------LKQ------------SLTGK---RYLIV
LDDMWD-GKAWD-DLRFSF---P-D-G-NRSRIVITTRLEEVAKQV-KHHID--PYS---
-LPFLTPD--D-SLKLLQKKVF------------------Q-QES-C-PPSLQDVS-KAV
AE------RCK--------GLPLVIVL----------VAGII-KR---------------
NKME------A---S-------WWHE----------------------VKN---------
-----SLVSY-HGESEG-------YSLSTMQL--S--------YDNLP------------
-----------DHLR--------PCLLYMG-MFLEDARI-PV---S--ELISLWI-----
-------------------------------------AECF----------V-QNI-ESR
R--LEETAEGYLND-----------LIS-SNV-----VM---------VSGR-K--YNGK
V------------K------YC--Q--V---HDVV---LHFCLNKSR------------E
EKFM------------------------
>XP_016566309.2
------------------------------------------------------------
-------------EPS-K-----------------HL----P---S--Q-----HS-NP-
-V---SD-----D-DE-I---V----G-----FX--DS----------TRKLIRH-LTR-
G-TSE-------LDV---------IP---------I-VGMGGQGKTTIAR----KVYDKD
MIVSRFDVQAWCI-------ISQSYNLIELLQDIF---SQ-VTG-S--------------
-------------K-------------------------------DNW----D----K--
-------E--DILSDK----------------LRK------------NLIGK---RYLIV
LDDMWD-CMAWD-DLSLCF---P-DGG-NRSRVVVTTRLDKVGEHV-KCFTD--LNF---
-LPFLTPD--E-SCKLLQKKVF------------------Q-KED-Y-PPELQDVS-LAV
AE------KCK--------GLPLVIIL----------VAGII-KR---------------
NKME------A---S-------WWHE----------------------VKD---------
-----ALVEYLDHESVE-------XSLSTMQL--S--------YDNLP------------
-----------DYLK--------PCLLYMG-MFPEDARI-PV---S--KLISLWI-----
-------------------------------------AEGF----------V-QNI-ESG
R-LKEEIAEDYLMD-----------LIS-SNV-----VM---------VSRR-R--YNGK
V------------K------YC--Q--V---HDVV---LHFCLEKSR------------Q
ENFM------------------------
>XP_016573675.2
------------------------------------------------------------
-----------IFTNS-P-----------------N----KPV-E---N-----KL-SI-
-----A--------SKII---V----G-----FE--EE----------KEWIIRK-LTS-
GPSE--------VDV---------IS---------I-VGMPGLGKTTLAY----RVYNDK
SVVGHFDVRAWCT-------VDQERNEKKLLQRIF---NQ-VIG-L--------K-----
------------GS-------------------------FN----ED-----GI------
-------D--NDVADK----------------LRK------------HLIGK---RYLIV
LDDLWD-TATWD-ELTRPF---PSEFQ-KGSRVILTSRKKEVAVHG-KCHSD--PLD---
-LRLLRLE--E-SWELLEKRVF------------------G-EEH-C-PDELKDVG-EKI
AR------KCD--------GLPLVLDL----------IGGVI-SR------------KE-
NK--------E---A-------LXLE----------------------VLN---------
-----NLSSFIFNDEEE--------VMKVIQL--S--------YDHLS------------
-----------DDLK--------PCFLYLS-SFPKDIDI-VI---S--LLKELWS-----
-------------------------------------DEGL----------VEPT---DL
K-SVEEVMEVYVDE-----------LIS-SSL-----VI----------------V----
---RG--RR--H-W------SC--Q--I---HDLV---HDFCSIKAR------------M
EKLF------------------------
>XP_016573681.2
------------------------------------------------------------
--------------NS-P-----------------N----KPV-E---N-----KS-ST-
-----A--------SKII---V----G-----FE--EE----------TEWIIRK-LTS-
GPSE--------VDV---------IS---------I-VGMPGLGKTTLAY----RVFNDK
SVVGHFDIRAWCT-------VDQERNEKKLLQKIF---NE--IG-L--------K-----
------------ER-------------------------VS----ED-----DI------
-------D--DDVADK----------------LRK------------HLFGK---RYLIV
LDDLWD-TATLD-ELTRPF---PTEFQ-KGSRVILTSRKKEVALHG-KCHSD--PLD---
-LRLLRPE--E-SWELLEKRVF------------------G-EEH-C-PNELKDVG-EKI
AQ------KCG--------GLPLVLDL----------ISGVI-SR------------KE-
KK--------E---A-------LWLE----------------------VLN---------
-----NLSSFIFKDEEE--------VMKVIQL--S--------YDHLS------------
-----------DHIK--------PCFLYLA-SYPKDEDI-YI---C--WLKDLWS-----
-------------------------------------DEGL----------VEPS---DL
K-SVEEVTEVYVDE-----------LIS-SSL-----VI----------------V----
---KG--GS--E-Q------SC--Q--I---HDLV---HDFCSIKAR------------K
EKLF------------------------
>XP_016573682.2
------------------------------------------------------------
--------------NS-P-----------------N----KPV-E---N-----KS-ST-
-----A--------SKII---V----G-----FE--EE----------TEWIIRK-LTS-
GPSE--------VDV---------IS---------I-VGMPGLGKTTLAY----RVFNDK
SVVGHFDIRAWCT-------VDQERNEKKLLQKIF---NE--IG-L--------K-----
------------ER-------------------------VS----ED-----DI------
-------D--DDVADK----------------LRK------------HLFGK---RYLIV
LDDLWD-TATLD-ELTRPF---PTEFQ-KGSRVILTSRKKEVALHG-KCHSD--PLD---
-LRLLRPE--E-SWELLEKRVF------------------G-EEH-C-PNELKDVG-EKI
AQ------KCG--------GLPLVLDL----------ISGVI-SR------------KE-
KK--------E---A-------LWLE----------------------VLN---------
-----NLSSFIFKDEEE--------VMKVIQL--S--------YDHLS------------
-----------DHIK--------PCFLYLA-SYPKDEDI-YI---C--WLKDLWS-----
-------------------------------------DEGL----------VEPS---DL
K-SVEEVTEVYVDE-----------LIS-SSL-----VI----------------V----
---KG--GS--E-Q------SC--Q--I---HDLV---HDFCSIKAR------------K
EKLF------------------------
>XP_016573683.2
------------------------------------------------------------
--------------NS-P-----------------N----KPV-E---N-----KS-ST-
-----A--------SKII---V----G-----FE--EE----------TEWIIRK-LTS-
GPSE--------VDV---------IS---------I-VGMPGLGKTTLAY----RVFNDK
SVVGHFDIRAWCT-------VDQERNEKKLLQKIF---NE--IG-L--------K-----
------------ER-------------------------VS----ED-----DI------
-------D--DDVADK----------------LRK------------HLFGK---RYLIV
LDDLWD-TATLD-ELTRPF---PTEFQ-KGSRVILTSRKKEVALHG-KCHSD--PLD---
-LRLLRPE--E-SWELLEKRVF------------------G-EEH-C-PNELKDVG-EKI
AQ------KCG--------GLPLVLDL----------ISGVI-SR------------KE-
KK--------E---A-------LWLE----------------------VLN---------
-----NLSSFIFKDEEE--------VMKVIQL--S--------YDHLS------------
-----------DHIK--------PCFLYLA-SYPKDEDI-YI---C--WLKDLWS-----
-------------------------------------DEGL----------VEPS---DL
K-SVEEVTEVYVDE-----------LIS-SSL-----VI----------------V----
---KG--GS--E-Q------SC--Q--I---HDLV---HDFCSIKAR------------K
EKLF------------------------
>XP_016574441.2
------------------------------------------------------------
----------------------------------------KPV-I---N-----RS-SI-
-----A--------SKIN---V----G-----FE--EE----------TEWIIRK-LTS-
GPAE--------VDV---------IS---------I-LGMPGLGKTTLAY----RVYIEK
SVVGHFDIRAWCT-------VDQERNEKKLLQKIF---NE-VIG-L--------K-----
------------E---------------------------S----ED-----YI------
-------D--DDVADR----------------LWR------------QLFGK---RYPIV
LDDLWD-TATWD-ELTRPF---PTEFQ-KGSRVILTSRKKEVALHG-KLHSV--PLD---
-LRLLRPD--E-SWELLEKRVF------------------G-EER-C-PDELKDVG-EKI
AR------KCD--------GLPLVLDL----------IGGVI-SR------------ME-
KK--------E---A-------LWLE----------------------VLN---------
-----NLSSFIFKDEEE--------VMKVIQL--S--------YDHLS------------
-----------GHLK--------PCLLYLA-SYPKDKNI-AI---S--WLKDLWS-----
-------------------------------------DEGL----------VEPT---DL
K-SVEEVTEVCVDE-----------SIS-SSL-----VI----------------V----
---RG--GR--H-P------SC--Q--I---HDLV---HDFCSIIAR------------K
EKLF------------------------
>XP_016575980.2
------------------------------------------------------------
-----------------------------------K----NPV-ES--K------S-LT-
-----T--------GKII---V----G-----FE--EE----------TNWLITK-LTS-
GPKD--------LEV---------IS---------I-IGMPGSGKTTLAY----KVYSDE
SVCSHFDLRAWCT-------VGQEYDETKLLVKIF---NQ-VTS-S--------D-----
------------LK-------------------------FS----E------EI------
-------D----VADK----------------LRK------------QLYGK---RYLIV
LDDVWD-TTTWD-DLTRPL---P-EVE-KGSRIILTTRQKEVAFHG-KGNTD--PLN---
-LRLLSPE--E-SWELIEKRAF------------------G-DQS-C-PDELLEVG-KEI
AE------NCK--------GLPLVADL----------IAGVI-AA------------RE-
KT--------K---S-------AWLE----------------------VQN---------
-----NLSSFILRSEVD--------VMKVIEL--S--------YDHLP------------
-----------HHLK--------PCFLYLA-RSVKDTAI-DR---D--ILKLLWR-----
-------------------------------------AEGL----------VEQT---GM
K-SVDELMEIYLDN-----------LIS-SSL-----VI----------------AFN--
--EIGD-----V-P------TC--K--I---HDLV---HDFCLIKAR------------G
EKLF------------------------
>XP_016575987.2
------------------------------------------------------------
------------VVNS-T-----------------K----KIV-KS--K------S-LT-
-----V--------GKII---V----G-----FE--EE----------TNWLISN-LTS-
GLKD--------LDV---------IS---------I-TGMPGSGKTTLAY----KVYNDE
SVSRRFDIRAWCT-------VGQEYDKINLLEKVY---NQ-VTG-P--------D-----
------------SK-------------------------LS----E------NI------
-------D----VADE----------------LRR------------HLLGK---RYLIV
LDDLWD-TDAWD-KLTRPF---P-LVE-NGSRIILTSRDMEVGLYG-KRNTD--PLN---
-LRLLRPE--E-SWELLEKRAF------------------G-NKS-C-PDELLDVG-KEI
AQ------NCK--------GLPLVVDL----------IAGVI-AG------------RE-
KT--------K---S-------VWLE----------------------IRN---------
-----NLNSFILNSEVY--------VMKVMKL--S--------YDHLP------------
-----------LQLK--------PCFLYLA-RYPKDNAV-DR---D--WLKMFWC-----
-------------------------------------AEGL----------VEQT---EL
K-SLEEVMEIYLDN-----------LIS-SSL-----VI----------------AFN--
--EIGN-----Y-P------TC--Q--L---HDLV---HDFCLIKAK------------E
ERLF------------------------
>XP_016576182.2
------------------------------------------------------------
-----------TVLNS-T-----------------K----MTV-EN--K------S-LT-
-----A--------GKII---V----G-----FE--EE----------TTWLISK-LTS-
GPKD--------LDV---------IS---------I-TGMPGSGKTTLGY----KVYNDK
SVCSHFDLRAWCT-------VDQDYDEKEVLVKLF---NQ-VTG-S--------D-----
------------LK-------------------------FS----E------DI------
-------D----VADK----------------LRK------------QLYGK---RYLIV
LDDVWD-TTTWD-ELTRPF---P-KVE-KGSRIILTTRQKEVACHG-KGITD--PLN---
-LRLLRPE--E-SWELLEKRAF------------------G-EES-C-PDELLEVG-KEI
AQ------NGK--------GLPLVVDL----------IAGVI-AG------------RE-
KS--------K---S-------VWLE----------------------VRN---------
-----NLNSFILNSEVD--------VMKVIEL--S--------YDHLP------------
-----------HHMK--------PCFLYLA-RFRKDKKI-NR---N--LLKMYWR-----
-------------------------------------AEGL----------VERM---KM
M-NVEEEMEIFLDN-----------LIS-SSL-----VI----------------AFN--
--EIGN-----L-P------AC--Q--I---HDLV---HDFCLIKAR------------E
EKLF------------------------
>XP_016576183.2
------------------------------------------------------------
-----------TVLNS-T-----------------K----MTV-EN--K------S-LT-
-----A--------GKII---V----G-----FE--EE----------TTWLISK-LTS-
GPKD--------LDV---------IS---------I-TGMPGSGKTTLGY----KVYNDK
SVCSHFDLRAWCT-------VDQDYDEKEVLVKLF---NQ-VTG-S--------D-----
------------LK-------------------------FS----E------DI------
-------D----VADK----------------LRK------------QLYGK---RYLIV
LDDVWD-TTTWD-ELTRPF---P-KVE-KGSRIILTTRQKEVACHG-KGITD--PLN---
-LRLLRPE--E-SWELLEKRAF------------------G-EES-C-PDELLEVG-KEI
AQ------NGK--------GLPLVVDL----------IAGVI-AG------------RE-
KS--------K---S-------VWLE----------------------VRN---------
-----NLNSFILNSEVD--------VMKVIEL--S--------YDHLP------------
-----------HHMK--------PCFLYLA-RFRKDKKI-NR---N--LLKMYWR-----
-------------------------------------AEGL----------VERM---KM
M-NVEEEMEIFLDN-----------LIS-SSL-----VI----------------AFN--
--EIGN-----L-P------AC--Q--I---HDLV---HDFCLIKAR------------E
EKLF------------------------
>XP_016576184.2
------------------------------------------------------------
-----------TVLNS-T-----------------K----MTV-EN--K------S-LT-
-----A--------GKII---V----G-----FE--EE----------TTWLISK-LTS-
GPKD--------LDV---------IS---------I-TGMPGSGKTTLGY----KVYNDK
SVCSHFDLRAWCT-------VDQDYDEKEVLVKLF---NQ-VTG-S--------D-----
------------LK-------------------------FS----E------DI------
-------D----VADK----------------LRK------------QLYGK---RYLIV
LDDVWD-TTTWD-ELTRPF---P-KVE-KGSRIILTTRQKEVACHG-KGITD--PLN---
-LRLLRPE--E-SWELLEKRAF------------------G-EES-C-PDELLEVG-KEI
AQ------NGK--------GLPLVVDL----------IAGVI-AG------------RE-
KS--------K---S-------VWLE----------------------VRN---------
-----NLNSFILNSEVD--------VMKVIEL--S--------YDHLP------------
-----------HHMK--------PCFLYLA-RFRKDKKI-NR---N--LLKMYWR-----
-------------------------------------AEGL----------VERM---KM
M-NVEEEMEIFLDN-----------LIS-SSL-----VI----------------AFN--
--EIGN-----L-P------AC--Q--I---HDLV---HDFCLIKAR------------E
EKLF------------------------
>XP_047250120.1
------------------------------------------------------------
--------------TV-K-----------------HV----A---T--Q-----HS-NL-
-M---T------A-EE-I---V----G-----FR--ND----------TEKMIQY-LTR-
G-TNE-------LDV---------VP---------I-VGMGGQGKTTIAR----KVYNHD
IVISHFDVRAWCI-------ISQTYNRRELLQDIF---NQ-VTN-S--------------
-------------N-------------------------------DKG----D----K--
-------D--DVLADI----------------LKK------------NLTWK---RYLIV
LDDMWD-GAAWD-DFCLCF---P-DVG-NRSRIVVTTRLEKVGEHV-KRYTD--LYF---
-LPFLTPD--E-SCKLLQKKVF------------------Q-EED-F-PLELQDVS-LAV
AK------RCR--------GLPLVVVL----------IAGII-KK---------------
RPME------E---S-------WWHE----------------------VKN---------
-----ALFSYL-GESEE-------YSLSTMQL--S--------YDNLP------------
-----------DHLR--------PCLLYIG-MFPEDARI-PV---S--KLISLWI-----
-------------------------------------AEGF----------M-QNV-ESG
R-LMEEAAEGYLMD-----------LIS-SNV-----VM---------VSKR-E--YNGK
V------------K------YC--H--V---HDVV---LHFCMERSR------------E
EKFM------------------------
>XP_047252092.1
-----------------------------------------DVQVG--------------
----------SS-CVL-S-----------------RT--------N---------A-PT-
-L---N------D-DV-V---V----G-----FN--DV----------EEKIIDG-LTR-
G-MTE-------RDV---------IS---------I-VGMPGLGKTTLAK----KVFNDE
KVLNYFDKRAWCY-------VSEVYKNKELLLEIL---SQ-VLE-D--VDEA--------
-------------T-------------------------------KMK----D-------
-------D--ADLAVL----------------LYR------------KLKRK---RYLIV
LDDLWD-IKAWD-DLRRSF---P-DDD-NGSRILVTSRLQHLASQV-ESDTK--PDNHPT
PLRFFTVE--E-SWELLQKKVF------------------A-TDC-C-PRNLKEPG-MRI
AR------SCH--------GLPLAVTL----------VAGIL-AR------------TE-
KI--------E---S-------WWNE----------------------VAE---------
-----SISSYIVD-DPN-------QCRVILEL--S--------YKHLP------------
-----------DYLK--------PCFLYFG-EFLMHPHI-PV---R--KLIWLWI-----
-------------------------------------AEGF----------V-SK--TEG
E-SFEDIAEDYLTD-----------LIG-RSL-----VM---------ATKK-S--TNGS
V------------K------VC--R--V---HDLL---REYCKRKAE------------E
DNFF------------------------
>XP_047252093.1
-----------------------------------------DVQVG--------------
----------SS-CVL-S-----------------RT--------N---------A-PT-
-L---N------D-DV-V---V----G-----FN--DV----------EEKIIDG-LTR-
G-MTE-------RDV---------IS---------I-VGMPGLGKTTLAK----KVFNDE
KVLNYFDKRAWCY-------VSEVYKNKELLLEIL---SQ-VLE-D--VDEA--------
-------------T-------------------------------KMK----D-------
-------D--ADLAVL----------------LYR------------KLKRK---RYLIV
LDDLWD-IKAWD-DLRRSF---P-DDD-NGSRILVTSRLQHLASQV-ESDTK--PDNHPT
PLRFFTVE--E-SWELLQKKVF------------------A-TDC-C-PRNLKEPG-MRI
AR------SCH--------GLPLAVTL----------VAGIL-AR------------TE-
KI--------E---S-------WWNE----------------------VAE---------
-----SISSYIVD-DPN-------QCRVILEL--S--------YKHLP------------
-----------DYLK--------PCFLYFG-EFLMHPHI-PV---R--KLIWLWI-----
-------------------------------------AEGF----------V-SK--TEG
E-SFEDIAEDYLTD-----------LIG-RSL-----VM---------ATKK-S--TNGS
V------------K------VC--R--V---HDLL---REYCKRKAE------------E
DNFF------------------------
>XP_047253384.1
-------------------------------------------LTM--------------
----------PS-RDM-I-----------------NV--------A--------------
------------K-QEEL---V----G-----FT--DK----------RHRLIDQ-LTR-
G-SSQ-------LSV---------IA---------I-VGKPGVGKTTLAK----RFYNDP
GVSNHFDICAFLT-------VSRVYDNRELLLEIL---RD-ITG-H--NDTV--------
---------------------------------------------DGR----I-------
-------F--SDLPEM----------------LVE------------RLHGK---RFLIV
MDDVWD-AEAWN-VLSASL---PKDDS-TGSRILLTTRSDDVAQYT-AAGFQ--LHNIHH
-LRPLGEE--D-SRILLEKKIF------------------Q-QES-C-PPELKGLA-KQL
SK------KTK--------GLPFAIIL----------VAGIL-AN------------AE-
KT-A------E-----------HWTE----------------------VQE---------
-----SLDQTKIDGNDQ-------DLSSIIGM--S--------YQGLP------------
-----------DCLR--------HCFLYFG-AFPQDDEI-LT---S--KLIRLWI-----
-------------------------------------AEGL----------I-QQ--TEG
K-SLEDVAVDYLML-----------LIG-RGL-----IM---------AEQK-S--SKDR
V------------K------SC--R--V---RDLI---REFCLAKAK------------Q
ENVY------------------------
>XP_047254713.1
------------------------------------------------------------
----------DT-LDT-E-----------------EL--------T--N------T-PR-
-M----------T-EE-V---V----G-----FE--DV----------MEKLREQ-LIS-
G-SKQ-------LDV---------IS---------V-VGMPGLGKTTVAN----KLYSDE
FVVSRFEIRAQCC-------VSQAYSRRNVLLSIL---RD-AIG-E--SPTL--------
-------------A-------------------------------KLS----T-------
-------D---ILADQ----------------LRK------------ILLRK---RYLIL
VDDVWE-ASVWD-DLRCCF---H-DDN-NGSRIILTTQHGGVAENA-KSVSD--PLY---
-LRLLNDD--E-SWKLLKQKVF------------------G-EES-C-SVLFSNIG-KEI
AN------KCR--------GLPLSIVL----------VAGML-TK------------MK-
KS-E------I-----------CWKQ----------------------VAM---------
-----NLCTD----ILS-------NSKTIIEQ--S--------YQSLP------------
-----------YHLK--------PCFLYFG-VFLEDKEI-NV---S--ILTWLWI-----
-------------------------------------AEGF----------I-KS--RDD
K-SLEDIAEGYLES-----------LIG-RNL-----VT---------VAKW-S--SSGK
V------------K------TC--R--I---HDLL---LCFCKERAK------------E
KNLL------------------------
>XP_047255569.1
------------------------------------------------------------
-----------S-HTS-S-----------------VL--------A--R------T-LR-
-I----------D-DE-I---V----G-----FE--DE----------IGTLIRQ-LTG-
G-SKK-------RDI---------IS---------I-VGMPGAGKTALAN----RLFLDK
SVVRHFDVHARCY-------MSSAHSRRERLLSILEMLHV-SID-E--SSLL--------
-------------S-------------------------------KKT----N-------
-----------DLAAM----------------LRK------------ILHTG---RYLIL
LDDVPD-ARAWD-DLEPCF---C-DTN-NGSRILLTTRHYNVANNV-KLLSE--PLC---
-LRMLDDG--E-SWMLLKKKVF------------------G-EGF-C-SPLLEKVG-RKI
AR------KCG--------GLPLSIVF----------VACIL-AR------------KE-
RA-E------Q-----------CWKQ----------------------VAR---------
-----SLGSE----IPC-------YPENIIEQ--S--------YQDLP------------
-----------YHLK--------SCFLYFG-MFSDQEEI-NI---S--KLTLLWI-----
-------------------------------------GEGF----------V-KG--DEH
K-SLEDIAEGYLKN-----------LVE-SNL-----VM---------LAKR-S--YGGK
V------------K------VC--R--I---HDIL---FHFCKARAH------------T
ENLI------------------------
>XP_047255570.1
------------------------------------------------------------
-----------S-HTS-S-----------------VL--------A--R------T-LR-
-I----------D-DE-I---V----G-----FE--DE----------IGTLIRQ-LTG-
G-SKK-------RDI---------IS---------I-VGMPGAGKTALAN----RLFLDK
SVVRHFDVHARCY-------MSSAHSRRERLLSILEMLHV-SID-E--SSLL--------
-------------S-------------------------------KKT----N-------
-----------DLAAM----------------LRK------------ILHTG---RYLIL
LDDVPD-ARAWD-DLEPCF---C-DTN-NGSRILLTTRHYNVANNV-KLLSE--PLC---
-LRMLDDG--E-SWMLLKKKVF------------------G-EGF-C-SPLLEKVG-RKI
AR------KCG--------GLPLSIVF----------VACIL-AR------------KE-
RA-E------Q-----------CWKQ----------------------VAR---------
-----SLGSE----IPC-------YPENIIEQ--S--------YQDLP------------
-----------YHLK--------SCFLYFG-MFSDQEEI-NI---S--KLTLLWI-----
-------------------------------------GEGF----------V-KG--DEH
K-SLEDIAEGYLKN-----------LVE-SNL-----VM---------LAKR-S--YGGK
V------------K------VC--R--I---HDIL---FHFCKARAH------------T
ENLI------------------------
>XP_047255571.1
------------------------------------------------------------
-----------S-HTS-S-----------------VL--------A--R------T-LR-
-I----------D-DE-I---V----G-----FE--DE----------IGTLIRQ-LTG-
G-SKK-------RDI---------IS---------I-VGMPGAGKTALAN----RLFLDK
SVVRHFDVHARCY-------MSSAHSRRERLLSILEMLHV-SID-E--SSLL--------
-------------S-------------------------------KKT----N-------
-----------DLAAM----------------LRK------------ILHTG---RYLIL
LDDVPD-ARAWD-DLEPCF---C-DTN-NGSRILLTTRHYNVANNV-KLLSE--PLC---
-LRMLDDG--E-SWMLLKKKVF------------------G-EGF-C-SPLLEKVG-RKI
AR------KCG--------GLPLSIVF----------VACIL-AR------------KE-
RA-E------Q-----------CWKQ----------------------VAR---------
-----SLGSE----IPC-------YPENIIEQ--S--------YQDLP------------
-----------YHLK--------SCFLYFG-MFSDQEEI-NI---S--KLTLLWI-----
-------------------------------------GEGF----------V-KG--DEH
K-SLEDIAEGYLKN-----------LVE-SNL-----VM---------LAKR-S--YGGK
V------------K------VC--R--I---HDIL---FHFCKARAH------------T
ENLI------------------------
>XP_047256929.1
-----------------------------------------ALNTV--------------
----------PA-Q-T-S-----------------NL--------A--R------F-PM-
-M----------N-EE-I---V----G-----FE--DV----------IENLRDQ-LIK-
G-TKG-------RDV---------IS---------V-VGMPGLGKTTLAY----RLYYDR
LITSHFDIRAQCC-------VSQVYSRKDLLVAIL---RD-AVN-V--DSGC--------
-------------R-------------------------------EKQ----A-------
-------D---ELADQ----------------LRK------------TLFSK---RYLIL
LDDVWE-TSVWD-DLIGCF---Q-DVN-NGSRVILTTRNHEVATYA-RFQSD--PHP---
-LRMFNND--E-SWELLRKKVF------------------G-EES-C-PLLLNNIG-QQI
AM------KCG--------QLPLSVAL----------VAGIL-AE------------ME-
KK-V------E-----------CWEQ----------------------LAN---------
-----NLGPH----IQK-------DSRSVIEQ--S--------YQILP------------
-----------YHLR--------SCFLYFG-AFLEDNVI-DV---S--KLTWLWI-----
-------------------------------------SEGF----------I-RS--CEG
K-SLEDIAEGYLEN-----------LIG-RNL-----VM---------GTKR-S--PQGK
I------------K------AC--R--I---HDLL---HDFCKERAK------------E
EMRI------------------------
>XP_047256930.1
-----------------------------------------ALNTV--------------
----------PA-Q-T-S-----------------NL--------A--R------F-PM-
-M----------N-EE-I---V----G-----FE--DV----------IENLRDQ-LIK-
G-TKG-------RDV---------IS---------V-VGMPGLGKTTLAY----RLYYDR
LITSHFDIRAQCC-------VSQVYSRKDLLVAIL---RD-AVN-V--DSGC--------
-------------R-------------------------------EKQ----A-------
-------D---ELADQ----------------LRK------------TLFSK---RYLIL
LDDVWE-TSVWD-DLIGCF---Q-DVN-NGSRVILTTRNHEVATYA-RFQSD--PHP---
-LRMFNND--E-SWELLRKKVF------------------G-EES-C-PLLLNNIG-QQI
AM------KCG--------QLPLSVAL----------VAGIL-AE------------ME-
KK-V------E-----------CWEQ----------------------LAN---------
-----NLGPH----IQK-------DSRSVIEQ--S--------YQILP------------
-----------YHLR--------SCFLYFG-AFLEDNVI-DV---S--KLTWLWI-----
-------------------------------------SEGF----------I-RS--CEG
K-SLEDIAEGYLEN-----------LIG-RNL-----VM---------GTKR-S--PQGK
I------------K------AC--R--I---HDLL---HDFCKERAK------------E
EMRI------------------------
>XP_047257265.1
-------------------------------------------NAV--------------
----------TA-HKS-S-----------------NL--------V--R------S-SR-
-M----------N-EE-I---I----G-----FE--DV----------IEKLRDQ-LIK-
G-TKG-------RDV---------IS---------I-IGMPGLGKTTLAY----RLYYDW
SVSSHFDIRAQCC-------VSQLYSRKELLMAIL---RD-AIN-E--KFES--------
-------------S-------------------------------EKQ----P-------
-------D---ELAYQ----------------LHR------------TLFSR---RYLIL
VDDVWE-TSVWD-DLVGCF---R-DAN-NGSRIILTTRNLDVANYT-RFYSD--PLQ---
-LRMFNED--E-SWELLRKKVF------------------G-EES-C-PPLLTEVG-QQI
AK------KCG--------QLPLSVVL----------VAGIL-SE------------LE-
KE-E------E-----------CWER----------------------FAN---------
-----NLGPH----IHK-------DSRAIIEQ--S--------YQILP------------
-----------YHLR--------SCFLYFG-AFPEDSVV-HV---S--TLAQLWI-----
-------------------------------------SQGF----------V-KS--CEG
K-ILEDIAEGYLEN-----------LIG-RNL-----VM---------GIKR-N--SQGK
I------------K------TC--C--L---HDLL---HDFCKERSE------------E
ENFI------------------------
>XP_047257266.1
-------------------------------------------NAV--------------
----------TA-HKS-S-----------------NL--------V--R------S-SR-
-M----------N-EE-I---I----G-----FE--DV----------IEKLRDQ-LIK-
G-TKG-------RDV---------IS---------I-IGMPGLGKTTLAY----RLYYDW
SVSSHFDIRAQCC-------VSQLYSRKELLMAIL---RD-AIN-E--KFES--------
-------------S-------------------------------EKQ----P-------
-------D---ELAYQ----------------LHR------------TLFSR---RYLIL
VDDVWE-TSVWD-DLVGCF---R-DAN-NGSRIILTTRNLDVANYT-RFYSD--PLQ---
-LRMFNED--E-SWELLRKKVF------------------G-EES-C-PPLLTEVG-QQI
AK------KCG--------QLPLSVVL----------VAGIL-SE------------LE-
KE-E------E-----------CWER----------------------FAN---------
-----NLGPH----IHK-------DSRAIIEQ--S--------YQILP------------
-----------YHLR--------SCFLYFG-AFPEDSVV-HV---S--TLAQLWI-----
-------------------------------------SQGF----------V-KS--CEG
K-ILEDIAEGYLEN-----------LIG-RNL-----VM---------GIKR-N--SQGK
I------------K------TC--C--L---HDLL---HDFCKERSE------------E
ENFI------------------------
>XP_047257527.1
------------------------------------------------------------
-----------------P--------------SE--------------S-----KS-SI-
-----V--------GQIL---V----G-----FE--EE----------TEWIIRQ-LTS-
GPAE--------IDV---------IF---------IVVGMPGLGKTTLDH----KVYNNK
CVADHFDVHAWCT-------VDQERNMKKFLQKLY---NQ-VIG-L--------K-----
------------ER-------------------------YN----EN-----DV------
-------D--DDVVDN----------------LXK------------QLFEK---RYLII
LDDVWD-TATWD-DLTMSF---P-EVK-KGSRVILTSRKKEVALHG-KRHSD--PLD---
-LRLLRPD--E-SWELL-XRVF------------------G-EDC-C-PDELKDVG-EKI
AR------KCD--------GLPLVLDL----------IGGVI-AK------------KE-
KK--------E---A-------LLLD----------------------ALD---------
-----NLSSSNLKDEEE--------VIKVIQL--S--------YDHLS------------
-----------DHLK--------PCLIYLA-SYSKDEEI-AI---S--DLTDLRI-----
-------------------------------------AEGL----------VELS---GM
A--------VYVDE-----------LIS-SSL-----VI----------------VSN--
---RR------W-R------SC--K--I---HDLM---HDFCSIKAR------------K
EKLF------------------------
>XP_047258567.1
------------------------------------------------------------
-----------------------------------------PV-ES--K------S-LT-
-----V--------GKIV---V----G-----FE--EE----------TQSIISK-LTS-
VEKD--------LDV---------IS---------I-IGMPGSGKTTLAY----KVYNDE
SVSRRFDIRAWCT-------VGQEYDKRNLLEKVY---NQ-VTC-P--------D-----
------------SK-------------------------LS----E------NI------
-------D----VADE----------------LRR------------HLIGR---RYLIV
LDDLWD-TDAWD-KLTRPF---P-LVE-NGSRIILTSRDMEVGLYG-KRSTD--PLN---
-LRLLRPE--E-SWELLEKRAF------------------G-NDY-C-PDELLDVG-KEI
AE------NCK--------GLPLVADL----------IAGVI-AG------------RE-
KK--------K---S-------EWLE----------------------VRN---------
-----NLNSFSLNSEVDVMKVIDSEVMKVIEL--S--------YDHLP------------
-----------CHLK--------PCLLYLA-RFPKDTTM-ET---D--VLKMYWH-----
-------------------------------------AEGL----------VEQT---EM
M-SMEEVMEVYLDN-----------LIS-SSF-----VI----------------LFN--
--ERGN-----H-P------TC--Q--L---HDLV---HYFCFTKAR------------K
ENLF------------------------
>XP_047258569.1
------------------------------------------------------------
-----------------------------------------PV-ES--K------S-LT-
-----V--------GKIV---V----G-----FE--EE----------TQSIISK-LTS-
VEKD--------LDV---------IS---------I-IGMPGSGKTTLAY----KVYNDE
SVSRRFDIRAWCT-------VGQEYDKRNLLEKVY---NQ-VTC-P--------D-----
------------SK-------------------------LS----E------NI------
-------D----VADE----------------LRR------------HLIGR---RYLIV
LDDLWD-TDAWD-KLTRPF---P-LVE-NGSRIILTSRDMEVGLYG-KRSTD--PLN---
-LRLLRPE--E-SWELLEKRAF------------------G-NDY-C-PDELLDVG-KEI
AE------NCK--------GLPLVADL----------IAGVI-AG------------RE-
KK--------K---S-------EWLE----------------------VRN---------
-----NLNSFSLNSEVDVMKVIDSEVMKVIEL--S--------YDHLP------------
-----------CHLK--------PCLLYLA-RFPKDTTM-ET---D--VLKMYWH-----
-------------------------------------AEGL----------VEQT---EM
M-SMEEVMEVYLDN-----------LIS-SSF-----VI----------------LFN--
--ERGN-----H-P------TC--Q--L---HDLV---HYFCFTKAR------------K
ENLF------------------------
>XP_047258570.1
------------------------------------------------------------
-----------------------------------K----NPL-EG--K------S-LT-
-----A--------GKIS---V----G-----FE--ED----------TDWIISK-LTS-
GPKD--------LDV---------IS---------I-TGMPGSGKTTLAY----KVYNYK
SVARRFDIHAWCI-------VGQEYDKRKLLEKVY---NQ-VTG-A--------D-----
------------SK-------------------------LS----E------NI------
-------D----VADE----------------LRR------------HLFGK---RYLVV
LDYIWD-TDTWD-KLIRPF---P-LVE-NGSRIILTSREMEVALYG-KRNTD--PLK---
-LRLLKSE--E-SWELLEKRAF------------------G-EKS-C-PDELLDVG-KET
AK------NCK--------GLPLVADL----------IAGVI-AG------------RE-
KK--------K---S-------VWLE----------------------VQN---------
-----NLNSFILNSEVE--------VMKVIEL--S--------YDHLP------------
-----------HQLR--------PCFLHFA-SIPKDNAS-HK---H--LLKMDWL-----
-------------------------------------NEGL----------VERT---DM
K-SVEEVMEVYLDN-----------LIS-CSL-----VI----------------SFN--
--EIGS-----S-P------TC--Q--L---HDLV---HDFCLIK---------------
----------------------------
>XP_047258792.1
------------------------------------------------------------
--------------NS-T-----------------T----KPV-ER--K------S-LT-
-----T--------GKII---V----G-----FK--EE----------TNWLISK-LTS-
GPKD--------VDV---------IS---------I-TGMPGSGKTTLAY----KVYNDE
SVCSHFDVRAWCT-------VDQEYDEKKLLVKLF---NQ-VTG-A--------D-----
------------LK-------------------------SS----E------DI------
-------D----VADK----------------LRK------------QLYGK---RYLIV
LDDVWD-TTTWD-DLTRPF---P-EAE-KGSRIILTTRQKEVAFHG-KGNTD--PLN---
-LRLLRPE--E-SWELLEKRAF------------------G-DQS-C-PDELLDVG-KEI
AE------NCK--------GLPSVADL----------IAEVI-AG------------RE-
KI--------K---S-------MWLE----------------------VRN---------
-----NFNSFILNGEVD--------VMKVIEL--S--------YDHLP------------
-----------HQLK--------PCFLYLA-TFEKDQEI-NI---D--RLKVYWC-----
-------------------------------------AEGL----------VEQM---GM
N-SLEEAMEIYLDN-----------LIS-SSL-----VI----------------AFN--
--EIGR-----S-P------TC--Q--L---HYLV---HDFCWIKAK------------E
EKLF------------------------
>XP_047258970.1
------------------------------------------------------------
-------------VNS-P-----------------K----NPV-ER--K------L-LT-
-----T--------SKII---V----G-----FE--EE----------TNWLITM-LTS-
GPKD--------LDV---------IS---------I-TGMPGSGKTTLAY----KVYNDK
SVCSHFDLRAWCT-------VDQDYDEKDVLVKLF---NQ-VTG-S--------A-----
------------LK-------------------------FS----K------DI------
-------D----VADM----------------LRR------------QLFGK---RYLIV
LDDLWD-TTTWD-DLTKPF---P-DVE-KGSRIILTTRQKEVAFHG-KGRTD--PLN---
-LRLLRPE--E-SWELLEKRAF------------------G-KES-C-PDELLDVG-KEI
VQ------NCK--------GLPLVVDL----------IAGVI-AG------------RE-
KT--------K---A-------VWLE----------------------VRN---------
-----NLKSFILNSKVD--------VMKVIEL--S--------YDHLP------------
-----------HHMK--------PCFLYLA-RYSKDAKI-DR---D--LLKINWR-----
-------------------------------------AEGL----------VEQI---EK
M-SLEEVM----DN-----------LIS-SSL-----VI----------------TFN--
--EIGN-----D-P------TC--Q--L---HDLV---HDFCLIKAK------------E
ENLF------------------------
>XP_047258971.1
------------------------------------------------------------
-------------VNS-P-----------------K----NPV-ER--K------L-LT-
-----T--------SKII---V----G-----FE--EE----------TNWLITM-LTS-
GPKD--------LDV---------IS---------I-TGMPGSGKTTLAY----KVYNDK
SVCSHFDLRAWCT-------VDQDYDEKDVLVKLF---NQ-VTG-S--------A-----
------------LK-------------------------FS----K------DI------
-------D----VADM----------------LRR------------QLFGK---RYLIV
LDDLWD-TTTWD-DLTKPF---P-DVE-KGSRIILTTRQKEVAFHG-KGRTD--PLN---
-LRLLRPE--E-SWELLEKRAF------------------G-KES-C-PDELLDVG-KEI
VQ------NCK--------GLPLVVDL----------IAGVI-AG------------RE-
KT--------K---A-------VWLE----------------------VRN---------
-----NLKSFILNSKVD--------VMKVIEL--S--------YDHLP------------
-----------HHMK--------PCFLYLA-RYSKDAKI-DR---D--LLKINWR-----
-------------------------------------AEGL----------VEQI---EK
M-SLEEVM----DN-----------LIS-SSL-----VI----------------TFN--
--EIGN-----D-P------TC--Q--L---HDLV---HDFCLIKAK------------E
ENLF------------------------
>XP_047258972.1
------------------------------------------------------------
-------------VNS-P-----------------K----NPV-ER--K------L-LT-
-----T--------SKII---V----G-----FE--EE----------TNWLITM-LTS-
GPKD--------LDV---------IS---------I-TGMPGSGKTTLAY----KVYNDK
SVCSHFDLRAWCT-------VDQDYDEKDVLVKLF---NQ-VTG-S--------A-----
------------LK-------------------------FS----K------DI------
-------D----VADM----------------LRR------------QLFGK---RYLIV
LDDLWD-TTTWD-DLTKPF---P-DVE-KGSRIILTTRQKEVAFHG-KGRTD--PLN---
-LRLLRPE--E-SWELLEKRAF------------------G-KES-C-PDELLDVG-KEI
VQ------NCK--------GLPLVVDL----------IAGVI-AG------------RE-
KT--------K---A-------VWLE----------------------VRN---------
-----NLKSFILNSKVD--------VMKVIEL--S--------YDHLP------------
-----------HHMK--------PCFLYLA-RYSKDAKI-DR---D--LLKINWR-----
-------------------------------------AEGL----------VEQI---EK
M-SLEEVM----DN-----------LIS-SSL-----VI----------------TFN--
--EIGN-----D-P------TC--Q--L---HDLV---HDFCLIKAK------------E
ENLF------------------------
>XP_047259000.1
------------------------------------------------------------
------------------------------------------D-ER--K------S-LT-
-----T--------GKII---V----G-----FE--EE----------TNWLITK-LTR-
GPKD--------LDV---------VS---------I-TGMPGSGKTTLAY----KVYTDE
SVCSHFDIRAWCR-------VDQEYDEKKLQVKIF---NQ-VSG-S--------D-----
------------WK-------------------------FS----K------EI------
-------D----VADK----------------LRK------------QLYGK---RYLIV
LDEVWD-TTTWD-DLTRPF---P-EVE-KEGRIILTTRQKEVAFHG-KGNTD--PLN---
-LRLLRLE--E-SWELLEKRAF------------------G-NNC-C-PAELLDVG-KQI
VQ------NCK--------GLPLVVDL----------IAGVI-AS------------LD-
KK--------R---V-------VWLE----------------------VRN---------
-----NLNSFIFGSEVG--------VMKVIEL--S--------YDHLP------------
-----------HHLK--------PCFLYLA-SYPKDSAM-DR---D--MLKMYWR-----
-------------------------------------AEGF----------VEQI---GM
K-SVDEVMEIYLDN-----------LIS-GSL-----VI----------------AFN--
--EIGG-----Y-P------TY--Q--L---HDLV---HDFCLIKAR------------E
EKLF------------------------
>XP_047259001.1
------------------------------------------------------------
-----------------------------------K----NPV-ER--K------S-LT-
-----T--------GKII---V----G-----FK--EE----------TNWLICK-LTS-
GPKD--------LDV---------IS---------I-TGMPGSGKTTLAN----KVYHDK
SVARRFEIRAWCT-------VGQEYDKRNLLEKVY---NQ-VTS-P--------D-----
------------SK-------------------------LS----E------NI------
-------D----VADK----------------LRK------------QLYGK---RYLIV
LDDVWE-TDTWD-KLKRPF---P-LVE-NGSRIILTTREMEVALHG-KRNTD--PLK---
-LRLLKSE--E-SWELLEKRAF------------------G-ENS-F-PDELLDVG-KEI
NQ------NCK--------GLPLVADL----------IAGVI-AG------------RE-
KK--------K---S-------VWLD----------------------VRN---------
-----NLNSFIFGGEVD--------VMKVIEL--S--------YEHLA------------
-----------HQLK--------PCLLYFA-RYPKDREM-YR---T--RLKMLWR-----
-------------------------------------AEGL----------VEQT---KM
M-SVEEVMEIYLDN-----------LIS-SSL-----VI----------------SFN--
--EIGD-----Y-P------TC--Q--L---HDLV---HDFCLVKAK------------E
QKLF------------------------
>XP_047259425.1
------------------------------------------------------------
----------------------------------------KPV-E---N-----TS-SI-
-----A--------GKII---V----G-----FE--EE----------IEWIIRK-LTR-
GPTQ--------IDV---------VS---------I-VGMPGIGKTTLAY----RVYNDK
SVVGHFDVRAWCT-------VDQERNEKKLLQKIF---NQ-VTG-L--------K-----
------------GN-------------------------FI----ED-----GI------
-------E--NDVADK----------------LRK------------HLFGK---RYLIV
LDDLWD-TATWD-ELTRPLYTIPSEFQ-KGSRVILTSRKKEVALHG-KCHSA--PLD---
-LRLLRPE--E-SWELLEKRVF------------------G-EDH-C-PDELKDVG-EKI
AR------KCD--------GLPLVLDL----------IGGVI-SR------------KE-
NK--------E---A-------LWLE----------------------VLN---------
-----NLSSFIFNDGEE--------VMKVIQL--S--------YDHLS------------
-----------DHLK--------PCFLYLA-SYPKDKDI-DI---S--LLKQLWS-----
-------------------------------------DEGL----------VEPT---DL
K-SVEEVMEVYVDE-----------LIF-SSL-----VI----------------V----
---RG--GR--H-T------SY--Q--I---HDLV---HDFCSIKAR------------K
EKLF------------------------
>XP_047259522.1
------------------------------------------------------------
---------------S-P-----------------K----KPV-ES--K------S-LT-
-----A--------SKII---V----G-----FE--EE----------TNWLIRK-LTS-
GPAN--------LDV---------IS---------I-TGMPGSGKTTLVY----KVYNDE
SVRSHFDLCAWCT-------VDQQCDGKKLLVKIF---NQ-VTG-S--------D-----
------------LK-------------------------FS----E------VT------
-------D----VADK----------------LRK------------QLYAK---RYLIV
LDDVWD-TTTWD-DLTRPF---P-KVK-KRSRIILTTRQKEVAFHV-KGNTN--PLN---
-LRLLRPE--E-SWELLEKRAF------------------G-NKS-F-PDELLDVG-KEI
VQ------NCK--------GLPLVVDL----------IAGVL-AG------------LE-
KK--------K---S-------VWLE----------------------VRN---------
-----NLSSFIFNSEVD--------VMKVIEL--S--------YDHLP------------
-----------HHLK--------PCLIYLA-CFQKDTAV-ER---I--TLEMYLC-----
-------------------------------------AEGL----------VEQT---KM
K-SLEEEMEICLDK-----------LIS-SSL-----VI----------------ACN--
--ELGN-----L-P------SC--Q--L---HDLV---HDFCLIKAR------------E
EKLF------------------------
>XP_047259523.1
------------------------------------------------------------
---------------S-P-----------------K----KPV-ES--K------S-LT-
-----A--------SKII---V----G-----FE--EE----------TNWLIRK-LTS-
GPAN--------LDV---------IS---------I-TGMPGSGKTTLVY----KVYNDE
SVRSHFDLCAWCT-------VDQQCDGKKLLVKIF---NQ-VTG-S--------D-----
------------LK-------------------------FS----E------VT------
-------D----VADK----------------LRK------------QLYAK---RYLIV
LDDVWD-TTTWD-DLTRPF---P-KVK-KRSRIILTTRQKEVAFHV-KGNTN--PLN---
-LRLLRPE--E-SWELLEKRAF------------------G-NKS-F-PDELLDVG-KEI
VQ------NCK--------GLPLVVDL----------IAGVL-AG------------LE-
KK--------K---S-------VWLE----------------------VRN---------
-----NLSSFIFNSEVD--------VMKVIEL--S--------YDHLP------------
-----------HHLK--------PCLIYLA-CFQKDTAV-ER---I--TLEMYLC-----
-------------------------------------AEGL----------VEQT---KM
K-SLEEEMEICLDK-----------LIS-SSL-----VI----------------ACN--
--ELGN-----L-P------SC--Q--L---HDLV---HDFCLIKAR------------E
EKLF------------------------
>XP_047259524.1
------------------------------------------------------------
---------------S-P-----------------K----KPV-ES--K------S-LT-
-----A--------SKII---V----G-----FE--EE----------TNWLIRK-LTS-
GPAN--------LDV---------IS---------I-TGMPGSGKTTLVY----KVYNDE
SVRSHFDLCAWCT-------VDQQCDGKKLLVKIF---NQ-VTG-S--------D-----
------------LK-------------------------FS----E------VT------
-------D----VADK----------------LRK------------QLYAK---RYLIV
LDDVWD-TTTWD-DLTRPF---P-KVK-KRSRIILTTRQKEVAFHV-KGNTN--PLN---
-LRLLRPE--E-SWELLEKRAF------------------G-NKS-F-PDELLDVG-KEI
VQ------NCK--------GLPLVVDL----------IAGVL-AG------------LE-
KK--------K---S-------VWLE----------------------VRN---------
-----NLSSFIFNSEVD--------VMKVIEL--S--------YDHLP------------
-----------HHLK--------PCLIYLA-CFQKDTAV-ER---I--TLEMYLC-----
-------------------------------------AEGL----------VEQT---KM
K-SLEEEMEICLDK-----------LIS-SSL-----VI----------------ACN--
--ELGN-----L-P------SC--Q--L---HDLV---HDFCLIKAR------------E
EKLF------------------------
>XP_047259732.1
------------------------------------------------------------
-----------------------------------K----KPV-EG--K------S-LT-
-----A--------GKII---V----G-----FE--ED----------TDWIISK-LTS-
GPKD--------LDV---------IS---------I-TGMPGSGKTTLAY----KVYNYK
SVARRFDIHAWCT-------VGQEYDKRKLLEKVY---NQ-VTG-A--------D-----
------------SK-------------------------LS----E------NI------
-------D----VADE----------------LRR------------HLFGK---RYLVV
LDDLWD-TDTWD-KLIRPF---P-LVE-NGSRIILTSREIEVALYG-KRNTD--PLK---
-LRLLKSE--E-SWELLEKRAF------------------G-EKI-C-PDELLDVG-KEI
AK------NCK--------GLPLVADL----------IAGVI-AG------------RE-
KK--------K---S-------VWLE----------------------VRN---------
-----NLNSFILNSEVE--------VMKVIEL--S--------YDHLP------------
-----------HQLK--------PCFLHFA-SIPKDNAS-HK---H--LLKMDWL-----
-------------------------------------NEGL----------VERT---DM
K-SVEEVMEVYLDN-----------LIS-CSL-----VI----------------SFN--
--EIGS-----S-P------TC--Q--L---HDLV---HDFCLIKAK------------E
EKLF------------------------
>XP_047260024.1
------------------------------------------------------------
--------------NS-P-----------------K----NPV-ER--K------L-FT-
-----N--------GKII---V----G-----FK--EE----------TNWLISK-FTS-
GSKD--------LDV---------IS---------I-TGMPGSGKTTLAY----KVYNDE
SVCRCFDLRAWCT-------VDQDYDEKKLLMKLF---NQ-VTG-S--------D-----
------------LK-------------------------FS----E------DI------
-------D----VADK----------------LRK------------KLLGK---RYLIV
LDDVWD-TTTWD-DLTRPF---P-EGE-KGIRILLTTRQQKVAFHG-KCNTD--PLN---
-LRLLRPE--E-SWELLEKRAF------------------G-EES-C-PDELLNVG-KEI
AE------NCK--------GLPLVADL----------IAGVI-AG------------RE-
KT--------K---S-------VWLE----------------------IRN---------
-----NLNSFILKSEVD--------VMKVIEL--S--------YDHLP------------
-----------HHLK--------PCLIYLA-SFPKDRAM-DK---D--ELKRCWH-----
-------------------------------------AEGL----------VEQT---GM
K-SVEEVMEVYFDN-----------LIS-SSL-----VI----------------AFN--
--EIGD-----E-A------TC--Q--I---HDLV---HDFCLLKAR------------E
EYLF------------------------
>XP_047260683.1
------------------------------------------------------------
--------------PS-K-----------------HL----P---N--Q-----HS-NP-
-V---SD-----D-DE-I---V----G-----FE--IE----------TEKLIQY-LTR-
G-TSE-------LDV---------IP---------I-VGMGGQGKTTIAR----KVYNKD
MIVSHFDVQAWCI-------ISQSYNLTELLQDIF---SQ-VTG-S--------------
-------------K-------------------------------DNG----D----K--
-------E--DILSAK----------------LRK------------SLMGK---RYLIV
LDDMWD-CMAWD-DLCLCF---P-DGG-NRSRVVVTTRLEKVGEHV-KYYTD--LNF---
-LPFLTPD--E-SCKLLQKKVF------------------Q-KED-L-PPELQDVS-LAV
AE------KCK--------GLPLVIIF----------VAGII-KR---------------
NKME------A---S-------WWHE----------------------VKD---------
-----ALFEYLDHESGE-------YSLSTMQL--S--------YDNLP------------
-----------DYLK--------PCLLYMG-MFPEDERI-PV---S--KLISLWI-----
-------------------------------------AEGF----------V-QNI-ESG
R-LKEEIAEDYLMD-----------LIS-SNV-----VM---------VSRR-R--YNGK
V------------K------YC--Q--V---HDVV---LHFCLEKSR------------Q
ENFM------------------------
>XP_047261193.1
-------------------------------------------NAV--------------
----------TA-HKS-S-----------------NL--------V--R------S-SR-
-M----------N-EE-I---I----G-----FE--DV----------IEKLRDQ-LIK-
G-TKG-------RDV---------IS---------V-VGMPGLGKTTLAY----RLYSDR
LVASHFDIRAQCC-------VSQVYSRKDLLMAIL---RD-AIS-V--NFEC--------
-------------R-------------------------------GKQ----P-------
-------D---ELADQ----------------LRK------------TLLPK---RYLIL
VDDMWE-TRVWD-DLIGCF---Q-DAN-NGSRIILTTRNIEIANYT-RFRSD--PLQ---
-LRMFNDD--E-SWELLRKKLF------------------C-EES-F-SPLLSKIG-KEV
AK------KCE--------HLPLSVVL----------VAGIL-AE------------LE-
KE-E------E-----------CWKQ----------------------FAN---------
-----NLGPH----IHK-------DSRAIIEQ--S--------YQILP------------
-----------YHLR--------SCFLFFG-SFPEDNVL-PV---R--ELTWLWI-----
-------------------------------------SQGF----------V-KS--CEG
K-SLEDIAQGYLED-----------LIG-RNL-----VM---------GTKT-S--SRGK
T------------K------AC--R--I---HDLL---HDFCKERAK------------E
ENFL------------------------
>XP_047261439.1
------------------------------------------------------------
-----------------------------------K----KPV-ES--K------S-LT-
-----A--------GKII---V----G-----FV--DE----------TDWIIRK-LTS-
GPAA--------LDV---------IS---------I-IGMPGSGKTTLAY----KVYNDK
SVCSHFDVRAWCT-------VDQEYDEKKLLVRLF---NQ-VTG-S--------D-----
------------LK-------------------------FS----E------NI------
-------D----IADK----------------LRK------------QLYGK---RYLIV
LDDVWD-IDTWD-ELTRPF---P-EVV-KGSRIILTTRQKEVALHG-KGSTD--PLN---
-LRLLNPE--E-SWELLEKTAF------------------G-EQS-C-PDELLDVG-KEI
AQ------NCK--------GLPLVADL----------IAGVI-LG------------LE-
KE--------K---T-------VWLE----------------------VRN---------
-----NLRSFILNSEVD--------VMKVIEL--S--------YDRLP------------
-----------HHLK--------PCLIYLA-SFPKDTTI-DK---D--VLKMYWR-----
-------------------------------------AEGL----------VDQI---EM
K-SVKEVMEVYFDN-----------LIS-SSL-----VI----------------TLN--
--EIGK-----C-P------TC--Q--I---HDLV---HDFCFIKAR------------E
EKLF------------------------
>XP_047261457.1
------------------------------------------TDV---------------
----------AT-PHT-L-----------------QF--------E--R------I-TS-
-M----------S-EE-M---V----G-----FD--EV----------VNKLRRQ-LIG-
G-LSG-------LDV---------IS---------I-VGMPGLGKTTLAN----KLFFDQ
LVVSHFDVRAQCC-------VSQVYTRKDLLLTIL---RG--VE-K--DAVIS-D-----
-------------N--------------------------------LP----E-------
-------N---ELADK----------------LRK------------LLLVQ---RYLIL
VDDVWE-KIAWD-DLKPCF---C-DAN-NRSRIIVTTRLGDVAYHA-QLVSD--PHF---
-LRLFTPE--E-SWMLLKNKVF------------------N-TRS-C-PLVLEDVG-RKI
AQ------KCG--------GLPLSVVL----------VAGIL-ET------------TE-
KE-K------H-----------SWEQ----------------------VAI---------
-----NLGSH----IQV-------KSEDIINL--S--------YQDLP------------
-----------FHLK--------PCFLYFG-VFLEDEEI-QV---S--KLTWLWI-----
-------------------------------------AEGL----------V-KT--HKE
K-LSEDLAEYYLKN-----------LIG-KNL-----VM---------VSKI-S--SDGK
I------------K------AC--R--I---HDLL---LDFCKQKAK------------V
ENFL------------------------
>XP_047261836.1
------------------------------------------------------------
-----------------------------------------PV-I---N-----KS-SI-
-----A--------SKII---V----G-----FE--EE----------TEWIIQK-LTS-
GPAE--------VDV---------IS---------I-VGMPGLGKTTLAY----RVYTEK
SVVGHFDVRAWCT-------VDQERNEKKLLQKVF---NE-VIG-L--------K-----
------------ER-------------------------VS----ED-----DI------
-------D--DDVADK----------------LRR------------QLFGK---RYLIV
LDDLWD-TATWD-ELTRPLYAIPSEFQ-KGSRVILTSRKKEVALHG-KFHSD--PLD---
-LRLLRPE--E-SWELFEKKVF------------------G-EER-C-PDELKDVG-EKI
AE------KCD--------GLPLVLDL----------IGGVI-SR------------KE-
KK--------E---A-------LWIE----------------------VLN---------
-----NLSSFIFKDEEE--------VMKVIQL--S--------YDNLS------------
-----------DHLK--------PCFLYLA-SYPKDEDI-VI---S--LLKELWT-----
-------------------------------------DEGL----------VEPT---DL
K-SVEEVTEIYVDE-----------LIS-SSL-----VI----------------V----
---RG--GS--E-Q------SC--Q--I---HDLV---HDFCSIKSR------------Q
EKLF------------------------
>XP_047261837.1
------------------------------------------------------------
-----------------------------------------PV-I---N-----KS-SI-
-----A--------SKII---V----G-----FE--EE----------TEWIIQK-LTS-
GPAE--------VDV---------IS---------I-VGMPGLGKTTLAY----RVYTEK
SVVGHFDVRAWCT-------VDQERNEKKLLQKVF---NE-VIG-L--------K-----
------------ER-------------------------VS----ED-----DI------
-------D--DDVADK----------------LRR------------QLFGK---RYLIV
LDDLWD-TATWD-ELTRPLYAIPSEFQ-KGSRVILTSRKKEVALHG-KFHSD--PLD---
-LRLLRPE--E-SWELFEKKVF------------------G-EER-C-PDELKDVG-EKI
AE------KCD--------GLPLVLDL----------IGGVI-SR------------KE-
KK--------E---A-------LWIE----------------------VLN---------
-----NLSSFIFKDEEE--------VMKVIQL--S--------YDNLS------------
-----------DHLK--------PCFLYLA-SYPKDEDI-VI---S--LLKELWT-----
-------------------------------------DEGL----------VEPT---DL
K-SVEEVTEIYVDE-----------LIS-SSL-----VI----------------V----
---RG--GS--E-Q------SC--Q--I---HDLV---HDFCSIKSR------------Q
EKLF------------------------
>XP_047261838.1
------------------------------------------------------------
-----------------------------------------PV-I---N-----KS-SI-
-----A--------SKII---V----G-----FE--EE----------TEWIIQK-LTS-
GPAE--------VDV---------IS---------I-VGMPGLGKTTLAY----RVYTEK
SVVGHFDVRAWCT-------VDQERNEKKLLQKVF---NE-VIG-L--------K-----
------------ER-------------------------VS----ED-----DI------
-------D--DDVADK----------------LRR------------QLFGK---RYLIV
LDDLWD-TATWD-ELTRPLYAIPSEFQ-KGSRVILTSRKKEVALHG-KFHSD--PLD---
-LRLLRPE--E-SWELFEKKVF------------------G-EER-C-PDELKDVG-EKI
AE------KCD--------GLPLVLDL----------IGGVI-SR------------KE-
KK--------E---A-------LWIE----------------------VLN---------
-----NLSSFIFKDEEE--------VMKVIQL--S--------YDNLS------------
-----------DHLK--------PCFLYLA-SYPKDEDI-VI---S--LLKELWT-----
-------------------------------------DEGL----------VEPT---DL
K-SVEEVTEIYVDE-----------LIS-SSL-----VI----------------V----
---RG--GS--E-Q------SC--Q--I---HDLV---HDFCSIKSR------------Q
EKLF------------------------
>XP_047263282.1
------------------------------------------------------------
------------VVNS-S-----------------K----KPV-ES--R------S-LP-
-----S--------GKII---V----G-----FE--DE----------TDWIISK-LTS-
GPKE--------LDV---------IS---------I-TGMPGSGKTTLAY----KVYNDK
SVSRHFDIRAWCT-------VDQVSDKKKLWVELL---NL-VAG-S--------G-----
------------LK-------------------------FS----E------DI------
-------D----VADM----------------LRK------------QLFGK---RYLIV
LDDVWD-STTWD-ALTRPF---P-LCE-IGSRIIFTTREKNVAIHG-MRNTD--PLN---
-LRLLRPE--E-SWELLEKRAF------------------G-EQS-C-PDELLDIG-KEI
SQ------KCQ--------GLPLVADL----------IAGVI-AR------------RE-
KK--------K---T-------VWLE----------------------IRN---------
-----NLNSFIFDSEVD--------VMKVIEL--S--------YDQLP------------
-----------HHLK--------PYLLYLA-CFSKDTAV-RV---D--VLKLLLH-----
-------------------------------------SEGL----------VE-------
-----DVMEDYLDN-----------LIS-SSL-----VI----------------LFD--
--EIGF-----Y-S------TF--Q--L---HDLV---YGFCLIKAR------------E
EMLF------------------------
>XP_047263283.1
------------------------------------------------------------
------------VVNS-S-----------------K----KPV-ES--R------S-LP-
-----S--------GKII---V----G-----FE--DE----------TDWIISK-LTS-
GPKE--------LDV---------IS---------I-TGMPGSGKTTLAY----KVYNDK
SVSRHFDIRAWCT-------VDQVSDKKKLWVELL---NL-VAG-S--------G-----
------------LK-------------------------FS----E------DI------
-------D----VADM----------------LRK------------QLFGK---RYLIV
LDDVWD-STTWD-ALTRPF---P-LCE-IGSRIIFTTREKNVAIHG-MRNTD--PLN---
-LRLLRPE--E-SWELLEKRAF------------------G-EQS-C-PDELLDIG-KEI
SQ------KCQ--------GLPLVADL----------IAGVI-AR------------RE-
KK--------K---T-------VWLE----------------------IRN---------
-----NLNSFIFDSEVD--------VMKVIEL--S--------YDQLP------------
-----------HHLK--------PYLLYLA-CFSKDTAV-RV---D--VLKLLLH-----
-------------------------------------SEGL----------VE-------
-----DVMEDYLDN-----------LIS-SSL-----VI----------------LFD--
--EIGF-----Y-S------TF--Q--L---HDLV---YGFCLIKAR------------E
EMLF------------------------
>XP_047263284.1
------------------------------------------------------------
------------VVNS-S-----------------K----KPV-ES--R------S-LP-
-----S--------GKII---V----G-----FE--DE----------TDWIISK-LTS-
GPKE--------LDV---------IS---------I-TGMPGSGKTTLAY----KVYNDK
SVSRHFDIRAWCT-------VDQVSDKKKLWVELL---NL-VAG-S--------G-----
------------LK-------------------------FS----E------DI------
-------D----VADM----------------LRK------------QLFGK---RYLIV
LDDVWD-STTWD-ALTRPF---P-LCE-IGSRIIFTTREKNVAIHG-MRNTD--PLN---
-LRLLRPE--E-SWELLEKRAF------------------G-EQS-C-PDELLDIG-KEI
SQ------KCQ--------GLPLVADL----------IAGVI-AR------------RE-
KK--------K---T-------VWLE----------------------IRN---------
-----NLNSFIFDSEVD--------VMKVIEL--S--------YDQLP------------
-----------HHLK--------PYLLYLA-CFSKDTAV-RV---D--VLKLLLH-----
-------------------------------------SEGL----------VE-------
-----DVMEDYLDN-----------LIS-SSL-----VI----------------LFD--
--EIGF-----Y-S------TF--Q--L---HDLV---YGFCLIKAR------------E
EMLF------------------------
>XP_047263285.1
------------------------------------------------------------
------------VVNS-S-----------------K----KPV-ES--R------S-LP-
-----S--------GKII---V----G-----FE--DE----------TDWIISK-LTS-
GPKE--------LDV---------IS---------I-TGMPGSGKTTLAY----KVYNDK
SVSRHFDIRAWCT-------VDQVSDKKKLWVELL---NL-VAG-S--------G-----
------------LK-------------------------FS----E------DI------
-------D----VADM----------------LRK------------QLFGK---RYLIV
LDDVWD-STTWD-ALTRPF---P-LCE-IGSRIIFTTREKNVAIHG-MRNTD--PLN---
-LRLLRPE--E-SWELLEKRAF------------------G-EQS-C-PDELLDIG-KEI
SQ------KCQ--------GLPLVADL----------IAGVI-AR------------RE-
KK--------K---T-------VWLE----------------------IRN---------
-----NLNSFIFDSEVD--------VMKVIEL--S--------YDQLP------------
-----------HHLK--------PYLLYLA-CFSKDTAV-RV---D--VLKLLLH-----
-------------------------------------SEGL----------VE-------
-----DVMEDYLDN-----------LIS-SSL-----VI----------------LFD--
--EIGF-----Y-S------TF--Q--L---HDLV---YGFCLIKAR------------E
EMLF------------------------
>XP_047263286.1
------------------------------------------------------------
------------VVNS-S-----------------K----KPV-ES--R------S-LP-
-----S--------GKII---V----G-----FE--DE----------TDWIISK-LTS-
GPKE--------LDV---------IS---------I-TGMPGSGKTTLAY----KVYNDK
SVSRHFDIRAWCT-------VDQVSDKKKLWVELL---NL-VAG-S--------G-----
------------LK-------------------------FS----E------DI------
-------D----VADM----------------LRK------------QLFGK---RYLIV
LDDVWD-STTWD-ALTRPF---P-LCE-IGSRIIFTTREKNVAIHG-MRNTD--PLN---
-LRLLRPE--E-SWELLEKRAF------------------G-EQS-C-PDELLDIG-KEI
SQ------KCQ--------GLPLVADL----------IAGVI-AR------------RE-
KK--------K---T-------VWLE----------------------IRN---------
-----NLNSFIFDSEVD--------VMKVIEL--S--------YDQLP------------
-----------HHLK--------PYLLYLA-CFSKDTAV-RV---D--VLKLLLH-----
-------------------------------------SEGL----------VE-------
-----DVMEDYLDN-----------LIS-SSL-----VI----------------LFD--
--EIGF-----Y-S------TF--Q--L---HDLV---YGFCLIKAR------------E
EMLF------------------------
>XP_047263287.1
------------------------------------------------------------
------------VVNS-S-----------------K----KPV-ES--R------S-LP-
-----S--------GKII---V----G-----FE--DE----------TDWIISK-LTS-
GPKE--------LDV---------IS---------I-TGMPGSGKTTLAY----KVYNDK
SVSRHFDIRAWCT-------VDQVSDKKKLWVELL---NL-VAG-S--------G-----
------------LK-------------------------FS----E------DI------
-------D----VADM----------------LRK------------QLFGK---RYLIV
LDDVWD-STTWD-ALTRPF---P-LCE-IGSRIIFTTREKNVAIHG-MRNTD--PLN---
-LRLLRPE--E-SWELLEKRAF------------------G-EQS-C-PDELLDIG-KEI
SQ------KCQ--------GLPLVADL----------IAGVI-AR------------RE-
KK--------K---T-------VWLE----------------------IRN---------
-----NLNSFIFDSEVD--------VMKVIEL--S--------YDQLP------------
-----------HHLK--------PYLLYLA-CFSKDTAV-RV---D--VLKLLLH-----
-------------------------------------SEGL----------VE-------
-----DVMEDYLDN-----------LIS-SSL-----VI----------------LFD--
--EIGF-----Y-S------TF--Q--L---HDLV---YGFCLIKAR------------E
EMLF------------------------
>XP_047264807.1
------------------------------------------------------------
-----------VVEPS-K-----------------HL----P---I--H-----RS-NP-
-V---N------D-EE-I---V----G-----FE--NE----------SEKIIQY-LIR-
G-THE-------IDV---------VP---------I-VGMGGQGKTTIAR----KVYNNG
CIVYHFDVRAWCI-------ISQSYNRRDLLQEIF---SQ-VTG-K--------------
-------------E-------------------------------DKG----D----K--
-------E--DIIADE----------------LKK------------SLMGK---RYLIV
LDDMWD-SKAWD-DLRLSF---P-DVG-NRNRIVITTRLEEVAKQV-KHHID--PYS---
-LPFLTSD--D-SLKLLQIKVF------------------Q-QES-F-APSLQDVS-KAV
AE------RCK--------GLPLVIVL----------VAGII-KR---------------
NKME------A---S-------WWYE----------------------VKH---------
-----SLVSY-HGEPEG-------YSLSTMQL--S--------YDNLP------------
-----------DHLR--------PCLLYMG-MFPEDSRI-PV---S--ELISLWI-----
-------------------------------------AECF----------V-QNIEESG
R--LEETAEGYLND-----------LIS-SNV-----VM---------VSGR-R--YNGK
V------------K------YC--Q--V---HDVV---LHFCLNKSR------------E
EKFM------------------------
>XP_047264809.1
------------------------------------------------------------
-------------EPS-K-----------------RQ----P---I--Q-----HS-DL-
-I---Y------D-EE-I---V----G-----FH--ND----------MKRIIQH-LIQ-
G-ANE-------VDV---------VT---------I-VGMGGLGKTTCAR----KVYSSE
IIVSNFDVRAWCI-------ISQTYNRRELLQEIF---SQ-VTG-S--------------
-------------K-------------------------------DKG----D----K--
-------D--DILADE----------------LRR------------SLMGK---RYLIV
LDDMWD-GIAWD-DLRLCF---P-DSG-NRSRIVVTTRLEKVGEHV-KRYTD--LYF---
-LPFLTPE--E-SCRLLHKKVF------------------Q-KDD-C-PPDLQDVS-QAV
AK------RCK--------GLPLVIVL----------VAGII-KK---------------
KKME------A---S-------WWHE----------------------VKK---------
-----SLLSCL-GDSEG-------YGLSTMKL--S--------YDNLP------------
-----------DYLR--------PCLLYMG-MFPEDARI-PA---S--KLISLWI-----
-------------------------------------AEGF----------V-QNI-ESG
R-L-EEAAEEYLMD-----------LIR-GNV-----VM---------VSRT-R--YNGK
V------------K------DC--Q--V---HDVV---LHFCLEKSK------------E
EKFM------------------------
>XP_047264810.1
------------------------------------------------------------
-------------EPS-K-----------------RQ----P---I--Q-----HS-DL-
-I---Y------D-EE-I---V----G-----FH--ND----------MKRIIQH-LIQ-
G-ANE-------VDV---------VT---------I-VGMGGLGKTTCAR----KVYSSE
IIVSNFDVRAWCI-------ISQTYNRRELLQEIF---SQ-VTG-S--------------
-------------K-------------------------------DKG----D----K--
-------D--DILADE----------------LRR------------SLMGK---RYLIV
LDDMWD-GIAWD-DLRLCF---P-DSG-NRSRIVVTTRLEKVGEHV-KRYTD--LYF---
-LPFLTPE--E-SCRLLHKKVF------------------Q-KDD-C-PPDLQDVS-QAV
AK------RCK--------GLPLVIVL----------VAGII-KK---------------
KKME------A---S-------WWHE----------------------VKK---------
-----SLLSCL-GDSEG-------YGLSTMKL--S--------YDNLP------------
-----------DYLR--------PCLLYMG-MFPEDARI-PA---S--KLISLWI-----
-------------------------------------AEGF----------V-QNI-ESG
R-L-EEAAEEYLMD-----------LIR-GNV-----VM---------VSRT-R--YNGK
V------------K------DC--Q--V---HDVV---LHFCLEKSK------------E
EKFM------------------------
>XP_047264935.1
------------------------------------------------------------
------------VEPS-K-----------------HL----P---T--H-----RS-NP-
-V---N------D-EE-I---V----G-----FE--NE----------SEKIIQY-LIR-
G-TNE-------IDV---------VP---------V-VGMGGQGKTTIAK----KVYNNG
SIVRHFDVRAWCI-------ISQSYNRRDLLQEIF---SQ-VTG-K--------------
-------------E-------------------------------DKG----D----K--
-------E--DILADK----------------LKK------------SLTGK---RYLIV
LDDMWD-GKAWD-DLRFSF---P-DVG-NRSRIVITTRLEEVAKQV-KHHID--PYS---
-LPFLTSD--E-SLKLLQKKVF------------------Q-QES-C-PPSLQDVS-KAV
AE------RCK--------GLPLVIVL----------VAGII-KR---------------
NKME------A---S-------WWHE----------------------VKN---------
-----SLVSY-NGESEG-------YSLSTMQL--S--------YDNLP------------
-----------DHLR--------PCLLYMG-MFPEDARI-PL---S--ELISLWI-----
-------------------------------------AECF----------V-QNI-ESR
R--LEETAEGYLND-----------LIS-SNV-----VM---------VSGR-R--YNGK
V------------K------YC--Q--V---HDVV---LHFCLNKSR------------E
EKFM------------------------
>XP_047264936.1
------------------------------------------------------------
------------VEPS-K-----------------HL----P---T--H-----RS-NP-
-V---N------D-EE-I---V----G-----FE--NE----------SEKIIQY-LIR-
G-TNE-------IDV---------VP---------V-VGMGGQGKTTIAK----KVYNNG
SIVRHFDVRAWCI-------ISQSYNRRDLLQEIF---SQ-VTG-K--------------
-------------E-------------------------------DKG----D----K--
-------E--DILADK----------------LKK------------SLTGK---RYLIV
LDDMWD-GKAWD-DLRFSF---P-DVG-NRSRIVITTRLEEVAKQV-KHHID--PYS---
-LPFLTSD--E-SLKLLQKKVF------------------Q-QES-C-PPSLQDVS-KAV
AE------RCK--------GLPLVIVL----------VAGII-KR---------------
NKME------A---S-------WWHE----------------------VKN---------
-----SLVSY-NGESEG-------YSLSTMQL--S--------YDNLP------------
-----------DHLR--------PCLLYMG-MFPEDARI-PL---S--ELISLWI-----
-------------------------------------AECF----------V-QNI-ESR
R--LEETAEGYLND-----------LIS-SNV-----VM---------VSGR-R--YNGK
V------------K------YC--Q--V---HDVV---LHFCLNKSR------------E
EKFM------------------------
>XP_047264937.1
------------------------------------------------------------
------------VEPS-K-----------------HL----P---T--H-----RS-NP-
-V---N------D-EE-I---V----G-----FE--NE----------SEKIIQY-LIR-
G-TNE-------IDV---------VP---------V-VGMGGQGKTTIAK----KVYNNG
SIVRHFDVRAWCI-------ISQSYNRRDLLQEIF---SQ-VTG-K--------------
-------------E-------------------------------DKG----D----K--
-------E--DILADK----------------LKK------------SLTGK---RYLIV
LDDMWD-GKAWD-DLRFSF---P-DVG-NRSRIVITTRLEEVAKQV-KHHID--PYS---
-LPFLTSD--E-SLKLLQKKVF------------------Q-QES-C-PPSLQDVS-KAV
AE------RCK--------GLPLVIVL----------VAGII-KR---------------
NKME------A---S-------WWHE----------------------VKN---------
-----SLVSY-NGESEG-------YSLSTMQL--S--------YDNLP------------
-----------DHLR--------PCLLYMG-MFPEDARI-PL---S--ELISLWI-----
-------------------------------------AECF----------V-QNI-ESR
R--LEETAEGYLND-----------LIS-SNV-----VM---------VSGR-R--YNGK
V------------K------YC--Q--V---HDVV---LHFCLNKSR------------E
EKFM------------------------
>XP_047266723.1
---------------------------------------------SLN------------
--------LVPSL--S-A------------------------------N------T-PR-
-----A------N-EE-M---E----G-----FQ--EA----------MNKIKEQ-LLR-
G-SSE-------LDI---------IS---------I-VGMPGIGKTTLAD----KIFNDL
ILTPYFDVHAKCR-------VTQVYSWKELLLTIL---ND--------------------
VLEPSD-------R-------------------------------TEK----E-------
-------D--GELANE----------------LRQ------------VLLTK---RFLIL
IDDVWD-KTAWD-DLYMCF---R-DAQ-SGSRIILTTRLSDIANYV-RCESN--THH---
-LRLFRDD--E-SWTLLQEEVF------------------Q-GER-C-PPELVDVG-FRI
AK------SCG--------GLPLFIVL----------VAGIL-KE------------EK-
KE-A------D-----------VWKE----------------------VED---------
-----SLGSRRIGSL-E-------ESMSLIGF--S--------YKNLP------------
-----------HHLK--------PCFLYXG-GFLKGKDI-HV---S--KLTRLWQ-----
-------------------------------------AEGF----------V-QA--NKE
K-TTEDAAQDFLED-----------FIS-RNL-----VM---------AMEK-R--PNDK
V------------K------RC--R---------X---HNSCLEKAK------------Q
EN--------------------------
>XP_047268690.1
------------------------------------------------------------
--------------NS-P-----------------N----KPV-K---N-----KS-ST-
-----T--------SKII---V----G-----FE--EE----------TEWIIRK-LTG-
GPSE--------VDV---------IS---------I-VGLPGLGKTTLAY----RVYNDK
SVVDHFDVRAWCT-------IDQEHNEKKLLKRIF---NE-VIG-L--------K-----
------------ER-------------------------VS----ED-----GI------
-------D--NNVADD----------------LRK------------QLFGK---RYLIV
LDDLWD-TATWD-ELTRPLYAIPSEFQ-KGSRVILTSRKKEVAKHA-KCCSD--PLD---
-LRLLRPE--E-SWELLEKRVF------------------G-EER-C-PDELKDVG-EKI
AE------KCY--------GLPLVLDL----------ISGII-SR------------KE-
KK--------E---A-------LWLE----------------------VLN---------
-----NLSSFIFKDEEE--------VMKVIQL--S--------YDQLS------------
-----------NHLK--------PCLIYLA-SYPKDEYI-AI---S--DLEYLWS-----
-------------------------------------AEGL----------MEQS---EV
K--------VYVDE-----------LIS-SSL-----VV----------------V----
---SNERGE--Y-P------HC--Q--I---HDLV---HDFFFEKSR------------K
EKLF------------------------
>XP_047268701.1
------------------------------------------------------------
-----------------------------------------PV-I---N-----KS-SI-
-----A--------SKII---V----G-----FA--EE----------TEWIIRK-LTS-
RPAE--------IDV---------IS---------I-VGMPGLGKTTLAY----RVYTEK
SVVGHFDVRAWVT-------VDQERNEKKLLQKVF---NE-VIG-L--------K-----
------------ER-------------------------VS----ED-----DI------
-------D--DDVADK----------------LRR------------QLFGK---RYLIV
LDDLWD-TATWD-ELTRPLYAIPSEFQ-KGSRVILTSRKKEVALHG-KFHSD--PLD---
-LRLLRPE--E-SWELFEKKVF------------------G-EER-C-PDELKDVG-EKI
AE------KCD--------GLPLVLDL----------IGGVI-SR------------KE-
KK--------E---A-------LWIE----------------------VLN---------
-----NLSSFIFKDEEE--------VMKVIQL--S--------YDHLS------------
-----------DHLK--------PCFLYLA-SYPKDEDI-VI---S--LLKELWT-----
-------------------------------------DEGL----------VEPT---DL
K-SVEEVTEIYVDE-----------LIS-SSL-----VI----------------V----
---RG--GS--E-Q------SC--Q--I---HDLV---HDFCSIKSR------------Q
EKLF------------------------
>XP_047268729.1
------------------------------------------------------------
------------------------------------------------N-----KS-SI-
-----A--------GKII---V----G-----FK--EE----------TKRIIRN-LTS-
GPAE--------IDV---------IS---------I-VGMPGLGKTTLAY----RVYNEK
SVVGHFDVRAWCT-------VDQERNQKKLLQKIF---NQ-VNG-L--------K-----
------------GS-------------------------FN----EE-----GI------
-------D--DDIADK----------------LRK------------HLFGK---RYLIV
LDDLWD-TATWD-ELTRPLFTIPSEFQ-NGSRVILTSRKKEVALHG-KCHSD--PLD---
-LRLLRPE--E-SWELLEKRVF------------------G-EEH-F-PDELKDVG-AKI
AE------KCN--------GLPLVLDL----------IGGVI-SR------------KE-
KK--------Q---A-------LWLE----------------------VLN---------
-----NLSSFIFKDEEE--------VMKVIQL--S--------YDHLS------------
-----------DHLK--------PCFLYLA-SYPKDKNI-RI---S--WLKDLWS-----
-------------------------------------DEGL----------VEPT---DM
K-SVEDVTEVYVDE-----------LIS-SSL-----VI----------------V----
---RG--GR--H-P------SF--Q--I---HNLV---HDFCSIKAR------------M
EKLF------------------------
>XP_047269316.1
------------------------------------------------------------
-----------------------------------K----QPV-ES--K------S-LI-
-----T--------SKII---V----G-----FE--EE----------TNWLINQ-LTS-
GPKD--------LDV---------IS---------I-TGMPGSGKTTLAY----KVYNDK
SVCSHFDLRAWCT-------VDQDYDEKNLLVKLF---NQ-VTG-S--------Y-----
------------LK-------------------------FS----E------DI------
-------D----VADE----------------LRR------------KLHGS---RYLIV
LDDVWD-IDTWD-DLTRPF---P-NVK-KGSRIILTTRQMEVAFHG-RGTTD--PLN---
-LRLLRPE--E-SWEILEKRAF------------------G-KES-C-PDELLDVG-KEI
FQ------NCK--------GLPLVVDL----------IAGVI-AG------------LE-
KS--------K---A-------MWFE----------------------VRN---------
-----NLNSFIFGSEVD--------VMKVIEL--S--------CNHLP------------
-----------HHMK--------PCFLYLA-KYPKDTKI-SR---D--LLKVYWR-----
-------------------------------------AEGL----------VEQT---EM
K-SLEEVMENYLDN-----------LIS-SSL-----VI----------------AFN--
--EIGD-----S-P------SC--Q--L---HDLV---HGFCLIKAR------------R
EKLF------------------------
>XP_047269318.1
------------------------------------------------------------
-----------------------------------K----NPV-ER--K------S-LT-
-----T--------GKII---V----G-----FE--EE----------TNWLISK-LTS-
GLKD--------LDV---------IS---------I-TGMAGSGKTTLAY----KVYNDE
SVCSHFDLHAWCT-------IDQEYDEKKLLMKLF---NQ-VTG-S--------D-----
------------LK-------------------------FS----E------DI------
-------D----VADK----------------LRK------------QLYGK---RYLIV
LDDVWD-IDTWD-ELTRPF---P-EVV-KGSRIILKTRQKEVAFHG-KCNTD--PLT---
-LRLLRPE--E-SWELLEKRAF------------------G-EES-F-PDELLDVG-KDI
VQ------NCK--------GLSLVVDL----------IAGVI-AG------------LE-
KK--------K---V-------VWLE----------------------VRN---------
-----NLNSFILNSEVD--------VMKVIEL--S--------YDHLP------------
-----------HHMK--------PCFLYLA-SYPKDQEI-NI---N--ALKIYWR-----
-------------------------------------AEGL----------AEQR---EM
M-SFEEVMEIYLDN-----------LIS-SIL-----VI----------------AFN--
--EIGN-----H-P------TC--Q--I---HDLV---HDFCLIKAR------------Q
EKLF------------------------
>XP_047269360.1
------------------------------------------------------------
-----------------------------------K----NPV-ES--K------S-FT-
-----G--------GKVI---V----G-----FK--EE----------TNWLISK-LTS-
GPKD--------LDV---------IS---------I-TGMPGSGKTTLAY----KVYNDD
SVCSHFDLRAWCT-------VDQEYEEKSLLVKLF---NQ-VTG-S--------D-----
------------LK-------------------------FS----E------DI------
-------D----VADM----------------LRR------------QLYGK---RYLIV
LDDVWD-TSTWD-DLTKTF---P-EVK-KGSRIVLTTRLKEVAFHG-KGNTD--PLN---
-LRLLRLE--E-SWELLQKRAF------------------G-NEC-C-PDELLEVG-KEI
VL------NCK--------GLPLVVDL----------IAGVI-AG------------LE-
KK--------R---A-------VWLE----------------------VRN---------
-----NLNSFILNSEVD--------VMKVIEL--S--------YDHLP------------
-----------HHMK--------PCFLYLA-SFPKDSKI-SR---D--KLKMFWR-----
-------------------------------------AEGL----------VEQI---EI
K-SLEEVMEIYLEN-----------LIS-SSL-----VT----------------SLN--
--EIGD-----F-P------TC--Q--I---HDLV---HDFCLIKAR------------A
ENLF------------------------
>XP_047269361.1
------------------------------------------------------------
-----------TVLNS-T-----------------K----MTV-EN--K------S-LT-
-----A--------GKII---V----G-----FE--EE----------TTWLISK-LTS-
GPKD--------LDV---------IS---------I-TGMPGSGKTTLGY----KVYNDK
SVCSHFDLRAWCT-------VDQDYDEKEVLVKLF---NQ-VTG-S--------D-----
------------LK-------------------------FS----E------DI------
-------D----VADK----------------LRK------------QLYGK---RYLIV
LDDVWD-TTTWD-ELTRPF---P-KVE-KGSRIILTTRQKEVACHG-KGITD--PLN---
-LRLLRPE--E-SWELLEKRAF------------------G-EES-C-PDELLEVG-KEI
AQ------NGK--------GLPLVVDL----------IAGVI-AG------------RE-
KS--------K---S-------VWLE----------------------VRN---------
-----NLNSFILNSEVD--------VMKVIEL--S--------YDHLP------------
-----------HHMK--------PCFLYLA-RFRKDKKI-NR---N--LLKMYWR-----
-------------------------------------AEGL----------VERM---KM
M-NVEEEMEIFLDN-----------LIS-SSL-----VI----------------AFN--
--EIGN-----L-P------AC--Q--I---HDLV---HDFCLIKAR------------E
EKLF------------------------
>XP_047269362.1
------------------------------------------------------------
-----------TVLNS-T-----------------K----MTV-EN--K------S-LT-
-----A--------GKII---V----G-----FE--EE----------TTWLISK-LTS-
GPKD--------LDV---------IS---------I-TGMPGSGKTTLGY----KVYNDK
SVCSHFDLRAWCT-------VDQDYDEKEVLVKLF---NQ-VTG-S--------D-----
------------LK-------------------------FS----E------DI------
-------D----VADK----------------LRK------------QLYGK---RYLIV
LDDVWD-TTTWD-ELTRPF---P-KVE-KGSRIILTTRQKEVACHG-KGITD--PLN---
-LRLLRPE--E-SWELLEKRAF------------------G-EES-C-PDELLEVG-KEI
AQ------NGK--------GLPLVVDL----------IAGVI-AG------------RE-
KS--------K---S-------VWLE----------------------VRN---------
-----NLNSFILNSEVD--------VMKVIEL--S--------YDHLP------------
-----------HHMK--------PCFLYLA-RFRKDKKI-NR---N--LLKMYWR-----
-------------------------------------AEGL----------VERM---KM
M-NVEEEMEIFLDN-----------LIS-SSL-----VI----------------AFN--
--EIGN-----L-P------AC--Q--I---HDLV---HDFCLIKAR------------E
EKLF------------------------
>XP_047269376.1
------------------------------------------------------------
-----------------P-----------------K----NPV-ER--K------T-LT-
-----T--------GKII---V----G-----FK--EE----------TIWLISQ-LTS-
GPKD--------LDA---------VS---------I-TGMPCSGKTTLAY----KAYNDE
SVCRHFDLRAWCT-------VDQDYDEKEVLVKLF---NQ-VSG-S--------D-----
------------LK-------------------------FS----E------EI------
-------D----VADE----------------LRK------------KLYGK---RYLIV
LDDVWD-ITTWD-DLTRPF---P-EAK-KGSRILLTTRQKEVAFHG-KGNSN--PPN---
-LRLLRRX--E-SWKLLEKRAF------------------G-NES-F-PDELLDVG-KEI
AQ------NCK--------GLPLVADL----------IAGVI-AG------------LE-
KE--------K---S-------VWLE----------------------VRN---------
-----NLSSFILNSEVD--------VMKVIEL--S--------YDHLP------------
-----------LQLM--------PCFLYLA-SFSKDTEI-HR---K--VLKMYWH-----
-------------------------------------AEGL----------VEQT---EM
M-SVDEVTEIYMDN-----------LIS-SSL-----VI----------------AFN--
--EMGY-----Y-P------TF--Q--L---HDLV---HDFCLIKAK------------E
EKLF------------------------
>XP_047269405.1
------------------------------------------------------------
------------VVHS-T-----------------K----KSV-ES--K------S-IT-
-----A--------GKII---V----G-----FE--EE----------TNWLFSK-LTS-
GPKE--------LDV---------IS---------I-TGMPGSGKTTLAY----KVYNDE
SVCSHFDLRAWCT-------VDQEYDEKKLLMKLF---NQ-VAG-L--------D-----
------------LK-------------------------FS----E------DI------
-------D----VADK----------------LRK------------QLYGK---RYLIV
LDDVWD-TTTWD-DLTRPF---P-DVE-KGSRIILTTRQKEVAFHG-KGNTD--PLN---
-LRLLRPE--E-SWELLEKRAF------------------G-EQS-C-PDELLEVG-KEI
AQ------NCK--------GLPLIVDL----------IAGVT-AG------------LE-
KK--------K---A-------VWLE----------------------VRN---------
-----NLNSFILNSEVD--------VMKVIEL--S--------YEHLP------------
-----------HHMK--------PCFLYLA-SFPKDAKI-SR---D--RLKMFWR-----
-------------------------------------AEGL----------VEQT---EM
M-SLEEVMEIYLDN-----------LIS-SSL-----VI----------------ASN--
--DIGD-----I-P------TC--Q--L---HDLV---HGFCLIKAR------------E
EKLF------------------------
>XP_047269406.1
------------------------------------------------------------
------------VVHS-T-----------------K----KSV-ES--K------S-IT-
-----A--------GKII---V----G-----FE--EE----------TNWLFSK-LTS-
GPKE--------LDV---------IS---------I-TGMPGSGKTTLAY----KVYNDE
SVCSHFDLRAWCT-------VDQEYDEKKLLMKLF---NQ-VAG-L--------D-----
------------LK-------------------------FS----E------DI------
-------D----VADK----------------LRK------------QLYGK---RYLIV
LDDVWD-TTTWD-DLTRPF---P-DVE-KGSRIILTTRQKEVAFHG-KGNTD--PLN---
-LRLLRPE--E-SWELLEKRAF------------------G-EQS-C-PDELLEVG-KEI
AQ------NCK--------GLPLIVDL----------IAGVT-AG------------LE-
KK--------K---A-------VWLE----------------------VRN---------
-----NLNSFILNSEVD--------VMKVIEL--S--------YEHLP------------
-----------HHMK--------PCFLYLA-SFPKDAKI-SR---D--RLKMFWR-----
-------------------------------------AEGL----------VEQT---EM
M-SLEEVMEIYLDN-----------LIS-SSL-----VI----------------ASN--
--DIGD-----I-P------TC--Q--L---HDLV---HGFCLIKAR------------E
EKLF------------------------
>XP_047269407.1
------------------------------------------------------------
------------VVHS-T-----------------K----KSV-ES--K------S-IT-
-----A--------GKII---V----G-----FE--EE----------TNWLFSK-LTS-
GPKE--------LDV---------IS---------I-TGMPGSGKTTLAY----KVYNDE
SVCSHFDLRAWCT-------VDQEYDEKKLLMKLF---NQ-VAG-L--------D-----
------------LK-------------------------FS----E------DI------
-------D----VADK----------------LRK------------QLYGK---RYLIV
LDDVWD-TTTWD-DLTRPF---P-DVE-KGSRIILTTRQKEVAFHG-KGNTD--PLN---
-LRLLRPE--E-SWELLEKRAF------------------G-EQS-C-PDELLEVG-KEI
AQ------NCK--------GLPLIVDL----------IAGVT-AG------------LE-
KK--------K---A-------VWLE----------------------VRN---------
-----NLNSFILNSEVD--------VMKVIEL--S--------YEHLP------------
-----------HHMK--------PCFLYLA-SFPKDAKI-SR---D--RLKMFWR-----
-------------------------------------AEGL----------VEQT---EM
M-SLEEVMEIYLDN-----------LIS-SSL-----VI----------------ASN--
--DIGD-----I-P------TC--Q--L---HDLV---HGFCLIKAR------------E
EKLF------------------------
>XP_047269408.1
------------------------------------------------------------
------------VVHS-T-----------------K----KSV-ES--K------S-IT-
-----A--------GKII---V----G-----FE--EE----------TNWLFSK-LTS-
GPKE--------LDV---------IS---------I-TGMPGSGKTTLAY----KVYNDE
SVCSHFDLRAWCT-------VDQEYDEKKLLMKLF---NQ-VAG-L--------D-----
------------LK-------------------------FS----E------DI------
-------D----VADK----------------LRK------------QLYGK---RYLIV
LDDVWD-TTTWD-DLTRPF---P-DVE-KGSRIILTTRQKEVAFHG-KGNTD--PLN---
-LRLLRPE--E-SWELLEKRAF------------------G-EQS-C-PDELLEVG-KEI
AQ------NCK--------GLPLIVDL----------IAGVT-AG------------LE-
KK--------K---A-------VWLE----------------------VRN---------
-----NLNSFILNSEVD--------VMKVIEL--S--------YEHLP------------
-----------HHMK--------PCFLYLA-SFPKDAKI-SR---D--RLKMFWR-----
-------------------------------------AEGL----------VEQT---EM
M-SLEEVMEIYLDN-----------LIS-SSL-----VI----------------ASN--
--DIGD-----I-P------TC--Q--L---HDLV---HGFCLIKAR------------E
EKLF------------------------
>XP_047269426.1
------------------------------------------------------------
--------------------------------------------ES--K------S-LM-
-----G--------GKII---V----G-----FK--EE----------TNWLIRK-LTS-
GPAS--------LDV---------IS---------I-TGMPGSGKTTLAY----KVYNDE
SVCSHFDLRAWCT-------VDQDYDKRKLLVELF---NQ-VTG-L--------D-----
------------LK-------------------------FS----E------EI------
-------D----VVDK----------------LRK------------QLYGK---RYLIV
LDDVXD-TTTWD-DLTRPF---P-EVE-KGSRIILTTRQKEVAFHG-RGNSD--PLN---
-LRLLSPE--E-SWKLLEKRKF------------------G-EQS-C-PDELLDVG-KEI
AE------NCK--------VLPLVAGL----------IAGVI-AG------------LE-
KK--------R---A-------VWLE----------------------VRN---------
-----NLNYFIFNSEVD--------VMKVIEL--S--------YDHLS------------
-----------HHMK--------PCFLYLA-SFPKDKAI-QF---D--ALEIYWR-----
-------------------------------------AEGL----------AEQT-----
-----EVLQVYFDK-----------LIT-SSL-----AI----------------IFN--
--EIGN-----R-P------TF--Q--I---HDLV---HDFCLIKAR------------E
EKLF------------------------
>XP_047269427.1
------------------------------------------------------------
-----------------------------------K----NPV-ES--K------S-LT-
-----T--------GKII---V----G-----FE--EE----------TNWLITK-LTS-
GPKD--------LEV---------IS---------I-IGMPGSGKTTLAY----KVYSDE
SVCSHFDLRAWCT-------VGQEYDETKLLVKIF---NQ-VTS-S--------D-----
------------LK-------------------------FS----E------EI------
-------D----VADK----------------LRK------------QLYGK---RYLIV
LDDVWD-TTTWD-DLTRPL---P-EVE-KGSRIILTTRQKEVAFHG-KGNTD--PLN---
-LRLLSPE--E-SWELIEKRAF------------------G-DQS-C-PDELLEVG-KEI
AE------NCK--------GLPLVADL----------IAGVI-AA------------RE-
KT--------K---S-------AWLE----------------------VQN---------
-----NLSSFILRSEVD--------VMKVIEL--S--------YDHLP------------
-----------HHLK--------PCFLYLA-RSVKDTAI-DR---D--ILKLLWR-----
-------------------------------------AEGL----------VEQT---GM
K-SVDELMEIYLDN-----------LIS-SSL-----VI----------------AFN--
--EIGD-----V-P------TC--K--I---HDLV---HDFCLIKAR------------G
EKLF------------------------
>XP_047269428.1
------------------------------------------------------------
-----------------------------------K----NPV-ES--K------S-LT-
-----T--------GKII---V----G-----FE--EE----------TNWLITK-LTS-
GPKD--------LEV---------IS---------I-IGMPGSGKTTLAY----KVYSDE
SVCSHFDLRAWCT-------VGQEYDETKLLVKIF---NQ-VTS-S--------D-----
------------LK-------------------------FS----E------EI------
-------D----VADK----------------LRK------------QLYGK---RYLIV
LDDVWD-TTTWD-DLTRPL---P-EVE-KGSRIILTTRQKEVAFHG-KGNTD--PLN---
-LRLLSPE--E-SWELIEKRAF------------------G-DQS-C-PDELLEVG-KEI
AE------NCK--------GLPLVADL----------IAGVI-AA------------RE-
KT--------K---S-------AWLE----------------------VQN---------
-----NLSSFILRSEVD--------VMKVIEL--S--------YDHLP------------
-----------HHLK--------PCFLYLA-RSVKDTAI-DR---D--ILKLLWR-----
-------------------------------------AEGL----------VEQT---GM
K-SVDELMEIYLDN-----------LIS-SSL-----VI----------------AFN--
--EIGD-----V-P------TC--K--I---HDLV---HDFCLIKAR------------G
EKLF------------------------
>XP_047270277.1
------------------------------------------------------------
----------LIVVNS-------------------T----KKV-EN--K------S-LT-
-----T--------DKII---V----G-----FE--KE----------TNWLISK-LTS-
GPKD--------LDV---------IS---------I-TGMPGSGKTTLAY----KVYNDK
SVARRFDIRAWCT-------VGQECDKRNLLNKVY---NQ-VTG-P--------D-----
------------SK-------------------------LI----E------NI------
-------D----VADE----------------LRR------------HILGK---RYLIL
LDDLWD-TDTWD-KLTRPF---P-LAD-NESRIILSSRDMEVGLYG-KCNTD--LLN---
-LRLLRLE--E-SWELLEKRAF------------------G-EQS-L-EKK---------
------------------------------------------------------------
----------K---A-------VCLE----------------------VQN---------
-----NLNPYILNSEVD--------VMKVIEL--S--------YDHLP------------
-----------LQLK--------PCFLYLA-HYPKDTQI-SR---D--LLKMYLR-----
-------------------------------------AEWL----------VKEK---RM
K-SVEEVMEAYLDN-----------LIF-NILR--GKVV----------------WQG--
--DTSS-----S-S------SS--S--S---SDLM---PQ--------------------
----------------------------
>XP_047270590.1
------------------------------------------------------------
--------------NS-I-----------------K----KPV-ES--K------S-LT-
-----A--------SKII---V----G-----FE--KE----------THWIISK-LTS-
GPKD--------LDV---------IS---------I-TGMPGSGKTTLAY----QVYNDE
SVSRHFDIRAWCT-------IGQEYDKKELLEKVY---KQ-VTG-S--------D-----
------------SK-------------------------LS----E------NI------
-------D----VADE----------------LRR------------HLIGK---RYLIF
LDDLWD-TDTWD-KLKRPF---P-VVE-NGSRMILTTRKMEVALYG-KHNTD--PLN---
-LRLLRSE--E-TWELLEKRAF------------------G-EES-C-PNELLDVG-KEI
AQ------NCN--------GLPLVADL----------IAGVI-AG------------RE-
KK--------K---T-------AWLE----------------------IRN---------
-----NLKSYVFNSEVD--------VMKVIEL--S--------YDHLP------------
-----------HHLK--------PCLLYLA-SSPKSSG-----------LKVNWP-----
-------------------------------------AQGL----------VEQT---DM
K-SM-----VYFDD-----------LIS-SSL-----VT----------------FIN--
--EIGN-----E-P------IF--L--M---HELI---SDFCLIKAK------------E
EKLF------------------------
>XP_047270591.1
------------------------------------------------------------
--------------NS-I-----------------K----KPV-ES--K------S-LT-
-----A--------SKII---V----G-----FE--KE----------THWIISK-LTS-
GPKD--------LDV---------IS---------I-TGMPGSGKTTLAY----QVYNDE
SVSRHFDIRAWCT-------IGQEYDKKELLEKVY---KQ-VTG-S--------D-----
------------SK-------------------------LS----E------NI------
-------D----VADE----------------LRR------------HLIGK---RYLIF
LDDLWD-TDTWD-KLKRPF---P-VVE-NGSRMILTTRKMEVALYG-KHNTD--PLN---
-LRLLRSE--E-TWELLEKRAF------------------G-EES-C-PNELLDVG-KEI
AQ------NCN--------GLPLVADL----------IAGVI-AG------------RE-
KK--------K---T-------AWLE----------------------IRN---------
-----NLKSYVFNSEVD--------VMKVIEL--S--------YDHLP------------
-----------HHLK--------PCLLYLA-SSPKSSG-----------LKVNWP-----
-------------------------------------AQGL----------VEQT---DM
K-SM-----VYFDD-----------LIS-SSL-----VT----------------FIN--
--EIGN-----E-P------IF--L--M---HELI---SDFCLIKAK------------E
EKLF------------------------
>XP_047270592.1
------------------------------------------------------------
--------------NS-I-----------------K----KPV-ES--K------S-LT-
-----A--------SKII---V----G-----FE--KE----------THWIISK-LTS-
GPKD--------LDV---------IS---------I-TGMPGSGKTTLAY----QVYNDE
SVSRHFDIRAWCT-------IGQEYDKKELLEKVY---KQ-VTG-S--------D-----
------------SK-------------------------LS----E------NI------
-------D----VADE----------------LRR------------HLIGK---RYLIF
LDDLWD-TDTWD-KLKRPF---P-VVE-NGSRMILTTRKMEVALYG-KHNTD--PLN---
-LRLLRSE--E-TWELLEKRAF------------------G-EES-C-PNELLDVG-KEI
AQ------NCN--------GLPLVADL----------IAGVI-AG------------RE-
KK--------K---T-------AWLE----------------------IRN---------
-----NLKSYVFNSEVD--------VMKVIEL--S--------YDHLP------------
-----------HHLK--------PCLLYLA-SSPKSSG-----------LKVNWP-----
-------------------------------------AQGL----------VEQT---DM
K-SM-----VYFDD-----------LIS-SSL-----VT----------------FIN--
--EIGN-----E-P------IF--L--M---HELI---SDFCLIKAK------------E
EKLF------------------------
>XP_047270593.1
------------------------------------------------------------
--------------NS-I-----------------K----KPV-ES--K------S-LT-
-----A--------SKII---V----G-----FE--KE----------THWIISK-LTS-
GPKD--------LDV---------IS---------I-TGMPGSGKTTLAY----QVYNDE
SVSRHFDIRAWCT-------IGQEYDKKELLEKVY---KQ-VTG-S--------D-----
------------SK-------------------------LS----E------NI------
-------D----VADE----------------LRR------------HLIGK---RYLIF
LDDLWD-TDTWD-KLKRPF---P-VVE-NGSRMILTTRKMEVALYG-KHNTD--PLN---
-LRLLRSE--E-TWELLEKRAF------------------G-EES-C-PNELLDVG-KEI
AQ------NCN--------GLPLVADL----------IAGVI-AG------------RE-
KK--------K---T-------AWLE----------------------IRN---------
-----NLKSYVFNSEVD--------VMKVIEL--S--------YDHLP------------
-----------HHLK--------PCLLYLA-SSPKSSG-----------LKVNWP-----
-------------------------------------AQGL----------VEQT---DM
K-SM-----VYFDD-----------LIS-SSL-----VT----------------FIN--
--EIGN-----E-P------IF--L--M---HELI---SDFCLIKAK------------E
EKLF------------------------
>XP_047270594.1
------------------------------------------------------------
--------------NS-I-----------------K----KPV-ES--K------S-LT-
-----A--------SKII---V----G-----FE--KE----------THWIISK-LTS-
GPKD--------LDV---------IS---------I-TGMPGSGKTTLAY----QVYNDE
SVSRHFDIRAWCT-------IGQEYDKKELLEKVY---KQ-VTG-S--------D-----
------------SK-------------------------LS----E------NI------
-------D----VADE----------------LRR------------HLIGK---RYLIF
LDDLWD-TDTWD-KLKRPF---P-VVE-NGSRMILTTRKMEVALYG-KHNTD--PLN---
-LRLLRSE--E-TWELLEKRAF------------------G-EES-C-PNELLDVG-KEI
AQ------NCN--------GLPLVADL----------IAGVI-AG------------RE-
KK--------K---T-------AWLE----------------------IRN---------
-----NLKSYVFNSEVD--------VMKVIEL--S--------YDHLP------------
-----------HHLK--------PCLLYLA-SSPKSSG-----------LKVNWP-----
-------------------------------------AQGL----------VEQT---DM
K-SM-----VYFDD-----------LIS-SSL-----VT----------------FIN--
--EIGN-----E-P------IF--L--M---HELI---SDFCLIKAK------------E
EKLF------------------------
>XP_047270595.1
------------------------------------------------------------
--------------NS-I-----------------K----KPV-ES--K------S-LT-
-----A--------SKII---V----G-----FE--KE----------THWIISK-LTS-
GPKD--------LDV---------IS---------I-TGMPGSGKTTLAY----QVYNDE
SVSRHFDIRAWCT-------IGQEYDKKELLEKVY---KQ-VTG-S--------D-----
------------SK-------------------------LS----E------NI------
-------D----VADE----------------LRR------------HLIGK---RYLIF
LDDLWD-TDTWD-KLKRPF---P-VVE-NGSRMILTTRKMEVALYG-KHNTD--PLN---
-LRLLRSE--E-TWELLEKRAF------------------G-EES-C-PNELLDVG-KEI
AQ------NCN--------GLPLVADL----------IAGVI-AG------------RE-
KK--------K---T-------AWLE----------------------IRN---------
-----NLKSYVFNSEVD--------VMKVIEL--S--------YDHLP------------
-----------HHLK--------PCLLYLA-SSPKSSG-----------LKVNWP-----
-------------------------------------AQGL----------VEQT---DM
K-SM-----VYFDD-----------LIS-SSL-----VT----------------FIN--
--EIGN-----E-P------IF--L--M---HELI---SDFCLIKAK------------E
EKLF------------------------
>XP_047270596.1
------------------------------------------------------------
-------------VNS-T-----------------K----KTV-EN--K------S-LT-
-----A--------GKII---V----G-----FE--EE----------TNLLISK-LTS-
GTKD--------LDV---------II---------I-TGMPGSGKTTLAY----KVYNDE
SVCSHFDLRAWCT-------VDQEYGEKKLLMKLL---NQ-IIG-S--------D-----
------------LK-------------------------FG----E------EI------
-------D----VADK----------------LRK------------QLYGK---RYLIV
LDDVWD-IDTWD-DLTRPF---P-EVE-KGSRIILTTRQKEVAFHA-KANTD--SLN---
-LRLLRPE--E-SWQLIEKRAF------------------G-KES-C-PDELLDVG-KEI
VQ------NCK--------GLPLVADL----------IAGVI-AG------------RE-
KT--------K---S-------VWLE----------------------VRN---------
-----NLKSFILNSEVD--------VIKVVEL--S--------YEHLP------------
-----------HHVK--------PCFLFLA-RCLKDTAV-DR---D--VLKMFWR-----
-------------------------------------AEGL----------VEQT---EM
M-SVEEVMEIYMDN-----------LIS-SSL-----VI----------------AFN--
--EIGN-----V-P------TC--Q--L---HDLV---HDFCFIKAR------------Q
EKLF------------------------
>XP_047270668.1
------------------------------------------------------------
--------------NS-T-----------------K----KPV-ER--K------S-LT-
-----T--------GKVI---V----G-----FK--EE----------TDWLIRK-LTN-
GPAN--------LDV---------IS---------I-FGMPGSGKTTLAY----KVYNDK
SVFSHFDLRAWCT-------VDQEYDEKTLLVKLF---NQ-VTG-S--------D-----
------------LK-------------------------FG----E------DI------
-------D----VADM----------------LRK------------QLFGK---RYLIV
LDDVWD-IDAWD-GLTRPF---P-EAE-KRSRIILTTRQKEVAFHA-KGNTD--PLN---
-LRLLSPE--E-SWELLEKRAF------------------G-NDS-C-PDELLEVG-REI
AR------NCK--------GLPLVADL----------IAGVI-VG------------RE-
KK--------K---T-------AWLE----------------------IRN---------
-----NLNSFILNSEVE--------VMKVIEL--S--------YDHLP------------
-----------NHLK--------PCLLDLA-TLRKDTAI-II---N--VLKAYWR-----
-------------------------------------AEGF----------VE-------
-----EVMEVYLDN-----------LIS-SSL-----VI----------------IFN--
--EIGH-----H-S------TC--Q--I---HDLV---HDFCSIKAR------------K
EKFY------------------------
>St_A6-26_C01T000092.1
------------------------------------------------------------
--------------PV-R-----------------QV--------V--E------T-TQ-
-L----------D-EV-M---V----G-----FK--DE----------IDLLIDR-LTR-
G-PKD-------LDI---------VS---------I-VGMPGLGKTTLAK----KAFHDE
KMRHHFDVKAKCC-------VSQAYDRRKLLLEIL----N-QV-----------------
-------------K--------------------------S---SNQQ----N-------
-------E--SNPADA----------------LQK------------FLKRK---RYLLY
IDDIWS-VDTWD-DLRGCF---P-DDN-NGSRILLTSRLSDVASEI-NPDRE--PLH---
-LRFLDEN--E-SWELMRIKLF------------------K-EQT-C-PPDLSKVG-ANI
AS------KCK--------GLPLLVIL----------VAGVL-SG------------IS-
KN-E------E-----------SWRR----------------------IAE---------
-----SIKLDTVT-SAK-------ECMEVIEL--S--------YKHLP------------
-----------DHLK--------PCLLYFA-SFQKDEEI-PL---S--NLEWLWT-----
-------------------------------------IEGL----------V-PN--IEV
E-SIHLAVESLLND-----------LIG-RSL-----IM---------VSKR-K--STGG
V------------R------TC--H--I---HDML---HDFCVTKSK------------E
EKFM------------------------
>St_A6-26_C01T000096.1
------------------------------------------------------------
------------PNPV-R-----------------QV--------V--E------T-TQ-
-L----------D-EV-V---V----G-----FD--EE----------TDLLIDR-LIR-
G-PKD-------LDI---------VS---------I-VGMPGLGKTTLAK----KVYHDE
NIQHHFDVKAKCC-------VSQTYDRRKLLLEIL----N-QV-----------------
-------------K--------------------------S---SNQQ----N-------
-------E--KNPADA----------------LRK------------FLKRK---RYLLY
IDDIWS-VDTWD-DLRGCF---P-DDN-NGSRILLTSRLSDVASEI-NPDRE--PLH---
-LRFLFEN--E-SWELMKIKLF------------------K-EQT-C-PSDLSKVG-ENI
AR------KCQ--------GLPLLVIL----------VAGVL-SG------------IS-
KN-E------E-----------SWRK----------------------IAE---------
-----SINIDTVT-NAK-------ECLDVIEL--S--------YKHLP------------
-----------DNLK--------PCLLYFA-SFREDEEI-SS---T--NLAWLWT-----
-------------------------------------IEGF----------I-PN--TEA
K-SVELVAESLLND-----------LIS-RSL-----IM---------VSKK-R--SIRG
V------------R------TC--H--I---HDVL---HDFCVTKAK------------E
EKFM------------------------
>St_A6-26_C03T000871.1
------------------------------------------------------------
-------------AKS-S-----------------D----KPI-ES--T------S-SS-
-F------------VEV-------------------------------------------
------------------------------------------------------------
------------------------------LREIL---HQ-VTG-S--------E-----
------------GN-------------------------KS----E------D-------
-------D----LAEK----------------LRR------------ALLDK---RYLIV
LDDVWD-IATGE-MLIACF---P-KDK-RRNRIILTSRSMKVGLQV-KCHSD--PRR---
-LQFLTPE--K-SWDLSEKRVF------------------G-EGR-C-LAELSYVG-HQI
VV------NCK--------GLSLAVVL----------IARVT-VRVRKG--------KK-
KENE------K---D-------LWLK----------------------IQH---------
-----NLDSFISANKNL-------QMMKVMQL--S--------YDHLP------------
-----------YHLK--------SLLLYFA-RSQKSKRT-PV---S--KLMQLWM-----
-------------------------------------AEGF----------VDHDI-PSK
S-SLEEATQSYLDA-----------LIS-SSLIFVDHI--------P--SKKRTWPFSGM
I------------K------VC--Y--V---HDVV---HDFCSVKAK------------K
EKFF------------------------
>St_A6-26_C04T000203.1
---------------------------------------------KGK------------
--------NMTS---A-S-----------------QA--------T--------------
------------D-GE-L---V----G-----FT--DV----------CKTIRDQ-LVR-
G-SRE-------LDV---------VS---------I-VGMAGSGKTTLAR----SFINDD
SIVSHFDIRAECR-------VSQEYTREDLLFSIL---SS-ANS-G--LTDI--------
-------------S-------------------------------KRG----A-------
-------D---ILAHR----------------LKQ------------TLLHK---RYLII
IDDVWA-VQAWD-DLRFCF---P-KEK-QGSRIILTTRLKEVATYA-KCVTE--PIH---
-LRSMEDS--E-SWLLLQKKVF------------------G-EEM-C-PEELKKVG-KTI
AF------KCN--------GLPLSIVL----------VAGLL-AK------------ID-
KT-E------R-----------CWTR----------------------MEL---------
-----SFGER----VQD-------GAKDLVKL--S--------YEDLP------------
-----------NKLK--------SCFLYFG-AFLEDREI-LV---S--KLTSLWI-----
-------------------------------------AEAF----------I-KN--NED
K-CLEDTAEDYLND-----------LIG-RNL-----IM---------VTKR-R--STGK
I------------K------AC--R--V---HDLM---LDFCKEKAK------------E
DNLL------------------------
>St_A6-26_C04T000204.1
-----------------------------------------LTKPKEK------------
--------NMTS---A-S-----------------QA--------T--------------
------------D-GE-L---V----G-----FT--DV----------CKTIRDQ-LVG-
G-SRE-------LDV---------VS---------I-VGMAGSGKTTLAR----SFINDD
IIVSHFDFCAECR-------VSQEYTREDLLFSIL---SS-ANS-G--LTDI--------
-------------S-------------------------------KRD----A-------
-------D----LADR----------------LRK------------TLLPK---RYLLI
IDDVWA-VQAWD-DLRLCF---P-EAK-KGSRIILTTRLKEVATYA-KCVTE--PIH---
-LRSMKDS--E-SWLLLQKKVF------------------G-EEM-C-PEELKEVG-QNI
AF------KCN--------GLPLSIVL----------VAGLL-AK------------ID-
KT-E------R-----------CWTR----------------------MEL---------
-----SFGER----VQD-------GAKDLVKL--S--------YEDLP------------
-----------NKLK--------SCFLYFG-AFLEDREI-LV---S--KLTSLWI-----
-------------------------------------AEAF----------I-KN--NED
K-CLEDTAEDYLKD-----------LIG-RNL-----IM---------VTKR-R--STGK
I------------K------AC--R--V---HDLM---LDFCKEKAK------------E
DNFL------------------------
>St_A6-26_C04T000320.1
------------------------------------------------------------
--------------KS-F-----------------V----EPI-ES--T------S-SP-
-F------------VEVT---V----G-----HE--KE----------ESQIIGQ-LLN-
QHESE-------LDV---------IS---------I-VGMPGLGKTTLAN----KVYNNT
LIASHFKIRAWCT-------VSQKYNKSKVLREIL---QQ-VAS-S--------E-----
------------EK-------------------------ES----E------DH------
-------D----LAVK----------------LRR------------ALYDK---RYLIV
LDDVWD-IATGE-MLIACF---P-KLK-RGDRVILTSRISKVGSQV-KCRTD--PID---
-LQVLTLE--K-SWELFEKRVF------------------G-EGS-C-PAELSDVG-HQI
VK------KCK--------GLPLAIVL----------IAGVI-VR---G--------KK-
KE--------K---N-------LWLK----------------------IQH---------
-----NLDSFISANINL-------QMMKVMQL--S--------YDHLP------------
-----------CHLK--------PLLLYFA-RSQKNKRT-PV---S--ELKQLWM-----
-------------------------------------AEGF----------VDYDI-PSK
G-SLEEATQSYLDA-----------LIS-SSLIMVDQIL----------SKKSM-PFSVR
I------------K------VC--Y--V---HDVV---HDFCSEKAK------------K
EKFF------------------------
>St_A6-26_C04T000322.1
------------------------------------------------------------
--------------KS-F-----------------V----EPI-ES--T------S-SP-
-F------------VEVT---V----G-----HE--KE----------ESQIIGQ-LLN-
QHESE-------LDV---------IS---------I-VGMPGLGKTTLAN----KVYNNT
LVASHFKIRAWCT-------VSQKYNKSKVLREIL---QQ-VTG-S--------E-----
------------EK-------------------------GS----E------D-------
-------D----LAEM----------------LRR------------ALYDK---RYLIV
LDDVWD-IATGE-MLIACL---P-KVE-RGNRVILTSRNSEVGLKV-KCRSD--LLC---
-LQLLTLG--K-SWELFEKMVF------------------R-KGS-C-PAELLDVG-RQI
VE------KCR--------GLPLAVVL----------IAGVI-VR---G--------KK-
EE--------K---D-------LWLK----------------------IQH---------
-----NLDSFISANINL-----------VMQL--S--------YDHLP------------
-----------YHLK--------PLLLYFA-RSQKSKRT-PI---S--KLMQLWM-----
-------------------------------------AEGF----------VDHDI-RSK
N-SLEEVTQSYLDA-----------LIS-SNLIMVDHI------------KGSN-PFSVR
I------------K------VC--F--V---HDVV---HDFCSVKAK------------K
EKFF------------------------
>St_A6-26_C04T000327.1
------------------------------------------------------------
-----------------------------------------PI-ES--T------S-SS-
-F------------VEVT---V----G-----HE--ED----------EAKMIDQ-LLD-
KHESE-------LDV---------IS---------I-VGMPGLGKTTLAN----KVYNNT
LVATHFNVRAWCT-------VSQKYNKSKVLREIL---LQ-VTG-S--------G-----
------------GK-------------------------ER----E------D-------
-------D----LAEK----------------LRV------------ALYDK---RYLIV
LDDVWD-IETWE-MLTACF---P-KVE-RGNRVILTSRSSEVGLKV-KCRSD--PLH---
-LQLLTTK--K-SWELFEKKVF------------------G-EGS-C-PAELSEVG-HQI
VE------KCQ--------GLPLAVVL----------IAGVI-VR---G--------KK-
ME--------N---D-------LWLN----------------------IQD---------
-----NLDSFISANINL-------QMMKVMQL--S--------YDHLP------------
-----------YHLK--------PLLLYFA-RSRKSKRT-PV---S--KLMQLWM-----
-------------------------------------AEGL----------VDHDI-PSK
C-SLEEATQRYLDA-----------LVS-SSLIMVDHML----------YKKNM-PFSVR
I------------K------VC--Y--V---HDVV---HDFCSVKAK------------K
EKFL------------------------
>St_A6-26_C04T000332.1
------------------------------------------------------------
--------------KS-F-----------------V----EPI-ES--T------S-SP-
-F------------VEVT---V----G-----HE--KE----------ESQIIGQ-LLN-
QHESE-------LDV---------IS---------I-VGMPGLGKTTLAN----KVYNNT
LVASHFKIRAWCT-------VSQKYNKSKVLREIL---QQ-VTG-S--------E-----
------------EK-------------------------GS----E------D-------
-------D----LAEM----------------LRR------------ALYDK---RYLIV
LDDVWD-IATGE-MLIACL---P-KVE-RGNRVILTSRNSEVGLKV-KCRSD--LLC---
-LQLLTLG--K-SWELFEKMVF------------------R-KGS-C-PAELLDVG-RQI
VE------KCR--------GLPLAVVL----------IAGVI-VR---G--------KK-
EE--------K---D-------LWLK----------------------IQH---------
-----NLDSFISANINL-----------VMQL--S--------YDHLP------------
-----------YHLK--------PLLLYFA-RSQKSKRT-PI---S--KLMQLWM-----
-------------------------------------AEGF----------VDHDI-RSK
N-SLEEVTQSYLDA-----------LIS-SNLIMVDHI------------KGSN-PFSVR
I------------K------VC--F--V---HDVV---HDFCSVKAK------------K
EKFF------------------------
>St_A6-26_C04T000338.1
------------------------------------------------------------
--------------KS-V-----------------I----EPI-ES--T------S-SP-
-F------------VEVT---V----G-----HK--KE----------ESQIIDQ-LLD-
EHESE-------LDV---------IS---------I-VGMPGVGKTTLAN----KVYNNT
LVASHFKIRAWCT-------VSQKYNKSKVLREIL---QQ-VTG-S--------G-----
------------GK-------------------------ES----K------D-------
-------D----LAEN----------------LRR------------ALLDK--------
------------------------------------SRISKVGSQA-KCRTD--PID---
-LQVLTPE--K-SWELFEKRVF------------------G-EGS-C-PAELSDVG-HQI
VK------KCK--------GLPLAIVL----------VAGVM-VR---G--------KK-
KE--------K---D-------LWLK----------------------IQD---------
-----NLDSFISANINL-------QMMKVMQL--S--------YDHLP------------
-----------YHLK--------PLLLYFA-RSQKNKRT-PV---S--KLKQLWM-----
-------------------------------------AEGF----------VDHDI-RSK
S-SLEDATQSYLDA-----------LIS-SSLIMVDHIL----------YKKSM-PFSIR
I------------K------VC--Y--V---HDVV---HDFCSEKAK------------K
EKFF------------------------
>St_A6-26_C04T001440.1
------------------------------------------------------------
--------------NS-P-----------------K----KLV-ES--K------S-LP-
-----A--------GKII---V----G-----FE--EE----------TIWIIEK-LTR-
GSAN--------LDV---------IS---------I-TGMPGSGKTTLAY----KVYNDK
SISSHFDLRAWCT-------VNQEYDEKNLLNKIF---NQ-VNG-S--------D-----
------------SK-------------------------LS----E------NI------
-------D----VADK----------------LRK------------QLYGK---RYLIV
LDDVWD-TSKWD-ELTRPF---P-EVE-KGSRIILTTREKKVALHG-KRNTD--LLD---
-LRLLKPE--E-SWELLEKRAF------------------G-NKS-C-PDELLDVG-IEI
AQ------NCK--------GLPLVADL----------IAGVI-AG------------RE-
KK--------K---A-------VWLE----------------------VRN---------
-----NLNSFILNSEVE--------VMKVIEL--S--------YDHLS------------
-----------DQVK--------LCLLYIA-SYSKDTGM-II---S--GLIDLWH-----
-------------------------------------AEGL----------VEQT---EM
K-SEEEVMKVYLDN-----------LIS-SSL-----VI----------------IFN--
--EIGE-----Y-P------TC--Q--L---HDLV---HDFCLIKAR------------K
EMLF------------------------
>St_A6-26_C05T000020.1
------------------------------------------------------------
--------------AS-L-----------------QF--------A--S------T-RR-
-I----------N-EE-I---I----G-----FE--DV----------KDELIGK-LKG-
G-SSR-------LDV---------IA---------I-VGMAGLGKTTLAN----KLYSDK
SVVSYFDIHAHCC-------VSQEYTRKDLLLAIL---HD--IT-D--ERAKL-R-----
-------------R--------------------------------ET----E-------
-------N---ELADK----------------LRK------------LLMRK---RYLLL
IDDVWE-TRAWD-DLKLCF---P-EDN-NRSRIILTTRHYEVASHA-KHDSD--PHK---
-LRFLNSD--E-SWMLLNKKVF------------------N-NES-G-PLILRDVS-QEI
VR------KCG--------GLPISIIL----------VAGIL-TR------------MK-
KE-K------H-----------CWEQ----------------------MAT---------
-----NLGTN----IQD-------QMEGTLDL--S--------YQNLP------------
-----------PYLK--------PCFLYLG-VFPEDGEI-QV---S--KLTWLWI-----
-------------------------------------AEGF----------I-KP--HTG
K-TLEEIAENYLEN-----------LVG-RNL-----VM---------IDKR-S--SDGR
I------------K------TC--H--I---HDLV---HEVCRKKAK------------L
ENIL------------------------
>St_A6-26_C05T000486.1
--------------------------------------------AS--------------
----------HG-TED-T-----------------YT--------S--H------T-QR-
-I----------D-DD-I---V----G-----FE--DE----------IGTLRRQ-LTG-
G-SKN-------LDI---------IS---------I-VGMPGAGKTALAN----KLLLDK
SVADRFDIFAQCY-------MSSVHSRREQLLSILETLRV-SID-E--SSPF--------
-------------G-------------------------------KET----S-------
[truncated: 5,588,928 more chars]
