# Supplementary material for: A root-specific NLR network mediates immune signaling of resistance genes against plant parasitic nematodes
Source: Plant Cell. 2025 Jun 24;37(7):koaf145. doi: 10.1093/plcell/koaf145 (PMC12236159; doi:10.1093/plcell/koaf145)
Supplement: koaf145_Supplementary_Data [file koaf145_supplementary_data.zip › Supplementary Dataset 2/Supplementary Dataset 2/NRC_SD_NBARC.fasta]

>Niben261Chr02g0890028.1
AAAPTRTSSQFASYPSTNEEMVGFKDVIKELRAKLIKGSVNLDVISIVGMPGLGKTTLANELYFDELVVSYFDIRVQCCV
SQEYKRKDLILALLHDVIDDTAELDREDENELADKLQKLLKPKRYLVLIDDVWEWSAWDDLLSCFPKNNKGSRIILTTRH
YEVASYAKHVSDPHKLRFFSIDESWTLLQNKVFNKERCPRVLEAVGKSIAQKCGGLPLSTILVAGILTRMKKEKHCWEQV
STNLGPNILPQSERTLDLSYQNLPHYLKQCFLYMGVFPEDREIQVSKLTWLWIAEGLINTHTERLSEDIAKFYLENLIGR
NLVMVAKKSSDGRIKTCRIHDLVLKFCREKAKLENFL
>Niben261Chr04g0231008.1
GEISRISTHIEKPTITEAVVGFEDVLATLKQRVIGGSPDLDVITIFGMPGLGKTTLAKKVYDDCKAVNRFDVCVWCCISE
RYEKKSLLIDILQQINIGLPENVEEKSEGDLADLLRRSIMGRRYLIFLDDIWTIEAWDDVKTPFRDDKQGSRIILTTRHA
EVASYAKCTTDPLRLRFFHNEESWMLLVQKLFQDQQCPPELVDVGKRIAEKCQGLPLSVVLVAGLLGKMETKEDGWLQVA
ESLSTTTVGDSSSRGIIELSYKHLPEYLKPCFLYFGGFMEDEEIPVSKLTWKWIAEGLVRKHKTKSLEDMAEEYLVDLIS
RSLLLDAKMRYNGRVKSCRIHDLLHEFCQNKAKEEKFW
>Niben261Chr04g1504017.1
LTRYKEKKMTFASPASNEELVGFEDVRENIMGRLLGGSPHLDVVSIIGMAGSGKTTLARSLINDPLIASHFDFQAECRLL
SLACYDPSELSKGNDYELADRLRRTLLGRRYLVIIDDLWDPMTWNELRLCFPDHKNGSRIILTTRLQEVVDYVDHSEPHH
LRLLSDQESWLLLEKKVFGEEMYSLELEKVGQQIAKKCKGLPLYVVLVARHLRRIDKTEQWWKRVELRFVELIQVEANAS
VKLSYNHLPDILKPCLLYFGAISEGKEISVAKLTSLWIAEGFIENDREKHLEDIAEHYLEDLIRRSLVMVVKRSNRKLKA
CRLHDQVLEFCKAKAKEDNFL
>Niben261Chr04g1504021.1
IKSAEKNMTIASSSADEELIGFDDVRETIRGQLVRVSPELDVISIVGMAGTGKTTLARSFNKNDSHFDFWGECRVSQVYT
RKDLLLSILSSNCDPTEISKEADDVLADRLRKLLLTKRYLLIIDDVWEVKAWDDLILCFPDARNGSRIILTTRHQKVAVY
AKRVTEPHFLRPLNEQESWLLLQKRVFGKEICPEQLKEVGEKIAKKCDGLPLSIVLVAGLLTKMDRTEGCWTQMELSFGE
RIQDGAKDLVKLSYNDLPCKLKPCFLYFGAFLEDREISVSKLTSLWISEAFIENDGEKCLEDIAEDYLDDLIGRNLVMVT
KKRSIGKNKACRVHDLMLDFCKEKAEEDNFL
>Niben261Chr07g0704015.1
PNMPVERKSSITGKIIVGFKEETYLIIRKLTSGPKTLDVIAITGMPGSGKTTLAYKVYNDKSVYGHFDIRAWCTVDQKYD
EMELLKKLFNQVVGSSLKFGKNIDVANELRKHLFGKRYLIVLDDLWDNAAWENLTRPFPEFVNGSRIILTTREKKVAMDA
QRHSDPIDLRLLTQEESWELLEKKVFGKESCPNELLDVGKEIVQNCKRLPLVVDLIAGVIAGKEMKRSVWLEVRNNLNSF
IFRKEEDVMRVIALSYYNLRDPLKSCLIHLASIPKDEVIPVRNLEILWPAEGFLEQREKKSVEEVVVIYLDNLISSSLVI
SFDKIGDDQTCQIHDLVHEFCLIKAREEKLF
>Niben261Chr12g1349012.1
AAPTHASSRFAGMPSTNEEMVGFKDVTNELRGKLIKGSVNLDVVSIVGMPGLGKTTLANELYFDELVVSYFDIRIHCCVS
QEYIRKDLLLALLHDVIDDTAKLDREAENELADRLQKLLKLKRYLVLLDDVWTRSAWDDLQSYFPENNKGSRIILTTRHL
EVASYAKHVSDPHKLRFFSFDESWTLLQNKLFNKERCPQVLEAVGKSIAQKCGGLPLSIILVAGILTRMKKEKHCWEQVS
RNLGPNIQAQSEGTLDLSYQNLPHYLKPCFLYMGVFPEDREIQVSKLTWLWIAEGLINTDIEKLSEDIAKFYLENLIGRN
LVMVAKKSFDGSIKTCRIHDLVLEFCRKKAKLENIL
>Niben261Chr15g1491009.1
PVECKSSIAGKIIVGFEEETYLIIRKLTSGPKMLDVISITGMPGSGKTTLAYKVYNDKSVFGHFDIRAWCTVDQKYDELE
LLKILFNQVVGSSSKFGKNINFANELRKHLYGKRYLIVLDDVWDTAAWEELKRPFPEVENGSRIILTTREKKVAKYAQHH
SDPLDLRLLTLEECWELLEKKVFGKESCPDELVDVGKEIVQNCKRLPLVVDLIAGVIAGKEMKRDLWLEVRNNLNSFILQ
KEENVMKVIALSYYYLPDPLKLCLLYFASYKKDRAIPVEGLKRLWRAEGFAEHTEMNSVEEVMDVYLDNLISSSLVISFN
EIGKNQTCQVHDLVHDFCLIKAREEKLF
>Niben261Chr17g0055012.1
DTCTFHTSSNLARSPMMNDELVGFKDVIEDLRYLLIRGTRGRDVISIVGMPGLGKTTLAYRLYSDRSIVSYFDIRAMCCV
SQIYSRKHLLLEILRDVIGEDSKRSEKHADELANELRKALFSKRYLILVDDMWEASAWDDLIGCFHDGNNGSRILLTTRN
HEVANYARSESDPLQLRMFNDDESWELLRKKVFGDESFSPLLTKVGQKIAKKCGRLPLSIALVAGILAETEKNEDCWEQV
ANNLGPRIHKDSRAIIEQSYQMLPYHLRSCFLYFGAFLEDSVINVSKLTRLWISEGFVKSCEGKSLEDIAKGYLENLFGR
NLVMGTKRSSRGEIKACLIHDLLHDFCKERAAEENFL
>Capang00g001502
NAVTAHKSSNLVRSSRMNEEIIGFEDVIEKLRDQLIKGTKGRDVISIVGMPGLGKTTLAYRLYYDRSVSSHFDIRAQCCV
SQLYSRKELLMAILRDAINEKFESSEKQPDELADQLRRKQPDELADQLRKTLLPRRYLILVDDVWETSVWDDLVGCFNDA
NNGSRIILTTRNLEVANYTRFQSDPLQLRMFNDDESWELLRKMVVGEESCSPLLTKVGQQIAKKCGQLPLSVVLVAGILA
ELEKEEECWKQFANNLGPHIHKDSRAIIEQSYQILPYHLRSCFLFFGSFPEDNVLPVRELTWLWISQGFVKSCEGKSLED
LAQGYLENLIGRNLVMGTKRSSRGKTKACRIHDLLHDFCKERAKEENFL
>Capang02g001489
TMNTNIGNTSSQLDRTPNLNDEIVGFEDEIAKLRARLTEGTKARDVISIVGMPGQGKTTLAYRLYSDKSVVAHFDIRAQC
SVSQLYSRLDLVLAILHDADQRRDKSILHDAAGEDSQRRKMREDDLADDLRKNLLPKRYLILLDDVWETSVWDDLRGCFQ
DANNGSRIIITTRDHEVANYSRCHSEPLQLRMFNDGESWMLLKKKVFGEEHCPPLLTNVGKKIAKKCGKLPLSIALVAGI
LSEMEKKEEYWERVAANLGSHIHSDSKAIIEQSYQNLPYHLRCCFLYFGSFLEDTMISVSKLTKLWTSEGFIKGYEGKSP
EDIAECYLENLITRNLVMDAKRSFGGKIKACRVHDLLHDFCKERAKEENLL
>Capang03g001530
NSPNKPVENKLSISSKTIVGFEEEIEWIIRKLTSGTSEVDVISIVGMPGLGKTTLAYRVYNDNSVVGHFNVRAWCTVDQE
RNEKKLLQKIFNQVIVLKERDSEDDIDDDVADKLRKYLFGKRYLIVLDDLWDTATWDELTRPLYTIPSEFQKGSRVILTS
RKKEVALHGKCHSAPLDLRLLRPEESWELFAKNVFGEEHCPDELKDVGEKIAEKCDGLPLVLDLIGGVISRKEKKEALWI
EVLNNLSSFIFKDEEEVMKVIQLSYDHLSDHLKPCFLYLASYPKDKDIDISLLKQLWSDEGLVEPTDLKSVEEVTEVYVD
ELIASSLVIVRGGREQSCQIHDLVHDFCSIKARNEKLF
>Capang03g003299
SKYLPTQHSNPLTDEEIVGFGSDTEKLVQHIVRGTNDLDVVPIVGGGQEKMTIARKVYNSDMIVFRFDVRAWCFISQSYK
LRELLQQIFSQVTGSKDNGDKDDVLADKLRKSLMGKRYLIVLDDMWDGMAWDDLCLCFPDFGNRSRIVVTTULEKVGEHV
KRYTDVCFLPFLTPDESCELLQKKVLQKEDCPPELQDVCLVVAVKCKGLRLVIILVAGIIKRKKMESSWWHEVYSLSTMQ
LSYHNFPDYLKPCLLYMGMFPUDARIPLSKLINLWVAEGFVQNIESRSLEETAEDYLMDLISSNVMISRRRYNGKVKDCQ
VHDVVLHFCLERSREENFM
>Capang03g004065
SVVEPSKHLPTHRSNPVNDEEIVGFENESEKIIQYLIRGTHEIDVVPIVGMGGQGKTTIARKVYNNGNIVHYFDVRAWCI
ISQSYNRRDLLQEIFCQVAGKEDKGDKEDILAYKLKQSLTGKRYLIVLDDMWDGKAWDDLRFSFPDGNRSRIVITTRLEE
VAKQVKHHIDPYSIPFLTPDDSLKLLQKKVFQQESCPPSLQDVSKAVAERCKGLPLVIVLVAGIIKRNKMEASWWHEVKN
SLVSYHGESEGYSLSTMQLSYDNLPDHLRPCLLYMGMFLEDARIPVSELISLWIAECFVQNIESRRLEETAEGYLNDLIS
SNVVMVSGRKYNGKVKYCQVHDVVLHFCLNKSREEKFM
>Capang04g002093
PSLSANTPRANEEMEGFQEAMNKIKEQLLRGSSELDIISIVGMPGIGKTTLADKIFNDLILTPYFDVHASGVTQVYSWKE
LLLTILNDVLEPSDRTEKEDGELANELRQVLLTKRFLILIDDVWDKTAWDDLYMCFRDAQSGSRIILTTRLSDIANYVRC
ESNTHHLRLFRDDESWTLLQEEVFQGERCPPELVDVGFRIAKSCGGLPLFIVLVAGVLKEEKKEADVWKEVEDSLGSRRI
GSLEESMSLIGFSYKNLPHHLKPCFLYLGVFKGKDIHVSKLTRLWQAEGFVQANKEKTTEDAAQDFLEDLISRNLVMAME
KRPNDKVKRGEDMLPE
>Capang05g001301
AMNTVTTHTSSNLARTPKMNEEIVGFKDVIGKLRNQLIKGTKKRDAIAIVGMPGLGKTTLANRLYCDRLVVSHFEIRAQC
CVSQVSCKDLLLAILRDVTVEDSKFRANSTAELADKLRKALYFGRYLILVDDVWETSVWDDLVGCFHDANEGSKIILTTR
NHDVVNYARYKSEPHLLRMFSDDESWKLLRKKVFGEESCSTDLMEIGQQIAKKCGQLPLSVALVAGILEKMERKEGCWKQ
VANNLGPHIHRDSRAIIEHSYLNLPYHLRSCFLYFGAFLEDSAINVSELTRLWISEGFIKSCESKSLQDKAVGYLDNLIR
RNLVTVATRSSGGKVNACHVHDLLHDFCKERSKEENLL
>Capang05g001886
NSPNKPVENKSSTTSKIIVGFEEETEWIIRKLTGGPSEVDVISIVGLPGLGKTTLAYRVYNDKSVVDHFDVRAWCTIDQE
HNEKKLLKRIFNEVIGLKERVSEDGIDNNVADDLRKQLFGKRCLIVLDDLWDTATWDELTRPLYAIPPEFUKGSRVILTS
RKKEVAKHAKCCSDPLDLRLLRPEESWELLEKRVFGEERCPDELKDVGEKIAEKCYGLPLVLDLISGIISRKEKKEALWL
EVLNNLSSFIFKDEEEVMKVIQLSYDQLSNHLKPCLIYLASYPKDEYIAISDLEYLWSAEGLMEQSEVKVYVDELISSSL
VVVSNERGAYPHCQIHDLVHDFLRKARKEKLFD
>Capang06g002779
KNPVEGKSLTAGKIIVGFEEDTDWIISKLTSGPKDLDVISITGMPGSGKTTLAYKVYNYKSVARRFDIHSWCIVGQEYDK
RKLLEKVYNQVTGADSKLSENIDVADELRRHLFGNRYLVVLDDLWDTDTWDKLIRPFPLVENGSRIILTSREMEVALYGK
RNTDPLKLRLLKSEESWELLEKRAFGEKSCPDELLDVGKEIAKNCKGLPLVADLIAGVIAGREKKKSVWLEVRNNLNSFI
LNSEVEVMKVIELSYDHLPHQLKPCFLHFASIPKDNASHKHLLKMDWLNEGLVERTAMKSVEEVMEVYLDNLISCSLVIS
FNEIGSSPTCQLHDLVHDFCLIKAKEEKLF
>Capang07g000539
AKHLPTQNSNPANDEDIVGLUNEAEIIIHFLSRGTNESDIIPIVGMGGQGKTTLARKVYNNGMIVFHFDCLAWCSISQTY
SRIELLQEIFSQVTGSKGKVDEVGKLADMLRKSLMCKRYLIVLDYMWDVTAWEDLMLSFPDDKNRSRIIVTTRLEKVGEH
VLKHTDPYSLPFLTPDESLQLLQKKVFQQERCPPGLYKVSQAVAKRCKGLPQVIILVAGINKRKKMEESWWHEVKNALFS
YLGESEEYSLSTMQLNYDYLPDHLRPCLLYVGMFPEDARIPVSKLIIEHYLAEGFLQNIESGRLEETAEDYSMELIRNNV
VLVSKREYNGKIKYCQVHDVVLHFCLEKSREEKYM
>Capang09g001489
DVQVGSSCVLSRTNAPTLNDDVVVGFNDVEEKIIDGLTRGMTERDVISIVGMPGLGKTTLAKKVFNDEKVLNYFDKRAWC
YVSEVYKNKELLLEILSQVLEDVDEATKMKDDADLAVLLYRKLKRKRYLIVLDDLWDIKAWDDLRRSFPDDDNGSRILVT
SRLQHLASQVESDTKPDNHPTPLRFFTVEESWELLQKKVFATDCCPRNLKEPGMRIARSCHGLPLAVTLVAGILARTEKI
ESWWNEVAESISSYIVDDPNQCRVILELSYKHLPDYLKPCFLYFGEFLMHPHIPVRKLIWLWIAEGFVSKTEGESFEDIA
EDYLTDLIGRSLVMATKKSTNGSVKVCRVHDLLHEYCKRKAEEDNFF
>Capang10g001765
DTTASADPSTQSDTAPMMNQEIVGFEDVMGTLKEKLIKGSKELDVVSIVGMPGLGKTTLANKLYFDEHVKSHFDIRAQCV
VSQVYTRKDLLLVLLRDAIGYIPVFHETPSEADVADTLRKVLWHNRYLILVDDIWETTAWDDLRSCFRDDNNGSRIILTT
RDHEVAIYAKSVSDPLRLRMFKEDESWKLLEKKVFHKEKFSPHLTEVGLEIAKKCGRLPLSIVLVAGILAKMEKKEQCWR
QLAAEFGPHIHNDSKNIIEKSYQHLPYHLRLCFLYFGAFLEDEEIKVSKLTSLWISEGFIKSCKDENLEDTADCYLENLI
GRNVVTDVKRSSTGKVKTCRIHDLLLDFCKERANKENLI
>Capang10g002025
TMPSRGMINVAKQEELVGFTDERHRLIDQLTRGSSQLSVIAIVGMSGVGKTTLAKRVYNDPGVSNHFDICAFVTVSRVYD
SRELLLEILRAITGHNDTVDGRRSSDLSEMLHERLHGKGFLIVMDDVWDAEAYNVLSASLPRDENTGSRILLTTRSDVAE
DVTAGFEPHDIHHLRPLEEAESWILLEKMIFQQESCPPKLKEPGMQISKKTKGLPFTIIVVAGILVNAEKTVERWNGSVE
LLEQTKIGGNEQYLSSIIGMSYQGLPDCLRHCFLYFGAFPQDDEILTSKLIRLWIAEGLIQQTEGKSLEDVAVDYLMLLI
GRGLIMAEQKSSKDRVKSCRVRDLIHEFCLAKAKQENVY
>Capang11g001608
DTLDTEELTNTPRMTEEVVGFEDVMEKLREQLISGSKQLDVISVVGMPGLGKTTVANKLYSDEFVVSRFEIRAQCCVSQA
YSRRNVLLSILRDAIGESPTLAKLSTDILADQLRKILLRKRYLILVDDVWEASVWDDLRCCFHDDNNGSRIILTTQHGGV
AENAKSVSDPLYLRLLNDDESWKLLKQKVFGEESCSVLFSNIGKEIANKCRGLPLSIVLVAGMLTKMKKSEICWKQVAMN
LCTDILSNSKTIIEQSYQSLPYHLKPCFLYFGVFLEDKEINVSILTWLWIAEGFIKSRDDKSLEDIAEGYLESLIGRNLV
TVAKWSSSGKVKTCRIHDLLLCFCKERAKEKNLL
>Capang11g001737
SHTSSVLARTLRIDDEIVGFEDEIGTLIRQLTGGSKKRDIISIVGMPGAGKTALANRLFLDKSVVRHFDVHARCYMSSAH
SRRERLLSILEMLHVSIDESSLLSKRTNDLAAMLRKILHTGRYLILLDDVPDARAWDDLEPCFCDTNNASRILLTTRHYN
VANNVKLLSEPLCLRMLDDGESWMLLKKKVFGEGFCSPLLEKVGRKIARKCGGLPLSIVFVACILARKERAEQCWKQVAR
SLGSEIPCYPENIIEQSYQDLPYHLKSCFLYFGMFSDQEEINISKLTLLWIGEGFVKGDEHKSLEDIAEGYLKNLVESNL
VMLAKRSYGGKVKVCRIHDILFHFCKARAHTENLI
>Capang11g001833
DVATPHTLQFETSMSEEMVGFDEVVNKLRRQLIGGLSGLDVISIVGMPGLGKTTLANKLFFDQLVVSHFDVRAQCCVSQV
YTRKDLLLTILRGVEKDAVISDNLPENELADKLRKLLLVQRYLILVDDVWEKIAWDDLKPCFCDANNRSRIIVTTRLGDV
AYHAQLVSDPHFLRLFTPEESWMLLKNKVFNTRSCPLVLEDVGQKIAQKCGGLPLSVVLVAGILETTEKEKHSWEQVVIN
LGSHIQVKSEDIINLSYQDLPFHLKPCFLYFGVFLEDEEIQVSKLTWLWIAEGLVKTHKEKLSEDLAEYYLKNLIGKNLV
MVSKISSDGKIKACRIHDLLLDFCKQKAKVENFL
>Capang11g002088
EVKKTTYRASSLSASTPISNEETEGFQEAMDTIKEQLLGGSPQLDVISLVGMPGIGKNTLAKKIYNDLIVTGHFDVHAKC
HVTQVYSWRELLLTILNDVLEPADRTEKGDGEIADELRRFLSTKRFLVLIDDVWDYNVWDSLHMCFKDARYGSRIILTTH
LSDVANYAKSESNPHHLRLFTDHESWRLLHEEVFQEESCPSELRDVGFRLAKSCGGLPLFIVLVAGILKVKKKQVDWWKE
VEERLDAQNMGSLGESMRIIGFSYRNLPHYLKPCFLYFGGLLKGKDIHVSKLTRLWLCEGFVQASEDAAQNLLEDLISRN
LALGMKKRPNGKVKMCQLLYSILFHYV
>Capang12g000243
NSTVTAHASSSLTQSLRMDEEIVGFKDVTKKLKDQLINGTKGRDVITIAGMPGLGKTTLAYSLYSDRLVASHFDICAQYC
VSQVYSRKDLLLAVLHDVMGENPQREFKRADELADELRKALFSKRYLILIDDVWETSVWDDLVGCFQDANNGSRVILTTR
NHEVANYARFHSDPLLLRMFNDDESLELLRKKVFGEESFPPLLTNIGKQIAKRCGGLPLSVSLVAGILLKMEKKEECWEQ
VANNIGPYIHNDSRAILEHSFRVLPYHMRSCFLYFGSFLEDSVIPISKLTRLWISEGFVKSCNGKSLEDIAEGYLENLIG
RNLVMGTKRSSRGKIKACRIHDLLHDFCKERAKEQNLF
>Capang12g000684
ALNTVPAQTSNLARFPMMNEEIVGFEDVIENLRDQLIKGTKGRDVISVVGMPGLGKTTLAYRLYYDRLITSHFDIRAQCC
VSQVYSRKDLLVAILRDAVNVDSGCREKQADELADQLRKTLFSKRYLILLDDVWETSVWDDLIGCFQDVNNGSRVILTTR
NHEVATYARFQSDPHPLRMFNNDESWELLRKKVFGEESCPLLLNNIGQQIAMKCGQLPLSVALVAGILAEMEKKVECWEQ
LANNLGPHIQKDSRSVIEQSYQILPYHLRSCFLYFGAFLEDNVIDVSKLTWLWISEGFIRSCEGKSLEDIAEGYLENLIG
RNLVMGTKRSPQGKIKACRIHDLLHDFCKERAKEEMRI
>PHT61197.1
NKSSIAGKIIVGFKEETKRIIRNLTSGPAEIDVISIVGMPGLGKTTLAYRVYNEKSVVGHFDVRAWCTVDQERNQKKLLQ
KIFNQVNGLKGSFNEEGIDDDIADKLRKHLFGKRYLIVLDDLWDTATWDELTRPLFTIPSEFQNGSRVILTSRKKEVALH
GKCHSDPLDLRLLRPEESWELLEKRVFGEEHFPDELKDVGAKIAEKCNGLPLVLDLIGGVISRKEKKQALWLEVLNNLSS
FIFKDEEEVMKVIQLSYDHLSDHLKPCFLYLASYPKDKNIRISWLKDLWSDEGLVEPTDMKSVEDVTEVYVDELISSSLV
IVRGGRHPSFQIHNLVHDFCSIKARMEKLF
>PHT61431.1
NKPVENKSSIAGKIIVGFEEETEWIIRKLTSGPSEVDVISIIGMPGLGKTTLAYRVYNEKSVVGHFDIRAWCTVDQERNE
KKLLQKIFNEVIGLKERVSEDDIDDDVADKLRRQLFGKRYLIVLDDLWDTATWDELTRPLYAIPTEFQKGSRVILTSRKK
EVALHGKCHSDPLDLRLLRPEESWELFEKRIFGEERCPIELKDVGEKITQKCDGLPLVLDLTGGVISRMEKKEALWLEVL
NNLSSFIFKDEEEVMKVIQLSYDHLSDHLKPCFLYLARYPKDTDIMICQLQGFWSAETLVEPSYLKSVEEVTKVYVDELI
SSSLVTVKKDLWDEPICQIHDLVHDFCSMKARKEKLF
>PHT61609.1
NSPNKPVENKSSTASKIIVGFEEETEWIIRKLTSGPSEVDVISIVGMPGLGKTTLAYRVFNDKSVVGHFDIRAWCTVDQE
RNEKKLLQKIFNEIGLKERVSEDDIDDDVADKLRKHLFGKRYLIVLDDLWDTATLDELTRPFPTEFQKGSRVILTSRKKE
VALHGKCHSDPLDLRLLRPEESWELLEKRVFGEEHCPNELKDVGEKIAQKCGGLPLVLDLISGVISRKEKKEALWLEVLN
NLSSFIFKDEEEVMKVIQLSYDHLSDHIKPCFLYLASYPKDEDIYICWLKDLWSDEGLVEPSDLKSVEEVTEVYVDELIS
SSLVIVKGGSEQSCQIHDLVHDFCSIKARKEKLF
>PHT61720.1
KNPVERKSLTTGKIIVGFKEETNWLICKLTSGPKDLDVISITGMPGSGKTTLAYKVYHDKSVARRFEIRAWCTVGQEYDK
RNLLEKVYNQVTSPDSKLSENIDVADKLRKQLYGKRYLIVLDDVWETDTWDKLKRPFPLVENGSRIILTTREMEVALHGK
RNTDPLKLRLLKSEEKSWELLEKRAFGENSFPDELLDVGKEINQNCKGLPLVADLIAGVIAGREKKKSVWLDVRNNLNSF
IFGGEVDVMKVIELSYEHLAHQLKPCLLYFARYPKDREMYRTRLKMLWRAEGLVEQTKMMSVEEVMEIYLDNLISSSLVI
SFNEIGDYPTCQLHDLVHDFCLVKAKEQKLF
>PHT62066.1
KPVINRSSIASKINVGFEEETEWIIRKLTSGPAEVDVISILGMPGLGKTTLAYRVYIEKSVVGHFDIRAWCTVDQERNEK
KLLQKIFNEVIGLKESEDYIDDDVADRLWRQLFGKRYLIVLDDLWDTATWDELTRPFPTEFQKGSRVILTSRKKEVALHG
KRHSVPLDLRLLRPDESWELLEKRVFGEERCPDELKDVGEKIARKCDGLPLVLDLIGGVISRMEKKEALWLEVLNNLSSF
IFKDEEEVMKVIQLSYDHLSGHLKPCLLYLASYPKDKNIAISWLKDLWSDEGLVEPTDLKSVEEVTEVCVDESISSSLVI
VRGGRHPSCQIHDLVHDFCSIIARKEKLF
>PHT62347.1
SHTSSVLARTLRIDDEIVGFEDEIGTLIRQLTGGSKKRDIISIVGMPGAGKTALANRLFLDKSVVRHFDVHARCYMSSAH
SRRERLLSILEMLHVSIDESSLLSKKTNDLAAMLRKILHTGRYLILLDDVPDARAWDDLEPCFCDTNNGSRILLTTRHYN
VANNVKLLSEPLCLRMLDDGESWMLLKKKVFGEGFCSPLLEKVGRKIARKCGGLPLSIVFVACILARKERAEQCWKQVAR
SLGSEIPCYPENIIEQSYQDLPYHLKSCFLYFGMFSDQEEINISKLTLLWIGEGFVKGDEHKSLEDIAEGYLKNLVESNL
VMLAKRSYGGKVKVCRIHDILFHFCKARAHTENLI
>PHT63268.1
QPVESKSLITSKIIVGFEEETNWLINQLTSGPKDLDVISITVDQDYDEKNLLVKLFNQVTGSYLKFSEDIDVADELRRKL
HGSRYLIVLDDVWDIDTWDDLTRPFPNVKKGSRIIFTTRQMEVAFRGRGTTDPLNLRLLKPEESWELLEKRAFGKESCPD
ELLDVGKEIFQNCKGLPLVVDLIAGVIAGLEKSKAMWFEVRNNLNSFIFGSEVDVMKVIEXVRNNLNSFIFGSEVDVMKV
IELSCNHLPHHMKPCFLYLAKYPKDTKISRDLLKVYWRAEGLVEQTEMKSLEEVMENYLDNLISSSLVIAFNEIGDSPSC
QLHDLVHGFCLIKARREKLF
>PHT63567.1
VESKSLTGGKIIVGFTEETNWLIRKLTRGPASLDVISVTGMPGSGKTTLAYKVYHDKSVCSHFDLRAWCTVDQEYNENNL
LVKLLNQVTSSDLKFSEDIDVADKLRKQLYGKRYLIVLDDVWDIGTWDDLTRPFPKVVNGSRIILTTRQKKVAFHAKGNT
DPLNLRLLRPEESWELLEKRAFGKESCPAELLDVGKEIAQNCKGLPLVVDLIAGVIAGREKTKSLWLEVRNNLNSFILNS
EVDVMKVIELSYDHLPHHLKPCLIYLASFPKDSEVDRDELKMYWRAEGLIEQTGMKSVEEVMEVYLDNLISSSLVIAFSD
IRNLPICHIHDLVHDFCLVKAREEKLF
>PHT63569.1
VVHSTKKSVESKSITAGKIIVGFEEETNWLFSKLTSGPKELDVISITGMPGSGKTTLAYKVYNDESVCSHFDLRAWCTVD
QEYDEKKLLMKLFNQVAGLDLKFSEDIDVADKLRKQLYGKRYLIVLDDVWDTTTWDDLTRPFPDVEKGSRIILTTRQKEV
AFHGKGNTDPLNLRLLRPEESWELLEKRAFGEQSCPDELLEVGKEIAQNCKGLPLIVDLIAGVTAGLEKKKAVWLEVRNN
LNSFILNSEVDVMKVIELSYEHLPHHMKPCFLYLASFPKDAKISRDRLKMFWRAEGLVEQTEMMSLEEVMEIYLDNLISS
SLVIASNDIGDIPTCQLHDLVHGFCLIKAREEKLF
>PHT63821.1
PSKHLPNQHSNPVSDDDEIVGFEIETEKLIQYLTRGTSELDVIPIVGMGGQGKTTIARKVYNKDMIVSHFDVQAWCIISQ
SYNLTELLQDIFSQVTGSKDNGDKEDILSAKLRKSLMGKRYLIVLDDMWDCMAWDDLCLCFPDGGNRSRVVVTTRLEKVG
EHVKYYTDLNFLPFLTPDESCKLLQKKVFQKEDLPPELQDVSLAVAEKCKGLPLVIIFVAGIIKRNKMEASWWHEVKDAL
FEYLDHESGEYSLSTMQLSYDNLPDYLKPCLLYMGMFPEDERIPVSKLISLWIAEGFVQNIESGRLKEEIAEDYLMDLIS
SNVVMVSRRRYNGKVKYCQVHDVVLHFCLEKSRQENFM
>PHT63825.1
EPSKRQPIQHSDLIYDEEIVGFHNDMKRIIQHLIQGANEVDVVTIVGMGGLGKTTCARKVYSSEIIVSNFDVRAWCIISQ
TYNRRELLQEIFSQVTGSKDKGDKDDILADELRRSLMGKRYLIVLDDMWDGIAWDDLRLCFPDSGNRSRIVVTTRLEKVG
EHVKRYTDLYFLPFLTPEESCRLLHKKVFQKDDCPPDLQDVSQAVAKRCKGLPLVIVLVAGIIKKKKMEASWWHEVKKSL
LSCLGDSEGYGLSTMKLSYDNLPDYLRPCLLYMGMFPEDARIPASKLISLWIAEGFVQNIESGRLEEAAEEYLMDLIRGN
VVMVSRTRYNGKVKDCQVHDVVLHFCLEKSKEEKFM
>PHT63833.1
HMVDPSEHLPTQHSNPVNDEEMVGFEIAAEKLIQYLTRGTSEQDVIPIVGMGGQGKTTIARKLYNDNIIVSHFDVRAWCI
VSQRYNRRGILQEIFSQVTGSKDNGDEVGELADKLRKSLMGKRYFIVLDDMWDCMAWDELRLCFPDVGNRSRIVITTRLE
KVGAHVMNHTDSYFLPFLTPEESCQLLQKKIFPREGFPPELEDVSLAVAKRCKGLPLVVVLVAGIIKKKKMKESWWHEVK
KSLLSYVGESEGYGLSTMKLSYDNLPDYLRPCLLYMGMFPEDARIPVSKLINLWIAEGFVQNIDSGISMEEAAEGYLMDL
VRSNVVMASRRIYNGKVKYCHVHDVVLHFCLRKSREEKFM
>PHT64340.1
LTMPSRDMINVAKQEELVGFTDKRHRLIDQLTRGSSQLSVIAIVGKPGVGKTTLAKRFYNDPGVSNHFDICAFLTVSRVY
DNRELLLEILRDITGHNDTVDGRIFSDLPEMLVERLHGKRFLIVMDDVWDAEAWNVLSASLPKDDSTGSRILLTTRSDDV
AQYTAAGFQLHNIHHLRPLGEEDSRILLEKKIFQQESCPPELKGLAKQLSKKTKGLPFAIILVAGILANAEKTAEHWTEV
QESLDQTKIDGNDQDLSSIIGMSYQGLPDCLRHCFLYFGAFPQDDEILTSKLIRLWIAEGLIQQTEGKSLEDVAVDYLML
LIGRGLIMAEQKSSKDRVKSCRVRDLISEFCLAKAKQENVY
>PHT66394.1
ALNTVPAQTSNLARFPMMNEEIVGFEDVIENLRDQLIKGTKGRDVISVVGMPGLGKTTLAYRLYYDRLITSHFDIRAQCC
VSQVYSRKDLLVAILRDAVNVDSGCREKQADELADQLRKTLFSKRYLILLDDVWETSVWDDLIGCFQDVNNGSRVILTTR
NHEVATYARFQSDPHPLRMFNNDESWELLRKKVFGEESCPLLLNNIGQQIAMKCGQLPLSVALVAGILAEMEKKVECWEQ
LANNLGPHIQKDSRSVIEQSYQILPYHLRSCFLYFGAFLEDNVIDVSKLTWLWISEGFIRSCEGKSLEDIAEGYLENLIG
RNLVMGTKRSPQGKIKACRIHDLLHDFCKERAKEEMRI
>PHT66870.1
LNTVPAHTSNLARSPMMNEEIVGFEDVIEKLRDQLTKGTKGRDVISIVGMPGLGKTTLAYRLYSDRLVASHFDIRAQCCV
SQVYSRKDLLMAILRDAISVNFECSGKQPDELADQLRKTLLPKRYLILVDDMWETRVWDDLIGCFQDANNGSRIILTTRN
IEIANYTRFRSDPLQLRMFNEDESWELLRKKLFCEESFSPLLSKIGKEVAKKCEHLPLSVVLVAGILAEMEKKEECWEQF
ANNLGPHIHKDSRAIIEQSYQILPYHLRSCFLYFGRFLEDSVIPVSKLTRLWISEGFVRSCKGKSLEDIAEGYLENLIGR
NLVMGTKWNCRGKIKACRVHDLLHDFCKERAKEEMRL
>PHT66874.1
NAVTAHKSSNLVRSSRMNQEIIGFEDVIEKLRDQLIKGTKGRDVISIVGMPGLGKTTLAYRLYYDRSVSSHFDIRAQCCV
SQLYSRKELLMAILSDAITEKFERSKKQPDELADQLRRKQPDELADQLRKTLLPRRYLILVDDVWETSVWDDLVGCFNDA
NNGSRIILTTRNLEVANYTRFQSDPLQLRMFNDDESWELLRKMVVGEESCSPLLTKVGQQIAKKCGQLPLSVVLVAGILA
ELEKEEECWKQFANNLEDNVLPVRELTWLWISQGFVKSCEGKSLEDIAQGYLEDLIGRNLVMGTKTSSRGKTKACRIHDL
LHDFCKERAKEENFL
>PHT66876.1
NAVTAHKSSNLVRSSRMNEEIIGFEDVIEKLRDQLIKGTKGRDVISIIGMPGLGKTTLAYRLYYDWSVSSHFDIRAQCCV
SQLYSRKELLMAILRDAINEKFESSEKQPDELAYQLHRTLFSRRYLILVDDVWETSVWDDLVGCFRDANNGSRIILTTRN
LDVANYTRFYSDPLQLRMFNEDESWELLRKKVFGEESCPPLLTKVGQQIAKKCGQLPLSVVLVAGILSELEKEEECWERF
ANNLGPHIHKDSRAIIEQSYQILPYHLRSCFLYFGAFPEDSVVHVSTLAQLWISQGFVKSCEGKILEDIAEGYLENLIGR
NLVMGIKRNSQGKIKTCCLHDLLHDFCKERSEEENFI
>PHT66877.1
NSTVTAHASSSLTQSLRMDEEIVGFKDVTKKLKDQLINGTKGRDVITIAGMPGLGKTTLAYSLYSDRLVASHFDRCAQYC
VSQVYSRKDLLLAVLHDVMGENPQREFKRADELADELRKALFSKRYLILIDDVWETSVWDDLVGCFQDANNGSRVILTTR
NHEVANYARFHSDPLLLRMFNDDESLELLRKKVFGEESFPPLLTNIGKQIAKRCGGLPLSVSLVAGILLKMEKKEECWEQ
VANNIGPYIHNDSRAILEHSFRVLPYHMRSCFLYFGSFLEDSVIPISKLTRLWISEGFVKSCNGKSLEDIAEGYLENLIG
RNLVMGTKRSSRGKIKACRIHDLLHDFCKERAKEQNLF
>PHT66878.1
AMYTVAAHTSSNLARSPRMTEEIVGFKDVIQTLRGQLISGTKERRVIPIVGMPGLGKTTLAYRLYFDRGKLADELANELR
KALFSKRYLVLLDDVWEVNVWDDLIGCFNDASNGSRIILTTRNFEVANYTRFQSDPLQLRMFNEDESWELLRKKVFGEEN
CSTLLTKIGRQIAEKCGQLPLSIALVAGILAEMEKKEECWEQLANNLGPHIHKDSRAIIEQSYQILPYHLRSCFLYFGSF
LEDSVIDVPRLTRLWISEGFIKSCEGKSLEDTAKGYFENLLGRNLVMGTKRRYGGEIKACRVHDLLYDFCKERAKEENLL
>PHT67858.1
DTLDTEELTNTPRMTEEVVGFEDVMEKLREQLISGSKQLDVISVVGMPGLGKTTVANKLYSDEFVVSRFEIRAQCCVSQA
YSRRNVLLSILRDAIGESPTLAKLSTDILADQLRKILLRKRYLILVDDVWEASVWDDLRCCFHDDNNGSRIILTTQHGGV
AENAKSVSDPLYLRLLNDDESWKLLKQKVFGEESCSVLFSNIGKEIANKCRGLPLSIVLVAGMLTKMKKSEICWKQVAMN
LCTDILSNSKTIIEQSYQSLPYHLKPCFLYFGVFLEDKEINVSILTWLWIAEGFIKSRDDKSLEDIAEGYLESLIGRNLV
TVAKWSSSGKVKTCRIHDLLLCFCKERAKEKNLL
>PHT71097.1
DTTASADPSTQSDTAPMMNQEIVGFEDVMGTLKEKLIKGSKELDVVSIVGMPGLGKTTLANKLYFDEHVKSHFDIRAQCV
VSQVYTRKDLLLVLLRDAIGYIPVFHETPSEADVADTLRKVLWHNRYLILVDDIWETTAWDDLRSCFRDDNNGSRIILTT
RDHEVAIYAKSVSDPLRLRMFKEDESWKLLEKKVFDKEKFSPHLTEVGLEIAKKCGRLPLSIVLVAGILAKMEKKEQCWR
QVAAEFGPHIHNDSKNIIEKSYQHLPYHLRLCFLYFGAFLEDEEIKVSKLTSLWISEGFIKSCKDENLEDTADCYLENLI
GRNVVTDVKRSSTGKVKTCRIHDLLLDFCKERANKENLI
>PHT72136.1
DVQVGSSCVLSRTNAPTLNDDVVVGFNDVEEKIIDGLTRGMTERDVISIVGMPGLGKTTLAKKVFNDEKVLNYFDKRAWC
YVSEVYKNKELLLEILSQVLEDVDEATKMKDDADLAVLLYRKLKRKRYLIVLDDLWDIKAWDDLRRSFPDDDNGSRILVT
SRLQHLASQVESDTKPDNHPTPLRFFTVEESWELLQKKVFATDCCPRNLKEPGMRIARSCHGLPLAVTLVAGILARTEKI
ESWWNEVAESISSYIVDDPNQCRVILELSYKHLPDYLKPCFLYFGEFLMHPHIPVRKLIWLWIAEGFVSKTEGESFEDIA
EDYLTDLIGRSLVMATKKSTNGSVKVCRVHDLLREYCKRKAEEDNFF
>PHT73825.1
NPVRQVVETTQLDEVVVGFDEEADLLIDRLTRGPKYLDIVSIVGMPGLGKTTLAKKVYHDVNIRNYFDVQAMCCVSQAYD
RRKLLLDILNQVKSSNQQNEKNPADALRKFLIRKRYLLYIDDIWSVDNWDDLRGCFPDDDNGSRILLTSRLSDVASEINP
DREPLHLRFLFENESCQNEESWRKIAESINLDSVTSAKECLDVIELSYKHLPDSLKPCLLYFASFREDEEISFSKLAWLW
TIEGFVPTTEAKSVELVAESLLNDLIGRSLIMVSKKRSVGGVRTCHIHDMLHDFCVTKAKEEKFM
>PHT76973.1
TVKHVATQHSNLMTAEEIVGFRNDTEKMIQYLTRGTNELDVVPIVGMGGQGKTTIARKVYNHDIVISHFDVRAWCIISQT
YNRRELLQDIFNQVTNSNDKGDKDDVLADILKKNLTWKRYLIVLDDMWDGAAWDDFCLCFPDVGNRSRIVVTTRLEKVGE
HVKRYTDLYFLPFLTPDESCKLLQKKVFQEEDFPLELQDVSLAVAKRCRGLPLVVVLIAGIIKKRPMEESWWHEVKNALF
SYLGESEEYSLSTMQLSYDNLPDHLRPCLLYIGMFPEDARIPVSKLISLWIAEGFMQNVESGRLMEEAAEGYLMDLISSN
VVMVSKREYNGKVKYCHVHDVVLHFCMERSREEKFM
>PHT77641.1
KNPVERKSFTAGKIIVGFEEETNWLIIKLTSGPKDLDVISITGMPGSGKTTLAYKVYNDESVCSHFDLRAWCTVDQEYDE
KRLLVKLLNQVTGSDLKFSEEIDVADKLRKQLFGKRYLIVLDDVWDTTTWDDLTRPFPEVEKGSRIILTTRQKEVAFHGK
CNTDPLNLRLLRPEESWELLEKRAFGNESCPDELLDVGKEIVQNCKGFPLVVDLIAGVIAGFKKTKDVWLDVRNNLNSFI
LNSEVDVMKVIELSYDHLPHQCKPCFLYLASYPKDKEINRQRLKMYWRAEGLVEHTETMSAEEVMEIYLDNFISGSLVIA
FNEIGDFPTFKIHDLVHDFCLIKAREEKLF
>PHT77647.1
KNPVERKSLTTGKIIVGFKEETNWLISQLTSGPKDLDVISITGMPGSGKTTLAYKAYNDESVCSHFDLRAWFTVDQDYDE
KEVLVKLFNQVTGSDLKFSEEIDVADELRKKLYGKRYLIVLDDVWDITTWDDLTRPFPEANKGSRIVLTTRQKEVAFHGK
GNSNPLNLRLLRREECWELLEKRAFGNKSCPDELLDVGKEIAQNCKGLPLVADLIAGVIAGLEKEKSVWLEVRNNLNSFI
LNSEVDVMKVIELSYDHLPLQLKPCFLYLASFSKDTEIHRKVLKIYWRAEGLVEQTEMMSVDEVSEIYLDNLISSSLVIA
FNEIGYYPTCQLHDLVHDFCLIKAKEEKLF
>PHT77649.1
NPVERKSLTTGKIIVGFEEETNWLISKLTSGLKDLDVISITVTGSDLKFSEDIDVADKLRKQQYGKRYLIVLDDVWDIDT
WDELTRPFPEVVKGSRIILTTRQKEVAFHGKCNTDPLTLRLLRPEESWELLEKRAFGEESFPDELLDVGKDIVQNCKGLS
LVVDLIAGVIADLEKKKVVWLEVRNNLNSFILNSEVDVMKVIELSYDHLPHHMKPCFLYLASYPKXLSYDHLPHHMKPCF
LYLASYPKDQEININALKIYWRAEGLAEQREMMSFEEVMEIYLDNLISSILVIAFNEIGNHPTCQIHDLVHDFCLIKARQ
EKLF
>PHT77664.1
TVLNSTKMTVENKSLTAGKIIVGFEEETTWLISKLTSGPKDLDVISITGMPGSGKTTLGYKVYNDKSVCSHFDLRAWCTV
DQDYDEKEVLVKLFNQVTGSDLKFSEDIDVADKLRKQLYGKRYLIVLDDVWDTTTWDELTRPFPKVEKGSRIILTTRQKE
VACHGKGITDPLNLRLLRPEEKSWELLEKRAFGEESCPDELLEVGKEIAQNGKGLPLVVDLIAGVIAGREKSKSVWLEVR
NNLNSFILNSEVDVMKVIELSYDHLPHHMKPCFLYLARFRKDKKINRNLLKMYWRAEGLVERMKMMNVEEEMEIFLDNLI
SSSLVIAFNEIGNLPACQIHDLVHDFCLIKAREEKLF
>PHT77691.1
VNSPKNPVERKLLTTSKIIVGFEEETNWLITMLTSGPKDLDVISITGMPGSGKTTLAYKVYNDKSVCSHFDLRAWCTVDQ
DYDEKDVLVKLFNQVTGSALKFSKDIDDIDVADMLRRQLFGKRYLIVLDDLWDTTTWDDLTKPFPDVEKGSRIILTTRQK
EVAFHGKGRTDPLNLRLLRPEESWELLEKRAFGKESCPDELLDVGKEIVQNCKGLPLVVDLIAGVIAGREKTKAVWLEVR
NNLKSFILNSKVDVMKVIELSYDHLPHHMKPCFLYLARYSKDAKIDRDLLKINWRAEGLVEQIEKMSLEEVMDNLISSSL
VITFNEIGNDPTCQLHDLVHDFCLIKAKEENLF
>PHT77729.1
KNPVESKSFTGGKVIVGFKEETNWLISKLTSGPKDLDVISITGMPGSGKTTLAYKVYNDDSVCSHFDLRAWCTVDQEYEE
KSLLVKLFNQVTGSNLKFSEDIDVADMLRRQLYGKRYLIVLDDVWDTSTWDDLTKTFPEVKKGSRIVLTTRLKEVAFHGK
GNTDPLNLRLLRLEESWELLQKRAFGNECCPDELLEVGKEIVLNCKGLPLVVDLIAGVIAGLEKKRAVWLEVRNNLNSFI
LNSEVDVMKVIELSYDHLPHHMKPCFLYLASFPKDSKISRDKLKMFWRAEGLVEQIEIKSLEEVMEIYLENLISSSLVTS
LNEIGDFPTCQIHDLVHDFCLIKARAENLF
>PHT77766.1
KPVESKSLTAGKIIVGFEEETNWLITKLTSGPKDLDVISIIGMPGSGKTTLAYKVYHDKSVARRFDTRAWCTVGQEYDKR
KLLEKVYNQVTGSDSKLSENIDVADELRRHLIGKKYLVVLDDLWDTDTWHKLKRPFPLDENGSRIILTTREMEVALDGKR
DTDPLKLRLLKSEESWELLEKRAFGVQSCPDELLDVGKEIAENCKGLPLVADLIAGVIAGREKTKSVWLEVRNNLNSFIF
GSEVDVMKVIELSYDHLPHHLKPCFLYLARSLKDTALDRNRLKMFWCAEGLVEQTEMMSLDEVMEIFLDNLISSSLVISY
NDIGDQPICQLHDLVHDFCLIKSKEEKLL
>PHT77812.1
PVEGKSLTAGKISVGFEEDTDWIISKLTSGPKDLDVISITGMPGSGKTTLAYKVYNYKSVARRFDIHAWCTVGQEYDKRK
LLEKVYNQVTGADSKLSENIDVADELRRHLFGKRYLVVLDDLWDTDTWDKLIRPFPLVENGSRIILTSREMEVALYGKRN
TDPLKLRLLKSEESWELLEKRAFGEKICPDELLDVGKETAKNCKGLPLVADLIAGVIAGREKKKSVWLEVRNNLNSFILN
SEVEVMKVIELSYDHLPHQLKPCFLHFASIPKDNASHKHLLKMDWLNEGLVERTDMKSVEEVMEVYLDNLISCSLVISFN
EIGSSPTCQLHDLVHDFCLIKAKEGKLF
>PHT77821.1
VVNSTKKPVERKSLTTGKIIVGFKEETNWLISKLTSGPKDVDVISITGMPGSGKTTLAYKVYNDESVCSHFDVRAWCTVD
QEYDEKKLLVKLFNQVTGADLKSSEDIDVADKLRKQLYGKRYLIVLDDVWDTTTWDDLTRPFPEAEKGSRIILTTRQKEV
AFHGKGNTDPLNLRLLRPEESWELLEKRAFGDQSCPDELLDVGKEIAENCKGLPSVADLIAEVIAGREKIKSMWLEVRNN
FNSFILNGEVDVMKVIELSYDHLPHQLKPCFLYLATFEKDQEINIDRLKVYWCAEGLVEQMGMNSLEEAMEIYLDNLISS
SLVIAFNEIGRSPTCQLHYLVHDFCWIKAKEEKLF
>PHT77848.1
ANSTKKPVERKSLTTDKMIVGFKEETNWLITKLTCGPKDLDVISITGMPGSGKTTLAYKVYSDESVCSHFDLRAWCTVDQ
EYDETKLLVKIFNQVTSSDLKFSEEIDVADKLRKQLYGKRYLIVLDDVWDTTTWDDLTRPLPEVEKGSRIILTTRQKEVA
FHGKGNTDPLNLRLLSPEESWELIEKRAFGDQSCPDELLEVGKEIAENCKGLPLVADLIAGVIAAREKTKSAWLEVQNNL
SSFILRSEVDVMKVIELSYDHLPHHLKPSFLFLARWPKDTIVHRDVLKMFWRTEGLVEQTEMMNVEEAMEIYLDNLISSS
LVIAFNEIGDLPTCKIHDLVHDFCLIKARQEKLF
>PHT77859.1
VVNSTKKIVKSKSLTVGKIIVGFEEETNWLISNLTSGLKDLDVISITGMPGSGKTTLAYKVYNDESVSRRFDIRAWCTVG
QEYDKINLLEKVYNQVTGPDSKLSENIDVADELRRHLLGKRYLIVLDDLWDTDAWDKLTRPFPLVENGSRIILTSRDMEV
GLYGKRNTDPLNLRLLRPEESWELLEKRAFGNKSCPDELLDVGKEIAQNCKGLPLVVDLIAGVIAGREKTKSVWLEIRNN
LNSFILNSEVYVMKVMKLSYDHLPLQLKPCFLYLARYPKDNAVDRDWLKMFWCAEGLVEQTELKMMEIYLDNLISSSLVI
AFNEIGNYPTCQLHDLVHDFLL
>PHT77882.1
KNPVESKSLTTGKIIVGFEEETNWLITKLTSGPKDLEVISIIGMPGSGKTTLAYKVYHDKSVARRFDTRAWCTVGQEYDK
IKLLEKVYNQVTGSDSKLSENIDVANELRRHLLGKKYLVVLDDLWDTDTWDKLKRPFPLDENGSRIILTTREMEVALHGK
RNTDPLKLRLLKSEESWELLEKRAFGEKSCPDELLDVGKEIAQNCKGLPLVADLIAGVIAAREKTKSAWLEVQNNLSSFI
LSSEVDVMKVIELSYDHLPHHLKPNFLFLARWPKDTTVDRDVLKMFWRTEGLVEQTEMMNVEEAMEIYLDNLVSSSLVIS
FNEIGNIPTFQIHDLVHDFCLIKARQEKLF
>PHT78166.1
KDVIDSIIVRDNGKVIVGFKEETDWLIRKLTNGPANLDVISIFGMPGSGKTTLAYKVYNDKSVFSHFDLRAWCTVDQEYD
EKTLLVKLFNQVTGSDLKFGEDIDVADMLRKQLFGKRYLIVLDDVWDIDAWDGLTRPFPEAEKRKESWELLEKRAFGNDS
CPDELLEVGREIARNCKGLPLVADLIAGVIVGREKKKTAWLEIRNNLNSFILNSEVEVMKVIELSYDHLPNHLKPCLLDL
ATLRKDTAIIINVLKAYWRAEGFVEEVMEVYLDNLISSSLVIIFNEIGHHSTCQIHDLVHDFCSIKARKEKFY
>PHT82258.1
ISANSPNKPVENKLSITGKIIVGFEEETEWIIRKLTSGPAELDVIPIVGMPGLGKTTLAYKVYNDKSVVCHFDVCAWCTV
DQERNEKKLLQKIFNEVIGPKGRVNEDGIDNDVADKLRKWLFGKRYLIVLDDLWDTATWDELTRPFPTEFQKGSRVILTS
RKKEVALHGKCHSDPLDLRLLRPEESWELLEKRVFGEEHCPDELKDVGEKIAQKCDGLPLDEEEVMKVIQLSYDHLSDHL
KPCFLYLASYPKDKDIRISELKDLWSDEGLVEATDLSVEEVTEVYVDELISSSLIDSEYLYNSVSYNWHLRHLR
>PHT82328.1
KPVENTSSIAGKIIVGFEEEIEWIIRKLTRGPTQIDVVSIVGMPGIGKTTLAYRVYNDKSVVGHFDVRAWCTVDQERNEK
KLLQKIFNQVTGLKGNFIEDGIENDVADKLRKHLFGKRYLIVLDDLWDTATWDELTRPLYTIPSEFQKGSRVILTSRKKE
VALHGKCHSAPLDLRLLRPEESWELLEKRVFGEDHCPDELKDVGEKIARKCDGLPLVLDLIGGVISRKENKEALWLEVLN
NLSSFIFNDGEEVMKVIQLSYDHLSDHLKPCFLYLASYPKDKDIDISLLKQLWSDEGLVEPTDLKSVEEVMEVYVDELIF
SSLVIVRGGRHTSYQIHDLVHDFCSIKARKEKLF
>PHT82331.1
NKPVENKSSIAGKIIVGFEEETEWIIRKLTSGPSEVDVISIIGMPGLGKTTLAYRVYNEKSVVGHFDIRAWCTVDQERNE
KKLLQKIFNEVIGLKERVSEDDIDDDVADKLRRQLFGKRYLIVLDDLWDTATWDELTRPLYAIPTEFQKGSRVILTSRKK
EVALHGKCHSDPLDLRLLRPEESWELFEKRIFGEERCPIELKDVGEKITQKCDGLPLVLDLTGGVISRMEKKEALWLEVL
NNLSSFIFKDEEEVMKVIQLSYDHLSDHLKPCFLYLARYPKDTDIMICQLQGFWSAETLVEPSYLKSVEEVTKVYVDELI
SSSLVTVKKDLWDEPICQIHDLVHDFCSMKARKEKLF
>PHT85181.1
VVEPSKHLPIHRSNPVNDEEIVGFENESEKIIQYLIRGTHEIDVVPIVGMGGQGKTTIARKVYNNGCIVYHFDVRAWCII
SQSYNRRDLLQEIFSRVTGKEDKGDKEDIIADELKKSLMGKRYLIVLDDMWDSKAWDDLRLSFPDVGNRNRIVITTRLEE
VAKQVKHHIDPYSLPFLTSDDSLKLLQIKVFQQESFAPSLQDVSKAVAERCKGLPLVIVLVAGIIKRNKMEASWWYEVKH
SLVSYHGEPEGYSLSTMQLSYDNLPDHLRPCLLYMGMFPEDSRIPVSELISLWIAECFVQNIEESGRLEETAEGYLNDLI
SSNVVMVSGRRYNGKVKYCQVHDVVLHFCLNKSREEKFM
>PHT85182.1
SVVEPSKHLPTHRSNPVNDEEIVGFANESEKIIQYLIRGTHEIDVVPIVGMGGQGKTTIARKVYNNGNIVHYFDVRAWCI
ISQSYNRRDLLQEIFCQVAGKEDKGDKEDILAYELKQSLTGKRYLIVLDDMWDGKAWDDLRFSFPDGNRSRIVITTRLEE
VAKQVKHHIDPYSLPFLTPDDSLKLLQKKVFQQESCPPSLQDVSKAVAERCKGLPLVIVLVAGIIKRNKMEASWWHEVKN
SLVSYHGESEGYSLSTMQLSYDNLPDHLRPCLLYMGMFLEDARIPVSELISLWIAECFVQNIESRRLEETAEGYLNDLIS
SNVVMVSGRKYNGKVKYCQVHDVVLHFCLNKSREEKFM
>PHT85471.1
VEPSKHLPTHRSNPVNDEEIVGFENESEKIIQYLIRGTNEIDVVPVVGMGGQGKTTIAKKVYNNGSIVRHFDVRAWCIIS
QSYNRRDLLQEIFSQVTGKEDKGDKEDILADKLKKSLTGKRYLIVLDDMWDGKAWDDLRFSFPDVGNRSRIVITTRLEEV
AKQVKHHIDPYSLPFLTSDESLKLLQKKVFQQESCPPSLQDVSKAVAERCKGLPLVIVLVAGIIKRNKMEASWWHEVKNS
LVSYNGESEGYSLSTMQLSYDNLPDHLRPCLLYMGMFPEDARIPLSELISLWIAECFVQNIESRRLEETAEGYLNDLISS
NVVMVSGRRYNGKVKYCQVHDVVLHFCLNKSREEKFM
>PHT90288.1
TMNTNIGNTSSQLDRTPNLNDEIVGFEDEIAKLRARLTEGTKARDVISIVGMPGQGKTTLAYRLYSDKSVVAHFDIRAQC
SVSQLYSRLDLVLAILHDADQRRDKSILHDAAGEDSQRRKMREDDLADDLRKNLLPKRYLILLDDVWETSVWDDLRGCFQ
DANNGSRIIITTRDHEVANYSRCHSEPLQLRMFNDGESWMLLKKKVFGEEHCPPLLTNVGKKIAKKCGKLPLSIALVAGI
LSEMEKKEEYWERVAANLGSHIHSDSKAIIEQSYQNLPYHLRCCFLYFGSFLEDTMISVSKLTKLWTSEGFIKGYEGKSP
EDIAECYLENLITRNLVMDAKRSFGGKIKACRVHDLLHDFCKERAKEENLL
>PHT91451.1
VVNSSKKPVESRSLPSGKIIVGFEDETDWIISKLTSGPKELDVISITGMPGSGKTTLAYKVYNDKSVSRHFDIRAWCTVD
QVSDKKKLWVELLNLVAGSGLKFSEDIDVADMLRKQLFGKRYLIVLDDVWDSTTWDALTRPFPLCEIGSRIIFTTREKNV
AIHGMRNTDPLNLRLLRPEEKSWELLEKRAFGEQSCPDELLDIGKEISQKCQGLPLVADLIAGVIARREKKKTVWLEIRN
NLNSFIFDSEVDVMKVIELSYDQLPHHLKPYLLYLACFSKDTAVRVDVLKLLLHSEGLVEDVMEDYLDNLISSSLVILFD
EIGFYSTFQLHDLVYGFCLIKAREEMLF
>PHT26434.1
NAVPAHTSNLARSPMMNEEIVGFEDVIEKLRDQLTKGTKGRDVISIVGMPGLGKTTLAYRLYSDRLVASHFDIRAQCCVS
QVYSRKDLLMAILRDAISVNFECSGKQDDELADQLRKTLLPKRYLILLDDMWETRVWDDLIGCFQDANNGSRIILTTRNI
EIANYTRFQSDPLQLRMFNEDESWELLRKKLFGEESFSPLLSEIGKEVAKKCEHLPLSVVLVAGILAEMEKKEECWEQFA
NNLGPHIHKDSRAIIEQSYQILPYHLRSCFLYFGRFLEDSVIPVSKLTRLWISEGFVRSCKGKSLEDIAEGYLENLIGRN
LVMGTKWNCRGKIKACRVHDLLHDFCKERAKEEMRL
>PHT26941.1
NSPNKPVENKSSTSSKIIVGFEEETEWIIRKLTSGPSEVDVISIIGMPGLGKTTLAYRVYNEKSVVGHFDIRAWCTVDQE
RNEKKLLQKIFNEVIGLKERVSEDDIDDDIADKLRRQLFGKRYLIVLDDLWDTATWDELTRPLYAIPTEFQKGSRVILTS
RKKEVALHGKCHSDSLDLRLLRPEESWELLEKRVFGEEHCPDELKDVGEKIAQKCGGLPLVLDLISGVISRKEKKEALWL
EVLNNLSSFIFKDEEEVMKVIQLSYDHLSDHIKPCFLYFASYPKDEDIYICWLKDLWSDEGLVEPSDLKSVEEVTEVYVD
ELISSSLVIVKGGSEQSCQIHDLVHDFCSIKARKEKLF
>PHT28024.1
SPTKPVENKSSIANKIIVGFEEETEWIIRKLTSGPSEVDVISIAGMPGLGKTTLAYKVYNEKSVVGHFDIRAWCTVDQER
NEKKLLQKIFNQVIGLKERLSDDDIDDDVADKLRKELFGKRYLIVLDDVWDTGTWDELTRPFPTEFQKGSRVILTSRKKE
VALHGKCHSAPLDLRMLRPEESWELLEKRIFGEEHCPNELKDVGEKIAQKCDGLPLVLDLIGGVISRMEKKKALWLEVLN
NLSSFIFKDEEEVMKVIQLSYDHLSDHLKPCFLYLASYPKDKDIKISKLKYLWSDEGLVEPTDLKSVEEVMEIYVDELIA
SSLVIVRGGSKQRCQIHDLVHDFCSIKARKEKLF
>PHT28229.1
PKKLVESKSLTSGKITVGFEEETHWMISKLTSGLKDLDVISITGMPGSGKTTLAYKVYNDESISRRFDIRAWCTVGQEYD
KKKLLEKVYNQITGSDSKLSENIDVADELRRHLIGKRYLILLDDLWDTDAWDKLKRPFPLGENGSRMILTTRKMEVALYG
KCNIDPLKLRLLRPEESWELLEKRAFGEESCPDELLDVGKEIAKNCKGLPLVADLIAGVIAGQEKKKTVWLEIRNNLNSY
IFDSEVDVMKVIGLSYDHLPHHLKPCFLYLASVPKSSGLKVNWPAQGLVEQIEMKSMVYFDNLISSSLVTFFNDIGDEPF
FQMHDLIRDFCLIKAKEEKLF
>PHT28418.1
KNPVESKSFTGGKVIVGFKEETNWLISKLTSGPKDLDVISITGMPGSGKTTLAFKVYNDDSVCSHFDLRAWCTVDQEYEE
KSLLVKLFNQVTGSDLKFSEDIDVADMLRRQLYGKRYLIVLDDVWDTSTWDDLTKTFPEVKKGSRIVLTTRLKEVAFHGK
GNTDPLNLRLLRLEESLEKKRAVWLEVRNNLNSFILNSEVDVMKVIELSYDHLPHHMKPCFLYLASFPKDSKISRDKLKM
FWRAEGLVEQIKIKSLEEVMEIYLENLISSSLVTSLNEIGDFPTCQIHDLVHDFCLIKARAENLF
>PHT28426.1
PKNPVEKKSLTTGKITVGFKEETNWLISKLTSGPKDLDVISITGMPGSGKTTLAYKVYNDEAVCSHFDLRAWCTVDQEYD
EKKLLVKLFNQVTSSDLKFSEDIDVADMLRRELFGKRYLIVLDDVWNTTTWDDLTRPFPEVEKGSRIILTTRQKEVALHG
KGNTDPLNLRLLSPEESWELIEKRAFGEQSCPDELLDVGKEIAENCKGLPLVSDLIAGVIAGREKEKSVWLEVRNNLNSF
ILNSEVDAMKVIELSYNHLPHHLKPCLIYLASFPKDREIQFDALQIYWRAEGLAEQTEVLQVYFDSLITSSLVTSFNEIG
YRQTCQIHDLVHDFCLIKAREEKLF
>PHT28548.1
FTVKHVATQHSNPMTAEEIVGFRNDTEKMIQYLTRGTNELDVVPIVGMGGQGKTTIARKVYNHDIVISHFDVRAWCIISQ
TYNRRELLQDIFNQVTNSNDKGDKDDVLADILKKNLTRKRYLIVLDDMWDGAAWDDFCLCFPDVGNRSRIIVTTRLEKVG
EHVKRYTDLYFLPLLTPDESCKLLQKKVFQEEDFPLELQDVSLAVAKRCRGLPLVVVLIAGIIKKRPMEESWWHEVKNAL
FSYLGESEEYSLSTMQLSYDNLPDHLRPCLLYIGMFPEDARIPVSKLISLWIAEGFMQNVESGRLMEEAAEGYLMDLISS
NVVMVSKREHNGKVKYCHVHDVVLHFCMERSREEKFM
>PHT29021.1
DVSRLLEKIPKNKSLIVVNSRKNPVERKSLTTRKIIVGFKEETNWLISKLTSGPKDLDVISITGMPGSGKTTLAYKVYND
ISVCSRFDLRAWCTVDQEYDEKKLLVKLFNQVTGSDLNFSEDIDVADMLRRQLFGKRYLIVLDDVWDTTTWDDLTRPFPD
VEKGSRIILTTRQTEVAFHGKGNTDPLNLRLLGPEECWELIEKRAFGKESCPDELLDVGKEIAENCKGLPLVADLIAGVI
AGREKEKSVWLEVRNNLNSFILNTEVDVMKVIELSYDHLPHHLKPCFLYLASYPKDTAVDREILKTYWCAEGFVEQTGTK
CLEEEMEIYLDKLVSSSLVIAFSEIGDYPICQLHDLVHDFCLIKAREEKLF
>PHT29023.1
KNPVERKSLTTGKIIVGFEEETNWLITMLTSGPKDLDVISITGMPGSGKTTLAYKVYNDKSVCSHFDLRAWCTVDQDYDE
KDVLVKLFNQVTGSALKFSKDIDVADMLRRQLFGKRYLIVLDDVWDTATWDHLTRPFPDVEKGSRIILTTRQKEVAFHGK
GRTDPLNLRLLRPEESWELLEKRAFGKESCPDELLDVGKEIVQNCKGLPLVVDLIAGVIAGREKTKAAWLEVRNNLNSFI
LNSKVDVMKVIELSYDHLPHHMKPCFLYLARYSKDTKIDRDLLKIYWRVEGLVEQIEKMSLEEVMDNLISSSLVITFNEI
GDDPTCQLHDLVHDFCLIKAKEEKLF
>PHT29029.1
KQPVESKSLITSKIIVGFEEETNWLISQLTRGQKDLDVISITGMPGSGKTTLAYKVYNDKSVCSHFDLRAWCTVGQDYDE
KNLLVKLFNQVTGSYLKFSEDIDVADELRRKLHGNRYLIVLDDVWDIDTWDDLTRPFPNVKKGSRIIFTTRQMEVAFHGR
GTTDPLNLRLLRPEESWELLEKRAFGKESCPDELLDVGKEIVQNCKGLPLVVDLIAGVIAGLEKSKAMWFEVRNNLNSFI
FGSEVDVMKVIELSYNHLPHHMKPCFLYLAKYPKDTKIRIDLLKVCWRAEGLVEQTEMKSLEEVMENYLDNLISSSLVIA
FNEIGDSPSYQLHDLVHDFCLIKARREKLF
>PHT32400.1
ALNTVPAQTSNLARFPMMNEDIVGFEDVIENLRDQLIKGTKGRDVISVVGMPGLGKTTLAYRLYYDRLITSHFDIRAQCC
VSQVYSRRDLLVAILRDAVNVDSGCREKQADELADQLRKTLFSKRYLILLDDVWETSVWDDLIGCFQDVNNGSRVILTTR
NHEVATYARFQSDPHPLRMFNNDESWELLRKKVFGEESCPPLLNNIGQQIAMKCGQLPLSVALVAGILAEMEKKVECWEQ
LANNLGPHIQKDSRSVIEQSYQILPYHLRSCFLYFGAFLEDNVIDVSKLTWLWISEGFIRSCEGKSLEDIAEGYLENLIG
RNLVMGTKRSPQGKIKACRIHDLLHDFCKERAKEEMRI
>PHT32813.1
NAVTAQKSSNLVRSSRMNEEIVGFEDVIEKLRDQLIKGTKGRDVISSVGMPGLGKTTLAYRLYNDRLVSSHFDIRAQYWV
SQVYSRKELLMAILRDAINEDFDCGENRPDELADQLRRTLFSRRYLILVDDVWETSVWDDLVGCFNDANNGSRIILTTRN
LEVANYTRFQSDPLQLRMFNEDEIVLVAGILSELEKEEECWERFANNLGPHIHTDSRAIIEQSYQILPYHLRSCFLHFGA
FPEDSVVHVPTLAQLWISQGFVKSCEGKSLEDIAQGYLENLIGRNLVLGIKRSSRGKIKACRVHDLLHEFCKERAKEENF
L
>PHT32814.1
MYTVAAHTSSNLAMSPRMTEEIVGFKDVIQTLRGQLISGTKERRVIPIVGMPGLGKTTLAYELYFDRLVVPHFDIRAECC
VSRVYSREELLLEILRDVTGEESKHRGKLADELANELRKALFSKRYLILVDDVWEVNVWDDLIGCFNDASNGSRIILTTR
NLEVANYTRFQSDPLQLRMFNEDESWELLRKKVFGEESCPTLLTKIGRQIAKKCGQLPLSITLVAGILAEMEKKEECWEQ
LANNLGPHIHEDSRAIIEQSYQILPYHLRSCFLYFGSFLEDSVIDVPRLTRLWISEGFIKICEGKSLEDTAKGYFENLLE
RNLVMGTKRRYGGEIKACRVHDLLYDFCKERAKEENLL
>PHT32815.1
TITAHASSSLTESLRMDEEIVGFKDVTKKLKDQLISGTKGRDVITIAGMPGLGKTTLAYSLYSDRLVASHFDRCAQYCVS
QVYSRKDLLLAVLHDVKGEDSQREFKRADELADELRKALFSKRYLILIDDVWETSVWDDLVGCFQDANNGSRVILTTRNH
EVANYARFHSDPLLLRMFNDDESLELLRKKVFGEESFPPLLTNIGKQIAKRCGGLPLSVSLVAGILLKMEKKEECWEQVA
NNIGPYIHNDSRAILEHSFRVLPYHMRSCFLYFGIFLEDSVIPISKLTRLWISEGFVKSCNGKSLEDIAEGYLENLIGRN
LVMGTKRSSRGKIKACRIHDLLHDFCKERAKEQNLL
>PHT32816.1
VNTVTAHKSSNLVRSSRMNEEIVGFEDVIEKLRGQLINRNKGLKVISIVGMPGLGKTTLAYRLYNDRSVSSHFDIRAQCC
VSQVYSRKELLMAILRDATNQNFECGDNQPDELADQLRRTLFSRRYLILVDDVWETRVWDDLSGCFRDANNGSRIILTTR
NLDVANDRRFRSDPLQLRMFNEDESWELLRKKVFGEESCPPLLTEVGQQIAKKCGQLPLSVVLVAGILSELEKEEECWER
FANNLGPHIHKDSRAIIEQSYQILPYHLRSCFLYFGAFPEDSVVHVSTLAQLWISQGFVKSCEGKILEDIAEGYLENLSG
RNLVMGIKRNSQGKIKTCCLHDLLHDFCKERSEEENFI
>PHT32818.1
NAVTAHKSSNLVRSSRMNEEIIGFEDVIEKLRDQLIKGTKGRDVISIVGMPGLGKTTLAYRLYYDRSVSSHFDIRAQCCV
SQLYSRKELLMAILRDAINEKFERSEKQPDELADQLRRTLFSRRYLILVDDVWETSVWDDLVSCFNDANNGSRIILTTRN
LEVANYTRFQSDPLQLRMFNDDESWELLRKKVVGEESCSPLLTKVGQQIAKKCGQLPLSVVLVAGILAELEKEEECWEQF
ANNLGPHIHKDSRAIIEQSYQILPYHLRSCFLFFGAFPEDRVLDVTALTWLWISQGFVKSCEGKSLEDIAQGYLENLIGR
NLVMGTKRSSRGKTKECRIHDLLHDFCKERAKEENLL
>PHT33856.1
SHTSSVLARTLRIDDEVVGFEDEIGTLIRQLTGGSKKRDIISIVGMPGAGKTALANRLFLDKSVVRHFDVHARCYMSSAH
SRRERLLSIMEMLHVSIDESSLLSKKTNDLAAMLRKILHTGRYLILLDDVPDARAWDDLEPCFCDTNNGSRILLTTRHYN
VANNAKSLSEPLCLRMLDDGESWMLLKKKVFGEGFCSPLLEKVGRKIARKCGGLPLSIVFVACILARKERAEQCWKQVAR
SLGSEIPCYPENIIEQSYQDLPYHLKSCFLYFGMFSDQEEINISKLTLLWIGEGFVKGDEHKSLEDIAEGYLKNLVESNL
VMLAKRSYGGKVKVCRIHDILFHFCKARAHTENLI
>PHT33884.1
AMNTVTTHTSSNLARTPKMNEEIVGFKDVIGKLRNQLIKGTKKRDVIAIVGMPGLGKTTLANRLYCDRLVVSHFEIRAQC
CVSQVSCKDLLLAILRDVTGEDSKFRANSTAELADKLRKALYFGRYLILVDDVWETSVWDDLVGCFHDANEGSKIILTTR
NHDVVNYARYKSEPHLLRMFRNDESWKLLRKKVFGEESCSTDLMEIEQQIAKKCGQLPLSVALVAGILEKMERKEECWKQ
VANNLGPHIHRDSRAIIEHSYLNLPYHLSCESKSLEDIAVGYLDNLIRRNLVTVARRSSGGKVNACHVHDLLHDFCKERS
KEENLL
>PHT33898.1
DTLDTEELTNTPRMTEEVVGFEDVMEKLREQLISGSKQLDVISVVGMPGLGKTTVANKLYSDEFVVSRFEIRAQCCVSQA
YSRRNVLLSILRDAIGESPTLAKLSTDILADQLRKILLRKRYLILVDDVWEASVWDDLRCCFHDDNNGSRIILTTQHGGV
AENAKSVSDPLYLRLLNDDESWKLLKQKVFGEESCSVLFSNIGKEIANKCRGLPLSIVLVAGMLTKMKKSEICWKQVAMN
LCTDILSNSKAIIEQSYQSLPYHLKPCFLYFGVFLEDKEINVSILTWLWIAEGFITSRDDKSLEDIAEGYLESLIGRNLV
TVAKWSSSGKVKTCRIHDLLLCFCKERAKEKNLL
>PHT34824.1
KNPVESKSFTGGKVIVGFKEETNWLISKLTSGPKDLDVISITGMPGSGKTTLVYKVYNDDSVCSHFDLRAWCTVDQEYEE
KSLLVKLFNQVTGSDLKFSEDIDVADMLRRQLYGKRYLIVLDDVWDTSTWDDLTKTFPEVKKGSRIVLTTRLKEVAFHGK
GNTDPLNLRLLRLEESWELLQKRAFGNECCPDELLEVGKEIVQNCKGLPLVVDLIAGVIAGLEKKRAVWLEVQNNLNSFI
LNSEVDVMKVIELSYDHLPHHMKPCFLYLASFPKDSKISRDKLKMFWRAEGLVEQIEIMSLEEVMEIYLENLISSSLVTS
LNEIGDFPTCQIHDLVHDFCLIKARAENLF
>PHT36834.1
TTASADPSTQSATAPMMNQEIVGFEDVMGTLKEKLIKGSKELDVVSIVGMPGLGKTTLANKLYFDELVKSHFDIRAQCVV
SQVYTRKDLLLVLLRDAIGYIPVFRRTPSDAEVADTLRKVLLPNRYLILVDDIWETTAWDDLRSCFYDANNGSRIILTTR
DHEVAIYAKSVSDPLRLRMFKEDESWKLLEKKVFDKENFSPHLTEVGLEIAKKCGRLPLSIVLVAGILTKMEKTEQCWRQ
VAAELGPHIHNDSKDIIEKSYQHLPYHLRLCFLYFGAFLEDEEIKVSKLTSLWISEGFIKSCKDENLEDTADCYLENLIG
RNVVTDVKRSSTGKVKTCRIHDLLLDFCKERANKENLI
>PHT37147.1
TMPSRDMINVAKQEELVGFTDERHRLIDQLTRGSSQLRVIAIVGIPGVGKTTLANRFYNDPGVSNHFDICAFLTVSRVYD
SRELLLDILRDITGHDDTVDGRIFSDLPEMLVKRLHGKRFLIVMDDVWDAEAWNVLSASLPKDDSTGSRILLTTRSDDVA
QDIAAVFELHNIHHLRPLGEEDSWILLEKKIFQQESCPPELKELGMQLSKKTKGLPFAIILVAGILANAEKTAEHWTEVQ
ESIDQTKIGGNDQDLSSIIGMSYQGLPDCLRHCFLYFGAFPQDDEILTSKLIRLWIAEGLIQQTEGKSLEDVAVDYLMLL
IGRGLIMAEQKSSLDRVKSCRVHDLIHEFCLAKAKQENVY
>PHT37920.1
DVQVGSSCVLSRTNAPTLNDDVVVGFNDVEEKIIDGLTRGITERDVISIVGMPGLGKTTLAKKVFNDEKDDADLAELLYR
KLKRKRYLIVLDDLWDIKAWDDLRRSFPDDDNGSRILVTSRLQHLASQVESDTKPDNHPTPLRFFTVEESWELLQKKVFA
TDCCPRNLKEPGMRIARSCHGLPLAVTLVSGILARTEKIESWWNEVAESISSYIVDDPTSAVILELSYKHLPDYLKPCFL
YFGEFLMHPHIPVQKLIWLWIAEGFVSKTEGESFEDVAEDYLTDLIGRSLVMATKKSTNGSVKVCHVHDFLREYCKRKAE
EDNFF
>PHT39058.1
VEPSKHLPTHRSNPVNDEEIVGFENESEKIIRYLIRGTNEIDVVPVVGMGGQGKTTIAKKVFNNGSIVHHFDVRAWCIIS
QSYNRRDLLQEIFSQVTGEEDKGDKEDILADKLKKSLTGKRYLIVLDDMWDGKAWDDLRFSFPDVGNRSRIVITTRLEEV
AKQVKHHIDPYSLPFLTSDESLKLLQKKVFQQASCPPSLQDVSTAVAERCKGLPLVIVLVAGIIKRNKMEPSWWHEVKTS
LVSYHGESEGYSLSTMQLSYDNLPDHLRPCLLYMGMFPEDARIPSSELISLWIAECFVQNIESRRLEETAEGYLNDLISN
NVVMVSGRRYNGKVKYCQVHDVVLHFCLKKSREEKFM
>PHT39143.1
HVVDPSEHLPTQHSNPVNDEEMVGFEIAAEKLIQYLTRGTSEQDVIPIVGMGGQGKTTIARKLYNDNIIVSHFDVRAWCI
VSQRYNRRGILQEIFSQVTGSKDNGDEVGELAHKLKKSLTGKRYLIVLDDMWDCMAWDELRLCFPDGNRSRIVITTRLEK
VSTHVMNHTDPYFLPFLTPEESSQLLQKKVFPREGFPPELEDVSLAVAKRCKGLPLVVVLVAGIIKKKKMKEYWWHEVKK
SLLSYLDESEGYGLSTMKLSYDNLPDYLRPCLLYMGMFPEDARIPVSKLINLWIAEGFVQNIDSGISMEEAAEGYLMDLV
RSNVVMASRRRYNGKVKYCQVHDVVLHFCLRKSREEKFM
>PHT39208.1
SVVEPSKHLPTHRSNPVNDEEIVGFENESEKIIQYLIRGTHEIDVVPIVGMGGQGKTTIARKVYNNGSIVYHFDVRAWCI
ISQSYNRRDLLQEIFSQVTGKEDKGDKEDIIADELKKSLMGKRYLIVLDDMWDGKAWDDLRLSFPDVGNRSRIVITTRLE
EVAKQVKHHIDPYSLPFLTSDDSLKLLQIKVFQQESCPPSLQDVSKAVAERCKGLPLVIVLVFGIIKRNKMEASWWHEVK
HSLVSYHVSELISLWIVECFVQNTEESGRLEETAEGYLNDLISSNVVMVSGRRYNGKVKYCQVHDVVLHFCLNKSREEKF
I
>PHT39417.1
EPSKHLPTHRSNHVNDEEIVGFENESEKIIQYLIRGTHEIDVVPIVGMGGQGKTTIARKVYNNGSIVYHFDARAWCIISQ
SYNRRDLLQEIFSQVTGKEDKGDKEDIIADELKKSLMGKRYLIVLDDMWDGKAWDDLRLSFPDVGNRSRIVITTRLEEVA
KQVKHHIDPYSLPFLTSDDSLKLLQIKVFQQESCPPSLQDVSKAVAERCKGLPLVIVLVFGIIKRNKMEASWWHEVKHSL
VSYHVSELISLWIVECFVQNTEESGRLEETAEGYLNDLISSNVVMVSGRRYNGKVKYCQVHDVVLHFCLNKSREEKFI
>PHT39443.1
VDPSKHLPSQHSNPVSDDDEIVGTEKLIRHLTRGTSELDVIPIVGMGGQGKTTIARTVYDDKIIVSHFDIRAWCVISQRY
NLRDLLQKIFSQVTGSMDEGEKDDILADKLRKSLIRKRYLIALDDMWDGMAWDDLRLCFPDCGNNSRIIVTTRLEKVGVQ
VKYHTDPYSLPFLTAEESCQLLHKKAFQTEDCPFRLQDVSQRVAGKCKGLPLVVVLVAGIIKKRKMEESWWNKVKDGLLD
YLDPESEAYSRATMQLSFDNLSDCLKPCLLYMGMFQEDSRIRVSKLVSLWIAEGFVQDIESAEDCLMDLISSNVVMVSNR
EYNGKVKYCQVHDVVLHFCLEKSIEENLL
>PHT39445.1
PSKHQPIQHSDLIYDEEIVGFHNDMKRIIQNLIQGANEVDVVPIVGMGGQGKTTCARKVYSSEIIVSNFDVRAWCIISQT
YNRRELLQEIFSQVTGSKDKGDKDDILADELRRSLMGKRYLIVLDDMWDGIAWDDLRLCFPDSGNRSRIVVTTRLEKVGE
HVKRYTDLYFLPFLTPEESCRLLHKKVFQKDDCPPELQDVSQAVAKRCKGLPLVIVLVAGIIKKKKMEASWWHEVKKSLL
SCLGDSEGYGLSTMKLSYDNLPDYLRPCLLYMGMFPEDARIPASKLISLWIAEGFVQNIESGRLEEAAEEYLMDLIRSNV
VMVSRTRYNGKVKDCLVHDVVLHFCLEKSKEEKFM
>PHT39463.1
SVVEPSKHLPTHRSNPVNDEEIVGFENESEKIIQYLIRGTHEIDVVPIVGMGGQGKTTIARKVYNNGSIVQYFDVRAWCI
ISQSYNRRDLLQQIFCQVAGKEDKGDKEDILADELKKSLTGKRYLIVLDDMWDGKAWDDLRFSFPDVGNRSRIVMTTRLE
EVAKQVKHHIDPYSLPFLTPDDSLKLLQKKVFQQESCPPSLQDVSKAVAERCKGLPLVIVLVAGIIKRNKMEASWWHEVK
NSLVSYHGESEGYILSTMQLSYDNLPDHLRPCLLYMGMFLEDARIPVSELISLWIAECFVQNIESRRLEETAEGYLNDLI
SSNVVMVSGRKYNGKVKYCQVHDVVLHFCLNKSREEKFM
>PHT39475.1
EPSKHLPIQHSNPMSDDDEIVGFEIATEKLIWHLTRGTRALDVIPIVGMGGQGKTTIAGKVYDNKIIVSHFDVRAWYVIS
QRYNRRDLLQKIFSQVTGSMDEGEKDDILADKLRKNLIKRRYLIVLDDMWDVNAWDDLRACFLGGRNSSRIIVTTRLEKV
GVQVKCHTDPYYLPFLTTEESCKLLHKKVFQTVDCPLKLHEVSQRVAEKCKGLPLVVVLVAGIIKKRKMEESWWNTVKDG
IFDYLDPESEAYSRATLNLSFDNLSDCLKPCLLYMGMFPEDSRISVSKLISLWIAEGLVQDIESAEDCLKDLISSNVVMV
SNREYNGKVKYCQIHDVVLHFCLEKSRECNFM
>PHT40281.1
NPVRQVVETTQLDEVVVGFDEEADLLIDRLTRGPKYLDIVSIVGMPGLGKTTLAKKVYHDVNIRNYFDVQAMCCVSQAYD
RRKLLLDILNQVKSSNQQNEKNPADALRKFLIRKRYLLYIDDIWSVDTWDDLRRCFPDDDNGSRILLTSRLSDVASEINP
DREPLHLRFLFENESWELMKIKLFKEQTCPPDLSKVGENIARKCQGLPLLVILVAGVLSGISQNEESWRKIAESINLDSV
TSAKECLDVIELSYKHLPDSLKPCLLYFASFREDEEISFSKLAWLWTIEGFVPTTEAKSVELVAESLLNDLIGRSLIMVS
KKRSVGGVRTCHIHDMLHDFCVTKAKEEKFM
>PHT40287.1
NPVRQVVETTQLDEVVVGFDEEADLLIDRLTRGPKYLDIVSIVGMPGLGKTTLAKKVYHDVNIRNYFDVQAMCCVSQAYD
RRKLLLDILNQVKSSNQQNEKNPADALRKFLIRKRYLLYIDDIWSVDTWDDLRRCFPDDDNGSRILLTSRLSDVASEINP
DREPLHLRFLFENESWELMKIKLFKEQTCPPDLSKVGENIARKCQGLPLLVILVAGVLSGISQNEESWRKIAESINLDSV
TSAKECLDVIELSYKHLPDSLKPCLLYFASFREDEEISFSKLAWLWTIEGFVPTTEAKSVELVAESLLNDLIGRSLIVVS
KKRSVGGVGTCHIHDMLHDFCVTKSKEEKFM
>PHT42597.1
AKHLPTQNSNPANDEEIVGLENEAEIIIHFLSRGTNELDIIPIVGMGGQGKTTLARKVYNNGMIVFHFDCLAWCSISQTY
SRIELLQEIFSQVTGSKGKVDEVGKLADMLMKSLMCKRYLIVLDDKWDVTAWEDLMLSFPDDKNRSRITVTTRLEKVGEH
VLKHTDPYSLPFLTPDESLQLLQKKVFQQERCPPELYKVSQAVAKRCKGLPQVIILVAGIIKRKKMEESWWHEVKNALFS
YLDESEEYSLSTMQLNYDYLPDHLRPCLLYVGMFPEDARIPVSKLISLWIAEGFVQNIESGRLEETAEDYLVEGLMKKIE
SARLEETVEHYLAEGFLQNIESGRLEETAEDYSIELIRNNVVLVSKREYNATLKPLIHLKY
>PHT44385.1
PVESKSLTVGKIVVGFEEETQLIISKLTSVAKNLDVISIIGMPGSGKTTLAYKVYNDEFVSRRFDIRAWCTVGQEYDKRN
LLEKVYNQVTCPDSKLSENIDVADELRRHLIGKRYLIVLDDLWDTDAWDKLTRPFPLVENGSRIILTSRDMEVGLYGKRS
TDPLNLRLLRPEESWELLEKRAFGNDCCPDELLDVGKEIAENCKGLPLVADLIAGVIAGREKKKSEWLEVRNNLNSFSLN
SEVDVMKVIDSEVMKVIELSYDHLPCHLKPCLLYLARFPKDTTMETDVLKMYWHAEGLVEQTEMMSMEEVMEVYLDNLIS
SSFVILFNERGNHPTCQLHDLVHYFCFTKARKEKLF
>PHT44447.1
KNPVERKSLTTGKVIVGFKEETNWLISKLTSGPKDVDVISITGMPGSGKTTLAYKVYNDESVCSHFDVRAWCTVDQEYDE
KKLLVKLFNQVTGSDLKSSEDIDVADKLRKQLYGKRYLIVLDDVWDTTTWDDLTRPFPEAEKGSRIILTTRQKEVAFHGK
GNTDPLNLRLLRPEESWELLEKRAFGEQSCPDELLDVGKEIAENCKGLPLVADLIAGVIAGLEKKKVAWLEVRNNLNSFI
FGSEVDVMKVIELSYDRLPHHMKPCILFLASFPKDTAMERVMLKIYWRVESLVEQTEMKSLEEEMEIYLDKLISCSLVIA
FNEIGDAPTCQLHDLVHNFCLIKAREEKWF
>PHT44449.1
KPVESKSLTAGKIIVGFEEETNWLITKLTSGPKDLDVISIIGMPGSGKTTLAYKVYHDKSVARRFDTRAWCTVGQEYDKR
KLLEKVYNQVTGSDSKLSENIDVADELRRHLIGKKYLVVLDDLWDTDTWHKLKRPFPLDENGSRIILTTREMEVALDGKR
DTDPLKLRLLKSEESWELLEKRAFGVQSCPDELLDVGKEIAENCKGLPLVADLIAGVIAGREKTKSVWLEVRNNLNSFIF
GSEVDVMKVIELSYDHLPHHLKPCFLYLARSLKDTALDRNRLKMFWCAEGLVEQTEMISLDEVMEIFLDNLISSSLVISY
NDIGDQPICQLHDLVHDFCLIKSKEEKLL
>PHT44456.1
NPTKKTVESKSLTAGKIIVGFEEETNWLISKLTSGPKDVDVISITGMPGSGKTTLAYKVYNDESVCSHFDLRAWCTVDQE
YDEKKLLVKLFNQVTDSDLKFSEDIDVADMLRRQLFGKRYLIVLDDVWDTTTWDDLTRPFPEVEKGSRIILTTRQKEVAF
HGKGNTDPLNLRLLRLEESWELLEKRAFGNEICPDELLDVGKEIAQNCKGLPLVVDLIAGVIAGREKTKCVWLEIRNNLN
TLILNSEVDVMKVMELSYDYLPLQLKPCFLYLAKYQKDTEMYRTRLKMFWRVEGLVEQTEMKSVEEVMEIYLDNLISSSL
VIAFNEIGDDPTCQLHDLVHDFCLIKAREEMLL
>PHT44485.1
KNPVERKSLTTGKIIVGFKEETNWLISQLTSGPKDLDVISITGMPGSGKTTLAYKAYNDESVCSHFDLRAWCTVDRDYDE
KEVLVKLFNQVTGSDLKFSEEIDVADELRKKLYGKRYLIVLDDVWDITTWDDLTRPFPEANKGSRIVLTTRQKEVAFHGK
SNSNPLNLRLLRDEESWELLEKRAFGNKSCPDELLDVGKEIAQNCKGLPLVADLIAGVIAGLEKEKSVWLEVRNNLNSFI
LNSEVDVMKVIEISYDHLPLQMKPCFLYLACFSKDAEIHRKVLKMYWRAEGLVEPTEMMSVDEVTEIYLDNLISSSLVIA
FNEIGYYPTCQLHDLVHDFCLIKAKEEKLF
>PHT44496.1
KNPFERKSLTTGKIIVGFKEETNWLISKLTSAPKDLDVISITGMPGSGKTTLAYKVYNDEAVCSHFDLRAWCTVDQEYDE
KKLLVKLFNQVTRSDLKFSEDIDVADMLRRELFGKRYLIVLDDVWNTTTWDDLTRPFPEVEKGSRIILTTRQKEVALHGK
GNTDPLNLRLLSPEESWELIEKRAFGEQSCPDELLDVGKEIAENCKGLPLVSDLIAGVIAGREKEKSVWLEVRNNLNSFI
LNSEVDAMKVIELSYNHLPHHLKPCLIYLASFPKDREIQFDALQIYWRAEGLAEQTEVLQVYFDSLITSSLVTSFNEIGY
RQTCQIHDLVHDFCLIKAREEKLF
>PHT44502.1
NSTKKPVERKSLTTGKITVGFNEETNWLISKLTSGPKNVDVISIIGMPGSGKTTLAYKVYNDESVCSHFNIRAWCTVDQE
YDEKKLLVKLFNQVTGADLKSSEDIDVADKLRKQLYGKRYLIVLDDVWDTTTWDDLTRPFPEVEKGSRIILTTRQKEVAF
HGKGNTDLLNLRFLRPEESWELLEKRAFGDQRREKIKSVLLEVRNNFNSIILNGELDVMKVIELSYDHLSHQLKPCFLYL
PTFEKDQEINIDQLKVYWRAEGLVEQMGMKSLEEAMEIYLDNLISSTLVIAFNEIGRSPTCQLHDLLHDFCWIKAKEEKL
F
>PHT44556.1
GKSLTAGKIIVGFEEYADWIISKLNSGPKDLDVISITVGQVYDKRNLLEKVYNEVTGADYKLSENIDVADELRRHLFGKR
YLVVLDDLWDTDTWDKLIRPFPLVENGSRIILTSREIEVALYGKRNTDPLKLRLLKSEESWELLEIRAFGEKICPDELLD
VGKEIAKNCKGLPLVADLIAEVIAGREKKKSVWLEVRNNLNYFMLNSEVEVIKVIELSYDHLPHQLKPCFLHFASIPKDN
ASHKHLLKMDWLNEGLVERTDMKSVEEVMEVYLDNLISCSLVISFNEIGSSPTCQLHDLVHDFCLIKAKEEKLF
>PHT44573.1
TVLNSTKMTVENKSLTAGKIIVGFEEETNWLISKLTSGPKDLDVISITGMPGSGKTTLGYKVYNDKSVCSHFDLRAWCTV
DQDYDEKEVLVKLFNQVTGSDLKFSEDIDVADKLRKQLYGKRYLIVLDDVWDTTTWDELTRPFPKVEKGSRIILTTRQKE
VACHGKGITDPLNLRLLRPEESWELLEKRAFGEESCPDELLEVGKEIAQNGKGLPLVVDLIAGVIAGREKSKSVWLEVRN
NLNSFILNSEVDVMKVIELSYDHLPHHMKPCFLYLARFRKDKKINRNLLKMYWRAEGLVERMKMMNVEEEMEIFLDNLIS
SSLVIAFNEIGNLPACQIHDLVHDFCLIKAREEKLF
>PHT44582.1
VVNSTKKIVESKSLTVGKIIVGFEEETNWLISKLTSGLKDLDVISITGMPGSGKTTLAYKVYNDESVSRRFDIRAWCSVG
QEYDKINLLEKVYNQVSGPDSKLSENIDVADELRRHLLGKRYLIVLDDLWDTDAWDKLTRPFPLVENGSRIILTSRDMEV
GLYGKRNTDPLNLRLLRHEESWELLEKRAFGNKSCPDELLDVGKEIAQNCKGLPLVVDLIAGVIAGREKTKSVWLEIRNN
LNSFILNSEVYVMRVMKLSYDHLPLQLKPCFLYLARYPKDSAVDRDWLKIFWCAEGLVEQTELKSLEEVMEIYLDNLISS
SLVIAFNEIGNYPTCQLHDLVHDFCLIKAKEEKLF
>PHT44589.1
IVVNSTKNPVESKSLTTDKIIVGFEEETNWLITKLTSGPKDLEVISIIGMPGSGKTTLAYKVYHDKSVARRFDTRAWCTV
GQEYDKIKLLEKVYNQVTGSDSKLSENIDVANELRRHLLGKKYLVVLDDLWDTDTWDKLKRPFPLDENGSRIILTTREME
VALHGKRNTDPLKLRLLKSEESWELLEKRAFGEKSCPDELLDVGKEIAQNCKGLPLVADLIAGVIAAREKTKSVWLEVRN
NLSSFILSSEVDVMKVIELSYDHLPHHLKPSFLFLARWPKDTTVDSDVLKMFWRTEGLVEQTEMMNVEEVMEIYLDNLFS
SSLVIAFNEIGNLPTFQIHDLVHDFCLIKARQEKLF
>PHT44592.1
ANSTKKPVERKSLTTDKMIVGFKEETNWLITKLTCGPKDLDVISITGMPGSGKTTLAYKVYSDESVCSHFDLRAWCTVDQ
EYDEPKLLVKIFNQVTSSDLKFSEEIDVADKLRKQLYGKRYLIVLDDVWDTTTWDDLTRPLPEVEKGSRIILTTRQKEVA
FHGKGNTDPLNLRLLSPEESWELIEKRAFGDQSCPDELLEVGKEIAENCKGLPLVADLIAGVIAAREKTKSAWLEVQNNL
SSFILRSEVDVMKVIELSYDHLPHHLKPSFLYLPRWPKDTTVDIDMLKMFWRTEGLVEQTEMMNVEEAMEIYLDNLISSS
LVIAFNEIGDFPTCKIHDLVHDFCLIKARGEKLF
>PHT44603.1
KSLTGGKIIVGFMEETNWLIRKLTRGPASLDVISVTGMPGSGKTTLAYKVYHDKSVCSHFDLRAWCTVDQEYNENNLLVK
LLNQVTSSDLKFSEDIDVADKLRKQLYGKRYLIVLDDVWDIDTWDDLTRPFPKVVNGSRIILTTRQKKVAFHAKGNTDPL
NLRLLRPEESWELLEKRAFGKESCPVELLDVGKEIAQNCKGLPLVVDLIAGVIAGREKTKSLWLEVRNNLNSFILNSEVD
VLKVIELSYDHLPHHLKPCLIYLASFPKDSEVDRDELKMYWRAEGLIEHTGMKSVEEVMEVYLDNLISSSLVIAFSDIRN
LPICQIHDLVHDFCLVKAREEKLF
>PHT44604.1
VVHSTKKSVESKSITAGKIIVGFEEETNWLFSKLTSGPKELDVISITGMPGSGKTTLAYKVYNDESVCSHFDLRAWCTVD
QEYDEKKLLMKLFNQVAGLDLKFSEDIDVADKLRKQLYGKRYLIVLDDVWDTTTWDDLTRPFPDVEKGSRIILTTRQKEV
AFHGKGNTDPLNLRLLKPEESWELLEKRAFGEQSCPDELLEVGKEIAQNCKGLPLIVDLIAGVTAGLEKKKAVWLEVRNN
LNSFILNSEVDVMKVIELSYEHLPHHMKPCFLYLASFPKDAKISRDRLKMFWRAEGLVEQTEMMSLEEVMEIYLDNLISS
SLVIASNDIGDIPTCQLHDLVHGFCLIKAREEKLF
>PHT44622.1
SPKKPVESNSLTDGKIIVGFEEETNWLISKLTSGPKDLDVISIIGMPGSGKTTLAYKVYNDESVCSHFDLRAWCTVNREY
NKKLLVKLFNQVTGSDLKFGEEIDVADKLRKQLYGKRYLIVLDDVWDTTTWDDLTRTFPKVEKGSRILLTTRQKEVAFHG
RDNTDPLNLRLLRPEESWELIEKRAFGKKSCPDELLDVGKEIIQNCKGLPLVADLIAGVIAGREKTKSVWLEVRNNLNSF
ILNSEVDVMKIIELSYDHLPHHVKPCLLDLASYSKGTEINRDVLKIYWRAEGLVEQTELKSLEEVMEIYLDNLISSSLVT
AFNELGEVPTCQLHDLVHDFCLIKAREEKLF
>PHT44644.1
KNPVESKSLTTGKIIVGFEEETNWLITKLTSGPKDLEVISIIGMPGSGKTTLAYKVYHDKSVARRFDTRAWCTVGQEYDK
IKLLEKVYNQVTGSDSKLSENIDVANELRRHLLGKKYLVVLDDLWDTDTWDKLKRPFPLDENGSRIILTTREMEVALHGK
RNTDPLKLRLLKSEESWELLEKRAFGEKSCPDELLDVGKEIAQNCKGLPLVADLIAGVIAEREKTESVWLEVRNNLNSFI
FGSEVDVMKVIELSYDHLPHHLKPCFLYLARSVKDTAIDRDILKFLWRAEGLVEQKGMKSVDELMQIYLDNLISSSLVIA
FNEIGDVPTCKIHDLVHDFCLIKARGEKLF
>PHT44764.1
VNSTKKPVERKSLTTGKVIVGFKEETDWLIRKLTNGPANLDVISIFGMPGSGKTTLAYKVYNDKSVCSHFDLRAWCTVYQ
EYDEKTLLVKLFNQVTGSDLKFGVDVADMLRKQLFGKRYLIVLDDVWDIDAWDGLTRPFPEAKKRSRIILTTRQKEVAFH
AKGNTDPLNLRLLSPEESWELLEKRAFGNDSCPDELLEVGREIARNCKGLPLVADLIAGVIVGREKTKTAWLEIRNNLNS
FILNSEVEVMKVIELSYDRLPNHLKPCLLDLATLRKDTAIIINVLKAYWRAEGFVEEVMEVYLDNLISSSLVIIYNEIGH
HSTCRIHDLVHDFCSIKARKEKFY
>PHT44800.1
AGKIIVGFEEETNLLISKLTSGTKDLDVIIITVDQEYGEKKLLMKLLNQIIGSDLKFGEEIDVADKLRKQLYGKRYLIVL
DDVWDIDTWDELTRPFPEVEKGSRIILTTRQKEVAFHAKANTDPLNLRLLRPEESWQLIEKRAFGKESCPDELLDVGKEI
VQNCKGLPLVADLIAGVIAGREKTKSVWLEVRNNLKSFILNSEVDVMKVIELSYDHLPHHVKPCFLFLARCLKDTAVDRD
VLKMFWRAEGLVEQTEMMSVEEVMEIYMDNLISSSLVIAFNEIGNVPTCQLHDLVHDFCFIKARQEKLF
>PHT44808.1
VNSIKKPVESKSMTASKIIVGFEEETHWIISKLTSGPKDLDVISITGMPGSGKTTLAYKVYNDESVSRRFDIRAWCTIGQ
EYDKKELLEKVYKQVTGSDSKLSENIDVADELRRHLIGKRYLIFLDDLWDIDTWDKLKRPFPVVENGSRMILTTRKMEVA
LYGKHNTDPLKLRLLRSEETWELLEKRTFGKESCPNELLDVGKEIAQNCKGLPLVADLIAGVIAGREKKKTAWLEIRNNL
KSYVFNSEVDVMKVIELSYDHLPHHLKPCLLYLASAPKSSGLQVNWPAQGLVEQTEMKSMVYFDNLISSNLVTFINEIGN
EPIFLMHELISDFCLIKAKEEKLF
>PHT48570.1
ANSSNKPVINKSSIASKIIVGFEEETEWIIRKLTSGPAEVDVISIVGMPGLGKTTLAYSVYTKKSIVGHFDVRAWCKVDQ
ERNEKKLLQKIFSEVIGLKERVREDDIDGDIADKLRRQLFEKRYLIVLDDLWDTATWDELTRPFPTEFQKGGRVILTSRK
KEVALHGKCHSDPLDLRLLQPEESWELLQKRIFGEERCPNELKDVGEKIAQKCNRLPLVLDLIGRVVSRMEKKEALWLEV
LNNLSSFIFKDEEEVMKVIQLSYDHLSGHLKPCLLYLASYPKDEDIAISWLKDLWSDEGLVEPTDLKSVEEVTEVYVDEL
ISSSLVIVRGGRHLSCQIHDLVHDFCSIKARKEKLF
>PHT48592.1
EHATNSILARDQGFEEETEWIIRKLTSRPAEIDVISIVGMPGLGKTTLAYKVHNDKSVIGHFDVRACFNEDGIDNDVADK
LRKYLFGKRCLIVLDDLWDTATWVELTRPLYTIPSEFQKGSRVILTSRKKEVALHGKCYSDPLDLRLLRSEESWELLEKR
VFREERCPDELKDVGDKIAQKCGGLPLVLDLIGGVISRKEKKEALWLEVLNNLSSFIFKDEEEVMKVIQLSYDHLSDHLK
PCFLYLASYPKDKDIEISSLKDLWSDKGLVEPTALKSVLEVYVDELISISLVIVRGGRHTSCQIHDLVHDFCSIKARKEK
LF
>PHT48669.1
ISANSPNKPVENKLSITGKIIVGFEEETEWIIRKLTSGPAELDVIPIVGMPGLGKTTLAYKVYNDKSVVCHFDVCAWCTV
DQERNEKKLLQKIFNEAIGPKGRVNEDGIDNDVADKLRKWLFGKRYLIVLDDLWDTATWDELTRPFPTEFQKGSRVILTS
RKKEVALHGKCHSDPLDLRLLRPEESWELLEKRVFGEEHCPDELKDVGEKIAQKCDGLPLVLDLIGGVISRKERKEALWL
EVLNNLSSFIFKDEEEVMKVIQLSYDHLSDHLKPCFLYLASYPKDKDIRISELKDLWSDEGLVEATDLKSVEEVTEVYVD
ELISSSLVIVRGGRHPTCQIHDLVHDFCSIKARKEKLF
>PHT48773.1
VINKSSISGKIIVGFKEETKRIIRNLTSGPAEIDVISIVGMPGHGKTTLAYRVYNEKSVVGHFDVRAWCTVDQERNQKKL
LQKIFNQVNGLKGSFNEEGIDDDIADKLRKHLFGKRYLIVLDDLWDTATWDELTRPLFTIPSEFQKGSRVILTSRKKEVA
LHGKCHSDPLDLRLLRPEESWELLEKRVFGEEHCPDELKDVGAKIAEKCNGLPLVLDLIGGVISRKEKKQALWLEVLNSL
SSFIFKDEEEVMKVIQLSYDHLSDHLKPCFLYLASYPKDKNIRISWLKDLWSDEGLEEPTDMKSVEDVTKVYVDELISSS
LVIVRGGRHPSCQIHDLVHDFCSIKARTEKLF
>PHT48989.1
NKPVINKSSIASKIIVGFEEETEWIIQKLTSGPAEVDVISIVGMPGLGKTTLAYRVYTEKSVVGHFDVRAWCTVDQERNE
KKLLQKVFNEVIGLKERVSVDDIDDDVTDKLWRQLFGKRYLIVLDDLWDTATWDELTRPLYAIPSEFQIGSRVILTSRKK
EVALHRKFHSDPLDLRLLRPEESWELFEKKVFGEERCPDELKDVGEKIAEKCDGLPLDEEEVMKVIQLSYDHLSDHLKPC
FLYLASYPKDKDIDFCWLKELWSDEGHVEPTALKSVEEVTEIYVDELISSSLVIVKGGSEQSCQIHDLVHDFCSIKARKE
KLF
>PHT48990.1
TKPVENKSSIASKIIVGFEEQTEWIIRKLTSGPSEVDVISIVGMPGLGKTTLAYKVYNEKSVVGHFDIRAWCTVDQGRNE
KKLLQKIFNQVIGLKERFSEDDIDDDVADKLRKELFGKRYLIVLDDMWDTGTWDELTRPFPTEFQKGSRVILTSRKKEVA
LHGKCHSAPLDLRMLRPEESWELLEKRIFGEEHCPNELKDVGEKIAQKCDGLPLVLDLIGGVISRMEKKEALWLEVLNNL
SSFIFKDEEEVMKVIQLSYDHLSNHLKLCLLYFASYPKDEVIYFSRLTDLWSDEGLVEPTDLKSVEEVMDVYVDELIASS
LVIVRGRGEEKSCQIHDLVHDFCSIKARKEKLF
>PHT48991.1
NCPNKPVENKSSIACKIIVGFEEETEWIIRKLTRGPTEIDVVSIVGMPGLGKTTLAYSVYNAKSVVGHFDVRAWCTVDQE
RNEKKLLQKIFNQVTGLKGNFIEDGIENDVADKLRKHLFGKRYLIVLDDLWDTATWDELTRPLYTIPSEFQKGSRVILTS
RKKEVALHGKCHSAPLDLRMLRPEESWELLEKRIFGEEHCPNELKDVGEKIAQKCDGLPLVLDLTGGVISRMEKKEALWL
EVLNNLSSFIFKDEEEVMKVIQLSYDHLSDHIKPCFLYLASYPKDEDIMISKLKVLWSDEGLVEPTDLKSVEEVMDVYVD
ELIASSLVIVRGRGEEKSCQIHDLVHDFCSIKARQEKLF
>PHT48993.1
NCPNKPVENKSSIACKIIVGFEEETEWIIRKLTRGPTEIDVVSIVGMPGLGKTTLAYSVYNAKSVVGHFDVRAWCTVDQE
CNEKKLLQKIFNQVTGLKGNFIEDGIENDVADKLRKHLFGKRYLIVLDDLWDTATWDELTRPLYTIPSEFQKGSRVILTS
RKKEVALHGKCHSAPLDLRMLRPEESWELLEKRIFGEEHCPNELKDVGEKIAQKCDGLPLVLDLIGGVISRMEKKEALWL
EVLNNLSSFIFKDEEEVMKVIQLSYDHLSNHLKLCLLYFASYPKDKVIYFSSLKDLWSDEGLVEPTDLKSVEEVMDVYVD
ELIASCLVIVRGRGEEKSCQIHDLVHDFCSIKARKEKLF
>PHT49005.1
TKPVENKSSIASKIIVGFEEETEWIIRKLTSGPSEVDVISIVGMPGLGKTTLAYKVYNEKSVVGHFDIRAWCTVDQERNE
KKFLQKIFNQVIGLKERFSEDDIDDDVADKLRKELFGKRYLIVLDDMWDTGTWDELTRPFPTEFQKGSRVILTSRKKEVA
LHGKCHSAPLDLRMLRPEESWELLEKRIFGEEHCPNELKDVGEKIAQKCDGLPLVLDLIGGVISRMEKKEALWLEVLNNL
SSFIFKDEEEVMKVIQLSYDHLSNHLKLCLLYVACYPKDEVIYFSSLTDLWSDEGLVEPTDLKRVEEVTEVYVDELIASS
LVIVRARGEEKSCQIHDLVHDFCSIKARKEKLF
>PHT49008.1
EHAINSILARDYGFEEEKEWIFQKLTSGPAEVDVISIVGMPGLGKTTLAYRVYTEKSVVGHFDVRAWCTVDQERNEKKLL
QKVFNEVIGLKERVSEDDIDDDVTDKLRRQLFGKSRVILTSRKREVALHGKFHSDPLDLRLLRPEESWELFEKKVFGEER
CPDELKDVGEKIAEKCDGLPLVLDLIGGVISRKEKKEALWIEVLNNLSSFIFKDEEEVMKVIQLSYDHLSDHLKPCFLYL
ASYPKDEDIDFCWLKELWSDEGHVEPTALKSVEEVTEIYVDELISSSLVIVKGGSEQSCQIHDLVHDFCSIKARKEKLF
>PHT49009.1
CPNKPVENKSSIACKIIVGFEEETEWIIRKLTRGPTEIDVVSIVGMPGLGKTTLAYSVYNAKSVVGHFDVRAWCTVDQER
NEKKLLQKIFNQVTGLKGNFIEDGIENDVADKLRKHLFGKRYLIVLDDLWDTATWDELTRPLYTIPSEFQKGSRVILTSR
KKEVALHGKCHSAPLDLRMLRPEESWELLEKRIFGEEHCPNELKDVGEKIAQKCDGLPLVLDLIGGVISRMEKKEALWLE
VLNNLSSFIFKDEEEVMKVIQLSYDHLSNHLKLCLLYFASYPKDKVIYFSSLTNLWSYEGLVEPTDLKSVEEVTEVYVDE
LIASSLVIVRGRWGKRSFQIHDLVHDFCSIKARKEKLF
>PHT49012.1
IFTNSPNKPVENKLSIASKIIVGFEEETEWIIRKLTSGPSEVDVISIVGMPGLGKTTLAYRVYNDKSVVGHFDVRAWCTV
DQERNEKKLLQRIFNQVIGLKGSFNEDGIDNDVADKLRKHLIGKRYLIVLDDLWDAATWDELTRPFPSEFQKGSRVILTS
RKKEVAVHGKCHSDPLDLRLLRPEESWELLEKRVFREEHWPDELKDVGEKIAQKCDGLPLVLDLIGGVISRKEKKEALWL
EVLNNLSSFIFKDEEEVMKVIQLSYDQLSDHLKPCFLYLASYPKDKDIQISSLKDLWSDEGLVEPTDLKSVEEVMEVYVD
ELISSSLVIVRGGRHSSCQIHDLVHDFCSIKARMEKLF
>PHT49013.1
NSPNKPVEKKSSTTSKIIVGFEEETEWIIRKLTGGPSEVDVISIVGLPGLGKTTLAYRVYNDKSVVDHFDVRAWCTIDQE
RNEKKLLQRIFNEVIGLKERVSEDNIDNNVADDLRKQLFGKRYLIVLDDLWDTATWDELTRPLYAIPSEFQKGSRVILTS
RKKEVAKHAKCSDPLDLRLLRPKESWELLEKRVFGEEHCPDELKDVGEKIAEKCYGLPLVLNLISGIISRKEKKEALWLE
VLNNLSSFIFKDEEEVMKVIQLSYGQLSDHLKPCLIYLASYPKDEYFAISYLEYLWSAEGLMEQSEVKVYVDELISSSLV
VVSNERGAHPHFQIHDLVHDFFLRKARKEKLF
>PHT49083.1
SSIAGKIIVGFEEETEWIIRRLTSGPAEVDVIAIVGMPGLGKTTLAYKVYNEKSVVGHFDVLAWCTVDQQRNEKKLLQKI
FNQVIVLKERDSEDDIDDDVADKLRKYLFGKRYLIVLDDLWDTATWDELTRPLYSIPSEFQKGSRVILTSRKKEVALHGK
CHSAPLDLRLLRPEESWELFTKNVFGEEHCPDELKDVGEKIAEKCDGLPLVLDLISGIISRKEKKEALWLEVLNNLSSFI
FKDEEEVMKVIQLSYDHLSDHLKPCFLYLASYPKDEDIDISLLKQLWSDEGLVEPTDLKSVEEVMDIYVDELIASSLVIV
KGRGEEKSCQIHDLVHDFCSIKARKEKLF
>PHT49089.1
NKPVENKSSIAGKIIVGFEEETEWIIRKLTSGPSEVDVISIIGMPGLGKTTLAYRVYNEKSVVGHFDIRAWCTVDQERNE
KKLLQKIFNEVIGLKERVREDDIDEDVADKLRRKLFGKRYLIVLDDLWDTATWDELTRPLYAIPTEFQKGSRVILTSRKK
EVALHGKCHSDPLDLRLLRPEESWELFEKRIFGEERCPNELKDVGEKITQKCDGLPLVLDLTGGVISRMEKKEALWLEVL
NNLSSFIFKDEEEVMKVIQLSYDHLSDHLKPCFLYLASYPKDKDILISQLQYFWSAETLVEPSSLKSVEEVTKVYVDELI
SSSLVTVKKDLWDQLICQIHDLVHDFCSMKARKEKLL
>PHT49127.1
NKPVINRPSIASKIIVGFEEETEWIIRKLTSGSAEVDVISIVGMPGLGKTTLAYRVYTEKSVVGHFDIRAWCTVDQERNE
KKLLQKIFNEVIGLKESVSEDYIDDDVADRLRRRLFGKRYLIVLDDLWDTATWDELTRPFPTEFQKGSRVILTSRKKEVA
LHGKRHSAPLDLRLLRPDESWELLEKRVFGEERCPDELKDVGEKIARKCDGLPLDEEEVMKVIQLSYDHLSGHLKPCLLY
LASYPKDKNIAISWLKDLWSDEGLVEPTDLKSVEEVTEVCVDELISSSLVIVRGGRHPSCQIHDLVHDFCSIIARKEKLF
>PHT55856.1
TMNTNIGNTSSQLDRTPNLNDEIVGFEDEIAKLRARLTEGTKARDVISIVGMPGQGKTTLAYRLYSDKSVVAHFDIRAQC
SVSQLYSRLDLVLAILHDADQRRDKSILHDAAGEDSQRRKMREDDLADDLRKNLLPKRYLILLDDVWETSVWDDLRGCFQ
DANNGSRIIITTRDHEVANYSRCHSEPLQLRMFNDGESWMLLKKKVFGEEHCPPLLTNVGKKIAKKCGKLPLSIALVAGI
LSEMEKKEEYWERVAANLGSHIHSDSKAIIEQSYQNLPYHLRCCFLYFGSFLEDTMISVSKLTKLWTSEGFIKGYEGKSP
EDIAECYLENLITRNLVMDAKRRFGGKIKACRVHDLLHDFCKERAKEENLL
>PHT56847.1
RSCIVVNSSKKPVESRSLTSGKIIVGFEDETDWIISKLTSGPKELDVISITGMPGSGKTTLAYKVYNDKSVSRHFDIRAW
CTVDQVSDKKKLWVELFNLVAGSGLKFSEDIDVADMLRKQLFGKRYLIVLDDVWDSTTWDALTRPFPLCEIGSRIIFTTR
EKKVAFHGTRNTDPLNLRLLRPEESWELLEKRAFGEQSCPDELLDIGKEISQKCQGLPLVADLIAGVIARREKKKTVWLE
IRNNLNSFIFDSEVDVMKVIELSYDQLPHHLKPYLLYLACFSKDTSVRVDVLKLLLHSEGLVEDVMEDYLDNLISSSLVI
LFDEIGFYSTFQLHDLVYGFCLIKAREEMLF
>PHT96696.1
PDIVEKIKLVKKRKLTSGPSEEDVISIVGMPGLGKTTLAYRVYNDKVSEDDIDDDVVDKLRIQLFGKRYLIVLDDLWDTA
TWDELTRPLYAIPSEFQNGSRVILTSRKKEVALHGKSHSDPLDLRLLKPEESWAFLEKSVFGEESYPDELRDVGEKISQK
CSGLPLVLDLIGGVMSRKEKKEVLWLEILNNLSSFIFKDEEEVMKVIQLSYDQLSDHLKPSFLYLASYPKDEAIEISQLK
DLWSHEGLVEQTDLKSVEEVTEFYVDELIASSLLIVRGRRKQRCQIHDLVHDFCSIKARTEKLF
>PHT97069.1
KNPLERKSLTSGKIIVGFKEEINWLITKLTSGPKDLDVISITGMPGSGKTTLAYKVYNDKSVCSHFDLCAWCTVDQEYDE
KNLLVKLFNQVTGSDLKFSEDIDVADKLRRQLFGKRYLIVLDDVWDTTVWDDLTRPLPEVEKGSRILLTTRQKEVALHGK
RNTDPLKLRLLKLEESWELLEKRAFGNESYPDELLEVGKEIAQNCKGLPLVVDLIAGVIAGLEKTKSVWLEVRNNLNSFI
LNSEVDVMKVIELSYDHLPLQLKPCFLYLASYPKDTAVDRDILKTYWRAEGLVEQTEMKSVEEVMEIYLDNLISSSLVIA
FNKIGRRPTCQLHDLVHDFCLIKATEEKLF
>PHT97272.1
RQVVETTQLDEVVVGFDEEADLLIDRLTRGPKYLDIVSIVGMPGLGKTTLAKKVYHDVNVRNYFDVQAMCCVSQAYDWRK
LLLDILNQVKSSNQQNEKNPADALRKFLIRKRYLLYIDDIWSVDTWDDLRGCFPDDDNGSRILLTSRLSDVASEINPDRE
PLHLRFLFENESWELMKIKLFKEQTCPPDLSKVGENIARKCQGLPLLVILVAGVLSGISQNEESWRKIAESINLDSVTSA
KECLDAIELSYKHLPDSLKPCLLYFASFWEDEEISFSKLAWLWTIEGFVPTTEAKSVELVAESLLNDLIGRSLIMVSKER
SIGGVRTFHIHDMLHDFCVTKAKEEKFM
>PHT97373.1
TVVHSTKKSVESKSITAGKIIVGFEEETNWLFSKLTSGPKELDVISITGMPGSGKTTLAYKVYNDESVCSHFDLRAWCTV
DQEYDEKKLLMKLFNQVAGLDLKFSEDIDVADKLRKQLYGKRYLIVLDDVWDTTTWDDLTRPFPDVEKGKESWELLEKRA
FGEQSCPDELLEVGKEIAQNCKGLPLIVDLIAGVTAGLEKKKAVWLEVRNNLNSFILNSEVDVMKVIELSYEHLPHHMKP
CFLYLASFPKDAKISRDRLKMFWRAEGLVEQTEMMSLEEVMEIYLDNLISSSLVIASNDIGDIPTCQLHDLVHGFCLIKA
REEKLF
>PHT97374.1
KSLTGGKIIVGFMEETNWLIRKLTRGPASLDVISVTGMPGSGKTTLAYKVYHDKSVCSHFDLRAWCTVDQEYNENNLLVK
LLNQVTSSDLKFSEDIDVADKLRKQLYGKRYLIVLDDVWDIDTWDDLTRPFPKVVNGSRIILTTRQKKVAFHAKGNTDPL
NLRLLRPEESWELLEKRAFGKESCPVELLDVGKEIAQNCKGLPLVVDLIAGVIAGREKTKSLWLEVRNNLNSFILNSEVD
VLKVIELSYDHLPHHLKPCLIYLASFPKDSEVDRDELKMYWRAEGLIEHTGMKSVEEVMEVYLDNLISSSLVIAFSDIRN
LPICQIHDLVHDFCLVKAREEKLF
>PHT98545.1
NSPNKPVENKSSTASKIIVGFEEETEWIIRKLTSGPSEVDVISIVGMPGLGKTTLAYRVYNDKSVVGHFDIRAWCTVDQE
RNEKKLLQKIFNEIGLKERVSEDDIDDDVADKLRKHLFGKRYLIVLDDLWDTATLDDLTRPFPTEFQKGSRVILTSRKKE
VALHGKCHSDPLDLRLLRPEESWELLEKRVFGEEHCPNELKDVGEKIAQKCGGLPLVLDLISGVISRKEKKEALWLEVLN
NLSSFIFKDEEEVMKVIQLSYDHLSDHIKPCFLYLASYPKDEDIYICWLKDLWSDEGLVEPSDLKSVEEVTEVYVDELIS
SSLVIVKGGSEQSCQIHDLVHDFCSIKARKEKLF
>PHT98546.1
PDIVEKIKLVKKRKLTSGPSEEDVISIVGMPGLGKTTLAYRVYNDKVSEDDIDDDVVDKLRIQLFGKRYLIVLDDLWDTA
TWDELTRPLYAIPSEFQNGSRVILTSRKKEVALHGKSHSDPLDLRLLKPEESWAFLEKSVFGEESYPDELRDVGEKISQK
CSGLPLVLDLIGGVMSRKEKKEVLWLEILNNLSSFIFKDEEEVMKVIQLSYDQLSDHLKPSFLYLASYPKDEAIEISQLK
DLWSHEGLVEQTDLKSVEEVTEFYVDELIASSLLIVRGRRKQRCQIHDLVHDFCSIKARTEKLF
>PHT98548.1
PVINKSSIASKIIVGFEEETEWIIQKLTSGPAEVDVISIVGMPGLGKTTLAYRVYIEKSVVGHFDVRAWCTVDQERNEKK
LLQKVFNEVTGLKERVSEDDIDDDVADKLRRQLFGKRYLIVLDDLWDTATWDELTRPLYAIPSEFQKGSRVILTSRKKEV
ALHGKFHSDTLDLRLLRPEESWELFEKKVFGEERCPDELKDVGEKIAEKCDGLPLVLDLIGGVISRKEKKEALWIEVLNN
LSSFIFKDEEEVMKVIQLSYDHLSDHLKPCFLYLASYPKDEDIVISLLKELWTDEGLVEPTDLKSVEEVTEIYVDELISS
SLVIVRGGSEQSCQIHDLVHDFCSIKSRQEKLF
>PHT99059.1
VEPSKHLPTHRSNPVNDEEIVGFENESEKIIQYLIRGTNEIDVVPVVGMGGQGKTTIAKKVYNNGSIVHHFDVRAWCIIS
QSYNRRDLLQEIFSQVTGKEDMGDKEDILAAELKKSLTGKRYLIVLDDMWDGKAWDDLRFSFPDVGNRSRIVITTRLEEV
AKQVKHHIDPYSLPFLTSDESLKLLQKKVFQQESCPPSLQDVSKAVAERCKGLPLVIVLVAGIIKRNKMEASWWHEVKNS
LVSYNGESEGYSLSTMQLSYDNLPDHLRPCLLYMGMFPEDARIPLSELISLWIAECFAQNIESRRLEETAEGYLNDLISS
NVVMVSGRRYNGKVKYCQVHDVVLHFCLNKSREEKFM
>PHU01129.1
ALNTVPAQTSNLARFPMMNEEIVGFEDVIENLRDQLIKGTKGRDVISVVGMPGLGKTTLAYRLYYDRLITSHFDIRAQCC
VSQVYSRKDLLVAILRDAVNVDSGCREKQADELADQLRKTLFSKRYLILLDDVWETSVWDDLIGCFQDVNNGSRVILTTR
NHEVATYARFQSDPHPLRMFNNDESWELLRKKVFGEESCPPLLNNIGQQIAMKCGQLPLSVALVAGILAEMEKKVECWEQ
LANNLGPHIQKDSRSVIEQSYQILPYHLRSCFLYFGAFLEDNVIDVSKLTWLWISEGFIRSCEGKSLEDIAEGYLENLIG
RNLVMGTKRSPQGKIKACRIHDLLHDFCKERAKEEMRI
>PHU01563.1
LNTVPAHTSNLARSPMMNEEIVGFEDVIEKLRDQLTKGTKGRDVISIVGMPGLGKTTLAYRLYSDRLVASHFDIRAQCCV
SQVYSRKDLLMAILRDAISVNFECSGKQPDELADQLRKTLLPKRYLILVDDMWETRVWDDLIGCFQDANNGSRIIPTTRN
IEIANYTRFRSDPLQLRMFNEDESWELLRKKLFCEESFSPLLSKIGKEVAKKCEHLPLSVVLVAGILAEMEKKEECWEQF
ANNLGPHIHKDSRAIIEQSYQILPYHLRSCFLYFGRFLEDSVIPVSKLTRLWISEGFVRSCKGKSLEDIAEGYLENLIGR
NLVMGTKWNCRGKIKACRVHDLLHDFCKERAKEEMRL
>PHU01566.1
NAVTAHKSSNLVRSSRMNEEIIGFEDVIEKLRDQLIKGTKGRDVISIVGMPGLGKTTLAYRLYYDRSVSSHFDIRAQCCV
SQLYSRKELLMAILQKQPDELADQLRRKQPDELADQLRKTLLPRRYLILVDDVWETSVWDDLVGCFNDANNGSRIILTTR
NLEVANYTRFQSDPLQLRMFNDDESWELLRKMVVGEESCSPLLTKVGQQIAKKCGQLPLSVVLVAGILSELEKEEECWEQ
FANNLGPHIHKDSRAIIEQSYQILPYHLRSCFLFFGSFPEDNVLPVRELTWLWISQGFVKSCEGKSLEDIAQGYLENLIG
RNLVMGTKRSSRGKTKACRIHDLLHDFCKERAKEENFL
>PHU01568.1
NMVTAHKSSNLVKSSRMNEEIVGFEDVIEKLRDQLIKGTKGRDVISVVGMPGLGKTTLAYRLYNDRLVSSHFAIRAQCCV
SQVYSHKELLMAILRDATNENFECGDNQPDKLADQLRRTLFSRRYLILVDDVWETSVWDDLRGCFRDANNGSRIILTTRN
LDVANYTRFYSDPLQLRMFNEDESWELLRKKVFGEESCPPLLTEVGQQIAKKCGQLPLSVVLVAGILSELEKKEECWERF
ANNLGPHIHKDSRAIIEQSYQILPYHLRSCFLYFGAFPEDRVVHVTELTWLWISQGFVKSCEGKSLEDIAQGYLENLIGR
NLVMGTKRSSRGKTKACRIHDLLHDFCKERAKEENFI
>PHU01569.1
NSTVTAHASSSLTQSLRMDEEIVGFKDVTKKLKDQLINGTKGRDVITIVGMPGLGKTTLAYSLYSDRLVASYFKICAQYC
VSQVYSRRDLLLAVLRDVMGENPQHEFKRADELADELRKALFSKRYLILIDDVWETSVWDDLVGCFHDANNGSRVILTTR
NHEVANYARFHSDPLLLRMFTDDESLELLRKKVFREKSFPSRLTNIREKIAIRCGGLPLSVSLVAGILLDMEKKEECREQ
CWEQVANNIGPYIHNDSRAILEHSFRVLPYHMRSCFLYFGAFLEDSVIPISKLTRLWISEGFVKSCNGKSLEDIAEGYLE
NLIGRNLVMGTKRSSRGKIKACRIHDLLHDFCKERAKEQNLL
>PHU01570.1
NMVTAHKSSNLVKSSRMNEEIVGFEDVIEKLRDQLIKGTKGRDVISVVGMPGLGKTTLAYRLYNDRLVSSHFAIRAQCCV
SQVYSHKELLMAILRDATNENFECGDNQPDKLADQLRRTLFSRRYLILVDDVWETSVWDDLRGCFRDANNGSRIILTTRN
LDVANYTRFYSDPLQLRMFNEDESWELLRKKVFGEESCPPLLTEVGQQIAKKCGQLPLSVVLVAGILSELEKKEECWERF
ANNLGPHIHKDSRAIIEQSYQILPYHLRSCFLHFGAFPEDSVVHVSTLAQLWISQGFVKSCEGKSLEDIAQGYLENLIVR
NLVMGIKRSSRGKIKACRVHDLLHEFCKERAKEENFL
>PHU02420.1
TDVATPHTLQFERITSMSEEMVGFDEVVNKLRRQLIGGLSGLDVISIVGMPGLGKTTLANKLFFDQLVVSHFDVRAQCCV
SQVYTRKDLLLTILRGVEKDAVISDNLPENELADKLRKLLLVQRYLILVDDVWEKIAWDDLKPCFCDANNRSRIIVTTRL
GDVAYHAQLVSDPHFLRLFTPEESWMLLKNKVFNTRSCPLVLEDVGQKIAHKCGGLPLSVVLVAGILETTEKEKHSWEQV
AINLGSHIQVKSEDIINLSYQDLPFHLKPCFLYFGVFLEDEEIQVSKLTWLWIAEGLVKTHKEKLSEDLAEYYLKNLIGK
NLVMVSKISSDGKIKACRIHDLLLDFCKQKAKVENFL
>PHU02543.1
DTSHTSSVLARTLRIDDEIVGFEDEIGTLIRQLTGGSKKRDIISIVGMPGAGKTALANRLFLDKSVVRHFDVHARCYMSS
AHSRRERLLSILEMLHVSIDESSLLSKKTNDLAAMLRKILHTGRYLILLDDVPDARAWDDLEPCFCDTNNGSRILLTTRH
YNVANNVKLLSEPLCLRMLDDGESWMLLKEKVFGEGFCSPLLEKVGRKIARKCGGLPLSIVFVACILARKERAEQCWKQV
ARSLGSEIPCYPENIIEQSYQDLPYHLKSCFLYFGMFSDQEEINISKLTLLWIGEGFVKGDEHKSLEDIAEGYLKNLVES
NLVMLAKRSYGGKVKVCRIHDILFHFCKARAHTENLI
>PHU02564.1
TPKMNEEIVGFKDVIRKLRNQLIKGTKKRDAIAIVGMPVSCKDLLLAIIRDVTGEDSKFRANSTAELADKLRKALYFGRY
LILVDDVWETSVLDDLVGCFHDANEGSKIILTTRNHDVVNYARYKSEPHLLRMFSDDESWKLLRKKVFGEESCSTDLMEI
GQQIGKKCGQLPLSVALVAGILEKMERKEECWKQVANNLGPHIHGDSRAIIEHSYLNLPYHLRSCFLYFGAFLEDSAINV
SELTRLWISEGFIKSCESKSLEDIAVGYLDNLIRRNLVTVARRSSGGKVNACHVHDLLHDFCKERSKEENLL
>PHU05951.1
TMPSRGMINVAKQEELVGFTDERHRLIDQLTRGSSQLSVIAIVGKSGVGKTTLAKRVYNDPGVSNHFDICAFVTVSRVYD
SLELLLEILRAITGHNDTVDGRRSSDLSEMLHERLHGKGFLIVMDDVWDAEAYNVLSASLPKDDSTGSRILLTTRSDDVA
QHTAAGFQPHNIHRLRPLGEKDSWILLEKKIFQQESCPPDLKELAMQLSKKTKGLPFAIILVAGILANAEKTDEHWTEVQ
ESLDQTKIGGNDQDLSSIIGMSYQGLPDCLRHCFLYFGAFPQDDEILTSKLIRLWIAEGLIQQTEGKSLEDVAVHYLMLL
IGRGLIMAEQKSSKDRVKSCRVRDLIHEFCLAKAKQENVY
>PHU06748.1
DVQVGSSCVLSRTNAPTLNDDVVVGFNDVEEKIIDGLTRGMTERDVISIVGMPGLGKTTLAKKVFNDEKVLNYFDKRAWC
YVSEVYKNKELLLEILSQVLEDVDEATKMKDDADLAVLLYRKLKRKRYLIVLDDLWDIKAWDDLRRSFPDDDNGSRILVT
SRLQHLASQVESDTKPDNHPTPLRFFTVEESWELLQKKVFATDCCPRNLKEPGMRIARSCHGLPLAVTLVAGILARTEKI
ESWWNEVAESISSYIVDDPNQCRVILELSYKHLPDYLKPCFLYFGEFLMHPHIPVRKLIWLWIAEGFVSKTEGESFEDIA
EDYLTDLIGRSLVMATKKSTNGSVKVCRVHDLLREYCKRKAEEDNFF
>PHU12767.1
FTVKHVATQHSNPMTAEEIVGFRNDTEKMIQYLTRGTNELDVVPIVGMGGQGKTTIARKVYNHDIIISHFDVRAWCIISQ
TYNRRELLQDIFNQVTNSNDKGDKDDVLADILKKNLTRKRYLIVLDDMWDGAAWDDFCLCFPDVGNRSRIVVTTRLEKVG
EHVKRYTDLYFLPFLTPDESCKLLQKKVFQEEDFPLELQDVSLAVAKRCRGLPLVVVLIAGIIKKWPMEESWWHEVKNAL
FSYLGESEEYSLSTMQLSYDNLPDHLRPCLLYIGMFPEDARIPVSKLISLWIAEGFMQNVESGRLMEEAAEGYLMDLISS
NVVMVSKREYNGKVKYCHVHDVVLHFCMERSREEKFM
>PHU13327.1
KQPVESKSLITSKIIVGFEEETNWLINQLTSGPKDLDVISITGMPGSGKTTLAYKVYNDKSVCSHFDLRAWCTVDQDYDE
KNLLVKLFNQVTGSYLKFSEDIDVADELRRKLHGSRYLIVLDDVWDIDTWDDLTRPFPNVKKGSRIIFTTRQMEVAFRGR
GTTDPLNLRLLKPEESWELLEKRAFGKESCPDELLDVGKEIFQNCKGLPLVVDLIAGVIAGLEKSKAMWFEVRNNLNSFI
FGSEVDVMKVIELSCNHLPHHMKPCFLYLAKYPKDTKISRDLLKVYWRAEGLVEQTEMKSLEEVMENYLDNLISSSLVIA
FNEIGDSPSCQLHDLVHGFCLIKARREKLF
>PHU13359.1
KNPVERKSLTTGKIIVGFKEETNWLISKLTSGPKDLDVISITGMPGSGKTTLAYKVYNDESVCSHFDIRAWCTVDQEYEE
KKWLVKLFNQVTGSDLKSSEDIDVAEKLRKQLYGKRYLIVLDDMWDTTTWDDLTRPFPEAEKGSRIILTSRQKEVDFHGK
GNTDPLNLRLLRPEESWELLEKRAFGKESFPDELLDVGKEIAQNCKGLPLVGDLIAGVIAGLEKKKAVWLEVRNNLNSFI
FGSEVDVMKVIELSYDHLPHHMKPRILYLASFPKDTAMDRVMLKMYWRAEGLVEQTEMKSLEEEMEIYLDKLISSSLVIA
FNEIGDYSSCQLHDLVHDFCLIKAREEKWF
>PHU13363.1
KNPVERKSLTTGKIIVGFKEETNWLISNLTSAPKDLDVISITGMPGSGKTTLAYKVYTDEAVCSHFDLRAWCTVDQEYDE
KKLLVKLFNQVTGSDLKFSEDIDVADMLRRELFGKRYLIVLDDVWDTTTWDDLTRPFPEVEKGSRIILTTRQKEVALHGK
GNTDPLNLRLLSPEESWELIEKRAFGEQSCPDELLDVGKEIAENCKGLPLVSDLIAGVIAGREKEKSVWLEVRNNLNSFI
LNSEVDAMKVIELSYNHLPHHLKPCLIYLASFPKDKEIQFDALQIYWRAEGLAEKTEVLQVYFDSLITSSLVTSFNEIGY
RQTCQIHDLVHDFCLIKAREEKLF
>PHU13376.1
KNPVESKSFTGGKVIVGFKEETNWLISKLTSGPKDLDVISITGMPGSGKTTLAYKVYNDDSVCSHFDLRAWCTIDQEYEE
KSLLVKLFNQVTGSDLKFSEDIDVADMLRRQLYGKRYLIVLDDVWDTSTWDDLTKTFPEVKKGSRIVLTTRLKEVAFHGK
GNTDPLNLRLLRLEESWELLQKRAFGNECCPDELLEVGKEIVLNCKGLPLVVDLIAGVIAGLEKKRAVWLEVRNNLNSFI
LNSEVDVMKVIELSYDHLPHHMKPCFLYLASFPKDSKISRDKLKMFWRAEGLVEQIEIKSLEEVMEIYLENLISSSLVTS
LNEIGDFPTCQIHDLVHDFCLIKARAENLF
>PHU13378.1
NSPKNPVERKLLTTGKIIVGFKVETNWLIRKLTSGPTNLDVISITGMPGSGKTTLAYKVYNDKSVCSHFDLRAWCTVDQD
YDDKNLLVKLFNQVTGSDLKFSEEIDVADKLRIKLHGNRYLIVLDDVWDVDTWDDLTRPFPEVKKGSKIILTTWQKEVAF
HGRGNTDPLNLRLLRPEESWELLEKRAFGEQSCPDELLDVGKEIAQNCKGLPLVADLIAGVIARREKTKSVWLEVRNNLN
SFILNSEVDVMKVIELSYDHLPLQLKLCYLYIVRFSKDTRIQIHALKSYWCVEGLVEQTEMMSVEEAMEIYLDNLISSSL
ISSS
>PHU13391.1
TVVNCTKKTVERKSLTPAKIIVGFKEDTNWLISKLTSGPKDLDVISITGMPGSGKTTLAYKVYNDESVCSHFDVRAWCTV
DQQYNEKKLLVKLFNQVTGLDLKFSDDIDVADELRRKLHGKRYLIVLDDEWYTTTWDELTRPFPKVEKGSRIILTTREKK
GTFHGKCNTDPLNLRLLSLEESWELLEKRAFGKESCPDDLLSVGKEIAQNCKGLPLVESLQVIELSYDYLPHHLKLCFLY
LARSLKDTTLDRDVLKILWRAEGFAEQTEMMSLEEVMEIYLNNLISSSFVIALNEIDLMPRKVVI
>PHU13393.1
KNPVERKSFTAGKIIVGFEEETNWLIIKLTSGPKDLDVISITGMPGSGKTTLAYKVYNDESVCSHFDLRAWCTVDQEYDE
KRLLVKLLNQVTGSDLKFSEEIDVADKLRKQLFGKRYLIVLDDVWDTTTWDDLTRPFPEVEKGSRIILTTRQKEVAFHGK
CNTDPLNLRLLRPEESWELLEKRAFGNESCPDELLDVGKEIVQNCKGFPLVVDLIAGVIAGFKKTKDVWLDVRNNLNSFI
LKSEVDVMKVIELSYDHLPHQCKPCFLYLASYPKDKEINRERLKMYWRAEGLVEHTETMSAEEVMEIYLDNLISSSLVIA
FNEIGDFPTFKIHDLVHDFCLIKAREEKLF
>PHU13395.1
VVNSTKKTVESKSLTAGKIIVGFEEETNWLISKLTSGQKDLDVLSITGMPGSGKTTLAYKVYNDELVCSHFDLRAWCTVD
QEYDEKKLVAKLFNQVTGSDLKFGEDIDVADKLRKQLYGKRYLIVLDDVWHTTTWDDLTRPFPEVEKGSRIILTTRQKEV
SLHGKHNTDPLNLRLLRLEESWELLEKRAFGNESCPDELLEVGKEVAQNCKGLPLVVDLIAGVIAEREKKKTVWLEVRNN
LNSFILSSEVDVMKIIELSYDHLPYQLKPCLIYLACFPNDTEINRDLLQIYWRAEGLVEQTGMKSLEEVMEIYLDNLISS
SLVIAFNEIGHYPTCQLHDLVHDFCLIKAKEEKLF
>PHU13397.1
KNPVERKSLTTGKIIVGFKEETNWLISQLTSGPKDLDVISITGMPGSGKTTLAYKAYNDESVCSHFDLRAWCTVDQDYDE
KEVLVKLFNQVTGSDLKFSEEIDVADELRKKLYGKRYLIVLDDVWDITTWDDLTRPFPEANKGSRIVLTTRQKEVAFHGK
GNSNPLNLRLLRHEESWELLEKRAFGNKSCPDELLDVGKEIAQNCKGLPLVADLIAGVISGLEKEKSVWLEVRNNLNSFI
LNSEADVMKVIELSYDHLPLQLKPCFLYLASFSKDAEIHRKVLKMYWRAEGLVEQTEMMSVDEVMEIYLDNLISSSLVIA
FNEIGYYPTCQLHDLVHDFCLIKAKEEKLF
>PHU13430.1
EAKHVIDSIIVRDNCFKEETNWLISKLTGGPKDLDVISITGMPGSGKTTLAYKVYNDESVYSNFDIRAWCTVNQEYDEKK
LLVKLFNQVTGSDLRFRVDIDVADKLRGQLFGKRYIIVLDDVWDTTTWDDLTRPFPDVEKGSRIILTTRQKEVAFHGKVN
TDPLNLRLLSPEECWELLEKRAFGEQRREKTKSVWLEVRNNLNSFIFGSEVDVMKVIELSYDYLPHHMKPCFLYLASFPN
DTAVDRVMLKMYWRAEGLVEQTGMKSLEEVMEVYLDNLISSSLVIAFNEIGHYPTCQLHDLVHNFCLIKAKEEKLF
>PHU13431.1
KPVESKSLTAGKIIVGFEEETNWLITKLTSGPKDLDVISIIGMPGSGKTTLAYKVYHDKSVARRFDTRSWCTVGQEYDKR
KLLEKVYNQVTGSDSKLSENIDVADELRRHLIGKKYLVVLDDLWDTDTWHKLKRPFPLGENGSRIILTTREMEVALDGKR
DTDPLKLRLLKSEESWELLEKRAFGVQSCPDELLDVGKEIAENCKGLPLVADLIAGVIAGREKTKSVWLEVRNNLNSFIF
GSEVDVMKVIGLSYDHLPHHLKPCFLYLARSLKDTALDRNRLKMFWCAEGLVEQTEMMSLDEVMEIFLDNLISSSLVISY
NDIGDQPICQLHDLVHDFCLIKSKEEKLL
>PHU13433.1
KNPVERKSLTTGKIIVGFKEETNWLISKLTSGPKDVDVISITGMPGSGKTTLAYKVYNDESVCSHFDVRAWCTVDQEYDE
KKLLVELFNQVTGVDLKSSEDIDVADKLRKQLYGKRYLIVLDDVWDTTTWDDLTRPFPEAKKGSRIILTTRQKEVAFHGK
GNTDPLNLRLLRPEESWELLEKRAFGEQSCPDELLDVGKEIAENCKGLPLVADLIAGVIAGLEKKKAAWLEVQNNLNSFI
FGSEVDVMKVIELSYDHLPHHMKPCILFLASFPKDTAMERVTLKIYWRVERLVEQTEMKSLEEEMEIYLDKLISCSLVIA
FNEIGDAPTCQLHDLVHNFCLIKAREEKWF
>PHU13436.1
KNPVERKSLKTGKIIVGFKEETNWLIRKLTSGPANLDVISITGMPGWGKTTLAYKVYNDESVCSHFDLRAWCTVDQKSDE
KKLLEKLFNQVMGSDLKFSEDIDVADMLRKQLFGKRYLIVLDEKGSRIILTTRQKEVAFHGKGNTDPLNLRLLSPEESWE
LIEKRAFGDQSFPDELLEVGKEIAQNCMGLPLVADLIAGVIAEREKTKSVWLEVRNNLNSFILNSEVDVMKVIELIYDHL
PHHLKPCFLHLARCPKDTALERDVLKVFWRAEGLVEQTEMMSVEEVMEIYLDNLISSSLVNAF
>PHU13453.1
KPVESKSLTAGKIIVGFEEETNWLITKLTSGPKDLDVISITGMPGLGKTTLAYKVYNDESVCSHFDLRAWCTVDQKSDEK
KLLEKLFNQVKDSDLKFSEDIDVADKLRRQLFRKRYLIVLDDVWDTTTWDDLTRPFPDVEKGSRIILTTRQKEVAFHGKR
DTDPLKLRLLSPEECWELLEKRAFGEQSYADEVLDVGKEIAENCKGLPLVADLIAGVIAGREKTKSVLLEVRNNLNSFIF
GNEVDVMRVIELSYNYLPHHMKPCFLYLASFPNDTAVDRVMLKMFWRAEGLVEQTGMKSLEEVMEIYLDNLISSSLVIAF
NEIGHYPTCQLHDLVHNFCLIKAKEEKLF
>PHU13486.1
PKKPVESKSLTAGKIIVGFEEETNWLIRKLTSGPANLDVISITGMPGSGKTTLVYKVYNDESVCSHFDLRAWCTVDQQCD
GKKLLVKIFNQVTGSDLKFSEVTDVADKLRKQLYAKRYLIVLDDVWDTTTWDDLTRPFPKVEKGSRIILTTRQKEVAFHV
KGNTNPLNLRLLRPEESWELLEKRAFGNESFLDELLDVGKEIVQNCKGLPLVVDLIAGVIAGLEKKKSVWLEVRNNLSSF
IFNSEVDVMKVIELSYDHLPHHLKPCLIYLACFQKDTAVERITLEMYLCAEGLVEQTKMKSLEEEMEIYLDKLISSSLVI
ACNELGNLPSCQLHDLVHDFCLIKAREEKLF
>PHU13487.1
GSKPLTAGKIVVGFEEETQLIISKLTSVEKDLDVISIIGMPGSGKTTLAYKVYNDDSVSTRFDIRAWCTVGQEYDKRNLL
EKVYNQVTGPDSKLSENIDVADELRRHLIGKRYLIVLDDLWDTDAWDKLTRPFPLVENGSRIILTSRDTEVGLYGKRSTD
PLNLRLLRPEESWELLEKRAFGNDCCPDELLEVVKEIAENCKGLPLVSDLISGVIAGREKKKSEWLEVRNNLNSFSLNSE
VDVMKVVDLEVMKVIELSYEHLPNHLKPCLLYLARFPKDTTMETDELKMYWHAEGLVELTEMMSVEEVMEVYLDNLISSS
LVILFNKRGNHPTCQLHDLVHYFCFIKARKEKLF
>PHU13488.1
KNPVEGKSLTAGKIIVGFEEDTDWIISKLTSGPKDLDVISITGMPSSGKTTLAYKVYNYKSVARRFDINAWCIVGQEYDK
RKLLEKVYNQVTGADSKLSENIDVADELRRHLFGKRYLVVLDDLWDTDTWYKLIRPFPLVENGSRIILTSREIEVALYGK
RNTDPLKLRLLKSEESWELLEKRAFGEKSCPGELLDVGKEIAKNCKGLPLVADLIAGVIAGREKKKSVWLEVRNNLNSFI
LNSEVEVMKVIELSYDHLPHQLKPCFLHFASIPKDNASHKHLLKMYWLNEGLVERTDMKSVEEVTEVYLDNLISCSLVIS
FNEIGSSPTCQLHDLVHDFRLIKAKEEKLF
>PHU13509.1
TVLNSTKMTVENKSLTAGKIIVGFEEETNWLISKLTSGPKDLDVISITGMPGSGKTTLGYKVYNDKSVCSHFDLRAWCTV
DQDYDEKEVLVKLFNQVTGSDLKFSEDIDVADKLRKQLYGKRYLIVLDDVWDTTTWDELTRPFPKVEKGSRIILTTRQKE
VACHGKGITDPLNLRLLRPEESWELLEKRAFGEESCPDELLEVGKEIAQNGKGLPLVVDLIAGVIAGREKSKSVWLEVRN
NLNSFILNSEVDVMKVIELSYDHLPHHMKPCFLYLARFRKDKKINRNLLKMYWRAEGLVERMKMMNVEEEMEIFLDNLIS
SSLVIAFNEIGNLPACQIHDLVHDFCLIKAREEKLF
>PHU13518.1
VVNSPKNPVERKLLTTSKIIVGFEEETNWLITMLTSGPKDLDVISITGMPGSGKTTLAYKVYNDKSVCSHFDLRAWCTVD
QDYDEKDVLVKLFNQVTGSALKFSKDIDVADMLRRQLFGKRYLIVLDDLWDTTTWDDLTKPFPDVEKGSRIILTTRQKEV
AFHGKGRTDPLNLRLLRPEESWELLEKRAFGKESCPDELLDVGKEIVQNCKGLPLVVDLIAGVIAGREKTKAVWLEVRNN
LKSFILNSKVDVMKVIELSYDHLPHHMKPCFLYLARYSKDAKIDRDLLKINWRAEGLVEQIEKMSLEEVMDNLISSSLVI
TFNEIGNDPTCQLHDLVHDFCLIKAKEENLF
>PHU13566.1
KNPVESKSLTTGKLIVGFEEETNWLITKLTSGPKDLEVISIIGMPGSGKTTLAYKVYSDESVCSHFDLRAWCTVGQEYDE
TKLLVKIFNQVTSSDLKFSEEIDVADKLRKQLYGKRYLIVLDDVWDTTTWDDLTRPLPEVEKGSRIILTTRQKEVAFHGK
GNTDPLNLRLLSPEESWELIEKRAFGDQSCPDELLEVGKEIAENCKGLPLVADLIAGVIAAREKTKSAWLEVQNNLSSFI
LRSEVDVMKVIELSYDHLPHHLKPCFLYLARSVKDTAIDRDILKLLWRAEGLVEQTGMKSVDELMEIYLDNLISSSLVIA
FNEIGDVPTCKIHDLVHDFCLIKARGEKLF
>PHU13571.1
VVNSTKKIVESKSLTVGKIIVGFEEETNWLISKLTSGLKVLDVISITGMPGSGKTTLAYKVYNDESVSRRFDIRAWCTVG
QEYDKINLLEKVYNQVTDHDSKLSENIDVADELRRHLIGKRYLIVLDDLWDTDAWDKLTRPFPLVENGSRIILTSRDMEV
GLYGKRNTDPLNLRLLRPEESWELLEKRAFGNKSCPDELLDVGKEIAQNCKGLPLVVDLIAGVIAGREKTKSVWLEIRNN
LNSFILNSEVYVMKVMKLSYDHLPLQLKPCFLYLARYPKDNAVDRDWLKMFWCAEGLVEQTELKSLEEVMEIYLDNLISS
SLVIAFNEIGNYPTCQLHDLVHDFCLIKAKEEKLF
>PHU13582.1
ANSTKKPVERKSLTTDKMIVGFKEETNWLITKLTCGPKDLDVISITGMPGSGKTTLAYKVYSDESVCSHFDLRAWCTVDQ
EYDETKLLVKIFNQVTSSDLKFSEEIDVADKLRKQLYGKRYLIVLDDVWDTTTWDDLTRPLPEVEKGSRIILTTRQKEVA
FHGKGNTDPLNLRLLSPEESWELIEKRAFGDQSCPDELLEVGKEIAENCKGLPLVADLIAGVIAAREKTKSAWLEVQNNL
SSFILRSEVDVMKVIELSYDHLPHHLKPSFLYLPRWPKDTTVDIDMLKMFWRTEGLVEQTEMMNVEEAMEIYLDNLISSS
LVIAFNEIGDFPTCKIHDLVHDFCLIKARGEKLF
>PHU13583.1
ANSTKKPVERKSLTTDKMIVGFKEETNWLITKLTCGPKDLDVISITGMPGSGKTTLAYKVYSDESVCSHFDLRAWCTVDQ
EYDETKLLVKIFNQVTSSDLKFSEEIDVADKLRKQLYGKRYLIVLDDVWDTTTWDDLTRPLPEVEKGSRIILTTRQKEVA
FHGKGNTDPLNLRLLSPEESWELIEKRAFGDQSCPDELLEVGKEIAENCKGLPLVADLIAGVIAAREKTKSAWLEVQNNL
SSFILRSEVDVMKVIELSYDHLPHHLKPCFLYLARSVKDTEIHRDELKSLWRAEGLVEQTGMMNVEEAMEIYLDNLISSS
LVIAFNEIGDLPTCKLHDLVHDFCLIKARQEKLF
>PHU13677.1
SIKKPVEIKSLTASKIIVGFEEETHWIISKLTSGPKDLDVISITGMPGSGKTTLAYKVYNDESVSRRFDIRAWCTIGQEY
DKKELLEKVYKQVTGSDSKLSENIDVADELRRHLIGKRYLIFLDDLWDTDTWDKLKRPFPVVENGSRMILTTRKMEVALY
GKHNTDPLKLRLLRSEETWELLEKRAFGEESCPNELLDVGKEIAQNCNGLPLVADLIAGVIAGREKKKTAWLEIRNNLKS
YVFNSEVDVMKVIELSYDHLPHHLKPCLLYLASAPKSAGLRVNWPAQGLVEQTEMKSMVYFDNLISSSLVTFINEIGNEP
FFLMHELISDFCLIKAKEEKLF
>PHU13684.1
VNCTKKTVENKSLTAGKIIVGFEEETNLLLSKLTSGTKDLDVIIITGMPGSGKTTLAYKVYNDESVCSHFDLRAWCTVDQ
EYGEKKVLMKLLNQIIGSDLKFGEEIDVADKLRKQLYGKRYLIVLDDVWDIDTWDDLTRPFPEVEKGSRIILTTRQKEVA
FHAKANTDPLNLRLLRPEESWQLIEKRAFGKESCPDELLDVGKEIVQNCKGLPLVADLIAGVIAGREKTKSVWLEVRNNL
KSFILNSEVDVMKVIELSYDHLPHHVKPCFLFLARCLKDTAVDRDVLKMFWRAEGIVEQTEMMSVEEVMEIYMDNLISSS
LVIAFNEIGNVPTCQLHDLVHDFCFIKARQEKLF
>PHU18227.1
ISANSPNKPVENKLSISGKIIVGFEEETEWIIRKLTSGPAELDVIPIVGMPGIGKTTLAYKVYNDKSVVCHFDVCAWCTV
DQERNEKKLLQKIFNEVTGSKVRVNEDGIDNDVADKLRKWLFGKRYLIVLDDLWDTATWDELTRPFPTEFQKGSRVILTS
QKKEVALHGKCHSDPLDLRLLRPEESWELLEKRVFGEEHCPDELKDVGEKIAQKCDGLPLVLDLISGVISRKERKEALWL
EVLNNLSSFIFKDEEDVMKVIQLSYDHLSDHLKPCFLYLASYPKDKNIRISELKHLWSDEGLVEATDLKSVEEVTEVYVD
ELISSSLVIVRSGRHTTCQIHDLVHDFCSIKARKEKLF
>PHU18406.1
NSPNKPVENKSSTTSKIIVGFEEETEWIIRKLTGGPSEVDVISIVGLPGLGKTTLAYRVYNDKSVVDHFDVRAWCIIDQE
HNEKKLLKRIFNEVIGLKERVSEDGIDNNIADDLRKQLFGKRCLIVLDDLWDTATWDELTRPLYAIPPEFQKGSRVILTS
RKKEVAKHAKCCSDPLDLRLLRPEESWELLEKRVFGEERCPDELKDVGEKIAEKCYGLPLVLDLISGIISRKEKKEALWL
EVLNNLSSFIFKDEEEVMKVIQLSYDQLSNHLKPCLIYLASYPKDEYIAISDLEYLWSAEGLMEQSEVKVYVDELISSSL
VVVSNERGAYPHCQIHDLVHDFFLRKARKEKLF
>PHU18407.1
IFTNSPNKPVENKLSIASKIIVGFEEEKEWIIRKLTIGPSEVDVISIVGMPGLGKTTLAYRVYNEKSVVGHFDVRAWCTV
DQERNEKKLLQRIFNQVIGLKGSFNEDGIDNDVADKLRKHLIGKRYLIVLDDLWDTATWNELTRPFPSEFQKGSRVILTS
RKKEVAVHGKCHSDPLDLRLLRLEESWELLEKRAFGEEHCPDELKDVGEKIAQKCDGLPLVLDLIGGVISRKENKEALWL
EVLNNLSSFIFNDEEEVMKVIQVSYDHLSDDLKPCFLYLASYPNDKDIDISLLKQLWSDEGLVEPTDLKSVEEVMEVYVD
ELISSSLVIVRSGRHSSCQIHDLVHDFCSIKARMEKLF
>PHU18411.1
KPVENTSSIAGKIIVGFEEEIEWIIRKLTRGPTEIDVVSIVGMPGIGKTTLAYRVYNDKSVVGHFDVRAWCTVDQERNEK
NLLQKIFNQVTGLKGNFIEDGIENDVADKLRKHLFGKRYLIVLDDLWDTATWDELTRPLYTIPSEFQKGSRVILTSRKKE
VALHGKCHSAPLDLRLLRPEESWELLEKRVFGEDHCPDELKDVGEKIARKCDGLPLVLDLIGGVISRKENKEALWLEVLN
NLSSFIFNDGEEVMKVIQVSYDHLSDHLKPCFLYLASYPKDKDIDISLLKQLWSDEGLVEPTDLKSVEEVMEVYVDELIF
SSLVIVRGGRHTSYQIHDLVHDFCSIKARKEKLF
>PHU18412.1
HSPNKPVENKSSTTSKIIVGFEEETEWIIRKLTGGPSEVDVISIVGLPGLGKTTLAYRVYNDKSVVDHFDVRAWCTIDQE
HNEKKLLQRIFNEVIGLKERVSEDGIDNNVADDLRKQLFGKSDLLDLRLLRPEESWELFEKKVFGEERCPDELKDVGEKI
AEKCDGLPLVLDLISGVISRKEKKEALWIEVLNNLSSFIFKDEEEVMKVIQLSYDHLSDHLKPCFLYLASYPKDKDIDIS
LLKQLWSDEGLVEPTDLKSVEEVTEIYVDELTSSSLVIVRGGRHSSCQIHDLVHDFCSIKARMEKLF
>PHU18764.1
NSPNKPVENKLSISSKIIVGFEEEIEWIIRKLTSGTSEVDVISIVGMPGLGKTTLVYRVYNDNSVVGHFNVRAWCTVDQE
RNQKKLLQKIFNQVIVLKERDSEDDIDDDVADKLRKYLFGKRYLIVLDDLWDTATWDELTRPLYTIPSEFQKGSRVILTS
RKKEVALHGKCHSAPLDLRLLRPEESWELFAKNVFGEEHCPDELKDVGEKIAEKCDGLPLVLDLIGGVISRKEKKEALWL
EVLNNLSSFIFKDEEEVMKVIQLSYDHLSDHLKPCFLYLASYPKDKDIDISLLKQLWSDEGLVEPTDLKSVEEVTEVYVD
ELIASSLVIVRGGREQSCQIHDLVHDFCSIKARKEKLF
>PHU21186.1
HVVDPSEHLPTQHSNPVNDEEMVGFEIAAEKLIQYLTRGTSEQDVIPIVGMGGQGKTTIARKLYNDNIIVSHFDVRAWCI
VSQRYNRRGILQEIFSQVTGSKDNGDEVGELADKLRKSLMGKRYLIVLDDMWNCMAWDELRLCFPDVGNRSRIVITTRLE
KVGAHVMNHTDPYFLPFLTPEESFQLLQKKVFPREGFPPELEDVSLAVAKRCKGLPLVVVLVAGIIKKKKMKESWWHEVK
KSLLSYLGESEGYGLSTMKLSYDNLPDYLRPCLLYMGMFPEDARIPVSKLINLWIAEGFVQNIDSGTSMEEAAEGYLMDL
VRSNVVMASRRRYNGKVKYCQVHDVVLHFCLRKSREEKFM
>PHU21240.1
SVVEPSKHLPTHRSNPMNDEEIVGFENESEKIIQYLIRGTHEIDVVPIVGMGGQGKTTIARKVYNNGNIVHYFDVRAWCI
ISQSYNRRDLLQEIFSQVAGKEDKGDKEDILAYELKQSLTGKRYLIVLDDMWDGKAWDDLRFSFPDGNRSRIVITTRLEE
VAKQVKHHIDPYSLPFLTPDDSLKLLQKKVFQQESCPPSLQDVSKAVAERCKGLPLVIVLVAGIIKRNKMDASWWHEVKN
SLVSYHGESEGYSLSTMQLSYDNLPDHLRPCLLYMGMFLEDARIPVSELISLWIAECFVQNIESRRLEETAEGYLNDLIS
SNVVMVSGRKYNGKVKYCQVHDVVLHFCLNKSREEKFM
>PHU21241.1
VVEPSKHLPIHRSNPVNDEEIVGFENESEKIIQYLIRGTHEIDVVPIVGMGGQGKTTIARKVYNNGSIVYHFDVRAWCII
SQSYNRRDLLQEIFSQVTGKEDKGDKEDIIADELKKSLMGKRYLIVLDDMWDSKSWDDLRLSFPDVGNRSRIVITTRLEE
VAKQVKHHIDPYSLPFLTSDDSLKLLQIKVFQQESFPPSLQDVSKAVAERCKGLPLVIVLVAGIIKRNKMEASWWHEVNS
LSTMQLSYDNLPDHLRPCLLYMGMFPKDSRIPVSELISLWIAECFVQNIEESGRLEETAEGYLNDLISSNVVMVSGRRYN
GKVKYCQVHDVVLHFCLNKSREEKFM
>PHU21576.1
HVVDPSEHLPTQHSNPVNDEEMVGFEIAAEKLIQYLTRGTSEQDVIPIVGMGGQGKTTIARKLYNDNIIVSHFDVRAWCI
VSQRYNRRGILQEIFSQVTGSKDNGDEVGELADKLRKSLMGKRYLIVLDDMWNCMAWDELRLCFPDVGNRSRIVITTRLE
KVGAHVMNHTDPYFLPFLTPEESFQLLQKKVFPREGFPPELEDVSLAVAKRCKGLPLVVVLVAGIIKKKKMKESWWHEVK
KSLLSYLGESEGYGLSTMKLSYDNLPDYLRPCLLYMGMFPEDARIPVSKLINLWIAEGFVQNIDSGTSMEEAAEGYLMDL
VRSNVVMASRRRYNGKVKYCQVHDVVLHFCLRKSREEKFM
>PHU26058.1
TMNTNIGNTSSQLDRTPNLNDEIVGFEDEIAKLRARLTEGTKARDVISIVGMPGQGKTTLAYRLYSDKSVVAHFDIRAQC
SVSQLYSRLDLVLAILHDTDQRRDKSILHDAAGEDSQRRKMREDDLADDLRKNLLPKRYLILLDDVWETSVWDDLRGCFQ
DANNGSRIIITTRDHEVANYSRCHSEPLQLRMFNDGESWMLLKKKVFGEEHCPPLLTNVGKKIAKKCGKLPLSIALVAGI
LSEMEKKEEYWERVAANLGSHIHSDSKAIIEQSYQNLPYHLRCCFLYFGSFLEDTMISVSKLTKLWTSEGFIKGYEGKSP
EDIAECYLENLITRNLVMDAKRSFGGKIKACRVHDLLHDFCKERAKEENLL
>PHU27292.1
VVNSSKKPVESRSLPSGKIIVGFEDETDWIISKLTSGPKELDVISITGMPGSGKTTLAYKVYNDKSVSRHFDIRAWCTVD
QVSDKKKLWVELFNLVAGSGLKFSEDIDVADMLRKQLFGKRYLIVLDDVWDSTTWDALTRPFPLCEIGSRIIFTTREKNV
AIHGKRNTDPLNLRLLRPEESWELLEKRAFGEQSCPDELLDIGKEISQKCQGLPLVADLIAGVIARREKKKTVWLEIRNN
LNSFIFDSEVDVMKVIELSYDQLPHHLKPYLLYLACFSKDTAVRVDVLKLLLHSEGLVEDVMEDYLDNLISSSLVILFDE
IGFYSTFQLHDLVYGFCLIKAREEMLF
>KAF3616913.1
KNPVERKSFTAGKIIVGFEEETNWLIIKLTSGPKDLDVISITGMPGSGKTTLAYKVYNDESVCSHFDFRAWCTVDQEYDE
KRLLVKLLNQVTGSDLKFSEEIDVADKLRKQLFGKRYLIVLDDVWDTTTWDDLTRPFPEVEKGSRIILTTRQKEVAFHGK
CNTDPLNLRLLRPEESWELLEKRAFGNESCPDELLDVGKEIVQNCKGFPLVVDLIAGVIAGFKKTKDVWLDVRNNLNSFI
LNSEVDVMKVIELSYDHLPHQCKPCFLYLASYPKDKEINRERLKMYWRAEGLVEHTKTMSAEEVMEIYLDNFISSSLVIA
FNEIGDFPTFKIHDLVHDFCLIKAREEKLF
>KAF3618115.1
VESKSLTGGKIIVGFTEETNWLIRKLTRGPASLDVISVTGMPGSGKTTLAYKVYHDKSVCSHFDLRAWCTVDQEYNENNL
LVKLLNQVTSSDLKFSEDIDVADKLRKQLYGKRYLIVLDDVWDIGTWDDLTRPFPKVVNGSRIILTTRQKKVAFHAKGNT
DPLNLRLLRPEESWELLEKRAFGKESCPAELLDVGKEIAQNCKGLPLVVDLIAGVIAGREKTKSLWLEVRNNLNSFILNS
EVDVMKVIELSYDHLPHHLKPCLIYLASFPKDSEVDRDELKMYWRAEGLIEQTGMKSVEEVMEVYLDNLISSSLVIAFSD
IRNLPICHIHDLVHDFCLVKAREEKLF
>KAF3618117.1
VVHSTKKSVESKSITAGKIIVGFEEETNWLFSKLTSGPKELDVISITGMPGSGKTTLAYKVYNDESVCSHFDLRAWCTVD
QEYDEKKLLMKLFNQVAGLDLKFSEDIDVADKLRKQLYGKRYLIVLDDVWDTTTWDDLTRPFPDVEKGSRIILTTRQKEV
AFHGKGNTDPLNLRLLRPEESWELLEKRAFGEQSCPDELLEVGKEIAQNCKGLPLIVDLIAGVTAGLEKKKAVWLEVRNN
LNSFILNSEVDVMKVIELSYEHLPHHMKPCFLYLASFPKDAKISRDRLKMFWRAEGLVEQTEMMSLEEVMEIYLDNLISS
SLVIASNDIGDIPTCQLHDLVHGFCLIKAREEKLF
>KAF3621834.1
ALNTVPAQTSNLARFPMMNEEIVGFEDVIENLRDQLIKGTKGRDVISVVGMPGLGKTTLAYRLYYDRLITSHFDIRAQCC
VSQVYSRKDLLVAILRDAVNVDSGCREKQADELADQLRKTLFSKRYLILLDDVWETSVWDDLIGCFQDVNNGSRVILTTR
NHEVATYARFQSDPHPLRMFNNDESWELLRKKVFGEESCPLLLNNIGQQIAMKCGQLPLSVALVAGILAEMEKKVECWEQ
LANNLGPHIQKDSRSVIEQSYQILPYHLRSCFLYFGAFLEDNVIDVSKLTWLWISEGFIRSCEGKSLEDIAEGYLENLIG
RNLVMGTKRSPQGKIKACRIHDLLHDFCKERAKEEMRI
>KAF3622676.1
DTLDTEELTNTPRMTEEVVGFEDVMEKLREQLISGSKQLDVISVVGMPGLGKTTVANKLYSDEFVVSRFEIRAQCCVSQA
YSRRNVLLSILRDAIGESPTLAKLSTDILADQLRKILLRKRYLILVDDVWEASVWDDLRCCFHDDNNGSRIILTTQHGGV
AENAKSVSDPLYLRLLNDDESWKLLKQKVFGEESCSVLFSNIGKEIANKCRGLPLSIVLVAGMLTKMKKSEICWKQVAMN
LCTDILSNSKTIIEQSYQSLPYHLKPCFLYFGVFLEDKEINVSILTWLWIAEGFIKSRDDKSLEDIAEGYLESLIGRNLV
TVAKWSSSGKVKTCRIHDLLLCFCKERAKEKNLL
>KAF3623065.1
SLIVVNSRKNPVERKSLTTRKIIVGFKEETNWLISKLTSGPKDLDVISITGMPGSGKTTLAYKVYNDISVCSRFDLRAWC
TVDQEYDEKKLLVKIFNQVTGSDLNFSEDIDVADMLRRQLFGKRYLIVLDDVWDTTTWDDLTRPFPDVEKGSRIILTTRQ
KEVAFHGKGNTNPLNLRLLGPEECWELIEKRAFGKESCPDEPLDVGKEIAENCKGLPLVADLIAGVIAGREKEKSVWLEV
RNNLNSFILNIEVDVMKVIELSYDHLPHHLKPCFLYLASYPKDTAVDREILKTYWCAEGFVEQTGMKCLEEEMEIYLDKL
VSSSLVIAFSEIDLMPRILN
>KAF3623295.1
VLNSTKMTVENKSLTAGKIIVGFEEETTWLISKLTSGPKDLDVISITGMPGSGKTTLGYKVYNDKSVCSHFDLRAWCTVD
QDYDEKEVLVKLFNQVTGSDLKFSEDIDVADKLRKQLYGKRYLIVLDDVWDTTTWDELTRPFPKVEKGSRIILTTRQKEV
ACHGKGITDPLNLRLLRPEESWELLEKRAFGEESCPDELLEVGKEIAQNGKGLPLVVDLIAGVIAGREKSKSVWLEVRNN
LNSFILNSEVDVMKVIELSYDHLPHHMKPCFLYLARFRKDKKINRNLLKMYWRAEGLVERMKMMNVEEEMEIFLDNLISS
SLVIAFNEIGNLPACQIHDLVHDFCLIKAREEKLF
>KAF3623789.1
ISANSPNKPVENKLSITGKIIVGFEEETEWIIRKLTSGPAELDVIPIVGMPGLGKTTLAYKVYNDKSVVCHFDVCAWCTV
DQERNEKKLLQKIFNEVIGPKGRVNEDGIDNDVADKLRKWLFGKRYLIVLDDLWDTATWDELTRPFPTEFQKGSRVILTS
RKKEVALHGKCHSDPLDLRLLRPEESWELLEKRVFGEEHCPDELKDVGEKIAQKCDGLPLDEEEVMKVIQLSYDHLSDHL
KPCFLYLASYPKDKDIRISELKDLWSDEGLVEATDLSVEEVTEVYVDELISSSLIDSEYLYNSVSYNWHLRHLR
>KAF3624664.1
SHTSSVLARTLRIDDEIVGFEDEIGTLIRQLTGGSKKRDIISIVGMPGAGKTALANRLFLDKSVVRHFDVHARCYMSSAH
SRRERLLSILEMLHVSIDESSLLSKKTNDLAAMLRKILHTGRYLILLDDVPDARAWDDLEPCFCDTNNGSRILLTTRHYN
VANNVKLLSEPLCLRMLDDGESWMLLKKKVFGEGFCSPLLEKVGRKIARKCGGLPLSIVFVACILARKERAEQCWKQVAR
SLGSEIPCYPENIIEQSYQDLPYHLKSCFLYFGMFSDQEEINISKLTLLWIGEGFVKGDEHKSLEDIAEGYLKNLVESNL
VMLAKRSYGGKVKVCRIHDILFHFCKARAHTENLI
>KAF3624905.1
VVNSSKKPVESRSLPSGKIIVGFEDETDWIISKLTSGPKELDVISITGMPGSGKTTLAYKVYNDKSVSRHFDIRAWCTVD
QVSDKKKLWVELLNLVAGSGLKFSEDIDVADMLRKQLFGKRYLIVLDDVWDSTTWDALTRPFPLCEIGSRIIFTTREKNV
AIHGMRNTDPLNLRLLRPEESWELLEKRAFGEQSCPDELLDIGKEISQKCQGLPLVADLIAGVIARREKKKTVWLEIRNN
LNSFIFDSEVDVMKVIELSYDQLPHHLKPYLLYLACFSKDTAVRVDVLKLLLHSEGLVEDVMEDYLDNLISSSLVILFDE
IGFYSTFQLHDLVYGFCLIKAREEMLF
>KAF3625092.1
NSIKKPVESKSLTASKIIVGFEKETHWIISKLTSGPKDLDVISITGMPGSGKTTLAYQVYNDESVSRHFDIRAWCTIGQE
YDKKELLEKVYKQVTGSDSKLSENIDVADELRRHLIGKRYLIFLDDLWDTDTWDKLKRPFPVVENGSRMILTTRKMEVAL
YGKHNTDPLNLRLLRSEETWELLEKRAFGEESCPNELLDVGKEIAQNCNGLPLVADLIAGVIAGREKKKTAWLEIRNNLK
SYVFNSEVDVMKVIELSYDHLPHHLKPCLLYLASSPKSSGLKVNWPAQGLVEQTDMKSMVYFDDLISSSLVTFINEIGNE
PIFLMHELISDFCLIKAKEEKLF
>KAF3628188.1
NPAERKSLTTGKIIVGFKEETNWLISKLTSAPKDLDVISITGMPGSGKTTLAYKVYNDEAVCSHFDLRAWCTVDQEYDEK
KLLVKLFNQVTGSDLKFSEDIDVADMLRRELFGKRYLIVLDDVWDTTTWDDLTRPFPEVEKGSRIILTTRQKEVALHGKG
NTDPLNLRLLSPEESWELIEKRAFGEQSCPDELLDVGKEIAENCKGLPLVSDLIAGVIAGREKEKSVWLEVRNNLNSFIL
NSEVDAMKVIELSYNHLPHHLKPCLIYLASFPKDREIQFDALQIYWRAEGLAEKTEVLQVYFDSLITSSLVTSFNEIGYR
QTCQIHDLVHDFCLIKAREEKLF
>KAF3631805.1
KNPVERKSLTTGKIIVGFEEETNWLISKLTSGLKDLDVISITGMAGSGKTTLAYKVYNDESVCSHFDLHAWCTIDQEYDE
KKLLMKLFNQVTGSDLKFSEDIDVADKLRKQLYGKRYLIVLDDVWDIDTWDELTRPFPEVVKGSRIILKTRQKEVAFHGK
CNTDPLTLRLLRPEESWELLEKRAFGEESFPDELLDVGKDIVQNCKGLSLVVDLIAGVIAGLEKKKVVWLEVRNNLNSFI
LNSEVDVMKVIELSYDHLPHHMKPCFLYLASYPKDQEININALKIYWRAEGLAEQREMMSFEEVMEIYLDNLISSILVIA
FNEIGNHPTCQIHDLVHDFCLIKARQEKLF
>KAF3631806.1
KNPVERKSLTTGKIIVGFKEETNWLISQLTSGPKDLDVISITGMPGSGKTTLAYKAYNDESVCSHFDLRAWFTVDQDYDE
KEVLVKLFNQVTGSDLKFSEEIDVADELRKKLYGKRYLIVLDDVWDITTWDDLTRPFPEANKGSRIVLTTRQKEVAFHGK
GNSNPLNLRLLRREECWELLEKRAFGNKSCPDELLDVGKEIAQNCKGLPLVADLIAGVIAGLEKEKSVWLEVRNNLNSFI
LNSEVDVMKVIELSYDHLPLQLKPCFLYLASFSKDTEIHRKVLKIYWRAEGLVEQTEMMSVDEVSEIYLDNLISSSLVIA
FNEIGYYPTCQLHDLVHDFCLIKAKEEKLF
>KAF3634241.1
VVNSTKKIVESKSLTVGKIIVGFEEETNWLISKLTSGLKDLDVISITGMPGSGKTTLAYKVYNDESVSRRFDICAWCTVG
QEYDKINLLEKVYNQVTGPDSKLSENIDVADELRRHLLGKRYLIVLDDLWDTDAWDKLTRPFPLVENGSRIILTSRDMVV
GLYGKRNTDPLNLRLLRPEESWELLEKRAFGNKSCPDELLDVGKEIAQNCKGLPLVVDLIAGVIAGREKTKSVWLEIRNN
LNSFILNSEVYVMKVVKLSYDHLPLQLKPCFLYLARYPKDNAVDRNWLKMFWCAEGLVEQTELKSLEEVMEIYLDNLISS
SLVIAFNEIGNYPTCQLHDLVHDFCLIKAKEEKLF
>KAF3636787.1
PKKPVESKSLTAGKIIVGFEEETNWLIRKLTSGPANLDVISITGMPGSGKTTLVYKVYNDESVCSHFDLRAWCTVDQQCD
GKKLLVKIFNQVTGSDLKFSEVTDVADKLRKQLYAKRYLIVLDDVWDTTTWDDLTRPFPKVEKGSRIILTTRQKEVAFHV
KGNTNPLNLRLLRPEESWELLEKRAFGNESFPDELLDVGKEIVQNCKGLPLVVDLIAGVIAGLEKKKSVWLEVRNNLSSF
IFNSEVDVMKVIELSYDHLPHHLKPCLIYLACFRKDTAVERITLEMYLCAEGLVEQTKMKSLEEEMEIYLDKLISSSLVI
ACNELGDLPSCQLHDLVHDFCLIKAREEKLF
>KAF3638048.1
VEPSKHLPTHRSNPVNDEEIVGFENESEKIIQYLIRGTNEIDVVPVVGMGGQGKTTIAKKVYNNGSIVRHFDVRAWCIIS
QSYNRRDLLQEIFSQVTGKEDKGDKEDILADKLKKSLTGKRYLIVLDDMWDGKAWDDLRFSFPDVGNRSRIVITTRLEEV
AKQVKHHIDPYSLPFLTSDESLKLLQKKVFQQESCPPSLQDVSKAVAERCKGLPLVIVLVAGIIKRNKMEASWWHEVKNS
LVSYNGESEGYSLSTMQLSYDNLPDHLRPCLLYMGMFPEDSRIPVSELISLWIAECFVQNIEESGRLEETAEGYLNDLIS
SNVVMVSGRRYNGKVKYCQVHDVVLHFCLNKSREEKFM
>KAF3646594.1
NSTKKPVERKSLTTGKVIVGFKEETDWLIRKLTNGPANLDVISIFGMPGSGKTTLAYKVYNDKSVFSHFDLRAWCTVDQE
YDEKTLLVKLFNQVTGSDLKFGEDIDVADMLRKQLFGKRYLIVLDDVWDIDAWDGLTRPFPEAEKRSRIILTTRQKEVAF
HAKGNTDPLNLRLLSPEESWELLEKRAFGNDSCPDELLEVGREIARNCKGLPLVADLIAGVIVGREKKKTAWLEIRNNLN
SFILNSEVEVMKVIELSYDHLPNHLKPCLLDLATLRKDTAIIINVLKAYWRAEGFVEEVMEVYLDNLISSSLVIIFNEIG
HHSTCQIHDLVHDFCSIKARKEKFY
>KAF3650263.1
TVKHVATQHSNLMTAEEIVGFRNDTEKMIQYLTRGTNELDVVPIVGMGGQGKTTIARKVYNHDIVISHFDVRAWCIISQT
YNRRELLQDIFNQVTNSNDKGDKDDVLADILKKNLTWKRYLIVLDDMWDGAAWDDFCLCFPDVGNRSRIVVTTRLEKVGE
HVKRYTDLYFLPFLTPDESCKLLQKKVFQEEDFPLELQDVSLAVAKRCRGLPLVVVLIAGIIKKRPMEESWWHEVKNALF
SYLGESEEYSLSTMQLSYDNLPDHLRPCLLYIGMFPEDARIPVSKLISLWIAEGFMQNVESGRLMEEAAEGYLMDLISSN
VVMVSKREYNGKVKYCHVHDVVLHFCMERSREEKFM
>KAF3650333.1
KPVINRSSIASKINVGFEEETEWIIRKLTSGPAEVDVISILGMPGLGKTTLAYRVYIEKSVVGHFDIRAWCTVDQERNEK
KLLQKIFNEVIGLKESEDYIDDDVADRLWRQLFGKRYLIVLDDLWDTATWDELTRPFPTEFQKGSRVILTSRKKEVALHG
KRHSVPLDLRLLRPDESWELLEKRVFGEERCPDELKDVGEKIARKCDGLPLVLDLIGGVISRMEKKEALWLEVLNNLSSF
IFKDEEEVMKVIQLSYDHLSGHLKPCLLYLASYPKDKNIAISWLKDLWSDEGLVEPTDLKSVEEVTEVCVDESISSSLVI
VRGGRHPSCQIHDLVHDFCSIIARKEKLF
>KAF3653998.1
DTTASADPSTQSDTAPMMNQEIVGFEDVMGTLKEKLIKGSKELDVVSIVGMPGLGKTTLANKLYFDEHVKSHFDIRAQCV
VSQVYTRKDLLLVLLRDAIGYIPVFHETPSEADVADTLRKVLWHNRYLILVDDIWETTAWDDLRSCFRDDNNGSRIILTT
RDHEVAIYAKSVSDPLRLRMFKEDESWKLLEKKVFHKEKFSPHLTEVGLEIAKKCGRLPLSIVLVAGILAKMEKKEQCWR
QLAAEFGPHIHNDSKNIIEKSYQHLPYHLRLCFLYFGAFLEDEEIKVSKLTSLWISEGFIKSCKDENLEDTADCYLENLI
GRNVVTDVKRSSTGKVKTCRIHDLLLDFCKERANKENLI
>KAF3655518.1
NKSSIAGKIIVGFEEETEWIIRKLTTGPAEVDVISIVGMPGLGKTTLAYKVYNEKSVVGHFDILAWCTVDQERNEKKLLQ
KIFNQVMGLKERFNEDDIDDVADKLRKELFGKRYLVVLDDMWDTATWDELTRPFDPLDLRLLRPEESWALLEKRVFGEES
CPDELRDVGEKISQKCDGLPLVLDLISGVMSRKEKKEVLWLEILNNLSSFIFKDEEEVMKVTQLSYDHLSDHLKPCFLYL
ASYPKDEDIEISQLKDLWSREGLVEQTDLKSVEEVTEVFVDELIASSLVIVRGRRKQRCQIHDLVHDFCSIKARTEKLF
>KAF3655754.1
NKSSIAGKIIVGFKEETKRIIRNLTSGPAEIDVISIVGMPGLGKTTLAYRVYNEKSVVGHFDVRAWCTVDQERNQKKLLQ
KIFNQVNGLKGSFNEEGIDDDIADKLRKHLFGKRYLIVLDDLWDTATWDELTRPLFTIPSEFQNGSRVILTSRKKEVALH
GKCHSDPLDLRLLRPEESWELLEKRVFGEEHFPDELKDVGAKIAEKCNGLPLVLDLIGGVISRKEKKQALWLEVLNNLSS
FIFKDEEEVMKVIQLSYDHLSDHLKPCFLYLASYPKDKNIRISWLKDLWSDEGLVEPTDMKSVEDVTEVYVDELISSSLV
IVRGGRHPSFQIHNLVHDFCSIKARMEKLF
>KAF3658255.1
LIVVNSTKKVENKSLTTDKIIVGFEKETNWLISKLTSGPKDLDVISITGMPGSGKTTLAYKVYNDKSVARRFDIRAWCTV
GQECDKRNLLNKVYNQVTGPDSKLIENIDVADELRRHILGKRYLILLDDLWDTDTWDKLTRPFPLADNESRIILSSRDME
VGLYGKCNTDLLNLRLLRLEESWELLEKRAFGEQSCPDELLEVEKEIAQKFEVDVMKVIELSYDHLPLQLKPCFLYLAHY
PKDTQISRDLLKMYLRAEWLVKEKRMKSVEEVMEAYLDNLIFNILVITFNEIDLMPQIVQIYY
>KAF3658276.1
AMYTVAAHTSSNLARSPRMTEEIVGFKDVIQTLRGQLISGTKERRVIPIVGMPGLGKTTLAYRLYFDRGKLADELANELR
KALFSKRYLVLLDDVWEVNVWDDLIGCFNDASNGSRIILTTRNFEVANYTRFQSDPLQLRMFNEDESWELLRKKVFGEEN
CSTLLTKIGRQIAEKCGQLPLSIALVAGILAEMEKKEECWEQLANNLGPHIHKDSRAIIEQSYQILPYHLRSCFLYFGSF
LEDSVIDVPRLTRLWISEGFIKSCEGKSLEDTAKGYFENLLGRNLVMGTKRRYGGEIKACRVHDLLYDFCKERAKEENLL
>KAF3658277.1
NSTVTAHASSSLTQSLRMDEEIVGFKDVTKKLKDQLINGTKGRDVITIAGMPGLGKTTLAYSLYSDRLVASHFDRCAQYC
VSQVYSRKDLLLAVLHDVMGENPQREFKRADELADELRKALFSKRYLILIDDVWETSVWDDLVGCFQDANNGSRVILTTR
NHEVANYARFHSDPLLLRMFNDDESLELLRKKVFGEESFPPLLTNIGKQIAKRCGGLPLSVSLVAGILLKMEKKEECWEQ
VANNIGPYIHNDSRAILEHSFRVLPYHMRSCFLYFGSFLEDSVIPISKLTRLWISEGFVKSCNGKSLEDIAEGYLENLIG
RNLVMGTKRSSRGKIKACRIHDLLHDFCKERAKEQNLF
>KAF3658278.1
NAVTAHKSSNLVRSSRMNEEIIGFEDVIEKLRDQLIKGTKGRDVISIIGMPGLGKTTLAYRLYYDWSVSSHFDIRAQCCV
SQLYSRKELLMAILRDAINEKFESSEKQPDELAYQLHRTLFSRRYLILVDDVWETSVWDDLVGCFRDANNGSRIILTTRN
LDVANYTRFYSDPLQLRMFNEDESWELLRKKVFGEESCPPLLTEVGQQIAKKCGQLPLSVVLVAGILSELEKEEECWERF
ANNLGPHIHKDSRAIIEQSYQILPYHLRSCFLYFGAFPEDSVVHVSTLAQLWISQGFVKSCEGKILEDIAEGYLENLIGR
NLVMGIKRNSQGKIKTCCLHDLLHDFCKERSEEENFI
>KAF3659092.1
KNPVERKSLTTGKIIVGFKEETNWLISKLTSGPKDVDVISITGMPGSGKTTLAYKVYNDESVCSHFDVRAWCTVDQEYDE
KKLLVKLFNQVTGSDLKSSEDIDVADKLRKQLYGKRYLIVLDDVWDTTTWDDLTRPFPEAEKGSRIILTTRQKEVAFHGK
GNTDPLNLRLLRPEESWELLEKRAFGEQSCPDELLDVGKEIAENCKGLPLVADMIAGVIAGLEKKKAAWLEVRNNLNSFI
FGSEVDVMKVIELSYDHLPHHMKPCILFLASFPKDTAMERVVLKIYWRVERLVEQTEMKSLEEEMEIYLDKLTSCSLVIA
FNEIGDAPTCQLHDLVHKFCLIKAREEKWF
>KAF3659093.1
PKNPVERKTLTTGKIIVGFKEETIWLISQLTSGPKDLDAVSITGMPCSGKTTLAYKAYNDESVCRHFDLRAWCTVDQDYD
EKEVLVKLFNQVSGSDLKFSEEIDVADELRKKLYGKRYLIVLDDVWDITTWDDLTRPFPEAKKGSRILLTTRQKEVAFHG
KGNSNPPNLRLLRRLEKEKSVWLEVRNNLSSFILNSEVDVMKVIELSYDHLPLQLMPCFLYLASFSKDTEIHRKVLKMYW
HAEGLVEQTEMMSVDEVTEIYMDNLISSSLVIAFNEMGYYPTFQLHDLVHDFCLIKAKEEKLF
>KAF3662779.1
PSKRQPIQHSDLMYDEEIVGFHNDMKRIIQHLIQGANELDVVPIVGMGGQGKTTCARKVYNSDAIVSHFDVRAWCIISQT
YNRRELLQEIFSQVTGSKDKGDKDDILADELRKSLMKKRYLIVLDDMWDCMTWDNLRLCFPDGGNRSRILVTTRLEKVGE
HVKRHTDLYFLPFLTPDESSKLLQKKVFQREDCPPELHDVSQEVAKRCKGLPLVIILVAGIIKRKKMEASWWHEVKNSLL
SYLGESEGYGLSTMKLSYDNLPDHLRPCLLYMGMFLEDARIPNIESGRLEEAAEEYLMDLIRSNVVMVS
>KAF3664770.1
KQPVESKSLITSKIIVGFEEETNWLISQLTSGPKDLDVISITGMPGSGKTTLAYKVYNDKSVCSHFDLRAWCTVDQDYDE
KNLLVKLFNQVTGSYLKLSEDIDVADELRRKLHGNRYLIVLDDVWDIDTWDDLTRPFPNVKKGSRIILTTRQMEVAFHGR
GTTDPLNLRLLRPEESWEILEKRAFGKESCPDELLDVGKEIVQNCKGLPLVVDLIAGVIAGLEKSKAMWFEVRNNLNSFI
FGSEVDVMKVIELSYNHLPHHMKPCFLYLAKYPKDTKISRDLLKVYWRAEGLVEQTEMKSLEEVMENYLDNLISSSLVIA
FNEIGDSPSCQLHDLVHGFCLIKARREKLF
>KAF3665558.1
TMNTNIGNTSSQLDRTPNLNDEIVGFEDEIAKLRARLTEGTKARDVISIVGMPGQGKTTLAYRLYSDKSVVAHFDIRAQC
SVSQLYSRLDLVLAILHDADQRRDKSILHDAAGEDSQRRKMREDDLADDLRKNLLPKRYLILLDDVWETSVWDDLRGCFQ
DANNGSRIIITTRDHEVANYSRCHSEPLQLRMFNDGESWMLLKKKVFGEEHCPPLLTNVGKKIAKKCGKLPLSIALVAGI
LSEMEKKEEYWERVAANLGSHIHSDSKAIIEQSYQNLPYHLRCCFLYFGSFLEDTMISVSKLTKLWTSEGFIKGYEGKSP
EDIAECYLENLITRNLVMDAKRSFGGKIKACRVHDLLHDFCKERAKEENLL
>KAF3667066.1
LNTVPAHTSNLARSPMMNEEIVGFEDVIEKLRDQLTKGTKGRDVISIVGMPGLGKTTLAYRLYSDRLVASHFDIRAQCCV
SQVYSRKDLLMAILRDAISVNFECRGKQPDELADQLRKTLLPKRYLILVDDMWETRVWDDLIGCFQDANNGSRIILTTRN
IEIANYTRFRSDPLQLRMFNEDESWELLRKKLFCEESFSPLLSKIGKEVAKKCEHLPLSVVLVAGILAEMEKKEECWEQF
ANNLGPHIHKDSRAIIEQSYQILPYHLRSCFLYFGRFLEDSVIPVSKLTRLWISEGFVRSCKGKSLEDIAEGYLENLIGR
NLVMGTKWNCRGKIKACRVHDLLHDFCKERAKEEMRL
>KAF3667138.1
QVGSSCVLSRTNAPTLNDDVVVGFISIVGMPGLGKTTLAKKVFNDEKVLNYFDKRAWCYVSEVYKNKELLLEILSQVLED
VDEATKMKDDADLAVLLYRKLKRKRYLIVLDDLWDIKAWDDLRRSFPDDDNGSRILVTSRLQHLASQVESDTKPDNHPTP
LRFFTVEESWELLQKKVFATDCCPRNLKEPGMRIARSCHGLPLAVTLVAGILARTEKIESWWNEVAESISSYIVDDPNQC
RVILELSYKHLPDYLKPCFLYFGEFLMHPHIPVRKLIWLWIAEGFVSKTEGESFEDIAEDYLTDLIGRSLVMATKKSTNG
SVKVCRVHDLLREYCKRKAEEDNFF
>KAF3682971.1
EPSKRQPIQHSDLIYDEEIVGFHNDMKRIIQHLIQGANEVDVVTIVGMGGLGKTTCARKVYSSEIIVSNFDVRAWCIISQ
TYNRRELLQEIFSQVTGSKDKGDKDDILADELRRSLMGKRYLIVLDDMWDGIAWDDLRLCFPDSGNRSRIVVTTRLEKVG
EHVKRYTDLYFLPFLTPEESCRLLHKKVFQKDDCPPDLQDVSQAVAKRCKGLPLVIVLVAGIIKKKKMEASWWHEVKKSL
LSCLGDSEGYGLSTMKLSYDNLPDYLRPCLLYMGMFPEDARIPASKLISLWIAEGFVQNIESGRLEEAAEEYLMDLIRGN
VVMVSRTRYNGKVKDCQVHDVVLHFCLEKSKEEKFM
>KAF3682977.1
YLPTHHSNPVIDEEIVGFGNDIEKLIQYLIRGTNDLDVIPIIGMGGQGKRTIARKVYNNDMIVSLFDVQACCIISQSYNL
RELLQEIFSQVTSSKDNGDEGDILSDKLRKSLIGKRYLIVLDDMWDCMSWDDLTLCFPDVGHRSRIVVTTRLEKVGEHVK
CYTDLYFLPFLTPDESCGLLQKKVFQKEDYPPELQDVSLAVAEKCKGLPLEIILVAGIIKRNKMEASWWHEVKDALFEYL
DRESGEYSLSTMQLSYDNLPDYLKPCLLYMGMFPEDARIPVSKLISLWIAEGFVQNVESGRLMEEIAEDYLMDLISSNVV
MVSRRRYNGKIKCSQVHDVVLHFCLEKSREERFM
>KAF3682986.1
SVVEPSKHLPTHRSNPVNDEEIVGFENESEKIIQYLIRGTHEIDVVPIVGMGGQGKTTIARKVYNNGNIVHYFDVRAWCI
ISQSYNRRDLLQEIFCQVAGKEDKGDKEDILAYKLKQSLTGKRYLIVLDDMWDGKAWDDLRFSFPDGNRSRIVITTRLEE
VAKQVKHHIDPYSLPFLTPDDSLKLLQKKVFQQESCPPSLQDVSKAVAERCKGLPLVIVLVAGIIKRNKMEASWWHEVKN
SLVSYHGESEGYSLSTMQLSYDNLPDHLRPCLLYMGMFLEDARIPVSELISLWIAECFVQNIESRRLEETAEGYLNDLIS
SNVVMVSGRKYNGKVKYCQVHDVVLHFCLNKSREEKFM
>KAF3618373.1
ISANSPNKPVENKLSITGKIIVGFEEETEWIIRKLTSGPAELDVIPIVGMPGLGKTTLAYKVYNDKSVVCHFDVCAWCTV
DQERNEKKLLQKIFNEVIGPKGRVNEDGIDNDVADKLRKWLFGKRYLIVLDDLWDTATWDELTRPFPTEFQKGSRVILTS
RKKEVALHGKCHSDPLDLRLLRPEESWELLEKRVFGEEHCPDELKDVGEKIAQKCDGLPLDEEEVMKVIQLSYDHLSDHL
KPCFLYLASYPKDKDIRISELKDLWSDEGLVEATDLSVEEVTEVYVDELISSSLIDSEYLYNSVSYNWHLRHLR
>KAF3618679.1
NSPKKPVERKSLTADKIIVGFEEEINWLITRLTSGPKDMDVISITGMPGSGKTTLVYKVYNDESISRRFNIRAWYTVGQE
YDKRNLLEKVYNQVTGPDSKLSENMDVADELSRHLLGKRYLIVLDDLWDTDTWDKLSRPFPLVENGSRIILTSRDMEVGL
YGKRSTDPLNLRLLRLEESWELLEKRAFGNKSCPDELLDVGKEIAENCKGLPLVADLIAGVIAGREKTMSVWLEVRNNSN
SYILNSEVDVMKVIELSYDHLPLQLKPCFLYLSRYPKDEEINRDWLKIIWHAEGLVEQTEKSVDELMEIYFDNLISSGLI
ISFNEIGDEPTCQIHDLVRDFCLIKAREENVF
>KAF3618726.1
SPKKPVESKSLTASKIIVGFEEETNWLIRKLTSGPANLDVISITGMPGSGKTTLVYKVYNDESVRSHFDLCAWCTVDQQC
DGKKLLVKIFNQVTGSDLKFSEVTDVADKLRKQLYAKRYLIVLDDVWDTTTWDDLTRPFPKVKKRSRIILTTRQKEVAFH
VKGNTNPLNLRLLRPEESWELLEKRAFGNKSFPDELLDVGKEIVQNCKGLPLVVDLIAGVLAGLEKKKSVWLEVRNNLSS
FIFNSEVDVMKVIELSYDHLPHHLKPCLIYLACFQKDTAVERITLEMYLCAEGLVEQTKMKSLEEEMEICLDKLISSSLV
IACNELGNLPSCQLHDLVHDFCLIKAREEKLF
>KAF3620570.1
VVHSTKKSVESKSITAGKIIVGFEEETNWLFSKLTSGPKELDVISITGMPGSGKTTLAYKVYNDESVCSHFDLRAWCTVD
QEYDEKKLLMKLFNQVAGLDLKFSEDIDVADKLRKQLYGKRYLIVLDDVWDTTTWDDLTRPFPDVEKGSRIILTTRQKEV
AFHGKGNTEPLNLRLLRPEESWELLEKRAFGEQSCPDELLEVGKEIAQNCKGLPLIVDLIAGVTAGLEKKKAVWLEVRNN
LNSFILNSEVDVMKVIELSYEHLPHHMKPCFLYLASFPKDAKISRDRLKMFWRAEGLVEQTEMMSLEEVMEIYLDNLISS
SLVIASNDIGDIPTCQLHDLVHGFCLIKAREEKLF
>KAF3623596.1
DTLDTEELTNTPRMTEEVVGFEDVMEKLREQLISGSKQLDVISVVGMPGLGKTTVANKLYSDEFVVSRFEIRAQCCVSQA
YSRRNVLLSILRDAIGESPTLAKLSTDILADQLRKILLRKRYLILVDDVWEASVWDDLRCCFHDDNNGSRIILTTQHGGV
AENAKSVSDPLYLRLLNDDESWKLLKQKVFGEESCSVLFSNIGKEIANKCRGLPLSIVLVAGMLTKMKKSEICWKQVAMN
LCTDILSNSKTIIEQSYQSLPYHLKPCFLYFGVFLEDKEINVSILTWLWIAEGFIKSRDDKSLEDIAEGYLESLIGRNLV
TVAKWSSSGKVKTCRIHDLLLCFCKERAKEKNLL
>KAF3624009.1
ALNTVPAQTSNLARFPMMNEEIVGFEDVIENLRDQLIKGTKGRDVISVVGMPGLGKTTLAYRLYYDRLITSHFDIRAQCC
VSQVYSRKDLLVAILRDAVNVDSGCREKQADELADQLRKTLFSKRYLILLDDVWETSVWDDLIGCFQDVNNGSRVILTTR
NHEVATYARFQSDPHPLRMFNNDESWELLRKKVFGEESCPLLLNNIGQQIAMKCGQLPLSVALVAGILAEMEKKVECWEQ
LANNLGPHIQKDSRSVIEQSYQILPYHLRSCFLYFGAFLEDNVIDVSKLTWLWISEGFIRSCEGKSLEDIAEGYLENLIG
RNLVMGTKRSPQGKIKACRIHDLLHDFCKERAKEEMRI
>KAF3626479.1
NSIKKPVESKSLTASKIIVGFEKETHWIISKLTSGPKDLDVISIIGMPGSGKTTLAYQVYNDESVSRHFDIRAWCTIGQE
YDKKELLEKVYKQVTGSDSKLSENIDVADELRRHLIGKRYLIFLDDLWDTDTWDKLKRPFPVVENGSRMILTTRKMEVAL
YGKHNTDPLNLRLLRSEETWELLEKRAFGEESCPNELLDVGKEIAQNCNGLPLVADLIAGVIAGREKKKTAWLEIRNNLK
SYVFNSEVDVMKVIELSYDHLPHHLKPCLLYLASSPKSSGLKVNWPAQGLVEQTDMKSMVYFDDLISSSLVTFINEIGNE
PIFLMHELISDFCLIKAKEEKLF
>KAF3626981.1
LNTVPAHTSNLARSPMMNEEIVGFEDVIEKLRDQLTKGTKGRDVISIVGMPGLGKTTLAYRLYSDRLVASHFDIRAQCCV
SQVYSRKDLLMAILRDAISVNFECRGKQPDELADQLRKTLLPKRYLILVDDMWETRVWDDLIGCFQDANNGSRIILTTRN
IEIANYTRFRSDPLQLRMFNEDESWELLRKKLFCEESFSPLLSKIGKEVAKKCEHLPLSVVLVAGILAEMEKKEECWEQF
ANNLGPHIHKDSRAIIEQSYQILPYHLRSCFLYFGRFLEDSVIPVSKLTRLWISEGFVRSCKGKSLEDIAEGYLENLIGR
NLVMGTKWNCRGKIKACRVHDLLHDFCKERAKEEMRL
>KAF3632135.1
SHTSSVLARTLRIDDEIVGFEDEIGTLIRQLTGGSKKRDIISIVGMPGAGKTALANRLFLDKSVVRHFDVHARCYMSSAH
SRRERLLSILEMLHVSIDESSLLSKKTNDLAAMLRKILHTGRYLILLDDVPDARAWDDLEPCFCDTNNGSRILLTTRHYN
VANNVKLLSEPLCLRMLDDGESWMLLKKKVFGEGFCSPLLEKVGRKIARKCGGLPLSIVFVACILARKERAEQCWKQVAR
SLGSEIPCYPENIIEQSYQDLPYHLKSCFLYFGMFSDQEEINISKLTLLWIGEGFVKGDEHKSLEDIAEGYLKNLVESNL
VMLAKRSYGGKVKVCRIHDILFHFCKARAHTENLI
>KAF3639127.1
INSTKKPVENKSLTTGKIIVGFEEETNWLISKLTSGPKDLEVISLTSMPGSGKTTLAYKVYNDESVCSHFDLCAWCTVDQ
EYDGKKLLVKLFNQVTGSDLKFNEDIDVADKLRKQLFGKRYLIVLDDVWDTTTWDELSRPFPKVEKGSRIILTTREKKVA
FHGRGTTDPLNLRLLRPDESWELLKKRAFGKESCPDELLDVGKEIVQNCKGLPLVVDLIAGVIAGREKKKTVWLEVRNNL
NSFILSSEVDVMKVIELSYDHLPYHLKPCLIYLACFPKDTESTEICCKYIGVLKGLLNRQSLGEVMEIYLDNLISSSLVI
AFNEIDDNPTFQLHDLVHDFCLIKAREEKLF
>KAF3640092.1
VVNSSKKPVESRSLPSGKIIVGFEDETDWIISKLTSGPKELDVISITGMPGSGKTTLAYKVYNDKSVSRHFDIRAWCTVD
QVSDKKKLWVELLNLVAGSGLKFSEDIDVADMLRKQLFGKRYLIVLDDVWDSTTWDALTRPFPLCEIGSRIIFTTREKNV
AIHGMRNTDPLNLRLLRPEESWELLEKRAFGEQSCPDELLDIGKEISQKCQGLPLVADLIAGVIARREKKKTVWLEIRNN
LNSFIFDSEVDVMKVIELSYDQLPHHLKPYLLYLACFSKDTAVRVDVLKLLLHSEGLVEDVMEDYLDNLISSSLVILFDE
IGFYSTFQLHDLVYGFCLIKAREEMLF
>KAF3645277.1
TTASADPSTQSATAPMMNQEIVGFEDVMGTLKEKLIKGSKELDVVSIVGMPGLGKTTLANKLYFDEDVKSHFDIRAQCVV
SQVYTRKDLLLVLLRDAIGYIPVFHETPSEANVADTLRKVLWHNRYLILVDDIWETTAWDDLRSCFRDDNNGSRIILTTR
DHEVAIYAKSVSDPLRLRMFKEDESWKLLEKKVFDKEKFSPHLTEVGLEIAKKCGRLPLSIVLVAGILAKMEKKEQCWRQ
VAAEFGPHIHNDSKNIIEKSYQHLPYHLRLCFLYFGAFLEDEEIKVSKLTSLWISEGFIKSCKDENLEDTADCYLENLIG
RNVVTDVKRSSTGKVKTCRIHDLLLDFCKERANKENLI
>KAF3646824.1
DVQVGSSCVLSRTNAPTLNDDVVVGFNDVEEKIIDGLTRGMTERDVISIVGMPGLGKTTLAKKVFNDEKVLNYFDKRAWC
YVSEVYKNKELLLEILSQVLEDVDEATKMKDDADLAVLLYRKLKRKRYLIVLDDLWDIKAWDDLRRSFPDDDNGSRILVT
SRLQHLASQVESDTKPDNHPTPLRFFTVEESWELLQKKVFATDCCPRNLKEPGMRIARSCHGLPLAVTLVAGILARTEKI
ESWWNEVAESISSYIVDDPNQCRVILELSYKHLPDYLKPCFLYFGEFLMHPHIPVRKLIWLWIAEGFVSKTEGESFEDIA
EDYLTDLIGRSLVMATKKSTNGSVKVCRVHDLLREYCKRKAEEDNFF
>KAF3651740.1
NPAERKSLTTGKIIVGFKEETNWLISKLTSAPKDLDVISITGMPGSGKTTLAYKVYNDEAVCSHFDLRAWCTVDQEYDEK
KLLVKLFNQVTGSDLKFSEDIDVADMLRRELFGKRYLIVLDDVWDTTTWDDLTRPFPEVEKGSRIILTTRQKEVALHGKG
NTDPLNLRLLSPEESWELIEKRAFGEQSCPDELLDVGKEIAENCKGLPLVSDLIAGVIAGREKEKSVWLEVRNNLNSFIL
NSEVDAMKVIELSYNHLPHHLKPCLIYLASFPKDREIQFDALQIYWRAEGLAEKTEVLQVYFDSLITSSLVTSFNEIGYR
QTCQIHDLVHDFCLIKAREEKLF
>KAF3652915.1
KNPVERKSLTTGKIIVGFKEETNWLIRKLTSGPANLDVISITGMPGWGKTTLAYKVYNDESVCSHFDLRAWCTVDQKSDE
KKSLAKLFNQVKSSDLKFSEDIDVADMLRKQLFGKRYLIVLDDVWDTTTWDDLTRTLPEVKKGSRIILTTGQKEVAFHGK
GNTDPLNLRLLSPEESWELIEKRASGDQSFPDELLEVGKEIAQNCMGLLLVADLIAGVIAEREKTKSVWLEVRNNLNSFI
LNSEVDVMKVIELIYDHLPHHLKPCFLHLARCPKDTALERDVLKVFWRAEGLVEQTEMMSVEEVMEIYLDNLISRSLVNA
FHKIGDYPSCQLHDLVHDFCLIKAKEEKLF
>KAF3653676.1
VEPSKHLPTHRSNPVNDEEIVGFENESEKIIQYLIRGTNEIDVVPVVGMGGQGKTTIAKKVYNNGSIVRHFDVRAWCIIS
QSYNRRDLLQEIFSQVTGKEDKGDKEDILADKLKKSLTGKRYLIVLDDMWDGKAWDDLRFSFPDVGNRSRIVITTRLEEV
AKQVKHHIDPYSLPFLTSDESLKLLQKKVFQQESCPPSLQDVSKAVAERCKGLPLVIVLVAGIIKRNKMEASWWHEVKNS
LVSYNGESEGYSLSTMQLSYDNLPDHLRPCLLYMGMFPEDSRIPVSELISLWIAECFVQNIEESGRLEETAEGYLNDLIS
SNVVMVSGRRYNGKVKYCQVHDVVLHFCLNKSREEKFM
>KAF3660794.1
KNPVESKSLTTGKIIVGFEEETNWLITKLTSGPKDLEVISIIGMPGSGKTTLAYKVYSDESVCSHFDLRAWCTVGQEYDE
TKLLVKIFNQVTSSDLKFSEEIDVADKLRKQLYGKRYLIVLDDVWDTTTWDDLTRPLPEVEKGSRIILTTRQKEVAFHGK
GNTDPLNLRLLSPEESWELIEKRAFGDQSCPDELLEVGKEIAENCKGLPLVADLIAGVIAAREKTKSAWLEVQNNLSSFI
LRSEVDVMKVIELSYDHLPHHLKPCFLYLARSVKDTAIDRDILKLLWRAEGLVEQTGMKSVDELMEIYLDNLISSSLVIA
FNEIGDVPTCKIHDLVHDFCLIKARGEKLF
>KAF3660823.1
AMYTVAAHTSSNLARSPRMTEEIVGFKDVIQTLRGQLISGTKERRVIPIVGMPGLGKTTLAYRLYFDRGKLADELANELR
KALFSKRYLVLLDDVWEVNVWDDLIGCFNDASNGSRIILTTRNFEVANYTRFQSDPLQLRMFNEDESWELLRKKVFGEEN
CSTLLTKIGRQIAEKCGQLPLSIALVAGILAEMEKKEECWEQLANNLGPHIHKDSRAIIEQSYQILPYHLRSCFLYFGSF
LEDSVIDVPRLTRLWISEGFIKSCEGKSLEDTAKGYFENLLGRNLVMGTKRRYGGEIKACRVHDLLYDFCKERAKEENLL
>KAF3660824.1
NSTVTAHASSSLTQSLRMDEEIVGFKDVTKKLKDQLINGTKGRDVITIAGMPGLGKTTLAYSLYSDRLVASHFDRCAQYC
VSQVYSRKDLLLAVLHDVMGENPQREFKRADELADELRKALFSKRYLILIDDVWETSVWDDLVGCFQDANNGSRVILTTR
NHEVANYARFHSDPLLLRMFNDDESLELLRKKVFGEESFPPLLTNIGKQIAKRCGGLPLSVSLVAGILLKMEKKEECWEQ
VANNIGPYIHNDSRAILEHSFRVLPYHMRSCFLYFGSFLEDSVIPISKLTRLWISEGFVKSCNGKSLEDIAEGYLENLIG
RNLVMGTKRSSRGKIKACRIHDLLHDFCKERAKEQNLF
>KAF3660825.1
NAVTAHKSSNLVRSSRMNEEIIGFEDVIEKLRDQLIKGTKGRDVISIIGMPGLGKTTLAYRLYYDWSVSSHFDIRAQCCV
SQLYSRKELLMAILRDAINEKFESSEKQPDELAYQLHRTLFSRRYLILVDDVWETSVWDDLVGCFRDANNGSRIILTTRN
LDVANYTRFYSDPLQLRMFNEDESWELLRKKVFGEESCPPLLTEVGQQIAKKCGQLPLSVVLVAGILSELEKEEECWERF
ANNLGPHIHKDSRAIIEQSYQILPYHLRSCFLYFGAFPEDSVVHVSTLAQLWISQGFVKSCEGKILEDIAEGYLENLIGR
NLVMGIKRNSQGKIKTCCLHDLLHDFCKERSEEENFI
>KAF3660827.1
NAVTAHKSSNLVRSSRMNQEIIGFEDVIEKLRDQLIKGTKGRDVISIVGMPGLGKTTLAYRLYYDRSVSSHFDIRAQCCV
SQLYSRKELLMAILSDAITEKFERSKKQPDELADQLRRKQPDELADQLRKTLLPRRYLILVDDVWETSVWDDLVGCFNDA
NNGSRIILTTRNLEVANYTRFQSDPLQLRMFNDDESWELLRKMVVGEESCSPLLTKVGQQIAKKCGQLPLSVVLVAGILA
ELEKEEECWKQFANNLGPHIHKDSRAIIEQSYQILPYHLRSCFLFFGSFPEDNVLPVRELTWLWISQGFVKSCEGKSLED
IAQGYLEDLIGRNLVMGTKTSSRGKTKACRIHDLLHDFCKERAKEENFL
>KAF3660857.1
TVKHVATQHSNLMTAEEIVGFRNDTEKMIQYLTRGTNELDVVPIVGMGGQGKTTIARKVYNHDIVISHFDVRAWCIISQT
YNRRELLQDIFNQVTNSNDKGDKDDVLADILKKNLTWKRYLIVLDDMWDGAAWDDFCLCFPDVGNRSRIVVTTRLEKVGE
HVKRYTDLYFLPFLTPDESCKLLQKKVFQEEDFPLELQDVSLAVAKRCRGLPLVVVLIAGIIKKRPMEESWWHEVKNALF
SYLGESEEYSLSTMQLSYDNLPDHLRPCLLYIGMFPEDARIPVSKLISLWIAEGFMQNVESGRLMEEAAEGYLMDLISSN
VVMVSKREYNGKVKYCHVHDVVLHFCMERSREEKFM
>KAF3664981.1
KQPVESKSLITSKIIVGFEEETNWLINQLTSGPKDLDVISITGMPGSGKTTLAYKVYNDKSVCSHFDLRAWCTVDQDYDE
KNLLVKLFNQVTGSYLKFSEDIDVADELRRKLHGSRYLIVLDDVWDIDTWDDLTRPFPNVKKGSRIIFTTRQMEVAFRGR
GTTDPLNLRLLKPEESWELLEKRAFGKESCPDELLDVGKEIFQNCKGLPLVVDLIAGVIAGLEKSKAMWFEVRNNLNSFI
FGSEVDVMKVIELSCNHLPHHMKPCFLYLAKYPKDTKISRDLLKVYWRAEGLVEQTEMKSLEEVMENYLDNLISSSLVIA
FNEIGDSPSCQLHDLVHGFCLIKARREKLF
>KAF3665160.1
KPVINRSSIASKINVGFEEETEWIIRKLTSGPAEVDVISILGMPGLGKTTLAYRVYIEKSVVGHFDIRAWCTVDQERNEK
KLLQKIFNEVIGLKESEDYIDDDVADRLWRQLFGKSVPLDLRLLRPDESWELLEKRVFGEERCPDELKDVGEKIARKCDG
LPLVLDLIGGVISRMEKKEALWLEVLNNLSSFIFKDEEEVMKVIQLSYDHLSGHLKPCLLYLASYPKDKNIAISWLKDLW
SDEGLVEPTDLKSVEEVTEVCVDESISSSLVIVRGGRHPSCQIHDLVHDFCSIIARKEKLF
>KAF3665267.1
PSKRQPIQHSDLMYDEEIVGFHNDMKRIIQHLIQGANELDVVPIVGMGGQGKTTCARKVYNSDAIVSHFDVRAWCIISQT
YNRRELLQEIFSQVTGSKDKGDKDDILADKLRKSLMKKRYLIVLDDMWDCMTWDNLRLCFPDGGNRSRILVTTRLEKVGE
HVKRHTDLYFLPFLTPDESSKLLQKKVFQREDCPPELHDVSQEVAKRCKGLPLVIILVAGIIKRKKMEASWWHEVKNSLL
SYLGESEGYGLSTMKLSYDNLPDHLRPCLLYMRMFPEDARIPNIESGRLEEAAEEYLMDLIRSNVVMVS
>KAF3668015.1
VNSPKNPVERKLLTTSKIIVGFEEETNWLITMLTSGPKDLDVISITGMPGSGKTTLAYKVYNDKSVCSHFDLRAWCTVDQ
DYDEKDVLVKLFNQVTGSALKFSKDIDVADMLRRQLFGKRYLIVLDDLWDTTTWDDLTKPFPDVEKGSRIILTTRQKEVA
FHGKGRTDPLNLRLLRPEESWELLEKRAFGKESCPDELLDVGKEIVQNCKGLPLVVDLIAGVIAGREKTKAVWLEVRNNL
KSFILNSKVDVMKVIELSYDHLPHHMKPCFLYLARYSKDAKIDRDLLKINWRAEGLVEQIEKMSLEEVMDNLISSSLVIT
FNEIGNDPTCQLHDLVHDFCLIKAKEENLF
>KAF3669771.1
DERKSLTTGKIIVGFEEETNWLITKLTRGPKDLDVVSITGMPGSGKTTLAYKVYTDESVCSHFDIRAWCRVDQEYDEKKL
QVKIFNQVSGSDWKFSKEIDVADKLRKQLYGKRYLIVLDEVWDTTTWDDLTRPFPEVEKEGRIILTTRQKEVAFHGKGNT
DPLNLRLLRLEESWELLEKRAFGNNCCPAELLDVGKQIVQNCKGLPLVVDLIAGVIASLDKKRVVWLEVRNNLNSFIFGS
EVGVMKVIELSYDHLPHHLKPCFLYLASYPKDSAMDRDMLKMYWRAEGFVEQIGMKSVDEVMEIYLDNLISGSLVIAFNE
IGGYPTYQLHDLVHDFCLIKAREEKLF
>KAF3673459.1
PSKHLPNQHSNPVSDDDEIVGFEIETEKLIQYLTRGTSELDVIPIVGMGGQGKTTIARKVYNKDMIVSHFDVQAWCIISQ
SYNLTELLQDIFSQVTGSKDNGDKEDILSAKLRKSLMGKRYLIVLDDMWDCMAWDDLCLCFPDGGNRSRVVVTTRLEKVG
EHVKYYTDLNFLPFLTPDESCKLLQKKVFQKEDLPPELQDVSLAVAEKCKGLPLVIIFVAGIIKRNKMEASWWHEVKDAL
FEYLDHESGEYSLSTMQLSYDNLPDYLKPCLLYMGMFPEDERIPVSKLISLWIAEGFVQNIESGRLKEEIAEDYLMDLIS
SNVVMVSRRRYNGKVKYCQVHDVVLHFCLEKSRQENFM
>KAF3673462.1
SKSQPIQHSDLIYDEEIVGFHNDMKRIIQHLIQGANEVDVVTIVGMGGLGKTTCARKVYSSEIIVSNFDVRAWCIISQTY
NRRELLQEIFSQVTGSKDKGDKDDILADELRRSLMGKRYLIVLDDMWDGIAWDDLRLCFPDSGNRSRIVVTTRLEKVGEH
VKRYTDLYFLPFLTPEESCRLLHKKVFQKDDCPPDLQDVSQAVAKRCKGLPLVIVLVAGIIKKKKMEASWWHEVKKSLLS
CLGDSEGYGLSTMKLSYDNLPDYLRPCLLYMGMFPEDARIPASKLISLWIAEGFVQNIESGRLEEAAEEYLMDLIRGNVV
MVSRTRYNGKVKDCQVHDVVLHFCLEKSKEEKFM
>KAF3673476.1
SVVEPSKHLPTHRSNPVNDEEIVGFANESEKIIQYLIRGTHEIDVVPIVGMGGQGKTTIARKVYNNGNIVHYFDVRAWCI
ISQSYNRRDLLQEIFCQVAGKEDKGDKEDILAYELKQSLTGKRYLIVLDDMWDGKAWDDLRFSFPDGNRSRIVITTRLEE
VAKQVKHHIDPYSLPFLTPDDSLKLLQKKVFQQESCPPSLQDVSKAVAERCKGLPLVIVLVAGIIKRNKMEASWWHEVKN
SLVSYHGESEGYSLSTMQLSYDNLPDHLRPCLLYMGMFLEDARIPVSELISLWIAECFVQNIESRRLEETAEGYLNDLIS
SNVVMVSGRKYNGKVKYCQVHDVVLHFCLNKSREEKFM
>KAF3675794.1
TMNTNIGNTSSQLDRTPNLNDEIVGFEDEIAKLRARLTEGTKARDVISIVGMPGQGKTTLAYRLYSDKSVVAHFDIRAQC
SVSQLYSRLDLVLAILHDADQRRDKSILHDAAGEDSQRRKMREDDLADDLRKNLLPKRYLILLDDVWETSVWDDLRGCFQ
DANNGSRIIITTRDHEVANYSRCHSEPLQLRMFNDGESWMLLKKKVFGEEHCPPLLTNVGKKIAKKCGKLPLSIALVAGI
LSEMEKKEEYWERVAANLGSHIHSDSKAIIEQSYQNLPYHLRCCFLYFGSFLEDTMISVSKLTKLWTSEGFIKGYEGKSP
EDIAECYLENLITRNLVMDAKRSFGGKIKACRVHDLLHDFCKERAKEENLL
>KAF3676674.1
KNPVERKSLTTGKIIVGFEEETNWLISKLTSGLKDLDVISITGMAGSGKTTLAYKVYNDESVCSHFDLRAWCTIDQEYDE
KKLLMKLFNQVTGSDLKFSEDIDVADKLRKQLYGKRYLIVLDDVWDIDTWDELTRPFPEVVKGSRIILTTQQKEVAFHGK
CNTDPLTLRLLRPEESWELLEKRAFGEESFPDELLDVGKDIVQNCKGLSLVVDLIAGVIAGLEKKKVVWLEVRNNLNSFI
LNSEVDVMKVIELSYDHLPHHMKPCFLYLASYPKDQEININALKIYWRAEGLAEQREMMSFEEVMEIYLDNLISSILVIS
FNEIGNHPTCQIHDLVHDFCLIKARQEKLF
>KAF3676675.1
KNPVERKSLTTGKIIVGFKEETNWLISQLTSGPKDLDVISITGMPGSGKTTLAYKAYNDESVCSHFDLRAWFTVDQDYDE
KEVLVKLFNQVTGSDLKFSEEIDVADELRKKLYGKRYLIVLDDVWDITTWDDLTRPFPEANKGSRIVLTTRQKEVAFHGK
GNSNPLNLRLLRREECWELLEKRAFGNKSCPDELLDVGKEIAQNCKGLPLVADLIAGVIAGLEKEKSVWLEVRNNLNSFI
LNSEVDVMKVIELSYDHLPLQLKPCFLYLASFSKDTEIHRKVLKIYWRAEGLVEQTEMMSVDEVSEIYLDNLISSSLVIA
FNEIGYYPTCQLHDLVHDFCLIKAKEEKLF
>KAF3677282.1
PVINKSSIASKIIVGFEEETEWIIQKLTSGPAEVDVISIVGMPGLGKTTLAYRVYTEKSVVGHFDVRAWVTVDQERNEKK
LLQKVFNEVIGLKERVSEDDIDDDVADKLRRQLFGKRYLIVLDDLWDTATWDELTRPLYAIPSEFQKGSRVILTSRKKEV
ALHGKFHSDPLDLRLLRPEESWELFEKKVFGEERCPDELKDVGEKIAEKCDGLPLVLDLIGGVISRKEKKEALWIEVLNN
LSSFIFKDEEEVMKVIQLSYDHLSDHLKPCFLYLASYPKDEDIVISLLKELWTDEGLVEPTDLKSVEEVTEIYVDELISS
SLVIVRGGSEQSCQIHDLVHDFCSIKSRQEKLF
>KAF3682649.1
VNYPKKLVESKSLTSGKITVGFEEETHWIINKLTSGLKDLDVISITGMPGSGKTTLAYKVYNDESISRCFDIRAWCTVGQ
EYDKKKLLERVYNQVTGSDSKLSENIDVTDDLRRHLIGKRYLIFLDNLWDTDAWDKLKRPFPLGENGSRMILTTRKMEVA
LNVKCNIDPLKLRLLRSEESWELLEKRAFGEESFPDELLDVGKEIAKNCKGLPLVADLIAGVIAGREKKKTVWLEIRNNL
NSYIFDSEVDVMKVIALSYDHLPHHLKPCFLYLASFPKSSGLKVNWPAQGLVEQTEMKSMVNFDNLISSSLVTFFNDIGD
EPFFQMHDLVRDFRLIKAIEEKLF
>KAF3682650.1
NSTKKPVERKSLTTGKVIVGFKEETDWLIRKLTNGPANLDVISIFGMPGSGKTTLAYKVYNDKSVFSHFDLQAWCTVDQE
YDEKTLLVKLFNQVTGSDLKFGEDIDVADMLRKQLFGKRYLIVLDDVWDIDAWDGLTRPFPEAEKRKESWELLEKRAFGN
DSCPDELLEVGREIARNCKGLPLVADLIAGVIVGREKKKTAWLEIRNNLNSFILNSEVEVMKVIELSYDHLPNHLKPCLL
DLATLRKDTTIIINVLKAYWRAEGFVEEVMEVYLDNLISSSLVIIFNEIGHHSTCQIHDLVHDFCSIKARKEKFY
>KAF3686032.1
NKSSIAGKIIVGFKEETKRIIRNLTSGPAEIDVISIVGMPGLGKTTLAYRVYNEKSVVGHFDVRAWCTVDQERNQKKLLQ
KIFNQVNGLKGSFNEEGIDDDIADKLRKHLFGKRYLIVLDDLWDTATWDELTRPLFTIPSEFQNGSRVILTSRKKEVALH
GKCHSDPLDLRLLRPEESWELLEKRVFGEEHFPDELKDVGAKIAEKCNGLPLVLDLIGGVISRKEKKQALWLEVLNNLSS
FIFKDEEEVMKVIQLSYDHLSDHLKPCFLYLASYPKDKNIRISWLKDLWSDEGLVEPTDMKSVEDVTEVYVDELISSSLV
IVRGGRHPSFQIHNLVHDFCSIKARMEKLF
>XP_016542535.1
DVQVGSSCVLSRTNAPTLNDDVVVGFNDVEEKIIDGLTRGMTERDVISIVGMPGLGKTTLAKKVFNDEKVLNYFDKRAWC
YVSEVYKNKELLLEILSQVLEDVDEATKMKDDADLAVLLYRKLKRKRYLIVLDDLWDIKAWDDLRRSFPDDDNGSRILVT
SRLQHLASQVESDTKPDNHPTPLRFFTVEESWELLQKKVFATDCCPRNLKEPGMRIARSCHGLPLAVTLVAGILARTEKI
ESWWNEVAESISSYIVDDPNQCRVILELSYKHLPDYLKPCFLYFGEFLMHPHIPVRKLIWLWIAEGFVSKTEGESFEDIA
EDYLTDLIGRSLVMATKKSTNGSVKVCRVHDLLREYCKRKAEEDNFF
>XP_016542536.1
DVQVGSSCVLSRTNAPTLNDDVVVGFNDVEEKIIDGLTRGMTERDVISIVGMPGLGKTTLAKKVFNDEKVLNYFDKRAWC
YVSEVYKNKELLLEILSQVLEDVDEATKMKDDADLAVLLYRKLKRKRYLIVLDDLWDIKAWDDLRRSFPDDDNGSRILVT
SRLQHLASQVESDTKPDNHPTPLRFFTVEESWELLQKKVFATDCCPRNLKEPGMRIARSCHGLPLAVTLVAGILARTEKI
ESWWNEVAESISSYIVDDPNQCRVILELSYKHLPDYLKPCFLYFGEFLMHPHIPVRKLIWLWIAEGFVSKTEGESFEDIA
EDYLTDLIGRSLVMATKKSTNGSVKVCRVHDLLREYCKRKAEEDNFF
>XP_016542537.1
DVQVGSSCVLSRTNAPTLNDDVVVGFNDVEEKIIDGLTRGMTERDVISIVGMPGLGKTTLAKKVFNDEKVLNYFDKRAWC
YVSEVYKNKELLLEILSQVLEDVDEATKMKDDADLAVLLYRKLKRKRYLIVLDDLWDIKAWDDLRRSFPDDDNGSRILVT
SRLQHLASQVESDTKPDNHPTPLRFFTVEESWELLQKKVFATDCCPRNLKEPGMRIARSCHGLPLAVTLVAGILARTEKI
ESWWNEVAESISSYIVDDPNQCRVILELSYKHLPDYLKPCFLYFGEFLMHPHIPVRKLIWLWIAEGFVSKTEGESFEDIA
EDYLTDLIGRSLVMATKKSTNGSVKVCRVHDLLREYCKRKAEEDNFF
>XP_016543537.1
DTTASADPSTQSDTAPMMNQEIVGFEDVMGTLKEKLIKGSKELDVVSIVGMPGLGKTTLANKLYFDEHVKSHFDIRAQCV
VSQVYTRKDLLLVLLRDAIGYIPVFHETPSEADVADTLRKVLWHNRYLILVDDIWETTAWDDLRSCFRDDNNGSRIILTT
RDHEVAIYAKSVSDPLRLRMFKEDESWKLLEKKVFHKEKFSPHLTEVGLEIAKKCGRLPLSIVLVAGILAKMEKKEQCWR
QLAAEFGPHIHNDSKNIIEKSYQHLPYHLRLCFLYFGAFLEDEEIKVSKLTSLWISEGFIKSCKDENLEDTADCYLENLI
GRNVVTDVKRSSTGKVKTCRIHDLLLDFCKERANKENLI
>XP_016547899.2
SHTSSVLARTLRIDDEIVGFEDEIGTLIRQLTGGSKKRDIISIVGMPGAGKTALANRLFLDKSVVRHFDVHARCYMSSAH
SRRERLLSILEMLHVSIDESSLLSKKTNDLAAMLRKILHTGRYLILLDDVPDARAWDDLEPCFCDTNNGSRILLTTRHYN
VANNVKLLSEPLCLRMLDDGESWMLLKKKVFGEGFCSPLLEKVGRKIARKCGGLPLSIVFVACILARKERAEQCWKQVAR
SLGSEIPCYPENIIEQSYQDLPYHLKSCFLYFGMFSDQEEINISKLTLLWIGEGFVKGDEHKSLEDIAEGYLKNLVESNL
VMLAKRSYGGKVKVCRIHDILFHFCKARAHTENLI
>XP_016548636.2
DTLDTEELTNTPRMTEEVVGFEDVMEKLREQLISGSKQLDVISVVGMPGLGKTTVANKLYSDEFVVSRFEIRAQCCVSQA
YSRRNVLLSILRDAIGESPTLAKLSTDILADQLRKILLRKRYLILVDDVWEASVWDDLRCCFHDDNNGSRIILTTQHGGV
AENAKSVSDPLYLRLLNDDESWKLLKQKVFGEESCSVLFSNIGKEIANKCRGLPLSIVLVAGMLTKMKKSEICWKQVAMN
LCTDILSNSKTIIEQSYQSLPYHLKPCFLYFGVFLEDKEINVSILTWLWIAEGFIKSRDDKSLEDIAEGYLESLIGRNLV
TVAKWSSSGKVKTCRIHDLLLCFCKERAKEKNLL
>XP_016550409.1
ALNTVPAQTSNLARFPMMNEEIVGFEDVIENLRDQLIKGTKGRDVISVVGMPGLGKTTLAYRLYYDRLITSHFDIRAQCC
VSQVYSRKDLLVAILRDAVNVDSGCREKQADELADQLRKTLFSKRYLILLDDVWETSVWDDLIGCFQDVNNGSRVILTTR
NHEVATYARFQSDPHPLRMFNNDESWELLRKKVFGEESCPLLLNNIGQQIAMKCGQLPLSVALVAGILAEMEKKVECWEQ
LANNLGPHIQKDSRSVIEQSYQILPYHLRSCFLYFGAFLEDNVIDVSKLTWLWISEGFIRSCEGKSLEDIAEGYLENLIG
RNLVMGTKRSPQGKIKACRIHDLLHDFCKERAKEEMRI
>XP_016550410.1
ALNTVPAQTSNLARFPMMNEEIVGFEDVIENLRDQLIKGTKGRDVISVVGMPGLGKTTLAYRLYYDRLITSHFDIRAQCC
VSQVYSRKDLLVAILRDAVNVDSGCREKQADELADQLRKTLFSKRYLILLDDVWETSVWDDLIGCFQDVNNGSRVILTTR
NHEVATYARFQSDPHPLRMFNNDESWELLRKKVFGEESCPLLLNNIGQQIAMKCGQLPLSVALVAGILAEMEKKVECWEQ
LANNLGPHIQKDSRSVIEQSYQILPYHLRSCFLYFGAFLEDNVIDVSKLTWLWISEGFIRSCEGKSLEDIAEGYLENLIG
RNLVMGTKRSPQGKIKACRIHDLLHDFCKERAKEEMRI
>XP_016550411.1
ALNTVPAQTSNLARFPMMNEEIVGFEDVIENLRDQLIKGTKGRDVISVVGMPGLGKTTLAYRLYYDRLITSHFDIRAQCC
VSQVYSRKDLLVAILRDAVNVDSGCREKQADELADQLRKTLFSKRYLILLDDVWETSVWDDLIGCFQDVNNGSRVILTTR
NHEVATYARFQSDPHPLRMFNNDESWELLRKKVFGEESCPLLLNNIGQQIAMKCGQLPLSVALVAGILAEMEKKVECWEQ
LANNLGPHIQKDSRSVIEQSYQILPYHLRSCFLYFGAFLEDNVIDVSKLTWLWISEGFIRSCEGKSLEDIAEGYLENLIG
RNLVMGTKRSPQGKIKACRIHDLLHDFCKERAKEEMRI
>XP_016550413.1
ALNTVPAQTSNLARFPMMNEEIVGFEDVIENLRDQLIKGTKGRDVISVVGMPGLGKTTLAYRLYYDRLITSHFDIRAQCC
VSQVYSRKDLLVAILRDAVNVDSGCREKQADELADQLRKTLFSKRYLILLDDVWETSVWDDLIGCFQDVNNGSRVILTTR
NHEVATYARFQSDPHPLRMFNNDESWELLRKKVFGEESCPLLLNNIGQQIAMKCGQLPLSVALVAGILAEMEKKVECWEQ
LANNLGPHIQKDSRSVIEQSYQILPYHLRSCFLYFGAFLEDNVIDVSKLTWLWISEGFIRSCEGKSLEDIAEGYLENLIG
RNLVMGTKRSPQGKIKACRIHDLLHDFCKERAKEEMRI
>XP_016550414.1
ALNTVPAQTSNLARFPMMNEEIVGFEDVIENLRDQLIKGTKGRDVISVVGMPGLGKTTLAYRLYYDRLITSHFDIRAQCC
VSQVYSRKDLLVAILRDAVNVDSGCREKQADELADQLRKTLFSKRYLILLDDVWETSVWDDLIGCFQDVNNGSRVILTTR
NHEVATYARFQSDPHPLRMFNNDESWELLRKKVFGEESCPLLLNNIGQQIAMKCGQLPLSVALVAGILAEMEKKVECWEQ
LANNLGPHIQKDSRSVIEQSYQILPYHLRSCFLYFGAFLEDNVIDVSKLTWLWISEGFIRSCEGKSLEDIAEGYLENLIG
RNLVMGTKRSPQGKIKACRIHDLLHDFCKERAKEEMRI
>XP_016550581.2
LNTVPAHTSNLARSPMMNEEIVGFEDVIEKLRDQLTKGTKGRDVISIVGMPGLGKTTLAYRLYSDRLVASHFDIRAQCCV
SQVYSRKDLLMAILRDAISVNFECSGKQPDELADQLRKTLLPKRYLILVDDMWETRVWDDLIGCFQDANNGSRIILTTRN
IEIANYTRFRSDPLQLRMFNEDESWELLRKKLFCEESFSPLLSKIGKEVAKKCEHLPLSVVLVAGILAEMEKKEECWEQF
ANNLGPHIHKDSRAIIEQSYQILPYHLRSCFLYFGRFLEDSVIPVSKLTRLWISEGFVRSCKGKSLEDIAEGYLENLIGR
NLVMGTKWNCRGKIKACRVHDLLHDFCKERAKEEMRL
>XP_016552121.1
NSTVTAHASSSLTQSLRMDEEIVGFKDVTKKLKDQLINGTKGRDVITIAGMPGLGKTTLAYSLYSDRLVASHFDRCAQYC
VSQVYSRKDLLLAVLHDVMGENPQREFKRADELADELRKALFSKRYLILIDDVWETSVWDDLVGCFQDANNGSRVILTTR
NHEVANYARFHSDPLLLRMFNDDESLELLRKKVFGEESFPPLLTNIGKQIAKRCGGLPLSVSLVAGILLKMEKKEECWEQ
VANNIGPYIHNDSRAILEHSFRVLPYHMRSCFLYFGSFLEDSVIPISKLTRLWISEGFVKSCNGKSLEDIAEGYLENLIG
RNLVMGTKRSSRGKIKACRIHDLLHDFCKERAKEQNLF
>XP_016553453.2
VEPSKHLPTHRSNPVNDEEIVGFENESEKIIQYLIRGTNEIDVVPVVGMGGQGKTTIAKKVYNNGSIVRHFDVRAWCIIS
QSYNRRDLLQEIFSQVTGKEDKGDKEDILADKLKKSLTGKRYLIVLDDMWDGKAWDDLRFSFPDVGNRSRIVITTRLEEV
AKQVKHHIDPYSLPFLTSDESLKLLQKKVFQQESCPPSLQDVSKAVAERCKGLPLVIVLVAGIIKRNKMEASWWHEVKNS
LVSYNGESEGYSLSTMQLSYDNLPDHLRPCLLYMGMFPEDARIPLSELISLWIAECFVQNIESRRLEETAEGYLNDLISS
NVVMVSGRRYNGKVKYCQVHDVVLHFCLNKSREEKFM
>XP_016556021.1
VVHSTKKSVESKSITAGKIIVGFEEETNWLFSKLTSGPKELDVISITGMPGSGKTTLAYKVYNDESVCSHFDLRAWCTVD
QEYDEKKLLMKLFNQVAGLDLKFSEDIDVADKLRKQLYGKRYLIVLDDVWDTTTWDDLTRPFPDVEKGSRIILTTRQKEV
AFHGKGNTDPLNLRLLRPEESWELLEKRAFGEQSCPDELLEVGKEIAQNCKGLPLIVDLIAGVTAGLEKKKAVWLEVRNN
LNSFILNSEVDVMKVIELSYEHLPHHMKPCFLYLASFPKDAKISRDRLKMFWRAEGLVEQTEMMSLEEVMEIYLDNLISS
SLVIASNDIGDIPTCQLHDLVHGFCLIKAREEKLF
>XP_016556023.2
VESKSLTGGKIIVGFTEETNWLIRKLTRGPASLDVISVTGMPGSGKTTLAYKVYHDKSVCSHFDLRAWCTVDQEYNENNL
LVKLLNQVTSSDLKFSEDIDVADKLRKQLYGKRYLIVLDDVWDIGTWDDLTRPFPKVVNGSRIILTTRQKKVAFHAKGNT
DPLNLRLLRPEESWELLEKRAFGKESCPAELLDVGKEIAQNCKGLPLVVDLIAGVIAGREKTKSLWLEVRNNLNSFILNS
EVDVMKVIELSYDHLPHHLKPCLIYLASFPKDSEVDRDELKMYWRAEGLIEQTGMKSVEEVMEVYLDNLISSSLVIAFSD
IRNLPICHIHDLVHDFCLVKAREEKLF
>XP_016556034.2
IPKNRSRVVVSSPKKPVESKSLTNGKVIVGFKEETKWLISKLTCGPKDLDVISITGMPGSGKTTLAYKVYNDESVCSHFD
LHAWCTVDQEYDEKKLLMKLFNQVTGSDLTFSEEIDVADKLQKQLYGKRYLIVLDDVWDTTTWDDLTRPFPEVVKGSRII
LTTRQKEVAFHGKGNTDPLNLRLLRLEESWELLEKRAFGKESCPDELLDIGKEIAQNCKGLPLVADLIAGVIAGLEKKKS
VWLEVRNNFNSFILNSEVEVMKVIELSYEHLPDHLKPCFLYLARYLKDKEMNRDVMKMHWRAEGLVEQTGMKSLEEVMEI
YLDNLISSSLVISFNEIGDDPTCQLHDLVHDFCLIKAKEEKLF
>XP_016559604.2
TMNTNIGNTSSQLDRTPNLNDEIVGFEDEIAKLRARLTEGTKARDVISIVGMPGQGKTTLAYRLYSDKSVVAHFDIRAQC
SVSQLYSRLDLVLAILHDADQRRDKSILHDAAGEDSQRRKMREDDLADDLRKNLLPKRYLILLDDVWETSVWDDLRGCFQ
DANNGSRIIITTRDHEVANYSRCHSEPLQLRMFNDGESWMLLKKKVFGEEHCPPLLTNVGKKIAKKCGKLPLSIALVAGI
LSEMEKKEEYWERVAANLGSHIHSDSKAIIEQSYQNLPYHLRCCFLYFGSFLEDTMISVSKLTKLWTSEGFIKGYEGKSP
EDIAECYLENLITRNLVMDAKRSFGGKIKACRVHDLLHDFCKERAKEENLL
>XP_016560912.2
VVNSSKKPVESRSLPSGKIIVGFEDETDWIISKLTSGPKELDVISITGMPGSGKTTLAYKVYNDKSVSRHFDIRAWCTVD
QVSDKKKLWVELLNLVAGSGLKFSEDIDVADMLRKQLFGKRYLIVLDDVWDSTTWDALTRPFPLCEIGSRIIFTTREKNV
AIHGMRNTDPLNLRLLRPEESWELLEKRAFGEQSCPDELLDIGKEISQKCQGLPLVADLIAGVIARREKKKTVWLEIRNN
LNSFIFDSEVDVMKVIELSYDQLPHHLKPYLLYLACFSKDTAVRVDVLKLLLHSEGLVEDVMEDYLDNLISSSLVILFDE
IGFYSTFQLHDLVYGFCLIKAREEMLF
>XP_016566295.2
SVVEPSKHLPTHRSNPVNDEEIVGFANESEKIIQYLIRGTHEIDVVPIVGMGGQGKTTIARKVYNNGNIVHYFDVRAWCI
ISQSYNRRDLLQEIFCQVAGKEDKGDKEDILAYELKQSLTGKRYLIVLDDMWDGKAWDDLRFSFPDGNRSRIVITTRLEE
VAKQVKHHIDPYSLPFLTPDDSLKLLQKKVFQQESCPPSLQDVSKAVAERCKGLPLVIVLVAGIIKRNKMEASWWHEVKN
SLVSYHGESEGYSLSTMQLSYDNLPDHLRPCLLYMGMFLEDARIPVSELISLWIAECFVQNIESRRLEETAEGYLNDLIS
SNVVMVSGRKYNGKVKYCQVHDVVLHFCLNKSREEKFM
>XP_016566297.2
SVVEPSKHLPTHRSNPVNDEEIVGFANESEKIIQYLIRGTHEIDVVPIVGMGGQGKTTIARKVYNNGNIVHYFDVRAWCI
ISQSYNRRDLLQEIFCQVAGKEDKGDKEDILAYELKQSLTGKRYLIVLDDMWDGKAWDDLRFSFPDGNRSRIVITTRLEE
VAKQVKHHIDPYSLPFLTPDDSLKLLQKKVFQQESCPPSLQDVSKAVAERCKGLPLVIVLVAGIIKRNKMEASWWHEVKN
SLVSYHGESEGYSLSTMQLSYDNLPDHLRPCLLYMGMFLEDARIPVSELISLWIAECFVQNIESRRLEETAEGYLNDLIS
SNVVMVSGRKYNGKVKYCQVHDVVLHFCLNKSREEKFM
>XP_016566309.2
EPSKHLPSQHSNPVSDDDEIVGFXDSTRKLIRHLTRGTSELDVIPIVGMGGQGKTTIARKVYDKDMIVSRFDVQAWCIIS
QSYNLIELLQDIFSQVTGSKDNWDKEDILSDKLRKNLIGKRYLIVLDDMWDCMAWDDLSLCFPDGGNRSRVVVTTRLDKV
GEHVKCFTDLNFLPFLTPDESCKLLQKKVFQKEDYPPELQDVSLAVAEKCKGLPLVIILVAGIIKRNKMEASWWHEVKDA
LVEYLDHESVEXSLSTMQLSYDNLPDYLKPCLLYMGMFPEDARIPVSKLISLWIAEGFVQNIESGRLKEEIAEDYLMDLI
SSNVVMVSRRRYNGKVKYCQVHDVVLHFCLEKSRQENFM
>XP_016573675.2
IFTNSPNKPVENKLSIASKIIVGFEEEKEWIIRKLTSGPSEVDVISIVGMPGLGKTTLAYRVYNDKSVVGHFDVRAWCTV
DQERNEKKLLQRIFNQVIGLKGSFNEDGIDNDVADKLRKHLIGKRYLIVLDDLWDTATWDELTRPFPSEFQKGSRVILTS
RKKEVAVHGKCHSDPLDLRLLRLEESWELLEKRVFGEEHCPDELKDVGEKIARKCDGLPLVLDLIGGVISRKENKEALXL
EVLNNLSSFIFNDEEEVMKVIQLSYDHLSDDLKPCFLYLSSFPKDIDIVISLLKELWSDEGLVEPTDLKSVEEVMEVYVD
ELISSSLVIVRGRRHWSCQIHDLVHDFCSIKARMEKLF
>XP_016573681.2
NSPNKPVENKSSTASKIIVGFEEETEWIIRKLTSGPSEVDVISIVGMPGLGKTTLAYRVFNDKSVVGHFDIRAWCTVDQE
RNEKKLLQKIFNEIGLKERVSEDDIDDDVADKLRKHLFGKRYLIVLDDLWDTATLDELTRPFPTEFQKGSRVILTSRKKE
VALHGKCHSDPLDLRLLRPEESWELLEKRVFGEEHCPNELKDVGEKIAQKCGGLPLVLDLISGVISRKEKKEALWLEVLN
NLSSFIFKDEEEVMKVIQLSYDHLSDHIKPCFLYLASYPKDEDIYICWLKDLWSDEGLVEPSDLKSVEEVTEVYVDELIS
SSLVIVKGGSEQSCQIHDLVHDFCSIKARKEKLF
>XP_016573682.2
NSPNKPVENKSSTASKIIVGFEEETEWIIRKLTSGPSEVDVISIVGMPGLGKTTLAYRVFNDKSVVGHFDIRAWCTVDQE
RNEKKLLQKIFNEIGLKERVSEDDIDDDVADKLRKHLFGKRYLIVLDDLWDTATLDELTRPFPTEFQKGSRVILTSRKKE
VALHGKCHSDPLDLRLLRPEESWELLEKRVFGEEHCPNELKDVGEKIAQKCGGLPLVLDLISGVISRKEKKEALWLEVLN
NLSSFIFKDEEEVMKVIQLSYDHLSDHIKPCFLYLASYPKDEDIYICWLKDLWSDEGLVEPSDLKSVEEVTEVYVDELIS
SSLVIVKGGSEQSCQIHDLVHDFCSIKARKEKLF
>XP_016573683.2
NSPNKPVENKSSTASKIIVGFEEETEWIIRKLTSGPSEVDVISIVGMPGLGKTTLAYRVFNDKSVVGHFDIRAWCTVDQE
RNEKKLLQKIFNEIGLKERVSEDDIDDDVADKLRKHLFGKRYLIVLDDLWDTATLDELTRPFPTEFQKGSRVILTSRKKE
VALHGKCHSDPLDLRLLRPEESWELLEKRVFGEEHCPNELKDVGEKIAQKCGGLPLVLDLISGVISRKEKKEALWLEVLN
NLSSFIFKDEEEVMKVIQLSYDHLSDHIKPCFLYLASYPKDEDIYICWLKDLWSDEGLVEPSDLKSVEEVTEVYVDELIS
SSLVIVKGGSEQSCQIHDLVHDFCSIKARKEKLF
>XP_016574441.2
KPVINRSSIASKINVGFEEETEWIIRKLTSGPAEVDVISILGMPGLGKTTLAYRVYIEKSVVGHFDIRAWCTVDQERNEK
KLLQKIFNEVIGLKESEDYIDDDVADRLWRQLFGKRYPIVLDDLWDTATWDELTRPFPTEFQKGSRVILTSRKKEVALHG
KLHSVPLDLRLLRPDESWELLEKRVFGEERCPDELKDVGEKIARKCDGLPLVLDLIGGVISRMEKKEALWLEVLNNLSSF
IFKDEEEVMKVIQLSYDHLSGHLKPCLLYLASYPKDKNIAISWLKDLWSDEGLVEPTDLKSVEEVTEVCVDESISSSLVI
VRGGRHPSCQIHDLVHDFCSIIARKEKLF
>XP_016575980.2
KNPVESKSLTTGKIIVGFEEETNWLITKLTSGPKDLEVISIIGMPGSGKTTLAYKVYSDESVCSHFDLRAWCTVGQEYDE
TKLLVKIFNQVTSSDLKFSEEIDVADKLRKQLYGKRYLIVLDDVWDTTTWDDLTRPLPEVEKGSRIILTTRQKEVAFHGK
GNTDPLNLRLLSPEESWELIEKRAFGDQSCPDELLEVGKEIAENCKGLPLVADLIAGVIAAREKTKSAWLEVQNNLSSFI
LRSEVDVMKVIELSYDHLPHHLKPCFLYLARSVKDTAIDRDILKLLWRAEGLVEQTGMKSVDELMEIYLDNLISSSLVIA
FNEIGDVPTCKIHDLVHDFCLIKARGEKLF
>XP_016575987.2
VVNSTKKIVKSKSLTVGKIIVGFEEETNWLISNLTSGLKDLDVISITGMPGSGKTTLAYKVYNDESVSRRFDIRAWCTVG
QEYDKINLLEKVYNQVTGPDSKLSENIDVADELRRHLLGKRYLIVLDDLWDTDAWDKLTRPFPLVENGSRIILTSRDMEV
GLYGKRNTDPLNLRLLRPEESWELLEKRAFGNKSCPDELLDVGKEIAQNCKGLPLVVDLIAGVIAGREKTKSVWLEIRNN
LNSFILNSEVYVMKVMKLSYDHLPLQLKPCFLYLARYPKDNAVDRDWLKMFWCAEGLVEQTELKSLEEVMEIYLDNLISS
SLVIAFNEIGNYPTCQLHDLVHDFCLIKAKEERLF
>XP_016576182.2
TVLNSTKMTVENKSLTAGKIIVGFEEETTWLISKLTSGPKDLDVISITGMPGSGKTTLGYKVYNDKSVCSHFDLRAWCTV
DQDYDEKEVLVKLFNQVTGSDLKFSEDIDVADKLRKQLYGKRYLIVLDDVWDTTTWDELTRPFPKVEKGSRIILTTRQKE
VACHGKGITDPLNLRLLRPEESWELLEKRAFGEESCPDELLEVGKEIAQNGKGLPLVVDLIAGVIAGREKSKSVWLEVRN
NLNSFILNSEVDVMKVIELSYDHLPHHMKPCFLYLARFRKDKKINRNLLKMYWRAEGLVERMKMMNVEEEMEIFLDNLIS
SSLVIAFNEIGNLPACQIHDLVHDFCLIKAREEKLF
>XP_016576183.2
TVLNSTKMTVENKSLTAGKIIVGFEEETTWLISKLTSGPKDLDVISITGMPGSGKTTLGYKVYNDKSVCSHFDLRAWCTV
DQDYDEKEVLVKLFNQVTGSDLKFSEDIDVADKLRKQLYGKRYLIVLDDVWDTTTWDELTRPFPKVEKGSRIILTTRQKE
VACHGKGITDPLNLRLLRPEESWELLEKRAFGEESCPDELLEVGKEIAQNGKGLPLVVDLIAGVIAGREKSKSVWLEVRN
NLNSFILNSEVDVMKVIELSYDHLPHHMKPCFLYLARFRKDKKINRNLLKMYWRAEGLVERMKMMNVEEEMEIFLDNLIS
SSLVIAFNEIGNLPACQIHDLVHDFCLIKAREEKLF
>XP_016576184.2
TVLNSTKMTVENKSLTAGKIIVGFEEETTWLISKLTSGPKDLDVISITGMPGSGKTTLGYKVYNDKSVCSHFDLRAWCTV
DQDYDEKEVLVKLFNQVTGSDLKFSEDIDVADKLRKQLYGKRYLIVLDDVWDTTTWDELTRPFPKVEKGSRIILTTRQKE
VACHGKGITDPLNLRLLRPEESWELLEKRAFGEESCPDELLEVGKEIAQNGKGLPLVVDLIAGVIAGREKSKSVWLEVRN
NLNSFILNSEVDVMKVIELSYDHLPHHMKPCFLYLARFRKDKKINRNLLKMYWRAEGLVERMKMMNVEEEMEIFLDNLIS
SSLVIAFNEIGNLPACQIHDLVHDFCLIKAREEKLF
>XP_047250120.1
TVKHVATQHSNLMTAEEIVGFRNDTEKMIQYLTRGTNELDVVPIVGMGGQGKTTIARKVYNHDIVISHFDVRAWCIISQT
YNRRELLQDIFNQVTNSNDKGDKDDVLADILKKNLTWKRYLIVLDDMWDGAAWDDFCLCFPDVGNRSRIVVTTRLEKVGE
HVKRYTDLYFLPFLTPDESCKLLQKKVFQEEDFPLELQDVSLAVAKRCRGLPLVVVLIAGIIKKRPMEESWWHEVKNALF
SYLGESEEYSLSTMQLSYDNLPDHLRPCLLYIGMFPEDARIPVSKLISLWIAEGFMQNVESGRLMEEAAEGYLMDLISSN
VVMVSKREYNGKVKYCHVHDVVLHFCMERSREEKFM
>XP_047252092.1
DVQVGSSCVLSRTNAPTLNDDVVVGFNDVEEKIIDGLTRGMTERDVISIVGMPGLGKTTLAKKVFNDEKVLNYFDKRAWC
YVSEVYKNKELLLEILSQVLEDVDEATKMKDDADLAVLLYRKLKRKRYLIVLDDLWDIKAWDDLRRSFPDDDNGSRILVT
SRLQHLASQVESDTKPDNHPTPLRFFTVEESWELLQKKVFATDCCPRNLKEPGMRIARSCHGLPLAVTLVAGILARTEKI
ESWWNEVAESISSYIVDDPNQCRVILELSYKHLPDYLKPCFLYFGEFLMHPHIPVRKLIWLWIAEGFVSKTEGESFEDIA
EDYLTDLIGRSLVMATKKSTNGSVKVCRVHDLLREYCKRKAEEDNFF
>XP_047252093.1
DVQVGSSCVLSRTNAPTLNDDVVVGFNDVEEKIIDGLTRGMTERDVISIVGMPGLGKTTLAKKVFNDEKVLNYFDKRAWC
YVSEVYKNKELLLEILSQVLEDVDEATKMKDDADLAVLLYRKLKRKRYLIVLDDLWDIKAWDDLRRSFPDDDNGSRILVT
SRLQHLASQVESDTKPDNHPTPLRFFTVEESWELLQKKVFATDCCPRNLKEPGMRIARSCHGLPLAVTLVAGILARTEKI
ESWWNEVAESISSYIVDDPNQCRVILELSYKHLPDYLKPCFLYFGEFLMHPHIPVRKLIWLWIAEGFVSKTEGESFEDIA
EDYLTDLIGRSLVMATKKSTNGSVKVCRVHDLLREYCKRKAEEDNFF
>XP_047253384.1
LTMPSRDMINVAKQEELVGFTDKRHRLIDQLTRGSSQLSVIAIVGKPGVGKTTLAKRFYNDPGVSNHFDICAFLTVSRVY
DNRELLLEILRDITGHNDTVDGRIFSDLPEMLVERLHGKRFLIVMDDVWDAEAWNVLSASLPKDDSTGSRILLTTRSDDV
AQYTAAGFQLHNIHHLRPLGEEDSRILLEKKIFQQESCPPELKGLAKQLSKKTKGLPFAIILVAGILANAEKTAEHWTEV
QESLDQTKIDGNDQDLSSIIGMSYQGLPDCLRHCFLYFGAFPQDDEILTSKLIRLWIAEGLIQQTEGKSLEDVAVDYLML
LIGRGLIMAEQKSSKDRVKSCRVRDLIREFCLAKAKQENVY
>XP_047254713.1
DTLDTEELTNTPRMTEEVVGFEDVMEKLREQLISGSKQLDVISVVGMPGLGKTTVANKLYSDEFVVSRFEIRAQCCVSQA
YSRRNVLLSILRDAIGESPTLAKLSTDILADQLRKILLRKRYLILVDDVWEASVWDDLRCCFHDDNNGSRIILTTQHGGV
AENAKSVSDPLYLRLLNDDESWKLLKQKVFGEESCSVLFSNIGKEIANKCRGLPLSIVLVAGMLTKMKKSEICWKQVAMN
LCTDILSNSKTIIEQSYQSLPYHLKPCFLYFGVFLEDKEINVSILTWLWIAEGFIKSRDDKSLEDIAEGYLESLIGRNLV
TVAKWSSSGKVKTCRIHDLLLCFCKERAKEKNLL
>XP_047255569.1
SHTSSVLARTLRIDDEIVGFEDEIGTLIRQLTGGSKKRDIISIVGMPGAGKTALANRLFLDKSVVRHFDVHARCYMSSAH
SRRERLLSILEMLHVSIDESSLLSKKTNDLAAMLRKILHTGRYLILLDDVPDARAWDDLEPCFCDTNNGSRILLTTRHYN
VANNVKLLSEPLCLRMLDDGESWMLLKKKVFGEGFCSPLLEKVGRKIARKCGGLPLSIVFVACILARKERAEQCWKQVAR
SLGSEIPCYPENIIEQSYQDLPYHLKSCFLYFGMFSDQEEINISKLTLLWIGEGFVKGDEHKSLEDIAEGYLKNLVESNL
VMLAKRSYGGKVKVCRIHDILFHFCKARAHTENLI
>XP_047255570.1
SHTSSVLARTLRIDDEIVGFEDEIGTLIRQLTGGSKKRDIISIVGMPGAGKTALANRLFLDKSVVRHFDVHARCYMSSAH
SRRERLLSILEMLHVSIDESSLLSKKTNDLAAMLRKILHTGRYLILLDDVPDARAWDDLEPCFCDTNNGSRILLTTRHYN
VANNVKLLSEPLCLRMLDDGESWMLLKKKVFGEGFCSPLLEKVGRKIARKCGGLPLSIVFVACILARKERAEQCWKQVAR
SLGSEIPCYPENIIEQSYQDLPYHLKSCFLYFGMFSDQEEINISKLTLLWIGEGFVKGDEHKSLEDIAEGYLKNLVESNL
VMLAKRSYGGKVKVCRIHDILFHFCKARAHTENLI
>XP_047255571.1
SHTSSVLARTLRIDDEIVGFEDEIGTLIRQLTGGSKKRDIISIVGMPGAGKTALANRLFLDKSVVRHFDVHARCYMSSAH
SRRERLLSILEMLHVSIDESSLLSKKTNDLAAMLRKILHTGRYLILLDDVPDARAWDDLEPCFCDTNNGSRILLTTRHYN
VANNVKLLSEPLCLRMLDDGESWMLLKKKVFGEGFCSPLLEKVGRKIARKCGGLPLSIVFVACILARKERAEQCWKQVAR
SLGSEIPCYPENIIEQSYQDLPYHLKSCFLYFGMFSDQEEINISKLTLLWIGEGFVKGDEHKSLEDIAEGYLKNLVESNL
VMLAKRSYGGKVKVCRIHDILFHFCKARAHTENLI
>XP_047256929.1
ALNTVPAQTSNLARFPMMNEEIVGFEDVIENLRDQLIKGTKGRDVISVVGMPGLGKTTLAYRLYYDRLITSHFDIRAQCC
VSQVYSRKDLLVAILRDAVNVDSGCREKQADELADQLRKTLFSKRYLILLDDVWETSVWDDLIGCFQDVNNGSRVILTTR
NHEVATYARFQSDPHPLRMFNNDESWELLRKKVFGEESCPLLLNNIGQQIAMKCGQLPLSVALVAGILAEMEKKVECWEQ
LANNLGPHIQKDSRSVIEQSYQILPYHLRSCFLYFGAFLEDNVIDVSKLTWLWISEGFIRSCEGKSLEDIAEGYLENLIG
RNLVMGTKRSPQGKIKACRIHDLLHDFCKERAKEEMRI
>XP_047256930.1
ALNTVPAQTSNLARFPMMNEEIVGFEDVIENLRDQLIKGTKGRDVISVVGMPGLGKTTLAYRLYYDRLITSHFDIRAQCC
VSQVYSRKDLLVAILRDAVNVDSGCREKQADELADQLRKTLFSKRYLILLDDVWETSVWDDLIGCFQDVNNGSRVILTTR
NHEVATYARFQSDPHPLRMFNNDESWELLRKKVFGEESCPLLLNNIGQQIAMKCGQLPLSVALVAGILAEMEKKVECWEQ
LANNLGPHIQKDSRSVIEQSYQILPYHLRSCFLYFGAFLEDNVIDVSKLTWLWISEGFIRSCEGKSLEDIAEGYLENLIG
RNLVMGTKRSPQGKIKACRIHDLLHDFCKERAKEEMRI
>XP_047257265.1
NAVTAHKSSNLVRSSRMNEEIIGFEDVIEKLRDQLIKGTKGRDVISIIGMPGLGKTTLAYRLYYDWSVSSHFDIRAQCCV
SQLYSRKELLMAILRDAINEKFESSEKQPDELAYQLHRTLFSRRYLILVDDVWETSVWDDLVGCFRDANNGSRIILTTRN
LDVANYTRFYSDPLQLRMFNEDESWELLRKKVFGEESCPPLLTEVGQQIAKKCGQLPLSVVLVAGILSELEKEEECWERF
ANNLGPHIHKDSRAIIEQSYQILPYHLRSCFLYFGAFPEDSVVHVSTLAQLWISQGFVKSCEGKILEDIAEGYLENLIGR
NLVMGIKRNSQGKIKTCCLHDLLHDFCKERSEEENFI
>XP_047257266.1
NAVTAHKSSNLVRSSRMNEEIIGFEDVIEKLRDQLIKGTKGRDVISIIGMPGLGKTTLAYRLYYDWSVSSHFDIRAQCCV
SQLYSRKELLMAILRDAINEKFESSEKQPDELAYQLHRTLFSRRYLILVDDVWETSVWDDLVGCFRDANNGSRIILTTRN
LDVANYTRFYSDPLQLRMFNEDESWELLRKKVFGEESCPPLLTEVGQQIAKKCGQLPLSVVLVAGILSELEKEEECWERF
ANNLGPHIHKDSRAIIEQSYQILPYHLRSCFLYFGAFPEDSVVHVSTLAQLWISQGFVKSCEGKILEDIAEGYLENLIGR
NLVMGIKRNSQGKIKTCCLHDLLHDFCKERSEEENFI
>XP_047257527.1
PSESKSSIVGQILVGFEEETEWIIRQLTSGPAEIDVIFIVVGMPGLGKTTLDHKVYNNKCVADHFDVHAWCTVDQERNMK
KFLQKLYNQVIGLKERYNENDVDDDVVDNLXKQLFEKRYLIILDDVWDTATWDDLTMSFPEVKKGSRVILTSRKKEVALH
GKRHSDPLDLRLLRPDESWELLXRVFGEDCCPDELKDVGEKIARKCDGLPLVLDLIGGVIAKKEKKEALLLDALDNLSSS
NLKDEEEVIKVIQLSYDHLSDHLKPCLIYLASYSKDEEIAISDLTDLRIAEGLVELSGMAVYVDELISSSLVIVSNRRWR
SCKIHDLMHDFCSIKARKEKLF
>XP_047258567.1
PVESKSLTVGKIVVGFEEETQSIISKLTSVEKDLDVISIIGMPGSGKTTLAYKVYNDESVSRRFDIRAWCTVGQEYDKRN
LLEKVYNQVTCPDSKLSENIDVADELRRHLIGRRYLIVLDDLWDTDAWDKLTRPFPLVENGSRIILTSRDMEVGLYGKRS
TDPLNLRLLRPEESWELLEKRAFGNDYCPDELLDVGKEIAENCKGLPLVADLIAGVIAGREKKKSEWLEVRNNLNSFSLN
SEVDVMKVIDSEVMKVIELSYDHLPCHLKPCLLYLARFPKDTTMETDVLKMYWHAEGLVEQTEMMSMEEVMEVYLDNLIS
SSFVILFNERGNHPTCQLHDLVHYFCFTKARKENLF
>XP_047258569.1
PVESKSLTVGKIVVGFEEETQSIISKLTSVEKDLDVISIIGMPGSGKTTLAYKVYNDESVSRRFDIRAWCTVGQEYDKRN
LLEKVYNQVTCPDSKLSENIDVADELRRHLIGRRYLIVLDDLWDTDAWDKLTRPFPLVENGSRIILTSRDMEVGLYGKRS
TDPLNLRLLRPEESWELLEKRAFGNDYCPDELLDVGKEIAENCKGLPLVADLIAGVIAGREKKKSEWLEVRNNLNSFSLN
SEVDVMKVIDSEVMKVIELSYDHLPCHLKPCLLYLARFPKDTTMETDVLKMYWHAEGLVEQTEMMSMEEVMEVYLDNLIS
SSFVILFNERGNHPTCQLHDLVHYFCFTKARKENLF
>XP_047258570.1
KNPLEGKSLTAGKISVGFEEDTDWIISKLTSGPKDLDVISITGMPGSGKTTLAYKVYNYKSVARRFDIHAWCIVGQEYDK
RKLLEKVYNQVTGADSKLSENIDVADELRRHLFGKRYLVVLDYIWDTDTWDKLIRPFPLVENGSRIILTSREMEVALYGK
RNTDPLKLRLLKSEESWELLEKRAFGEKSCPDELLDVGKETAKNCKGLPLVADLIAGVIAGREKKKSVWLEVQNNLNSFI
LNSEVEVMKVIELSYDHLPHQLRPCFLHFASIPKDNASHKHLLKMDWLNEGLVERTDMKSVEEVMEVYLDNLISCSLVIS
FNEIGSSPTCQLHDLVHDFCLIK
>XP_047258792.1
NSTTKPVERKSLTTGKIIVGFKEETNWLISKLTSGPKDVDVISITGMPGSGKTTLAYKVYNDESVCSHFDVRAWCTVDQE
YDEKKLLVKLFNQVTGADLKSSEDIDVADKLRKQLYGKRYLIVLDDVWDTTTWDDLTRPFPEAEKGSRIILTTRQKEVAF
HGKGNTDPLNLRLLRPEESWELLEKRAFGDQSCPDELLDVGKEIAENCKGLPSVADLIAEVIAGREKIKSMWLEVRNNFN
SFILNGEVDVMKVIELSYDHLPHQLKPCFLYLATFEKDQEINIDRLKVYWCAEGLVEQMGMNSLEEAMEIYLDNLISSSL
VIAFNEIGRSPTCQLHYLVHDFCWIKAKEEKLF
>XP_047258970.1
VNSPKNPVERKLLTTSKIIVGFEEETNWLITMLTSGPKDLDVISITGMPGSGKTTLAYKVYNDKSVCSHFDLRAWCTVDQ
DYDEKDVLVKLFNQVTGSALKFSKDIDVADMLRRQLFGKRYLIVLDDLWDTTTWDDLTKPFPDVEKGSRIILTTRQKEVA
FHGKGRTDPLNLRLLRPEESWELLEKRAFGKESCPDELLDVGKEIVQNCKGLPLVVDLIAGVIAGREKTKAVWLEVRNNL
KSFILNSKVDVMKVIELSYDHLPHHMKPCFLYLARYSKDAKIDRDLLKINWRAEGLVEQIEKMSLEEVMDNLISSSLVIT
FNEIGNDPTCQLHDLVHDFCLIKAKEENLF
>XP_047258971.1
VNSPKNPVERKLLTTSKIIVGFEEETNWLITMLTSGPKDLDVISITGMPGSGKTTLAYKVYNDKSVCSHFDLRAWCTVDQ
DYDEKDVLVKLFNQVTGSALKFSKDIDVADMLRRQLFGKRYLIVLDDLWDTTTWDDLTKPFPDVEKGSRIILTTRQKEVA
FHGKGRTDPLNLRLLRPEESWELLEKRAFGKESCPDELLDVGKEIVQNCKGLPLVVDLIAGVIAGREKTKAVWLEVRNNL
KSFILNSKVDVMKVIELSYDHLPHHMKPCFLYLARYSKDAKIDRDLLKINWRAEGLVEQIEKMSLEEVMDNLISSSLVIT
FNEIGNDPTCQLHDLVHDFCLIKAKEENLF
>XP_047258972.1
VNSPKNPVERKLLTTSKIIVGFEEETNWLITMLTSGPKDLDVISITGMPGSGKTTLAYKVYNDKSVCSHFDLRAWCTVDQ
DYDEKDVLVKLFNQVTGSALKFSKDIDVADMLRRQLFGKRYLIVLDDLWDTTTWDDLTKPFPDVEKGSRIILTTRQKEVA
FHGKGRTDPLNLRLLRPEESWELLEKRAFGKESCPDELLDVGKEIVQNCKGLPLVVDLIAGVIAGREKTKAVWLEVRNNL
KSFILNSKVDVMKVIELSYDHLPHHMKPCFLYLARYSKDAKIDRDLLKINWRAEGLVEQIEKMSLEEVMDNLISSSLVIT
FNEIGNDPTCQLHDLVHDFCLIKAKEENLF
>XP_047259000.1
DERKSLTTGKIIVGFEEETNWLITKLTRGPKDLDVVSITGMPGSGKTTLAYKVYTDESVCSHFDIRAWCRVDQEYDEKKL
QVKIFNQVSGSDWKFSKEIDVADKLRKQLYGKRYLIVLDEVWDTTTWDDLTRPFPEVEKEGRIILTTRQKEVAFHGKGNT
DPLNLRLLRLEESWELLEKRAFGNNCCPAELLDVGKQIVQNCKGLPLVVDLIAGVIASLDKKRVVWLEVRNNLNSFIFGS
EVGVMKVIELSYDHLPHHLKPCFLYLASYPKDSAMDRDMLKMYWRAEGFVEQIGMKSVDEVMEIYLDNLISGSLVIAFNE
IGGYPTYQLHDLVHDFCLIKAREEKLF
>XP_047259001.1
KNPVERKSLTTGKIIVGFKEETNWLICKLTSGPKDLDVISITGMPGSGKTTLANKVYHDKSVARRFEIRAWCTVGQEYDK
RNLLEKVYNQVTSPDSKLSENIDVADKLRKQLYGKRYLIVLDDVWETDTWDKLKRPFPLVENGSRIILTTREMEVALHGK
RNTDPLKLRLLKSEESWELLEKRAFGENSFPDELLDVGKEINQNCKGLPLVADLIAGVIAGREKKKSVWLDVRNNLNSFI
FGGEVDVMKVIELSYEHLAHQLKPCLLYFARYPKDREMYRTRLKMLWRAEGLVEQTKMMSVEEVMEIYLDNLISSSLVIS
FNEIGDYPTCQLHDLVHDFCLVKAKEQKLF
>XP_047259425.1
KPVENTSSIAGKIIVGFEEEIEWIIRKLTRGPTQIDVVSIVGMPGIGKTTLAYRVYNDKSVVGHFDVRAWCTVDQERNEK
KLLQKIFNQVTGLKGNFIEDGIENDVADKLRKHLFGKRYLIVLDDLWDTATWDELTRPLYTIPSEFQKGSRVILTSRKKE
VALHGKCHSAPLDLRLLRPEESWELLEKRVFGEDHCPDELKDVGEKIARKCDGLPLVLDLIGGVISRKENKEALWLEVLN
NLSSFIFNDGEEVMKVIQLSYDHLSDHLKPCFLYLASYPKDKDIDISLLKQLWSDEGLVEPTDLKSVEEVMEVYVDELIF
SSLVIVRGGRHTSYQIHDLVHDFCSIKARKEKLF
>XP_047259522.1
SPKKPVESKSLTASKIIVGFEEETNWLIRKLTSGPANLDVISITGMPGSGKTTLVYKVYNDESVRSHFDLCAWCTVDQQC
DGKKLLVKIFNQVTGSDLKFSEVTDVADKLRKQLYAKRYLIVLDDVWDTTTWDDLTRPFPKVKKRSRIILTTRQKEVAFH
VKGNTNPLNLRLLRPEESWELLEKRAFGNKSFPDELLDVGKEIVQNCKGLPLVVDLIAGVLAGLEKKKSVWLEVRNNLSS
FIFNSEVDVMKVIELSYDHLPHHLKPCLIYLACFQKDTAVERITLEMYLCAEGLVEQTKMKSLEEEMEICLDKLISSSLV
IACNELGNLPSCQLHDLVHDFCLIKAREEKLF
>XP_047259523.1
SPKKPVESKSLTASKIIVGFEEETNWLIRKLTSGPANLDVISITGMPGSGKTTLVYKVYNDESVRSHFDLCAWCTVDQQC
DGKKLLVKIFNQVTGSDLKFSEVTDVADKLRKQLYAKRYLIVLDDVWDTTTWDDLTRPFPKVKKRSRIILTTRQKEVAFH
VKGNTNPLNLRLLRPEESWELLEKRAFGNKSFPDELLDVGKEIVQNCKGLPLVVDLIAGVLAGLEKKKSVWLEVRNNLSS
FIFNSEVDVMKVIELSYDHLPHHLKPCLIYLACFQKDTAVERITLEMYLCAEGLVEQTKMKSLEEEMEICLDKLISSSLV
IACNELGNLPSCQLHDLVHDFCLIKAREEKLF
>XP_047259524.1
SPKKPVESKSLTASKIIVGFEEETNWLIRKLTSGPANLDVISITGMPGSGKTTLVYKVYNDESVRSHFDLCAWCTVDQQC
DGKKLLVKIFNQVTGSDLKFSEVTDVADKLRKQLYAKRYLIVLDDVWDTTTWDDLTRPFPKVKKRSRIILTTRQKEVAFH
VKGNTNPLNLRLLRPEESWELLEKRAFGNKSFPDELLDVGKEIVQNCKGLPLVVDLIAGVLAGLEKKKSVWLEVRNNLSS
FIFNSEVDVMKVIELSYDHLPHHLKPCLIYLACFQKDTAVERITLEMYLCAEGLVEQTKMKSLEEEMEICLDKLISSSLV
IACNELGNLPSCQLHDLVHDFCLIKAREEKLF
>XP_047259732.1
KKPVEGKSLTAGKIIVGFEEDTDWIISKLTSGPKDLDVISITGMPGSGKTTLAYKVYNYKSVARRFDIHAWCTVGQEYDK
RKLLEKVYNQVTGADSKLSENIDVADELRRHLFGKRYLVVLDDLWDTDTWDKLIRPFPLVENGSRIILTSREIEVALYGK
RNTDPLKLRLLKSEESWELLEKRAFGEKICPDELLDVGKEIAKNCKGLPLVADLIAGVIAGREKKKSVWLEVRNNLNSFI
LNSEVEVMKVIELSYDHLPHQLKPCFLHFASIPKDNASHKHLLKMDWLNEGLVERTDMKSVEEVMEVYLDNLISCSLVIS
FNEIGSSPTCQLHDLVHDFCLIKAKEEKLF
>XP_047260024.1
NSPKNPVERKLFTNGKIIVGFKEETNWLISKFTSGSKDLDVISITGMPGSGKTTLAYKVYNDESVCRCFDLRAWCTVDQD
YDEKKLLMKLFNQVTGSDLKFSEDIDVADKLRKKLLGKRYLIVLDDVWDTTTWDDLTRPFPEGEKGIRILLTTRQQKVAF
HGKCNTDPLNLRLLRPEESWELLEKRAFGEESCPDELLNVGKEIAENCKGLPLVADLIAGVIAGREKTKSVWLEIRNNLN
SFILKSEVDVMKVIELSYDHLPHHLKPCLIYLASFPKDRAMDKDELKRCWHAEGLVEQTGMKSVEEVMEVYFDNLISSSL
VIAFNEIGDEATCQIHDLVHDFCLLKAREEYLF
>XP_047260683.1
PSKHLPNQHSNPVSDDDEIVGFEIETEKLIQYLTRGTSELDVIPIVGMGGQGKTTIARKVYNKDMIVSHFDVQAWCIISQ
SYNLTELLQDIFSQVTGSKDNGDKEDILSAKLRKSLMGKRYLIVLDDMWDCMAWDDLCLCFPDGGNRSRVVVTTRLEKVG
EHVKYYTDLNFLPFLTPDESCKLLQKKVFQKEDLPPELQDVSLAVAEKCKGLPLVIIFVAGIIKRNKMEASWWHEVKDAL
FEYLDHESGEYSLSTMQLSYDNLPDYLKPCLLYMGMFPEDERIPVSKLISLWIAEGFVQNIESGRLKEEIAEDYLMDLIS
SNVVMVSRRRYNGKVKYCQVHDVVLHFCLEKSRQENFM
>XP_047261193.1
NAVTAHKSSNLVRSSRMNEEIIGFEDVIEKLRDQLIKGTKGRDVISVVGMPGLGKTTLAYRLYSDRLVASHFDIRAQCCV
SQVYSRKDLLMAILRDAISVNFECRGKQPDELADQLRKTLLPKRYLILVDDMWETRVWDDLIGCFQDANNGSRIILTTRN
IEIANYTRFRSDPLQLRMFNDDESWELLRKKLFCEESFSPLLSKIGKEVAKKCEHLPLSVVLVAGILAELEKEEECWKQF
ANNLGPHIHKDSRAIIEQSYQILPYHLRSCFLFFGSFPEDNVLPVRELTWLWISQGFVKSCEGKSLEDIAQGYLEDLIGR
NLVMGTKTSSRGKTKACRIHDLLHDFCKERAKEENFL
>XP_047261439.1
KKPVESKSLTAGKIIVGFVDETDWIIRKLTSGPAALDVISIIGMPGSGKTTLAYKVYNDKSVCSHFDVRAWCTVDQEYDE
KKLLVRLFNQVTGSDLKFSENIDIADKLRKQLYGKRYLIVLDDVWDIDTWDELTRPFPEVVKGSRIILTTRQKEVALHGK
GSTDPLNLRLLNPEESWELLEKTAFGEQSCPDELLDVGKEIAQNCKGLPLVADLIAGVILGLEKEKTVWLEVRNNLRSFI
LNSEVDVMKVIELSYDRLPHHLKPCLIYLASFPKDTTIDKDVLKMYWRAEGLVDQIEMKSVKEVMEVYFDNLISSSLVIT
LNEIGKCPTCQIHDLVHDFCFIKAREEKLF
>XP_047261457.1
TDVATPHTLQFERITSMSEEMVGFDEVVNKLRRQLIGGLSGLDVISIVGMPGLGKTTLANKLFFDQLVVSHFDVRAQCCV
SQVYTRKDLLLTILRGVEKDAVISDNLPENELADKLRKLLLVQRYLILVDDVWEKIAWDDLKPCFCDANNRSRIIVTTRL
GDVAYHAQLVSDPHFLRLFTPEESWMLLKNKVFNTRSCPLVLEDVGRKIAQKCGGLPLSVVLVAGILETTEKEKHSWEQV
AINLGSHIQVKSEDIINLSYQDLPFHLKPCFLYFGVFLEDEEIQVSKLTWLWIAEGLVKTHKEKLSEDLAEYYLKNLIGK
NLVMVSKISSDGKIKACRIHDLLLDFCKQKAKVENFL
>XP_047261836.1
PVINKSSIASKIIVGFEEETEWIIQKLTSGPAEVDVISIVGMPGLGKTTLAYRVYTEKSVVGHFDVRAWCTVDQERNEKK
LLQKVFNEVIGLKERVSEDDIDDDVADKLRRQLFGKRYLIVLDDLWDTATWDELTRPLYAIPSEFQKGSRVILTSRKKEV
ALHGKFHSDPLDLRLLRPEESWELFEKKVFGEERCPDELKDVGEKIAEKCDGLPLVLDLIGGVISRKEKKEALWIEVLNN
LSSFIFKDEEEVMKVIQLSYDNLSDHLKPCFLYLASYPKDEDIVISLLKELWTDEGLVEPTDLKSVEEVTEIYVDELISS
SLVIVRGGSEQSCQIHDLVHDFCSIKSRQEKLF
>XP_047261837.1
PVINKSSIASKIIVGFEEETEWIIQKLTSGPAEVDVISIVGMPGLGKTTLAYRVYTEKSVVGHFDVRAWCTVDQERNEKK
LLQKVFNEVIGLKERVSEDDIDDDVADKLRRQLFGKRYLIVLDDLWDTATWDELTRPLYAIPSEFQKGSRVILTSRKKEV
ALHGKFHSDPLDLRLLRPEESWELFEKKVFGEERCPDELKDVGEKIAEKCDGLPLVLDLIGGVISRKEKKEALWIEVLNN
LSSFIFKDEEEVMKVIQLSYDNLSDHLKPCFLYLASYPKDEDIVISLLKELWTDEGLVEPTDLKSVEEVTEIYVDELISS
SLVIVRGGSEQSCQIHDLVHDFCSIKSRQEKLF
>XP_047261838.1
PVINKSSIASKIIVGFEEETEWIIQKLTSGPAEVDVISIVGMPGLGKTTLAYRVYTEKSVVGHFDVRAWCTVDQERNEKK
LLQKVFNEVIGLKERVSEDDIDDDVADKLRRQLFGKRYLIVLDDLWDTATWDELTRPLYAIPSEFQKGSRVILTSRKKEV
ALHGKFHSDPLDLRLLRPEESWELFEKKVFGEERCPDELKDVGEKIAEKCDGLPLVLDLIGGVISRKEKKEALWIEVLNN
LSSFIFKDEEEVMKVIQLSYDNLSDHLKPCFLYLASYPKDEDIVISLLKELWTDEGLVEPTDLKSVEEVTEIYVDELISS
SLVIVRGGSEQSCQIHDLVHDFCSIKSRQEKLF
>XP_047263282.1
VVNSSKKPVESRSLPSGKIIVGFEDETDWIISKLTSGPKELDVISITGMPGSGKTTLAYKVYNDKSVSRHFDIRAWCTVD
QVSDKKKLWVELLNLVAGSGLKFSEDIDVADMLRKQLFGKRYLIVLDDVWDSTTWDALTRPFPLCEIGSRIIFTTREKNV
AIHGMRNTDPLNLRLLRPEESWELLEKRAFGEQSCPDELLDIGKEISQKCQGLPLVADLIAGVIARREKKKTVWLEIRNN
LNSFIFDSEVDVMKVIELSYDQLPHHLKPYLLYLACFSKDTAVRVDVLKLLLHSEGLVEDVMEDYLDNLISSSLVILFDE
IGFYSTFQLHDLVYGFCLIKAREEMLF
>XP_047263283.1
VVNSSKKPVESRSLPSGKIIVGFEDETDWIISKLTSGPKELDVISITGMPGSGKTTLAYKVYNDKSVSRHFDIRAWCTVD
QVSDKKKLWVELLNLVAGSGLKFSEDIDVADMLRKQLFGKRYLIVLDDVWDSTTWDALTRPFPLCEIGSRIIFTTREKNV
AIHGMRNTDPLNLRLLRPEESWELLEKRAFGEQSCPDELLDIGKEISQKCQGLPLVADLIAGVIARREKKKTVWLEIRNN
LNSFIFDSEVDVMKVIELSYDQLPHHLKPYLLYLACFSKDTAVRVDVLKLLLHSEGLVEDVMEDYLDNLISSSLVILFDE
IGFYSTFQLHDLVYGFCLIKAREEMLF
>XP_047263284.1
VVNSSKKPVESRSLPSGKIIVGFEDETDWIISKLTSGPKELDVISITGMPGSGKTTLAYKVYNDKSVSRHFDIRAWCTVD
QVSDKKKLWVELLNLVAGSGLKFSEDIDVADMLRKQLFGKRYLIVLDDVWDSTTWDALTRPFPLCEIGSRIIFTTREKNV
AIHGMRNTDPLNLRLLRPEESWELLEKRAFGEQSCPDELLDIGKEISQKCQGLPLVADLIAGVIARREKKKTVWLEIRNN
LNSFIFDSEVDVMKVIELSYDQLPHHLKPYLLYLACFSKDTAVRVDVLKLLLHSEGLVEDVMEDYLDNLISSSLVILFDE
IGFYSTFQLHDLVYGFCLIKAREEMLF
>XP_047263285.1
VVNSSKKPVESRSLPSGKIIVGFEDETDWIISKLTSGPKELDVISITGMPGSGKTTLAYKVYNDKSVSRHFDIRAWCTVD
QVSDKKKLWVELLNLVAGSGLKFSEDIDVADMLRKQLFGKRYLIVLDDVWDSTTWDALTRPFPLCEIGSRIIFTTREKNV
AIHGMRNTDPLNLRLLRPEESWELLEKRAFGEQSCPDELLDIGKEISQKCQGLPLVADLIAGVIARREKKKTVWLEIRNN
LNSFIFDSEVDVMKVIELSYDQLPHHLKPYLLYLACFSKDTAVRVDVLKLLLHSEGLVEDVMEDYLDNLISSSLVILFDE
IGFYSTFQLHDLVYGFCLIKAREEMLF
>XP_047263286.1
VVNSSKKPVESRSLPSGKIIVGFEDETDWIISKLTSGPKELDVISITGMPGSGKTTLAYKVYNDKSVSRHFDIRAWCTVD
QVSDKKKLWVELLNLVAGSGLKFSEDIDVADMLRKQLFGKRYLIVLDDVWDSTTWDALTRPFPLCEIGSRIIFTTREKNV
AIHGMRNTDPLNLRLLRPEESWELLEKRAFGEQSCPDELLDIGKEISQKCQGLPLVADLIAGVIARREKKKTVWLEIRNN
LNSFIFDSEVDVMKVIELSYDQLPHHLKPYLLYLACFSKDTAVRVDVLKLLLHSEGLVEDVMEDYLDNLISSSLVILFDE
IGFYSTFQLHDLVYGFCLIKAREEMLF
>XP_047263287.1
VVNSSKKPVESRSLPSGKIIVGFEDETDWIISKLTSGPKELDVISITGMPGSGKTTLAYKVYNDKSVSRHFDIRAWCTVD
QVSDKKKLWVELLNLVAGSGLKFSEDIDVADMLRKQLFGKRYLIVLDDVWDSTTWDALTRPFPLCEIGSRIIFTTREKNV
AIHGMRNTDPLNLRLLRPEESWELLEKRAFGEQSCPDELLDIGKEISQKCQGLPLVADLIAGVIARREKKKTVWLEIRNN
LNSFIFDSEVDVMKVIELSYDQLPHHLKPYLLYLACFSKDTAVRVDVLKLLLHSEGLVEDVMEDYLDNLISSSLVILFDE
IGFYSTFQLHDLVYGFCLIKAREEMLF
>XP_047264807.1
VVEPSKHLPIHRSNPVNDEEIVGFENESEKIIQYLIRGTHEIDVVPIVGMGGQGKTTIARKVYNNGCIVYHFDVRAWCII
SQSYNRRDLLQEIFSQVTGKEDKGDKEDIIADELKKSLMGKRYLIVLDDMWDSKAWDDLRLSFPDVGNRNRIVITTRLEE
VAKQVKHHIDPYSLPFLTSDDSLKLLQIKVFQQESFAPSLQDVSKAVAERCKGLPLVIVLVAGIIKRNKMEASWWYEVKH
SLVSYHGEPEGYSLSTMQLSYDNLPDHLRPCLLYMGMFPEDSRIPVSELISLWIAECFVQNIEESGRLEETAEGYLNDLI
SSNVVMVSGRRYNGKVKYCQVHDVVLHFCLNKSREEKFM
>XP_047264809.1
EPSKRQPIQHSDLIYDEEIVGFHNDMKRIIQHLIQGANEVDVVTIVGMGGLGKTTCARKVYSSEIIVSNFDVRAWCIISQ
TYNRRELLQEIFSQVTGSKDKGDKDDILADELRRSLMGKRYLIVLDDMWDGIAWDDLRLCFPDSGNRSRIVVTTRLEKVG
EHVKRYTDLYFLPFLTPEESCRLLHKKVFQKDDCPPDLQDVSQAVAKRCKGLPLVIVLVAGIIKKKKMEASWWHEVKKSL
LSCLGDSEGYGLSTMKLSYDNLPDYLRPCLLYMGMFPEDARIPASKLISLWIAEGFVQNIESGRLEEAAEEYLMDLIRGN
VVMVSRTRYNGKVKDCQVHDVVLHFCLEKSKEEKFM
>XP_047264810.1
EPSKRQPIQHSDLIYDEEIVGFHNDMKRIIQHLIQGANEVDVVTIVGMGGLGKTTCARKVYSSEIIVSNFDVRAWCIISQ
TYNRRELLQEIFSQVTGSKDKGDKDDILADELRRSLMGKRYLIVLDDMWDGIAWDDLRLCFPDSGNRSRIVVTTRLEKVG
EHVKRYTDLYFLPFLTPEESCRLLHKKVFQKDDCPPDLQDVSQAVAKRCKGLPLVIVLVAGIIKKKKMEASWWHEVKKSL
LSCLGDSEGYGLSTMKLSYDNLPDYLRPCLLYMGMFPEDARIPASKLISLWIAEGFVQNIESGRLEEAAEEYLMDLIRGN
VVMVSRTRYNGKVKDCQVHDVVLHFCLEKSKEEKFM
>XP_047264935.1
VEPSKHLPTHRSNPVNDEEIVGFENESEKIIQYLIRGTNEIDVVPVVGMGGQGKTTIAKKVYNNGSIVRHFDVRAWCIIS
QSYNRRDLLQEIFSQVTGKEDKGDKEDILADKLKKSLTGKRYLIVLDDMWDGKAWDDLRFSFPDVGNRSRIVITTRLEEV
AKQVKHHIDPYSLPFLTSDESLKLLQKKVFQQESCPPSLQDVSKAVAERCKGLPLVIVLVAGIIKRNKMEASWWHEVKNS
LVSYNGESEGYSLSTMQLSYDNLPDHLRPCLLYMGMFPEDARIPLSELISLWIAECFVQNIESRRLEETAEGYLNDLISS
NVVMVSGRRYNGKVKYCQVHDVVLHFCLNKSREEKFM
>XP_047264936.1
VEPSKHLPTHRSNPVNDEEIVGFENESEKIIQYLIRGTNEIDVVPVVGMGGQGKTTIAKKVYNNGSIVRHFDVRAWCIIS
QSYNRRDLLQEIFSQVTGKEDKGDKEDILADKLKKSLTGKRYLIVLDDMWDGKAWDDLRFSFPDVGNRSRIVITTRLEEV
AKQVKHHIDPYSLPFLTSDESLKLLQKKVFQQESCPPSLQDVSKAVAERCKGLPLVIVLVAGIIKRNKMEASWWHEVKNS
LVSYNGESEGYSLSTMQLSYDNLPDHLRPCLLYMGMFPEDARIPLSELISLWIAECFVQNIESRRLEETAEGYLNDLISS
NVVMVSGRRYNGKVKYCQVHDVVLHFCLNKSREEKFM
>XP_047264937.1
VEPSKHLPTHRSNPVNDEEIVGFENESEKIIQYLIRGTNEIDVVPVVGMGGQGKTTIAKKVYNNGSIVRHFDVRAWCIIS
QSYNRRDLLQEIFSQVTGKEDKGDKEDILADKLKKSLTGKRYLIVLDDMWDGKAWDDLRFSFPDVGNRSRIVITTRLEEV
AKQVKHHIDPYSLPFLTSDESLKLLQKKVFQQESCPPSLQDVSKAVAERCKGLPLVIVLVAGIIKRNKMEASWWHEVKNS
LVSYNGESEGYSLSTMQLSYDNLPDHLRPCLLYMGMFPEDARIPLSELISLWIAECFVQNIESRRLEETAEGYLNDLISS
NVVMVSGRRYNGKVKYCQVHDVVLHFCLNKSREEKFM
>XP_047266723.1
SLNLVPSLSANTPRANEEMEGFQEAMNKIKEQLLRGSSELDIISIVGMPGIGKTTLADKIFNDLILTPYFDVHAKCRVTQ
VYSWKELLLTILNDVLEPSDRTEKEDGELANELRQVLLTKRFLILIDDVWDKTAWDDLYMCFRDAQSGSRIILTTRLSDI
ANYVRCESNTHHLRLFRDDESWTLLQEEVFQGERCPPELVDVGFRIAKSCGGLPLFIVLVAGILKEEKKEADVWKEVEDS
LGSRRIGSLEESMSLIGFSYKNLPHHLKPCFLYXGGFLKGKDIHVSKLTRLWQAEGFVQANKEKTTEDAAQDFLEDFISR
NLVMAMEKRPNDKVKRCRXHNSCLEKAKQEN
>XP_047268690.1
NSPNKPVKNKSSTTSKIIVGFEEETEWIIRKLTGGPSEVDVISIVGLPGLGKTTLAYRVYNDKSVVDHFDVRAWCTIDQE
HNEKKLLKRIFNEVIGLKERVSEDGIDNNVADDLRKQLFGKRYLIVLDDLWDTATWDELTRPLYAIPSEFQKGSRVILTS
RKKEVAKHAKCCSDPLDLRLLRPEESWELLEKRVFGEERCPDELKDVGEKIAEKCYGLPLVLDLISGIISRKEKKEALWL
EVLNNLSSFIFKDEEEVMKVIQLSYDQLSNHLKPCLIYLASYPKDEYIAISDLEYLWSAEGLMEQSEVKVYVDELISSSL
VVVSNERGEYPHCQIHDLVHDFFFEKSRKEKLF
>XP_047268701.1
PVINKSSIASKIIVGFAEETEWIIRKLTSRPAEIDVISIVGMPGLGKTTLAYRVYTEKSVVGHFDVRAWVTVDQERNEKK
LLQKVFNEVIGLKERVSEDDIDDDVADKLRRQLFGKRYLIVLDDLWDTATWDELTRPLYAIPSEFQKGSRVILTSRKKEV
ALHGKFHSDPLDLRLLRPEESWELFEKKVFGEERCPDELKDVGEKIAEKCDGLPLVLDLIGGVISRKEKKEALWIEVLNN
LSSFIFKDEEEVMKVIQLSYDHLSDHLKPCFLYLASYPKDEDIVISLLKELWTDEGLVEPTDLKSVEEVTEIYVDELISS
SLVIVRGGSEQSCQIHDLVHDFCSIKSRQEKLF
>XP_047268729.1
NKSSIAGKIIVGFKEETKRIIRNLTSGPAEIDVISIVGMPGLGKTTLAYRVYNEKSVVGHFDVRAWCTVDQERNQKKLLQ
KIFNQVNGLKGSFNEEGIDDDIADKLRKHLFGKRYLIVLDDLWDTATWDELTRPLFTIPSEFQNGSRVILTSRKKEVALH
GKCHSDPLDLRLLRPEESWELLEKRVFGEEHFPDELKDVGAKIAEKCNGLPLVLDLIGGVISRKEKKQALWLEVLNNLSS
FIFKDEEEVMKVIQLSYDHLSDHLKPCFLYLASYPKDKNIRISWLKDLWSDEGLVEPTDMKSVEDVTEVYVDELISSSLV
IVRGGRHPSFQIHNLVHDFCSIKARMEKLF
>XP_047269316.1
KQPVESKSLITSKIIVGFEEETNWLINQLTSGPKDLDVISITGMPGSGKTTLAYKVYNDKSVCSHFDLRAWCTVDQDYDE
KNLLVKLFNQVTGSYLKFSEDIDVADELRRKLHGSRYLIVLDDVWDIDTWDDLTRPFPNVKKGSRIILTTRQMEVAFHGR
GTTDPLNLRLLRPEESWEILEKRAFGKESCPDELLDVGKEIFQNCKGLPLVVDLIAGVIAGLEKSKAMWFEVRNNLNSFI
FGSEVDVMKVIELSCNHLPHHMKPCFLYLAKYPKDTKISRDLLKVYWRAEGLVEQTEMKSLEEVMENYLDNLISSSLVIA
FNEIGDSPSCQLHDLVHGFCLIKARREKLF
>XP_047269318.1
KNPVERKSLTTGKIIVGFEEETNWLISKLTSGLKDLDVISITGMAGSGKTTLAYKVYNDESVCSHFDLHAWCTIDQEYDE
KKLLMKLFNQVTGSDLKFSEDIDVADKLRKQLYGKRYLIVLDDVWDIDTWDELTRPFPEVVKGSRIILKTRQKEVAFHGK
CNTDPLTLRLLRPEESWELLEKRAFGEESFPDELLDVGKDIVQNCKGLSLVVDLIAGVIAGLEKKKVVWLEVRNNLNSFI
LNSEVDVMKVIELSYDHLPHHMKPCFLYLASYPKDQEININALKIYWRAEGLAEQREMMSFEEVMEIYLDNLISSILVIA
FNEIGNHPTCQIHDLVHDFCLIKARQEKLF
>XP_047269360.1
KNPVESKSFTGGKVIVGFKEETNWLISKLTSGPKDLDVISITGMPGSGKTTLAYKVYNDDSVCSHFDLRAWCTVDQEYEE
KSLLVKLFNQVTGSDLKFSEDIDVADMLRRQLYGKRYLIVLDDVWDTSTWDDLTKTFPEVKKGSRIVLTTRLKEVAFHGK
GNTDPLNLRLLRLEESWELLQKRAFGNECCPDELLEVGKEIVLNCKGLPLVVDLIAGVIAGLEKKRAVWLEVRNNLNSFI
LNSEVDVMKVIELSYDHLPHHMKPCFLYLASFPKDSKISRDKLKMFWRAEGLVEQIEIKSLEEVMEIYLENLISSSLVTS
LNEIGDFPTCQIHDLVHDFCLIKARAENLF
>XP_047269361.1
TVLNSTKMTVENKSLTAGKIIVGFEEETTWLISKLTSGPKDLDVISITGMPGSGKTTLGYKVYNDKSVCSHFDLRAWCTV
DQDYDEKEVLVKLFNQVTGSDLKFSEDIDVADKLRKQLYGKRYLIVLDDVWDTTTWDELTRPFPKVEKGSRIILTTRQKE
VACHGKGITDPLNLRLLRPEESWELLEKRAFGEESCPDELLEVGKEIAQNGKGLPLVVDLIAGVIAGREKSKSVWLEVRN
NLNSFILNSEVDVMKVIELSYDHLPHHMKPCFLYLARFRKDKKINRNLLKMYWRAEGLVERMKMMNVEEEMEIFLDNLIS
SSLVIAFNEIGNLPACQIHDLVHDFCLIKAREEKLF
>XP_047269362.1
TVLNSTKMTVENKSLTAGKIIVGFEEETTWLISKLTSGPKDLDVISITGMPGSGKTTLGYKVYNDKSVCSHFDLRAWCTV
DQDYDEKEVLVKLFNQVTGSDLKFSEDIDVADKLRKQLYGKRYLIVLDDVWDTTTWDELTRPFPKVEKGSRIILTTRQKE
VACHGKGITDPLNLRLLRPEESWELLEKRAFGEESCPDELLEVGKEIAQNGKGLPLVVDLIAGVIAGREKSKSVWLEVRN
NLNSFILNSEVDVMKVIELSYDHLPHHMKPCFLYLARFRKDKKINRNLLKMYWRAEGLVERMKMMNVEEEMEIFLDNLIS
SSLVIAFNEIGNLPACQIHDLVHDFCLIKAREEKLF
>XP_047269376.1
PKNPVERKTLTTGKIIVGFKEETIWLISQLTSGPKDLDAVSITGMPCSGKTTLAYKAYNDESVCRHFDLRAWCTVDQDYD
EKEVLVKLFNQVSGSDLKFSEEIDVADELRKKLYGKRYLIVLDDVWDITTWDDLTRPFPEAKKGSRILLTTRQKEVAFHG
KGNSNPPNLRLLRRXESWKLLEKRAFGNESFPDELLDVGKEIAQNCKGLPLVADLIAGVIAGLEKEKSVWLEVRNNLSSF
ILNSEVDVMKVIELSYDHLPLQLMPCFLYLASFSKDTEIHRKVLKMYWHAEGLVEQTEMMSVDEVTEIYMDNLISSSLVI
AFNEMGYYPTFQLHDLVHDFCLIKAKEEKLF
>XP_047269405.1
VVHSTKKSVESKSITAGKIIVGFEEETNWLFSKLTSGPKELDVISITGMPGSGKTTLAYKVYNDESVCSHFDLRAWCTVD
QEYDEKKLLMKLFNQVAGLDLKFSEDIDVADKLRKQLYGKRYLIVLDDVWDTTTWDDLTRPFPDVEKGSRIILTTRQKEV
AFHGKGNTDPLNLRLLRPEESWELLEKRAFGEQSCPDELLEVGKEIAQNCKGLPLIVDLIAGVTAGLEKKKAVWLEVRNN
LNSFILNSEVDVMKVIELSYEHLPHHMKPCFLYLASFPKDAKISRDRLKMFWRAEGLVEQTEMMSLEEVMEIYLDNLISS
SLVIASNDIGDIPTCQLHDLVHGFCLIKAREEKLF
>XP_047269406.1
VVHSTKKSVESKSITAGKIIVGFEEETNWLFSKLTSGPKELDVISITGMPGSGKTTLAYKVYNDESVCSHFDLRAWCTVD
QEYDEKKLLMKLFNQVAGLDLKFSEDIDVADKLRKQLYGKRYLIVLDDVWDTTTWDDLTRPFPDVEKGSRIILTTRQKEV
AFHGKGNTDPLNLRLLRPEESWELLEKRAFGEQSCPDELLEVGKEIAQNCKGLPLIVDLIAGVTAGLEKKKAVWLEVRNN
LNSFILNSEVDVMKVIELSYEHLPHHMKPCFLYLASFPKDAKISRDRLKMFWRAEGLVEQTEMMSLEEVMEIYLDNLISS
SLVIASNDIGDIPTCQLHDLVHGFCLIKAREEKLF
>XP_047269407.1
VVHSTKKSVESKSITAGKIIVGFEEETNWLFSKLTSGPKELDVISITGMPGSGKTTLAYKVYNDESVCSHFDLRAWCTVD
QEYDEKKLLMKLFNQVAGLDLKFSEDIDVADKLRKQLYGKRYLIVLDDVWDTTTWDDLTRPFPDVEKGSRIILTTRQKEV
AFHGKGNTDPLNLRLLRPEESWELLEKRAFGEQSCPDELLEVGKEIAQNCKGLPLIVDLIAGVTAGLEKKKAVWLEVRNN
LNSFILNSEVDVMKVIELSYEHLPHHMKPCFLYLASFPKDAKISRDRLKMFWRAEGLVEQTEMMSLEEVMEIYLDNLISS
SLVIASNDIGDIPTCQLHDLVHGFCLIKAREEKLF
>XP_047269408.1
VVHSTKKSVESKSITAGKIIVGFEEETNWLFSKLTSGPKELDVISITGMPGSGKTTLAYKVYNDESVCSHFDLRAWCTVD
QEYDEKKLLMKLFNQVAGLDLKFSEDIDVADKLRKQLYGKRYLIVLDDVWDTTTWDDLTRPFPDVEKGSRIILTTRQKEV
AFHGKGNTDPLNLRLLRPEESWELLEKRAFGEQSCPDELLEVGKEIAQNCKGLPLIVDLIAGVTAGLEKKKAVWLEVRNN
LNSFILNSEVDVMKVIELSYEHLPHHMKPCFLYLASFPKDAKISRDRLKMFWRAEGLVEQTEMMSLEEVMEIYLDNLISS
SLVIASNDIGDIPTCQLHDLVHGFCLIKAREEKLF
>XP_047269426.1
ESKSLMGGKIIVGFKEETNWLIRKLTSGPASLDVISITGMPGSGKTTLAYKVYNDESVCSHFDLRAWCTVDQDYDKRKLL
VELFNQVTGLDLKFSEEIDVVDKLRKQLYGKRYLIVLDDVXDTTTWDDLTRPFPEVEKGSRIILTTRQKEVAFHGRGNSD
PLNLRLLSPEESWKLLEKRKFGEQSCPDELLDVGKEIAENCKVLPLVAGLIAGVIAGLEKKRAVWLEVRNNLNYFIFNSE
VDVMKVIELSYDHLSHHMKPCFLYLASFPKDKAIQFDALEIYWRAEGLAEQTEVLQVYFDKLITSSLAIIFNEIGNRPTF
QIHDLVHDFCLIKAREEKLF
>XP_047269427.1
KNPVESKSLTTGKIIVGFEEETNWLITKLTSGPKDLEVISIIGMPGSGKTTLAYKVYSDESVCSHFDLRAWCTVGQEYDE
TKLLVKIFNQVTSSDLKFSEEIDVADKLRKQLYGKRYLIVLDDVWDTTTWDDLTRPLPEVEKGSRIILTTRQKEVAFHGK
GNTDPLNLRLLSPEESWELIEKRAFGDQSCPDELLEVGKEIAENCKGLPLVADLIAGVIAAREKTKSAWLEVQNNLSSFI
LRSEVDVMKVIELSYDHLPHHLKPCFLYLARSVKDTAIDRDILKLLWRAEGLVEQTGMKSVDELMEIYLDNLISSSLVIA
FNEIGDVPTCKIHDLVHDFCLIKARGEKLF
>XP_047269428.1
KNPVESKSLTTGKIIVGFEEETNWLITKLTSGPKDLEVISIIGMPGSGKTTLAYKVYSDESVCSHFDLRAWCTVGQEYDE
TKLLVKIFNQVTSSDLKFSEEIDVADKLRKQLYGKRYLIVLDDVWDTTTWDDLTRPLPEVEKGSRIILTTRQKEVAFHGK
GNTDPLNLRLLSPEESWELIEKRAFGDQSCPDELLEVGKEIAENCKGLPLVADLIAGVIAAREKTKSAWLEVQNNLSSFI
LRSEVDVMKVIELSYDHLPHHLKPCFLYLARSVKDTAIDRDILKLLWRAEGLVEQTGMKSVDELMEIYLDNLISSSLVIA
FNEIGDVPTCKIHDLVHDFCLIKARGEKLF
>XP_047270277.1
LIVVNSTKKVENKSLTTDKIIVGFEKETNWLISKLTSGPKDLDVISITGMPGSGKTTLAYKVYNDKSVARRFDIRAWCTV
GQECDKRNLLNKVYNQVTGPDSKLIENIDVADELRRHILGKRYLILLDDLWDTDTWDKLTRPFPLADNESRIILSSRDME
VGLYGKCNTDLLNLRLLRLEESWELLEKRAFGEQSLEKKKAVCLEVQNNLNPYILNSEVDVMKVIELSYDHLPLQLKPCF
LYLAHYPKDTQISRDLLKMYLRAEWLVKEKRMKSVEEVMEAYLDNLIFNILRGKVVWQGDTSSSSSSSSSDLMPQ
>XP_047270590.1
NSIKKPVESKSLTASKIIVGFEKETHWIISKLTSGPKDLDVISITGMPGSGKTTLAYQVYNDESVSRHFDIRAWCTIGQE
YDKKELLEKVYKQVTGSDSKLSENIDVADELRRHLIGKRYLIFLDDLWDTDTWDKLKRPFPVVENGSRMILTTRKMEVAL
YGKHNTDPLNLRLLRSEETWELLEKRAFGEESCPNELLDVGKEIAQNCNGLPLVADLIAGVIAGREKKKTAWLEIRNNLK
SYVFNSEVDVMKVIELSYDHLPHHLKPCLLYLASSPKSSGLKVNWPAQGLVEQTDMKSMVYFDDLISSSLVTFINEIGNE
PIFLMHELISDFCLIKAKEEKLF
>XP_047270591.1
NSIKKPVESKSLTASKIIVGFEKETHWIISKLTSGPKDLDVISITGMPGSGKTTLAYQVYNDESVSRHFDIRAWCTIGQE
YDKKELLEKVYKQVTGSDSKLSENIDVADELRRHLIGKRYLIFLDDLWDTDTWDKLKRPFPVVENGSRMILTTRKMEVAL
YGKHNTDPLNLRLLRSEETWELLEKRAFGEESCPNELLDVGKEIAQNCNGLPLVADLIAGVIAGREKKKTAWLEIRNNLK
SYVFNSEVDVMKVIELSYDHLPHHLKPCLLYLASSPKSSGLKVNWPAQGLVEQTDMKSMVYFDDLISSSLVTFINEIGNE
PIFLMHELISDFCLIKAKEEKLF
>XP_047270592.1
NSIKKPVESKSLTASKIIVGFEKETHWIISKLTSGPKDLDVISITGMPGSGKTTLAYQVYNDESVSRHFDIRAWCTIGQE
YDKKELLEKVYKQVTGSDSKLSENIDVADELRRHLIGKRYLIFLDDLWDTDTWDKLKRPFPVVENGSRMILTTRKMEVAL
YGKHNTDPLNLRLLRSEETWELLEKRAFGEESCPNELLDVGKEIAQNCNGLPLVADLIAGVIAGREKKKTAWLEIRNNLK
SYVFNSEVDVMKVIELSYDHLPHHLKPCLLYLASSPKSSGLKVNWPAQGLVEQTDMKSMVYFDDLISSSLVTFINEIGNE
PIFLMHELISDFCLIKAKEEKLF
>XP_047270593.1
NSIKKPVESKSLTASKIIVGFEKETHWIISKLTSGPKDLDVISITGMPGSGKTTLAYQVYNDESVSRHFDIRAWCTIGQE
YDKKELLEKVYKQVTGSDSKLSENIDVADELRRHLIGKRYLIFLDDLWDTDTWDKLKRPFPVVENGSRMILTTRKMEVAL
YGKHNTDPLNLRLLRSEETWELLEKRAFGEESCPNELLDVGKEIAQNCNGLPLVADLIAGVIAGREKKKTAWLEIRNNLK
SYVFNSEVDVMKVIELSYDHLPHHLKPCLLYLASSPKSSGLKVNWPAQGLVEQTDMKSMVYFDDLISSSLVTFINEIGNE
PIFLMHELISDFCLIKAKEEKLF
>XP_047270594.1
NSIKKPVESKSLTASKIIVGFEKETHWIISKLTSGPKDLDVISITGMPGSGKTTLAYQVYNDESVSRHFDIRAWCTIGQE
YDKKELLEKVYKQVTGSDSKLSENIDVADELRRHLIGKRYLIFLDDLWDTDTWDKLKRPFPVVENGSRMILTTRKMEVAL
YGKHNTDPLNLRLLRSEETWELLEKRAFGEESCPNELLDVGKEIAQNCNGLPLVADLIAGVIAGREKKKTAWLEIRNNLK
SYVFNSEVDVMKVIELSYDHLPHHLKPCLLYLASSPKSSGLKVNWPAQGLVEQTDMKSMVYFDDLISSSLVTFINEIGNE
PIFLMHELISDFCLIKAKEEKLF
>XP_047270595.1
NSIKKPVESKSLTASKIIVGFEKETHWIISKLTSGPKDLDVISITGMPGSGKTTLAYQVYNDESVSRHFDIRAWCTIGQE
YDKKELLEKVYKQVTGSDSKLSENIDVADELRRHLIGKRYLIFLDDLWDTDTWDKLKRPFPVVENGSRMILTTRKMEVAL
YGKHNTDPLNLRLLRSEETWELLEKRAFGEESCPNELLDVGKEIAQNCNGLPLVADLIAGVIAGREKKKTAWLEIRNNLK
SYVFNSEVDVMKVIELSYDHLPHHLKPCLLYLASSPKSSGLKVNWPAQGLVEQTDMKSMVYFDDLISSSLVTFINEIGNE
PIFLMHELISDFCLIKAKEEKLF
>XP_047270596.1
VNSTKKTVENKSLTAGKIIVGFEEETNLLISKLTSGTKDLDVIIITGMPGSGKTTLAYKVYNDESVCSHFDLRAWCTVDQ
EYGEKKLLMKLLNQIIGSDLKFGEEIDVADKLRKQLYGKRYLIVLDDVWDIDTWDDLTRPFPEVEKGSRIILTTRQKEVA
FHAKANTDSLNLRLLRPEESWQLIEKRAFGKESCPDELLDVGKEIVQNCKGLPLVADLIAGVIAGREKTKSVWLEVRNNL
KSFILNSEVDVIKVVELSYEHLPHHVKPCFLFLARCLKDTAVDRDVLKMFWRAEGLVEQTEMMSVEEVMEIYMDNLISSS
LVIAFNEIGNVPTCQLHDLVHDFCFIKARQEKLF
>XP_047270668.1
NSTKKPVERKSLTTGKVIVGFKEETDWLIRKLTNGPANLDVISIFGMPGSGKTTLAYKVYNDKSVFSHFDLRAWCTVDQE
YDEKTLLVKLFNQVTGSDLKFGEDIDVADMLRKQLFGKRYLIVLDDVWDIDAWDGLTRPFPEAEKRSRIILTTRQKEVAF
HAKGNTDPLNLRLLSPEESWELLEKRAFGNDSCPDELLEVGREIARNCKGLPLVADLIAGVIVGREKKKTAWLEIRNNLN
SFILNSEVEVMKVIELSYDHLPNHLKPCLLDLATLRKDTAIIINVLKAYWRAEGFVEEVMEVYLDNLISSSLVIIFNEIG
HHSTCQIHDLVHDFCSIKARKEKFY
>St_A6-26_C01T000092.1
PVRQVVETTQLDEVMVGFKDEIDLLIDRLTRGPKDLDIVSIVGMPGLGKTTLAKKAFHDEKMRHHFDVKAKCCVSQAYDR
RKLLLEILNQVKSSNQQNESNPADALQKFLKRKRYLLYIDDIWSVDTWDDLRGCFPDDNNGSRILLTSRLSDVASEINPD
REPLHLRFLDENESWELMRIKLFKEQTCPPDLSKVGANIASKCKGLPLLVILVAGVLSGISKNEESWRRIAESIKLDTVT
SAKECMEVIELSYKHLPDHLKPCLLYFASFQKDEEIPLSNLEWLWTIEGLVPNIEVESIHLAVESLLNDLIGRSLIMVSK
RKSTGGVRTCHIHDMLHDFCVTKSKEEKFM
>St_A6-26_C01T000096.1
PNPVRQVVETTQLDEVVVGFDEETDLLIDRLIRGPKDLDIVSIVGMPGLGKTTLAKKVYHDENIQHHFDVKAKCCVSQTY
DRRKLLLEILNQVKSSNQQNEKNPADALRKFLKRKRYLLYIDDIWSVDTWDDLRGCFPDDNNGSRILLTSRLSDVASEIN
PDREPLHLRFLFENESWELMKIKLFKEQTCPSDLSKVGENIARKCQGLPLLVILVAGVLSGISKNEESWRKIAESINIDT
VTNAKECLDVIELSYKHLPDNLKPCLLYFASFREDEEISSTNLAWLWTIEGFIPNTEAKSVELVAESLLNDLISRSLIMV
SKKRSIRGVRTCHIHDVLHDFCVTKAKEEKFM
>St_A6-26_C03T000871.1
AKSSDKPIESTSSSFVEVLREILHQVTGSEGNKSEDDLAEKLRRALLDKRYLIVLDDVWDIATGEMLIACFPKDKRRNRI
ILTSRSMKVGLQVKCHSDPRRLQFLTPEKSWDLSEKRVFGEGRCLAELSYVGHQIVVNCKGLSLAVVLIARVTVRVRKGK
KKENEKDLWLKIQHNLDSFISANKNLQMMKVMQLSYDHLPYHLKSLLLYFARSQKSKRTPVSKLMQLWMAEGFVDHDIPS
KSSLEEATQSYLDALISSSLIFVDHIPSKKRTWPFSGMIKVCYVHDVVHDFCSVKAKKEKFF
>St_A6-26_C04T000203.1
KGKNMTSASQATDGELVGFTDVCKTIRDQLVRGSRELDVVSIVGMAGSGKTTLARSFINDDSIVSHFDIRAECRVSQEYT
REDLLFSILSSANSGLTDISKRGADILAHRLKQTLLHKRYLIIIDDVWAVQAWDDLRFCFPKEKQGSRIILTTRLKEVAT
YAKCVTEPIHLRSMEDSESWLLLQKKVFGEEMCPEELKKVGKTIAFKCNGLPLSIVLVAGLLAKIDKTERCWTRMELSFG
ERVQDGAKDLVKLSYEDLPNKLKSCFLYFGAFLEDREILVSKLTSLWIAEAFIKNNEDKCLEDTAEDYLNDLIGRNLIMV
TKRRSTGKIKACRVHDLMLDFCKEKAKEDNLL
>St_A6-26_C04T000204.1
LTKPKEKNMTSASQATDGELVGFTDVCKTIRDQLVGGSRELDVVSIVGMAGSGKTTLARSFINDDIIVSHFDFCAECRVS
QEYTREDLLFSILSSANSGLTDISKRDADLADRLRKTLLPKRYLLIIDDVWAVQAWDDLRLCFPEAKKGSRIILTTRLKE
VATYAKCVTEPIHLRSMKDSESWLLLQKKVFGEEMCPEELKEVGQNIAFKCNGLPLSIVLVAGLLAKIDKTERCWTRMEL
SFGERVQDGAKDLVKLSYEDLPNKLKSCFLYFGAFLEDREILVSKLTSLWIAEAFIKNNEDKCLEDTAEDYLKDLIGRNL
IMVTKRRSTGKIKACRVHDLMLDFCKEKAKEDNFL
>St_A6-26_C04T000320.1
KSFVEPIESTSSPFVEVTVGHEKEESQIIGQLLNQHESELDVISIVGMPGLGKTTLANKVYNNTLIASHFKIRAWCTVSQ
KYNKSKVLREILQQVASSEEKESEDHDLAVKLRRALYDKRYLIVLDDVWDIATGEMLIACFPKLKRGDRVILTSRISKVG
SQVKCRTDPIDLQVLTLEKSWELFEKRVFGEGSCPAELSDVGHQIVKKCKGLPLAIVLIAGVIVRGKKKEKNLWLKIQHN
LDSFISANINLQMMKVMQLSYDHLPCHLKPLLLYFARSQKNKRTPVSELKQLWMAEGFVDYDIPSKGSLEEATQSYLDAL
ISSSLIMVDQILSKKSMPFSVRIKVCYVHDVVHDFCSEKAKKEKFF
>St_A6-26_C04T000322.1
KSFVEPIESTSSPFVEVTVGHEKEESQIIGQLLNQHESELDVISIVGMPGLGKTTLANKVYNNTLVASHFKIRAWCTVSQ
KYNKSKVLREILQQVTGSEEKGSEDDLAEMLRRALYDKRYLIVLDDVWDIATGEMLIACLPKVERGNRVILTSRNSEVGL
KVKCRSDLLCLQLLTLGKSWELFEKMVFRKGSCPAELLDVGRQIVEKCRGLPLAVVLIAGVIVRGKKEEKDLWLKIQHNL
DSFISANINLVMQLSYDHLPYHLKPLLLYFARSQKSKRTPISKLMQLWMAEGFVDHDIRSKNSLEEVTQSYLDALISSNL
IMVDHIKGSNPFSVRIKVCFVHDVVHDFCSVKAKKEKFF
>St_A6-26_C04T000327.1
PIESTSSSFVEVTVGHEEDEAKMIDQLLDKHESELDVISIVGMPGLGKTTLANKVYNNTLVATHFNVRAWCTVSQKYNKS
KVLREILLQVTGSGGKEREDDLAEKLRVALYDKRYLIVLDDVWDIETWEMLTACFPKVERGNRVILTSRSSEVGLKVKCR
SDPLHLQLLTTKKSWELFEKKVFGEGSCPAELSEVGHQIVEKCQGLPLAVVLIAGVIVRGKKMENDLWLNIQDNLDSFIS
ANINLQMMKVMQLSYDHLPYHLKPLLLYFARSRKSKRTPVSKLMQLWMAEGLVDHDIPSKCSLEEATQRYLDALVSSSLI
MVDHMLYKKNMPFSVRIKVCYVHDVVHDFCSVKAKKEKFL
>St_A6-26_C04T000332.1
KSFVEPIESTSSPFVEVTVGHEKEESQIIGQLLNQHESELDVISIVGMPGLGKTTLANKVYNNTLVASHFKIRAWCTVSQ
KYNKSKVLREILQQVTGSEEKGSEDDLAEMLRRALYDKRYLIVLDDVWDIATGEMLIACLPKVERGNRVILTSRNSEVGL
KVKCRSDLLCLQLLTLGKSWELFEKMVFRKGSCPAELLDVGRQIVEKCRGLPLAVVLIAGVIVRGKKEEKDLWLKIQHNL
DSFISANINLVMQLSYDHLPYHLKPLLLYFARSQKSKRTPISKLMQLWMAEGFVDHDIRSKNSLEEVTQSYLDALISSNL
IMVDHIKGSNPFSVRIKVCFVHDVVHDFCSVKAKKEKFF
>St_A6-26_C04T000338.1
KSVIEPIESTSSPFVEVTVGHKKEESQIIDQLLDEHESELDVISIVGMPGVGKTTLANKVYNNTLVASHFKIRAWCTVSQ
KYNKSKVLREILQQVTGSGGKESKDDLAENLRRALLDKSRISKVGSQAKCRTDPIDLQVLTPEKSWELFEKRVFGEGSCP
AELSDVGHQIVKKCKGLPLAIVLVAGVMVRGKKKEKDLWLKIQDNLDSFISANINLQMMKVMQLSYDHLPYHLKPLLLYF
ARSQKNKRTPVSKLKQLWMAEGFVDHDIRSKSSLEDATQSYLDALISSSLIMVDHILYKKSMPFSIRIKVCYVHDVVHDF
CSEKAKKEKFF
>St_A6-26_C04T001440.1
NSPKKLVESKSLPAGKIIVGFEEETIWIIEKLTRGSANLDVISITGMPGSGKTTLAYKVYNDKSISSHFDLRAWCTVNQE
YDEKNLLNKIFNQVNGSDSKLSENIDVADKLRKQLYGKRYLIVLDDVWDTSKWDELTRPFPEVEKGSRIILTTREKKVAL
HGKRNTDLLDLRLLKPEESWELLEKRAFGNKSCPDELLDVGIEIAQNCKGLPLVADLIAGVIAGREKKKAVWLEVRNNLN
SFILNSEVEVMKVIELSYDHLSDQVKLCLLYIASYSKDTGMIISGLIDLWHAEGLVEQTEMKSEEEVMKVYLDNLISSSL
VIIFNEIGEYPTCQLHDLVHDFCLIKARKEMLF
>St_A6-26_C05T000020.1
ASLQFASTRRINEEIIGFEDVKDELIGKLKGGSSRLDVIAIVGMAGLGKTTLANKLYSDKSVVSYFDIHAHCCVSQEYTR
KDLLLAILHDITDERAKLRRETENELADKLRKLLMRKRYLLLIDDVWETRAWDDLKLCFPEDNNRSRIILTTRHYEVASH
AKHDSDPHKLRFLNSDESWMLLNKKVFNNESGPLILRDVSQEIVRKCGGLPISIILVAGILTRMKKEKHCWEQMATNLGT
NIQDQMEGTLDLSYQNLPPYLKPCFLYLGVFPEDGEIQVSKLTWLWIAEGFIKPHTGKTLEEIAENYLENLVGRNLVMID
KRSSDGRIKTCHIHDLVHEVCRKKAKLENIL
>St_A6-26_C05T000486.1
ASHGTEDTYTSHTQRIDDDIVGFEDEIGTLRRQLTGGSKNLDIISIVGMPGAGKTALANKLLLDKSVADRFDIFAQCYMS
SVHSRREQLLSILETLRVSIDESSPFGKETSDLAAMLRQILQTGRYLILLDDVPNARAWNDLEHCFCDTNNGSRILLTTR
HSNVAYYARSISEPLHLRMLNDGESWTLLKKKVFGEGFCSPLFEKVGPKIVRKCGGLPLSIVFVACILAGMERTEQCWKQ
VARSLGTEIRCYPENIIEQSYQNLPYHLKSCFLYFGMFSDEEEINISKLTLLWIGEGFVKNDEHRTLEDIAEGYLKNLVE
SNLVMLAKRNCGGKVKVCRIHDILFQFCKERAHTENLI
>St_A6-26_C05T000511.1
SMKSVIARTSSPLARTPSMNDEIVGFEDVIENLRKKLLNGTKGQDIISIHGMPGLGKTTLANRLYSDRELCASELADMLR
KTLLPRRYLILVDDLWDNRAWDDLRGCFPDANNRSRIILTTRHHEVAKYASVHSDPLHLRMFDEDESWKLLEKKVFGEQS
CSPLLRDVGQRIAKMCRQLPLSIVLVAGILSEMEKEVECWEQVANNLGTHIHNDSRAIVDQSYHVLPCHLKSCFLYFGAF
IEDRVIDISRLIRLWIAESFIKSSEGRSLEDIAEGNLENLIGRNLVMVTKRANSNGKVKACRLHDVLLDFCKERAAEENF
L
>St_A6-26_C05T000514.1
DTMKTVIASTSSQLVRTPRMNEEIVGFEDVIENLRRKLLNGTKGQDVISIHGMPGLGKTTLANRLYSDRSVVSQFDICAQ
CCVSQVYSYKELLLALLCDAIGDDSARRELCASELADMLRKTLLPRRYLILVDDLWDNSAWDDLRGCFPDVNNRSRIILT
TRHHEVAKYARVHSDPLHLRMFDEDESWKLLEKKVFGEQSCSPLLKDVGLRIAKMCGQLPLSIVLVAGILSEMEKEVECW
EQVANNLGTHIHNDSRAIVDQSYHVLPCHLKSCFLYFGAFLEDRVIDISRLIRLWISESLIKSCEDRSLEDIAEGYLENL
IGRNLVMVTQRAISDGKVKACRLHDVLLDFCKERAAEENFL
>St_A6-26_C05T000547.1
TPAHISSESTNTPRMTGEEIVGFEDVMEKLREQLIRGTKQLDVISVVGMPGLGKTTVANKLYSDELVVSRFDIRAKCCVS
QAYSRRSVLLSILRDAIGESPTLTKLSTDVLADQLRKTLLWKRYLILVDDIWEASVWDDLRCCFHDSNNASRIILTTQHA
DVAENAKSVSDPLHLRILNDDESWKLLKQKVFGEESCSVLLSNVGQEIANKCRGLPLSIVLVAGMLTKMEKSEQCWKQVA
MNLCTNVLSNSKAIIEQSYQNLPYHLKPCFLYFGVFLEDKEINISILTWLWISEGFIKSRDDKSLEDIAEGYLENLIGRN
LVMVAKWGSGGKIKTCRIHDLLLYFCKERAKEKNLL
>St_A6-26_C05T000831.1
PSLSANTSGANEEMVGFQDVMDKLKKQVLGGSHQLDVISIFGMPGNGKTTLAKKIYNDPTVVSHFDVRAMCHVTQVYSWR
VLLLTILNDVLGPANRTNKEDGELANELRHVLLTKRFLILIDDVWDRTAWDYLRMCFQSSQNRSRIILTTRLYEVAHYAK
CNSEPHPLRLLTDDESWKLLQEELFHGQSFPCELGDVGLRIAKRCGGLPLSIVLVAGVLKEKKKKADCWKEVEESLSSHN
IGSSEESMSIIGFSYKNLPNHLKPCFLYFGGFLRGKDIPVSKLTRVWLAEGIVEDSKEKGSEDAAQDYLKDLIRKNLVTD
MEKRSNGKLKTCRVHDLLHQFCVEKAKQDNFL
>St_A6-26_C05T000856.1
TSTYLVPSLSANTPGSNEEMKSFQEAMDQMKKQLLGGSRQLDVISLVGMPGIGKTTLAEKIYNDPVITSHFDVRAQCRVT
QVYSWRYLLLSILNDVLEPIDRNEKEDGELADELRRFLLTKRFLILIDDVWDDKVWDNLHMCFKDARNGSRIIITTRLSN
IANYAKCESEPHHLRLFRDAESWTLLQQELFQGKSCPPEIVDVGFRIAKKCGGLPLFIVIVAGVLKEKKIKAEFWKEIEE
SIGLLNIGSLEESMSIIGFSYRNLPHQLKPCFLYFGGLLKGKDIHVSKLTRLWVAEGFVQANEENGLQDAAEGLLEDLIS
RNLVMDVEKRPNGKLKTCRVHDLLHKFCLEKSKQENFL
>St_A6-26_C05T000877.1
AKTTTNVAPSFSANTQRANEEMDSFQDTIDELKEKLLGGSPELDVISIVGMPGLGKTTLAKKIYNDPEVTSRFDVHAQCV
VTQLYSWRELLLTILNDVLEPSDRNEKEDGEIADELRRFLLTKRFLILIDDVWDYKVWDNLCMCFSDVSKRSRIILTTRL
NDVAEYVKCESDPHHLRLFRDDESWTLLQKEVFQGESCPPKLKDVGFEISKSCRGLPLSVVLVAGVLKQKKKTLDSWKVV
EQSLSSQRIGSLEESISIIGFSYKNLPHYLKPCFLYFGGFLQGKDIHVSKMTKLWVAEGFVQANNEKGQEDTAQSFLDDL
IRRNLVMVMEKRPNAKVKTCRIHDLLHKFCMEKAKQEDFL
>St_A6-26_C05T001929.1
IVANAPNKPVERNSLSTVGKIIVGFEEETEWIIRKLTSGPAEIDVISIVGMPGLGKTTLAYRVYNDKSIVDHFDVCAWCT
VDQERNEKKLLQKIFNQVTGLEERFSEKDIDDDVADKLRKQLFGKRYLIVLDDMWDTATFDELTRPFPELKKGSRVILTS
RKKEVALHRKCHSDPLFLRLLRSEESWELLEKRVFGEERCPDELKDVGEKIARNCDGLPLVLDLIGGAISRKEKKETLWL
EVLNNLSSFIFNDEEEVMKVIQLSYDHLSDHVKPCLVYLASYPKDEDIRISELKNLWISQGLVQQIVMKSAEEVVDELIS
SSLVIPFDNSICKIHDLVHDFCYIKSRKEKLL
>St_A6-26_C05T002393.2
TVERIKLVKKRGFEEETKWIIRKLTSGPDEIDVISIVGMPGIGKTTLAFRVYNDESVVDHFDICAWCTVDQERNEKKLLQ
KIFNQVIGFKERFSENDIDDDVADKLRKQLFGKRYLIVLDDIWDSATLDELTRPFPEFQKGSRLILTSRKKEVALHGKCH
SDPLYLQLLRSEESWELLEKRVFGKERCPDELKGVGKMIARKCDGLPLVLDLIGGVISRKEKKEALWLEVLNNLSSFIFK
DEEEVVKVIQLSYDHLSDHVKPCLVCLAIYPKDENLRISELKDLWIGQGLEIKSAEEVVDELISSSLVIPFDNSICKIHD
LVHDFCYIKSRKEKLF
>St_A6-26_C05T002394.1
PVERNSSSTVGKIFVGFEEETEWIIRKLTSGPAEKDCTVDQERNEKKLLQKIFNQVIGLKQKFSEDDIDDDVADKLRKQL
FGKRYLIVLDDMWDTETFDELTRPFPELQKGSRVILTSRKKEVASHGKCHSDPLYLRLLKPKESWELLEKRVFGEERCPD
ELKDVREKIARKCNGLPLVLDLIGGVISRKENKEALWLEVLDNLSSFIFKDEEEVVKVIQLSYDHLSDHVKPCLVCLASY
PKDEDIWIFELEKLWISQGLVEQIEMKSAEEVVDELISSSLVIPFDNSSFKIHDLVHDFCFIKSRKENVF
>St_A6-26_C05T002394.2
PVERNSSSTVGKIFVGFEEETEWIIRKLTSGPAEKDCTVDQERNEKKLLQKIFNQVIGLKQKFSEDDIDDDVADKLRKQL
FGKRYLIVLDDMWDTETFDELTRPFPELQKGSRVILTSRKKEVASHGKCHSDPLYLRLLKPKESWELLEKRVFGEERCPD
ELKDVREKIARKCNGLPLVLDLIGGVISRKENKEALWLEVLDNLSSFIFKDEEEVVKVIQLSYDHLSDHVKPCLVCLASY
PKDEDIWIFELEKLWISQGLVEQIEMKSAEEVVDELISSSLVIPFDNSSFKIHDLVHDFCFIKSRKENVF
>St_A6-26_C05T002404.1
PVERNSSITVGKIIVGFEEETEWVIRKLTSGPAEIDVISIVGMPGIGKTTLAYRVYNDKSIVDHFDVCAWCTVDQERNEK
KLLQKIFNQVIGLKEQYNEDHDIDDDVADKLRKQLFGKRYLIVLDDMWDTATLDELTRPFPKLQKGSRVILTSRKKEVAL
HGKCHSDPLYLRLLRSEESWELLEKRVFGEERCPDELKDVGEKIARKCDGLPLVLDLIGGVISRKEKKEALWLEVLNNLS
SFIFKDEEEVVKVIQLSYDHLSDHVKPCLVCLAIYPKDENLRISELKNLWISQGFVQQIEMISAEEVVDQLISSSLVIPF
DNSICKIHDLVHDFCYIKSRKEKLF
>St_A6-26_C05T002412.1
PVERNSSITVGKIIVGFEEETEWVIRKLTSGPAEIDVISIVGMPGLGKTTLAYRVYNDKSIVDHFDVCAWCTVDQERNEK
KLLQRIFNQVIGLKEQFNEDHDIDDDVADKLRKELFGKRYLIVLDDMWDTATLDELTRPFPELQKGSRVILTSRKKEVAL
HGKCHSDPLYLRLLRSEESWELLEKRVFGEERCPDELKDVGEKIARKCDGLPLVLDLIGGVISRKEKKEALWLEVLNNLS
SFIFKDEEEVVKVIQLSYDHLSDHVKPCLVCLAIYPKDKNLRISELKNLWISQGFVQQIEMKSAEEVVNELISSSLVIPF
DNSICKIHDLVHDFCYIKSRKEKLF
>St_A6-26_C05T002414.1
PVERNSSITVGKIIVGFEEETEWVIRKLTSGPAEIDVISIVGMPGLGKTTLAYRVYNDKSIVDHFDVCAWCTVDQERNEK
KLLQRIFNQVIGLKEQFNEDHDIDDDVADKLRKELFGKRYLIVLDDMWDTATLDELTRPFPELQKGSRVILTSRKKEVAL
HGKCHSDPLYLRLLRSEESWELLEKRVFGEERCPDELKDVGEKIARKCDGLPLVLDLIGGVISRKEKKEALWLEVLNNLS
SFIFKDEEEVVKVIQLSYDHLSDHVKPCLVCLAIYPKDKNLRISELKNLWISQGFVQQIEMKSAEEVVNELISSSLVIPF
DNSICKIHDLVHDFCYIKSRKEKLF
>St_A6-26_C06T000122.1
PVESKSLITGKIIVGFEVETNWLLRKLTSGPADLDVISITGMPGSGKTTLAYKVYNDKSVSSHFDLRAWCTVDQGYDEKK
LLDKIFNQVSDSDSKLSENIDVADKLRKQLYGKRYLIVLDDVWDTTTWDELTRPFPEVEKGSRIILTTRKMEVALHGKLY
TTPLNLRLLRSEESWELLEKRAFGNESCPDELLDVGKEIAENCKGLPLVVDLIAGVIAGREKKKSVWLEVVNNLHSFILK
NEVEVMKVIEISFDHLPDHLKPCLLYFASRPKDKELTIYELKCVWGAEGFVEKTEMKSMEEVVKIYLDGLISSSLVICFN
EIGDDPTYQVHDLVHDYCLIKAREEKLF
>St_A6-26_C06T000122.2
PVESKSLITGKIIVGFEVETNWLLRKLTSGPADLDVISITGMPGSGKTTLAYKVYNDKSVSSHFDLRAWCTVDQGYDEKK
LLDKIFNQVSDSDSKLSENIDVADKLRKQLYGKRYLIVLDDVWDTTTWDELTRPFPEVEKGSRIILTTRKMEVALHGKLY
TTPLNLRLLRSEESWELLEKRAFGNESCPDELLDVGKEIAENCKGLPLVVDLIAGVIAGREKKKSVWLEVVNNLHSFILK
NEVEVMKVIEISFDHLPDHLKPCLLYFASRPKDKELTIYELKCVWGAEGFVEKTEMKSMEEVVKIYLDGLISSSLVICFN
EIGDDPTYQVHDLVHDYCLIKAREEKLF
>St_A6-26_C06T000123.1
SPKKPVESKSLTTNKIIVGFEEETNLILRKLTSGPADLDVISITGMSGSGKTTLAYKVYNDKSVSSHFDLRAWCTVDQGY
EEKKLLDKIFNQVSDSYSKLSENIDVADKLRKQLFGMRYLIVLYDVWDTNTWDELTRPFPDVALHGKLYTAPLNLRLLRS
EESWELLEKRAFGNKGCPDELLDVGKEIAENCKGLPLVADLIAGVIAGREKNKSEWLEVVNNLQSFIFKNEVDVMKVIEI
SYDHLPDHLKPCLLYFASWRKDTVNSIFDLKVLLVAEGFVEKTDMKSMEEVVKIYLDDLISSSLVICFNEIGENPTYQLH
DLVHDYCLIKAREEKLF
>St_A6-26_C06T000125.1
PRPVESKSLTTDKIIVGFEEETNLILRKLTSGPADLDVISITGMPGSGKTTLAYNVYNNKSVSSHFDLRAWCTLDQGYDE
KKLLDKIFNQVSDSDSKLSENIDVADKLRKQLYGKRYLIVLDDVWDTTTWDELTRPFPNGTKGSRIILTTRKKEVALHGK
VYTAPLDLRLLRSEESWELLEKRAFGNKSCPVELLDVGKEIAENCKGLPLVVDLIAGVISGREKKKSVWLEVVNNLHSFI
LKNEVEVMKVIEISYDHLPDHLKPCLLFFVGWPKDTAATIYELQAAWIAGGFVEKTEMKSTEEMVKIYVDNLISSSLVIC
FNEIGDEPTCQVHDLVRDFCLIKARKEKLF
>St_A6-26_C06T000128.1
PVESKSLITGKIIVGFEVETNWLLRKLTSGPADLDVISITGMPGSGKTTLAYKVYNDKSVYSHFDLRAWCTVDQGYDEKK
LLDKIFNQVSDSDSKLSENIDVADKLRKQLYGKRYLIVLDDVWDTTTWDELTRPFPEVEKGSRIILTTRKMEVALHGNLY
TTPLNLRLLRSEESWELLEKRGFGNESCPDELLDVGKEIAENCKGLPLVVDLIAGVIAGRENKKSVWLEVVNNLHSFILK
NEVEVMKVIEISYDHLPDHLKPCLLYFASRPKDKELTIYELKGLWGAEGFVEKTEMKSMEEVVKIYLDGLISSSLVICFN
EIGDNPTYQVHDLVHDYCLIKAREEKLF
>St_A6-26_C06T000129.1
SPKKPVESKSLTTNKIIVGFEEETNLILRKLTSGPADLDVISITGMSGSGKTTLAYKVYNDKSVSSHFDLRAWCTVDQGY
EEKKLLDKIFNQVSDSYSKLSENIDVADKLRKQLFGMRYLIVLYDVWDTNTWDELTRPFPDVALHGKLYTAPLNLRLLRS
EESWELLEKRAFGNKGCPDELLDVGKEIAENCKGLPLVADLIAGVIAGREKNKSEWLEVVNNLQSFIFKNEVDVMKVIEI
SYDHLPDHLKPCLLYFASWRKDTVNSIFDLKVLLVAEGFVEKTDMKSMEEVVKIYLDDLISSSLVICFNEIGENPTYQLH
DLVHDYCLIKAREEKLF
>St_A6-26_C06T000131.1
PRPVESKSLTTDKIIVGFEEETNLILRKLTSGPADLDVISITGMPGSGKTTLAYNVYNNKSVSSHFDLRAWCTLDQGYDE
KKLLDKIFNQVSDSDSKLSENIDVADKLRKQLYGKRYLIVLDDVWDTTTWDELTRPFPNGTKGSRIILTTRKKEVALHGK
VYTAPLDLRLLRSEESWELLEKRAFGNKSCPVELLDVGKEIAENCKGLPLVVDLIAGVISGREKKKSVWLEVVNNLHSFI
LKNEVEVMKVIEISYDHLPDHLKPCLLFFVGWPKDTAATIYELQAAWIAGGFVEKTEMKSTEEMVKIYVDNLISSSLVIC
FNEIGDEPTCQVHDLVRDFCLIKARKEKLF
>St_A6-26_C06T000134.1
PVESKSLITGKIIVGFEVETNWLLRKLTSGPADLDVISITGMPGSGKTTLAYKVYNDKSVYSHFDLRAWCTVDQGYDEKK
LLDKIFNQVSDSDSKLSENIDVADKLRKQLYGKRYLIVLDDVWDTTTWDELTRPFPEVEKGSRIILTTRKMEVALHGNLY
TTPLNLRLLRSEESWELLEKRGFGNESCPDELLDVGKEIAENCKGLPLVVDLIAGVIAGRENKKSVWLEVVNNLHSFILK
NEVEVMKVIEISYDHLPDHLKPCLLYFASRPKDKELTIYELKGLWGAEGFVEKTEMKSMEEVVKIYLDGLISSSLVICFN
EIGDNPTYQVHDLVHDYCLIKAREEKLF
>St_A6-26_C06T000135.1
SPKKPVESKSLTTNKIIVGFEEETNLILRKLTSGPADLDVISITGMPGSGKTTLAYKVYNDKSVSSHFDLRAWCTVDQGY
DEKKLLDKIFNQVSDSYSKLSENIDVADKLRKQLFGMRYLIVLDDVWDTNTWDELTRPFPDGMKGSRIILTTREKEVALH
GKLYTAPLNLRLLRSEESWELLEKRAFGNKGCPDELLDVGKEIAENCKGLPLVADLIAGVIAGREKNKSEWLEVVNNLQS
FIFKNEVDVMKVIEISYDHLPDHLKPCLLYFASWRKDTVNSIFDLKVLLVAEGFVEKTDMKSMEEVVKIYLDDLISSSLV
ICFNEIGENPTYQLHDLVHDYCLIKAREEKLF
>St_A6-26_C06T000566.1
PVESKSLTTGKIIVGFEEETNWIFGKLFGGPADLDVISITGMPGSGKTTLAYKVYSDESVSRHFDLCAWCTVDQEHDEKK
LLGTIFNQVSDSDSKLSENIDVADELRKQLYGNRYLIVLDDLWDTATWDELTRPFPRVKKGSRIILTTREKEVAFHGNTA
PLNLRLLRSEESWELLKKRAFGIKSCPDDLLDVGKEIAENCKGLPLVADLIAGVIAGLEKKKTVWLEVRNNLSSFILNSK
MEVMKVIELSYDHLPHHLKPCFFYLASYPKDTAMEISLLKHCWLAEGLVEQTEMKSVEEVMKVYLDNLISSSLVIAFNEI
GEYPTFQLHDLVHDFCLIKARKEKFF
>St_A6-26_C11T000980.1
STSSLFVEVTVGPEKEESQIIDQLLDEHESELDVISIVGMPGLGKTTLAKKVYNNTLVASHFKIRAWCTVSQKYNKSKVL
WEILQQVTGSEEKGSEDDLAEKLRRALLDKRYLIVLDDVWDIATGEMLISCFPKFNRGNRIILTSRISKVGSQVKCRTDP
LDLQVLTPEKSWELFEKRVFGEGSCPAELSDVGHKIVKKCKGLPLAIVLIAGVIVRGKKKEKDLWLKIQDNLDSFISANI
NLQMMKNKRTPVSKLKQLWMAEGLVDHDIPSKSSLEEVTQSYLDALISSSLIMVDHILCKKSMPFSVRIKVCYVHDVVHD
FCSEKAKKAKFF
>C88_C00H1G010540.1
IVANAPNKLVERNSSSTVGKTIVGFEKETEEIIRKLTSGPAEIDVISIVGMAGLGKTTLAYRVYNDKSIVDHFDVCAWCT
VDQERNEKKLLQKIFNQVIGLKEKFSADDIDDDVADKLRKRLCGQRYLIVLDDMWDTATLDELTRPFPEFQKGSRVILTS
RKKEVALHGKCHSDPLYLRLLRSEESWELLEKRVFREERCPDELKDVGEKIARKCNGLPLVLDLIGGVISRKEKKEALWL
EVLNNLSSFIFKDEEEVVKVIQLSYDHLSDHVKPCLVYLASYPKDEDIWMSELKDLWIGEGLVEQIEMKSTEEVVNELIS
SSLVIPFNNSIFKIHDLVHEFCYIKSRKEKLF
>C88_C00H1G010560.1
ANAPNKPVERNSSSTVGKIIVGFEEETEWIIRKLTSGPAEIDVISIVGMPGIGKTTLAYRVYNDKSIVDHFDVCAWCTID
QERNEKKLLQKIFNQVIGLKERFSEKDIDDDVADKLRKQLFGKRYLIVLDDMWDTETFDELTRPFPELQKGSRVILTSRK
KEVALHGKCHSDPLYLRLLRSDESLELLEKKVFGEERCPDELKDVGEKIARKCDGLPLVLDLIGGVISRKEKKEALWLEV
LDNLSSFIFKDEEEVMKIAQGLEMKNAEEVVDVLISSSLVIPFDNSICKIHDLVHDFCYIKSRKEKLF
>C88_C00H1G010600.1
NAPNKPVERNSSSTVGKIIVGFEEETERIIRKLTSGPAEIDVISIVGMPGLGKTTLAYRVYNDKSIVDHFDVCAWCTVDQ
ERNEKKLLQKIFNQVIGFNEKFSEDDIDDKVADKLRKKLCGQRYLIVLDDMWDTATLDELKRPFPEFQKGSRVILTSRKK
EVALHGKCHSDPLYLRILRSEESWELLEKRVFGEERCPDELKDVGEMIARKCDGLPLVLDLIGGVISRKEKKEALWVEVL
NNLSSFIFKDEEEVVKVIQLSYDHLSDHVKPCLVYLASYPKDKNIWISKLKDLWISQGLVEQIEMRSAEEVVDELILSSL
LIPFDNSICKIHDLVHDFCNIKSRKEKLL
>C88_C00H1G010600.2
NAPNKPVERNSSSTVGKIIVGFEEETERIIRKLTSGPAEIDVISIVGMPGLGKTTLAYRVYNDKSIVDHFDVCAWCTVDQ
ERNEKKLLQKIFNQVIGFNEKFSEDDIDDKVADKLRKKLCGQRYLIVLDDMWDTATLDELKRPFPEFQKGSRVILTSRKK
EVALHGKCHSDPLYLRILRSEESWELLEKRVFGEERCPDELKDVGEMIARKCDGLPLVLDLIGGVISRKEKKEALWVEVL
NNLSSFIFKDEEEVVKVIQLSYDHLSDHVKPCLVYLASYPKDKNIWISKLKDLWISQGLVEQIEMRSAEEVVDELILSSL
LIPFDNSICKIHDLVHDFCNIKSRKEKLL
>C88_C00H1G010600.3
NAPNKPVERNSSSTVGKIIVGFEEETERIIRKLTSGPAEIDVISIVGMPGLGKTTLAYRVYNDKSIVDHFDVCAWCTVDQ
ERNEKKLLQKIFNQVIGFNEKFSEDDIDDKVADKLRKKLCGQRYLIVLDDMWDTATLDELKRPFPEFQKGSRVILTSRKK
EVALHGKCHSDPLYLRILRSEESWELLEKRVFGEERCPDELKDVGEMIARKCDGLPLVLDLIGGVISRKEKKEALWVEVL
NNLSSFIFKDEEEVVKVIQLSYDHLSDHVKPCLVYLASYPKDKNIWISKLKDLWISQGLVEQIEMRSAEEVVDELILSSL
LIPFDNSICKIHDLVHDFCNIKSRKEKLL
>C88_C00H1G010610.1
PVERNSSITVGKIIVGFEEETEWIIRKLTSGPAEIDVISIVGMPGIGKTTLAYRVYNDKSIVDHFDVCAWCTVDQERNEK
KLLQKIFNQVIGLKEKFSEDGIDDDVADKLRKKLCGQRYLIVLDDMWDTATLDELTRPFPEFQKGSRVILTSRKKEVALH
GKCNSDPLYLRLLRSEESWELLEKRVFGEERCPDELKDVGKKIARKCDGLPLVLDLIGGVISRKEKKEALWLEVLNNLSS
FIFKDEEEVVKVIQLSYDHLSDHVKPCLVYLASYPKDKDIRISELKDLWIAEGLVEQIEMKSAEEVVDELISSSLVIPFD
NSICKIHDLVHEFCYIKSRKEKLF
>C88_C00H1G010640.1
NAPNKPVERNASSTVGKIIVGFEEETEWIIRKLTSGPSEIDVISIVGIPGLGKTTLAYRVYNDKSIVDHFDVCAWCTVDQ
ERNEKKLLQKIFNQVIGLKERFSEKDIDDDVADKLRKQLFGKRKQSYFNKSEKKVALHGKCHSDPLYLRLLRSEESWELL
EKRVFGEERCPDELKDVGEKIARKCDGLPLVLDLISGVISRKEKKEALWLDVLDNLGSFIFNDEEEVVKVIQLSYDHLAD
HVKPCLVYLASYPKDRDIMISELKDLWIAQGLVQQIEMRSAEEVVDVLISSSLVIPFDNSILKIHDLVHDFCYIKSRKEK
LF
>C88_C00H1G010640.2
NAPNKPVERNASSTVGKIIVGFEEETEWIIRKLTSGPSEIDVISIVGIPGLGKTTLAYRVYNDKSIVDHFDVCAWCTVDQ
ERNEKKLLQKIFNQVIGLKERFSEKDIDDDVADKLRKQLFGKRKQSYFNKSEKKVALHGKCHSDPLYLRLLRSEESWELL
EKRVFGEERCPDELKDVGEKIARKCDGLPLVLDLISGVISRKEKKEALWLDVLDNLGSFIFNDEEEVVKVIQLSYDHLAD
HVKPCLVYLASYPKDRDIMISELKDLWIAQGLVQQIEMRSAEEVVDVLISSSLVIPFDNSILKIHDLVHDFCYIKSRKEK
LF
>C88_C00H1G010730.1
VAIAPNKPVERNSLSTLGKIIIGFEEEIEWILRKLTSGPAEIDVISIVGMPGIGKTTLAYRVYNDKSIVDHFDVCAWCTV
DQERNEKKLLQKIFNQVIGLKEKFSEDDIDDDVADKLRKKLCGKRYLIVLDDMWDTATLDELTRPFPEFRKGSRVILTSR
KKEVALHGKFHSDPLYLRLLRSEESWELLEKSVFGEERCPDELKDVGEKISRKCDGLPLVLDLIGGVISRKEKKEALWLE
VLNNLSSFIFMDEEKVVKVIQLSYDHLSDHVKPCLVYLAIYPKDKDIRISQLKDFWIGQGLEMKNAEEVVDELISSSLVI
PFNNSICKIHDLVHEFCYIKSRKEKLF
>C88_C00H1G010730.2
VAIAPNKPVERNSLSTLGKIIIGFEEEIEWILRKLTSGPAEIDVISIVGMPGIGKTTLAYRVYNDKSIVDHFDVCAWCTV
DQERNEKKLLQKIFNQVIGLKEKFSEDDIDDDVADKLRKKLCGKRYLIVLDDMWDTATLDELTRPFPEFRKGSRVILTSR
KKEVALHGKFHSDPLYLRLLRSEESWELLEKSVFGEERCPDELKDVGEKISRKCDGLPLVLDLIGGVISRKEKKEALWLE
VLNNLSSFIFMDEEKVVKVIQLSYDHLSDHVKPCLVYLAIYPKDKDIRISQLKDFWIGQGLEMKNAEEVVDELISSSLVI
PFNNSICKIHDLVHEFCYIKSRKEKLF
>C88_C00H1G010730.3
VAIAPNKPVERNSLSTLGKIIIGFEEEIEWILRKLTSGPAEIDVISIVGMPGIGKTTLAYRVYNDKSIVDHFDVCAWCTV
DQERNEKKLLQKIFNQVIGLKEKFSEDDIDDDVADKLRKKLCGKRYLIVLDDMWDTATLDELTRPFPEFRKGSRVILTSR
KKEVALHGKFHSDPLYLRLLRSEESWELLEKSVFGEERCPDELKDVGEKISRKCDGLPLVLDLIGGVISRKEKKEALWLE
VLNNLSSFIFMDEEKVVKVIQLSYDHLSDHVKPCLVYLAIYPKDKDIRISQLKDFWIGQGLEMKNAEEVVDELISSSLVI
PFNNSICKIHDLVHEFCYIKSRKEKLF
>C88_C00H1G010730.4
VAIAPNKPVERNSLSTLGKIIIGFEEEIEWILRKLTSGPAEIDVISIVGMPGIGKTTLAYRVYNDKSIVDHFDVCAWCTV
DQERNEKKLLQKIFNQVIGLKEKFSEDDIDDDVADKLRKKLCGKRYLIVLDDMWDTATLDELTRPFPEFRKGSRVILTSR
KKEVALHGKFHSDPLYLRLLRSEESWELLEKSVFGEERCPDELKDVGEKISRKCDGLPLVLDLIGGVISRKEKKEALWLE
VLNNLSSFIFMDEEKVVKVIQLSYDHLSDHVKPCLVYLAIYPKDKDIRISQLKDFWIGQGLEMKNAEEVVDELISSSLVI
PFNNSICKIHDLVHEFCYIKSRKEKLF
>C88_C00H1G010790.1
IVANAPNKPVERNSLSTVGKIIVGFEEETKWIIRKLTSGPAEIDVISIVGMPGLGKTTLAYRVYNDKSIVDHFDVCTWCT
VDQKCNEKKLLQKIFNQVIGLEENFSEDDIDDDVADKLRKKLCAQRYLIVLDDMWDTATLDELTRPFPEFQKGSRVILKS
RKKEVALHGKCHSDPLYLRLLRSEESWELFEKRVFGEERCPDELKDVGEKIARKCDGLPLVLDLIGGVISRKEKKEALWL
EVLNNLSSFIFKDEKEVVKVIQLSYDHLSDHVKPCLVCLASYPKDKNIWISELKDLWISQGLVEQIEMRSAEEVVNELIS
SSLVIPFDNSICKIHDLVHDFCNIKSRKEKLL
>C88_C01H1G001250.1
PVRQVVETTQLDEVMVGFKDETDLLIEQLTIGPKYLDVVSIVGMPGLGKTTLAKKVFHDEKMRRHFDVQAMCCVSQTYDR
RKLLLGILNQVKCSNQQNEKNPADALRKFLLRKKYLLYIDDIWSVDIWEYLSRCLPDNGNGSRILLTSRNIDVASNITRE
REPLELRFLDENESWELMKIKLFKEQTCPPDLSKVGANIASKCKGLPLLVILVAGVLSGISENEESWRRVAESIKLDTVT
SAKECMEVIELSYKHLPDHLKPCLLYFASFQEDEEIPLSNLAWLWTIEGLLPNIGLDAESLLNDLIGRSLIMVSKRKSTG
GVRTCRIHDMLHDFCVTKSKEEKFM
>C88_C01H1G001250.2
PVRQVVETTQLDEVMVGFKDETDLLIEQLTIGPKYLDVVSIVGMPGLGKTTLAKKVFHDEKMRRHFDVQAMCCVSQTYDR
RKLLLGILNQVKCSNQQNEKNPADALRKFLLRKKYLLYIDDIWSVDIWEYLSRCLPDNGNGSRILLTSRNIDVASNITRE
REPLELRFLDENESWELMKIKLFKEQTCPPDLSKVGANIASKCKGLPLLVILVAGVLSGISENEESWRRVAESIKLDTVT
SAKECMEVIELSYKHLPDHLKPCLLYFASFQEDEEIPLSNLAWLWTIEGLLPNIGLDAESLLNDLIGRSLIMVSKRKSTG
GVRTCRIHDMLHDFCVTKSKEEKFM
>C88_C01H1G001250.3
PVRQVVETTQLDEVMVGFKDETDLLIEQLTIGPKYLDVVSIVGMPGLGKTTLAKKVFHDEKMRRHFDVQAMCCVSQTYDR
RKLLLGILNQVKCSNQQNEKNPADALRKFLLRKKYLLYIDDIWSVDIWEYLSRCLPDNGNGSRILLTSRNIDVASNITRE
REPLELRFLDENESWELMKIKLFKEQTCPPDLSKVGANIASKCKGLPLLVILVAGVLSGISENEESWRRVAESIKLDTVT
SAKECMEVIELSYKHLPDHLKPCLLYFASFQEDEEIPLSNLAWLWTIEGLLPNIGLDAESLLNDLIGRSLIMVSKRKSTG
GVRTCRIHDMLHDFCVTKSKEEKFM
>C88_C01H1G001290.1
PNPVRQVVETTQLDEVVVGFDEETDLLIDRLNRGPKDLDIVSIVRMPGLGKTTLAKKVYHDENIQHHFDVKAKCCVSQAY
DRRKLLLEILNKVKSSNQQNEKNPADALRKFLKRKRYLLYIDDIWSVDTWDDLRGCIPDDNNGSRILLTSRLSDVASEIN
PDRAPLHLRVLSENESWELMKIKLFKEQTCQGLPLLVILVAGVLSGISKNEESWRKIAESINLDTVTSAKECLDVIELSY
KHLPDNLKPCLLYFASFQDDEEISFTNLAWLWTIEGFIPNTVVAERLLNDLIGRRLIMVSKKRSIGGVRTCHIHDVLHDF
CVTKAKEEKFM
>C88_C01H1G007190.1
VVGPSKHLPTRHRNPVSDEEIVGFEIATEKLIQYLTRGTNKLDVISIVGMGGQGKTTCARKLYNNDIIVSQFDVRAWCIV
SQTYNRRELLQDIFSQVAGSKDKGDKDDVLADMLRKHLIGKRYLIVLDDMWDGMSWDDLRLSFPDNGNRSRIVITTRLEK
VGVQVKYHTDPYYLPFLTTEESFQLLQRKVFQPEGCPPELQNASLAVAKRCKGLPLVVVLVAGIIKKRKLEESWWNEVKD
VLFDYLDREFEEYGLATMQLSFDNLPDYLKPCLLYMGMFPEDSRIPVSKLISLWIAEDFVENIETAEGYLMDLISSNVLM
VSRRRYNGKVKYCQVHDVVLHFCLAKSKEENFM
>C88_C01H1G007190.2
VVGPSKHLPTRHRNPVSDEEIVGFEIATEKLIQYLTRGTNKLDVISIVGMGGQGKTTCARKLYNNDIIVSQFDVRAWCIV
SQTYNRRELLQDIFSQVAGSKDKGDKDDVLADMLRKHLIGKRYLIVLDDMWDGMSWDDLRLSFPDNGNRSRIVITTRLEK
VGVQVKYHTDPYYLPFLTTEESFQLLQRKVFQPEGCPPELQNASLAVAKRCKGLPLVVVLVAGIIKKRKLEESWWNEVKD
VLFDYLDREFEEYGLATMQLSFDNLPDYLKPCLLYMGMFPEDSRIPVSKLISLWIAEDFVENIETAEGYLMDLISSNVLM
VSRRRYNGKVKYCQVHDVVLHFCLAKSKEENFM
>C88_C01H1G007190.3
VVGPSKHLPTRHRNPVSDEEIVGFEIATEKLIQYLTRGTNKLDVISIVGMGGQGKTTCARKLYNNDIIVSQFDVRAWCIV
SQTYNRRELLQDIFSQVAGSKDKGDKDDVLADMLRKHLIGKRYLIVLDDMWDGMSWDDLRLSFPDNGNRSRIVITTRLEK
VGVQVKYHTDPYYLPFLTTEESFQLLQRKVFQPEGCPPELQNASLAVAKRCKGLPLVVVLVAGIIKKRKLEESWWNEVKD
VLFDYLDREFEEYGLATMQLSFDNLPDYLKPCLLYMGMFPEDSRIPVSKLISLWIAEDFVENIETAEGYLMDLISSNVLM
VSRRRYNGKVKYCQVHDVVLHFCLAKSKEENFM
>C88_C01H1G007190.4
VVGPSKHLPTRHRNPVSDEEIVGFEIATEKLIQYLTRGTNKLDVISIVGMGGQGKTTCARKLYNNDIIVSQFDVRAWCIV
SQTYNRRELLQDIFSQVAGSKDKGDKDDVLADMLRKHLIGKRYLIVLDDMWDGMSWDDLRLSFPDNGNRSRIVITTRLEK
VGVQVKYHTDPYYLPFLTTEESFQLLQRKVFQPEGCPPELQNASLAVAKRCKGLPLVVVLVAGIIKKRKLEESWWNEVKD
VLFDYLDREFEEYGLATMQLSFDNLPDYLKPCLLYMGMFPEDSRIPVSKLISLWIAEDFVENIETAEGYLMDLISSNVLM
VSRRRYNGKVKYCQVHDVVLHFCLAKSKEENFM
>C88_C01H1G007190.5
VVGPSKHLPTRHRNPVSDEEIVGFEIATEKLIQYLTRGTNKLDVISIVGMGGQGKTTCARKLYNNDIIVSQFDVRAWCIV
SQTYNRRELLQDIFSQVAGSKDKGDKDDVLADMLRKHLIGKRYLIVLDDMWDGMSWDDLRLSFPDNGNRSRIVITTRLEK
VGVQVKYHTDPYYLPFLTTEESFQLLQRKVFQPEGCPPELQNASLAVAKRCKGLPLVVVLVAGIIKKRKLEESWWNEVKD
VLFDYLDREFEEYGLATMQLSFDNLPDYLKPCLLYMGMFPEDSRIPVSKLISLWIAEDFVENIETAEGYLMDLISSNVLM
VSRRRYNGKVKYCQVHDVVLHFCLAKSKEENFM
>C88_C01H2G048510.1
PVRQVVETTQLDEVMVGFKDEIDLLIDRLTRGPKDLDIVSIVGMPGLGKTTLAKKAFHDEKMRHHFDVKAKCCVSQAYDR
RKLLLEILNQVKSSNQQNESNPADALQKFLKRKRYLLYIDDIWSVDTWDDLRGCFPDDNNGSRILLTSRLSDVASEINPD
REPLHLRFLDENESWELMRIKLFKEQTCPPDLSKVGANIASKCKGLPLLVILVAGVLSGISKNEESWRRIAESIKLDTVT
SAKECMEVIELSYKHLPDHLKPCLLYFASFQKDEEIPLSNLEWLWTIEGLVPNIEVESIHLAVESLLNDLIGRSLIMVSK
RKSTGGVRTCHIHDMLHDFCVTKSKEEKFM
>C88_C01H2G048540.1
PNPVRQVVETTQLDEVVVGFDEETDLLIDRLIRGPKDLDIVSIVGMPGLGKTTLAKKVYHDENIQHHFDVKAKCCVSQTY
DRRKLLLEILNQVKSSNQQNEKNPADALRKFLKRKRYLLYIDDIWSVDTWDDLRGCFPDDNNGSRILLTSRLSDVASEIN
PDREPLHLRFLFENESWELMKIKLFKEQTCPSDLSKVGENIARKCQGLPLLVILVAGVLSGISKNEESWRKIAESINIDT
VTNAKECLDVIELSYKHLPDNLKPCLLYFASFREDEEISSTNLAWLWTIEGFIPNTEAKSVELVAESLLNDLISRSLIMV
SKKRSIRGVRTCHIHDVLHDFCVTKAKEEKFM
>C88_C01H3G096150.1
PVRQVVETTQLDEVMVGFKDEIDLLIDRLTRGPKDLDIVSIVGMPGLGKTTLAKKAFHDEKMRHHFDVKAKCCVSQAYDR
RKLLLEILNQVKSSNQQNESNPADALQKFLKRKRYLLYIDDIWSVDTWDDLRGCFPDDNNGSRILLTSRLSDVASEINPD
REPLHLRFLDENESWELMRIKLFKEQTCPPDLSKVGANIASKCKGLPLLVILVAGVLSGISKNEESWRRIAESIKLDTVT
SAKECMEVIELSYKHLPDHLKPCLLYFASFQKDEEIPLSNLEWLWTIEGLVPNIEVESIHLAVESLLNDLIGRSLIMVSK
RKSTGGVRTCHIHDMLHDFCVTKSKEEKFM
>C88_C01H3G096190.1
PNPVRQVVETTQLDEVVVGFDEETDLLIDRLIRGPKDLDIVSIVGMPGLGKTTLAKKVYHDENIQHHFDVKAKCCVSQTY
DRRKLLLEILNQVKSSNQQNEKNPADALRKFLKRKRYLLYIDDIWSVDTWDDLRGCFPDDNNGSRILLTSRLSDVASEIN
PDREPLHLRFLFENESWELMKIKLFKEQTCPSDLSKVGENIARKCQGLPLLVILVAGVLSGISKNEESWRKIAESINIDT
VTNAKECLDVIELSYKHLPDNLKPCLLYFASFREDEEISSTNLAWLWTIEGFIPNTEAKSVELVAESLLNDLISRSLIMV
SKKRSIRGVRTCHIHDVLHDFCVTKAKEEKFM
>C88_C01H3G101970.1
VVGPSKHLPTRHRNPVSDEEIVGFEIATEKLIQYLTRGTNKLDVISIVGMGGQGKTTCARKLYNNDIIVSQFDVRAWCIV
SQTYNRRELLQDIFSQVAGSKDKGDKDDVLADMLRKHLIGKRYLIVLDDMWDGMSWDDLRLSFPDNGNRSRIVITTRLEK
VGVQVKYHTDPYYLPFLTTEESFQLLQRKVFQPEGCPPELQNASLAVAKRCKGLPLVVVLVAGIIKKRKLEESWWNEVKD
VLFDYLDREFEEYGLATMQLSFDNLPDYLKPCLLYMGMFPEDSRIPVSKLISLWIAEDFVENIETAEGYLMDLISSNVLM
VSRRRYNGKVKYCQVHDVVLHFCLAKSKEENFM
>C88_C01H3G114930.1
SNHLPTQRNNLVNDEEIVGFEDEAEKIVQYLIRGTNELDVIPIVGMGGQGKTTIARKVYKSDMIVFHFDRLAWCCISQTY
NQIELLKQIYHQVPSYEDNVCKDDELADMLRKRLMGRRYLIVLDDMWSVKAWDDLRFSFPDDENRSRIIVTTRLEKVARQ
IKHHTEPHFLPFLTPEESCELLWKKVFQNEGPCLELYNVSLAVAERCKGLPLVIVLVAGIIKRKKTDASWWHEVNNSLLS
YLGESEEYSFSTMQLSYDNLPDYLRPCLLYMGMFQEDARIPVSKLIRLWIAEGLVQNIESGRLEEAAEGYLMDLISSNVV
MISRRRYSGKVIYCQVHDIVLHFCLERSREEKFM
>C88_C01H4G142110.1
PVRQVVETTQLDEVMVGFKDETDLLIEQLTIGPKYLDVVSIVGMPGLGKTTLAKKVFHDEKMRRHFDVQAMCCVSQTYDR
RKLLLGILNQVKCSNQQNEKNPADALRKFLLRKKYLLYIDDIWSVDTWEYLSRCLPDNGNGSRILLTSRNIDVASNITRE
REPLELRFLDENESWELMKIKLFKEQTCPPDLSKVGANIASKCKGLPLLVILVAGVLSGISENEESWRRVAESIKLDTVT
SAKECMEVIELSYKHLPDNLKPCLLYFASFQEDEEISLSNLAWLWTIEGLLPNIGLDAESLLNDLIGRSLIMVSKRKSTG
GVRTCHIHDMLHDFCVTKSKEEKFM
>C88_C01H4G142140.1
PVRQVVETTQLDEVMVGFKDETDLLIEQLTIGPKYLDVVSIVGMPGLGKTTLAKKVFHDEKMRRHFDVQAMCCVSQTYDR
RKLLLGILNQVKCSNQQNEKNPADALRKFLLRKKYLLYIDDIWSVDTWEYLSRCLPDNENGSRILLTSRNIDVASNITRE
REPLELRFLDENESWELMKIKLFKEQTCPPDLSKVGANIASKCKGLPLLVILVAGVLSGISENEESWRRVAESIKLDTVT
SAKECMEVIELSYKHLPDHLKPCLLYFASFQEDEEIPLSNLAWLWTIEGLVPNIGLDAESLLNDLIGRSLIMVSKRKSTG
GVRTCRIHDMLHDFCVTKSKEEKFM
>C88_C01H4G142140.2
PVRQVVETTQLDEVMVGFKDETDLLIEQLTIGPKYLDVVSIVGMPGLGKTTLAKKVFHDEKMRRHFDVQAMCCVSQTYDR
RKLLLGILNQVKCSNQQNEKNPADALRKFLLRKKYLLYIDDIWSVDTWEYLSRCLPDNENGSRILLTSRNIDVASNITRE
REPLELRFLDENESWELMKIKLFKEQTCPPDLSKVGANIASKCKGLPLLVILVAGVLSGISENEESWRRVAESIKLDTVT
SAKECMEVIELSYKHLPDHLKPCLLYFASFQEDEEIPLSNLAWLWTIEGLVPNIGLDAESLLNDLIGRSLIMVSKRKSTG
GVRTCRIHDMLHDFCVTKSKEEKFM
>C88_C01H4G142140.3
PVRQVVETTQLDEVMVGFKDETDLLIEQLTIGPKYLDVVSIVGMPGLGKTTLAKKVFHDEKMRRHFDVQAMCCVSQTYDR
RKLLLGILNQVKCSNQQNEKNPADALRKFLLRKKYLLYIDDIWSVDTWEYLSRCLPDNENGSRILLTSRNIDVASNITRE
REPLELRFLDENESWELMKIKLFKEQTCPPDLSKVGANIASKCKGLPLLVILVAGVLSGISENEESWRRVAESIKLDTVT
SAKECMEVIELSYKHLPDHLKPCLLYFASFQEDEEIPLSNLAWLWTIEGLVPNIGLDAESLLNDLIGRSLIMVSKRKSTG
GVRTCRIHDMLHDFCVTKSKEEKFM
>C88_C01H4G142180.1
PNPVRQVVETTQLDEVVVGFDEETDLLIDRLTRGPKDLDVVSIVGMPGLGKTTLAKKAYHDENIQHHFDVKAKCCVSQAY
DRRKLLLEILNQVKSSNQQNEKNPADALRKLLKRKRYLLYIDDIWSVDTWDDLRGCFPDDNNGSRILLTSRLSDVASEIN
PDRAPLHLRVLSKNESWELMKIKLFKEQTCPPDLSKVGENIARKCQGLPLLVILVAGVLSGISKNEKSWRKIAESINLDT
VTSAKECLDVIELSYKHLPDNLKPCLLYFASFREDEEISSTNLAWLWTIEGFIPNTEAKSVEFVAENLLNDLIGRSLIMV
SKKRSIGGVRTCHIHDVLHDFCVTKAKEEKFM
>C88_C01H4G147660.1
VVGPSKHLPTRHRNPVSDEEIVGFEIATEKLIQYLTRGTNKLDVISIVGMGGQGKTTCARKLYNNDIIVSQFDVRAWCIV
SQTYNRRELLQDIFSQVAGSKDKGDKDDVLADMLRKHLIGKRYLIVLDDMWDGMSWDDLRLSFPDNGNRSRIVITTRLEK
VGVQVKYHTDPYYLPFLTTEESFQLLQRKVFQPEGCPPELQNASLAVAKRCKGLPLVVVLVAGIIKKRKLEESWWNEVKD
VLFDYLDREFEEYGLATMQLSFDNLPDYLKPCLLYMGMFPEDSRIPVSKLISLWIAEDFVENIETAEGYLMDLISSNVLM
VSRRRYNGKVKYCQVHDVVLHFCLAKSKEENFM
>C88_C01H4G161650.1
SNHLPTQRNNLVNDEDIIGFEDEAEKIVQYLIRGTNELDVIPIVGMGGQGKTTIARKVYKSDMVVFHFDRLAWCCISQTY
NQIELLKQIYHQVPSYEDNVCKDDELADMLRKRLMGRRYLIVLDDMWSVKAWDDLRFSFPNDENRSRIIVTTRLENVARQ
IKYHTEPHFLPFLTPEESCELLWKKVFQNEGPRPELYDVSLAVAERCKGLPLVIVLVAGIIKRKKTDTSWWHEVNNSLLS
YLGESEEYSFSTMQLSYDNLPDYLRPCLLYMGMFQEDARIPVSKLIRLWIAEGLVQNIESGRLEEAAEGYLMDLISSNVV
MISKRRYSGKVIYCQVHDMVLHFCLERSREEKFM
>C88_C03H2G043560.1
AKSSDKPIESTSSSFVEVLREILHQVTGSEGNKSEDDLAEKLRRALLDKRYLIVLDDVWDIATGEMLIACFPKDKRRNRI
ILTSRSMKVGLQVKCHSDPRRLQFLTPEKSWDLSEKRVFGEGRCLAELSYVGHQIVVNCKGLSLAVVLIARVTVRVRKGK
KKENEKDLWLKIQHNLDSFISANKNLQMMKVMQLSYDHLPYHLKSLLLYFARSQKSKRTPVSKLMQLWMAEGFVDHDIPS
KSSLEEATQSYLDALISSSLIFVDHIPSKKRTWPFSGMIKVCYVHDVVHDFCSVKAKKEKFF
>C88_C03H4G113780.1
AKSSDKPIESTSSSFVEVLREILHQVTGSEGNKSEDDLAEKLRRALLDKRYLIVLDDVWDIATGEMLIACFPKDKRRNRI
ILTSRSMKVGLQVKCHSDPRRLQFLTPEKSWDLSEKRVFGEGRCLAELSYVGHQIVVNCKGLSLAVVLIARVTVRVRKGK
KKENEKDLWLKIQHNLDSFISANKNLQMMKVMQLSYDHLPYHLKSLLLYFARSQKSKRTPVSKLMQLWMAEGFVDHDIPS
KSSLEEATQSYLDALISSSLIFVDHIPSKKRTWPFSGMIKVCYVHDVVHDFCSVKAKKEKFF
>C88_C04H1G001940.1
KGKNTTSASQATDGELVGFTDVCKTIRDQLVGGSRELDVVSIVGMAGSGKTTLARSFINDDSIVSHFDIRAECRVSQDYT
REDLLFSILRSANSGLTDISRRGADMLADRLRKTLLHKRYLIIIDDVWAVQAWDDLRFCFPEEKQGSRIILTTRLKEVAT
YAKCVTEPIHLRSMEDSESWLLLQKKVFGEEMCPEELKEVGQNIAFKCNGLPLSIVLVAGLLAKIDKTERCWTRMELSFE
ERVQDGAKDLVKLSYEDLPNKLKSCFLYFSAFLEDREISVSKLTSLWIAEAFIKNNEDKCLEDTAEDYLNDLIGRNLIMV
TKRRSTGKIKACRVQDLMLDFCKEKAKEDNFL
>C88_C04H1G002970.1
DEPIESTSSSFVEVTVGHEEEEARIIDQLLDEHESELDVISIVGMPGLGKTTLANKVYNNTLVASHFNVRAWCTVSQKYN
KSKVLWEILQQVTASEKKESEDDLAKKQRRVVESEEDLAENLRVALYDKRYLIVLDDVWDIATGEMLIACFPKVERGNRV
ILTSRSTEVGLKVKCRSDPLHLQLLTLGKSWELFEKRVFGEGSFPAELSDVGHQIVEKCQGLPLAVVLIAGVIVRGKKKE
RDLWLKIQHNLDSFVSANNNLEIMKVMQLSYDHLPYHLKPLLLYFARSRKSKRTPVSKLMQLWMAEGLVDHDIPSKYSLK
EATQKYLDALVSSSLIMVDHMLYKKSKPFSVRIKVCYVHDVVHDFCSVKAKKEKFV
>C88_C04H1G002970.2
DEPIESTSSSFVEVTVGHEEEEARIIDQLLDEHESELDVISIVGMPGLGKTTLANKVYNNTLVASHFNVRAWCTVSQKYN
KSKVLWEILQQVTASEKKESEDDLAKKQRRVVESEEDLAENLRVALYDKRYLIVLDDVWDIATGEMLIACFPKVERGNRV
ILTSRSTEVGLKVKCRSDPLHLQLLTLGKSWELFEKRVFGEGSFPAELSDVGHQIVEKCQGLPLAVVLIAGVIVRGKKKE
RDLWLKIQHNLDSFVSANNNLEIMKVMQLSYDHLPYHLKPLLLYFARSRKSKRTPVSKLMQLWMAEGLVDHDIPSKYSLK
EATQKYLDALVSSSLIMVDHMLYKKSKPFSVRIKVCYVHDVVHDFCSVKAKKEKFV
>C88_C04H1G002970.3
DEPIESTSSSFVEVTVGHEEEEARIIDQLLDEHESELDVISIVGMPGLGKTTLANKVYNNTLVASHFNVRAWCTVSQKYN
KSKVLWEILQQVTASEKKESEDDLAKKQRRVVESEEDLAENLRVALYDKRYLIVLDDVWDIATGEMLIACFPKVERGNRV
ILTSRSTEVGLKVKCRSDPLHLQLLTLGKSWELFEKRVFGEGSFPAELSDVGHQIVEKCQGLPLAVVLIAGVIVRGKKKE
RDLWLKIQHNLDSFVSANNNLEIMKVMQLSYDHLPYHLKPLLLYFARSRKSKRTPVSKLMQLWMAEGLVDHDIPSKYSLK
EATQKYLDALVSSSLIMVDHMLYKKSKPFSVRIKVCYVHDVVHDFCSVKAKKEKFV
>C88_C04H1G002970.4
DEPIESTSSSFVEVTVGHEEEEARIIDQLLDEHESELDVISIVGMPGLGKTTLANKVYNNTLVASHFNVRAWCTVSQKYN
KSKVLWEILQQVTASEKKESEDDLAKKQRRVVESEEDLAENLRVALYDKRYLIVLDDVWDIATGEMLIACFPKVERGNRV
ILTSRSTEVGLKVKCRSDPLHLQLLTLGKSWELFEKRVFGEGSFPAELSDVGHQIVEKCQGLPLAVVLIAGVIVRGKKKE
RDLWLKIQHNLDSFVSANNNLEIMKVMQLSYDHLPYHLKPLLLYFARSRKSKRTPVSKLMQLWMAEGLVDHDIPSKYSLK
EATQKYLDALVSSSLIMVDHMLYKKSKPFSVRIKVCYVHDVVHDFCSVKAKKEKFV
>C88_C04H1G002970.5
DEPIESTSSSFVEVTVGHEEEEARIIDQLLDEHESELDVISIVGMPGLGKTTLANKVYNNTLVASHFNVRAWCTVSQKYN
KSKVLWEILQQVTASEKKESEDDLAKKQRRVVESEEDLAENLRVALYDKRYLIVLDDVWDIATGEMLIACFPKVERGNRV
ILTSRSTEVGLKVKCRSDPLHLQLLTLGKSWELFEKRVFGEGSFPAELSDVGHQIVEKCQGLPLAVVLIAGVIVRGKKKE
RDLWLKIQHNLDSFVSANNNLEIMKVMQLSYDHLPYHLKPLLLYFARSRKSKRTPVSKLMQLWMAEGLVDHDIPSKYSLK
EATQKYLDALVSSSLIMVDHMLYKKSKPFSVRIKVCYVHDVVHDFCSVKAKKEKFV
>C88_C04H1G003000.1
IESTSSSFVEVTVGHEEDEAKMIDQLLDKHESELDVISIVGMPGLGKTTLAKKVYNNTLVASHFNVRAWCTVSQKYNKSK
VLGEILRQVTASEKKESEDDLAEKLRVALYDKRYLIVLDDVWDIATGEMLITCFPKVERGNRVILTSRSSEVGLKVKCRS
DLLRLQLLTLGKSWELFEKMVFGEGSCPAELLDVGHQIVEKCQGLPLAVVLIAGVIVRGMKKEKDLWLKIHHNLDSFVSA
NNNLEMMKVMQLSYDHLPYHLKPLLLYFARSRKSKQTQVSKLMQLWMAEGLVDHDIPSKCSLEEATQSYLDALISSNLIM
VDYILTEKSRFFSVRIKVCYVHDVVHEFCSAKAKKEKFL
>C88_C04H1G003000.2
IESTSSSFVEVTVGHEEDEAKMIDQLLDKHESELDVISIVGMPGLGKTTLAKKVYNNTLVASHFNVRAWCTVSQKYNKSK
VLGEILRQVTASEKKESEDDLAEKLRVALYDKRYLIVLDDVWDIATGEMLITCFPKVERGNRVILTSRSSEVGLKVKCRS
DLLRLQLLTLGKSWELFEKMVFGEGSCPAELLDVGHQIVEKCQGLPLAVVLIAGVIVRGMKKEKDLWLKIHHNLDSFVSA
NNNLEMMKVMQLSYDHLPYHLKPLLLYFARSRKSKQTQVSKLMQLWMAEGLVDHDIPSKCSLEEATQSYLDALISSNLIM
VDYILTEKSRFFSVRIKVCYVHDVVHEFCSAKAKKEKFL
>C88_C04H1G003000.3
IESTSSSFVEVTVGHEEDEAKMIDQLLDKHESELDVISIVGMPGLGKTTLAKKVYNNTLVASHFNVRAWCTVSQKYNKSK
VLGEILRQVTASEKKESEDDLAEKLRVALYDKRYLIVLDDVWDIATGEMLITCFPKVERGNRVILTSRSSEVGLKVKCRS
DLLRLQLLTLGKSWELFEKMVFGEGSCPAELLDVGHQIVEKCQGLPLAVVLIAGVIVRGMKKEKDLWLKIHHNLDSFVSA
NNNLEMMKVMQLSYDHLPYHLKPLLLYFARSRKSKQTQVSKLMQLWMAEGLVDHDIPSKCSLEEATQSYLDALISSNLIM
VDYILTEKSRFFSVRIKVCYVHDVVHEFCSAKAKKEKFL
>C88_C04H1G003030.1
SDEPIESTSSSFVEVTVGHEEEEARIIGQLLDEHESELDVISIVGMPGLGKTTLANKVYRNTLVATHFNVRAWCTVTQKY
NKSKVLREIFQQVIGSEGKESEDDLAENIRRALYDKRYLIVLDDVWDIATGEMLIACFPKVKRGNRIILTSRSSKVGLQV
KCHSDPLLLQLLTPEKSWELFEKRVFGEQGSCPAELSEVGHQIVEKCKGLPLAVVLIVGVIVRGRKGKEKENDLWFKIQH
NLDSFISTNNNLEMMKVMQLSYDHLPFRLRPLLLYFSRSQKSKRTPVSRLMQLWMAEGFLDHDILSKSSLEEVIQSYLDA
LISSSLIMMDHIPCERSESFSVMIKVCYVHDVVHDFCSVKSKKEKFF
>C88_C04H1G003040.1
DPIESTSSSFVEVTVGHEEDEARIISQLLDEHESELDVISIVGMPGLGKTTLANKVYNNTLVASHFNVRAKCTVSQKYNK
SKVLQEILQQVTGLGGKESENDRAEKLRVALYDKRYLIVLDDVWDIATGEMLIACFPKVKRGNRIILTSRSSKVGLQVKC
HSDPLHLQLLTPEKSWDLFVKRVFEEGSCPAELSDVGHQIVEKCKGLPLAIVLISGVIVRGKKKEKDLWLKIQHNLDSFI
SSNNNLQMMKVMQLSYDHLPCHLKPLLLYFARSQKSKRTPVSTLMQLWMAEGLVDHDSLEEATQSYLDALISSSLIMVDH
VPSESIWRSVMIRACYVHDVVHDFCSVKAKKQKFF
>C88_C04H1G003050.1
DPIESTSSSFVEVTVGHEEDEARIISQLLDEHESELDVISIVGMPGLGKTTLANKVYNNTLVASHFNVRAKCTVSQKYNK
SKVLQEILQQVTGSGGKESENDRAEKLRVALYDKRYLIVLDDVWDIATGEMLIACFPKVKRGNRIILTSRSSKVGLQVKC
HSDPLHLQLLTPEKSWDLFVKRVFEEGSCPAELSDVGHQIVEKCKGLPLAIVLISGVIVRGKKKEKDLWLKIQHNLDSFI
SSNNNLQMMKVMQLSYDHLPCHLKPLLLYFARSQKSKRTPVSTLMQLWMAEGLVDHDSLEEATQSYLDALISSSLIMVDH
VPSESCSMMSVMIKVCYVHDVVHDFCSVKAKKEKLF
>C88_C04H1G003050.2
DPIESTSSSFVEVTVGHEEDEARIISQLLDEHESELDVISIVGMPGLGKTTLANKVYNNTLVASHFNVRAKCTVSQKYNK
SKVLQEILQQVTGSGGKESENDRAEKLRVALYDKRYLIVLDDVWDIATGEMLIACFPKVKRGNRIILTSRSSKVGLQVKC
HSDPLHLQLLTPEKSWDLFVKRVFEEGSCPAELSDVGHQIVEKCKGLPLAIVLISGVIVRGKKKEKDLWLKIQHNLDSFI
SSNNNLQMMKVMQLSYDHLPCHLKPLLLYFARSQKSKRTPVSTLMQLWMAEGLVDHDSLEEATQSYLDALISSSLIMVDH
VPSESCSMMSVMIKVCYVHDVVHDFCSVKAKKEKLF
>C88_C04H1G003050.3
DPIESTSSSFVEVTVGHEEDEARIISQLLDEHESELDVISIVGMPGLGKTTLANKVYNNTLVASHFNVRAKCTVSQKYNK
SKVLQEILQQVTGSGGKESENDRAEKLRVALYDKRYLIVLDDVWDIATGEMLIACFPKVKRGNRIILTSRSSKVGLQVKC
HSDPLHLQLLTPEKSWDLFVKRVFEEGSCPAELSDVGHQIVEKCKGLPLAIVLISGVIVRGKKKEKDLWLKIQHNLDSFI
SSNNNLQMMKVMQLSYDHLPCHLKPLLLYFARSQKSKRTPVSTLMQLWMAEGLVDHDSLEEATQSYLDALISSSLIMVDH
VPSESCSMMSVMIKVCYVHDVVHDFCSVKAKKEKLF
>C88_C04H2G035520.1
TKPKEKNMTSASQATDVELVGFTDVCKTIRDQLVGGSRELDVISIVGMAGSGKTTLARSFINDDIIVSHFDFCAECRVSQ
EYTFEDSLFSILSSANSGLTDISKRGADILADRLRKTLLPKRYLLIIDDVWAVKAWDDLRLCFPEAKKGSRIILTTRLKE
VATYAKCVTEPIHLRSMKDSESWLLLQKKVFGEEMCPEELKEVGQNIAFKCNGLPLSIVLVAGLLAKIDKTERCWTRMEL
SFGERVQDGAKDLVKLSYEDLPNKLKSCFLYFGAFLEDREILVSKLTSLWIAEAFIKNNEDKCLEDTAEDYLNDFIGRNL
IMVTKRRSTGKIKACRVHDLMRDFCKEKAKEDNFL
>C88_C04H2G035520.2
TKPKEKNMTSASQATDVELVGFTDVCKTIRDQLVGGSRELDVISIVGMAGSGKTTLARSFINDDIIVSHFDFCAECRVSQ
EYTFEDSLFSILSSANSGLTDISKRGADILADRLRKTLLPKRYLLIIDDVWAVKAWDDLRLCFPEAKKGSRIILTTRLKE
VATYAKCVTEPIHLRSMKDSESWLLLQKKVFGEEMCPEELKEVGQNIAFKCNGLPLSIVLVAGLLAKIDKTERCWTRMEL
SFGERVQDGAKDLVKLSYEDLPNKLKSCFLYFGAFLEDREILVSKLTSLWIAEAFIKNNEDKCLEDTAEDYLNDFIGRNL
IMVTKRRSTGKIKACRVHDLMRDFCKEKAKEDNFL
>C88_C04H2G036940.1
SDKPIESTSSSFVEVTVGHEEDEAKMIDQLLDEHESELDVISIVGMPGVGKTTLANKVYNNTLVASHFKIRAWCTISQKY
NKSKVLQEILQQVTGLGGKQSEDDLAEKLRVALYDKRYLIVLDDVWDIAIGEMLLACFPKVERGNRVILTSRSSEVGLKV
KCRSDLLRLQLLTLGKSWELFEKMVFGEGSCPAELLDVGHQIVEKCQGLPLAVVLIAGVIVRGKKKEKDLWLIIQHNLDS
FVSANNNLEIMQLSYDHLPDHLKPLLLYFARSRKSKRTQVSKLMQLWMAEGLVDHDIPSKCSLEEATQSYLDALISSNLI
MVDHILSKKNRYFSVRIKVCYVHDVVHDFCSVKAKREKFL
>C88_C04H2G036940.2
SDKPIESTSSSFVEVTVGHEEDEAKMIDQLLDEHESELDVISIVGMPGVGKTTLANKVYNNTLVASHFKIRAWCTISQKY
NKSKVLQEILQQVTGLGGKQSEDDLAEKLRVALYDKRYLIVLDDVWDIAIGEMLLACFPKVERGNRVILTSRSSEVGLKV
KCRSDLLRLQLLTLGKSWELFEKMVFGEGSCPAELLDVGHQIVEKCQGLPLAVVLIAGVIVRGKKKEKDLWLIIQHNLDS
FVSANNNLEIMQLSYDHLPDHLKPLLLYFARSRKSKRTQVSKLMQLWMAEGLVDHDIPSKCSLEEATQSYLDALISSNLI
MVDHILSKKNRYFSVRIKVCYVHDVVHDFCSVKAKREKFL
>C88_C04H2G036940.3
SDKPIESTSSSFVEVTVGHEEDEAKMIDQLLDEHESELDVISIVGMPGVGKTTLANKVYNNTLVASHFKIRAWCTISQKY
NKSKVLQEILQQVTGLGGKQSEDDLAEKLRVALYDKRYLIVLDDVWDIAIGEMLLACFPKVERGNRVILTSRSSEVGLKV
KCRSDLLRLQLLTLGKSWELFEKMVFGEGSCPAELLDVGHQIVEKCQGLPLAVVLIAGVIVRGKKKEKDLWLIIQHNLDS
FVSANNNLEIMQLSYDHLPDHLKPLLLYFARSRKSKRTQVSKLMQLWMAEGLVDHDIPSKCSLEEATQSYLDALISSNLI
MVDHILSKKNRYFSVRIKVCYVHDVVHDFCSVKAKREKFL
>C88_C04H2G036940.4
SDKPIESTSSSFVEVTVGHEEDEAKMIDQLLDEHESELDVISIVGMPGVGKTTLANKVYNNTLVASHFKIRAWCTISQKY
NKSKVLQEILQQVTGLGGKQSEDDLAEKLRVALYDKRYLIVLDDVWDIAIGEMLLACFPKVERGNRVILTSRSSEVGLKV
KCRSDLLRLQLLTLGKSWELFEKMVFGEGSCPAELLDVGHQIVEKCQGLPLAVVLIAGVIVRGKKKEKDLWLIIQHNLDS
FVSANNNLEIMQLSYDHLPDHLKPLLLYFARSRKSKRTQVSKLMQLWMAEGLVDHDIPSKCSLEEATQSYLDALISSNLI
MVDHILSKKNRYFSVRIKVCYVHDVVHDFCSVKAKREKFL
>C88_C04H3G072040.1
KGKNMTSASQATDGELVGFTDVYKTIRNQLVGGSRELDVVSIVGMAGSGKTTLARSFINDDIIVSHFDFCAECRVSQEYT
HEDLLFSILSSANSDLTDISKRGADILAQRLKQTLLHKRYLIIIDDVWAVQAWDDLRLCFPKENQGSRIILTTRLKEVAT
YAKCVTEPIHLRSMKDSESWLLLQKKVFGEEMCPEELKEVGQNIAFKCNGLPLSIVLVAGLLAKIDKTERCWTRMELSFG
ERVQDGAKDLVKLSYEDLPNKLKPCFLYFSAFLEDREISVSKLTSLWIAEAFIKNNKDKCLEDTAEDYLKDLIGRNLIMV
TKRRSTGKIKACRVHDLMLDFCKEKAKEDNFL
>C88_C04H3G073230.1
KSSDESIESTLSSFVEVTVGHEEDESWIIDQLLDEHESELDVISIVGMPGLGKTTLANKVYKNTLVASHFNVRAWCTVSQ
KYNKSKVLLEILQQVTGSEGKESEDDLADKVRRALFDKRYLIVLDDVWDIATGEMLIACFPKVKRGNRIILTSRNSEVGL
KVKCHSDLLHLQLLTPEKSWELFEKRVFGDEGSCPAELSKVGHKIVEKCQGLPLALVLISGVIVKGRKGKQKDLWLKIQH
NLDSFISANNNLQMMKVMQLSYDHLPHHLKPLLLYIGRSQKSKRTPVVELMQLLIAEGLVDNDICSNSSLEEVSQSYLDA
LISRCLLMVDHIKKSKSFSVRIKVCYVHDVVHDFCSVKAKKEKFF
>C88_C04H3G073270.1
DAKSSEETIESTSSSFVEVTVGHEEEEARIICQLLDEHESELDVISIVGMPGLGKTTLANKVYKNTLVATHFNVRAWCTV
SQKYNKLKVLREILQQVTVSEKKESEDDLAENLRRALLDKRYLIVLDDVWDIETGEMLIACFPKFKRGNRIILTSRSSKV
GLQVKCHSDPLHLQLLTPEKSWDLFVKKVFGDEGSCPAELSEVGHQIVEKCKGLPLAIVLIAGVIVRGKKKEKDLWLQIE
HNLDFFISANNNLQMMKVMQLSYDHLPYHLKPLLLYFARSQKSKRTPVSTLMQLWMAEGLVDHDSLEEATQSYLDALISS
SLIMVDHIPFKSIWRTPVMIKVCYMHDVVHDFCSVKAKKEKFF
>C88_C04H3G073270.2
DAKSSEETIESTSSSFVEVTVGHEEEEARIICQLLDEHESELDVISIVGMPGLGKTTLANKVYKNTLVATHFNVRAWCTV
SQKYNKLKVLREILQQVTVSEKKESEDDLAENLRRALLDKRYLIVLDDVWDIETGEMLIACFPKFKRGNRIILTSRSSKV
GLQVKCHSDPLHLQLLTPEKSWDLFVKKVFGDEGSCPAELSEVGHQIVEKCKGLPLAIVLIAGVIVRGKKKEKDLWLQIE
HNLDFFISANNNLQMMKVMQLSYDHLPYHLKPLLLYFARSQKSKRTPVSTLMQLWMAEGLVDHDSLEEATQSYLDALISS
SLIMVDHIPFKSIWRTPVMIKVCYMHDVVHDFCSVKAKKEKFF
>C88_C04H3G073280.1
EPIELTSSSFVEVTVGHEEDEARIIGQLLDEHESELDVISIVGMPGLGKTTLANKVYNNTLVASHFNVRAKCTVSQKYNK
SKVLQEILQQVPHVSGGNKSEDDPADKLRRALLDKRYLIVLDDVWDTATGEMLIACFPKVKRGNRIILTSRDSKVGLQVK
CHSVPLHLQLLTPEKSWDLFVKKVFGDEGSCPAELSEVGHQIVEKCQGLPLAIVLIAGVIVRGKTKEKDLWLQIQDNLDS
LISAKNNLEMMKVMQLSYDHLPHHLKPLLLYFGRYRKSKRTPVSTLIQLWMAEGLVDHDSSEEGTQSYLDALISSSLIMM
DHIPYESSEPFSVMIKVCYVHDVVHDFCSVKAKKEKLF
>C88_C04H3G083930.1
NSPKKLVESKSLPAGKIIVGFEEETIWIIEKLTRGSADLDVISITGMPGSGKTTLAYKVYNDKSISSHFDLRAWCTVDQE
YNEKNLLNKIFNQVNGSDSKLSENIDVADKLRKQLYGKRYLIVLDDVWDTSKWDELTRPFPEVEKGSRIILTTREKKVAL
HGKRNTDLLDLRLLKPEESWELLEKRAFGNESCPDELLDVGIEIAQNCKGLPLVADLIAGVIAGREKKKAVWLEVRNNLN
SFILNSEVEVMKVIELSYDHLSDQVKLCLLYIASYSKDTGMIISGLIDLWHAEGLVEQTEMKSEEEVMKVYLDNLISSSL
VIIFNEIGEYPTCQLHDLVHDFCLIKARKEMLF
>C88_C04H4G102110.1
LTKPKEKNMTSASQATDGELVGFTDVCKTIRDQLVGGSQELDVVSIVGMAGSGKTTLARSFINDDIIVSHFDFCAECRVS
QEYTREDLLFSILSSANSGLTDISKRGADILADRLRKTLLPKRYLLIIDDVWAVQAWDDLRFCFPEAKKGSRIILTTRLK
EVATYAKCVTEPIHLRSMKDSESWLLLQKKVFGEEMCPEELKEIGQKIAFKCNGLPLSIVLVAGLLAKIDKTERCWTQME
LNFGERVLDGAKDLVKLSYEDLPNKLKSCFLYFSAFLEDREILVSKLTSLWIAEEFIKNNEDKCLEDTAEDYLNDLIGRN
LIMVTKRRSTGKIKACRVHDLMLDFCKEKAKEDNFL
>C88_C04H4G102110.2
LTKPKEKNMTSASQATDGELVGFTDVCKTIRDQLVGGSQELDVVSIVGMAGSGKTTLARSFINDDIIVSHFDFCAECRVS
QEYTREDLLFSILSSANSGLTDISKRGADILADRLRKTLLPKRYLLIIDDVWAVQAWDDLRFCFPEAKKGSRIILTTRLK
EVATYAKCVTEPIHLRSMKDSESWLLLQKKVFGEEMCPEELKEIGQKIAFKCNGLPLSIVLVAGLLAKIDKTERCWTQME
LNFGERVLDGAKDLVKLSYEDLPNKLKSCFLYFSAFLEDREILVSKLTSLWIAEEFIKNNEDKCLEDTAEDYLNDLIGRN
LIMVTKRRSTGKIKACRVHDLMLDFCKEKAKEDNFL
>C88_C04H4G102110.3
LTKPKEKNMTSASQATDGELVGFTDVCKTIRDQLVGGSQELDVVSIVGMAGSGKTTLARSFINDDIIVSHFDFCAECRVS
QEYTREDLLFSILSSANSGLTDISKRGADILADRLRKTLLPKRYLLIIDDVWAVQAWDDLRFCFPEAKKGSRIILTTRLK
EVATYAKCVTEPIHLRSMKDSESWLLLQKKVFGEEMCPEELKEIGQKIAFKCNGLPLSIVLVAGLLAKIDKTERCWTQME
LNFGERVLDGAKDLVKLSYEDLPNKLKSCFLYFSAFLEDREILVSKLTSLWIAEEFIKNNEDKCLEDTAEDYLNDLIGRN
LIMVTKRRSTGKIKACRVHDLMLDFCKEKAKEDNFL
>C88_C04H4G102110.4
LTKPKEKNMTSASQATDGELVGFTDVCKTIRDQLVGGSQELDVVSIVGMAGSGKTTLARSFINDDIIVSHFDFCAECRVS
QEYTREDLLFSILSSANSGLTDISKRGADILADRLRKTLLPKRYLLIIDDVWAVQAWDDLRFCFPEAKKGSRIILTTRLK
EVATYAKCVTEPIHLRSMKDSESWLLLQKKVFGEEMCPEELKEIGQKIAFKCNGLPLSIVLVAGLLAKIDKTERCWTQME
LNFGERVLDGAKDLVKLSYEDLPNKLKSCFLYFSAFLEDREILVSKLTSLWIAEEFIKNNEDKCLEDTAEDYLNDLIGRN
LIMVTKRRSTGKIKACRVHDLMLDFCKEKAKEDNFL
>C88_C04H4G102120.1
LTKPKEKNMTSASQATDGELVGFTDVCKTIRDQLVGGSQELDVVSIVGMAGSGKTTLARSFINDDIIVSHFDFCAECRVS
QEYTREDLLFSILSSANSGLTDISKRGADILADRLRKTLLPKRYLLIIDDVWAVQAWDDLRFCFPEAKKGSRIILTTRLK
EVATYAKRVTEPINLRSMKDSESWLLLQKKVFGEEMCPEELKEVGQKIAFKCNGLPLSIVLVAGLLAKIDRKMLDADGIK
FWGKSAGWRKGFKDREILVSKLTSLWIAEAFIKNNEDKCLEDTAEDYLKDLIGRNLIMVTKRRSTGKIKACRVHDLMLDF
CKEKAKEDNFL
>C88_C04H4G103310.1
KSFVEPIESTSSPFVEVTVGHEKEESQIIGQLLNQHESELDVISIVGMPGLGKTTLANKVYNNTLVASHFKIRAWCTVSQ
KYNKSKVLREILQQVASSEEKESEDHDLAEKLRRALYDKRYLIVLDDVWDIATGEMLIACFPKLKRGDRVILTSRISKVG
SQVKCRTDPIDLQVLTLEKSWELFEKRVFGEGSCPAELSDVGHQIVKKCKGLPLAIVLIAGVIVRGKKKEKNLWLKIQHN
LDSFISANINLQMMKVMQLSYDHLPCHLKPLLLYFARSQKNKRTPVSELKQLWMAEGFVDYDIPSKGSLEEATQSYLDAL
ISSSLIMVDQVLSKKSMPFSVRIKVCYVHDVVHDFCSEKAKKEKFF
>C88_C04H4G103330.1
SNEPIESTSSSFVEVTVGHEEDEAKMIDQLLDKHESELDVISIVGMPGLGKTTLANKVYNNTLVASHFKIRAWCTVSQKY
NKSKVLREILQQVDNSEENESEDHDLAEKLRRALYDKRYLIVLDDVWDIATGEMLIACFPKFKRGDRVILTSRNSEVGLK
LKCHSDLLCLQLLTFGKSWELFEKMVFGKESCPAELLDVGHQIVKKCQGLPLAVVLIAGVIVRGKKEEKDLWLKIQHNLD
ISANNNLEIMKVMQLSYDHLPYHLKPLLLYFARSRKGKRTPVSKLMQLWMAEGFLDHDIRSKNSLEEVTQSYLDALISSS
LIMVDHIKGSHPFFVKIKVCYVHDVVHDFCSVKAKKEKFF
>C88_C04H4G103330.2
SNEPIESTSSSFVEVTVGHEEDEAKMIDQLLDKHESELDVISIVGMPGLGKTTLANKVYNNTLVASHFKIRAWCTVSQKY
NKSKVLREILQQVDNSEENESEDHDLAEKLRRALYDKRYLIVLDDVWDIATGEMLIACFPKFKRGDRVILTSRNSEVGLK
LKCHSDLLCLQLLTFGKSWELFEKMVFGKESCPAELLDVGHQIVKKCQGLPLAVVLIAGVIVRGKKEEKDLWLKIQHNLD
ISANNNLEIMKVMQLSYDHLPYHLKPLLLYFARSRKGKRTPVSKLMQLWMAEGFLDHDIRSKNSLEEVTQSYLDALISSS
LIMVDHIKGSHPFFVKIKVCYVHDVVHDFCSVKAKKEKFF
>C88_C04H4G103330.3
SNEPIESTSSSFVEVTVGHEEDEAKMIDQLLDKHESELDVISIVGMPGLGKTTLANKVYNNTLVASHFKIRAWCTVSQKY
NKSKVLREILQQVDNSEENESEDHDLAEKLRRALYDKRYLIVLDDVWDIATGEMLIACFPKFKRGDRVILTSRNSEVGLK
LKCHSDLLCLQLLTFGKSWELFEKMVFGKESCPAELLDVGHQIVKKCQGLPLAVVLIAGVIVRGKKEEKDLWLKIQHNLD
ISANNNLEIMKVMQLSYDHLPYHLKPLLLYFARSRKGKRTPVSKLMQLWMAEGFLDHDIRSKNSLEEVTQSYLDALISSS
LIMVDHIKGSHPFFVKIKVCYVHDVVHDFCSVKAKKEKFF
>C88_C04H4G103390.1
DPIELTSSSFVEVTVGHEEVEAQIIDQLLDEHESELDVISIVGMPGLGKTTLANKVYNNTLVASHFKIRAWCTVSQKYNK
SKVLQEILQQVTGSEEKGSEDDLAEELRRALYDKRYLIVLDDVWDIATREMLIACFPKLKRGDRVILTSRISKVGSQVKC
RTDPIDLQVLTPEKSWELFEKRVFGEGSCPAELSEVGYQIVEKCKGLPLAVVLIAGVIVRGKKKEKNLWLKIQHNLDSFI
SDNINLQMMKVMQLSYDHLPCHLKPLLLYFARSQKNKRTPVSKLKKLWMAEGFVDYDIPSKGSLEEATQSYLDALISSSL
IMVDQTHSKKSMPFSVRIKVCYVHDVVHDFCSEKAKKEKFL
>C88_C04H4G103420.1
KSSDESIESTLSSFVEVTVGHEEDESWIIDQLLDEHESELDVISIVGMPGLGKTTLANKVYKNTLVASHFNVRAWCTVSQ
KYNKSKVLLEILQQVTGSEGKESEDDLADKVRRALLDKRYLIVLDDVWDIATGEMLIACFPKVKRGNRIILTSRNSEVGL
KVKCHSDLLHLQLLTPEKSWELFEKRVFGDEGSCPAELSKVGHKIVEKCQGLPLALVLISGVIVKGRKGKQKDLWLKIQH
NLDSFISANNNLQMMKVMQLSYDHLPHHLKPLLLYIGRSQKSKRTPVVELMQLLIAEGLVDNDICSNSSLEEVSQSYLDA
LISRSLLMVDHIKKSKSFSVRIKVCYVHDVVHDFCSVKAKKEKFF
>C88_C04H4G103440.1
DAKSSEETIESTSSSFVEVTVGHEEEEARIICQLLDEHESELDVISIVGMPGLGKTTLANKVYKNTLVATHFNVRAWCTV
SQKYNKLKVLREILQQVTVSEKKESEDDLAENLRRALLDKRYLIILDDVWDIETGEMLIACFPKFKRGNRIILTSQSSKV
GLQVKCHSDPLHLQLLTPEKSWDLFVKKVFGDEGSCPAELSEVGHQIVEKCKGLPLAIVLIAGVIVRGKKKEKDLWLQIE
HNLDFFISVNNNLQMMKVMQLSYDHLPYHLKPLLLYFARSQKSKRTPVSTLMQLWMAEGLVDHDSLEEATQSYLDALISS
SLIMVDHIPFKSIWRTPVMIKVCYMHDVVHDFCSVKAKKEKFF
>C88_C04H4G103440.2
DAKSSEETIESTSSSFVEVTVGHEEEEARIICQLLDEHESELDVISIVGMPGLGKTTLANKVYKNTLVATHFNVRAWCTV
SQKYNKLKVLREILQQVTVSEKKESEDDLAENLRRALLDKRYLIILDDVWDIETGEMLIACFPKFKRGNRIILTSQSSKV
GLQVKCHSDPLHLQLLTPEKSWDLFVKKVFGDEGSCPAELSEVGHQIVEKCKGLPLAIVLIAGVIVRGKKKEKDLWLQIE
HNLDFFISVNNNLQMMKVMQLSYDHLPYHLKPLLLYFARSQKSKRTPVSTLMQLWMAEGLVDHDSLEEATQSYLDALISS
SLIMVDHIPFKSIWRTPVMIKVCYMHDVVHDFCSVKAKKEKFF
>C88_C04H4G103440.3
DAKSSEETIESTSSSFVEVTVGHEEEEARIICQLLDEHESELDVISIVGMPGLGKTTLANKVYKNTLVATHFNVRAWCTV
SQKYNKLKVLREILQQVTVSEKKESEDDLAENLRRALLDKRYLIILDDVWDIETGEMLIACFPKFKRGNRIILTSQSSKV
GLQVKCHSDPLHLQLLTPEKSWDLFVKKVFGDEGSCPAELSEVGHQIVEKCKGLPLAIVLIAGVIVRGKKKEKDLWLQIE
HNLDFFISVNNNLQMMKVMQLSYDHLPYHLKPLLLYFARSQKSKRTPVSTLMQLWMAEGLVDHDSLEEATQSYLDALISS
SLIMVDHIPFKSIWRTPVMIKVCYMHDVVHDFCSVKAKKEKFF
>C88_C04H4G103440.4
DAKSSEETIESTSSSFVEVIVGHEEEEARIICQLLDEHESELDVISIVGMPGLGKTTLANKVYKNTLVATHFNVRAWCTV
SQKYNKSKVLQEILQQVTVSEKKESEDDLAKKQRRVVESEEDLAENLRRALLDKRYLIVLDDVWDIEIGEMLIACFPKFK
RGNRIILTSRSSKVGLQVKFHSDPLHLQLLTPEKSWELFEKRVFGDEGSCPAELSKVGHQIVEKCQGLPLAIVLIAGVIV
RGREGKKKEKDLWLQIEHNIDSFISSNNNLQMMKVMQLSYDHLPYHLKPLLLYFARSQKSKRTPVSTLMQLWMAEGLVDH
DSLEEATQSYLDALISSSLIMMDHIPCESSEPFSVMIKVCYVHDVVHDFCSVKSKKEKFF
>C88_C04H4G103480.1
KSSDESIESTLSSFVEVTVGHEEDESWIIDQLLDEHESELDVISIVGMPGLGKTTLANKVYKNTLVASHFNVRAWCTVSQ
KYNKSKVLLEILQQVTGSEGKESEDDLADKVRRALFDKRYLIVLDDVWDIATGEMLIACFPKVKRGNRIILTSRNSEVGL
KVKCHSDLLHLQLLTPEKSWELFEKRVFGDEGSCPAELSKVGHKIVEKCQGLPLALVLISGVIVKGRKGKQKDLWLKIQH
NLDSFISANNNLQMMKVMQLSYDHLPHHLKPLLLYIGRSQKSKRTPVVELMQLLIAEGLVDNDICSNSSLEEVSQSYLDA
LISRSLLMVDHIKKSKSFSVRIKVCYVHDVVHDFCSVKAKKEKFF
>C88_C04H4G103510.1
DAKSSEETIESTSSSFVEVTVGHEEEEARIICQLLDEHESELDVISIVGMPGLGKTTLANKVYKNTLVATHFNVRAWCTV
SQKYNKSKVLRGILQQVTVSEKKESEDDLAENLRRALLDKRYLIVLDDVWDIETGEMLIACFPKVKRGNRIILTSRSSKV
GLQVKCHSDPLHLQLLTPEKSWDLFVKKVFGDEGSCPAELSEVGHQIVEKCQGLPLAIVLIAGVIVRGKKKEKDLWLQIE
HNLDSFISSNNNLQMMKVMQLSYDHLPYHLKPLLLYFARSQKNKRTPVSTLMQLWMAEGLVDHDSSEEVTQSYLDALISS
SLIMVDHIPSESVLMMSAIIKVCYMHDVVHDFCSVKAKKEKFF
>C88_C04H4G103510.2
DAKSSEETIESTSSSFVEVTVGHEEEEARIICQLLDEHESELDVISIVGMPGLGKTTLANKVYKNTLVATHFNVRAWCTV
SQKYNKSKVLRGILQQVTVSEKKESEDDLAENLRRALLDKRYLIVLDDVWDIETGEMLIACFPKVKRGNRIILTSRSSKV
GLQVKCHSDPLHLQLLTPEKSWDLFVKKVFGDEGSCPAELSEVGHQIVEKCQGLPLAIVLIAGVIVRGKKKEKDLWLQIE
HNLDSFISSNNNLQMMKVMQLSYDHLPYHLKPLLLYFARSQKNKRTPVSTLMQLWMAEGLVDHDSSEEVTQSYLDALISS
SLIMVDHIPSESVLMMSAIIKVCYMHDVVHDFCSVKAKKEKFF
>C88_C04H4G103510.3
DAKSSEETIESTSSSFVEVTVGHEEEEARIICQLLDEHESELDVISIVGMPGLGKTTLANKVYKNTLVATHFNVRAWCTV
SQKYNKSKVLRGILQQVTVSEKKESEDDLAENLRRALLDKRYLIVLDDVWDIETGEMLIACFPKVKRGNRIILTSRSSKV
GLQVKCHSDPLHLQLLTPEKSWDLFVKKVFGDEGSCPAELSEVGHQIVEKCQGLPLAIVLIAGVIVRGKKKEKDLWLQIE
HNLDSFISSNNNLQMMKVMQLSYDHLPYHLKPLLLYFARSQKNKRTPVSTLMQLWMAEGLVDHDSSEEVTQSYLDALISS
SLIMVDHIPSESVLMMSAIIKVCYMHDVVHDFCSVKAKKEKFF
>C88_C04H4G114890.1
NSPKKLVESKSLPAGKIIVGFEEETIWIIEKLTRGSADLDVISITGMPGSGKTTLAYKVYNDKSISSHFDLRAWCTVDQE
YDEKNLLNKIFNQVNRSDSKLSENIDVVDKLRKQLYGKRYLIVLDDVWDTSKWDELTRPFPEVEKGSRIILTTREKKVAL
HGKRNTDLLDLRLLKPEESWELLEKRAFGNESCPDELLDVGIEIAQNCKGLPLVADLIAGVIAGREKKKAVWLEVRNNLN
SFILNSEVEVMKVIELSYDHLSDQVKLCLLYIASYSKDTAMIISGLIDLWHAEGLVEQTEMKSEEEVMKVYLDNLISSSL
VIIFNEIGEYPTCQLHDLVHDFCLIKARKEMLF
>C88_C05H1G000200.2
ASLQFTSTRRINEEIIGFEDVKDELIGKLKGGSSHLDVIAIVGMAGLGKTTLANKLYSDKSVVSYFDIHAHCCVSQEYTR
KDLLLAILHDITDERAKLRRETENELADKLRKLLMHKRYLLLIDDVWETSAWDDLKLCFPEDNNGSRIILTTRHYGVASH
AKHDSDPHKLRFLNSDESWMLLNKKVFNNESGPLILRDVSQEIVRKCGGLPISIILVAGILTRMKKEKHCWEQMATNLGT
SIQDQMEGTLDLSYQNLPPYLKPCFLYLGVFPEDGEIQVSKLTWLWIAEGFIKPHTGKTLEEIAENYLENLVGRNLVMID
KRSSGGRIKTCRIHDLVHEFCRKKAKLDNIL
>C88_C05H1G000200.3
ASLQFTSTRRINEEIIGFEDVKDELIGKLKGGSSHLDVIAIVGMAGLGKTTLANKLYSDKSVVSYFDIHAHCCVSQEYTR
KDLLLAILHDITDERAKLRRETENELADKLRKLLMHKRYLLLIDDVWETSAWDDLKLCFPEDNNGSRIILTTRHYGVASH
AKHDSDPHKLRFLNSDESWMLLNKKVFNNESGPLILRDVSQEIVRKCGGLPISIILVAGILTRMKKEKHCWEQMATNLGT
SIQDQMEGTLDLSYQNLPPYLKPCFLYLGVFPEDGEIQVSKLTWLWIAEGFIKPHTGKTLEEIAENYLENLVGRNLVMID
KRSSGGRIKTCRIHDLVHEFCRKKAKLDNIL
>C88_C05H1G000320.1
TDVASAHTSQLARITSMSEEMVGFDEVVNKLRWQLIRGSPDLDVISIVGMAGLGKTTLASKLYNDETVASHFDVRAQCCV
SQVYARKDLLLTILRGVQRDTVISDKLPVDELADKLQKLLKGQRYLILVDDVWETSAWDDLEPCFYDARKGSRIILTTRL
GDVASHAKLVSDPHFLRLFTQEESWMLLKTKVFNTKSCPVVLEDVGQKIAQKCAGLPLSVVLVAGILETMEKEKHCWEQV
VINLGSRIRAKSEDIINLSYHVLPFHLKPCFLYFGVFSEDEEIQVSKLTWLWMAEGLVKSHKEKLSEDVAEDHLKDLIGR
NLVMVSKKSCDGKTKTCRIHDLLLYFCKKKAKVENFL
>C88_C05H1G000320.2
TDVASAHTSQLARITSMSEEMVGFDEVVNKLRWQLIRGSPDLDVISIVGMAGLGKTTLASKLYNDETVASHFDVRAQCCV
SQVYARKDLLLTILRGVQRDTVISDKLPVDELADKLQKLLKGQRYLILVDDVWETSAWDDLEPCFYDARKGSRIILTTRL
GDVASHAKLVSDPHFLRLFTQEESWMLLKTKVFNTKSCPVVLEDVGQKIAQKCAGLPLSVVLVAGILETMEKEKHCWEQV
VINLGSRIRAKSEDIINLSYHVLPFHLKPCFLYFGVFSEDEEIQVSKLTWLWMAEGLVKSHKEKLSEDVAEDHLKDLIGR
NLVMVSKKSCDGKTKTCRIHDLLLYFCKKKAKVENFL
>C88_C05H1G000320.4
TDVASAHTSQLARITSMSEEMVGFDEVVNKLRWQLIRGSPDLDVISIVGMAGLGKTTLASKLYNDETVASHFDVRAQCCV
SQVYARKDLLLTILRGVQRDTVISDKLPVDELADKLQKLLKGQRYLILVDDVWETSAWDDLEPCFYDARKGSRIILTTRL
GDVASHAKLVSDPHFLRLFTQEESWMLLKTKVFNTKSCPVVLEDVGQKIAQKCAGLPLSVVLVAGILETMEKEKHCWEQV
VINLGSRIRAKSEDIINLSYHVLPFHLKPCFLYFGVFSEDEEIQVSKLTWLWMAEGLVKSHKEKLSEDVAEDHLKDLIGR
NLVMVSKKSCDGKTKTCRIHDLLLYFCKKKAKVENFL
>C88_C05H1G005360.1
TIDTYTSHTRRIDDDIVGFEDEIGTLRRQLTGGSKYLDIISVVGMSGAGKSALANKLLLDKLVADHFDICAQCYMSIVHS
RRERLLSILETLHVSIDESSLLSEETSNLAAMLRQILQTGRYLILLDDVPNARSWDDLGPCFYDANNGSRILLTTRHSKV
ADYARSISEPLYLRMLNDGESWTLLKKKVFGEGFCSPLFEKVGPKIVRKCGGLPLSIVFVASILAGMERTEQCWKQVARS
LDEEEINISKLTLLWIGEGFVKNDEHRTLEDIAEGYLKNLVESNLVMLAKRNCGGKVKVCRIHDILFHFCKERAHTENLI
>C88_C05H1G005360.2
TIDTYTSHTRRIDDDIVGFEDEIGTLRRQLTGGSKYLDIISVVGMSGAGKSALANKLLLDKLVADHFDICAQCYMSIVHS
RRERLLSILETLHVSIDESSLLSEETSNLAAMLRQILQTGRYLILLDDVPNARSWDDLGPCFYDANNGSRILLTTRHSKV
ADYARSISEPLYLRMLNDGESWTLLKKKVFGEGFCSPLFEKVGPKIVRKCGGLPLSIVFVASILAGMERTEQCWKQVARS
LDEEEINISKLTLLWIGEGFVKNDEHRTLEDIAEGYLKNLVESNLVMLAKRNCGGKVKVCRIHDILFHFCKERAHTENLI
>C88_C05H1G005360.3
TIDTYTSHTRRIDDDIVGFEDEIGTLRRQLTGGSKYLDIISVVGMSGAGKSALANKLLLDKLVADHFDICAQCYMSIVHS
RRERLLSILETLHVSIDESSLLSEETSNLAAMLRQILQTGRYLILLDDVPNARSWDDLGPCFYDANNGSRILLTTRHSKV
ADYARSISEPLYLRMLNDGESWTLLKKKVFGEGFCSPLFEKVGPKIVRKCGGLPLSIVFVASILAGMERTEQCWKQVARS
LGTEISCYPENIIEQSYQNLPYHLKSCFLYFGMFSDEEEINISKLTLLWIGEGFVKNDEHRTLEDIAEGYLKNLVESNLV
MLAKRNCGGKVKVCRIHDILFHFCKERAHTENLI
>C88_C05H1G005360.4
TIDTYTSHTRRIDDDIVGFEDEIGTLRRQLTGGSKYLDIISVVGMSGAGKSALANKLLLDKLVADHFDICAQCYMSIVHS
RRERLLSILETLHVSIDESSLLSEETSNLAAMLRQILQTGRYLILLDDVPNARSWDDLGPCFYDANNGSRILLTTRHSKV
ADYARSISEPLYLRMLNDGESWTLLKKKVFGEGFCSPLFEKVGPKIVRKCGGLPLSIVFVASILAGMERTEQCWKQVARS
LGTEISCYPENIIEQSYQNLPYHLKSCFLYFGMFSDEEEINISKLTLLWIGEGFVKNDEHRTLEDIAEGYLKNLVESNLV
MLAKRNCGGKVKVCRIHDILFHFCKERAHTENLI
>C88_C05H1G005750.2
DTMKTVIARTSSQLTRTPRMNEEIVGFKDVIEHLRKKLLNETKGQDVISIHGMPGLGKTTLANRLYSDRSVVSQFDICAQ
CCVSQVYSYKTLLLALLCDAVGDDSARRELPDNELADMLRKTLLPRRYLIFVDDVWENSVWDDLRGCFPDANNRSRIILT
TRHHEVAKYASVHSYPLHLRMFDEDESWKLLEKKVFGEQSCSSPLLKTVGLRIAKMCGQLPLSIVLVAGILSEMEKEVEC
WEQVANNLGTHIHKDARAIVDQSFHVLPCHLKSCFLYFGAFLVDRVIDISRLIRLWISESFIKSCEGRSLEDIAEGYLEN
LIGRNLVMVTQRAISDGKVKACRLHDVLLDFCKERAAEENFL
>C88_C05H1G005760.1
DTMKSVIARTSSQLARTPRMNEEIVGFEDVIENLRKKLLNGTKGQDVISIHGMPGLGKTTLANRLYSDRSIVSQFDICAQ
CCVSQVYSYKDLLLALLRDAIGEGSVCRELHANELADMLRKTLLPRRYLILVDDVWENSVWDDLRGCLPDVNNRSRIILT
TRHHEVAKYASVHSDPLHLRMLDEDESWKLLEKKVFGEQNCFPLLKKVGLRIAKLCGQLPLSIVLVAGILSEMEKEVECW
EQVANNLGTHIHNDSRAIVDKSYHVLPCHLKSCLLYFGAFLEDRVIDISRLIRLWISESFIKSCEGRRLEDIAEGYLENL
IGRNLVMVTQRANSDGKVKACRLHDVLLDFCKERAAEENFL
>C88_C05H1G005760.2
DTMKSVIARTSSQLARTPRMNEEIVGFEDVIENLRKKLLNGTKGQDVISIHGMPGLGKTTLANRLYSDRSIVSQFDICAQ
CCVSQVYSYKDLLLALLRDAIGEGSVCRELHANELADMLRKTLLPRRYLILVDDVWENSVWDDLRGCLPDVNNRSRIILT
TRHHEVAKYASVHSDPLHLRMLDEDESWKLLEKKVFGEQNCFPLLKKVGLRIAKLCGQLPLSIVLVAGILSEMEKEVECW
EQVANNLGTHIHNDSRAIVDKSYHVLPCHLKSCLLYFGAFLEDRVIDISRLIRLWISESFIKSCEGRRLEDIAEGYLENL
IGRNLVMVTQRANSDGKVKACRLHDVLLDFCKERAAEENFL
>C88_C05H1G005760.3
DTMKSVIARTSSQLARTPRMNEEIVGFEDVIENLRKKLLNGTKGQDVISIHGMPGLGKTTLANRLYSDRSIVSQFDICAQ
CCVSQVYSYKDLLLALLRDAIGEGSVCRELHANELADMLRKTLLPRRYLILVDDVWENSVWDDLRGCLPDVNNRSRIILT
TRHHEVAKYASVHSDPLHLRMLDEDESWKLLEKKVFGEQNCFPLLKKVGLRIAKLCGQLPLSIVLVAGILSEMEKEVECW
EQVANNLGTHIHNDSRAIVDKSYHVLPCHLKSCLLYFGAFLEDRVIDISRLIRLWISESFIKSCEGRRLEDIAEGYLENL
IGRNLVMVTQRANSDGKVKACRLHDVLLDFCKERAAEENFL
>C88_C05H1G005760.4
DTMKSVIARTSSQLARTPRMNEEIVGFEDVIENLRKKLLNGTKGQDVISIHGMPGLGKTTLANRLYSDRSIVSQFDICAQ
CCVSQVYSYKDLLLALLRDAIGEGSVCRELHANELADMLRKTLLPRRYLILVDDVWENSVWDDLRGCLPDVNNRSRIILT
TRHHEVAKYASVHSDPLHLRMLDEDESWKLLEKKVFGEQNCFPLLKKVGLRIAKLCGQLPLSIVLVAGILSEMEKEVECW
EQVANNLGTHIHNDSRAIVDKSYHVLPCHLKSCLLYFGAFLEDRVIDISRLIRLWISESFIKSCEGRRLEDIAEGYLENL
IGRNLVMVTQRANSDGKVKACRLHDVLLDFCKERAAEENFL
>C88_C05H1G005760.5
DTMKSVIARTSSQLARTPRMNEEIVGFEDVIENLRKKLLNGTKGQDVISIHGMPGLGKTTLANRLYSDRSIVSQFDICAQ
CCVSQVYSYKDLLLALLRDAIGEGSVCRELHANELADMLRKTLLPRRYLILVDDVWENSVWDDLRGCLPDVNNRSRIILT
TRHHEVAKYASVHSDPLHLRMLDEDESWKLLEKKVFGEQNCFPLLKKVGLRIAKLCGQLPLSIVLVAGILSEMEKEVECW
EQVANNLGTHIHNDSRAIVDKSYHVLPCHLKSCLLYFGAFLEDRVIDISRLIRLWISESFIKSCEGRRLEDIAEGYLENL
IGRNLVMVTQRANSDGKVKACRLHDVLLDFCKERAAEENFL
>C88_C05H1G005780.1
SMKSVIARTSSQLARTPSMNEEIVGFEDVIENLRKKLLNGTKGQVIISIHGMPGLGKTTLANRLYSDRSVASHFDICAQC
CVSQVYSYKDLLLALLRDAIGEGSVRRELHANKLADMLRKTLLPRRYLILVDDVWENSVWDDLRGCFPDVNNSSRIILTT
RHHEVAKYASVHSDPLHLRMFDEVESWKLLEKKVFGEESCSPHLKSVGQRIAKMCGQLPLSIVLVAGILSEMEKEVECWE
QVANNLGTHIHNDSRAIVDQSYHVLPCHLKSCFLYFGAFLEDRVIDISRLIRLWISESFIKSCEGRRLEDIAEGYLENLI
GRNLVMVTQRADSDGKVTACRLHDVLLDFCKKRAAEENFL
>C88_C05H1G005780.2
SMKSVIARTSSQLARTPSMNEEIVGFEDVIENLRKKLLNGTKGQVIISIHGMPGLGKTTLANRLYSDRSVASHFDICAQC
CVSQVYSYKDLLLALLRDAIGEGSVRRELHANKLADMLRKTLLPRRYLILVDDVWENSVWDDLRGCFPDVNNSSRIILTT
RHHEVAKYASVHSDPLHLRMFDEVESWKLLEKKVFGEESCSPHLKSVGQRIAKMCGQLPLSIVLVAGILSEMEKEVECWE
QVANNLGTHIHNDSRAIVDQSYHVLPCHLKSCFLYFGAFLEDRVIDISRLIRLWISESFIKSCEGRRLEDIAEGYLENLI
GRNLVMVTQRADSDGKVTACRLHDVLLDFCKKRAAEENFL
>C88_C05H1G005810.1
MKTVIARTSSQLARNPRMNEEIVGFEDVIENLRKKLLNGSKGQAVISIHGMPGLGKTTLANRLYSDRSVVSQFDICAKCC
VSQVYSYKDLLLSLIRDAIGEDSDQHRELHPNELADMLRKTLLPRRYLILVDDVWDNSAWDDLRGCFPDVNNRSRIILTT
RHHEVAKYASVHSDLLHLRMFYEDESWKLLEKKVFGEQSCSPLLKDVGLRIAKMCGQLPLSIVLVAGILSEMEKEVECWE
QVANNLGTHIHNDSRAIVDKSYHVLPCHLKSCFLYFGAFLEDRVIDISRLIRLWISESFIKSCEGRRLEDIAEGYLENLI
GRNLVMVTQRADSDGKVKACRLHDVLLDFCKKRAAEENFL
>C88_C05H1G005810.2
MKTVIARTSSQLARNPRMNEEIVGFEDVIENLRKKLLNGSKGQAVISIHGMPGLGKTTLANRLYSDRSVVSQFDICAKCC
VSQVYSYKDLLLSLIRDAIGEDSDQHRELHPNELADMLRKTLLPRRYLILVDDVWDNSAWDDLRGCFPDVNNRSRIILTT
RHHEVAKYASVHSDLLHLRMFYEDESWKLLEKKVFGEQSCSPLLKDVGLRIAKMCGQLPLSIVLVAGILSEMEKEVECWE
QVANNLGTHIHNDSRAIVDKSYHVLPCHLKSCFLYFGAFLEDRVIDISRLIRLWISESFIKSCEGRRLEDIAEGYLENLI
GRNLVMVTQRADSDGKVKACRLHDVLLDFCKKRAAEENFL
>C88_C05H1G005810.3
MKTVIARTSSQLARNPRMNEEIVGFEDVIENLRKKLLNGSKGQAVISIHGMPGLGKTTLANRLYSDRSVVSQFDICAKCC
VSQVYSYKDLLLSLIRDAIGEDSDQHRELHPNELADMLRKTLLPRRYLILVDDVWDNSAWDDLRGCFPDVNNRSRIILTT
RHHEVAKYASVHSDLLHLRMFYEDESWKLLEKKVFGEQSCSPLLKDVGLRIAKMCGQLPLSIVLVAGILSEMEKEVECWE
QVANNLGTHIHNDSRAIVDKSYHVLPCHLKSCFLYFGAFLEDRVIDISRLIRLWISESFIKSCEGRRLEDIAEGYLENLI
GRNLVMVTQRADSDGKVKACRLHDVLLDFCKKRAAEENFL
>C88_C05H1G005810.4
MKTVIARTSSQLARNPRMNEEIVGFEDVIENLRKKLLNGSKGQAVISIHGMPGLGKTTLANRLYSDRSVVSQFDICAKCC
VSQVYSYKDLLLSLIRDAIGEDSDQHRELHPNELADMLRKTLLPRRYLILVDDVWDNSAWDDLRGCFPDVNNRSRIILTT
RHHEVAKYASVHSDLLHLRMFYEDESWKLLEKKVFGEQSCSPLLKDVGLRIAKMCGQLPLSIVLVAGILSEMEKEVECWE
QVANNLGTHIHNDSRAIVDKSYHVLPCHLKSCFLYFGAFLEDRVIDISRLIRLWISESFIKSCEGRRLEDIAEGYLENLI
GRNLVMVTQRADSDGKVKACRLHDVLLDFCKKRAAEENFL
>C88_C05H1G005810.5
MKTVIARTSSQLARNPRMNEEIVGFEDVIENLRKKLLNGSKGQAVISIHGMPGLGKTTLANRLYSDRSVVSQFDICAKCC
VSQVYSYKDLLLSLIRDAIGEDSDQHRELHPNELADMLRKTLLPRRYLILVDDVWDNSAWDDLRGCFPDVNNRSRIILTT
RHHEVAKYASVHSDLLHLRMFYEDESWKLLEKKVFGEQSCSPLLKDVGLRIAKMCGQLPLSIVLVAGILSEMEKEVECWE
QVANNLGTHIHNDSRAIVDKSYHVLPCHLKSCFLYFGAFLEDRVIDISRLIRLWISESFIKSCEGRRLEDIAEGYLENLI
GRNLVMVTQRADSDGKVKACRLHDVLLDFCKKRAAEENFL
>C88_C05H1G005810.6
MKTVIARTSSQLARNPRMNEEIVGFEDVIENLRKKLLNGSKGQAVISIHGMPGLGKTTLANRLYSDRSVVSQFDICAKCC
VSQVYSYKDLLLSLIRDAIGEDSDQHRELHPNELADMLRKTLLPRRYLILVDDVWDNSAWDDLRGCFPDVNNRSRIILTT
RHHEVAKYASVHSDLLHLRMFYEDESWKLLEKKVFGEQSCSPLLKDVGLRIAKMCGQLPLSIVLVAGILSEMEKEVECWE
QVANNLGTHIHNDSRAIVDKSYHVLPCHLKSCFLYFGAFLEDRVIDISRLIRLWISESFIKSCEGRRLEDIAEGYLENLI
GRNLVMVTQRADSDGKVKACRLHDVLLDFCKKRAAEENFL
>C88_C05H1G005970.1
SMKSVIARTSSQLARTPSMNEEIVGFEDVIENLRKKLLNGTKGQDVISIHGMPGLGKTTLANRLYSDRSVVSQFDICAQC
CVSQVYSYKDLLLALLRDAIGEGSVRRELHANELADMLRKTLLPRRYLILVDDVWENSVWDDLRSCFPDVNNRSRIILTT
RHHEVAKYASVHSDPLHLRMLDEDESWKLLEKKVFGEQNCFPLLKKVGLRIAKLCGQLPLSIVLVAGILSEMEKEVECWE
QVANNLGTHIHNDSRAIVDKSYHVLPCHLKACFLYFGAFLEDRVIDISRLIRLWISESFIKSSEGRRLEDIAEGYLENLI
GRNLVMVTQRANSNGKFKACRLHDVLLNFCKERAAEENFL
>C88_C05H1G006060.2
DTMKTVIARTSSQLARTPRMNEEIVGFEDVIENLRKKLLNGTKGQDVISIHGMPGLGKTTLANRLYSDRSVVSQFDICAQ
CCVSQVYSYKDLLLALLRDAIGQGSDQHRELHVNELADKLRKTLLPRRYLILVDDVWDNSAWDDLRGCLPDVNNRSRIIL
TTRHHEVAKYASVHSDPLHLRMFDEVESWKLLEKRVFGEESCSPLLKNVGLRIAKMCGQLPLSIVLVAGILSEMEKEVEC
WEQVANNLGTHIHNDSRAIVDQSYHVLPCHLKACFLYFGAFLEDRVIDISRLIRLWISESFIKSSEGRSLEDIAEGYLEN
LIGRNLVMVTQRANSDGKVKACRLHDVLLDFCKERAAEENFL
>C88_C05H1G006110.1
SMKSVIARTSSQLARTPSMNEEIVGFEDVIENLRKKLLNGTKGQDIISIHGMPGLGKTTLANRLYSDRSVASHFDICAQC
CVSQVYSYKDLLLALLRDAIGEGSVRRELPANELADMLRKTLLTRRYLILVDDVWENSVWDDLRGCFPDANNRSRIILTT
RHHEVAKYASVHSDPLHLRMFDENESWKLLEKKVFGEESCSPLLRDVGQRIAKMCRQLPLSIVLVAGILSEMEKEVECWE
QVANNLGTHIQNDSRAIVDNSYHVLPCHLKACFLYFGAFLEDRVIDISRLIRLWISESFIKSCEGRSLEDIAEGYLENLI
GRNLVMVTQRANSNGKVKACRLHDVLLDFCKERAAEENFL
>C88_C05H1G006110.10
SMKSVIARTSSQLARTPSMNEEIVGFEDVIENLRKKLLNGTKGQDIISIHGMPGLGKTTLANRLYSDRSVASHFDICAQC
CVSQVYSYKDLLLALLRDAIGEGSVRRELPANELADMLRKTLLTRRYLILVDDVWENSVWDDLRGCFPDANNRSRIILTT
RHHEVAKYASVHSDPLHLRMFDENESWKLLEKKVFGEESCSPLLRDVGQRIAKMCRQLPLSIVLVAGILSEMEKEVECWE
QVANNLGTHIQNDSRAIVDNSYHVLPCHLKACFLYFGAFLEDRVIDISRLIRLWISESFIKSCEGRSLEDIAEGYLENLI
GRNLVMVTQRANSNGKVKACRLHDVLLDFCKERAAEENFL
>C88_C05H1G006110.2
SMKSVIARTSSQLARTPSMNEEIVGFEDVIENLRKKLLNGTKGQDIISIHGMPGLGKTTLANRLYSDRSVASHFDICAQC
CVSQVYSYKDLLLALLRDAIGEGSVRRELPANELADMLRKTLLTRRYLILVDDVWENSVWDDLRGCFPDANNRSRIILTT
RHHEVAKYASVHSDPLHLRMFDENESWKLLEKKVFGEESCSPLLRDVGQRIAKMCRQLPLSIVLVAGILSEMEKEVECWE
QVANNLGTHIQNDSRAIVDNSYHVLPCHLKACFLYFGAFLEDRVIDISRLIRLWISESFIKSCEGRSLEDIAEGYLENLI
GRNLVMVTQRANSNGKVKACRLHDVLLDFCKERAAEENFL
>C88_C05H1G006110.3
SMKSVIARTSSQLARTPSMNEEIVGFEDVIENLRKKLLNGTKGQDIISIHGMPGLGKTTLANRLYSDRSVASHFDICAQC
CVSQVYSYKDLLLALLRDAIGEGSVRRELPANELADMLRKTLLTRRYLILVDDVWENSVWDDLRGCFPDANNRSRIILTT
RHHEVAKYASVHSDPLHLRMFDENESWKLLEKKVFGEESCSPLLRDVGQRIAKMCRQLPLSIVLVAGILSEMEKEVECWE
QVANNLGTHIQNDSRAIVDNSYHVLPCHLKACFLYFGAFLEDRVIDISRLIRLWISESFIKSCEGRSLEDIAEGYLENLI
GRNLVMVTQRANSNGKVKACRLHDVLLDFCKERAAEENFL
>C88_C05H1G006110.4
SMKSVIARTSSQLARTPSMNEEIVGFEDVIENLRKKLLNGTKGQDIISIHGMPGLGKTTLANRLYSDRSVASHFDICAQC
CVSQVYSYKDLLLALLRDAIGEGSVRRELPANELADMLRKTLLTRRYLILVDDVWENSVWDDLRGCFPDANNRSRIILTT
RHHEVAKYASVHSDPLHLRMFDENESWKLLEKKVFGEESCSPLLRDVGQRIAKMCRQLPLSIVLVAGILSEMEKEVECWE
QVANNLGTHIQNDSRAIVDNSYHVLPCHLKACFLYFGAFLEDRVIDISRLIRLWISESFIKSCEGRSLEDIAEGYLENLI
GRNLVMVTQRANSNGKVKACRLHDVLLDFCKERAAEENFL
>C88_C05H1G006110.5
SMKSVIARTSSQLARTPSMNEEIVGFEDVIENLRKKLLNGTKGQDIISIHGMPGLGKTTLANRLYSDRSVASHFDICAQC
CVSQVYSYKDLLLALLRDAIGEGSVRRELPANELADMLRKTLLTRRYLILVDDVWENSVWDDLRGCFPDANNRSRIILTT
RHHEVAKYASVHSDPLHLRMFDENESWKLLEKKVFGEESCSPLLRDVGQRIAKMCRQLPLSIVLVAGILSEMEKEVECWE
QVANNLGTHIQNDSRAIVDNSYHVLPCHLKACFLYFGAFLEDRVIDISRLIRLWISESFIKSCEGRSLEDIAEGYLENLI
GRNLVMVTQRANSNGKVKACRLHDVLLDFCKERAAEENFL
>C88_C05H1G006110.6
SMKSVIARTSSQLARTPSMNEEIVGFEDVIENLRKKLLNGTKGQDIISIHGMPGLGKTTLANRLYSDRSVASHFDICAQC
CVSQVYSYKDLLLALLRDAIGEGSVRRELPANELADMLRKTLLTRRYLILVDDVWENSVWDDLRGCFPDANNRSRIILTT
RHHEVAKYASVHSDPLHLRMFDENESWKLLEKKVFGEESCSPLLRDVGQRIAKMCRQLPLSIVLVAGILSEMEKEVECWE
QVANNLGTHIQNDSRAIVDNSYHVLPCHLKACFLYFGAFLEDRVIDISRLIRLWISESFIKSCEGRSLEDIAEGYLENLI
GRNLVMVTQRANSNGKVKACRLHDVLLDFCKERAAEENFL
>C88_C05H1G006110.7
SMKSVIARTSSQLARTPSMNEEIVGFEDVIENLRKKLLNGTKGQDIISIHGMPGLGKTTLANRLYSDRSVASHFDICAQC
CVSQVYSYKDLLLALLRDAIGEGSVRRELPANELADMLRKTLLTRRYLILVDDVWENSVWDDLRGCFPDANNRSRIILTT
RHHEVAKYASVHSDPLHLRMFDENESWKLLEKKVFGEESCSPLLRDVGQRIAKMCRQLPLSIVLVAGILSEMEKEVECWE
QVANNLGTHIQNDSRAIVDNSYHVLPCHLKACFLYFGAFLEDRVIDISRLIRLWISESFIKSCEGRSLEDIAEGYLENLI
GRNLVMVTQRANSNGKVKACRLHDVLLDFCKERAAEENFL
>C88_C05H1G006110.8
SMKSVIARTSSQLARTPSMNEEIVGFEDVIENLRKKLLNGTKGQDIISIHGMPGLGKTTLANRLYSDRSVASHFDICAQC
CVSQVYSYKDLLLALLRDAIGEGSVRRELPANELADMLRKTLLTRRYLILVDDVWENSVWDDLRGCFPDANNRSRIILTT
RHHEVAKYASVHSDPLHLRMFDENESWKLLEKKVFGEESCSPLLRDVGQRIAKMCRQLPLSIVLVAGILSEMEKEVECWE
QVANNLGTHIQNDSRAIVDNSYHVLPCHLKACFLYFGAFLEDRVIDISRLIRLWISESFIKSCEGRSLEDIAEGYLENLI
GRNLVMVTQRANSNGKVKACRLHDVLLDFCKERAAEENFL
>C88_C05H1G006110.9
SMKSVIARTSSQLARTPSMNEEIVGFEDVIENLRKKLLNGTKGQDIISIHGMPGLGKTTLANRLYSDRSVASHFDICAQC
CVSQVYSYKDLLLALLRDAIGEGSVRRELPANELADMLRKTLLTRRYLILVDDVWENSVWDDLRGCFPDANNRSRIILTT
RHHEVAKYASVHSDPLHLRMFDENESWKLLEKKVFGEESCSPLLRDVGQRIAKMCRQLPLSIVLVAGILSEMEKEVECWE
QVANNLGTHIQNDSRAIVDNSYHVLPCHLKACFLYFGAFLEDRVIDISRLIRLWISESFIKSCEGRSLEDIAEGYLENLI
GRNLVMVTQRANSNGKVKACRLHDVLLDFCKERAAEENFL
>C88_C05H1G006330.1
TPAHISSESTNTPRMTGEEVVGFEDVMEKLREQLIRGTKQLDVISVVGMPGLGKTTVANKLYSDELVVSRFDIRAKCCVS
QAYSRRSVLLSILRDAIGDSPTLTKLSTDVLADQLRKTLLWKRYLILVDDIWEASVWDDLRCCFHDSNNGSRIILTTQHA
DVAENAKSVSDPLHLRILNDDESWKLLKQKVFGVESCSMLLSNVGQEIANKCRGLPLSIVLVAGMLTKMEKSEQCWKQVA
MNLCTNVLSNSKAIIEQSYQNLPCHLKPCFLYFGVFLEDKEINISILTWLWISEGFIKSRDDKSLEDIAEGYLENLIGRN
LVMVAKWGSGGKVKTCRIHDLLLYFCKERAKEKNLL
>C88_C05H1G009220.1
TTDVVSSHTSQLARITSIREEMVGFDEVVQTLKGKLIRGSSKLDLISIVGMAGLGKTTLANKLFLDLLVVSHFDVRAQCC
VSQAYTRKDLLLTILRGVKKDTVISDKLPENELADKLRKLLFGQRYLILIDDVWETTACDDLMPCFYEANNGSRLILTTR
HDHVAYHAKLVSDPHFLRKFTLEESWMLLKNKVFNKKSCPVVLEDVGQKIAQKCGGLPLSVVLVAGILETMEKEKHCWEQ
VAINLGPHIQAKSEDIINLSYQDLPFHLKPCFLYFGVFSEDEEIKVSKLTWLWTAEGLVKTHTEKLSEDIAENYLKNLIG
RNLVMVSKKSSDGKTKTCRIHDLLLEFCKKKAKVENFL
>C88_C05H1G009780.1
LKVRKTLTHLVPSLSANTEGSNEEMEIFQEAMDQMKKQLLGGSRQLDVISLVGMPGIGKTTLAKKIYNDSVITYYFDVRS
HCRVTQVYSWRDLLLAILNDVLEPINRNEKEDGELADELRRFLLTKRFLILIDDVWEDKVWDNLHMCFKDARNGSRIILT
TRLSKVAIYAKCESEPHHLRFFRDDESWTLLQQKLFQGQSCPPEIVDVGFRIAKKCGGLPLFIVLVAGVLKEKKIKAELW
NEIEESLDLLNIGSLEESMSIIEFSYRNLPQQLKPCFLYFGGLLKGKDIQVSKLTRLWVAEGFVQANEENRLEDAAEGLL
EDLISRNLVMDVEKRPNGKLKTCRVHDLLHKFCLEKSKQENFL
>C88_C05H1G018910.1
IVANAPNKPVERNSLSTVGKIIVGFEEETEWIIRKLTSGPAEIDVISIVGMPGLGKTTLAYRVYNDKSIVDHFDVCAWCT
VDQERNEKKLLQKIFNQVTGLEERFSEKDIDDDVADKLRKQLFGKRYLIVLDDMWDTATFDELTRPFPELKKGSRVILTS
RKKEVALHGKCHSDPLFLRLLRSEESWELLEKRVFGEERCPDELKDVGEKIARNCDGLPLVLDLIGGAISRKEKKETLWL
EVLNNLSSFIFNDEEEVMKVIQLSYDHLSDHVKPCLVYLASYPKDKDIRISELKNLWISQGLVQQIVMKSAEEVVDELIS
SSLVIPFDNSICKIHDLVHDFCYIKSRKEKLL
>C88_C05H1G018910.2
IVANAPNKPVERNSLSTVGKIIVGFEEETEWIIRKLTSGPAEIDVISIVGMPGLGKTTLAYRVYNDKSIVDHFDVCAWCT
VDQERNEKKLLQKIFNQVTGLEERFSEKDIDDDVADKLRKQLFGKRYLIVLDDMWDTATFDELTRPFPELKKGSRVILTS
RKKEVALHGKCHSDPLFLRLLRSEESWELLEKRVFGEERCPDELKDVGEKIARNCDGLPLVLDLIGGAISRKEKKETLWL
EVLNNLSSFIFNDEEEVMKVIQLSYDHLSDHVKPCLVYLASYPKDKDIRISELKNLWISQGLVQQIVMKSAEEVVDELIS
SSLVIPFDNSICKIHDLVHDFCYIKSRKEKLL
>C88_C05H1G018910.3
IVANAPNKPVERNSLSTVGKIIVGFEEETEWIIRKLTSGPAEIDVISIVGMPGLGKTTLAYRVYNDKSIVDHFDVCAWCT
VDQERNEKKLLQKIFNQVTGLEERFSEKDIDDDVADKLRKQLFGKRYLIVLDDMWDTATFDELTRPFPELKKGSRVILTS
RKKEVALHGKCHSDPLFLRLLRSEESWELLEKRVFGEERCPDELKDVGEKIARNCDGLPLVLDLIGGAISRKEKKETLWL
EVLNNLSSFIFNDEEEVMKVIQLSYDHLSDHVKPCLVYLASYPKDKDIRISELKNLWISQGLVQQIVMKSAEEVVDELIS
SSLVIPFDNSICKIHDLVHDFCYIKSRKEKLL
>C88_C05H1G023930.1
IIVANTPNKLVERNSSSTVSKIIVGFEEETKWIIRKLTSGPAEIDVISIVGMPGIGKTTLAYRVYNDKSIVDHFDVCAWC
TVDQERNEKKLLQKIFNQVIGLKERVSEIDIDDDVADNLRRQLCGKRYLIVLDDMWDTATLDELRRPFPELHKGSRVILT
SRKKEVALHGKCNSDPLYLRLLSPGKSWELLEKKVFGEERCPDELKDVGEDIAQKCDGLPLVLDLIGGVISRKEKKEALW
VEVLNNLSSFIFKDEEEVVKVIQLSYDHLSDHVKPCLVCLAIYPKDKDIRISKLKDLWSAQGLEMKSAEEVVDELISSSL
VIPFDNSICKIHDLVHDFCYIKSRKEKLF
>C88_C05H1G023950.1
KIKLVKKEVQEKIPKSRGIIVANAPNKLVERNSSSTVSKIIVVGMPGIGKTTLAFRVYNDESIVDHFDVCAWCTVDQERN
EKKLLQKIFNQVIGLKERVSEIDIDDDVADKLRRQLCGKRYLIVLDDMWDTATLDELTRPFPEFQKGSRLILTSRKKEVA
LHGKCHSDLLYLRFLRSEESWELLEKRVFGEERCPDELKDVGEKIARKCNGLPLDEEEVVKVIQLSYDHLSDHVKPCLVC
LASYPKDEDIRIFELKELWISQGLVEQIEMKSAEEVVDELISSSLVIPFDNSSFKIHDLEHDFCYIKSRKEKVF
>C88_C05H1G023980.1
PNMPIERNSSSTVGKIFVGFEEETEWIIRKLTSGPDEIDVISVVGMPGIGKTTLAYRVYNDKSIVDHFDICVWCTVDQER
NEKKLLQKIFNQVIGLKERFSEDDIDDDVADKLRKRLCRKRYLIFLDDMWETATLDELTRPFPEFRKGSRVILTSRKKEV
ALHGKCHSDPLYLRLLRSEESWELLEKRVFKEERCPDELKDVGKMIARKCDGLPLVLDLIGGVISKKEKKEALWDEVLNN
LSSFIFKDEEEVVKVIQLSYDHLSDHVKPCLVFLASYPKDKDIWISELKDLWIGQGLMEQIEMTSAEEVVEIYVDELISS
SLEKLF
>C88_C05H1G023990.1
PNKLVERNSSITVGKIIVGFEEETEWIVRKLTSGPAEIDVISIVGMPGIGKTTLAYRVYNDKFIVDHFDVCAWCTVDQER
NEKKVLQKIFNQVIGLKEQFNEDHDIDDDVADKLRKQLFGKRYLIVLDDMWDTATLDELRRPFPELQKGSRVILTSRKKE
VALHGKCHSDPLYLRLLRSEESWELLEKRVFGEERCPDELKDVGEKIARKCDGLPLVLDLIGGVISRKEKKEALWLEVLN
NLSSFIFKDEEEVVKVIQLSYDHLSDHVKPCLVCLASYPKDNNLRISELKNLWISQGFVQQIEMISAEEVVDELISSSLV
IPFDNSICKIHDLVHDFCYIKSRKEKLF
>C88_C05H1G024030.1
KPVERNSSITVGKIIVGFEKETEWIIRKLTSGPAEIDVISIVGMPGIGKTTLAYRVYNDKSIVDHFNVCAWCTVDQERND
KKLLQKIFNQVIVLKERFNEDHYIDDDVADKLRKQLFGKRYLIVLDDMWDTATLDELTRPFPELRNGSRVILTSRKKEVA
LHGKCHSDPLYLRLLRSEESWELLEKRVFGEERCPDELKDVGKKIARKCDGLPLVLDLIGGVISRKEKKEALWLEVLNNL
SSFIFKDEEEVVKVIQLSYDHLSDHVKPCFVCLASYPKDENLRISELKDLWISQGFVQQIEMRNAEEVVDELISSSLVIP
FDNSICKIHDLVHDFCYIKSRKEKLF
>C88_C05H1G024030.2
KPVERNSSITVGKIIVGFEKETEWIIRKLTSGPAEIDVISIVGMPGIGKTTLAYRVYNDKSIVDHFNVCAWCTVDQERND
KKLLQKIFNQVIVLKERFNEDHYIDDDVADKLRKQLFGKRYLIVLDDMWDTATLDELTRPFPELRNGSRVILTSRKKEVA
LHGKCHSDPLYLRLLRSEESWELLEKRVFGEERCPDELKDVGKKIARKCDGLPLVLDLIGGVISRKEKKEALWLEVLNNL
SSFIFKDEEEVVKVIQLSYDHLSDHVKPCFVCLASYPKDENLRISELKDLWISQGFVQQIEMRNAEEVVDELISSSLVIP
FDNSICKIHDLVHDFCYIKSRKEKLF
>C88_C05H1G024030.3
KPVERNSSITVGKIIVGFEKETEWIIRKLTSGPAEIDVISIVGMPGIGKTTLAYRVYNDKSIVDHFNVCAWCTVDQERND
KKLLQKIFNQVIVLKERFNEDHYIDDDVADKLRKQLFGKRYLIVLDDMWDTATLDELTRPFPELRNGSRVILTSRKKEVA
LHGKCHSDPLYLRLLRSEESWELLEKRVFGEERCPDELKDVGKKIARKCDGLPLVLDLIGGVISRKEKKEALWLEVLNNL
SSFIFKDEEEVVKVIQLSYDHLSDHVKPCFVCLASYPKDENLRISELKDLWISQGFVQQIEMRNAEEVVDELISSSLVIP
FDNSICKIHDLVHDFCYIKSRKEKLF
>C88_C05H1G024050.1
PNKPVDRNSSSTVGKIIVGFEEETEWIVRKLTGGPDEIDVISIVGMPGIGKTTLAYRVYNDKSIVDHFDVCAWCTVDQER
NDKKLLQKIFNQVTGLEERFNEDHDIDDDVADKLRKELFGKRYLIVLDDMWDTATLDELTRPFPELRKRSRVILTSRKKE
VALHGKCHSDPLYLRLLRAEESWELLEKRVFGEERCPDELKDVGVKIARKCDGLPLVLDLIGGVISRKEKKEALWLEVLN
NLSSFIFKDEEEVVKVIQLSYDHLSDHVKPCLVYLAIYPKDTDIRISQLKDLWSAQGLEMKSAEEVVDELISSSLVIPFD
NSICKIHDLVHDFCYIKSRKEKLF
>C88_C05H1G024050.2
PNKPVDRNSSSTVGKIIVGFEEETEWIVRKLTGGPDEIDVISIVGMPGIGKTTLAYRVYNDKSIVDHFDVCAWCTVDQER
NDKKLLQKIFNQVTGLEERFNEDHDIDDDVADKLRKELFGKRYLIVLDDMWDTATLDELTRPFPELRKRSRVILTSRKKE
VALHGKCHSDPLYLRLLRAEESWELLEKRVFGEERCPDELKDVGVKIARKCDGLPLVLDLIGGVISRKEKKEALWLEVLN
NLSSFIFKDEEEVVKVIQLSYDHLSDHVKPCLVYLAIYPKDTDIRISQLKDLWSAQGLEMKSAEEVVDELISSSLVIPFD
NSICKIHDLVHDFCYIKSRKEKLF
>C88_C05H1G024070.1
IVANAPNKLVERNSSSTVGKIIVGFEEETKWIIRKLTGGPDEIDVISIVGMPGIGKTTLAYRVYNDKSIVDHFDVCAWCT
VDQERNDKKLLQKIFNQVTGLEERFNEDHDIDDDVADKLRKELFGKRYLIVLDDMWDTATLDELTRPFPELRKRSRVILT
SRKKEVALHGKCHSDPLYLRLLRAEESWELLEKRVFGEERCPDELKDVGVKIARKCDGLPLVLDLIGGVISRKEKKEALW
LEVLNNLSSFIFKDEEEVVKVIQLSYDHLSDHVKPCLVYLAIYPKDTDIRISQLKDLWSAQGLEMKSAEEVVDELISSSL
VIPFDNSICKIHDLVHDFCYIKSRKEKLL
>C88_C05H1G024070.2
IVANAPNKLVERNSSSTVGKIIVGFEEETKWIIRKLTGGPDEIDVISIVGMPGIGKTTLAYRVYNDKSIVDHFDVCAWCT
VDQERNDKKLLQKIFNQVTGLEERFNEDHDIDDDVADKLRKELFGKRYLIVLDDMWDTATLDELTRPFPELRKRSRVILT
SRKKEVALHGKCHSDPLYLRLLRAEESWELLEKRVFGEERCPDELKDVGVKIARKCDGLPLVLDLIGGVISRKEKKEALW
LEVLNNLSSFIFKDEEEVVKVIQLSYDHLSDHVKPCLVYLAIYPKDTDIRISQLKDLWSAQGLEMKSAEEVVDELISSSL
VIPFDNSICKIHDLVHDFCYIKSRKEKLL
>C88_C05H1G024930.1
GNAPNKLVERNSSSTVGKIIVGFEEETKWMIRTLTSGPAEIDVISIVGMPGLGKTTLAYRVYNHKSIVDHFDVCAWCTVD
QERNEKKLLQKIFNQVVGFKERFSENDIDEDVADNLRKKLCGQRYLIVLDDMWDTATLDELTRPFPEFRKGSRVILTSRK
KEVALHGKCHSDPLYLRLLRSEESWELLEKKVFGEERCPDELKDVGKMIARKCDGLPLVLDLIGGVISRKEKKEALWLEV
LNNLSSFIFKDEEEVVKVIQLSYDHLSDHVKPCLVYLAIYPKDKDIRISELKDFWIGQGLEMKSAEEVVNELISSSLVIP
FDNSICKIHDLVHDFCYIKCRKEKLF
>C88_C05H1G024930.2
GNAPNKLVERNSSSTVGKIIVGFEEETKWMIRTLTSGPAEIDVISIVGMPGLGKTTLAYRVYNHKSIVDHFDVCAWCTVD
QERNEKKLLQKIFNQVVGFKERFSENDIDEDVADNLRKKLCGQRYLIVLDDMWDTATLDELTRPFPEFRKGSRVILTSRK
KEVALHGKCHSDPLYLRLLRSEESWELLEKKVFGEERCPDELKDVGKMIARKCDGLPLVLDLIGGVISRKEKKEALWLEV
LNNLSSFIFKDEEEVVKVIQLSYDHLSDHVKPCLVYLAIYPKDKDIRISELKDFWIGQGLEMKSAEEVVNELISSSLVIP
FDNSICKIHDLVHDFCYIKCRKEKLF
>C88_C05H1G024930.3
GNAPNKLVERNSSSTVGKIIVGFEEETKWMIRTLTSGPAEIDVISIVGMPGLGKTTLAYRVYNHKSIVDHFDVCAWCTVD
QERNEKKLLQKIFNQVVGFKERFSENDIDEDVADNLRKKLCGQRYLIVLDDMWDTATLDELTRPFPEFRKGSRVILTSRK
KEVALHGKCHSDPLYLRLLRSEESWELLEKKVFGEERCPDELKDVGKMIARKCDGLPLVLDLIGGVISRKEKKEALWLEV
LNNLSSFIFKDEEEVVKVIQLSYDHLSDHVKPCLVYLAIYPKDKDIRISELKDFWIGQGLEMKSAEEVVNELISSSLVIP
FDNSICKIHDLVHDFCYIKCRKEKLF
>C88_C05H2G027030.1
ASLQFTSTRRINEEIIGFEDVKDELIGKLKGGSSHLDVIAIVGMAGLGKTTLANKLYSDKSVVSYFDIHAHCCVSQEYTR
KDLLLAILHDITDERAKLRRETENELADKLRKLLMHKRYLLLIDDVWETSAWDDLKLCFPEDNNGSRIILTTRHYGVASH
AKHDSDPHKLRFLNSDESWMLLNKKVFNNESGPLILRDVSQEIVRKCGGLPISIILVAGILTRMKKEKHCWEQMATNLGT
SIQDQMEGTLDLSYQNLPPYLKPCFLYLGVFPEDGEIQVSKLTWLWIAEGFIKPHTGKTLEEIAENYLENLVGRNLVMID
KRSSGGRIKTCRIHDLVHEFCRKKAKLDNIL
>C88_C05H2G027150.1
TDVASAHTSQLARITSMSEEMVGFDEVVNKLRWQLIRGSPDLDVISIVGMAGLGKTTLASKLYNDETVASHFDVRAQCCV
SQVYARKDLLLTILRGVQRDTVISDKLPVDELADKLQKLLKGQRYLILVDDVWETSAWDDLEPCFYDARKGSRIILTTRL
GDVASHAKLVSDPHFLRLFTQEESWMLLKTKVFNTKSCPVVLEDVGQKIAQKCAGLPLSVVLVAGILETMEKEKHCWEQV
VINLGSRIRAKSEDIINLSYHVLPFHLKPCFLYFGVFSEDEEIQVSKLTWLWMAEGLVKSHKEKLSEDVAEDHLKDLIGR
NLVMVSKKSCDGKTKTCRIHDLLLYFCKKKAKVENFL
>C88_C05H2G027150.2
TDVASAHTSQLARITSMSEEMVGFDEVVNKLRWQLIRGSPDLDVISIVGMAGLGKTTLASKLYNDETVASHFDVRAQCCV
SQVYARKDLLLTILRGVQRDTVISDKLPVDELADKLQKLLKGQRYLILVDDVWETSAWDDLEPCFYDARKGSRIILTTRL
GDVASHAKLVSDPHFLRLFTQEESWMLLKTKVFNTKSCPVVLEDVGQKIAQKCAGLPLSVVLVAGILETMEKEKHCWEQV
VINLGSRIRAKSEDIINLSYHVLPFHLKPCFLYFGVFSEDEEIQVSKLTWLWMAEGLVKSHKEKLSEDVAEDHLKDLIGR
NLVMVSKKSCDGKTKTCRIHDLLLYFCKKKAKVENFL
>C88_C05H2G032200.1
ASHGTEDTYTSHTQRIDDDIVGFEDEIGTLRRQLTGGSKNLDIISIVGMPGAGKTALANKLLLDKSVADRFDIFAQCYMS
SVHSRREQLLSILETLRVSIDESSPFGKETSDLAAMLRQILQTGRYLILLDDVPNARAWNDLEHCFCDTNNGSRILLTTR
HSNVAYYARSISEPLHLRMLNDGESWTLLKKKVFGEGFCSPLFEKVGPKIVRKCGGLPLSIVFVACILAGMERTEQCWKQ
VARSLGTEIRCYPENIIEQSYQNLPYHLKSCFLYFGMFSDEEEINISKLTLLWIGEGFVKNDEHRTLEDIAEGYLKNLVE
SNLVMLAKRNCGGKVKVCRIHDILFQFCKERAHTENLI
>C88_C05H2G032200.2
ASHGTEDTYTSHTQRIDDDIVGFEDEIGTLRRQLTGGSKNLDIISIVGMPGAGKTALANKLLLDKSVADRFDIFAQCYMS
SVHSRREQLLSILETLRVSIDESSPFGKETSDLAAMLRQILQTGRYLILLDDVPNARAWNDLEHCFCDTNNGSRILLTTR
HSNVAYYARSISEPLHLRMLNDGESWTLLKKKVFGEGFCSPLFEKVGPKIVRKCGGLPLSIVFVACILAGMERTEQCWKQ
VARSLGTEIRCYPENIIEQSYQNLPYHLKSCFLYFGMFSDEEEINISKLTLLWIGEGFVKNDEHRTLEDIAEGYLKNLVE
SNLVMLAKRNCGGKVKVCRIHDILFQFCKERAHTENLI
>C88_C05H2G032220.1
IDTSSKSSELKKMSAIKEKIIGFKDEIETLVHKLIRGSRELDIISIVGMPGAGKTTLANRLYSYDSVVSHFDIRAQCHVS
PEYSQRGLLLSLLAMLQVSIDETSLLSKETDELKDILSRILRSKRYLILLDDVWDHKAWDDLKCCFPDDNTGSRILLTTR
NHDVADYVKSVNKPHHLSLLTYEESWELLKMKVFGNGSCSPLLEKVGQEIVRKCGGLRLSIVLVAGILSKIEQTEECWSE
VAKHLGINMLSALNDIIEQSYQHLHYHLKSCFLYFGAFLEFKEINVSKLTWMWIGEGFVNDLEGKSLQDIARGYLENLIR
RNLVMNAKRSSDGKVKACRVHDLLLDFCKKRAAEEHFL
>C88_C05H2G032440.1
EDTMKTVIASTSSQLARTPRMNEEIVGFEDVIENLRRKLLNGAKGQDVISIHGMPGLGKTTLANRLYSDRSFVSQFDICA
KCCVSQVYSYKELLLALLCDAIGDDSARRELCASELADMLRKTLLPRRYLILVDDVWDNSAWDDLRGCFPDANNRSRIIL
TTRHHEVAKYARVHSDPLHLRMFDEDESWKLLEKKVFGEESCSPLLKKVGLRIAKMCGQLPLSIVLVAGILSEMEKEVEC
WEQVANNLGTHIHNDSRAIVDQSYHVLPCHLKSCFLYFGAFLEDGVIEISRLIRLWISESFIKSCEGRRLEDIAEGYLEN
LIGRNLVMVTQRADSDGKVRACRLHDVLVDFCKERAAEENFL
>C88_C05H2G032440.2
EDTMKTVIASTSSQLARTPRMNEEIVGFEDVIENLRRKLLNGAKGQDVISIHGMPGLGKTTLANRLYSDRSFVSQFDICA
KCCVSQVYSYKELLLALLCDAIGDDSARRELCASELADMLRKTLLPRRYLILVDDVWDNSAWDDLRGCFPDANNRSRIIL
TTRHHEVAKYARVHSDPLHLRMFDEDESWKLLEKKVFGEESCSPLLKKVGLRIAKMCGQLPLSIVLVAGILSEMEKEVEC
WEQVANNLGTHIHNDSRAIVDQSYHVLPCHLKSCFLYFGAFLEDGVIEISRLIRLWISESFIKSCEGRRLEDIAEGYLEN
LIGRNLVMVTQRADSDGKVRACRLHDVLVDFCKERAAEENFL
>C88_C05H2G032440.3
PRMNEEIVGFEDVIENLRRKLLNGAKGQDVISIHGMPGLVYSYKELLLALLCDAIGDDSARRELCASELADMLRKTLLPR
RYLILVDDVWDNSAWDDLRGCFPDANNRSRIILTTRHHEVAKYARVHSDPLHLRMFDEDESWKLLEKKVFGEESCSPLLK
KVGLRIAKMCGQLPLSIVLVAGILSEMEKEVECWEQVANNLGTHIHNDSRAIVDQSYHVLPCHLKSCFLYFGAFLEDGVI
EISRLIRLWISESFIKSCEGRRLEDIAEGYLENLIGRNLVMVTQRADSDGKVRACRLHDVLVDFCKERAAEENFL
>C88_C05H2G032440.4
EDTMKTVIASTSSQLARTPRMNEEIVGFEDVIENLRRKLLNGAKGQDVISIHGMPGLGKTTLANRLYSDRSFVSQFDICA
KCCVSQVYSYKELLLALLCDAIGDDSARRELCASELADMLRKTLLPRRYLILVDDVWDNSAWDDLRGCFPDANNRSRIIL
TTRHHEVAKYARVHSDPLHLRMFDEDESWKLLEKKVFGEESCSPLLKKVGLRIAKMCGQLPLSIVLVAGILSEMEKEVEC
WEQVANNLGTHIHNDSRAIVDQSYHVLPCHLKSCFLYFGAFLEDGVIEISRLIRLWISESFIKSCEGRRLEDIAEGYLEN
LIGRNLVMVTQRADSDGKVRACRLHDVLVDFCKERAAEENFL
>C88_C05H2G032470.1
DDTMTTVIARTSSKLARTPRMKEEIVGFEDVIENLRKKLLSRTKGQDVISIHGMPGLGKTTVANTLYSDRSVVSQFDICA
QCCVSQVYSYKDLLLSLLRDAIGEESERRELPDNELADMLRKTLLLRRYLIFVDDVWDNSAWDDLRLWFPDVNNRSRIIL
TTRHHEVAKYASVHSDPLHLRMLDKDESWKLLEKKVFGEQSCSPLLKDVGLRIAKMCGQLPLSIVLVAGILSEMEKEVEC
WEQVANNLGTHIHNDSRAIVDQSYHVLPCHLKSCFLYFGAFLEDRVIDISRLIRLWISESFIKSCEGRRLEDIAEGYLEN
LIGRNLVIVTQRANSNGKVKACRLHDVLLDFCKERAAEENFL
>C88_C05H2G032470.2
DDTMTTVIARTSSKLARTPRMKEEIVGFEDVIENLRKKLLSRTKGQDVISIHGMPGLGKTTVANTLYSDRSVVSQFDICA
QCCVSQVYSYKDLLLSLLRDAIGEESERRELPDNELADMLRKTLLLRRYLIFVDDVWDNSAWDDLRLWFPDVNNRSRIIL
TTRHHEVAKYASVHSDPLHLRMLDKDESWKLLEKKVFGEQSCSPLLKDVGLRIAKMCGQLPLSIVLVAGILSEMEKEVEC
WEQVANNLGTHIHNDSRAIVDQSYHVLPCHLKSCFLYFGAFLEDRVIDISRLIRLWISESFIKSCEGRRLEDIAEGYLEN
LIGRNLVIVTQRANSNGKVKACRLHDVLLDFCKERAAEENFL
>C88_C05H2G032470.3
DDTMTTVIARTSSKLARTPRMKEEIVGFEDVIENLRKKLLSRTKGQDVISIHGMPGLGKTTVANTLYSDRSVVSQFDICA
QCCVSQVYSYKDLLLSLLRDAIGEESERRELPDNELADMLRKTLLLRRYLIFVDDVWDNSAWDDLRLWFPDVNNRSRIIL
TTRHHEVAKYASVHSDPLHLRMLDKDESWKLLEKKVFGEQSCSPLLKDVGLRIAKMCGQLPLSIVLVAGILSEMEKEVEC
WEQVANNLGTHIHNDSRAIVDQSYHVLPCHLKSCFLYFGAFLEDRVIDISRLIRLWISESFIKSCEGRRLEDIAEGYLEN
LIGRNLVIVTQRANSNGKVKACRLHDVLLDFCKERAAEENFL
>C88_C05H2G032470.4
DDTMTTVIARTSSKLARTPRMKEEIVGFEDVIENLRKKLLSRTKGQDVISIHGMPGLGKTTVANTLYSDRSVVSQFDICA
QCCVSQVYSYKDLLLSLLRDAIGEESERRELPDNELADMLRKTLLLRRYLIFVDDVWDNSAWDDLRLWFPDVNNRSRIIL
TTRHHEVAKYASVHSDPLHLRMLDKDESWKLLEKKVFGEQSCSPLLKDVGLRIAKMCGQLPLSIVLVAGILSEMEKEVEC
WEQVANNLGTHIHNDSRAIVDQSYHVLPCHLKSCFLYFGAFLEDRVIDISRLIRLWISESFIKSCEGRRLEDIAEGYLEN
LIGRNLVIVTQRANSNGKVKACRLHDVLLDFCKERAAEENFL
>C88_C05H2G032510.2
MKTVIACTSSQLARTPRMNEEIVGFEDVIENLRKKLLNGTKGQDVISIHGMPGLGKTTLANRLYSDRSVVSQFDICAQCC
VSQVYSYKDLLLSLLRDAIGEDSDQHRELHENELADKLRKTLLSRRYLILVDDVWDNSAWDNLRGCFPDANNSSRIILTT
RHHEVAKYASVHSDPLHLRMFDEDESWKLLEKKVFGEESCSPLLRDVGQRIAKMCRQLPLSIVLVAGILSEMQKEVECWE
QVANNLGTHIHNDSRAIVDKSYHVLPCHLKSCFLYFGAFLEDRVINISRLIRLWISESFIKRSEGRRLEDIAEGYLENLI
GRNLVMVTQRAISDGKVKACRLHDVLLDFCKERAAEENFL
>C88_C05H2G032570.1
DSMKTVIARTSSQLARTPSMNEEIVGFEDVIENLRKKLLNGTKGQVIISIHGMPGLGKTTLANRLYSDRSVASHFDICAQ
CCVSQVYSYKDLLLALLRDAIGEGSVRRELHANKLADMLRKTLLPRRYLILVDDVWENSVWDDLRGCFPDVNNSSRIILT
TRHHEVAKYASVHSDPLHLRMFDEVESWKLLEKKVFGVQSCSPLLKKVGQRIAKMCRQLPLSIVLVAGILSGMEKEVECW
EQVANNLGTHIHNDSRAIVDQSYHVLPCHLKSCFLYFGAFLEDRVIDISRLIRLWISESFIKSCEGRRMEDIAEGYLENL
IGRNLVMVTQRADSDGKVTACRLHDVLLDFCKKRAAEENFL
>C88_C05H2G032570.2
DSMKTVIARTSSQLARTPSMNEEIVGFEDVIENLRKKLLNGTKGQVIISIHGMPGLGKTTLANRLYSDRSVASHFDICAQ
CCVSQVYSYKDLLLALLRDAIGEGSVRRELHANKLADMLRKTLLPRRYLILVDDVWENSVWDDLRGCFPDVNNSSRIILT
TRHHEVAKYASVHSDPLHLRMFDEVESWKLLEKKVFGVQSCSPLLKKVGQRIAKMCRQLPLSIVLVAGILSGMEKEVECW
EQVANNLGTHIHNDSRAIVDQSYHVLPCHLKSCFLYFGAFLEDRVIDISRLIRLWISESFIKSCEGRRMEDIAEGYLENL
IGRNLVMVTQRADSDGKVTACRLHDVLLDFCKKRAAEENFL
>C88_C05H2G032570.3
DSMKTVIARTSSQLARTPSMNEEIVGFEDVIENLRKKLLNGTKGQVIISIHGMPGLGKTTLANRLYSDRSVASHFDICAQ
CCVSQVYSYKDLLLALLRDAIGEGSVRRELHANKLADMLRKTLLPRRYLILVDDVWENSVWDDLRGCFPDVNNSSRIILT
TRHHEVAKYASVHSDPLHLRMFDEVESWKLLEKKVFGVQSCSPLLKKVGQRIAKMCRQLPLSIVLVAGILSGMEKEVECW
EQVANNLGTHIHNDSRAIVDQSYHVLPCHLKSCFLYFGAFLEDRVIDISRLIRLWISESFIKSCEGRRMEDIAEGYLENL
IGRNLVMVTQRADSDGKVTACRLHDVLLDFCKKRAAEENFL
>C88_C05H2G032930.1
TPAHISSESTNTPRMTGEEIVGFEDVMEKLREQLIRGTKQLDVISVVGMPGLGKTTVANKLYSDELVVSRFDIRAKCCVS
QAYSRRSVLLSILRDAIGESPTLTKLSTDVLADQLRKTLLWKRYLILVDDIWEASVWDDLRCCFHDSNNASRIILTTQHA
DVAENAKSVSDPLHLRILNDDESWKLLKQKVFGEESCSVLLSNVGQEIANKCRGLPLSIVLVAGMLTKMEKSEQCWKQVA
MNLCTNVLSNSKAIIEQSYQNLPYHLKPCFLYFGVFLEDKEINISILTWLWISEGFIKSRDDKSLEDIAEGYLENLIGRN
LVMVAKWGSGGKIKTCRIHDLLLYFCKERAKEKNLL
>C88_C05H2G035340.1
TDVVSAHTSQLARISSIREEMVGFDEVVQTLKGKLIRGSQLDLISIVGMAGLGKTTLANKLFLDQLVVSHFDVRAQCCVS
QVYTRKDLLLTILRGVKKDTVISDKLPENELADKLRKLLFGQRYLIFIDDVWETTAVDELMPCFYEANNGSRLILTTRHD
HVAYHAKLVSDPHFLRKFTLEESWMLLKNKVFNKKSCPVVLEDVGQKIAQKCGGLPLSVVLVAGILKTMEKEKHCWEQVA
INLGPHIQAKSEDIINLSYQDLPFHLKPCFLYFGVFSEDEEIKVSKLTWLWTAEGLVKTHTEKLSEDIAENYLKNLIGRN
LVMVSKKSSHGKTKTCRIHDLLLEFCKKKAKVENFL
>C88_C05H2G035350.1
TDVVSAHTSQLARISSIREEMVGFDEVVQTLKGKLIRGSQLDLISIVGMAGLGKTTLANKLFLDQLVVSHFDVRAQCCVS
QVYTRKDLLLTILRGVKKDTVISDKLPENELADKLRKLLFGQRYLIFIDDVWETTAVDELMPCFYEANNGSRLILTTRHD
HVAYHAKLVSDPHFLRKFTLEESWMLLKNKVFNKKSCPVVLEDVGQKIAQKCGGLPLSVVLVAGILKTMEKEKHCWEQVA
INLGPHIQAKSEDIINLSYQDLPFHLKPCFLYFGVFSEDEEIKVSKLTWLWTAEGLVKTHTEKLSEDIAENYLKNLIGRN
LVMVSKKSSHGKTKTCRIHDLLLEFCKKKAKVENFL
>C88_C05H2G035350.2
TDVVSAHTSQLARISSIREEMVGFDEVVQTLKGKLIRGSQLDLISIVGMAGLGKTTLANKLFLDQLVVSHFDVRAQCCVS
QVYTRKDLLLTILRGVKKDTVISDKLPENELADKLRKLLFGQRYLIFIDDVWETTAVDELMPCFYEANNGSRLILTTRHD
HVAYHAKLVSDPHFLRKFTLEESWMLLKNKVFNKKSCPVVLEDVGQKIAQKCGGLPLSVVLVAGILKTMEKEKHCWEQVA
INLGPHIQAKSEDIINLSYQDLPFHLKPCFLYFGVFSEDEEIKVSKLTWLWTAEGLVKTHTEKLSEDIAENYLKNLIGRN
LVMVSKKSSHGKTKTCRIHDLLLEFCKKKAKVENFL
>C88_C05H2G036440.1
VEQSKHLPIEYSNLMNDEEIVGFEKAEETISHHLTRGTNKLDVIPIVGMGGQGKTTCAQKLYNNVSIVHHFDVRAWCIIS
QTYNRRELLQVIFSQVTGSKDNGDKDDVLAKLLRRSLMSKRYLIVLDDMWDCMAWDDLRLCFPDDGNRSRIVITTRLEKV
GAHVMHHIDPYFLPFLTPEESCQLLQKKVFQQEGCPPELQNVSLALAKRCKGLPLVVILAAGIIKRNKVNESWWREVKKA
LFSYLDCETEDYSRASMLLSYDNLPDYLKPCLLYMGMFPEDVSIRVSKLISLWIAEGFIQNSESGRLMEEEAEGYLMDLI
HSNVVIVSTRGYNSKVKYCHVHDVVLHFCLEKSREEKFM
>C88_C05H2G036440.2
VEQSKHLPIEYSNLMNDEEIVGFEKAEETISHHLTRGTNKLDVIPIVGMGGQGKTTCAQKLYNNVSIVHHFDVRAWCIIS
QTYNRRELLQVIFSQVTGSKDNGDKDDVLAKLLRRSLMSKRYLIVLDDMWDCMAWDDLRLCFPDDGNRSRIVITTRLEKV
GAHVMHHIDPYFLPFLTPEESCQLLQKKVFQQEGCPPELQNVSLALAKRCKGLPLVVILAAGIIKRNKVNESWWREVKKA
LFSYLDCETEDYSRASMLLSYDNLPDYLKPCLLYMGMFPEDVSIRVSKLISLWIAEGFIQNSESGRLMEEEAEGYLMDLI
HSNVVIVSTRGYNSKVKYCHVHDVVLHFCLEKSREEKFM
>C88_C05H2G049990.1
ERSSSSTVGKIIVGFEEETKWIIRKLTSGPDEIDVISIVGMPGIGKTTLAFRVYNDESIVDHFDVCAWCTVDQERNEKKL
LQKIFNKVIGLKERFSEDHAIDDDIADKLRKRLCGKRYLIVLDDMWDTATLDELTRPFPEFQKGSRVILTSRKKEVALHG
KYHSDPLYLRFLRPEESWELLEKRVFGEERCPDELKDVGEKIARKCDGLPLVLDLIGGVISRKEKKEALWLEVLNNLSSF
IFKDEEEVVKVIQLSYDHLSDHVKPCLVYLASYPKDETLWISKLKDLWSAQGLVEQIELKSAEEVVDELISSSLVIPFDN
SICKIHDLVHDFCYIKSRKEKLL
>C88_C05H2G049990.2
ERSSSSTVGKIIVGFEEETKWIIRKLTSGPDEIDVISIVGMPGIGKTTLAFRVYNDESIVDHFDVCAWCTVDQERNEKKL
LQKIFNKVIGLKERFSEDHAIDDDIADKLRKRLCGKRYLIVLDDMWDTATLDELTRPFPEFQKGSRVILTSRKKEVALHG
KYHSDPLYLRFLRPEESWELLEKRVFGEERCPDELKDVGEKIARKCDGLPLVLDLIGGVISRKEKKEALWLEVLNNLSSF
IFKDEEEVVKVIQLSYDHLSDHVKPCLVYLASYPKDETLWISKLKDLWSAQGLVEQIELKSAEEVVDELISSSLVIPFDN
SICKIHDLVHDFCYIKSRKEKLL
>C88_C05H2G049990.3
ERSSSSTVGKIIVGFEEETKWIIRKLTSGPDEIDVISIVGMPGIGKTTLAFRVYNDESIVDHFDVCAWCTVDQERNEKKL
LQKIFNKVIGLKERFSEDHAIDDDIADKLRKRLCGKRYLIVLDDMWDTATLDELTRPFPEFQKGSRVILTSRKKEVALHG
KYHSDPLYLRFLRPEESWELLEKRVFGEERCPDELKDVGEKIARKCDGLPLVLDLIGGVISRKEKKEALWLEVLNNLSSF
IFKDEEEVVKVIQLSYDHLSDHVKPCLVYLASYPKDETLWISKLKDLWSAQGLVEQIELKSAEEVVDELISSSLVIPFDN
SICKIHDLVHDFCYIKSRKEKLL
>C88_C05H2G050080.1
IVANAPNKLVERNSSSTVGKIFVGFEEETKWIIRKLTSGPDEIDVISIVGMPGIGKTTLAFRVYNDESVVDHFDICAWCT
VDQERNEKKLLQKIFNQVIGLKERFSEDVDVADKVRKRLCGKRYLIVLDDMWDTATLDELTRPFPEFRKGSRVILTSRKK
EVALHRKCHSDPLYLRLLRSEESWELLEKRVFGEECCLDELKDVGKKIARNCDGLPLVLDLIGGVISMMEKKEALWVEVL
NNLSSFIFKDEEEVLKVIQLSYDHLSDHVKPCLVCLAIYPKDEDMRISELKDLWISQGLVEQIEMKSAEEVVEIYVDELI
SSSLKDSL
>C88_C05H2G050090.1
VAIAPNKPVERNSLSTLGKIIIGFEEEIEWILRKLTSGPAEIDVISIVGMPGIGKTTLAYRVYNDKSIVDHFDVCAWCTV
DQERNEKKLLQKIFNQVIGLKEKFSEDDIDDDVADKLRKKLCGKRYLIVLDDMWDTATLDELTRPFPEFRKGSRVILTSR
KKEVALHGKFHSDPLYLRLLRSEESWELLEKSVFGEERCPDELKDVGEKISRKCDGLPLVLDLIGGVISRKEKKEALWLE
VLNNLSSFIFMDEEKVVKVIQLSYDHLSDHVKPCLVYLAIYPKDKDIRISQLKDFWIGQGLEMKNAEEVVDELISSSLVI
PFNNSICKIHDLVHEFCYIKSRKEKLF
>C88_C05H2G050090.2
VAIAPNKPVERNSLSTLGKIIIGFEEEIEWILRKLTSGPAEIDVISIVGMPGIGKTTLAYRVYNDKSIVDHFDVCAWCTV
DQERNEKKLLQKIFNQVIGLKEKFSEDDIDDDVADKLRKKLCGKRYLIVLDDMWDTATLDELTRPFPEFRKGSRVILTSR
KKEVALHGKFHSDPLYLRLLRSEESWELLEKSVFGEERCPDELKDVGEKISRKCDGLPLVLDLIGGVISRKEKKEALWLE
VLNNLSSFIFMDEEKVVKVIQLSYDHLSDHVKPCLVYLAIYPKDKDIRISQLKDFWIGQGLEMKNAEEVVDELISSSLVI
PFNNSICKIHDLVHEFCYIKSRKEKLF
>C88_C05H2G050090.3
VAIAPNKPVERNSLSTLGKIIIGFEEEIEWILRKLTSGPAEIDVISIVGMPGIGKTTLAYRVYNDKSIVDHFDVCAWCTV
DQERNEKKLLQKIFNQVIGLKEKFSEDDIDDDVADKLRKKLCGKRYLIVLDDMWDTATLDELTRPFPEFRKGSRVILTSR
KKEVALHGKFHSDPLYLRLLRSEESWELLEKSVFGEERCPDELKDVGEKISRKCDGLPLVLDLIGGVISRKEKKEALWLE
VLNNLSSFIFMDEEKVVKVIQLSYDHLSDHVKPCLVYLAIYPKDKDIRISQLKDFWIGQGLEMKNAEEVVDELISSSLVI
PFNNSICKIHDLVHEFCYIKSRKEKLF
>C88_C05H2G050090.4
VAIAPNKPVERNSLSTLGKIIIGFEEEIEWILRKLTSGPAEIDVISIVGMPGIGKTTLAYRVYNDKSIVDHFDVCAWCTV
DQERNEKKLLQKIFNQVIGLKEKFSEDDIDDDVADKLRKKLCGKRYLIVLDDMWDTATLDELTRPFPEFRKGSRVILTSR
KKEVALHGKFHSDPLYLRLLRSEESWELLEKSVFGEERCPDELKDVGEKISRKCDGLPLVLDLIGGVISRKEKKEALWLE
VLNNLSSFIFMDEEKVVKVIQLSYDHLSDHVKPCLVYLAIYPKDKDIRISQLKDFWIGQGLEMKNAEEVVDELISSSLVI
PFNNSICKIHDLVHEFCYIKSRKEKLF
>C88_C05H2G050090.5
VAIAPNKPVERNSLSTLGKIIIGFEEEIEWILRKLTSGPAEIDVISIVGMPGIGKTTLAYRVYNDKSIVDHFDVCAWCTV
DQERNEKKLLQKIFNQVIGLKEKFSEDDIDDDVADKLRKKLCGKRYLIVLDDMWDTATLDELTRPFPEFRKGSRVILTSR
KKEVALHGKFHSDPLYLRLLRSEESWELLEKSVFGEERCPDELKDVGEKISRKCDGLPLVLDLIGGVISRKEKKEALWLE
VLNNLSSFIFMDEEKVVKVIQLSYDHLSDHVKPCLVYLAIYPKDKDIRISQLKDFWIGQGLEMKNAEEVVDELISSSLVI
PFNNSICKIHDLVHEFCYIKSRKEKLF
>C88_C05H2G050090.6
VAIAPNKPVERNSLSTLGKIIIGFEEEIEWILRKLTSGPAEIDVISIVGMPGIGKTTLAYRVYNDKSIVDHFDVCAWCTV
DQERNEKKLLQKIFNQVIGLKEKFSEDDIDDDVADKLRKKLCGKRYLIVLDDMWDTATLDELTRPFPEFRKGSRVILTSR
KKEVALHGKFHSDPLYLRLLRSEESWELLEKSVFGEERCPDELKDVGEKISRKCDGLPLVLDLIGGVISRKEKKEALWLE
VLNNLSSFIFMDEEKVVKVIQLSYDHLSDHVKPCLVYLAIYPKDKDIRISQLKDFWIGQGLEMKNAEEVVDELISSSLVI
PFNNSICKIHDLVHEFCYIKSRKEKLF
>C88_C05H2G050090.7
VAIAPNKPVERNSLSTLGKIIIGFEEEIEWILRKLTSGPAEIDVISIVGMPGIGKTTLAYRVYNDKSIVDHFDVCAWCTV
DQERNEKKLLQKIFNQVIGLKEKFSEDDIDDDVADKLRKKLCGKRYLIVLDDMWDTATLDELTRPFPEFRKGSRVILTSR
KKEVALHGKFHSDPLYLRLLRSEESWELLEKSVFGEERCPDELKDVGEKISRKCDGLPLVLDLIGGVISRKEKKEALWLE
VLNNLSSFIFMDEEKVVKVIQLSYDHLSDHVKPCLVYLAIYPKDKDIRISQLKDFWIGQGLEMKNAEEVVDELISSSLVI
PFNNSICKIHDLVHEFCYIKSRKEKLF
>C88_C05H2G050090.8
VAIAPNKPVERNSLSTLGKIIIGFEEEIEWILRKLTSGPAEIDVISIVGMPGIGKTTLAYRVYNDKSIVDHFDVCAWCTV
DQERNEKKLLQKIFNQVIGLKEKFSEDDIDDDVADKLRKKLCGKRYLIVLDDMWDTATLDELTRPFPEFRKGSRVILTSR
KKEVALHGKFHSDPLYLRLLRSEESWELLEKSVFGEERCPDELKDVGEKISRKCDGLPLVLDLIGGVISRKEKKEALWLE
VLNNLSSFIFMDEEKVVKVIQLSYDHLSDHVKPCLVYLAIYPKDKDIRISQLKDFWIGQGLEMKNAEEVVDELISSSLVI
PFNNSICKIHDLVHEFCYIKSRKEKLF
>C88_C05H2G050150.1
NAPNKPVIRNSSSTVGKIIVGFEEETEWIIRKLTSGPAEIDVISIVGMPGIGKTTLAYRVYNDKSIVDHFDVCAWCTVDQ
ERNKKKLLQKIFNEVIGLKERFNEDHDIDDDVADKLRKQLFGKRYLIVLDDMWDTATLDELTRPFPELRKGSRVILTSRK
KEVALHGKCHSDPLYLRLLRSEESWELLEKRVFGEERCPDELKDVGEKIARKCDGLPLVLDLIGGVISRKEKKEALWVEV
LNNLSSFIFKDEEEVVKVIQLSYDHLSDHVKPSLVCLASYPKDKNIWISELKDLWISQGLVEQIEMRSAEEVVDELISSS
LVISLDDISCQMHDLVHDFCYIKSRKEKMF
>C88_C05H2G050150.2
NAPNKPVIRNSSSTVGKIIVGFEEETEWIIRKLTSGPAEIDVISIVGMPGIGKTTLAYRVYNDKSIVDHFDVCAWCTVDQ
ERNKKKLLQKIFNEVIGLKERFNEDHDIDDDVADKLRKQLFGKRYLIVLDDMWDTATLDELTRPFPELRKGSRVILTSRK
KEVALHGKCHSDPLYLRLLRSEESWELLEKRVFGEERCPDELKDVGEKIARKCDGLPLVLDLIGGVISRKEKKEALWVEV
LNNLSSFIFKDEEEVVKVIQLSYDHLSDHVKPSLVCLASYPKDKNIWISELKDLWISQGLVEQIEMRSAEEVVDELISSS
LVISLDDISCQMHDLVHDFCYIKSRKEKMF
>C88_C05H2G050180.1
NAPNKPVERNASSTVGKIIVGFEEETEWIIRKLTSGPSEIDVISIVGIPGLGKTTLAYRVYNDKSIVDHFDVCAWCTVDQ
ERNEKKLLQKIFNQVIGLKERFSEKDIDDDVADKLRKQLFGKRKQSYFNKSEKKVALHGKCHSDPLYLRLLRSEESWELL
EKRVFGEERCPDELKDVGEKIARKCDGLPLVLDLISGVISRKEKKEALWLDVLDNLGSFIFNDEEEVVKVIQLSYDHLAD
HVKPCLVYLASYPKDRDIMISELKDLWIAQGLVQQIEMRSAEEVVDVLISSSLVIPFDNSILKIHDLVHDFCYIKSRKEK
LF
>C88_C05H2G050210.1
PVERNSSITVGKIIVGFEEETEWIIRKLTSGPAEIDVISIVGMPGIGKTTLAYRVYNDKSIVDHFDVCAWCTVDQERNEK
KLLQKIFNQVIGLKEKFSEDGIDDDVADKLRKKLCGQRYLIVLDDMWDTATLDELTRPFPEFQKGSRVILTSRKKEVALH
GKCNSDPLYLRLLRSEESWELLEKRVFGEERCPDELKDVGKKIARKCDGLPLVLDLIGGVISRKEKKEALWLEVLNNLSS
FIFKDEEEVVKVIQLSYDHLSDHVKPCLVYLASYPKDKDIRISELKDLWIAEGLVEQIEMKSAEEVVDELISSSLVIPFD
NSICKIHDLVHEFCYIKSRKEKLF
>C88_C05H2G050260.1
NAPNKPVERNSSSTVGKIIVGFEEETERIIRKLTSGPAEIDVISIVGMPGLGKTTLAYRVYNDKSIVDHFDVCAWCTVDQ
ERNEKKLLQKIFNQVIGFNEKFSEDDIDDKVADKLRKKLCGQRYLIVLDDMWDTATLDELKRPFPEFQKGSRVILTSRKK
EVALHGKCHSDPLYLRILRSEESWELLEKRVFGEERCPDELKDVGEMIARKCDGLPLVLDLIGGVISRKEKKEALWVEVL
NNLSSFIFKDEEEVVKVIQLSYDHLSDHVKPCLVYLASYPKDKNIWISKLKDLWISQGLVEQIEMRSAEEVVDELILSSL
LIPFDNSICKIHDLVHDFCNIKSRKEKLL
>C88_C05H2G050260.2
NAPNKPVERNSSSTVGKIIVGFEEETERIIRKLTSGPAEIDVISIVGMPGLGKTTLAYRVYNDKSIVDHFDVCAWCTVDQ
ERNEKKLLQKIFNQVIGFNEKFSEDDIDDKVADKLRKKLCGQRYLIVLDDMWDTATLDELKRPFPEFQKGSRVILTSRKK
EVALHGKCHSDPLYLRILRSEESWELLEKRVFGEERCPDELKDVGEMIARKCDGLPLVLDLIGGVISRKEKKEALWVEVL
NNLSSFIFKDEEEVVKVIQLSYDHLSDHVKPCLVYLASYPKDKNIWISKLKDLWISQGLVEQIEMRSAEEVVDELILSSL
LIPFDNSICKIHDLVHDFCNIKSRKEKLL
>C88_C05H2G050260.3
NAPNKPVERNSSSTVGKIIVGFEEETERIIRKLTSGPAEIDVISIVGMPGLGKTTLAYRVYNDKSIVDHFDVCAWCTVDQ
ERNEKKLLQKIFNQVIGFNEKFSEDDIDDKVADKLRKKLCGQRYLIVLDDMWDTATLDELKRPFPEFQKGSRVILTSRKK
EVALHGKCHSDPLYLRILRSEESWELLEKRVFGEERCPDELKDVGEMIARKCDGLPLVLDLIGGVISRKEKKEALWVEVL
NNLSSFIFKDEEEVVKVIQLSYDHLSDHVKPCLVYLASYPKDKNIWISKLKDLWISQGLVEQIEMRSAEEVVDELILSSL
LIPFDNSICKIHDLVHDFCNIKSRKEKLL
>C88_C05H2G050280.1
APNKPVERKPSTVGKIIVGFEEETEWIVRKLTSGPAEIDVISIVGMPGIGKTTLAYRVYNDKSIVDHFDVCAWCTVNQER
NEKKLLQKIFNQVIGLKEKFSEDDLDDDVADKLRKKLCGQRYLIVLDDMWDTATFDELRRPFPEFQKGSRVILTSRKKEV
ALHGKCHSDPLYLQLLRSEESWELLEKRVFGEERCPDELKVVGKKIARKCDGLPLVLDLIGGVISRKEKKEALWVEVLNN
LSSFIFKDEEEVVKVIQLSYDHLSDHVKPCLVYLASYPKDEDIWISELKDSWNSQGLVQQIEMKSAEEVVDELISSSLVI
PFDNSICKIHDLVHDFCYIKSRKEKLF
>C88_C05H2G050280.2
APNKPVERKPSTVGKIIVGFEEETEWIVRKLTSGPAEIDVISIVGMPGIGKTTLAYRVYNDKSIVDHFDVCAWCTVNQER
NEKKLLQKIFNQVIGLKEKFSEDDLDDDVADKLRKKLCGQRYLIVLDDMWDTATFDELRRPFPEFQKGSRVILTSRKKEV
ALHGKCHSDPLYLQLLRSEESWELLEKRVFGEERCPDELKVVGKKIARKCDGLPLVLDLIGGVISRKEKKEALWVEVLNN
LSSFIFKDEEEVVKVIQLSYDHLSDHVKPCLVYLASYPKDEDIWISELKDSWNSQGLVQQIEMKSAEEVVDELISSSLVI
PFDNSICKIHDLVHDFCYIKSRKEKLF
>C88_C05H2G050280.3
APNKPVERKPSTVGKIIVGFEEETEWIVRKLTSGPAEIDVISIVGMPGIGKTTLAYRVYNDKSIVDHFDVCAWCTVNQER
NEKKLLQKIFNQVIGLKEKFSEDDLDDDVADKLRKKLCGQRYLIVLDDMWDTATFDELRRPFPEFQKGSRVILTSRKKEV
ALHGKCHSDPLYLQLLRSEESWELLEKRVFGEERCPDELKVVGKKIARKCDGLPLVLDLIGGVISRKEKKEALWVEVLNN
LSSFIFKDEEEVVKVIQLSYDHLSDHVKPCLVYLASYPKDEDIWISELKDSWNSQGLVQQIEMKSAEEVVDELISSSLVI
PFDNSICKIHDLVHDFCYIKSRKEKLF
>C88_C05H2G050320.1
IVANAPNKLVERNSSSTVGKTIVGFEKETEEIIRKLTSGPAEIDVISIVGMAGLGKTTLAYRVYNDKSIVDHFDVCAWCT
VDQERNEKKLLQKIFNQVIGLKEKFSADDIDDDVADKLRKRLCGQRYLIVLDDMWDTATLDELTRPFPEFQKGSRVILTS
RKKEVALHGKCHSDPLYLRLLRSEESWELLEKRVFREERCPDELKDVGEKIARKCNGLPLVLDLIGGVISRKEKKEALWL
EVLNNLSSFIFKDEEEVVKVIQLSYDHLSDHVKPCLVYLASYPKDEDIWMSELKDLWIGEGLVEQIEMKSTEEVVNELIS
SSLVIPFNNSIFKIHDLVHEFCYIKSRKEKLF
>C88_C05H2G050320.2
IVANAPNKLVERNSSSTVGKTIVGFEKETEEIIRKLTSGPAEIDVISIVGMAGLGKTTLAYRVYNDKSIVDHFDVCAWCT
VDQERNEKKLLQKIFNQVIGLKEKFSADDIDDDVADKLRKRLCGQRYLIVLDDMWDTATLDELTRPFPEFQKGSRVILTS
RKKEVALHGKCHSDPLYLRLLRSEESWELLEKRVFREERCPDELKDVGEKIARKCNGLPLVLDLIGGVISRKEKKEALWL
EVLNNLSSFIFKDEEEVVKVIQLSYDHLSDHVKPCLVYLASYPKDEDIWMSELKDLWIGEGLVEQIEMKSTEEVVNELIS
SSLVIPFNNSIFKIHDLVHEFCYIKSRKEKLF
>C88_C05H2G050320.3
IVANAPNKLVERNSSSTVGKTIVGFEKETEEIIRKLTSGPAEIDVISIVGMAGLGKTTLAYRVYNDKSIVDHFDVCAWCT
VDQERNEKKLLQKIFNQVIGLKEKFSADDIDDDVADKLRKRLCGQRYLIVLDDMWDTATLDELTRPFPEFQKGSRVILTS
RKKEVALHGKCHSDPLYLRLLRSEESWELLEKRVFREERCPDELKDVGEKIARKCNGLPLVLDLIGGVISRKEKKEALWL
EVLNNLSSFIFKDEEEVVKVIQLSYDHLSDHVKPCLVYLASYPKDEDIWMSELKDLWIGEGLVEQIEMKSTEEVVNELIS
SSLVIPFNNSIFKIHDLVHEFCYIKSRKEKLF
>C88_C05H3G058740.1
DTMKTVIARTSSKLARTPRMNEEIVGFKDVIENLRNQLLNGTKGQDVISIHGMPGLGKTTLANRLYSDRSVVSHFDICAQ
CCVSQVYSYKDLLLALLCDAIGEGSVRRELHANELADMLRKTLLPRRYLILVDDVWENSVWDDLRGCFPDANNRSRIILT
TRHHEVAKYASVHSDPLHLRMFDEDESWKLLEKKVFGEQSCSPLLKKVGLRIAKMCGQLPLSIVLVAGILSEMEKEVECW
EQVANDLGTHIRSNSRAIVDQSYHVLPCHLKSCFLYFGAFLGVREIRISRLIRLWISESFIKSCEGRRLEDIAEGYLENL
IGRNLVMVTQRANSNGKVKACRLHDVLLNFCKERAAEENLL
>C88_C05H3G058740.2
DTMKTVIARTSSKLARTPRMNEEIVGFKDVIENLRNQLLNGTKGQDVISIHGMPGLGKTTLANRLYSDRSVVSHFDICAQ
CCVSQVYSYKDLLLALLCDAIGEGSVRRELHANELADMLRKTLLPRRYLILVDDVWENSVWDDLRGCFPDANNRSRIILT
TRHHEVAKYASVHSDPLHLRMFDEDESWKLLEKKVFGEQSCSPLLKKVGLRIAKMCGQLPLSIVLVAGILSEMEKEVECW
EQVANDLGTHIRSNSRAIVDQSYHVLPCHLKSCFLYFGAFLGVREIRISRLIRLWISESFIKSCEGRRLEDIAEGYLENL
IGRNLVMVTQRANSNGKVKACRLHDVLLNFCKERAAEENLL
>C88_C05H3G058990.1
DTMKTVIARTSSKLARTPRMNEEIVGFEDVIENLRKKLLNGTKGQDVISIHGMPGLGKTTLANSLYSDRSVFSQFDICAQ
CCVSQVYSYKDLILALLRDAIGEGSVRRELHANELADMLRKTLLPRRYLILVDDVWENSVWDDLRGCFPDVNNRSRIILT
TRHHEVAKYASVHSDPLHLRMFDEVESWKLLEKKVFGEESCSPLLKNVGLRIAKMCGQLPLSIVLVAGILSEMEKEVECW
EQVANNLGSYIHNDSRAIVDKSYHVLPCHLKSCFLYFGAFLEDRVIDISRLIRLWISEAFIKSSEGRRLEDIAEGYLENL
IGRNLVMVTQRSISDGKAKECRLHDVLLDFCKERAAEENFL
>C88_C05H3G058990.2
DTMKTVIARTSSKLARTPRMNEEIVGFEDVIENLRKKLLNGTKGQDVISIHGMPGLGKTTLANSLYSDRSVFSQFDICAQ
CCVSQVYSYKDLILALLRDAIGEGSVRRELHANELADMLRKTLLPRRYLILVDDVWENSVWDDLRGCFPDVNNRSRIILT
TRHHEVAKYASVHSDPLHLRMFDEVESWKLLEKKVFGEESCSPLLKNVGLRIAKMCGQLPLSIVLVAGILSEMEKEVECW
EQVANNLGSYIHNDSRAIVDKSYHVLPCHLKSCFLYFGAFLEDRVIDISRLIRLWISEAFIKSSEGRRLEDIAEGYLENL
IGRNLVMVTQRSISDGKAKECRLHDVLLDFCKERAAEENFL
>C88_C05H3G058990.4
DTMKTVIARTSSKLARTPRMNEEIVGFEDVIENLRKKLLNGTKGQDVISIHGMPGLGKTTLANSLYSDRSVFSQFDICAQ
CCVSQVYSYKDLILALLRDAIGEGSVRRELHANELADMLRKTLLPRRYLILVDDVWENSVWDDLRGCFPDVNNRSRIILT
TRHHEVAKYASVHSDPLHLRMFDEVESWKLLEKKVFGEESCSPLLKNVGLRIAKMCGQLPLSIVLVAGILSEMEKEVECW
EQVANNLGSYIHNDSRAIVDKSYHVLPCHLKSCFLYFGAFLEDRVIDISRLIRLWISEAFIKSSEGRRLEDIAEGYLENL
IGRNLVMVTQRSISDGKAKECRLHDVLLDFCKERAAEENFL
>C88_C05H3G058990.6
DTMKTVIARTSSKLARTPRMNEEIVGFEDVIENLRKKLLNGTKGQDVISIHGMPGLGKTTLANSLYSDRSVFSQFDICAQ
CCVSQVYSYKDLILALLRDAIGEGSVRRELHANELADMLRKTLLPRRYLILVDDVWENSVWDDLRGCFPDVNNRSRIILT
TRHHEVAKYASVHSDPLHLRMFDEVESWKLLEKKVFGEESCSPLLKNVGLRIAKMCGQLPLSIVLVAGILSEMEKEVECW
EQVANNLGSYIHNDSRAIVDKSYHVLPCHLKSCFLYFGAFLEDRVIDISRLIRLWISEAFIKSSEGRRLEDIAEGYLENL
IGRNLVMVTQRSISDGKAKECRLHDVLLDFCKERAAEENFL
>C88_C05H3G059010.1
TPAHISSESTNTPRMTDEEVVGFEDVMEKLRDQLIRGTKQLDVISVVGMPGLGKTTVANKLYSDKLVVSRFDICAKCCVS
QAYSRRSVLLSILRDAIGESPTLTKLSTDVLVDQLRKTLLWKRYLILVDDIWEASVWDDLRCCFHDSNNGSRIILTTQHA
DVAENAKSVSDPLHLRILNDDESWKLLKQKVFGEESYSVLLSNVGQEIANKCRGLPLSIVLVAGMLTKMEKSEQCWKQVA
MNLCTNVLSNSKAIIEQSYQNLPYHLKPCFLYFGVFLEDKEINISILTWLWISEGFIKSRDDKSLEDIAEGYLENLIGRN
LVMVAKWGSGGKVKTCRIHDLLLYFCKERAKEKNLL
>C88_C05H3G060240.1
VELSKQLPIEYSNLMNDEEIVGFEKVEEKISHHLTRGTNKLDVIPIVGMGGQGKTTCARKLYNNVSIVHHFDIRAWCIIS
QTYNRRELLQAIFSQVTDSKDNGNKDDVLADLLRRSLINVGNRSRIVITTRLEKVGAHVMHHIDPYFLPFLTPEESCKLL
QKRVFQQEGCPPELQNVSLALAKRCKGLPLVVILAAGIIKRNKMNEFWWREVKKALFSYLDCVTEDYSRASMFLSYDNLP
DYLKPCLLYMGMFPEDVIIRVPKLISLWIAEGFVQNSESGKLMEETAEGYLMDLIHSNVVMVSKRGYNSKVKYCYVHGAV
LHFCLEKSREEKFM
>C88_C05H3G062000.1
TSTHLVPSLSANTPGSNEEMESFQEAMDQMKKQLLGGSRQLDVISLVGMPGIGKTTLAEKIYNDPVITSHFDVRAQCRVT
QVYSWRDLLLAILNGVLEPIDRNEKEDGELADELHRFLLTKRFLILIDDVWDDKVWDNIHMCFKDARNRSRIILTTRLSN
VANYAKCESEPHHLRLFRDDESWTLLQQELFQGKSCPPEIVDVRFRIAKKCGGLPLFIVLVAGVIKEKKIKAELWKEIEE
SLGLLNIDSLEESMSIIGFSYRNLPHKLKPCFLYFGGLLKGKDIQVSKLTRLWVAEGFVQANEENVLEDAAEGLLEDLIS
RNLVMDVEKRPNGKLKTCRVHDLLHKFCLEKSKQENFL
>C88_C05H3G062460.1
VEQSKHLPIEYSNLMNDEEIVGFEKAEETISHHLTRGTNKLDVIPIVGMGGQGKTTCAQKLYNNVSIVHHFDVRAWCIIS
QTYNRRELLQVIFSQVTGSKDNGDKDDVLAKLLRRSLMSKRYLIVLDDMWDCMAWDDLRLCFPDDGNRSRIVITTRLEKV
GAHVMHHIDPYFLPFLTPEESCQLLQKKVFQQEGCPPELQNVSLALAKRCKGLPLVVILAAGIIKRNKVNESWWREVKKA
LFSYLDCETEDYSRASMLLSYDNLPDYLKPCLLYMGMFPEDVSIRVSKLISLWIAEGFIQNSESGRLMEEEAEGYLMDLI
HSNVVIVSTRGYNSKVKYCHVHDVVLHFCLEKSREEKFM
>C88_C05H3G071040.1
IVANAPNKPVERNSLSTVGKIIVGFEEETEWIIRKLTSGPAEIDVISIVGMPGLGKTTLAYRVYNDKSIVDHFDVCAWCT
VDQERNEKKLLQKIFNQVTGLEERFSEKDIDDDVADKLRKQLFGKRYLIVLDDMWDTATFDELTRPFPELKKGSRVILTS
RKKEVALHGKCHSDPLFLRLLRSEESWELLEKRVFGEERCPDELKDVGEKIARNCDGLPLVLDLIGGAISRKEKKETLWL
EVLNNLSSFIFNDEEEVMKVIQLSYDHLSDHVKPCLVYLASYPKDKDIRISELKNLWISQGLVQQIVMKSAEEVVDELIS
SSLVIPFDNSICKIHDLVHDFCYIKSRKEKLL
>C88_C05H3G071040.2
IVANAPNKPVERNSLSTVGKIIVGFEEETEWIIRKLTSGPAEIDVISIVGMPGLGKTTLAYRVYNDKSIVDHFDVCAWCT
VDQERNEKKLLQKIFNQVTGLEERFSEKDIDDDVADKLRKQLFGKRYLIVLDDMWDTATFDELTRPFPELKKGSRVILTS
RKKEVALHGKCHSDPLFLRLLRSEESWELLEKRVFGEERCPDELKDVGEKIARNCDGLPLVLDLIGGAISRKEKKETLWL
EVLNNLSSFIFNDEEEVMKVIQLSYDHLSDHVKPCLVYLASYPKDKDIRISELKNLWISQGLVQQIVMKSAEEVVDELIS
SSLVIPFDNSICKIHDLVHDFCYIKSRKEKLL
>C88_C05H3G076380.1
GIIVTNTPNKLVERNSSSTVGKIIVGFEEETKWIIRKLTSGPDEIDVISIVGMPGLGKTTLAFRVYNDESIVDHFDVCAW
CTVDQERNEKKLLQKIFNQVIGLKEKFSEDHDIDDDVADKLRKRLCGKRYLIVLDDMWDTATLDELTRPFPELHKGSRVI
LTSRKKEVALHGKCHSDPLYLRLLRPEESWELLEKRVFGEERCPDELKDVGEKIARKCDGLPLVLDLIGGVISRKEKKEA
LWLEVLNNLSSFIFKDEEEVVKAIQLSYDHLSDHVKPCLVYLASYPKDEDIRISKLKDLWISQGLVEEIEMKSAEEVMDE
LISSSLVIPFDNSFCKIHDLVHDFCYIKSRKEKVF
>C88_C05H3G076380.2
GIIVTNTPNKLVERNSSSTVGKIIVGFEEETKWIIRKLTSGPDEIDVISIVGMPGLGKTTLAFRVYNDESIVDHFDVCAW
CTVDQERNEKKLLQKIFNQVIGLKEKFSEDHDIDDDVADKLRKRLCGKRYLIVLDDMWDTATLDELTRPFPELHKGSRVI
LTSRKKEVALHGKCHSDPLYLRLLRPEESWELLEKRVFGEERCPDELKDVGEKIARKCDGLPLVLDLIGGVISRKEKKEA
LWLEVLNNLSSFIFKDEEEVVKAIQLSYDHLSDHVKPCLVYLASYPKDEDIRISKLKDLWISQGLVEEIEMKSAEEVMDE
LISSSLVIPFDNSFCKIHDLVHDFCYIKSRKEKVF
>C88_C05H3G076380.3
GIIVTNTPNKLVERNSSSTVGKIIVGFEEETKWIIRKLTSGPDEIDVISIVGMPGLGKTTLAFRVYNDESIVDHFDVCAW
CTVDQERNEKKLLQKIFNQVIGLKEKFSEDHDIDDDVADKLRKRLCGKRYLIVLDDMWDTATLDELTRPFPELHKGSRVI
LTSRKKEVALHGKCHSDPLYLRLLRPEESWELLEKRVFGEERCPDELKDVGEKIARKCDGLPLVLDLIGGVISRKEKKEA
LWLEVLNNLSSFIFKDEEEVVKAIQLSYDHLSDHVKPCLVYLASYPKDEDIRISKLKDLWISQGLVEEIEMKSAEEVMDE
LISSSLVIPFDNSFCKIHDLVHDFCYIKSRKEKVF
>C88_C05H3G076380.4
GIIVTNTPNKLVERNSSSTVGKIIVGFEEETKWIIRKLTSGPDEIDVISIVGMPGLGKTTLAFRVYNDESIVDHFDVCAW
CTVDQERNEKKLLQKIFNQVIGLKEKFSEDHDIDDDVADKLRKRLCGKRYLIVLDDMWDTATLDELTRPFPELHKGSRVI
LTSRKKEVALHGKCHSDPLYLRLLRPEESWELLEKRVFGEERCPDELKDVGEKIARKCDGLPLVLDLIGGVISRKEKKEA
LWLEVLNNLSSFIFKDEEEVVKAIQLSYDHLSDHVKPCLVYLASYPKDEDIRISKLKDLWISQGLVEEIEMKSAEEVMDE
LISSSLVIPFDNSFCKIHDLVHDFCYIKSRKEKVF
>C88_C05H3G076490.1
ANAPNKPVERNSSSTVGKIFVGFEEEIESIIRKLTSGPAEIDVISIVGMPGIGKTTLAYRVYNAKSIVDHFDVCAWCTVD
QECNEKKLLQKIFNQVIGLKERVSENDIDDDVADKLRKQLLAKRYLIVLDDMWDTATLDELTRPFPEFQKGSRVILTSRK
KEVALHGKCHSDPLYLRLLRSEESWELLEKKVFGEERCPDELKDVGEKIARKCDGLPLVLDLIGGVISRKEKKEALWLEV
LDNLSSFIFKDEEEVVKVIQLSYDHLSDHVKPCLVYLASYPKDQNIWIFELKDLWISQGLVEQIEMKSAEEVVDELISSS
LVIPFDNSICKIHDLVHDFCYIKSRKEKLL
>C88_C05H3G076490.2
ANAPNKPVERNSSSTVGKIFVGFEEEIESIIRKLTSGPAEIDVISIVGMPGIGKTTLAYRVYNAKSIVDHFDVCAWCTVD
QECNEKKLLQKIFNQVIGLKERVSENDIDDDVADKLRKQLLAKRYLIVLDDMWDTATLDELTRPFPEFQKGSRVILTSRK
KEVALHGKCHSDPLYLRLLRSEESWELLEKKVFGEERCPDELKDVGEKIARKCDGLPLVLDLIGGVISRKEKKEALWLEV
LDNLSSFIFKDEEEVVKVIQLSYDHLSDHVKPCLVYLASYPKDQNIWIFELKDLWISQGLVEQIEMKSAEEVVDELISSS
LVIPFDNSICKIHDLVHDFCYIKSRKEKLL
>C88_C05H3G076570.1
NAPTKPVERNSSSTVGKIFVGFEEEIESIIRKLTSGPAEIDVISIVGMPGIGKTTLAYRVYNAKSIVDHFDVCAWCTVDQ
ERNEKKLLQKIFNQVIGLKERVSENDIDDDVADKLRKQLLAKRYLIVLDDMWDTATLDELTRPFPEFQKGSRVILTSRKK
EVALHGKCHSDPLYLRLLRSEESWELLEKKVFGEERCPDELKDVGEKIARKCDGLPLVLDLIGGVISRKEKKKALWLEVL
NNLSSFIFKDEEEVVKVIQLSYDHLSDHVKPCLIYLASYPKDKTIWISELKDFWIGQGLEMKSAEEVVNELISSSLVIPF
DNSTFKIHDLVHDFCYIKSRKEKLL
>C88_C05H3G076570.2
NAPTKPVERNSSSTVGKIFVGFEEEIESIIRKLTSGPAEIDVISIVGMPGIGKTTLAYRVYNAKSIVDHFDVCAWCTVDQ
ERNEKKLLQKIFNQVIGLKERVSENDIDDDVADKLRKQLLAKRYLIVLDDMWDTATLDELTRPFPEFQKGSRVILTSRKK
EVALHGKCHSDPLYLRLLRSEESWELLEKKVFGEERCPDELKDVGEKIARKCDGLPLVLDLIGGVISRKEKKKALWLEVL
NNLSSFIFKDEEEVVKVIQLSYDHLSDHVKPCLIYLASYPKDKTIWISELKDFWIGQGLEMKSAEEVVNELISSSLVIPF
DNSTFKIHDLVHDFCYIKSRKEKLL
>C88_C05H3G076620.1
IVANAPNKLVERNSSSTVGKIIVGFEEETKWIIRKLTSGPDEIDVISIVGMPGIGKTTLAFRVYNDKSIVDHFDVCAWCT
VDQERNEKKLLQKIFNQVIGLKERFNEDHDIDDDVADKLRKKLCGQRYLIVLDDMWDTATLDELTRPFPEFRKGSRVILT
CRKKEVALHGKCHSDPLYLRLLRSEESWELLEKRVFGEERCPDELKDVGEKIARKCGGLPLVLDLIGGVISRKEKKEALW
HEVLDNLSSFIFKDEEEVAKVIQLSYDHLSDHVKPCLVCLASYPKDKNIWISQLKELLIFSSLVIPFDNYICKIHDLVHD
FCYIKSRKEKLL
>C88_C05H3G076620.2
IVANAPNKLVERNSSSTVGKIIVGFEEETKWIIRKLTSGPDEIDVISIVGMPGIGKTTLAFRVYNDKSIVDHFDVCAWCT
VDQERNEKKLLQKIFNQVIGLKERFNEDHDIDDDVADKLRKKLCGQRYLIVLDDMWDTATLDELTRPFPEFRKGSRVILT
CRKKEVALHGKCHSDPLYLRLLRSEESWELLEKRVFGEERCPDELKDVGEKIARKCGGLPLVLDLIGGVISRKEKKEALW
HEVLDNLSSFIFKDEEEVAKVIQLSYDHLSDHVKPCLVCLASYPKDKNIWISQLKELLIFSSLVIPFDNYICKIHDLVHD
FCYIKSRKEKLL
>C88_C05H3G076620.3
IVANAPNKLVERNSSSTVGKIIVGFEEETKWIIRKLTSGPDEIDVISIVGMPGIGKTTLAFRVYNDKSIVDHFDVCAWCT
VDQERNEKKLLQKIFNQVIGLKERFNEDHDIDDDVADKLRKKLCGQRYLIVLDDMWDTATLDELTRPFPEFRKGSRVILT
CRKKEVALHGKCHSDPLYLRLLRSEESWELLEKRVFGEERCPDELKDVGEKIARKCGGLPLVLDLIGGVISRKEKKEALW
HEVLDNLSSFIFKDEEEVAKVIQLSYDHLSDHVKPCLVCLASYPKDKNIWISQLKELLIFSSLVIPFDNYICKIHDLVHD
FCYIKSRKEKLL
>C88_C05H3G076650.1
IVANAPNKLVERNSSSTVGKIIVGFEEETEWIIRKLTSGPDEIDVISIVGMPGIGKTTLAFIVYNDKSIVDHFDVCAWCT
VDQERNDKKLLQKIFNQVIGLKERFSEDDIDDDVADKLRKQLFGKRYLIVLDDMWDTATLDELTRPFPELHKGSRVILTS
RKKEVALHGKCHSDPLYLRLLRPEESWELLEKRVFGEERFPDELKDVGEKIARKCDGLPLVLDLIGGVISRKEKKEALWL
EVLNNLSSFIFEDEEEVVKVIQLSYDHLSDHVKPCLVYLAIYPKDKDIRISKLKDLWSAQGLEMTSAEDVVNELISSSLV
IPFDNSICKIHDLVHDFCYIKSRKEKLL
>C88_C05H3G076650.2
IVANAPNKLVERNSSSTVGKIIVGFEEETEWIIRKLTSGPDEIDVISIVGMPGIGKTTLAFIVYNDKSIVDHFDVCAWCT
VDQERNDKKLLQKIFNQVIGLKERFSEDDIDDDVADKLRKQLFGKRYLIVLDDMWDTATLDELTRPFPELHKGSRVILTS
RKKEVALHGKCHSDPLYLRLLRPEESWELLEKRVFGEERFPDELKDVGEKIARKCDGLPLVLDLIGGVISRKEKKEALWL
EVLNNLSSFIFEDEEEVVKVIQLSYDHLSDHVKPCLVYLAIYPKDKDIRISKLKDLWSAQGLEMTSAEDVVNELISSSLV
IPFDNSICKIHDLVHDFCYIKSRKEKLL
>C88_C05H3G076650.3
IVANAPNKLVERNSSSTVGKIIVGFEEETEWIIRKLTSGPDEIDVISIVGMPGIGKTTLAFIVYNDKSIVDHFDVCAWCT
VDQERNDKKLLQKIFNQVIGLKERFSEDDIDDDVADKLRKQLFGKRYLIVLDDMWDTATLDELTRPFPELHKGSRVILTS
RKKEVALHGKCHSDPLYLRLLRPEESWELLEKRVFGEERFPDELKDVGEKIARKCDGLPLVLDLIGGVISRKEKKEALWL
EVLNNLSSFIFEDEEEVVKVIQLSYDHLSDHVKPCLVYLAIYPKDKDIRISKLKDLWSAQGLEMTSAEDVVNELISSSLV
IPFDNSICKIHDLVHDFCYIKSRKEKLL
>C88_C05H3G076650.4
IVANAPNKLVERNSSSTVGKIIVGFEEETEWIIRKLTSGPDEIDVISIVGMPGIGKTTLAFIVYNDKSIVDHFDVCAWCT
VDQERNDKKLLQKIFNQVIGLKERFSEDDIDDDVADKLRKQLFGKRYLIVLDDMWDTATLDELTRPFPELHKGSRVILTS
RKKEVALHGKCHSDPLYLRLLRPEESWELLEKRVFGEERFPDELKDVGEKIARKCDGLPLVLDLIGGVISRKEKKEALWL
EVLNNLSSFIFEDEEEVVKVIQLSYDHLSDHVKPCLVYLAIYPKDKDIRISKLKDLWSAQGLEMTSAEDVVNELISSSLV
IPFDNSICKIHDLVHDFCYIKSRKEKLL
>C88_C05H3G076660.1
VVANAPNKPVESKSPTVGKIIVGFEEETEWIIKKLTSGPAEIDVISIVGMPGLGKTTLAYRVYNDKSIVDHFDVCAWCTV
DQERNDKKLLQKIFNQVIGLKEQFNEDHGIDDDVADKLRRQLFGKRYLIVLDDMWDTATFDELTRPFPELQKGSRVILTS
RKKEVALHGKCHSDPLYLRLLRSEESWELLEKRVFGEEHCPDELKDVGKKISLKCDGLPLVLDLIGGIISRKEKKEALWL
EVLNNLSSFIFKEEEEVAKVIQLSYDHLSDHVKPCLVYLASYPKDKDIVISELKDLWIAQGLVQQTEMKSAEEVVEIYVD
ELISSNLVIPFFKFICKIHDLVHDFCYIKSRKEKLF
>C88_C05H3G076660.2
VVANAPNKPVESKSPTVGKIIVGFEEETEWIIKKLTSGPAEIDVISIVGMPGLGKTTLAYRVYNDKSIVDHFDVCAWCTV
DQERNDKKLLQKIFNQVIGLKEQFNEDHGIDDDVADKLRRQLFGKRYLIVLDDMWDTATFDELTRPFPELQKGSRVILTS
RKKEVALHGKCHSDPLYLRLLRSEESWELLEKRVFGEEHCPDELKDVGKKISLKCDGLPLVLDLIGGIISRKEKKEALWL
EVLNNLSSFIFKEEEEVAKVIQLSYDHLSDHVKPCLVYLASYPKDKDIVISELKDLWIAQGLVQQTEMKSAEEVVEIYVD
ELISSNLVIPFFKFICKIHDLVHDFCYIKSRKEKLF
>C88_C05H3G076690.1
NKPVERKSSSIVGKIIVGFEEETEWIIRKLTSGPAEIDVISIVGMPGLGKTTLAYRVYNDKSIVDHFDVCAWCTVDQERN
EKKLLQKIFNQVIGLKEKFSEDEIDDDVADKLRKKLCGQRYLIVLDDMWDTATLDELTRPFPEFQKGSRVILTSRKKEVA
LHGKCHSDPLYLRLLRSEKSWELLEKRVFGEERCPDELKDVGEKIARKCDGLPLVLDLIGGVISKKEKKEAWWLEVLNNL
SSFIFKDEEEVVKVIQLSYDHLSDHVKPCLVYLASYPKDEDIWISELKDFWMGEGLVEQIEMKSAEEVVDELFSSSLVIP
FDNSICKIHDLVHDFCSIKSRKEKFF
>C88_C05H3G076690.2
NKPVERKSSSIVGKIIVGFEEETEWIIRKLTSGPAEIDVISIVGMPGLGKTTLAYRVYNDKSIVDHFDVCAWCTVDQERN
EKKLLQKIFNQVIGLKEKFSEDEIDDDVADKLRKKLCGQRYLIVLDDMWDTATLDELTRPFPEFQKGSRVILTSRKKEVA
LHGKCHSDPLYLRLLRSEKSWELLEKRVFGEERCPDELKDVGEKIARKCDGLPLVLDLIGGVISKKEKKEAWWLEVLNNL
SSFIFKDEEEVVKVIQLSYDHLSDHVKPCLVYLASYPKDEDIWISELKDFWMGEGLVEQIEMKSAEEVVDELFSSSLVIP
FDNSICKIHDLVHDFCSIKSRKEKFF
>C88_C05H3G077530.1
NAPNKPVERNSSSTVGKIIVGFEEEAKWMIRTLTSGPAEIDVISIVGMPGLGKTTLAYRVYNHKSIVDHFDVCAWCTVDQ
ERNEKKLLQKIFNQVVGFKERFSENDIDEDVADNLRKKLCGQRYLIVLDDMWDTATLDELTRPFPEFRKGSRVILTSRKK
EVALHGKCHSDPLYLRLLRSEESWELLEKKVFGEERCPDELKDVGKMIARKCDGLPLVLDLIGGVISRKEKKEVLWLEVL
NNLSSFIFKDEEEVVKVIQLSYDHLSDHVKPCLVYLAIYRKDKDIRISELKDFWIGQGLEMKSAEEVVNELISSSLVIPF
DKFICKIHDLVHDFCYIKSRKEKLF
>C88_C05H4G079560.1
ASLQFTSTRRINEEIIGFEDVKDELIGKLKGGSSHLDVIAIVGMAGLGKTTLANKLYSDKSVVSYFDIHAHCCVSQEYTR
KDLLLAILHDITDERAKLRRETENELADKLRKLLMHKRYLLLIDDVWETSAWDDLKLCFPEDNNGSRIILTTRHYGVASH
AKHDSDPHKLRFLNSDESWMLLNKKVFNNESGPLILRDVSQEIVRKCGGLPISIILVAGILTRMKKEKHCWEQMATNLGT
SIQDQMEGTLDLSYQNLPPYLKPCFLYLGVFPEDGEIQVSKLTWLWIAEGFIKPHTGKTLEEIAENYLENLVGRNLVMID
KRSSGGRIKTCRIHDLVHEFCRKKAKLDNIL
>C88_C05H4G079560.2
ASLQFTSTRRINEEIIGFEDVKDELIGKLKGGSSHLDVIAIVGMAGLGKTTLANKLYSDKSVVSYFDIHAHCCVSQEYTR
KDLLLAILHDITDERAKLRRETENELADKLRKLLMHKRYLLLIDDVWETSAWDDLKLCFPEDNNGSRIILTTRHYGVASH
AKHDSDPHKLRFLNSDESWMLLNKKVFNNESGPLILRDVSQEIVRKCGGLPISIILVAGILTRMKKEKHCWEQMATNLGT
SIQDQMEGTLDLSYQNLPPYLKPCFLYLGVFPEDGEIQVSKLTWLWIAEGFIKPHTGKTLEEIAENYLENLVGRNLVMID
KRSSGGRIKTCRIHDLVHEFCRKKAKLDNIL
>C88_C05H4G079670.1
TDVASAHTSQLARITSMSEEMVGFDEVVNKLRWQLIRGSPDLDVISIVGMAGLGKTTLASKLYNDETVASHFDVRAQCCV
SQVYARKDLLLTILRGVQRDTVISDKLPVDELADKLQKLLKGQRYLILVDDVWETSAWDDLEPCFYDARKGSRIILTTRL
GDVASHAKLVSDPHFLRLFTQEESWMLLKTKVFNTKSCPVVLEDVGQKIAQKCAGLPLSVVLVAGILETMEKEKHCWEQV
VINLGSRIRAKSEDIINLSYHVLPFHLKPCFLYFGVFSEDEEIQVSKLTWLWMAEGLVKSHKEKLSEDVAEDHLKDLIGR
NLVMVSKKSCDGKTKTCRIHDLLLYFCKKKAKVENFL
>C88_C05H4G084600.1
ASHGTEDTYTSHTQRIDDDIVGFEDEIGTLRRQLTGGSKNLDIISIVGMPGAGKTALANKLLLDKSVADRFDIFAQCYMS
SVHSRREQLLSILETLRVSIDESSPFGKETSDLAAMLRQILQTGRYLILLDDVPNARAWNDLEHCFCDTNNGSRILLTTR
HSNVAYYARSISEPLHLRMLNDGESWTLLKKKVFGEGFCSPLFEKVGPKIVRKCGGLPLSIVFVACILAGMERTEQCWKQ
VARSLGTEIRCYPENIIEQSYQNLPYHLKSCFLYFGMFSDEEEINISKLTLLWIGEGFVKNDEHRTLEDIAEGYLKNLVE
SNLVMLAKRNCGGKVKVCRIHDILFQFCKERAHTENLI
>C88_C05H4G084620.1
IDTSSKSSELKKMSAIKEKIIGFKDEIETLVHKLIRGSRELDIISIVGMPGAGKTTLANRLYSYDSVVSHFDIRAQCHVS
PEYSQRGLLLSLLAMLQVSIDETSLLSKETDELKDILSRILRSKRYLILLDDVWDHKAWDDLKCCFPDDNTGSRILLTTR
NHDVADYVKSVNKPHHLSLLTYEESWELLKMKVFGNGSCSPLLEKVGQEIVRKCGGLRLSIVLVAGILSKIEQTEECWSE
VAKHLGINMLSALNDIIEQSYQHLHYHLKSCFLYFGAFLEFKEINVSKLTWMWIGEGFVNDLEGKSLQDIARGYLENLIR
RNLVMNAKRSSDGKVKACRVHDLLLDFCKKRAAEEHFL
>C88_C05H4G084840.1
EDTMKTVIASTSSQLARTPRMNEEIVGFEDVIENLRRKLLNGAKGQDVISIHGMPGLGKTTLANRLYSDRSFVSQFDICA
KCCVSQVYSYKELLLALLCDAIGDDSARRELCASELADMLRKTLLPRRYLILVDDVWDNSAWDDLRGCFPDANNRSRIIL
TTRHHEVAKYARVHSDPLHLRMFDEDESWKLLEKKVFGEESCSPLLKKVGLRIAKMCGQLPLSIVLVAGILSEMEKEVEC
WEQVANNLGTHIHNDSRAIVDQSYHVLPCHLKSCFLYFGAFLEDGVIEISRLIRLWISESFIKSCEGRRLEDIAEGYLEN
LIGRNLVMVTQRADSDGKVRACRLHDVLVDFCKERAAEENFL
>C88_C05H4G084840.2
EDTMKTVIASTSSQLARTPRMNEEIVGFEDVIENLRRKLLNGAKGQDVISIHGMPGLGKTTLANRLYSDRSFVSQFDICA
KCCVSQVYSYKELLLALLCDAIGDDSARRELCASELADMLRKTLLPRRYLILVDDVWDNSAWDDLRGCFPDANNRSRIIL
TTRHHEVAKYARVHSDPLHLRMFDEDESWKLLEKKVFGEESCSPLLKKVGLRIAKMCGQLPLSIVLVAGILSEMEKEVEC
WEQVANNLGTHIHNDSRAIVDQSYHVLPCHLKSCFLYFGAFLEDGVIEISRLIRLWISESFIKSCEGRRLEDIAEGYLEN
LIGRNLVMVTQRADSDGKVRACRLHDVLVDFCKERAAEENFL
>C88_C05H4G084840.3
PRMNEEIVGFEDVIENLRRKLLNGAKGQDVISIHGMPGLVYSYKELLLALLCDAIGDDSARRELCASELADMLRKTLLPR
RYLILVDDVWDNSAWDDLRGCFPDANNRSRIILTTRHHEVAKYARVHSDPLHLRMFDEDESWKLLEKKVFGEESCSPLLK
KVGLRIAKMCGQLPLSIVLVAGILSEMEKEVECWEQVANNLGTHIHNDSRAIVDQSYHVLPCHLKSCFLYFGAFLEDGVI
EISRLIRLWISESFIKSCEGRRLEDIAEGYLENLIGRNLVMVTQRADSDGKVRACRLHDVLVDFCKERAAEENFL
>C88_C05H4G084840.4
EDTMKTVIASTSSQLARTPRMNEEIVGFEDVIENLRRKLLNGAKGQDVISIHGMPGLGKTTLANRLYSDRSFVSQFDICA
KCCVSQVYSYKELLLALLCDAIGDDSARRELCASELADMLRKTLLPRRYLILVDDVWDNSAWDDLRGCFPDANNRSRIIL
TTRHHEVAKYARVHSDPLHLRMFDEDESWKLLEKKVFGEESCSPLLKKVGLRIAKMCGQLPLSIVLVAGILSEMEKEVEC
WEQVANNLGTHIHNDSRAIVDQSYHVLPCHLKSCFLYFGAFLEDGVIEISRLIRLWISESFIKSCEGRRLEDIAEGYLEN
LIGRNLVMVTQRADSDGKVRACRLHDVLVDFCKERAAEENFL
>C88_C05H4G084880.2
DDTMTTVIARTSSKLARTPRMKEEIVGFEDVIENLRKKLLSRTKGQDVISIHGMPGLGKTTVANTLYSDRSVVSQFDICA
QCCVSQVYSYKDLLLSLLRDAIGEESERRELPDNELADMLRKTLLLRRYLIFVDDVWDNSAWDDLRLWFPDVNNRSRIIL
TTRHHEVAKYASVHSDPLHLRMLDKDESWKLLEKKVFGEQSCSPLLKDVGLRIAKMCGQLPLSIVLVAGILSEMEKEVEC
WEQVANNLGTHIHNDSRAIVDQSYHVLPCHLKSCFLYFGAFLEDRVIDISRLIRLWISESFIKSCEGRRLEDIAEGYLEN
LIGRNLVIVTQRANSNGKVKACRLHDVLLDFCKERAAEENFL
>C88_C05H4G084880.3
DDTMTTVIARTSSKLARTPRMKEEIVGFEDVIENLRKKLLSRTKGQDVISIHGMPGLGKTTVANTLYSDRSVVSQFDICA
QCCVSQVYSYKDLLLSLLRDAIGEESERRELPDNELADMLRKTLLLRRYLIFVDDVWDNSAWDDLRLWFPDVNNRSRIIL
TTRHHEVAKYASVHSDPLHLRMLDKDESWKLLEKKVFGEQSCSPLLKDVGLRIAKMCGQLPLSIVLVAGILSEMEKEVEC
WEQVANNLGTHIHNDSRAIVDQSYHVLPCHLKSCFLYFGAFLEDRVIDISRLIRLWISESFIKSCEGRRLEDIAEGYLEN
LIGRNLVIVTQRANSNGKVKACRLHDVLLDFCKERAAEENFL
>C88_C05H4G084880.4
DDTMTTVIARTSSKLARTPRMKEEIVGFEDVIENLRKKLLSRTKGQDVISIHGMPGLGKTTVANTLYSDRSVVSQFDICA
QCCVSQVYSYKDLLLSLLRDAIGEESERRELPDNELADMLRKTLLLRRYLIFVDDVWDNSAWDDLRLWFPDVNNRSRIIL
TTRHHEVAKYASVHSDPLHLRMLDKDESWKLLEKKVFGEQSCSPLLKDVGLRIAKMCGQLPLSIVLVAGILSEMEKEVEC
WEQVANNLGTHIHNDSRAIVDQSYHVLPCHLKSCFLYFGAFLEDRVIDISRLIRLWISESFIKSCEGRRLEDIAEGYLEN
LIGRNLVIVTQRANSNGKVKACRLHDVLLDFCKERAAEENFL
>C88_C05H4G084970.1
DSMKTVIARTSSQLARTPSMNEEIVGFEDVIENLRKKLLNGTKGQVIISIHGMPGLGKTTLANRLYSDRSVASHFDICAQ
CCVSQVYSYKDLLLALLRDAIGEGSVRRELHANKLADMLRKTLLPRRYLILVDDVWENSVWDDLRGCFPDVNNSSRIILT
TRHHEVAKYASVHSDPLHLRMFDEVESWKLLEKKVFGVQSCSPLLKKVGQRIAKMCRQLPLSIVLVAGILSGMEKEVECW
EQVANNLGTHIHNDSRAIVDQSYHVLPCHLKSCFLYFGAFLEDRVIDISRLIRLWISESFIKSCEGRRMEDIAEGYLENL
IGRNLVMVTQRADSDGKVTACRLHDVLLDFCKKRAAEENFL
>C88_C05H4G084970.2
DSMKTVIARTSSQLARTPSMNEEIVGFEDVIENLRKKLLNGTKGQVIISIHGMPGLGKTTLANRLYSDRSVASHFDICAQ
CCVSQVYSYKDLLLALLRDAIGEGSVRRELHANKLADMLRKTLLPRRYLILVDDVWENSVWDDLRGCFPDVNNSSRIILT
TRHHEVAKYASVHSDPLHLRMFDEVESWKLLEKKVFGVQSCSPLLKKVGQRIAKMCRQLPLSIVLVAGILSGMEKEVECW
EQVANNLGTHIHNDSRAIVDQSYHVLPCHLKSCFLYFGAFLEDRVIDISRLIRLWISESFIKSCEGRRMEDIAEGYLENL
IGRNLVMVTQRADSDGKVTACRLHDVLLDFCKKRAAEENFL
>C88_C05H4G085330.1
TPAHISSESTNTPRMTGEEIVGFEDVMEKLREQLIRGTKQLDVISVVGMPGLGKTTVANKLYSDELVVSRFDIRAKCCVS
QAYSRRSVLLSILRDAIGESPTLTKLSTDVLADQLRKTLLWKRYLILVDDIWEASVWDDLRCCFHDSNNASRIILTTQHA
DVAENAKSVSDPLHLRILNDDESWKLLKQKVFGEESCSVLLSNVGQEIANKCRGLPLSIVLVAGMLTKMEKSEQCWKQVA
MNLCTNVLSNSKAIIEQSYQNLPYHLKPCFLYFGVFLEDKEINISILTWLWISEGFIKSRDDKSLEDIAEGYLENLIGRN
LVMVAKWGSGGKIKTCRIHDLLLYFCKERAKEKNLL
>C88_C05H4G088320.1
TSTHLVPSLSANTPGSNEEMESFQEAMDQMKKQLLGGSRQLDVISLVGMPGIGKTTLAEKIYNDPVITSHFDVRAQCRVT
QVYSWRDLLLAILNGVLEPIDRNEKEDGELADELHRFLLTKRFLILIDDVWDDKVWDNIHMCFKDARNRSRIILTTRLSN
VANYAKCESEPHHLRLFRDDESWTLLQQELFQGKSCPPEIVDVRFRIAKKCGGLPLFIVLVAGVIKEKKIKAELWKEIEE
SLGLLNIDSLEESMSIIGFSYRNLPHKLKPCFLYFGGLLKGKDIQVSKLTRLWVAEGFVQANEENVLEDAAEGLLEDLIS
RNLVMDVEKRPNGKLKTCRVHDLLHKFCLEKSKQENFL
>C88_C05H4G088780.1
VEQSKHLPIEYSNLMNDEEIVGFEKAEETISHHLTRGTNKLDVIPIVGMGGQGKTTCAQKLYNNVSIVHHFDVRAWCIIS
QTYNRRELLQVIFSQVTGSKDNGDKDDVLAKLLRRSLMSKRYLIVLDDMWDCMAWDDLRLCFPDDGNRSRIVITTRLEKV
GAHVMHHIDPYFLPFLTPEESCQLLQKKVFQQEGCPPELQNVSLALAKRCKGLPLVVILAAGIIKRNKVNESWWREVKKA
LFSYLDCETEDYSRASMLLSYDNLPDYLKPCLLYMGMFPEDVSIRVSKLISLWIAEGFIQNSESGRLMEEEAEGYLMDLI
HSNVVIVSTRGYNSKVKYCHVHDVVLHFCLEKSREEKFM
>C88_C05H4G097440.1
IVANAPNKPVERNSLSTVGKIIVGFEEETEWIIRKLTSGPAEIDVISIVGMPGLGKTTLAYRVYNDKSIVDHFDVCAWCT
VDQERNEKKLLQKIFNQVTGLEERFSEKDIDDDVADKLRKQLFGKRYLIVLDDMWDTATFDELTRPFPELKKGSRVILTS
RKKEVALHGKCHSDPLFLRLLRSEESWELLEKRVFGEERCPDELKDVGEKIARNCDGLPLVLDLIGGAISRKEKKETLWL
EVLNNLSSFIFNDEEEVMKVIQLSYDHLSDHVKPCLVYLASYPKDKDIRISELKNLWISQGLVQQIVMKSAEEVVDELIS
SSLVIPFDNSICKIHDLVHDFCYIKSRKEKLL
>C88_C05H4G101410.1
IVANAPNKLVERNSSSTVGKTIVGFEKETEEIIRKLTSGPAEIDVISIVGMAGLGKTTLAYRVYNDKSIVDHFDVCAWCT
VDQERNEKKLLQKIFNQVIGLKEKFSADDIDDDVADKLRKRLCGQRYLIVLDDMWDTATLDELTRPFPEFQKGSRVILTS
RKKEVALHGKCHSDPLYLRLLRSEESWELLEKRVFREERCPDELKDVGEKIARKCNGLPLVLDLIGGVISRKEKKEALWL
EVLNNLSSFIFKDEEEVVKVIQLSYDHLSDHVKPCLVYLASYPKDEDIWMSELKDLWIGEGLVEQIEMKSTEEVVNELIS
SSLVIPFNNSIFKIHDLVHEFCYIKSRKEKLF
>C88_C05H4G101410.2
IVANAPNKLVERNSSSTVGKTIVGFEKETEEIIRKLTSGPAEIDVISIVGMAGLGKTTLAYRVYNDKSIVDHFDVCAWCT
VDQERNEKKLLQKIFNQVIGLKEKFSADDIDDDVADKLRKRLCGQRYLIVLDDMWDTATLDELTRPFPEFQKGSRVILTS
RKKEVALHGKCHSDPLYLRLLRSEESWELLEKRVFREERCPDELKDVGEKIARKCNGLPLVLDLIGGVISRKEKKEALWL
EVLNNLSSFIFKDEEEVVKVIQLSYDHLSDHVKPCLVYLASYPKDEDIWMSELKDLWIGEGLVEQIEMKSTEEVVNELIS
SSLVIPFNNSIFKIHDLVHEFCYIKSRKEKLF
>C88_C05H4G101410.3
IVANAPNKLVERNSSSTVGKTIVGFEKETEEIIRKLTSGPAEIDVISIVGMAGLGKTTLAYRVYNDKSIVDHFDVCAWCT
VDQERNEKKLLQKIFNQVIGLKEKFSADDIDDDVADKLRKRLCGQRYLIVLDDMWDTATLDELTRPFPEFQKGSRVILTS
RKKEVALHGKCHSDPLYLRLLRSEESWELLEKRVFREERCPDELKDVGEKIARKCNGLPLVLDLIGGVISRKEKKEALWL
EVLNNLSSFIFKDEEEVVKVIQLSYDHLSDHVKPCLVYLASYPKDEDIWMSELKDLWIGEGLVEQIEMKSTEEVVNELIS
SSLVIPFNNSIFKIHDLVHEFCYIKSRKEKLF
>C88_C05H4G101430.1
ANAPNKPVERNSSSTVGKIIVGFEEETEWIIRKLTSGPAEIDVISIVGMPGIGKTTLAYRVYNDKSIVDHFDVCAWCTID
QERNEKKLLQKIFNQVIGLKERFSEKDIDDDVADKLRKQLFGKRYLIVLDDMWDTETFDELTRPFPELQKGSRVILTSRK
KEVALHGKCHSDPLYLRLLRSDESLELLEKKVFGEERCPDELKDVGEKIARKCDGLPLVLDLIGGVISRKEKKEALWLEV
LDNLSSFIFKDEEEVMKIAQGLEMKNAEEVVDVLISSSLVIPFDNSICKIHDLVHDFCYIKSRKEKLF
>C88_C05H4G101470.1
NAPNKPVERNSSSTVGKIIVGFEEETERIIRKLTSGPAEIDVISIVGMPGLGKTTLAYRVYNDKSIVDHFDVCAWCTVDQ
ERNEKKLLQKIFNQVIGFNEKFSEDDIDDKVADKLRKKLCGQRYLIVLDDMWDTATLDELKRPFPEFQKGSRVILTSRKK
EVALHGKCHSDPLYLRILRSEESWELLEKRVFGEERCPDELKDVGEMIARKCDGLPLVLDLIGGVISRKEKKEALWVEVL
NNLSSFIFKDEEEVVKVIQLSYDHLSDHVKPCLVYLASYPKDKNIWISKLKDLWISQGLVEQIEMRSAEEVVDELILSSL
LIPFDNSICKIHDLVHDFCNIKSRKEKLL
>C88_C05H4G101530.1
PVERNSSITVGKIIVGFEEETEWIIRKLTSGPAEIDVISIVGMPGIGKTTLAYRVYNDKSIVDHFDVCAWCTVDQERNEK
KLLQKIFNQVIGLKEKFSEDGIDDDVADKLRKKLCGQRYLIVLDDMWDTATLDELTRPFPEFQKGSRVILTSRKKEVALH
GKCNSDPLYLRLLRSEESWELLEKRVFGEERCPDELKDVGKKIARKCDGLPLVLDLIGGVISRKEKKEALWLEVLNNLSS
FIFKDEEEVVKVIQLSYDHLSDHVKPCLVYLASYPKDKDIRISELKDLWIAEGLVEQIEMKSAEEVVDELISSSLVIPFD
NSICKIHDLVHEFCYIKSRKEKLF
>C88_C05H4G101550.1
NAPNKPVERNASSTVGKIIVGFEEETEWIIRKLTSGPSEIDVISIVGIPGLGKTTLAYRVYNDKSIVDHFDVCAWCTVDQ
ERNEKKLLQKIFNQVIGLKERFSEKDIDDDVADKLRKQLFGKRKQSYFNKSEKKVALHGKCHSDPLYLRLLRSEESWELL
EKRVFGEERCPDELKDVGEKIARKCDGLPLVLDLISGVISRKEKKEALWLDVLDNLGSFIFNDEEEVVKVIQLSYDHLAD
HVKPCLVYLASYPKDRDIMISELKDLWIAQGLVQQIEMRSAEEVVDVLISSSLVIPFDNSILKIHDLVHDFCYIKSRKEK
LF
>C88_C05H4G101580.1
NAPNKPVIRNSSSTVGKIIVGFEEETEWIIRKLTSGPAEIDVISIVGMPGIGKTTLAYRVYNDKSIVDHFDVCAWCTVDQ
ERNKKKLLQKIFNEVIGLKERFNEDHDIDDDVADKLRKQLFGKRYLIVLDDMWDTATLDELTRPFPELRKGSRVILTSRK
KEVALHGKCHSDPLYLRLLRSEESWELLEKRVFGEERCPDELKDVGEKIARKCDGLPLVLDLIGGVISRKEKKEALWVEV
LNNLSSFIFKDEEEVVKVIQLSYDHLSDHVKPSLVCLASYPKDKNIWISELKDLWISQGLVEQIEMRSAEEVVDELISSS
LVISLDDISCQMHDLVHDFCYIKSRKEKMF
>C88_C05H4G101580.2
NAPNKPVIRNSSSTVGKIIVGFEEETEWIIRKLTSGPAEIDVISIVGMPGIGKTTLAYRVYNDKSIVDHFDVCAWCTVDQ
ERNKKKLLQKIFNEVIGLKERFNEDHDIDDDVADKLRKQLFGKRYLIVLDDMWDTATLDELTRPFPELRKGSRVILTSRK
KEVALHGKCHSDPLYLRLLRSEESWELLEKRVFGEERCPDELKDVGEKIARKCDGLPLVLDLIGGVISRKEKKEALWVEV
LNNLSSFIFKDEEEVVKVIQLSYDHLSDHVKPSLVCLASYPKDKNIWISELKDLWISQGLVEQIEMRSAEEVVDELISSS
LVISLDDISCQMHDLVHDFCYIKSRKEKMF
>C88_C05H4G101660.1
VAIAPNKPVERNSLSTLGKIIIGFEEEIEWILRKLTSGPAEIDVISIVGMPGIGKTTLAYRVYNDKSIVDHFDVCAWCTV
DQERNEKKLLQKIFNQVIGLKEKFSEDDIDDDVADKLRKKLCGKRYLIVLDDMWDTATLDELTRPFPEFRKGSRVILTSR
KKEVALHGKFHSDPLYLRLLRSEESWELLEKSVFGEERCPDELKDVGEKISRKCDGLPLVLDLIGGVISRKEKKEALWLE
VLNNLSSFIFMDEEKVVKVIQLSYDHLSDHVKPCLVYLAIYPKDKDIRISQLKDFWIGQGLEMKNAEEVVDELISSSLVI
PFNNSICKIHDLVHEFCYIKSRKEKLF
>C88_C05H4G101660.2
VAIAPNKPVERNSLSTLGKIIIGFEEEIEWILRKLTSGPAEIDVISIVGMPGIGKTTLAYRVYNDKSIVDHFDVCAWCTV
DQERNEKKLLQKIFNQVIGLKEKFSEDDIDDDVADKLRKKLCGKRYLIVLDDMWDTATLDELTRPFPEFRKGSRVILTSR
KKEVALHGKFHSDPLYLRLLRSEESWELLEKSVFGEERCPDELKDVGEKISRKCDGLPLVLDLIGGVISRKEKKEALWLE
VLNNLSSFIFMDEEKVVKVIQLSYDHLSDHVKPCLVYLAIYPKDKDIRISQLKDFWIGQGLEMKNAEEVVDELISSSLVI
PFNNSICKIHDLVHEFCYIKSRKEKLF
>C88_C05H4G101660.3
VAIAPNKPVERNSLSTLGKIIIGFEEEIEWILRKLTSGPAEIDVISIVGMPGIGKTTLAYRVYNDKSIVDHFDVCAWCTV
DQERNEKKLLQKIFNQVIGLKEKFSEDDIDDDVADKLRKKLCGKRYLIVLDDMWDTATLDELTRPFPEFRKGSRVILTSR
KKEVALHGKFHSDPLYLRLLRSEESWELLEKSVFGEERCPDELKDVGEKISRKCDGLPLVLDLIGGVISRKEKKEALWLE
VLNNLSSFIFMDEEKVVKVIQLSYDHLSDHVKPCLVYLAIYPKDKDIRISQLKDFWIGQGLEMKNAEEVVDELISSSLVI
PFNNSICKIHDLVHEFCYIKSRKEKLF
>C88_C05H4G101660.4
VAIAPNKPVERNSLSTLGKIIIGFEEEIEWILRKLTSGPAEIDVISIVGMPGIGKTTLAYRVYNDKSIVDHFDVCAWCTV
DQERNEKKLLQKIFNQVIGLKEKFSEDDIDDDVADKLRKKLCGKRYLIVLDDMWDTATLDELTRPFPEFRKGSRVILTSR
KKEVALHGKFHSDPLYLRLLRSEESWELLEKSVFGEERCPDELKDVGEKISRKCDGLPLVLDLIGGVISRKEKKEALWLE
VLNNLSSFIFMDEEKVVKVIQLSYDHLSDHVKPCLVYLAIYPKDKDIRISQLKDFWIGQGLEMKNAEEVVDELISSSLVI
PFNNSICKIHDLVHEFCYIKSRKEKLF
>C88_C05H4G101730.1
ERSSSSTVGKIIVGFEEETKWIIRKLTSGPDEIDVISIVGMPGIGKTTLAFRVYNDESIVDHFDVCAWCTVDQERNEKKL
LQKIFNKVIGLKERFSEDHAIDDDIADKLRKRLCGKRYLIVLDDMWDTATLDELTRPFPEFQKGSRVILTSRKKEVALHG
KYHSDPLYLRFLRPEESWELLEKRVFGEERCPDELKDVGEKIARKCDGLPLVLDLIGGVISRKEKKEALWLEVLNNLSSF
IFKDEEEVVKVIQLSYDHLSDHVKPCLVYLASYPKDETLWISKLKDLWSAQGLVEQIELKSAEEVVDELISSSLVIPFDN
SICKIHDLVHDFCYIKSRKEKLL
>C88_C05H4G101730.2
ERSSSSTVGKIIVGFEEETKWIIRKLTSGPDEIDVISIVGMPGIGKTTLAFRVYNDESIVDHFDVCAWCTVDQERNEKKL
LQKIFNKVIGLKERFSEDHAIDDDIADKLRKRLCGKRYLIVLDDMWDTATLDELTRPFPEFQKGSRVILTSRKKEVALHG
KYHSDPLYLRFLRPEESWELLEKRVFGEERCPDELKDVGEKIARKCDGLPLVLDLIGGVISRKEKKEALWLEVLNNLSSF
IFKDEEEVVKVIQLSYDHLSDHVKPCLVYLASYPKDETLWISKLKDLWSAQGLVEQIELKSAEEVVDELISSSLVIPFDN
SICKIHDLVHDFCYIKSRKEKLL
>C88_C05H4G101730.3
ERSSSSTVGKIIVGFEEETKWIIRKLTSGPDEIDVISIVGMPGIGKTTLAFRVYNDESIVDHFDVCAWCTVDQERNEKKL
LQKIFNKVIGLKERFSEDHAIDDDIADKLRKRLCGKRYLIVLDDMWDTATLDELTRPFPEFQKGSRVILTSRKKEVALHG
KYHSDPLYLRFLRPEESWELLEKRVFGEERCPDELKDVGEKIARKCDGLPLVLDLIGGVISRKEKKEALWLEVLNNLSSF
IFKDEEEVVKVIQLSYDHLSDHVKPCLVYLASYPKDETLWISKLKDLWSAQGLVEQIELKSAEEVVDELISSSLVIPFDN
SICKIHDLVHDFCYIKSRKEKLL
>C88_C05H4G103360.1
GNAPNKSVERNSSSTVGKIIVGFEEETKWMIRTLTSGPAEIDVISIVGMPGLGKTTLAYRVYNHKSIVDHFDVCAWCTVD
QERNEKKLLQKIFNQVVGFKERFSENDIDEDVADNLRKKLCGQRYLIVLDDMWDTATLDELTRPFPEFRKGSRVILTSRK
KEVALHGKCHSDPLYLRLLRSEESWELLEKKVFGEERCPDELKDVGKMIARKCDGLPLVLDLIGGVISRKEKKEVLWPEV
LNNLSSFIFKDEEEVVKVIQLSYDHLSDHVKPCLVYLAIYPKDKDIRISELKDFWIGQGLEMKSAEEVVNELISSSLVIP
FDNSICKIHDLVHDFCYIKSRKEKLF
>C88_C06H1G000780.1
VVNSAKKPVESKSLTTDKIIVGFKEETNLILRKLTSGPADLDVISITGMPGSGKTTLAYKVYNDKSVSSHFDLRAWCTVD
QGYAEKKLLDKIFNQVSDSDSKLSENIDVADKLRKQLYGKRYLIVLDDVWDTTTWDELTRPFPKAQKGSRIILTTREKEV
ALHGKLYTAPLNLRLLRPEESWELLEKRAFENKSCPNELLDVGKEIAENCKGLPLVVDLIAGVIAGREKKRSVWLEVVNN
LNSFIFKNEVEVMKVIEISYDHLPDHLKPCLLYFASRRKDTAISIFELKMALGAEGFVEKTEMKSMEDVVKIYLDDLISS
SLVICFNEIGEHPSCQIHDLVHDFCMIKARKEKLF
>C88_C06H1G000780.2
VVNSAKKPVESKSLTTDKIIVGFKEETNLILRKLTSGPADLDVISITGMPGSGKTTLAYKVYNDKSVSSHFDLRAWCTVD
QGYAEKKLLDKIFNQVSDSDSKLSENIDVADKLRKQLYGKRYLIVLDDVWDTTTWDELTRPFPKAQKGSRIILTTREKEV
ALHGKLYTAPLNLRLLRPEESWELLEKRAFENKSCPNELLDVGKEIAENCKGLPLVVDLIAGVIAGREKKRSVWLEVVNN
LNSFIFKNEVEVMKVIEISYDHLPDHLKPCLLYFASRRKDTAISIFELKMALGAEGFVEKTEMKSMEDVVKIYLDDLISS
SLVICFNEIGEHPSCQIHDLVHDFCMIKARKEKLF
>C88_C06H1G000790.1
SPKKPVERKSLTTDKIIVGFEEETNLILRKLTSGPADLDVISITGMPGSGKTTLAYKVYNDKSVSSHFDLRAWCTVDQGY
DEKKLLDKIFNQVSDSDSKLSENIDVADKLRKQLFGKRYLIVLDDVWDTITWDELTRPFPDGMKGSRIILTTREKEVAFH
GKLYTDPLNLRLLRSEESWELLEKRVFGNESCPNELLDVGKEIAKNCKGLPLVADLISGVIAGREKKKSVWLEVLNNLHS
FILKNEVEVMKVIEISYDRLPDHLKPCLLYFASRRKDTAISISELKAVWVAEGFVEKTEMKSMEEVVKFYLDDLISSSLV
ILCYEIGDEPTCQVHDLVHDFCLIKAREEKLF
>C88_C06H1G000830.1
KKPVESKSLKIDKIIVGFEEEKNLILRKLTSGPADLDVISITGMPGSGKTTLAYKVYNDKSVSSHFDLRAWCTVDQGYDE
KKLLDKIFNQVSDSDSKLSENIDVADKLRKQLYGKRYLIVLDDVWDTTTWDELTRPFPEVMKGSRIIMTTREKEVALHTM
LLTAPLNLRLLRPEESWELLEKRAFGNESCPDELLDVGTEIAENCKGLPLVVDLIAGVIAGREKKKTLWLEVLNNLHSFI
FKNEVQVMKVVEISYDHLPDHLKPCLLQFASRPKDSATTIFELIAVWVAEGFVEKTKMKSMEEVVKIYLDDLISSSLVIC
FNEIGDNPTCQIHDLVHDFCLIKAREEKLF
>C88_C06H1G000880.1
PVESKSLTTGKIIVGFEEETKWILRKLTGGPTDLDVISITGMPGSGKTTLAYKVYNDKSISSHFDLRAWCTVDQEYDEKN
LLNKIINQVNGSDSKLIENIDVADKLRKQLFGKRYLIVLDDVWDTTTWDELTRPFPEVEKGSRIILTTRKKEVALHGKLY
TAPLNLRLLRSEESWELLEKRAFGNESCPDELLDVGKEIAENCKGLPLVVDLIAGVIAGREKKKSVWLEVVNNLHSFIFK
NEVEVMKVIEISYDHLPDHLKPCLLHFASNRKDNATAIYELKIVWGAEGFVEKTDMKSMEEVVKIYVDDLISSSLVICFN
EIGDSPKCQIHDLVHDFCLIKAREEKFF
>C88_C06H1G000880.2
PVESKSLTTGKIIVGFEEETKWILRKLTGGPTDLDVISITGMPGSGKTTLAYKVYNDKSISSHFDLRAWCTVDQEYDEKN
LLNKIINQVNGSDSKLIENIDVADKLRKQLFGKRYLIVLDDVWDTTTWDELTRPFPEVEKGSRIILTTRKKEVALHGKLY
TAPLNLRLLRSEESWELLEKRAFGNESCPDELLDVGKEIAENCKGLPLVVDLIAGVIAGREKKKSVWLEVVNNLHSFIFK
NEVEVMKVIEISYDHLPDHLKPCLLHFASNRKDNATAIYELKIVWGAEGFVEKTDMKSMEEVVKIYVDDLISSSLVICFN
EIGDSPKCQIHDLVHDFCLIKAREEKFF
>C88_C06H1G000880.3
PVESKSLTTGKIIVGFEEETKWILRKLTGGPTDLDVISITGMPGSGKTTLAYKVYNDKSISSHFDLRAWCTVDQEYDEKN
LLNKIINQVNGSDSKLIENIDVADKLRKQLFGKRYLIVLDDVWDTTTWDELTRPFPEVEKGSRIILTTRKKEVALHGKLY
TAPLNLRLLRSEESWELLEKRAFGNESCPDELLDVGKEIAENCKGLPLVVDLIAGVIAGREKKKSVWLEVVNNLHSFIFK
NEVEVMKVIEISYDHLPDHLKPCLLHFASNRKDNATAIYELKIVWGAEGFVEKTDMKSMEEVVKIYVDDLISSSLVICFN
EIGDSPKCQIHDLVHDFCLIKAREEKFF
>C88_C06H1G000880.4
PVESKSLTTGKIIVGFEEETKWILRKLTGGPTDLDVISITGMPGSGKTTLAYKVYNDKSISSHFDLRAWCTVDQEYDEKN
LLNKIINQVNGSDSKLIENIDVADKLRKQLFGKRYLIVLDDVWDTTTWDELTRPFPEVEKGSRIILTTRKKEVALHGKLY
TAPLNLRLLRSEESWELLEKRAFGNESCPDELLDVGKEIAENCKGLPLVVDLIAGVIAGREKKKSVWLEVVNNLHSFIFK
NEVEVMKVIEISYDHLPDHLKPCLLHFASNRKDNATAIYELKIVWGAEGFVEKTDMKSMEEVVKIYVDDLISSSLVICFN
EIGDSPKCQIHDLVHDFCLIKAREEKFF
>C88_C06H1G000900.1
LIFSLPITIKKIKLIKEEFSDLHEKIPKNRGLIVKLTSGLADLDVISITGIPGSGKTTLAYKVYNDKSVSSHFDLRAWCT
VDQGYDEKKLLNKIFNQVSDSDSKLSENIDVADKLRKQLYRKRYLIVLDDVWDTTTWDELTRPFPEVVKGSRIILTTREK
EVALHGKLYTAPLNLRLLRSVESWELLEKRAFGNESCPDDLLDVGKEIAENCKGLPLVADLIAGVIAGLEKKKTVWLEVR
NNLSFFILNGEVEVMKDTTTISSTLKDFWHAEGLVEQTEMKSVEEVMKVYLDNLISSSLVIAF
>C88_C06H1G000990.1
KKPVESKSLTAGKIIVGFEEETNWLLRKLTSGPADLDVISITGMPGSGKTTLAYKVYNDKSVSSHFDLRAWCTVDQGYDE
KKLLNKIFNQVSDSDSKLSENIDVADKLRKQLYGKRYLIVLDDVWDTTTWDELTRPFPEVVKGSRIILTTREKEVALHGK
LYSAPLNLRLLRPEESWELLEKRAFGNESCPDDLLDVGKEIAENCKGLPLVADLIAGVIAGLEKKKTMWLEVRNNLSSFI
LNGEVEVMKVIELSYDHLPHHIKPCFLYLASFPKDTAIVIILLNGLWHAEGLVEQTEMKSVEEVMDVYMDNLISSSLVIL
FNEIGDARTCQVHDLVHDFCLIKAREEKLF
>C88_C06H1G000990.2
KKPVESKSLTAGKIIVGFEEETNWLLRKLTSGPADLDVISITGMPGSGKTTLAYKVYNDKSVSSHFDLRAWCTVDQGYDE
KKLLNKIFNQVSDSDSKLSENIDVADKLRKQLYGKRYLIVLDDVWDTTTWDELTRPFPEVVKGSRIILTTREKEVALHGK
LYSAPLNLRLLRPEESWELLEKRAFGNESCPDDLLDVGKEIAENCKGLPLVADLIAGVIAGLEKKKTMWLEVRNNLSSFI
LNGEVEVMKVIELSYDHLPHHIKPCFLYLASFPKDTAIVIILLNGLWHAEGLVEQTEMKSVEEVMDVYMDNLISSSLVIL
FNEIGDARTCQVHDLVHDFCLIKAREEKLF
>C88_C06H1G000990.3
KKPVESKSLTAGKIIVGFEEETNWLLRKLTSGPADLDVISITGMPGSGKTTLAYKVYNDKSVSSHFDLRAWCTVDQGYDE
KKLLNKIFNQVSDSDSKLSENIDVADKLRKQLYGKRYLIVLDDVWDTTTWDELTRPFPEVVKGSRIILTTREKEVALHGK
LYSAPLNLRLLRPEESWELLEKRAFGNESCPDDLLDVGKEIAENCKGLPLVADLIAGVIAGLEKKKTMWLEVRNNLSSFI
LNGEVEVMKVIELSYDHLPHHIKPCFLYLASFPKDTAIVIILLNGLWHAEGLVEQTEMKSVEEVMDVYMDNLISSSLVIL
FNEIGDARTCQVHDLVHDFCLIKAREEKLF
>C88_C06H1G001250.1
PVESKSLITGKIIVGFEVETNWLLRKLTSGPADLDVISITGMPGSGKTTLAYKVYNDKSVSSHFDLRAWCTVDQGYDEKK
LLDKIFNQVSDSDSKLSENIDVADKLRKQLYGKTYLIVLDDVWDTTTWDELTRPFPAVEKGSRIILTTRKMEVALHGKLY
TTPLNLRLLRSEESWELLEKRGFGNESCPDELLDVGKEIAENCKGLPLVVDLIAGVIAGREKKKSVWLEVVNNLHSFILK
NEVEVMKVIEISFDHLPDHLKPCLLYFASRPKDKELTIYELKGVWGAEGFVEKTEMKSMEEVVKIYLDGLISSSLVICFN
EIGDDPTYQVHDLVHDYCLIKAREEKLF
>C88_C06H1G001250.10
PVESKSLITGKIIVGFEVETNWLLRKLTSGPADLDVISITGMPGSGKTTLAYKVYNDKSVSSHFDLRAWCTVDQGYDEKK
LLDKIFNQVSDSDSKLSENIDVADKLRKQLYGKTYLIVLDDVWDTTTWDELTRPFPAVEKGSRIILTTRKMEVALHGKLY
TTPLNLRLLRSEESWELLEKRGFGNESCPDELLDVGKEIAENCKGLPLVVDLIAGVIAGREKKKSVWLEVVNNLHSFILK
NEVEVMKVIEISFDHLPDHLKPCLLYFASRPKDKELTIYELKGVWGAEGFVEKTEMKSMEEVVKIYLDGLISSSLVICFN
EIGDDPTYQVHDLVHDYCLIKAREEKLF
>C88_C06H1G001250.11
PVESKSLITGKIIVGFEVETNWLLRKLTSGPADLDVISITGMPGSGKTTLAYKVYNDKSVSSHFDLRAWCTVDQGYDEKK
LLDKIFNQVSDSDSKLSENIDVADKLRKQLYGKTYLIVLDDVWDTTTWDELTRPFPAVEKGSRIILTTRKMEVALHGKLY
TTPLNLRLLRSEESWELLEKRGFGNESCPDELLDVGKEIAENCKGLPLVVDLIAGVIAGREKKKSVWLEVVNNLHSFILK
NEVEVMKVIEISFDHLPDHLKPCLLYFASRPKDKELTIYELKGVWGAEGFVEKTEMKSMEEVVKIYLDGLISSSLVICFN
EIGDDPTYQVHDLVHDYCLIKAREEKLF
>C88_C06H1G001250.12
PVESKSLITGKIIVGFEVETNWLLRKLTSGPADLDVISITGMPGSGKTTLAYKVYNDKSVSSHFDLRAWCTVDQGYDEKK
LLDKIFNQVSDSDSKLSENIDVADKLRKQLYGKTYLIVLDDVWDTTTWDELTRPFPAVEKGSRIILTTRKMEVALHGKLY
TTPLNLRLLRSEESWELLEKRGFGNESCPDELLDVGKEIAENCKGLPLVVDLIAGVIAGREKKKSVWLEVVNNLHSFILK
NEVEVMKVIEISFDHLPDHLKPCLLYFASRPKDKELTIYELKGVWGAEGFVEKTEMKSMEEVVKIYLDGLISSSLVICFN
EIGDDPTYQVHDLVHDYCLIKAREEKLF
>C88_C06H1G001250.13
PVESKSLITGKIIVGFEVETNWLLRKLTSGPADLDVISITGMPGSGKTTLAYKVYNDKSVSSHFDLRAWCTVDQGYDEKK
LLDKIFNQVSDSDSKLSENIDVADKLRKQLYGKTYLIVLDDVWDTTTWDELTRPFPAVEKGSRIILTTRKMEVALHGKLY
TTPLNLRLLRSEESWELLEKRGFGNESCPDELLDVGKEIAENCKGLPLVVDLIAGVIAGREKKKSVWLEVVNNLHSFILK
NEVEVMKVIEISFDHLPDHLKPCLLYFASRPKDKELTIYELKGVWGAEGFVEKTEMKSMEEVVKIYLDGLISSSLVICFN
EIGDDPTYQVHDLVHDYCLIKAREEKLF
>C88_C06H1G001250.14
PVESKSLITGKIIVGFEVETNWLLRKLTSGPADLDVISITGMPGSGKTTLAYKVYNDKSVSSHFDLRAWCTVDQGYDEKK
LLDKIFNQVSDSDSKLSENIDVADKLRKQLYGKTYLIVLDDVWDTTTWDELTRPFPAVEKGSRIILTTRKMEVALHGKLY
TTPLNLRLLRSEESWELLEKRGFGNESCPDELLDVGKEIAENCKGLPLVVDLIAGVIAGREKKKSVWLEVVNNLHSFILK
NEVEVMKVIEISFDHLPDHLKPCLLYFASRPKDKELTIYELKGVWGAEGFVEKTEMKSMEEVVKIYLDGLISSSLVICFN
EIGDDPTYQVHDLVHDYCLIKAREEKLF
>C88_C06H1G001250.15
PVESKSLITGKIIVGFEVETNWLLRKLTSGPADLDVISITGMPGSGKTTLAYKVYNDKSVSSHFDLRAWCTVDQGYDEKK
LLDKIFNQVSDSDSKLSENIDVADKLRKQLYGKTYLIVLDDVWDTTTWDELTRPFPAVEKGSRIILTTRKMEVALHGKLY
TTPLNLRLLRSEESWELLEKRGFGNESCPDELLDVGKEIAENCKGLPLVVDLIAGVIAGREKKKSVWLEVVNNLHSFILK
NEVEVMKVIEISFDHLPDHLKPCLLYFASRPKDKELTIYELKGVWGAEGFVEKTEMKSMEEVVKIYLDGLISSSLVICFN
EIGDDPTYQVHDLVHDYCLIKAREEKLF
>C88_C06H1G001250.16
PVESKSLITGKIIVGFEVETNWLLRKLTSGPADLDVISITGMPGSGKTTLAYKVYNDKSVSSHFDLRAWCTVDQGYDEKK
LLDKIFNQVSDSDSKLSENIDVADKLRKQLYGKTYLIVLDDVWDTTTWDELTRPFPAVEKGSRIILTTRKMEVALHGKLY
TTPLNLRLLRSEESWELLEKRGFGNESCPDELLDVGKEIAENCKGLPLVVDLIAGVIAGREKKKSVWLEVVNNLHSFILK
NEVEVMKVIEISFDHLPDHLKPCLLYFASRPKDKELTIYELKGVWGAEGFVEKTEMKSMEEVVKIYLDGLISSSLVICFN
EIGDDPTYQVHDLVHDYCLIKAREEKLF
>C88_C06H1G001250.2
PVESKSLITGKIIVGFEVETNWLLRKLTSGPADLDVISITGMPGSGKTTLAYKVYNDKSVSSHFDLRAWCTVDQGYDEKK
LLDKIFNQVSDSDSKLSENIDVADKLRKQLYGKTYLIVLDDVWDTTTWDELTRPFPAVEKGSRIILTTRKMEVALHGKLY
TTPLNLRLLRSEESWELLEKRGFGNESCPDELLDVGKEIAENCKGLPLVVDLIAGVIAGREKKKSVWLEVVNNLHSFILK
NEVEVMKVIEISFDHLPDHLKPCLLYFASRPKDKELTIYELKGVWGAEGFVEKTEMKSMEEVVKIYLDGLISSSLVICFN
EIGDDPTYQVHDLVHDYCLIKAREEKLF
>C88_C06H1G001250.3
PVESKSLITGKIIVGFEVETNWLLRKLTSGPADLDVISITGMPGSGKTTLAYKVYNDKSVSSHFDLRAWCTVDQGYDEKK
LLDKIFNQVSDSDSKLSENIDVADKLRKQLYGKTYLIVLDDVWDTTTWDELTRPFPAVEKGSRIILTTRKMEVALHGKLY
TTPLNLRLLRSEESWELLEKRGFGNESCPDELLDVGKEIAENCKGLPLVVDLIAGVIAGREKKKSVWLEVVNNLHSFILK
NEVEVMKVIEISFDHLPDHLKPCLLYFASRPKDKELTIYELKGVWGAEGFVEKTEMKSMEEVVKIYLDGLISSSLVICFN
EIGDDPTYQVHDLVHDYCLIKAREEKLF
>C88_C06H1G001250.4
PVESKSLITGKIIVGFEVETNWLLRKLTSGPADLDVISITGMPGSGKTTLAYKVYNDKSVSSHFDLRAWCTVDQGYDEKK
LLDKIFNQVSDSDSKLSENIDVADKLRKQLYGKTYLIVLDDVWDTTTWDELTRPFPAVEKGSRIILTTRKMEVALHGKLY
TTPLNLRLLRSEESWELLEKRGFGNESCPDELLDVGKEIAENCKGLPLVVDLIAGVIAGREKKKSVWLEVVNNLHSFILK
NEVEVMKVIEISFDHLPDHLKPCLLYFASRPKDKELTIYELKGVWGAEGFVEKTEMKSMEEVVKIYLDGLISSSLVICFN
EIGDDPTYQVHDLVHDYCLIKAREEKLF
>C88_C06H1G001250.5
PVESKSLITGKIIVGFEVETNWLLRKLTSGPADLDVISITGMPGSGKTTLAYKVYNDKSVSSHFDLRAWCTVDQGYDEKK
LLDKIFNQVSDSDSKLSENIDVADKLRKQLYGKTYLIVLDDVWDTTTWDELTRPFPAVEKGSRIILTTRKMEVALHGKLY
TTPLNLRLLRSEESWELLEKRGFGNESCPDELLDVGKEIAENCKGLPLVVDLIAGVIAGREKKKSVWLEVVNNLHSFILK
NEVEVMKVIEISFDHLPDHLKPCLLYFASRPKDKELTIYELKGVWGAEGFVEKTEMKSMEEVVKIYLDGLISSSLVICFN
EIGDDPTYQVHDLVHDYCLIKAREEKLF
>C88_C06H1G001250.6
PVESKSLITGKIIVGFEVETNWLLRKLTSGPADLDVISITGMPGSGKTTLAYKVYNDKSVSSHFDLRAWCTVDQGYDEKK
LLDKIFNQVSDSDSKLSENIDVADKLRKQLYGKTYLIVLDDVWDTTTWDELTRPFPAVEKGSRIILTTRKMEVALHGKLY
TTPLNLRLLRSEESWELLEKRGFGNESCPDELLDVGKEIAENCKGLPLVVDLIAGVIAGREKKKSVWLEVVNNLHSFILK
NEVEVMKVIEISFDHLPDHLKPCLLYFASRPKDKELTIYELKGVWGAEGFVEKTEMKSMEEVVKIYLDGLISSSLVICFN
EIGDDPTYQVHDLVHDYCLIKAREEKLF
>C88_C06H1G001250.7
PVESKSLITGKIIVGFEVETNWLLRKLTSGPADLDVISITGMPGSGKTTLAYKVYNDKSVSSHFDLRAWCTVDQGYDEKK
LLDKIFNQVSDSDSKLSENIDVADKLRKQLYGKTYLIVLDDVWDTTTWDELTRPFPAVEKGSRIILTTRKMEVALHGKLY
TTPLNLRLLRSEESWELLEKRGFGNESCPDELLDVGKEIAENCKGLPLVVDLIAGVIAGREKKKSVWLEVVNNLHSFILK
NEVEVMKVIEISFDHLPDHLKPCLLYFASRPKDKELTIYELKGVWGAEGFVEKTEMKSMEEVVKIYLDGLISSSLVICFN
EIGDDPTYQVHDLVHDYCLIKAREEKLF
>C88_C06H1G001250.8
PVESKSLITGKIIVGFEVETNWLLRKLTSGPADLDVISITGMPGSGKTTLAYKVYNDKSVSSHFDLRAWCTVDQGYDEKK
LLDKIFNQVSDSDSKLSENIDVADKLRKQLYGKTYLIVLDDVWDTTTWDELTRPFPAVEKGSRIILTTRKMEVALHGKLY
TTPLNLRLLRSEESWELLEKRGFGNESCPDELLDVGKEIAENCKGLPLVVDLIAGVIAGREKKKSVWLEVVNNLHSFILK
NEVEVMKVIEISFDHLPDHLKPCLLYFASRPKDKELTIYELKGVWGAEGFVEKTEMKSMEEVVKIYLDGLISSSLVICFN
EIGDDPTYQVHDLVHDYCLIKAREEKLF
>C88_C06H1G001250.9
PVESKSLITGKIIVGFEVETNWLLRKLTSGPADLDVISITGMPGSGKTTLAYKVYNDKSVSSHFDLRAWCTVDQGYDEKK
LLDKIFNQVSDSDSKLSENIDVADKLRKQLYGKTYLIVLDDVWDTTTWDELTRPFPAVEKGSRIILTTRKMEVALHGKLY
TTPLNLRLLRSEESWELLEKRGFGNESCPDELLDVGKEIAENCKGLPLVVDLIAGVIAGREKKKSVWLEVVNNLHSFILK
NEVEVMKVIEISFDHLPDHLKPCLLYFASRPKDKELTIYELKGVWGAEGFVEKTEMKSMEEVVKIYLDGLISSSLVICFN
EIGDDPTYQVHDLVHDYCLIKAREEKLF
>C88_C06H1G001270.1
PRPVESKSLTTDKIIVGFEEETNLILRKLTSGPADLDVISITGMPGSGKTTLAYNVYNNKSVSSHFDLRAWCTVNQGYDE
KKLLDKIFNQVSDSDSKLSENIDVADKLRKQLYGKRYLIVLDDVWDTTTWDELTRPFPNGTKGSRIILSTRKKEVALHGK
VYTAPLDLRLLRSEESWELLEKRAFGNESCPVELLDVGKEIAENCKGLPLVVDLIAGVISGREKKKSVWLEVVNNLHSFI
LKNEVEVMKVIEISYDHLPDHLKPCLLFFVGWPKDTAATIYELQAAWIAGGFVEKTEMKSTEEMVKIYVDNLISSSLVIC
FNEIGDEPTCQVHDLVRDFCLIKARKEKLF
>C88_C06H1G001290.1
KPVESKPLTTGKIIVGFEEETNWVLRKLTSGPPNLDVISITGMPGSGKTTLAYKVYNDKSVSSHFDIRAWCTVDQGYDEK
KLLDKIFNQVSDLDSKLSENIDVADKLRKQLYGKRYLIVLDDVWDTTTWDELTRPFPEVVKGSRIILTTRKKEVALHGKL
YTSPLNLRLLRSEESWELLEKRAFGNESCPVELLDVGKEIAENCKGLPLVADLIAGVIAGREKKRNVWLEFLNNLHSFIL
KNEVEVMKVIEISYDHLPDHLKPCLLYFAGWPKDTAVTIYELKLLLDAGGFVEKTEMKSMEEMVKIYVDDLISSSLVICF
NEIGDEPTCQVHDLVHDFCLIKAREEKLF
>C88_C06H1G001290.3
KPVESKPLTTGKIIVGFEEETNWVLRKLTSGPPNLDVISITGMPGSGKTTLAYKVYNDKSVSSHFDIRAWCTVDQGYDEK
KLLDKIFNQVSDLDSKLSENIDVADKLRKQLYGKRYLIVLDDVWDTTTWDELTRPFPEVVKGSRIILTTRKKEVALHGKL
YTSPLNLRLLRSEESWELLEKRAFGNESCPVELLDVGKEIAENCKGLPLVADLIAGVIAGREKKRNVWLEFLNNLHSFIL
KNEVEVMKVIEISYDHLPDHLKPCLLYFAGWPKDTAVTIYELKLLLDAGGFVEKTEMKSMEEMVKIYVDDLISSSLVICF
NEIGDEPTCQVHDLVHDFCLIKAREEKLF
>C88_C06H1G001300.1
IVVKNSPKKSVESKPLTTGKITVGFEEETNWIIRKLTSGPADLDVISITGMPGSGKTTLAYKIYNDKSVSSHFDLRAWCT
VDQEYDEKKLLHKIFNQVSDLDSKLTENIDVADMLRKQLFGKRYLIVIDDMWDTATWDDLTRPFPIVEKGSRIILTTREM
EVALHGRRNTDPLNLRLLRPEESWELFEKRAFGKESCPDELFNVGKEIAQNCKGLPLVADLIAGVVARKEKKKTVWLEVR
NNLSSFILNSEVEVMKVIELSYDHLPNHLKPCFLYLARFPKDSPMIILALKDFWRAEGLVEQTEMKSVEEVMKVYLDNLI
SSSLVFLFNEIGDHPTCRLHDLVHDFCLMKARKEKLF
>C88_C06H1G004780.1
SPEKSVERNSLTAGKIIVGFEEETNMIIRKLTSRPADLDVISITGMLGSGKTTLAFKVYNDKSVSSHFDIRVWCTVGHEY
DEKKLLHKILNQVTGPDLKFSEDTDVADMLRRQLFGKRYLIVLDDVWDNTTWDELTKPFPEFEKRSRIILTTREKKVALH
GKRNTDPTNLRLLRPEESWELLEKRAFGKESCPDELFDVGKEIAENCKGLPLVADLIAGVIAVEVLKVIGLSYEHLPDHV
KPSFLYLASFTKADEIPIYFLKEVWCAEGFVEHTEMKSVEEVMDVYLDNLISSSLVIPLNDIGDDPSCRLHDLVHDFCLI
KARKEKLF
>C88_C06H1G005380.1
SPKKLVKNNSSPADKMIVGFEEETNWLMRKLTSGPADLDVISITGMPGSGKTTLAYKVYKDKSISSHFDLRAWSTVDQEH
DEKKLLVKLYNQVIGSDLKFSEDIDVADLLRRQLFGKRYLIVLDDVWDTTTWDELTRPFPEVKKVSRIILTTREKKAALH
GKRSTDPLNLRLLTPEESWELLEKRTFGNESCPDELLDVGKEIAENCKGLPLVVDLISGVIDGREKKKTVWLEVVNNLHS
FILKNEVEVMKVIEISYDHFPDHLKPCLLHFASRPKDSAITIYELKDVWVAEGFVEKTEMKSMEEVVKIYVDDLISSSLV
ICFNDIGNDPTCKIHDLVHDFCLIKAREEKLF
>C88_C06H1G005380.2
SPKKLVKNNSSPADKMIVGFEEETNWLMRKLTSGPADLDVISITGMPGSGKTTLAYKVYKDKSISSHFDLRAWSTVDQEH
DEKKLLVKLYNQVIGSDLKFSEDIDVADLLRRQLFGKRYLIVLDDVWDTTTWDELTRPFPEVKKVSRIILTTREKKAALH
GKRSTDPLNLRLLTPEESWELLEKRTFGNESCPDELLDVGKEIAENCKGLPLVVDLISGVIDGREKKKTVWLEVVNNLHS
FILKNEVEVMKVIEISYDHFPDHLKPCLLHFASRPKDSAITIYELKDVWVAEGFVEKTEMKSMEEVVKIYVDDLISSSLV
ICFNDIGNDPTCKIHDLVHDFCLIKAREEKLF
>C88_C06H1G005380.3
SPKKLVKNNSSPADKMIVGFEEETNWLMRKLTSGPADLDVISITGMPGSGKTTLAYKVYKDKSISSHFDLRAWSTVDQEH
DEKKLLVKLYNQVIGSDLKFSEDIDVADLLRRQLFGKRYLIVLDDVWDTTTWDELTRPFPEVKKVSRIILTTREKKAALH
GKRSTDPLNLRLLTPEESWELLEKRTFGNESCPDELLDVGKEIAENCKGLPLVVDLISGVIDGREKKKTVWLEVVNNLHS
FILKNEVEVMKVIEISYDHFPDHLKPCLLHFASRPKDSAITIYELKDVWVAEGFVEKTEMKSMEEVVKIYVDDLISSSLV
ICFNDIGNDPTCKIHDLVHDFCLIKAREEKLF
>C88_C06H1G005390.1
KKPVESKSLTTGKIIVGFEEETNWIIRKLFGGPADLDVISITGMPGSGKTTLAYKVYSDKSVSSHFDLCAWCTVDQEHDE
KKLLGTIFNQVSDSDSKLSENIDVADELRKQLYGKRYLIVLDDLWDTATWDELTRPFPRVKKGSRIILTTREKEVALHGN
TAPLNLRLLRSEESWELLKKRAFGIESCPDDLLDVGKEIAENCKGLPLVADLIAGVIAGLEKKKTVWLEVRNNLSSFILN
SKMEVMKVIELSYDHLPHHLKPCFFYLASNPKDTAMEISLLKHFWLAEGLVEQTEMKSVEEVMKVYLDKLISSSLVISFN
EIGENPTFQLHDLVHDFCLIKARKEKFF
>C88_C06H1G010500.1
YVVEPSKHLPTQHSNPVSDEDIVGFEIATEKLIQYLTRGRSELDVIPIVGMGGQGKTTCARMLYDNRFIISHFDVRAWCT
VSQTYNRRELLQDIFSQVTHSKDKGDKDDVLADMLRKNLIGKRYIIVLDDMWDGMAWEDLRLSFPDVGNRSRIIVTTRLE
KVGEQVMHYIDPYHLPSLTTKESCQLLQRKVFQKEDCPPELQDVSQAVAEKCKGLPLVVVLLAGIIKKRKMEESWWNEVK
DALFDYLDLEFEDYSLATMQLSFDNLPHCLKPCLLYMGMFPEDTRIPVSKLISVWTAEGFVQNIESAEDYLMDLISSNVV
MVSKKSYDGKVKICQVHDAVRHFCLERSREENFM
>C88_C06H2G034570.1
VVNTSKKPVESKSLTAGKIIVGFEEETNWLLRKLTSGPADLDVISITGMPGSGKTTLAYKVYNDKSVSSHFDLRAWCTVD
QGYDEKKLLNKIFNQVSDSDSKLSENIDVADKLRKQLYGKRYLIVLDDVWDTTTWDELTRPFPEVVKGSRIILTTREKEV
ALHGKLYSAPLNLRLLRPEESWELLEKRAFGNESCPDDLLDVGKEIAENCKGLPLVADLIAGVIAGLEKKKTMWLEVRNN
LSSFILNGEVEVMKVIELSYDHLPHHIKPCFLYLARFPKDTAIIILFLNGLWHAEGLVEQTEMKSVEEVMDAYLDNLISS
SLVILFNEIGDERTCQVHDLVHDFCLIKAREEKFF
>C88_C06H2G034580.1
KPVESKSLTTDKIIVGFEEETNLILRKLTSGPADLDVISITGMPGSGKTTLAYKVYKDKSISSHFDLRAWCTVDQEHDEK
KLMGTIFNQVSDSDSKLSENIDVADKLRRQLYGKRYLIVLDDVWDTTILDELTRPFPEVKKGSRIILTTREKKVALHGKN
CPDDLLDVGKEIAKNWKGLPLVADLIAGVIAGREKKKSVWLEVVNNLHSFILNSEMEVMKVIELSYDHLPHHLKPWFLYL
ASFPKDRALTISVLKVVWSAEGLVEQTEMKSVEEVMDVYMDNLISSSLVIAFNEIDKFKYIIFLF
>C88_C06H2G034590.1
KPVESKSLITDKIIVGFKEETNLILRKLTSGPADLDVISITGMPGSGKTTLAYKVYNDKSVSSHFDLRAWCTVDQGHDEK
KLLNKIFNQVSDSDSKLSENIDVADKLRKQLFGKRYLIVLDDVWDTNTWDELTGPFPDCMKGSRIILTTREKKVALHGEV
NTDPLELRLLRSEETWELLEKRAFGNESCPVELLDVGKEIAENCKGLPLVADLIAGVIAGREKKKTVWLEVQNNLSSFIL
NSEVEVMKVIELSYDHLPHHIKPCFLYLASFLKDTAITISILKDFWSAEGLVEQTEMKSVKEVMDVYMDNLISSSLVIAF
NEIGKSLTLQLHDLVHEFCLIKAREEKLF
>C88_C06H2G034590.2
KPVESKSLITDKIIVGFKEETNLILRKLTSGPADLDVISITGMPGSGKTTLAYKVYNDKSVSSHFDLRAWCTVDQGHDEK
KLLNKIFNQVSDSDSKLSENIDVADKLRKQLFGKRYLIVLDDVWDTNTWDELTGPFPDCMKGSRIILTTREKKVALHGEV
NTDPLELRLLRSEETWELLEKRAFGNESCPVELLDVGKEIAENCKGLPLVADLIAGVIAGREKKKTVWLEVQNNLSSFIL
NSEVEVMKVIELSYDHLPHHIKPCFLYLASFLKDTAITISILKDFWSAEGLVEQTEMKSVKEVMDVYMDNLISSSLVIAF
NEIGKSLTLQLHDLVHEFCLIKAREEKLF
>C88_C06H2G034590.3
KPVESKSLITDKIIVGFKEETNLILRKLTSGPADLDVISITGMPGSGKTTLAYKVYNDKSVSSHFDLRAWCTVDQGHDEK
KLLNKIFNQVSDSDSKLSENIDVADKLRKQLFGKRYLIVLDDVWDTNTWDELTGPFPDCMKGSRIILTTREKKVALHGEV
NTDPLELRLLRSEETWELLEKRAFGNESCPVELLDVGKEIAENCKGLPLVADLIAGVIAGREKKKTVWLEVQNNLSSFIL
NSEVEVMKVIELSYDHLPHHIKPCFLYLASFLKDTAITISILKDFWSAEGLVEQTEMKSVKEVMDVYMDNLISSSLVIAF
NEIGKSLTLQLHDLVHEFCLIKAREEKLF
>C88_C06H2G034630.1
TPKKPVESKSLRAGKIIVGFEEETNWLLRKLTSGPADLDVISITGMPGSGKTTLAYKVYNDKSVSSHFDLRAWCTVDQGY
DEKKLLNKIFNQVSDSDSKLSENIDVADKLRKQLYGKRYLIVLDDVWDTTTWDELTRPFPEVVKGSRIILTTREKEVALH
GKLYSAPLNLRLLRPEESWELLEKRAFGNESCPDDLLDVGKEIAENCKGLPLVADLIAGVIAGLEKKKTMWLEVRNNLSS
FILNGEVEVMKVIELSYDHLPHHIKPCFLYLASFPKDTAIVIILLNGLWHAEGLVEQTEMKSVEEVMDVYMDNLISSSLV
ILFNEIGDARTCQVHDLVHDFCLIKAREEKLF
>C88_C06H2G034650.1
SPKKPVESKSLTTDKIIVGFEEETNLILRKLTSGPADLDVISITGMPGSGKTTLAYKVYNDKSVSSHFDLRAWCTVDQGY
DEKKLLDKIFNQVTDSDSKLSENIDVADKLRKQLYGKRYLIVLDDVWDTTTWDELTRPFPEVTKGSRIIMTTREKEVALH
GKLYTAPLDLRLLRSEESWELLEKRAFGNESCPDELLDVGTEIAENCKGLPLVVDLIAGVIAGTEKKKSVWLEVVNNLNS
FILKNEVEVMKVIEISYNHLPDLLKPCLLHFSSRPKDSATTIYELKAVWVAEGFVENMEMKSMEEVVKMYLDDLISSSLV
ICFNEIGDNPTFQIHDLVHDFCLIKAREEKLF
>C88_C06H2G034660.1
KEPVERKSLTTDKIIVGFEEETNLILRELTRGPAELDVISITGMPGSAKTTLAFKVYNDKSISCHFDLRAWCTVDQEYDE
KNLLNKIFNQVNGLDSNLIENIDVADKLRKQLLGKRYLIVLDDVWDTTTWDELTRPFPNGMKGSRIILTTREKEVALHGK
RYTDPLELRLLRSEESWELLEKRAFGNESCLDELLDVGKEIAENCKGLPLVADLIAGVIAGREKKKTVWLEVQNNLSSFI
LNSEVEVMKVIELSYDHLPHHIKPCFLYLASIPKDIALTIYAMNGLWHAEGLVEQTEMNSVKEVVDVYMDNLISSSLVIA
FNEIGDYPTFQLHDLVHEFCLIKARKEKLF
>C88_C06H2G034710.1
PVDGKSLTAGKIIVGFEEETNWLLRKLTSGPADLDVISITGMPGSGKTTLASKVYNDKSVSSHFDLRAWCTVDQGYDKNK
LLDKIFNQVSDSDSKLSENIDVADKLRKQLFGKRYLIVLDDVWDTNTWDELTRPFPEVEKGSRIILTTRKMEVALHGKLY
TAPLNLRLLRSEESWELLEKRAFGNEICPDELLDVGKQIAENCKGLPLVVDLIAGVIAGREKKKSVWLEVVNNLHSFILK
NEVEVMKVIEISYDHLPDHLKPCLLHFASKPKDSALTIYEWKAAWVAEGFVEKMEMKSMEEVVKIYLDDLISSNLVICFN
EIGRYPSCQVHDLVHDFCLIKAREEKLF
>C88_C06H2G034710.2
PVDGKSLTAGKIIVGFEEETNWLLRKLTSGPADLDVISITGMPGSGKTTLASKVYNDKSVSSHFDLRAWCTVDQGYDKNK
LLDKIFNQVSDSDSKLSENIDVADKLRKQLFGKRYLIVLDDVWDTNTWDELTRPFPEVEKGSRIILTTRKMEVALHGKLY
TAPLNLRLLRSEESWELLEKRAFGNEICPDELLDVGKQIAENCKGLPLVVDLIAGVIAGREKKKSVWLEVVNNLHSFILK
NEVEVMKVIEISYDHLPDHLKPCLLHFASKPKDSALTIYEWKAAWVAEGFVEKMEMKSMEEVVKIYLDDLISSNLVICFN
EIGRYPSCQVHDLVHDFCLIKAREEKLF
>C88_C06H2G034760.1
SPKKPVESKSLTTDKIIVGFEEETNLILRKLTSGPADLDVISITGMPGSGKTTLAYKVYNDKSISSHFDLRAWCTVDQGY
DEKKLFDKIFNQVSDSDSKLSEKIDVADKLRKQLFGKRYLIVLDDVWDTTTWDELTRPFPEVKKGSRIILTTQEKEVALH
GKLYTAPLNLRLLRSEESWELLEKRAFGNESCPVELLDVGKEIAKNCKGLPLVADLIAGVIAGREKKKTVWLEVQNNLSS
FILNSEVEVMKVIELSYDHLPHHIKPCFLYLANFLKDTAITISFLKDFWSAEGLVEQTEMKSVKEVMDVYMDNLISSSLV
IAFNEIGKSLTLQLHDLVHDFCLIKAREEKLL
>C88_C06H2G035040.1
VVVKSPKKLVESESSPAGKIIVGFKEETNWLMKKLTSGQADLAVISITGMPGSGKTTLAYKVYNDKSVSSHFDLRAWCTV
DQGYDERKLLDKIFNQVSDSDSKLSENIDVADKLRKQLLGKRYLIVLDDVWDTTILDELRRSFPEVNKGSRIILTTREKK
VASHGKPYTDLLNLRLLRSEESWELLEKRAFGNESCPDELLDVGKEIAENCKGLPLVVDLIAGVIAGREKKKSMWLEVVN
NLHSFILKNEVEVMKVIEISYDHLPDHLKPCLLYFASWPKDTAVTIYEFKLLLDTGGFVEKTEMKSTEEMVKIYVDDLIS
SSLVICFNEIGDEPTCQVHDLVHDFCLITARKEKYF
>C88_C06H2G035040.2
VVVKSPKKLVESESSPAGKIIVGFKEETNWLMKKLTSGQADLAVISITGMPGSGKTTLAYKVYNDKSVSSHFDLRAWCTV
DQGYDERKLLDKIFNQVSDSDSKLSENIDVADKLRKQLLGKRYLIVLDDVWDTTILDELRRSFPEVNKGSRIILTTREKK
VASHGKPYTDLLNLRLLRSEESWELLEKRAFGNESCPDELLDVGKEIAENCKGLPLVVDLIAGVIAGREKKKSMWLEVVN
NLHSFILKNEVEVMKVIEISYDHLPDHLKPCLLYFASWPKDTAVTIYEFKLLLDTGGFVEKTEMKSTEEMVKIYVDDLIS
SSLVICFNEIGDEPTCQVHDLVHDFCLITARKEKYF
>C88_C06H2G035050.1
KEDISNLLEKAPKNRSLIVVNSPKKSVESKSLTTGKIIVGFEEETNWIIRKLTSGLADLDVISITGMPGTGKTTLAYKVY
NDKSVSSHFDLRAWCTVGQEYDEKKLLHKIFNQVSDLDSKLSENIDVADMLRKQLFGKRYLIVIDDVWDTTTWDDLTRPF
PTVDKGSRIILTTRELEVALHGKRNTDPLNLRLLRPEESWELFEKRAFGKESCPDELLNVGKELAQNCKGLPLVADLIAG
VVARKEKKKTVWLEVRNNLSSFILNSEVEVMKVIELSYDHLPNHLKPCFLYLARFPKDSPMIILALKDFWRAEGLVEQTE
MKSVEEVMDVYLDNLISSSLVFLFNEIGDHPTCRLHDLVHDFCLMKAKKEKLF
>C88_C06H2G039480.1
KKPVESKSLTTGKIIVGFEEETNWIIRKLFGGPADLDVISITGMPGSGKTTLAYKVYSDKSVSSHFDLCAWCTVDQEHDE
KKLLGTIFNQVSDSDSKLSENIDVADELRKQLYGKRYLIVLDDLWDTATWDELTRPFPRVKKGSRIILTTREKEVALHGN
TAPLNLRLLRSEESWELLKKRAFGIESCPDDLLDVGKEIAENCKGLPLVADLIAGVIAGLEKKKTVWLEVRNNLSSFILN
SKMEVMKVIELSYDHLPHHLKPCFFYLASNPKDTAMEISLLKHFWLAEGLVEQTEMKSVEEVMKVYLDKLISSSLVISFN
EIGENPTFQLHDLVHDFCLIKARKEKFF
>C88_C06H2G043970.1
VEPSKHLPTRHSNPVSDEDIVGFEIATEKLIQYLTQGRSELDVIPIVGMGGQGKTTCARMLYDNRIIISHFDVRAWCTVS
QTYNRRELLQDIFSQVTDSEDKGDKDDVLADMLRKNLIGKRYIIVLDDMWDVMAWEDLRLSFPDVGNRSRIIVTTRLEKV
GEQVMHYIDPCHLPSLTTKESCQLLQRKVFQKEDCPPELQDVSQAVAEKCKGLPLVVVLIAGIIKKRKMEESWWNEVKDA
LFDYLDRELEEYSLATMQLSFDNLPHCLKPCLLYMGMFPEDTRIPVSKLISVWTAEGFVQNIESAEDYLMDLISSNVVMV
SKKSYDGKVKICQVHDVVRHFCLERSREENFM
>C88_C06H3G067400.1
PKKPVESKSLTTDKIIVGFEEETNLILRELTRGPAELDVISITGMPGSGKTTLAFKVYNDKSISCHFDLRAWCTVDQEYD
EKNLLNKIFNQVNGLDSNLIENIDVADKLRKQLLGKRYLIVLDDVWDTTTWDELTRPFPNGMKGSRIILTTRAKEVALHG
KRYTDPLELRLLRSEESWELLEKRAFGNESCPDELLDVGKEIAKNCKGLPLVADLVAGVIAGREKKKTVWLEVQNNLSSF
ILNSEVEVMKVIELSYDHLPHHIKPCFLYLASFPKDTAITIYTLNGLWLAEGLVEQTEMKSVEEVIKVYVDNLISSSLVI
AFNEIGESLTLQLHDLVHEFCLIKAREEKLF
>C88_C06H3G067400.2
PKKPVESKSLTTDKIIVGFEEETNLILRELTRGPAELDVISITGMPGSGKTTLAFKVYNDKSISCHFDLRAWCTVDQEYD
EKNLLNKIFNQVNGLDSNLIENIDVADKLRKQLLGKRYLIVLDDVWDTTTWDELTRPFPNGMKGSRIILTTRAKEVALHG
KRYTDPLELRLLRSEESWELLEKRAFGNESCPDELLDVGKEIAKNCKGLPLVADLVAGVIAGREKKKTVWLEVQNNLSSF
ILNSEVEVMKVIELSYDHLPHHIKPCFLYLASFPKDTAITIYTLNGLWLAEGLVEQTEMKSVEEVIKVYVDNLISSSLVI
AFNEIGESLTLQLHDLVHEFCLIKAREEKLF
>C88_C06H3G067400.3
PKKPVESKSLTTDKIIVGFEEETNLILRELTRGPAELDVISITGMPGSGKTTLAFKVYNDKSISCHFDLRAWCTVDQEYD
EKNLLNKIFNQVNGLDSNLIENIDVADKLRKQLLGKRYLIVLDDVWDTTTWDELTRPFPNGMKGSRIILTTRAKEVALHG
KRYTDPLELRLLRSEESWELLEKRAFGNESCPDELLDVGKEIAKNCKGLPLVADLVAGVIAGREKKKTVWLEVQNNLSSF
ILNSEVEVMKVIELSYDHLPHHIKPCFLYLASFPKDTAITIYTLNGLWLAEGLVEQTEMKSVEEVIKVYVDNLISSSLVI
AFNEIGESLTLQLHDLVHEFCLIKAREEKLF
>C88_C06H3G067470.1
KKPVESKSLTTGKIIVGFEEETNLILRELTRGPAELAVISITGMPGSGKTTLAFKVYNDKSISCHFDLRAWCTVDQEYDE
NNLLNKIFNQVNGLDSNLIENIDVADKLRKQLLGKRYLIVLDDVWDTTTWDELTRPFPNGMKGSRIILTTREKEVALHGK
RYTDPLELRLLRSEESWELLEKRAFGNESCPDELLDVGKEIAKNCKGLPLVADLIAGVIAGREKKKTVWLEVQNNLSSFI
LNSEVEVMKVIELSYDHLPHHIKPCFLYLASFPKDTALTIYAMNGLWHAEGLVEQTEMNSVKEVMDNLISSSLVIAFNEI
GDYLTCQLHDLVHEFCLIKAREERLF
>C88_C06H3G067790.1
VNSPKKSVESKSLTTDKIIVGFEEETNWIMRKLTSGPADLDVISITGMPGSGKTTLAYKVYKDKSISSHFDLRAWCTVGQ
EHDEKKLLGTIFNQVSDSDSKLSENIDVADKLRRQLYVKRYLIVLDDVWDTTILDELTRPFPDVKKGSRIILTTREKKVA
LHGKLYTAPLNLRLLRSEECWELLEKRAFGNENFPDELLDVGKEIAENCKGLPLVADLIAGVISGREKKRTAWLEVQNNL
SSFILNSEVEVMKVIELSYNHLPHHLKLCFLYLASFPKDTALPISALKAVWSAEGLVEQSEMKSVEEVMDIYMDNLISSS
LVILFNEIGELPSCRLHDLVHDFCLIKAREEKLF
>C88_C06H3G067820.1
PVQRKSLTIGKIIVGFEEETNWIMRKLTSGPADLDVISITGMPGSGKTTLAYKVYNDKSVSSHFDLRAWCTVDQQYDEKK
LLDKIFNQVSDSDSKLSKNSDVADMLRKQLLGKRYLIVLDDVWDTTILDELRRSFPEVKKGSRIILTTREKKVASHGKPY
TDPLHLRLLRSKESWELLEKRAFGNESCPDELLDVGTEIAENCKGLPLVVDLIAGVIAGREKKKSVWHEVLNNLNSFILK
NEVEVMKVIEISYDHLPDHLKPCLLHFSSKPKDSVTTIYELKVVWIAEGFVEKTEMKSTEEVVKIYLDDLISSSLVILFN
EIGDEPSCQVHDLVHDFCLIKAREEKLF
>C88_C06H3G067840.1
VVVKSPKKLVESESSPAGKIIVGFKEETNWLMRKLTSGPADLDVISITGMPGSGKTTLAYKVYNDKSVSSHFDLRAWCTV
DQGYDERKLLEKIFNQVSDSDSKLSKNSDVADMLRKQLLGKRYLIVLDDVWDTTILDELRRSFPEVKKGSRIILTTREKK
VASHGKPYTDPLHLRLLRSKESWELLEKRAFGNESCPDELLDVGTEIAENCKGLPLVVDLIAGVIAGREKEKSVWHEVLN
NLNSFILKNEVEVMKVIEISYDHLPDHLKPCLLHFASKPKDSVTTIYELKAVWIAEGFVEKTEMKSTEEVVKIYLDDLIS
SSLVILFNEIGDEPSCQVHDLVHDFCLIKAREEKLL
>C88_C06H3G067840.2
VVVKSPKKLVESESSPAGKIIVGFKEETNWLMRKLTSGPADLDVISITGMPGSGKTTLAYKVYNDKSVSSHFDLRAWCTV
DQGYDERKLLEKIFNQVSDSDSKLSKNSDVADMLRKQLLGKRYLIVLDDVWDTTILDELRRSFPEVKKGSRIILTTREKK
VASHGKPYTDPLHLRLLRSKESWELLEKRAFGNESCPDELLDVGTEIAENCKGLPLVVDLIAGVIAGREKEKSVWHEVLN
NLNSFILKNEVEVMKVIEISYDHLPDHLKPCLLHFASKPKDSVTTIYELKAVWIAEGFVEKTEMKSTEEVVKIYLDDLIS
SSLVILFNEIGDEPSCQVHDLVHDFCLIKAREEKLL
>C88_C06H3G067840.3
VVVKSPKKLVESESSPAGKIIVGFKEETNWLMRKLTSGPADLDVISITGMPGSGKTTLAYKVYNDKSVSSHFDLRAWCTV
DQGYDERKLLEKIFNQVSDSDSKLSKNSDVADMLRKQLLGKRYLIVLDDVWDTTILDELRRSFPEVKKGSRIILTTREKK
VASHGKPYTDPLHLRLLRSKESWELLEKRAFGNESCPDELLDVGTEIAENCKGLPLVVDLIAGVIAGREKEKSVWHEVLN
NLNSFILKNEVEVMKVIEISYDHLPDHLKPCLLHFASKPKDSVTTIYELKAVWIAEGFVEKTEMKSTEEVVKIYLDDLIS
SSLVILFNEIGDEPSCQVHDLVHDFCLIKAREEKLL
>C88_C06H3G071910.1
PVESKSLTTGKIIVGFEEETNWIIRKLFGGPADLDVISITGMPGSGKTTLAYKVYSDKSVSSHFDLCAWCTVDQEHDEKK
LLGTIFNQVSDSDSKLSENIDVADELRKQLFGKRYLIVLDDLWDIATWDELTRPFPRVKKGSRIILTTREKEVALHGKLN
TAPLNLRLLRSEESWELLKKRAFGIESCPDDLLDVGKEIAENCKGLPLVADMIAGVIAGLEKKKTAWEIVQNNLSSFILN
SKMEVMKVIELSYDHLPHHLKPCLLYLASYPKDTAMEISLLKHFWRAEGLVEQTEKKSVEEVMKDYLDKLISSSLVISFD
EIGENPTFQLHDLVHDFCLIKAGKEKFF
>C88_C06H4G100740.1
PKKPVESKSLTTDKIIVGFEEETNLILRELTRGPAELDVISITGMPGSGKTTLAFKVYNDKSISCHFDLRAWCTVDQEYD
EKNLLNKIFNQVNGLDSNLIENIDVADKLRKQLLGKRYLIVLDDVWDTTTWDELTRPFPNGMKGSRIILTTRAKEVALHG
KRYTDPLELRLLRSEESWELLEKRAFGNESCPDELLDVGKEIAKNCKGLPLVADLVAGVIAGREKKKTVWLEVQNNLSSF
ILNSEVEVMKVIELSYDHLPHHIKPCFLYLASFPKDTAITIYTLNGLWLAEGLVEQTEMKSVEEVIKVYVDNLISSSLVI
AFNEIGESLTLQLHDLVHEFCLIKAREEKLF
>C88_C06H4G100740.2
PKKPVESKSLTTDKIIVGFEEETNLILRELTRGPAELDVISITGMPGSGKTTLAFKVYNDKSISCHFDLRAWCTVDQEYD
EKNLLNKIFNQVNGLDSNLIENIDVADKLRKQLLGKRYLIVLDDVWDTTTWDELTRPFPNGMKGSRIILTTRAKEVALHG
KRYTDPLELRLLRSEESWELLEKRAFGNESCPDELLDVGKEIAKNCKGLPLVADLVAGVIAGREKKKTVWLEVQNNLSSF
ILNSEVEVMKVIELSYDHLPHHIKPCFLYLASFPKDTAITIYTLNGLWLAEGLVEQTEMKSVEEVIKVYVDNLISSSLVI
AFNEIGESLTLQLHDLVHEFCLIKAREEKLF
>C88_C06H4G100790.1
PKKPVESKSLTTDKIIVGFEEETNLILRELTRGPAEVDAISITGMPGSGKTTLAFKVYNDKSISCHFDLRAWCTVNQEYD
EKNLLNKIFNQVNGLDSNLIENIDVADKLRKQLLGKKYLIVLDDVWDTTTWDELTRPFPNGMKGSRIILTTREKEVALHG
KRYTDPLELRLLRSEETWELLEKRAFGNESCPDELLDVVEVMKVIELSYDHLPHHIKPCFLYLASFPKDTAITIYTLNGL
WLAEGLVEQTEMKSVEEVIKVYVDNLISSSLVIAFNEIGESLTLQLHDLVHEFCLIKAREEKLF
>C88_C06H4G100810.1
KKPVESKSLTTGKIIVGFEEETNLILRELTRGPAELAVISITGMPGSGKTTLAFKVYNDKSISCHFDLRAWCTVDQEYDE
NNLLNKIFNQVNGLDSNLIENIDVADKLRKQLLGKRYLIVLDDVWDTTTWDELTRPFPNGMKGSRIILTTREKEVALHGK
RYTDPLELRLLRSEESWELLEKRAFGNESCPDELLDVGKEIAKNCKGLPLVADLIAGVIAGREKKKTVWLEVQNNLSSFI
LNSEVEVMKVIELSYDHLPHHIKPCFLYLASFPKDTALTIYAMNGLWHAEGLVEQTEMNSVKEVMDNLISSSLVIAFNEI
GDYLTCQLHDLVHEFCLIKAREERLF
>C88_C06H4G101170.1
PVQRKSLTIGKIIVGFEEETNWIMRKLTSGPADLDVISITGMPGSGKTTLAYKVYNDKSVSSHFDLRAWCTVDQQYDEKK
LLDKIFNQVSDSDSKLSKNSDVADMLRKQLLGKRYLIVLDDVWDTTILDELRRSFPEVKKGSRIILTTREKKVASHGKPY
TDPLHLRLLRSKESWELLEKRAFGNESCPDELLDVGTEIAENCKGLPLVVDLIAGVIAGREKKKSVWHEVLNNLNSFILK
NEVEVMKVIEISYDHLPDHLKPCLLHFSSKPKDSVTTIYELKVVWIAEGFVEKTEMKSTEEVVKIYLDDLISSSLVILFN
EIGDEPSCQVHDLVHDFCLIKAREEKLF
>C88_C06H4G101190.1
VVVKSPKKLVESESSPAGKIIVGFKEETNWLMRKLTSGPADLDVISITGMPGSGKTTLAYKVYNDKSVSSHFDLRAWCTV
DQGYDERKLLEKIFNQVSDSDSKLSKNSDVADMLRKQLLGKRYLIVLDDVWDTTILDELRRSFPEVKKGSRIILTTREKK
VASHGKPYTDPLHLRLLRSKESWELLEKRAFGNESCPDELLDVGTEIAENCKGLPLVVDLIAGVIAGREKEKSVWHEVLN
NLNSFILKNEVEVMKVIEISYDHLPDHLKPCLLHFASKPKDSVTTIYELKAVWIAEGFVEKTEMKSTEEVVKIYLDDLIS
SSLVILFNEIGDEPSCQVHDLVHDFCLIKAREEKLL
>C88_C06H4G101190.2
VVVKSPKKLVESESSPAGKIIVGFKEETNWLMRKLTSGPADLDVISITGMPGSGKTTLAYKVYNDKSVSSHFDLRAWCTV
DQGYDERKLLEKIFNQVSDSDSKLSKNSDVADMLRKQLLGKRYLIVLDDVWDTTILDELRRSFPEVKKGSRIILTTREKK
VASHGKPYTDPLHLRLLRSKESWELLEKRAFGNESCPDELLDVGTEIAENCKGLPLVVDLIAGVIAGREKEKSVWHEVLN
NLNSFILKNEVEVMKVIEISYDHLPDHLKPCLLHFASKPKDSVTTIYELKAVWIAEGFVEKTEMKSTEEVVKIYLDDLIS
SSLVILFNEIGDEPSCQVHDLVHDFCLIKAREEKLL
>C88_C06H4G104970.1
KKPVESKSLTTGKIIVGFEEETNWIIRKLFGGPADLDVISITGMPGSGKTTLAYKVYSDKSVSSHFDLCAWCTVDQEHDE
KKLLGTIFNQVSDSDSKLSENIDVADELRKQLYGKRYLIVLDDLWDTATWDELTRPFPRVKKGSRIILTTREKEVALHGN
TAPLNLRLLRSEESWELLKKRAFGIESCPDDLLDVGKEIAENCKGLPLVADLIAGVIAGLEKKKTVWLEVRNNLSSFILN
SKMEVMKVIELSYDHLPHHLKPCFFYLASNPKDTAMEISLLKHFWLAEGLVEQREMKSENPTFQLHDLVHDFCLIKARKE
KFF
>C88_C09H1G006840.1
IVANAPNKLVERNSSSTVSKIIVGFEEETKWIIRKLTSGPDEIDVISIVGMPGIGKTTLAFRVYNDESIVDHFDICAWCT
VDQERNEKKLLQKIFNQVIGLKERVSENDIDDDVADKLRKQLFGKRYLIVLDDMWDTATLDELTRPFPKLLKGSRVILTS
RKKEVALHGKCHSDPLYLRLLRLEESWELLEKRVFGKERCPDELKGVGKMIARKCDGLPLVLDLIGGVISRKEKKEALWL
EVLNNLSSFKDEEEVVKVIQLSYDHLSDHVKPCLVYLASYPKDDDIWIDEFKDLLIFQGLVEQIEMKSAEEVVNELISSS
LVIPFDNSIFKIHDLVHDFCYIKSRKEKLF
>C88_C09H1G006840.2
IVANAPNKLVERNSSSTVSKIIVGFEEETKWIIRKLTSGPDEIDVISIVGMPGIGKTTLAFRVYNDESIVDHFDICAWCT
VDQERNEKKLLQKIFNQVIGLKERVSENDIDDDVADKLRKQLFGKRYLIVLDDMWDTATLDELTRPFPKLLKGSRVILTS
RKKEVALHGKCHSDPLYLRLLRLEESWELLEKRVFGKERCPDELKGVGKMIARKCDGLPLVLDLIGGVISRKEKKEALWL
EVLNNLSSFKDEEEVVKVIQLSYDHLSDHVKPCLVYLASYPKDDDIWIDEFKDLLIFQGLVEQIEMKSAEEVVNELISSS
LVIPFDNSIFKIHDLVHDFCYIKSRKEKLF
>C88_C09H1G029220.1
LPITRRRNPVSDDEEIFGFEIISEKLIQYLTRGTSELDVIPIVGMGGQGKTTCARKLYNTDYIVSRFDVQAWCIISQTYH
RREILQDIFSQVTGSKDNGDKDDILADKLRKSLMGKRYLIVLDDMWDSMVWDDLCLCFPDVENRSRIVVTTRLEKVGEHV
KRYTDLYFLPFLTPDDSCKLLQRSVFEKEDCPRKLQDVSQAIAEKCKGLPLVIILLAGIIKRNKMEASWWHEVKNSLLSY
LGEAEGYGLSTMQLSYDNLPDFLKPCLLYMGMFSEDARIPVSKLISLWIAEGFMQSIESAEGYLMDLISSNVVMVSRRRY
NGKVKVCEVHDVVLHFCLEKSREEKFM
>C88_C09H1G029800.1
VVAPFKHLPTRNSNPVTDEEIVGFGNDTEKIIQYLTRGTNELDVIPIVGMGGQGKTTIARKVYNSDNIVSHFDVRAWCII
SQTYNRRTLLQEIFSQVSGSKDKGDKDDILADELRKSLMGKRYLIVLDDMWDCMAWDDLRFCFPDIGNRSRIVVTTRLEK
VGEQVKYHTDPYSLPFLTTEESCQLLQRKVFQQEGCPPELQYVSLEIAKQCEGLPLVVVLVSGIIKKRKSEESWWNEVKD
ALFDYLDSESEEYSRTTMQLSFDNLADCLKPCLLYMGMFSEDAIIGVSKLINLWVAEGFVQNSESAEDYLMDLINSNVVM
VSKRSYNGKVKYCQVHDVVHHFCLEESRKEKFI
>C88_C09H1G029820.1
VVAPFKHLPTQRSNPVTDEEIVGFGNDTEKMIQYLIRGTNELDVVPIVGMGGQGKTTIARKVYNSDNIVSHFDVRAWCIV
SQTYNRRMLLQEIFSQVSGSKDKGDKDDILADKLRKILIGKRYLIVLDDMWDCMAWDDLRFCFPDVGNRSRIVVTTRLEK
VGEQVKYHTDPYSLPFLTTEESCQLLQRKVFQQEGCPPELQYVSLEIAKKCKGLPLVVVLVAGIIKKRKLEESWWNEVKD
ALFDYLDSESEEYSHATMQLSFDNLADCLKPCLLYMGLFPEDAIIPVSKLISLWIAEDFVVNTESAEDYLMDLISSNVVM
VSRRRDNGKVKYCQVHDVVLHFCLEKSREEKFI
>C88_C09H1G029840.1
VVAPFKHLPTRHSNPVTDEEIVGFGNDTEKMIQYLIRGTNELDVIPIVGMGGQGKTTITRKVYNSDNIVSHFDVRAWCII
SQTYNRRTLLQEIFSQVTGSKEKGDEDDILADELRKILMGKRYLIVLDDMWDCMAWDDLRLCFPDVRNRSRIVVTTRLKK
VSEQVKYRTDPYSLPFLTKEESCKLLQKKVFQKEDCPPELQDVSQAVAEKCNGLPLVVVLVAGIIKKRKMEESWWKEVKD
ALFDYLDRESEEYSQATMQLSFDYLPHCLKPCLLYLGMFPEDARIPVSKLMSLWIAEDFVVNIESAEDYLMDLISRNVLM
VSKKGYNGKVEDCQVHDVVLHFCSEKSREEKFM
>C88_C09H1G029860.1
FKHLPTRHSNPVTDEEIVGFGNDTEIMILYLIRGTNELDVVPIVGMGGQGKTTIARKVYNSDNIVSHFDVRAWCIISQTY
NRRTLLQEIFSQVSGSKDKGDKDDILADKLRKILMGKRYLIVLDDMWDCMAWDDLRFCFPDVGNRSRIVVTTRLEKVGEQ
VKYYTDPYFLPFLTTEESCQLLQRKVFQQEGCPPELQYVSLKIAKKCKGLPLVVVLVAGIIKKRKSEESWWNEVKDALFD
YLDSESEEYSRTTMQLSFDNLADCLKPCLLYMGMFQEDAIIPVSKLISLWIAEDFVMNTESAEDYLMDLISSNVVMLSKR
IYNGKVKYCQVHDVVYHFCLEESRKEKFM
>C88_C09H1G029860.2
FKHLPTRHSNPVTDEEIVGFGNDTEIMILYLIRGTNELDVVPIVGMGGQGKTTIARKVYNSDNIVSHFDVRAWCIISQTY
NRRTLLQEIFSQVSGSKDKGDKDDILADKLRKILMGKRYLIVLDDMWDCMAWDDLRFCFPDVGNRSRIVVTTRLEKVGEQ
VKYYTDPYFLPFLTTEESCQLLQRKVFQQEGCPPELQYVSLKIAKKCKGLPLVVVLVAGIIKKRKSEESWWNEVKDALFD
YLDSESEEYSRTTMQLSFDNLADCLKPCLLYMGMFQEDAIIPVSKLISLWIAEDFVMNTESAEDYLMDLISSNVVMLSKR
IYNGKVKYCQVHDVVYHFCLEESRKEKFM
>C88_C09H1G029870.1
KHLPTLDSNPVTDDEIVDFGNYTEKMIQYLIRGKNELDVIPIVGMGGQGKTTIARKVYNSDNTVSHFDVRAWCIVSQTYN
RRNLLQEIFSQVTGSKDKGDKDDILADELRKSLMGKRYLIVLDDMWDCMAWDDLRLSFPDVGNSSRIVVTTRLEKVGEQV
KCYTDPYFLPFLTTEESCKLLQKKVFPKEDCPLELQDVSQAVAEKCKGLPLVVVLVAGIIKKRKMDESWWNEVKDALFDY
LDRESDEYSLATMQLSFDNLPLRLKPCLLYMGMFPEDAIIPVSKLVSLWIAEEFVVNIESAEDYLMDLISCNMVMVSKKE
YNGKVKYCQVHDVVLHFCLEKSREEKFM
>C88_C09H1G029890.1
VVAPFKHLPTRHSNPMTDEEIVGFGNDTEKMIQYLIRGTNELDVIPIVGMGGQGKTTIARKLYNSYNIVSHFDVRAWCII
SQTYNRRDLLQDICSQVTGSKDKGDKDDVLADMLRKSLTGKRYLIVLDDMWDGMSWDDLWNSFPKVRNRSRIVVTTQLEK
VGEQVTCHTDPYSLPFLTTEESCKLLQKKVFQEEDCPPDLQYVSQAVAEKCKGLPLVVVLVAGIIKKRKMEEFWWNEVKD
ALFDCLDRQSEEYSLVTMQLSFDNLPNSLKPCLLYMGMFSEDARIPASKLISLWIAEGFVENTESAEEYLMDLISSNVVM
VSKKEYNGKIKYCQVHDVVLHFCLEKSREEKFM
>C88_C09H1G029890.2
VVAPFKHLPTRHSNPMTDEEIVGFGNDTEKMIQYLIRGTNELDVIPIVGMGGQGKTTIARKLYNSYNIVSHFDVRAWCII
SQTYNRRDLLQDICSQVTGSKDKGDKDDVLADMLRKSLTGKRYLIVLDDMWDGMSWDDLWNSFPKVRNRSRIVVTTQLEK
VGEQVTCHTDPYSLPFLTTEESCKLLQKKVFQEEDCPPDLQYVSQAVAEKCKGLPLVVVLVAGIIKKRKMEEFWWNEVKD
ALFDCLDRQSEEYSLVTMQLSFDNLPNSLKPCLLYMGMFSEDARIPASKLISLWIAEGFVENTESAEEYLMDLISSNVVM
VSKKEYNGKIKYCQVHDVVLHFCLEKSREEKFM
>C88_C09H1G029900.1
HLPTLDSNPVTDDEIVDFGNYTEKMIQYLIRGKNELDVIPIVGMGGQGKTTIARKVYNSDNTVSHFDVRAWCIVSQTYNR
RKLLQEILSQVTGSKDKGDKDDILADELRKSLMGKRYLIVLDDMWDCMAWDDLRLSFPDVGNNRKESCKLLQKKVFPKED
CPLELQDVSQAVAEKCKGLPLVVVLVAGIIKKRKMDESWWNEVKDALFDYLDRESDEYSLATMQLSFDNLPHRLKPCLLY
MGMFPEDARIPVSKLVSLWIAEEFVVNIESAEDYLMDLISCNMVMVSKKEYNGKVKYCQVHDVVLHFCLEKSREEKFM
>C88_C09H1G029940.1
SVVESSNHRPTQHSNPVNNEEMVGFVNEAEKLIDYLTRGTRELDVIPIVGLGGQGKTNIARKLYNNDIIVSCFDVRAWCI
IYKTYHRRELLQVIFSQVTGSKDMGDKDDELADMLRKRLMGKRYRIVLDDMWDCMAWDDLRLRFPDVGNRSRIVVTTRLE
KVGEQVKYHTDPYSLPFLTTEESCKLLQKKVFQKEDFPCELQAVSQAVAEKCKGLPLVVILLSYDNLTDCLKPCLLYMGM
FLEDAIIPASKLIRLWIAEDFVQNIESERLMEEAAEGYLMELISSNVVMVSDREYNGKVKYCQFQP
>C88_C09H1G029950.1
FKHLPARHSNSVTDEEVVGFENKAEELIAYLIRGTNELDVVPIVGMGGQGKTTIARKLYNNDIIVSRFDVQAWCIISQTY
NRRELLQDIFSQVTGSKDEGDTVDVLADMLRRKLMGKRYLIVLDDMWDCMAWDDLRLSFPDVGMRSRIVVTTRLEEVGKQ
VKYHTDPYSLPFLTTEESCQLLQKKVFQKENFPPELQYVSQAVAEKCKGLPLVVVLVAGIIKKRKMEESWWNEVKDALFD
YLDSEFEEYSLATMQLSFDNLPDCLKPCLLYMGMFSEDTRIPASKLISLWIAEGFVENTESGRLMEEEAEGYLMDLISSN
VVIVSKKGYNGKVKCCQVHDVVHHFCLEKSREEKFM
>C88_C09H1G029950.2
FKHLPARHSNSVTDEEVVGFENKAEELIAYLIRGTNELDVVPIVGMGGQGKTTIARKLYNNDIIVSRFDVQAWCIISQTY
NRRELLQDIFSQVTGSKDEGDTVDVLADMLRRKLMGKRYLIVLDDMWDCMAWDDLRLSFPDVGMRSRIVVTTRLEEVGKQ
VKYHTDPYSLPFLTTEESCQLLQKKVFQKENFPPELQYVSQAVAEKCKGLPLVVVLVAGIIKKRKMEESWWNEVKDALFD
YLDSEFEEYSLATMQLSFDNLPDCLKPCLLYMGMFSEDTRIPASKLISLWIAEGFVENTESGRLMEEEAEGYLMDLISSN
VVIVSKKGYNGKVKCCQVHDVVHHFCLEKSREEKFM
>C88_C09H1G029960.1
FKHLPARHSNLVTDEEVVGFENKAEKLIGYLIRGTNELDVIPIVGMGGQGKTTIARKLYNNDIIVSRFDVRAWCIISQTY
SRRELLQEIFSQVTGSKDKEDEVGKLADRLRKSLMGKRYLIVLDDMWDCMAWDDLRLSFPDVGMRSRIVVTTRLEEVGKQ
VKYHTDPYSLPFLTIEESCQLLQKKVFQKEDCPPELQYVSQAVAEKCKGLPLVVVLVAGIIKKRKMEESWWNEVKDALFD
YLDSESEEYSLATMQLSFDNLPHCLKPCLLYMGMFSEDARIPASKLISLWIAEGFVENTESGRLMEEEAEGYLMDLISCN
VVMLSKRSYNGKVEYCQVHDVVHHFCLEKSREENFM
>C88_C09H1G030000.2
VAAPFKHLPARHSNPVTDEEVVGFENKAEELIAYLIRGTNELDIVPIVGMGGQGKTTIARKLYNNDIIVSRFDVRAWCII
SQTYNRRELLQDIFSQVTGSKDEGDTVDVLADMLRRKLMGKRYLIVLDDMWDCMAWDDLRLSFPDVGMRSRIVVTTRLEE
VGKQVKYHTDPYSLPFLTTEESCQLLQKKVFQKEDCPPELQYVSQAVAEKCKGLPLVIVLVAGIIKKRKMEESWWNEVKD
ALFDYLDSECEEYSRATMQLSFNNLPHCLKPCLLYMGMFSEDARIPASKLISLWIAEGFVENTESGRLMEEEAEGYLMDL
ISSNVVIVSKKGYNGKIKCCQVHDVVHHFCLEKSREEKFM
>C88_C09H2G050040.1
FKHLPTRHSNPVTDEEKVGFVNDTEKMIQYLIRGTNELDVIPIVGMGGQGKTTIARKVYNCDDTVSHFDVRAWCIVSQTY
NRRKLLQEILSQVTSSKDKGDNDDILADELKKSLMCKRYLIVLDDMWDFMAWDDLRLCFPDVGNRSRILVTTRLEKVGEQ
VKYYTDPYSLPFLTTEESCKLLQKKVFQKEDCPPELLDVSQAVAEKCKGLPLAVILVAGIIKKRKMEDSWWNEVKYSLFD
YLDRESEEYSWATMQLSFDNLADCLKPCLLYMGMFPEDARIPVSKLISLWIAEDFVENIESAEGYLMDLISSNVVMVSKK
EYNGKVKYCQVHDVVLHFCLEKSREEQFI
>C88_C09H2G051340.1
KHLPTQHSNPVTAEEIVGFGNDIEKLIKYLIRGTNELDIVPIVGMGGQGKTTIARKVYNSDNIVSHFVVRAWCIVSQTYN
RRKLLQEILSQVTGSKDKGDKDDILAGELRKSLMGKRYLIVLDDMWDCMAWDDLRLCFPDTGNRSRIVVTTRLEKVGEQV
KYLTDPYSLPFLTTKESCKLLQKKVFQKEDCPPELQDVSQEVAKKCKGLPLVVVLVAGIIKKRKIEESWWKEVKDALFGH
LESESESYSLATMQLSFDNLPHCLKPCLLYMGMFPEDERILVSKLISLWIAEDFVENIESAEDYLMDLISSNVVMVSKKE
YNGKVKYCQVHDVVLHFCLEKSREEKFM
>C88_C09H2G051340.2
KHLPTQHSNPVTAEEIVGFGNDIEKLIKYLIRGTNELDIVPIVGMGGQGKTTIARKVYNSDNIVSHFVVRAWCIVSQTYN
RRKLLQEILSQVTGSKDKGDKDDILAGELRKSLMGKRYLIVLDDMWDCMAWDDLRLCFPDTGNRSRIVVTTRLEKVGEQV
KYLTDPYSLPFLTTKESCKLLQKKVFQKEDCPPELQDVSQEVAKKCKGLPLVVVLVAGIIKKRKIEESWWKEVKDALFGH
LESESESYSLATMQLSFDNLPHCLKPCLLYMGMFPEDERILVSKLISLWIAEDFVENIESAEDYLMDLISSNVVMVSKKE
YNGKVKYCQVHDVVLHFCLEKSREEKFM
>C88_C09H2G051340.3
KHLPTQHSNPVTAEEIVGFGNDIEKLIKYLIRGTNELDIVPIVGMGGQGKTTIARKVYNSDNIVSHFVVRAWCIVSQTYN
RRKLLQEILSQVTGSKDKGDKDDILAGELRKSLMGKRYLIVLDDMWDCMAWDDLRLCFPDTGNRSRIVVTTRLEKVGEQV
KYLTDPYSLPFLTTKESCKLLQKKVFQKEDCPPELQDVSQEVAKKCKGLPLVVVLVAGIIKKRKIEESWWKEVKDALFGH
LESESESYSLATMQLSFDNLPHCLKPCLLYMGMFPEDERILVSKLISLWIAEDFVENIESAEDYLMDLISSNVVMVSKKE
YNGKVKYCQVHDVVLHFCLEKSREEKFM
>C88_C09H2G060250.1
NVVAPSKPLPARNSNLVSDEEIVGFEIATGKLFQYLTQGKSELDVIPIVGMGGQGKTTCARKVYNSDGVVSWFDVRAWCF
VSQTYNRGKLLKEIFSQVTGSKDNEDKDDILADKLKKSLMGKRYLIVLDDMWDCKEWDELRLSFPNVGNRSRIVVTTRLE
KVGEKVKYHTDPYSLPFLTTKESCKLLQKKVFQEEDCPPELQDVSQAVAEKCKGLPLVVVLVAGIIKKRKMEESWWNVVK
DSLFDCLDHHSEQYSRATMQLSFDNLADCLKPCLLYMGMFPEDARIPVSKLVSLWIAEDFVVNIEFAEDYLMDLISSNVI
MVSRRGYNGKVKYCQVHDVVLHFCLEKSRKEKFM
>C88_C09H2G060250.2
NVVAPSKPLPARNSNLVSDEEIVGFEIATGKLFQYLTQGKSELDVIPIVGMGGQGKTTCARKVYNSDGVVSWFDVRAWCF
VSQTYNRGKLLKEIFSQVTGSKDNEDKDDILADKLKKSLMGKRYLIVLDDMWDCKEWDELRLSFPNVGNRSRIVVTTRLE
KVGEKVKYHTDPYSLPFLTTKESCKLLQKKVFQEEDCPPELQDVSQAVAEKCKGLPLVVVLVAGIIKKRKMEESWWNVVK
DSLFDCLDHHSEQYSRATMQLSFDNLADCLKPCLLYMGMFPEDARIPVSKLVSLWIAEDFVVNIEFAEDYLMDLISSNVI
MVSRRGYNGKVKYCQVHDVVLHFCLEKSRKEKFM
>C88_C09H2G060270.1
VVAPFKHLPTRHSNPVTDEEIVGFGNDTEKMIQYLIRGTNELDVVPIVGMGGQGKTTIARKVYNSDNIVSHFDVRAWCII
SQTYNRRTLLQEIFSQVSGSKDKGDKDDILADKLRKILMGKRYLIVLDDMWDCMAWDDLRFSFPDVGNRSRIVVTTRLEK
VGEQVKYHTDPYSLPFLTTEESCQLLQRKVFQQEGCPPELQYVSLEIAKKCKGLPLVVVLVAGIIKKRKSEESWWNEVKD
ALFDYLDSVSEEYSRATMQLSFDNLADCLKPCLLYMGMFPEDARIRVSKLISLWVAEGFVQNSESAEDYLMDLINSNVVM
VSKRSYNGKVKYCQVHDVVHHFCLEESRKEKFM
>C88_C09H2G060280.1
APFKHLPTRHSNLVTDEEIVGFGNDTEKMVLYLIRGTNELDVVPIVGMGGQGKTTIARKVYNSDNIVSHFDVRAWCIISQ
TYNRRTLLQEIFSQVSGSKDKGDKDDILADELRKILMGKRYLIVLDDMWDCMAWDDLRFSFPDVGNRSRIVVTTRLEKVG
EQVKYHTDPYSLPFLTTEESCQLLQRKVFQQEGCPPELQYVSLEIAKKCKGLPLVVVLVAGVIKKRKSEESWWNEVKDAL
FDYLDSESEEYTCATMQLSFDNLADCLKPCLLYMGMFPEDARIRVSKLISLWVAEGFVQNSESAEDYLMDLINSNVVMVS
KRSYNGKVKYCQVHDVVHHFCLEESRKEKFM
>C88_C09H2G060280.2
APFKHLPTRHSNLVTDEEIVGFGNDTEKMVLYLIRGTNELDVVPIVGMGGQGKTTIARKVYNSDNIVSHFDVRAWCIISQ
TYNRRTLLQEIFSQVSGSKDKGDKDDILADELRKILMGKRYLIVLDDMWDCMAWDDLRFSFPDVGNRSRIVVTTRLEKVG
EQVKYHTDPYSLPFLTTEESCQLLQRKVFQQEGCPPELQYVSLEIAKKCKGLPLVVVLVAGVIKKRKSEESWWNEVKDAL
FDYLDSESEEYTCATMQLSFDNLADCLKPCLLYMGMFPEDARIRVSKLISLWVAEGFVQNSESAEDYLMDLINSNVVMVS
KRSYNGKVKYCQVHDVVHHFCLEESRKEKFM
>C88_C09H2G060320.1
PFKHQLTQHSNLVTDEEIVGFENDTEIMIKYLIRGANELDVIPIVGMGGQGKTTIARKVYNIDNIVCHFDVRAWCIVSQT
YNRRKLLQEILSQVTGSKDKGDKDDILADELRKSLMGKRYLIVLDDMWDYMAWDDLRLSFPDFGNRSRIVVTTRLEKVGK
QVKYHTDPYSLRFLTTEESCQLLQKKVFPEEDCPPELQDVSQAVAETCKGLPLVVVLVAGIIKKRKMEESWWNEVKDSLF
DYLDCESEGYSLSTMQLSYYNLTDCLKPCLLYMGMFQEDAIIPVSELISLWIAEGLVQNIESGRLMEEAAEGYLMDLIHS
NVVMVSKRSYNGKVKYCQVHDVVLHFCLEKSREEKFM
>C88_C09H2G060340.1
HISTRHINPMTDEEIVGFGNDTEKMIQYLIRGTNELDVIPIVGMGGQGKTTIARKVYNSDNIVSHFDVRAWCIVSQTYNR
RTLLQEIFSQVTGSKDKGDKDDILADMLRKSLMGKRYLIILDDMWDCMEWDDLRLCFPDVGNRSRIVVTTRLEKVGEQVT
CHTDPYSLPFLTTEESCKLLQKKVFQEEDCPPELQDVSQAVAEKCKGLPLVVVLVAGIIKKRKMEESWWNEVKDALFDCL
DRESEEYSLVTTQLSFDNLPDYLKPCLLYMGMFSEDARIPASKLISLWIAEGFVENTESAEDYLMDLISSNVVMVSKKEY
NGKVKYCQVHDVVLHFCLEKSRKEKFM
>C88_C09H2G060340.2
HISTRHINPMTDEEIVGFGNDTEKMIQYLIRGTNELDVIPIVGMGGQGKTTIARKVYNSDNIVSHFDVRAWCIVSQTYNR
RTLLQEIFSQVTGSKDKGDKDDILADMLRKSLMGKRYLIILDDMWDCMEWDDLRLCFPDVGNRSRIVVTTRLEKVGEQVT
CHTDPYSLPFLTTEESCKLLQKKVFQEEDCPPELQDVSQAVAEKCKGLPLVVVLVAGIIKKRKMEESWWNEVKDALFDCL
DRESEEYSLVTTQLSFDNLPDYLKPCLLYMGMFSEDARIPASKLISLWIAEGFVENTESAEDYLMDLISSNVVMVSKKEY
NGKVKYCQVHDVVLHFCLEKSRKEKFM
>C88_C09H2G060390.1
VAPIKHLPTRHSDPVTDEEIVGFGNDTEKMIQYLIRGTNELDIIPIVGMGGQGKTTIARKWYNSDNVSHFDVRAWCIVSQ
TYNRRKLLQEIFSQVTGSKDKGDKDDILADELRKSLMGKRYLIVLDDMWDCMAWDDLRLSFPDVGNSSRIVVTTRLEKVG
EQVKCYTDPYFLPFFTTEESCKLLQKKVFPKEDCPLELQDVSQAVAEKCKGLPLVVVLVAGIIKKRKMDESWWNEVKDAL
FDYLDRESDEYSLATMQLSFDNLPLRLKPCLLYMGMFPEDAIIPVSKLVSLWIAEEFVVNIESAEDYLMDLISCNMVMVS
KKEYNGKVKYCQVHDVVLHFCLEKSREEKFM
>C88_C09H2G060390.2
VAPIKHLPTRHSDPVTDEEIVGFGNDTEKMIQYLIRGTNELDIIPIVGMGGQGKTTIARKWYNSDNVSHFDVRAWCIVSQ
TYNRRKLLQEIFSQVTGSKDKGDKDDILADELRKSLMGKRYLIVLDDMWDCMAWDDLRLSFPDVGNSSRIVVTTRLEKVG
EQVKCYTDPYFLPFFTTEESCKLLQKKVFPKEDCPLELQDVSQAVAEKCKGLPLVVVLVAGIIKKRKMDESWWNEVKDAL
FDYLDRESDEYSLATMQLSFDNLPLRLKPCLLYMGMFPEDAIIPVSKLVSLWIAEEFVVNIESAEDYLMDLISCNMVMVS
KKEYNGKVKYCQVHDVVLHFCLEKSREEKFM
>C88_C09H2G060520.1
VAAPFKHLPARHSNPVTDEEVVGFENKAEELIDYLIRGTNELDVVPIVGMGGQGKTTIARKLYNNGIIVSRFDVRAWCII
SQTYNRRELLQDIFSQVTGSKDNGDKDDVLADMLRKRLMGKRYLIVLDDMWDCMVWDDLRLSFPDVGIRSRIVVTTRLEE
VGKQVKYNTDPYSLPFLTTEESCQLLQKKVFQKEDCPPELQYVSQAVAEKCKGLPLVVVLVAGIIKKRKMEESWWNEVKD
ALFDYLDSEFEEYSLATMQLSFDNLPDCLKPCLLYMGMFSEDTRIPASQLISLWIAEGFVENTESGRLMEEEAEGYLMDL
ISSNVVIVSKKGYNGKVKYCQVHDVVHHFCLEKSREEKFM
>C88_C09H3G067210.1
IVANAPNKLVERNSSSTVSKIIVGFEEETKWIIRKLTSGPDEIDVISIVGMPGIGKTTLAFRVYNDESIVDHFDICAWCT
VDQERNEKKLLQKIFNQVIGLKERVSENDIDDDVADKLRKQLFGKRYLIVLDDMWDTATLDELTRPFPKLLKGSRVILTS
RKKEVALHGKCHSDPLYLRLLRLEESWELLEKRVFGKERCPDELKGVGKMIARKCDGLPLVLDLIGGVISRKEKKEALWL
EVLNNLSSFKDEEEVVKVIQLSYDHLSDHVKPCLVYLASYPKDDDIWIDEFKDLLIFQGLVEQIEMKSAEEVVNELISSS
LVIPFDNSIFKIHDLVHDFCYIKSRKEKLF
>C88_C09H3G067210.2
IVANAPNKLVERNSSSTVSKIIVGFEEETKWIIRKLTSGPDEIDVISIVGMPGIGKTTLAFRVYNDESIVDHFDICAWCT
VDQERNEKKLLQKIFNQVIGLKERVSENDIDDDVADKLRKQLFGKRYLIVLDDMWDTATLDELTRPFPKLLKGSRVILTS
RKKEVALHGKCHSDPLYLRLLRLEESWELLEKRVFGKERCPDELKGVGKMIARKCDGLPLVLDLIGGVISRKEKKEALWL
EVLNNLSSFKDEEEVVKVIQLSYDHLSDHVKPCLVYLASYPKDDDIWIDEFKDLLIFQGLVEQIEMKSAEEVVNELISSS
LVIPFDNSIFKIHDLVHDFCYIKSRKEKLF
>C88_C09H3G076650.1
EPSKHIPDQHHNSLMNDEDIVGFGIVAEKMIHSLTRGTNELDVIPIVGMGGQGKTTCARLLYNNKIIVSHFDVRAWCVIS
QTYNRKELLQDIFSQVIGFKVKVDEVGELADMLRKSLLGKRYFIVLDDMWDGMAWDDLRLSLQDGENRSRIVVTTRLEKV
GEYVKHHTNPYFLPFLTLKESWELLKKRVFHKRSCPFELYDVSLEVARRCKGLPLVVILVAGIIKKKMEESWWHEVKDAL
FSYLGESEEYSRETMHLSYDNLPDYLKPCLLYMGMFPEDHNISASTLTNLWIAEGFVQNVESGRLEEAAEGYLMDLISSN
VVMVSKRGRYNGKVKYCQVHDIVLHFCLERSREERFM
>C88_C09H3G076650.2
EPSKHIPDQHHNSLMNDEDIVGFGIVAEKMIHSLTRGTNELDVIPIVGMGGQGKTTCARLLYNNKIIVSHFDVRAWCVIS
QTYNRKELLQDIFSQVIGFKVKVDEVGELADMLRKSLLGKRYFIVLDDMWDGMAWDDLRLSLQDGENRSRIVVTTRLEKV
GEYVKHHTNPYFLPFLTLKESWELLKKRVFHKRSCPFELYDVSLEVARRCKGLPLVVILVAGIIKKKMEESWWHEVKDAL
FSYLGESEEYSRETMHLSYDNLPDYLKPCLLYMGMFPEDHNISASTLTNLWIAEGFVQNVESGRLEEAAEGYLMDLISSN
VVMVSKRGRYNGKVKYCQVHDIVLHFCLERSREERFM
>C88_C09H3G076650.3
EPSKHIPDQHHNSLMNDEDIVGFGIVAEKMIHSLTRGTNELDVIPIVGMGGQGKTTCARLLYNNKIIVSHFDVRAWCVIS
QTYNRKELLQDIFSQVIGFKVKVDEVGELADMLRKSLLGKRYFIVLDDMWDGMAWDDLRLSLQDGENRSRIVVTTRLEKV
GEYVKHHTNPYFLPFLTLKESWELLKKRVFHKRSCPFELYDVSLEVARRCKGLPLVVILVAGIIKKKMEESWWHEVKDAL
FSYLGESEEYSRETMHLSYDNLPDYLKPCLLYMGMFPEDHNISASTLTNLWIAEGFVQNVESGRLEEAAEGYLMDLISSN
VVMVSKRGRYNGKVKYCQVHDIVLHFCLERSREERFM
>C88_C09H3G076880.1
SKHLPTQHRNPVNDEVIVGFKNEAEKIIQYLIKGPNEINVISIVGMGGQGKTTIARKVYNNDRIFSCFDVRAWCSVSQTY
NRRELLQDIFSQVTGSKDKGDKDDVLADMLRRNLIGKRYLIVLDDMWDGMAWDDIRHCFPDVGNRSRIMVTTRLEKVGEQ
IKYHTDPYSLPFLPVDESCKLLQKKVFQEEGCPPELQDVSRKIAEKCKGLPLVIILAAGIIKRNKMEASWWDEVKDSLFS
YLGDSEGYSLSIMQLSYNNLPDYLKPCLLYMGMFREDAIIPVSKLISLWIAEGFMQNIESGRIIEEAAEDYLMDLISSNV
VMVSKREYNGKVKYCHVHDVVLHFCLEKGRQEKFM
>C88_C09H3G088710.1
VVAPFKHLPTQRSNPVTDEEIVGFGNDTEKMIQYLIRGTNELDVVPIVGMGGQGKTTIARKVYNSDNIVSHFDVRAWCIV
SQTYNRRMLLQEIFSQVSGSKDKGDKDDILADKLRKILIGKRYLIVLDDMWDCMAWDDLRFCFPDVGNRSRIVVTTRLEK
VGEQVKYHTDPYSLPFLTTEESCQLLQRKVFQQEGCPPELQYVSLEIAKKCKGLPLVVVLVAGIIKKRKLEESWWNEVKD
ALFDYLDSESEEYSHATMQLSFDNLADCLKPCLLYMGLFPEDAIIPVSKLISLWIAEDFVVNTESAEDYLMDLISSNVVM
VSRRRDNGKVKYCQVHDVVLHFCLEKSREEKFI
>C88_C09H3G088730.1
VVAPFKHLPTRHNNPVTDEETVGFGKDTEKMIQYLTSGTNEVDVVPIVGMGGQGKTTIARKVYNSDSIVSHFDVRAWCIV
SQTYNRRTLLQEIFSQVTGSKDKGDKDDILADELRKILLGKRYLIVLDDMWDCMAWDELRLCFPDIRNRSRIVVTTRLEK
VGEKVKYLTDPYSLPFPTTEESCKLLQKKVFQKEDCPPELQDVSQEVARKCKGLPLVVVLVAGIIKKRKMEEPWWNEVKD
SLFDYLDCESEDYSRATMKLSFDNLADCLKPCLLYMGMFPEDPRIPVSKLMSLWIAEDFVVNTESAEDYLMDLISSNVVM
VSRRRYHGKVKYCQVHDVVLHFCLEKSREEKFI
>C88_C09H3G088760.1
HLPTLDSNPVTDDEIVDFGNYTEKMIQYLIRGKNELDVIPIVGMGGQGKTTIARKVYNSDNTVSHFDVRAWCIVSQTYNR
RKLLQEILSQVTGSKDKGDKDDILADELRKSLMGKRYLIVLDDMWDCMAWDNLRLSFPDVGNRSRILVTTRLEKVGEQVK
YYTDPYFLPFFTTEESCKLLQKKVFPKEDCPLELQDASQAVAEKCKGLPLVVVLVAGIIKKRKLDESWWNEVKDSLFDYL
DRESDEYSLATMQLSFDNLPHRLKPCLLYMGMFPEDARIPVSKLVSLWIAEEFVVNIESAEDYLMDLISCNMVMVSKKEY
NGKVKYCQVHDVVLFCLEKS
>C88_C09H3G088770.1
KHLPTQHNNPVIDEEIVGFGKDTERMIQFLIRGTNELDVVPIVGMGGQGKTTIARKVYNSDNIVSHFDVRAWCIVSQTYN
RRKLLQEIFSQVTCSKDKGDTDDILADMLRKSLLGKRYLIVLDDMWDCMAWDDLRHCFPDVGKRSRIVITTRLENVGKKV
KYHTDPYSLPFLTTEQSFQLLQRKVFQQEGVIKKRKSEESWWNEVKDALFDYLDRESEENSHATMQLSFDYLPDCLKPCL
LYMGMFPEDARIRVSTLISLWVAEGFVQNIEFAEDYLMDLISSNVVMVSMKSYNEKVKICQVHDVVFQFCLEKSREEKFM
>C88_C09H3G088780.1
FKHQPTQRSNLVTDEEIVGFENDTEIMIKYLIRGANELDVIPIVGMGGQGKTTIARKVYNIDNIVCHFDVRAWCIVSQTY
NRRKLLQEILSQVTGSKDKGDKDDILADELRKSLMGKRYLIVLDDMWDYMAWDDLRLSFPDFRNRSRIVVTTRLEKVGEQ
VKYHTDPYSLRFLTTEESCQLLQKKVFPEEDCPPELQDVSQAVAETCKGLPLVVVLVAGIIKKRKMEESWWNEVKDSLFD
YLDCESEGYSLSTMQLSYYNLTDCLKPCLLYMGMFQEDAIIPVSELISLWIAEGLVQNIESGRLMEEAAEGYLMDLIHSN
VVMVSKRSYNGKVKYCQVHDVVLHFCLEKSREEKFM
>C88_C09H3G088800.1
RHINPMTDEEIVGFGNDTEKMIQYLIRAWCIVSQTYNRRTLLQEIFSQVTGSKDKGDKDDTLADMLRKSLMGKRYLIILD
DMWDCMEWDDLRLCFPDVGNRSRIVVTTRLEKVGEQVTCHTDPYSLPFLTTEESCKLLQKKVFQEEDCPPELQDVSQAVA
EKCKGLPLVVVLVAGIIKKRKMEESWWNEVKDALFDCLDRESEEYSLVTMQLSFDNLPDYLKPCLLYMGMFSEDARIPAS
KLISLWIAEGFVENTESAEDYLMDLISSNVVMVSKKEYNGKVKYCQVHDVVLHFCLEKSRKEKFM
>C88_C09H3G088810.1
HLPTLDSNPVTDDEIVDFGNYTEKMIQYLIRGKNELDVIPIVGMGGQGKTTIARKVYNSDNTVSHFDVRAWCIVSQTYNR
RKLLQEILSQVTGSKDKGDKDDILADELRKSLMGKRYLIVLDDMWDCMAWDDLRLSFPDIGNRSRIVVTTRLEKVGEQVK
YYTDPYFLPFFTTEESCKLLQKKVFPKEDFPLELQDVSQAVAEKCKGLPLVVVLVAGIIKKRKMDESWWNEVKDALFDYL
DHESDEYSLATMQLSFDNLPHRLKPCLLYMGMFPEDARILVSKLVCLWIAEEFVVNIESAEDYLMDLISCNMVMVSKKEY
NGKVKYCQVHDVVLHFCLEKSREEKFM
>C88_C09H3G088810.2
HLPTLDSNPVTDDEIVDFGNYTEKMIQYLIRGKNELDVIPIVGMGGQGKTTIARKVYNSDNTVSHFDVRAWCIVSQTYNR
RKLLQEILSQVTGSKDKGDKDDILADELRKSLMGKRYLIVLDDMWDCMAWDDLRLSFPDIGNRSRIVVTTRLEKVGEQVK
YYTDPYFLPFFTTEESCKLLQKKVFPKEDFPLELQDVSQAVAEKCKGLPLVVVLVAGIIKKRKMDESWWNEVKDALFDYL
DHESDEYSLATMQLSFDNLPHRLKPCLLYMGMFPEDARILVSKLVCLWIAEEFVVNIESAEDYLMDLISCNMVMVSKKEY
NGKVKYCQVHDVVLHFCLEKSREEKFM
>C88_C09H3G088810.3
HLPTLDSNPVTDDEIVDFGNYTEKMIQYLIRGKNELDVIPIVGMGGQGKTTIARKVYNSDNTVSHFDVRAWCIVSQTYNR
RKLLQEILSQVTGSKDKGDKDDILADELRKSLMGKRYLIVLDDMWDCMAWDDLRLSFPDIGNRSRIVVTTRLEKVGEQVK
YYTDPYFLPFFTTEESCKLLQKKVFPKEDFPLELQDVSQAVAEKCKGLPLVVVLVAGIIKKRKMDESWWNEVKDALFDYL
DHESDEYSLATMQLSFDNLPHRLKPCLLYMGMFPEDARILVSKLVCLWIAEEFVVNIESAEDYLMDLISCNMVMVSKKEY
NGKVKYCQVHDVVLHFCLEKSREEKFM
>C88_C09H3G088810.4
HLPTLDSNPVTDDEIVDFGNYTEKMIQYLIRGKNELDVIPIVGMGGQGKTTIARKVYNSDNTVSHFDVRAWCIVSQTYNR
RKLLQEILSQVTGSKDKGDKDDILADELRKSLMGKRYLIVLDDMWDCMAWDDLRLSFPDIGNRSRIVVTTRLEKVGEQVK
YYTDPYFLPFFTTEESCKLLQKKVFPKEDFPLELQDVSQAVAEKCKGLPLVVVLVAGIIKKRKMDESWWNEVKDALFDYL
DHESDEYSLATMQLSFDNLPHRLKPCLLYMGMFPEDARILVSKLVCLWIAEEFVVNIESAEDYLMDLISCNMVMVSKKEY
NGKVKYCQVHDVVLHFCLEKSREEKFM
>C88_C09H3G088810.5
HLPTLDSNPVTDDEIVDFGNYTEKMIQYLIRGKNELDVIPIVGMGGQGKTTIARKVYNSDNTVSHFDVRAWCIVSQTYNR
RKLLQEILSQVTGSKDKGDKDDILADELRKSLMGKRYLIVLDDMWDCMAWDDLRLSFPDIGNRSRIVVTTRLEKVGEQVK
YYTDPYFLPFFTTEESCKLLQKKVFPKEDFPLELQDVSQAVAEKCKGLPLVVVLVAGIIKKRKMDESWWNEVKDALFDYL
DHESDEYSLATMQLSFDNLPHRLKPCLLYMGMFPEDARILVSKLVCLWIAEEFVVNIESAEDYLMDLISCNMVMVSKKEY
NGKVKYCQVHDVVLHFCLEKSREEKFM
>C88_C09H3G088810.6
HLPTLDSNPVTDDEIVDFGNYTEKMIQYLIRGKNELDVIPIVGMGGQGKTTIARKVYNSDNTVSHFDVRAWCIVSQTYNR
RKLLQEILSQVTGSKDKGDKDDILADELRKSLMGKRYLIVLDDMWDCMAWDDLRLSFPDIGNRSRIVVTTRLEKVGEQVK
YYTDPYFLPFFTTEESCKLLQKKVFPKEDFPLELQDVSQAVAEKCKGLPLVVVLVAGIIKKRKMDESWWNEVKDALFDYL
DHESDEYSLATMQLSFDNLPHRLKPCLLYMGMFPEDARILVSKLVCLWIAEEFVVNIESAEDYLMDLISCNMVMVSKKEY
NGKVKYCQVHDVVLHFCLEKSREEKFM
>C88_C09H3G088810.7
HLPTLDSNPVTDDEIVDFGNYTEKMIQYLIRGKNELDVIPIVGMGGQGKTTIARKVYNSDNTVSHFDVRAWCIVSQTYNR
RKLLQEILSQVTGSKDKGDKDDILADELRKSLMGKRYLIVLDDMWDCMAWDDLRLSFPDIGNRSRIVVTTRLEKVGEQVK
YYTDPYFLPFFTTEESCKLLQKKVFPKEDFPLELQDVSQAVAEKCKGLPLVVVLVAGIIKKRKMDESWWNEVKDALFDYL
DHESDEYSLATMQLSFDNLPHRLKPCLLYMGMFPEDARILVSKLVCLWIAEEFVVNIESAEDYLMDLISCNMVMVSKKEY
NGKVKYCQVHDVVLHFCLEKSREEKFM
>C88_C09H3G088880.1
VAAPFKHLPARHSNPVTDEEVVGFENKAEELIAYLIRGTNELDVVPIVGMGGQGKTTIARKLYNNDIIVSRFDVQAWCII
SQTYNRRELLQDIFSQVTGSKDEGDTVDVLADMLRRKLMGKRYLIVLDDMWDCMAWDDLRLSFPDVGMRSRIVVTTRLEE
VGKQVKYHTDPYSLPFLTTEESCQLLQKKVFQKEDFPPELQYVSQAVAEKCKGLPLVVVLVAGIIKKRKMEESWWNEVKD
ALFDYLDSEFEEYSLATMQLSFDNLPDCLKPCLLYMGMFSEDTRIPASKLISLWIAEGFVENTESGRLMEEEAEGYLMDL
ISSNVVIVSKKGYNGKVKCCQVHDVVHHFCLEKSREEKFM
>C88_C09H3G088900.3
FKHLPARHSNLVTDEEVVGFENKAEKLIGYLIRGTNELDVIPIVGMGGQGKTTIARKLYNNDIIVSRFDVRAWCIISQTY
SRRELLQEIFSQVTGSKDKEDEVGKLADRLRKSLMGKRYLIVLDDMWDCMAWDDLRLSFPDVGMRSRIVVTTRLEEVGKQ
VKYHTDPYSLPFLTIEESCQLLQKKVFQKEDCPPELQYVSQAVAEKCKGLPLVVVLVAGIIKKRKMEESWWNEVKDALFD
YLDSESEEYSLATMQLSFDNLPHCLKPCLLYMGMFSEDARIPASKLISLWIAEGFVENTESGRLMEEEAEGYLMDLISCN
VVMLSKRSYNGKVEYCQVHDVVHHFCLEKSREENFM
>C88_C09H3G088900.4
FKHLPARHSNLVTDEEVVGFENKAEKLIGYLIRGTNELDVIPIVGMGGQGKTTIARKLYNNDIIVSRFDVRAWCIISQTY
SRRELLQEIFSQVTGSKDKEDEVGKLADRLRKSLMGKRYLIVLDDMWDCMAWDDLRLSFPDVGMRSRIVVTTRLEEVGKQ
VKYHTDPYSLPFLTIEESCQLLQKKVFQKEDCPPELQYVSQAVAEKCKGLPLVVVLVAGIIKKRKMEESWWNEVKDALFD
YLDSESEEYSLATMQLSFDNLPHCLKPCLLYMGMFSEDARIPASKLISLWIAEGFVENTESGRLMEEEAEGYLMDLISCN
VVMLSKRSYNGKVEYCQVHDVVHHFCLEKSREENFM
>C88_C09H3G088900.6
FKHLPARHSNLVTDEEVVGFENKAEKLIGYLIRGTNELDVIPIVGMGGQGKTTIARKLYNNDIIVSRFDVRAWCIISQTY
SRRELLQEIFSQVTGSKDKEDEVGKLADRLRKSLMGKRYLIVLDDMWDCMAWDDLRLSFPDVGMRSRIVVTTRLEEVGKQ
VKYHTDPYSLPFLTIEESCQLLQKKVFQKEDCPPELQYVSQAVAEKCKGLPLVVVLVAGIIKKRKMEESWWNEVKDALFD
YLDSESEEYSLATMQLSFDNLPHCLKPCLLYMGMFSEDARIPASKLISLWIAEGFVENTESGRLMEEEAEGYLMDLISCN
VVMLSKRSYNGKVEYCQVHDVVHHFCLEKSREENFM
>C88_C09H4G095360.1
IVANAPNKLVERNSSSTVSKIIVGFEEETKWIIRKLTSGPDEIDVISIVGMPGIGKTTLAFRVYNDESIVDHFDICAWCT
VDQERNEKKLLQKIFNQVIGLKERVSENDIDDDVADKLRKQLFGKRYLIVLDDMWDTATLDELTRPFPKLLKGSRVILTS
RKKEVALHGKCHSDPLYLRLLRLEESWELLEKRVFGKERCPDELKGVGKMIARKCDGLPLVLDLIGGVISRKEKKEALWL
EVLNNLSSFKDEEEVVKVIQLSYDHLSDHVKPCLVYLASYPKDDDIWIDEFKDLLIFQGLVEQIEMKSAEEVVNELISSS
LVIPFDNSIFKIHDLVHDFCYIKSRKEKLF
>C88_C09H4G117660.1
VVAPFKHLPTRHSNPMTDEEIVGFGNDTEKMIQYMIRGTNELDVIPIVGMGGQGKTTIARKLYNSYNIVSHFDVRAWCII
SQTYNRRDLLQDICSQVTSSKDKGDKDKDKDNGDKDKDKGDKDDILADKLRKILMGKRYLIVLDDLWDCMAWDDLRLCFP
DVRNRSRIVVTTRLKKVSEQVKYHTDPYSLPFLTKEESCKLLKKKVFQKEDCPPELQDVSQAVAEKCKGLPLVVVLVAGI
IIKRKMEESWWNEVKDALFDCLDRESEEYSLVTMQLSFDNLPNCLKPCLLYMGMFPEDARIPASKLISLWIAEGFVENTE
SAEEYLMDLISSNVVMVSKKEYNGKIKYCQVHDVVLHFCLEKSREEKFM
>C88_C09H4G117660.2
VVAPFKHLPTRHSNPMTDEEIVGFGNDTEKMIQYMIRGTNELDVIPIVGMGGQGKTTIARKLYNSYNIVSHFDVRAWCII
SQTYNRRDLLQDICSQVTSSKDKGDKDKDKDNGDKDKDKGDKDDILADKLRKILMGKRYLIVLDDLWDCMAWDDLRLCFP
DVRNRSRIVVTTRLKKVSEQVKYHTDPYSLPFLTKEESCKLLKKKVFQKEDCPPELQDVSQAVAEKCKGLPLVVVLVAGI
IIKRKMEESWWNEVKDALFDCLDRESEEYSLVTMQLSFDNLPNCLKPCLLYMGMFPEDARIPASKLISLWIAEGFVENTE
SAEEYLMDLISSNVVMVSKKEYNGKIKYCQVHDVVLHFCLEKSREEKFM
>C88_C09H4G117720.2
VAAPFKRLPARHSNPVTDEEVVGFENKAEELIDYLIRGTNEIDVVPIVGMGGQGKTTIARKLYNNDIIVSRFDVRAWCII
SQTYNRRELLQDIFSQVTGSKDNGDKDDVLAAMLRKRLMVKRYLIVLDDMWDCMVWDDLRFSFPDVGNRSRIVVTTRLEK
VGKQVKYHTDPYSLPFLTTEESCQLLQKKVFQKEDCPPELQYVSQAVAEKCKGLPLVVVLVAGIIKKRKMEESWWHEVKD
ALFEYLDSEFEEYSLATMQLSFDNLPDCLKPCLLYMGMFSEDARISASKLIGLWNAEGFVENTESGRLMEEEAEGYLMDL
ISSNVVIVSKKGYNGKVKCCQVHDVVHHFCLEKSREEKFM
>C88_C09H4G117720.3
VAAPFKRLPARHSNPVTDEEVVGFENKAEELIDYLIRGTNEIDVVPIVGMGGQGKTTIARKLYNNDIIVSRFDVRAWCII
SQTYNRRELLQDIFSQVTGSKDNGDKDDVLAAMLRKRLMVKRYLIVLDDMWDCMVWDDLRFSFPDVGNRSRIVVTTRLEK
VGKQVKYHTDPYSLPFLTTEESCQLLQKKVFQKEDCPPELQYVSQAVAEKCKGLPLVVVLVAGIIKKRKMEESWWHEVKD
ALFEYLDSEFEEYSLATMQLSFDNLPDCLKPCLLYMGMFSEDARISASKLIGLWNAEGFVENTESGRLMEEEAEGYLMDL
ISSNVVIVSKKGYNGKVKCCQVHDVVHHFCLEKSREEKFM
>C88_C09H4G117770.1
VPFKHLPTQHSNLETDEEIVGFGNDTEKMLQYLIRGTNELDVVPIVGMGGQGKTTIARKVYNSDNIVSHFDVRAWCIVSQ
TYNRGKLLQEIFSQVTGSKDKEDKDDILADELRKSLMGKRYLIVLDDMWNCMAWDDLRLCFPDVGNRSRIVVTTRLEKVR
EQVKYRTDPYSLPFLTTEESCKLLQKKVFQEEDCPPELQDVSRAVAEKCKGLPLVVVLVAGIIKKRKMEESWWNEVKDAL
FDYFDHESKEYSRVTMQLSFDNLPDKPCLLYMGMFPEDARIPVSKLISLWIAEGFVQNIESGRLMEEAAEGFLMDLIHNN
VVMVSKREYNGKVKYCHVHNVVLHFCLEKSREEKFM
>C88_C09H4G117800.1
VAAPFKHLPAQHSNPVTDEEVVGFDNKAEELIDYLIRGTNELDVIPIVGMGGQGKTTIARKLYNNDIIVSCVDVRAWCII
SQTDDRRELLQDMFSQVTGSKDKGDTVDVLANMLRRKLMGKRYPIVLDDMWDCMAWDDLRLSFPNVGMRSRIVVTTRLEE
VGKQVKYYTDPYSLPFLTTEESCQLLQKKVFQKEDCPPELQYVSQAVAEKCKGLPLVLVLVAGIIIKRKMEESWWNEVKD
ALFDYLDSDFEEYSLATMQLSFDNLPDCLKPCLLYMGMFSEDTRILASKLVSLWIAEGFVENTESGRLMEEEAEGYLMNL
ISSNVVIVSKKGYNGKVKCCQVHDVVHHFCLEKSREEKFM
>C88_C09H4G117800.2
VAAPFKHLPAQHSNPVTDEEVVGFDNKAEELIDYLIRGTNELDVIPIVGMGGQGKTTIARKLYNNDIIVSCVDVRAWCII
SQTDDRRELLQDMFSQVTGSKDKGDTVDVLANMLRRKLMGKRYPIVLDDMWDCMAWDDLRLSFPNVGMRSRIVVTTRLEE
VGKQVKYYTDPYSLPFLTTEESCQLLQKKVFQKEDCPPELQYVSQAVAEKCKGLPLVLVLVAGIIIKRKMEESWWNEVKD
ALFDYLDSDFEEYSLATMQLSFDNLPDCLKPCLLYMGMFSEDTRILASKLVSLWIAEGFVENTESGRLMEEEAEGYLMNL
ISSNVVIVSKKGYNGKVKCCQVHDVVHHFCLEKSREEKFM
>C88_C09H4G117820.1
AAPFKHLPDRHSNPVTDEEVVGFENKAEELIDYLIRGTNELDVVPIVGMGGQGKTTIARKLYNNGIIVSRFDVRAWCIIS
QTYNRRELLQDIFSQVTGSKDNGDKDDVLADMLRKRLMGKRYLIVLDDMWDCMVWDDLRLSFPDVGIRSRIVVTTRLEEV
GKQVKYHTDPYSLPFLTTEESCQLLQKKVFQKEDCPPELQYVSQAVAEKCKGLPLVVVLVAGIIKKRKMEESWWNEVKDA
LFDYLDSEFEEYSLATMQLSFDNLPDCLKPCLLYMGMFSADARIPASKLISLWIAEGFVENTKSGRLMEEEAEGYLMDLI
SSNVVIVSKKGYNGKVKYCQVHDVVHHFCLEKSREEKFM
>C88_C09H4G117870.1
PFKHLPPRHNNPVTDEEIVGFEITTEKLIQYLTRGTSELDVIPIVGMGGQGKTTCARKVYNSDNIVSHFDVRAWCIISQT
YNRRELLQEIFSQVIGSKDKGDTDDVLADMLRRRLMGKRYLIVLDDMWDCMAWDDLRLSFPDVGNRSRIVITTRLEEVGK
QVKYHTDPYSLPFLTTEESCQLLQKKVFQKEDCPPELQDVSRAVAEKCKGLPLVVILVAGIIKKRKMEESWWNEVKDALF
DYLDRGSEEYSTATMQLSFDNLADCLKPCLLYMGMFSEDARIPVSKLISLWIAEGFVENTESGRLMEEEAEGYLMDLISS
NVVMLSKRSYNGKVKYCQVHDIVHHFCLKKSRAENFM
>C88_C09H4G117880.1
FKHLPARHSNLVTDEEVVGFENKAEELIAYLIRGTNELDVVPIVGMGGQGKTTIARKLYNNDIIVSRFDVRAWCIISQTY
NRRELLQDIFSQVTGSKDEGDTVDVLADMLRRKLMGKRYLIVLDDMWDCMAWDDLRLSFPDVGMRSRIVVTTRLEEVGKQ
VKYHTDPYSLPFLTTEESCQLLQKKVFQKEDCPPELQYVSQAVAEKCKGQPLVIVLVAGIIKKRKMEESWWNEVKDALFD
YLDSECEEYSLATMQLSFDNLPHCLKPCLLYMGMFSEDARIPASKLISLWIAEGFVENTESGRLMEEEAEGYLMDLISSN
VVIVSKKGYNGKIKCCQVHDVVHHFCLEKSREEKFM
>C88_C10H1G026350.1
LNSTMPSRDMVSVAMPEELVGLEDEKERLRDQLISGSPFIIAIPILGISGLGKTTLAMSLYHDELVVRYFDIRAAVSVSQ
VYDTEELVLAVLHNITGYPDTSNGGDVDLLKDKTKFKSLKGKRFLILIDDLQDTEAYVGLRKLFPDDFNGSRILLTTRSY
QIASWPAHSTEIHNLRFLTEEESWELLKKKIFHQQFCLPELEKAGKRMVKQCHGIPAMIVWMADILARTRTEADWIQVGE
SNQIDEYFFTIIDKEYCVLPDHLRQCFLYFGTFLLEEEIPVSKLIRLWAAEGFIQRTEAKSSEDVAMDYLRNLVGQGLVM
ACQRSSEGEVKRCKVHDRLHKFCLVKANEENFF
>C88_C10H3G084280.1
LNSTMPSRDMVSVAMPEELVGLEDEKERLRDQLISGSPFIIAIPILGISGLGKTTLAMSLYHDELVVRYFDIRAAVSVSQ
VYDTEELVLAVLHNITGYPDTSNGGDVDLLKDKTKFKSLKGKRFLILIDDLQDTEAYVGLRKLFPDDFNGSRILLTTRSY
QIASWPAHSTEIHNLRFLTEEESWELLKKKIFHQQFCLPELEKAGKRMVKQCHGIPAMIVWMADILARTRTEADWIQVGE
SNQIDEYFFTIIDKEYCVLPDHLRQCFLYFGTFLLEEEIPVSKLIRLWAAEGFIQRTEAKSSEDVAMDYLRNLVGQGLVM
ACQRSSEGEVKRCKVHDRLHKFCLVKANEENFF
>C88_C10H4G112980.1
LNSTMPSRDMVSVAMPEELVGLEDEKERLRDQLKSRSRELSVIPILGISGLGKTTLAMSLYHDELVVRLFDIRAAVSVSQ
VYDTEKLVLAVLHNITGYPDTSNGGDADLLKDKEKLYKSLKGKRFLILIDDLRDTEAYVGLGKLFPDDRNGSRILLTTRS
YQIASCAVHNAKIHSLRFLTEGESWKLLKKKIFHEQFCLPELEEAGKRMVKQCHGIPAMIVWMADILARTRTEADWIQVG
ESNQIDEYLFSINEKEYSVIPDHLRQCFLYFGAFPLEEEIPVSKLIRSWAAEGFIQQTEAESSEAVAMDYLRNLVGQGLV
MACQRSSEGEVKRCKVRDRLHKFCLVKANHENFF
>C88_C11H2G037890.1
STSSLFVEVTVGPEKEESQIIDQLLDEHESELDVISIVGMPGLGKTTLAKKVYNNTLVASHFKIRAWCTVSQKYNKSKVL
WEILQQVTGSEEKGSEDDLAEKLRRALLDKRYLIVLDDVWDIATGEMLISCFPKFNRGNRIILTSRISKVGSQVKCRTDP
LDLQVLTPEKSWELFEKRVFGEGSCPAELSDVGHKIVKKCKGLPLAIVLIAGVIVRGKKKEKDLWLKIQDNLDSFISANI
NLQMMKVMQLSYDHLPYHLKLLLLYFARSQKNKRTPVSKLKQLWMAEGLVDHDIPSKSSLEEVTQSYLDALISSSLIMVD
HILCKKSMPFSVRIKVCYVHDVVHDFCSEKAKKAKFF
>C88_C11H3G056130.2
DTMKTVIARTSSQLTRTPRMNEEIVGFKDVIENLRKKLLNGTKGQDVISIHGMPGLGKTTLANRLYSERSVVSQFDICAQ
CCVSQVYSYKELLLALLCDAVGDDSARRELPDNELADMLRRTLLPRRYLILVDDVWENSVWDDLRGCFPDANNKSRIILT
TRHHEVAKYARVHSDPLHLRMFDEDESWKLLEKKVFGEQSCSSPLLKKVGLRIAKMCGQLPLSIVLVAGILSGMEKEVEC
WEQVANNLGAHIHNDSTAIVDQSYHVLPCHLKSCFLYFGAFLVDRVIDISRLIRLWISESFIKSSEGRSLEDIAEGYLEN
LIGRNLVMVTQRDISDGKVKACRLHDVLLDFCKERAAEENFL
>C88_C11H3G056130.3
DTMKTVIARTSSQLTRTPRMNEEIVGFKDVIENLRKKLLNGTKGQDVISIHGMPGLGKTTLANRLYSERSVVSQFDICAQ
CCVSQVYSYKELLLALLCDAVGDDSARRELPDNELADMLRRTLLPRRYLILVDDVWENSVWDDLRGCFPDANNKSRIILT
TRHHEVAKYARVHSDPLHLRMFDEDESWKLLEKKVFGEQSCSSPLLKKVGLRIAKMCGQLPLSIVLVAGILSGMEKEVEC
WEQVANNLGAHIHNDSTAIVDQSYHVLPCHLKSCFLYFGAFLVDRVIDISRLIRLWISESFIKSSEGRSLEDIAEGYLEN
LIGRNLVMVTQRDISDGKVKACRLHDVLLDFCKERAAEENFL
>C88_C11H4G086850.1
STSSLFVEVTVGHEKEESQIIDQHLDEHESELDVISIVGMPGLGKTTLAKKVYNNTLVASHFKIRAWCTVSQKYNKSKVL
WEILQQVTGSEEKGSEDDLAEKLRRALLDKRYLIVLDDVWDIATGEMLISCFPKFNRGNRIILTSRISKVGSQVKCCTDP
LDLQVLTPEKSWELFEKRVFGEGSCPAKLSDVGHKIVKKCKGLPLAIVLIAGVIVRGRKKEKDLWLKIQDNLDSFISANI
NLQMMKVMQLSYDHLPYHLKLLLLYFARSQKNKRTPVSKLKQLWMAEGLVDHDIPSKSSLEKVTQSYLDALISSSLIMVD
HILCKKSMPFSVRIKVCYVHDVVHDFCSEKAKKAKFF
>C88_C12H1G002140.1
ALNTVSVNTSNLARSPMMNEEIIGFEDVIEKLRDQLIKGTKGRDVISVVGMPGLGKTTLAYRLYYDRLVASHFDIRAQCC
VSQVYSRKDLLIAILGDAVSENFECREKQADELADQLRKALFSKRYLILVDDVWETSVWDDLIGSFHDATNGSRIILTSD
HEVAMYTRFQSDPLPLRMFNNDESWELLRKKVFGEESCSPLLTEIGQQIAKKCGQLPLSVVLVAGILAQMEKKVECWNQL
ANNLGPHIHEDSRAVIEQSYQILPYRLRPCFLYFGALLEDSVISVLKLTQLWISEGFVKSCEGKSLEDIAEGYLENLIGR
NLVMGTKRSSRGKIKACRIHDLLHDFCKERAKEDMCL
>C88_C12H1G002150.1
LNTVPVNTSNLARSPMMNEEIIGFEDVIEKLRDQLIKGTKGRDVISVVGMPGLGKTTLAYRLYYDRLVASHFDIRAQCCV
SQVYSRKDLLIAILRDATSENFECREKQADELADLLRKTLFSKRYLILVDDVWETSVWDDLIGSFRDSNNGSRIILTTRD
HEVAMYTRIRSDPLLLRMFNNDESWELLRKKVFGEESCSPLLTEIGKEIAKKCGQLPLSVVLVAGILAQMEKKVECWKQL
ANNLGPHIHKDSRAVIEQSYQILPYRLRPCFLYFGALLEDSVISVPKLTQLWISEGFVKSCEGKRLEHLAEGYLENLIGR
NLVMGTKRSSRGKIKACHIHDLLHDFCKERAKEDMCL
>C88_C12H1G002150.2
LNTVPVNTSNLARSPMMNEEIIGFEDVIEKLRDQLIKGTKGRDVISVVGMPGLGKTTLAYRLYYDRLVASHFDIRAQCCV
SQVYSRKDLLIAILRDATSENFECREKQADELADLLRKTLFSKRYLILVDDVWETSVWDDLIGSFRDSNNGSRIILTTRD
HEVAMYTRIRSDPLLLRMFNNDESWELLRKKVFGEESCSPLLTEIGKEIAKKCGQLPLSVVLVAGILAQMEKKVECWKQL
ANNLGPHIHKDSRAVIEQSYQILPYRLRPCFLYFGALLEDSVISVPKLTQLWISEGFVKSCEGKRLEHLAEGYLENLIGR
NLVMGTKRSSRGKIKACHIHDLLHDFCKERAKEDMCL
>C88_C12H2G030770.1
NTVPVHTSNLARSPMMNEEIIGFEDVIEKLRDQLIKGTKERDVVSVVGMPGLGKTTLAYRLYYDKSVASHFEIRAQCCVS
QVYSRKDLLIAILRDAISENFECREKQADELADLLRKTLFSKRYLILVDDVWETSVWDDLIGCFHDANNRSRIILTTRNH
EVAMYTRIRSDPLLLRMFNNDESWELLRKKVFGEESCSPLLTEIGQEIAKKCGQLPLSVVLVAGILAEMEKKVECWEQLA
NNLGPHIHKDSRAVIEQSYQILPYRLRPCFLYFGALLEDRVISVPKLTQLWISEGFVKGCEGKSLEDIAEGYLENLIGRN
LVMGTKRSSRGKIKACRIHDLLHDFCKERAKDDMRL
>C88_C12H2G030770.2
NTVPVHTSNLARSPMMNEEIIGFEDVIEKLRDQLIKGTKERDVVSVVGMPGLGKTTLAYRLYYDKSVASHFEIRAQCCVS
QVYSRKDLLIAILRDAISENFECREKQADELADLLRKTLFSKRYLILVDDVWETSVWDDLIGCFHDANNRSRIILTTRNH
EVAMYTRIRSDPLLLRMFNNDESWELLRKKVFGEESCSPLLTEIGQEIAKKCGQLPLSVVLVAGILAEMEKKVECWEQLA
NNLGPHIHKDSRAVIEQSYQILPYRLRPCFLYFGALLEDRVISVPKLTQLWISEGFVKGCEGKSLEDIAEGYLENLIGRN
LVMGTKRSSRGKIKACRIHDLLHDFCKERAKDDMRL
>C88_C12H2G030800.1
NSVPVNTSNLARSPMMNEEIIGFEDVIEKLRDQLIKGTRGRDVISVVGMPGLGKTTLAYRLYYDRLVASHFDIRAQCCVS
QVYSRKDLLIAILRDATSENFECREKQADELADLLRKTLFSKRYLILVDDVWETSVWDDLIGSFHDADNGSRIVLTTRNH
KVAMYTRIRSDPLLLRMFNNDESWELLQKKVFGEESCCPLLTEIGQEIAKKCGQLPLSVVLVAGILAEMDKKVESWEQLA
NNLGPHIHKDSRAVIKKSYHVLPYHLRPCFLYFGALLEDSVISVPKLTQLWISEGFVKSCEGKSLEDIADGYLENLIGRN
LVMGTKRSSHGRIKTCRIHDLLHVFCKERAKDDMRL
>C88_C12H4G087420.1
NTVPVHTSNLARSPMMNEEIIGFEDVIEKLRDQLIKGTKERDVVSVVGMPGLGKTTLAYRLYYDKSVASHFEIRAQCCVS
QVYSRKDLLIAILRDAISENFECREKQADELADLLRKTLFSKRYLILVDDVWETSVWDDLIGCFHDANNRSRIILTTRNH
EVAMYTRIRSDPLLLRMFNNDESWELLRKKVFGEESCSPLLTEIGQEIAKKCGQLPLSVVLVAGILAEMEKKVECWEQLA
NNLGPHIHKDSRAVIEQSYQILPYRLRPCFLYFGALLEDRVISVPKLTQLWISEGFVKGCEGKSLEDIAEGYLENLIGRN
LVMGTKRSSRGKIKACRIHDLLHDFCKERAKDDMRL
>C88_C12H4G087450.1
NSVPVNTSNLARSPMMNEEIIGFEDVIEKLRDQLIKGTRGRDVISVVGMPGLGKTTLAYRLYYDRLVASHFDIRAQCCVS
QVYSRKDLLIAILRDATSENFECREKQADELADLLRKTLFSKRYLILVDDVWETSVWDDLIGSFHDADNGSRIVLTTRNH
KVAMYTRIRSDPLLLRMFNNDESWELLQKKVFGEESCCPLLTEIGQEIAKKCGQLPLSVVLVAGILAEMDKKVESWEQLA
NNLGPHIHKDSRAVIKKSYHVLPYHLRPCFLYFGALLEDSVISVPKLTQLWISEGFVKSCEGKSLEDIADGYLENLIGRN
LVMGTKRSSHGRIKTCRIHDLLHVFCKERAKDDMRL
>St_E4-63_C01T000109.1
NPVRQVVETTQRDEVMVGFKNEADLLIEQLTTGPKYLDVVSIVGMPGLGKTTLAKKVFHDKKMQRHFDVQAMCCVSQTYD
RRKLLLGILNQVKCSNQQNEKNPADALRKFLLRKKYLLYIDDIWSVDTWEYLSRCLPDNGNGSRILLTSRNIDVASNITH
AREPLELRFLDENESWELMKIKLFEEQTCPPDLSKVGANIASKCKGLPLLVILVAGVLSGISENEESWRRVAESIKLDTV
TSAKECMEVIELSYKHLPDHLKPCLLYFASFQEDEEIPLSNLAWLWTIEGLVPNIGLDAESLLNDLIGRSLIMVSKRKST
GGVRTCRIHDMLHDFCVTKSKEEKFM
>St_E4-63_C01T000661.1
VVGPSKHLPTRHRNPVSDEEIVGFEIATEKLIQYLTRGTNKLDVISIVGMGGQGKTTCARKLYNNDIIVSQFDVRAWCIV
SQTYNRRELLQDIFSQVAGSKDKGDKDDVLADMLRKHLIGKRYLIVLDDMWDGMSWDDLRLSFPDNGNRSRIVITTRLEK
VGVQVKYHTDPYYLPFLTTEESFQLLQRKVFQPEGCPPELQNASLAVAKRCKGLPLVVVLVAGIIKKRKLEESWWNEVKD
VLFDYLDREFEEYGLATMQLSFDNLPDYLKPCLLYMGMFPEDSRIPVSKLISLWIAEDFVENIETAEGYLMDLISSNVLM
VSRRRYNGKVKYCQVHDVVLHFCLAKSKEENFM
>St_E4-63_C01T002101.1
SNHLPTQRNNLVNDEDIIGFEDEAEKIVQYLIRGTNELDVIPIVGMGGQGKTTIARKVYKSDMVVFHFDRLAWCCISQTY
NQIELLKQIYHQVPSYEDNVCKDDELADMLRKRLMGRRYLIVLDDMWSVKAWDDLRFSFPNDENRSRIIVTTRLENVARQ
IKYHTEPHFLPFLTPEESCELLWKKVFQNEGPRPELYDVSLAVAERCKGLPLVIVLVAGIIKRKKTDTSWWHEVNNSLLS
YLGESEEYSFSTMQLSYDNLPDYLRPCLLYMGMFQEDARIPVSKLIRLWIAEGLVQNIESGRLEEAAEGYLMDLISSNVV
MISKRRYSGKVIYCQVHDMVLHFCLERSREEKFM
>St_E4-63_C03T000880.1
AKSSDKPIESTSSSFVEVLREILHQVTGSEGNKSEDDLAEKLRRALLDKRYLIVLDDVWDIATGEMLIACFPKDKRRNRI
ILTSRSMKVGLQVKCHSDPRRLQFLTPEKSWDLSEKRVFGEGRCLAELSYVGHQIVVNCKGLSLAVVLIARVTVRVRKGK
KKENEKDLWLKIQHNLDSFISANKNLQMMKVMQLSYDHLPYHLKSLLLYFARSQKSKRTPVSKLMQLWMAEGFVDHDIPS
KSSLEEATQSYLDALISSSLIFVDHIPSKKRTWPFSGMIKVCYVHDVVHDFCSVKAKKEKFF
>St_E4-63_C04T000357.1
KSFVEPIESTSSPFVEVTVGHEKEESQIIGQLLNQHESELDVISIVGMPGLGKTTLANKVYNNTLVASHFKIRAWCTVSQ
KYNKSKVLREILQQVASSEEKESEDHDLAEKLRRALYDKRYLIVLDDVWDIATGEMLIACFPKLKRGDRVILTSRISKVG
SQVKCRTDPIDLQVLTLEKSWELFEKRVFGEGSCPAELSDVGHQIVKKCKGLPLAIVLIAGVIVRGKKKEKNLWLKIQHN
LDSFISANINLQMMKVMQLSYDHLPCHLKPLLLYFARSQKNKRTPVSELKQLWMAEGFVDYDIPSKGSLEEATQSYLDAL
ISSSLIMVDQVLSKKSMPFSVRIKVCYVHDVVHDFCSEKAKKEKFF
>St_E4-63_C04T000363.1
PIESTSSSFVEVTVGHEEDEAKMIDQLLDKHESELDVISIVGMPGLGKTTLANKVYNNTLVATHFNVRAWCTVSQKYNKS
KVLREILLQVTGSGGKEREDDLAEKLRVALYDKRYLIVLDDVWDIETWEMLTACFPKVERGNRVILTSRSSEVGLKVKCR
SDPLHLQLLTTKKSWELFEKKVFGEGSCPAELSEVGHQIVEKCQGLPLAVVLIAGVIVRGKKMENDLWLNIQDNLDSFIS
ANINLQMMKVMQLSYDHLPYHLKPLLLYFARSRKSKRTPVSKLMQLWMAEGLVDHDIPSKCSLEEATQRYLDALVSSSLI
MVDHMLYKKNMPFSVRIKVCYVHDVVHDFCSVKAKKEKFL
>St_E4-63_C04T000367.1
KSFVEPIESTSSPFVEVTVGHEKEESQIIGQLLNQHESELDVISIVGMPGLGKTTLANKVYNNTLVASHFKIRAWCTVSQ
KYNKSKVLREILQQVTGSEEKGSEDDLAEMLRRALYDKRYLIVLDDVWDIATGEMLIACLPKVERGNRVILTSRNSEVGL
KVKCRSDLLCLQLLTLGKSWELFEKMVFRKGSCPAELLDVGRQIVEKCRGLPLAVVLIAGVIVRGKKEEKDLWLKIQHNL
DSFISANINLVMQLSYDHLPYHLKPLLLYFARSQKSKRTPISKLMQLWMAEGFVDHDIRSKNSLEEVTQSYLDALISSNL
IMVDHIKGSNPFSVRIKVCFVHDVVHDFCSVKAKKEKFF
>St_E4-63_C04T000378.1
SDEPIESTSSSFVEVTVGHEEEEARIIGQLLDEHESELDVISIVGMPGLGKTTLANKVYKNTLVASHFNVRAWCTVTQKY
NKSKVLREILQQVIVSEGKESEDDLAENIRRALYDKRYLIVLDDVWDIATGEMLIACFPKVKRGNRIILTSRSSKVGLQV
KCHSDPLLLQLLTTEKSWELFEKRVFGEQGSCPAELSEVGHQIVEKCKGLPLAVVLIVGVIVRGRKGKEKENDLWLKIQH
NLDSFISANNNLEMMKVMQLSYDHLPFHLRPLLLYFSRSRKSKRTPVSRLMQLWMAEGFVDHDILSKSSLEEVIQSYLDA
LISSSLIMMDHIPCERSESFSVMIKVCYVHDVVHDFCSVKSKKEMFF
>St_E4-63_C04T000379.1
SSNEPIESTSSSFVEVTVGHEEDEARIISQLLDEHESELDVISIVGMPGLGKTTLANKVYNNTLVASHFNVRAKCTVSQK
YNKSKVLQEILQQVTGSGGKESENDLAEKLRVALYDKRYLIILDDVWDIATGEMLIACFPKVKRGNRIILTSRSSKVGLQ
VKFHSDPLHLQLLTPEKSWDLFVKRVFEEGSCPAELSDVGHQIIEKCKGLPLAIVLIAGVIVRGKKKEKGLWLKIQHNLD
SFISSNNNLQMMKVMQLSYDHLPCHLKPLLLYFARSQKSKRTPVSTLMQLWMAEGLVDHDSLEEATQSYLDALISSSLIM
VDHVPSESIWTSVMIRACYVHDVVHDFCSVKAKKQKFF
>St_E4-63_C04T001720.1
NSPKKLVESKSLPAGKIIVGFEEETIWIIEKLTRESADLDVISITGMPGSGKTTLAYKVYNDKSISSHFDLRAWCTVNQE
YDEKNLLNKIFNQVNGSDSKLSENIDVANKLRKQLYGKRYLIVLDDVWDTSKWDELTRPFPEVEKGSRIILTTREKKVAL
HGKRNTDLLDLRLLKPEESWELLEKRAFGNKCCPDELLDVGIEIAQNCKGLPLVADLIAGVIAGREKKKAVWLEVRNNLN
SFILNSEVEVMKVIELSYDHLSDQVKLCLLYIASYSKDTGMIISGLIDLWHAEGLVEQTEMKSEEEVMKVYLDNLISSSL
VIIFNEIGEYPTCQLHDLVHDFCLIKARKEMLF
>St_E4-63_C05T000634.1
DVASAHTSQLARITSMSEEMVGFDEVVNKLRRQLIRGSSDLDVISIVGMAGLGKTTLASKLYHDDPVVSHFDVRAQCCVS
QVYARKDLLLTILRCVKRDTVISDKLPEDELANKLHKLLMVQRKGSRIILTTRLDHVASHAKLVSDPHFLRLFTQEESWM
LLKTKVFNTKSCPLVLEDVGQKIAQKCAGLPLSVVLVAGILETMEKEKHCWEEVVINLGSRIRAKSEDIINLSYHVLPFH
LKPCFLYFGVFSEDAEIQVSKLTWLWIAEGLVKSHKEKLSEDVAEDHLKDLIGRNLVMVSKKSCDGKTKTCRIHDLLLDF
CKKKAKLEKFL
>St_E4-63_C05T000644.1
ASLQFASTRRINEEIIGFEDVKDELIGKLKGGSSRLDVIAIVGMAGLGKTTLANKLYSDKSVVSYFDIHAHCCVSQEYTR
KDLLLAILHDITDERAKLRRETENELADKLRKLLMRKRYLLLIDDVWETSAWDDLKLCFPEDNNGSRIILTTRHYGVASH
AKHDSDPHKLRFLNSDESWMLLNKKVFNNESGPLILRDVSQEIVRKCGGLPISIILVAGILTRMKKEKHCWEQMATNLGT
NIQDQMEGTLDLSYQNLPPYLKPCFLYLGVFPEDGEIQVSKLTWLWIAEGFIKPHTGKTLEEIAENYLENLVGRNLVMID
KRSSDGRIKTCRIHDLVHEVCRKKAKLENIL
>St_E4-63_C05T000751.1
TSSRLASTQSIENEIVDFDDEIVGFEDVIGKIREQLTRGSNERDIISIVGMSGAGKTALANRLYSDESVVAHFQICARCY
VSSVYSRRELLLSILEILPVSNDVTSLLSEETCDLANILRRILLTRRYLILLDDVPDVDVWNDLEPTFYDANNGSRILLT
TRHYNVANDARVITEPLFLRKLDDGESWTLLKKKVFGEGICSPDLEKIGPKIVPKCEGLPLSIIFVASILAGMERTEQCW
KQVSRSLGTEISCYPENIIEQSYQNLPYHLKSCFLYFGMFSDQEEINISKLTLLWIGEGFVKDDEHRTLEDIAEGYLKNL
VESNLVMLAKRNCGGKVKVCHIRDILFHFCKARA
>St_E4-63_C05T000752.1
ATDTSFKLSELEKMPDSKEEIIGFEDEIETLIHRLTRRSKGLKIISIVGMPGTGKSTLANRLYSDDFVVPLFDIRAHCHV
STVFSQRDLLLSLLAMLQVSIDGTSLLSKGTDELKDTLSRILHSKRYLILLDDVRDFKVADDLNDCFPDDDNGSKILLTT
RSHEVANRVGSIGEFHYLRLLTYEESWKLLKIKVFGNEICSPLLEKVGKEIARKCGGLPLSIVLVADFLSKMEKTEECWS
RVAKDLGSYIVSDTKSIIELSYQHLPYYLKPCFLYFGTFLEGEEINVSKLTWLWIGEGFVKDLEGKSSQDIAKGYLDILI
KRNLVINAKRSSDGKVKACCVHDLLLDFCKKKAEEEHFL
>St_E4-63_C05T000779.2
EDTMKTVIGRTSQLARTPRMNEEIVGFEDVIENLRKKLLNGTKGLDVISIHGMPGLGKTTLANRLYCDRSVVSQFDICAQ
CCVSQLYSSKELLLALLRDAIGEGSERRELRDNELADKLRKTLLPRRYLILVDDVWENSVWDDLRGCFPDANNRSRIILT
TRHHEVAKYASVHSDPLHLRMFDEVESWKLLEKKVFGEQSCSPLLRDVGQRIAKMCGQLPLSIVLVAGILSEMGKEVECW
EQVANSVGTHIHNDSRAIVDQSYHVLPCHLKSCFLYFGAYLEDRVIDISRLISLWISESFIKSSEGRSLEDIAEGYLENL
IGRNLVMVTRRAISDGKVKACRLHDVLLDFCKERAAEENFL
>St_E4-63_C05T000784.1
TMKTVITHHTSSQLARTPRMNEEIVGFKDVIENLRNQLLNGTKGQDVISIHGMPGLGKTTLANRLYSDRSVVSHFDICAQ
CRVSQVYSYKDLLLALLCDAVGEDSVRRELCANELADMLRKTLLPRRYLILVDDVWENSVWDDLRGCFPDANNRSRIILT
TRHHEVAKYASVHSDPLHLRMFDEDESWKLLEKKVFGEESCSPLLKKVGLRIAKMCGQLPLSIVLVAGILSEMEKEVECW
EQVANDLGTHIRSDSRAIVDQSYQVLPCHLKSCFLYFGTFLGVREIRISRLIRLWISESFIKSCEGRRLEDIAEGYLENL
IGRNLVMVTQRANSDGKVKACRLHDVLLDFCKERAAEENFL
>St_E4-63_C05T000795.1
DTMKSVIARTSSQLARTPRMNEEIVGFEDVIENLRKKLLNGPKGKGVISIHGMPGLGKTTLANRLYSDRSVVSQFDICAQ
CCVSQVYSYKDLLLALLRDATGEGSVRRELHANELADILRKTLLPRRYLILVDDVWEKSVWDDLRGCFPDANNRNRIILT
TRHHEVAKYATVHSDPLHLRMFDEVESWKLLEKKVFGEESCSPLLKNIGLRIAKLCGQLPLSIVLVAGILSEMEKEVECW
EQVANNLGTHIHNASRAIVDQSYHVLPCHLKSCFLYFGAFLEDRVIDISRLIRLWISEAFIKSSEGRSLEDIAEGYLENL
IGRNLVMVTQRAISDGKVKACRLHDVLLDFCKERAAEENFL
>St_E4-63_C05T000799.1
SMKSVIARTSSQLARTPSMNEEIVGFEDVIENLRKKLLNGTKGQVIISIHGMPGLGKTTLANRLYSDRSVASHFDICAQC
CVSQVYSYKDLLLALLRDAIGEGSVRRELHANKLADMLRKTLLPRRYLILVDDVWENSVWDDLRGCFPDVNNSSRIILTT
RHHEVAKYASVHSDPLHLRMFDEVESWKLLEKKVFGEESCSPHLKSVGQRIAKMCGQLPLSIVLVAGILSEMEKEVECWE
QVANNLGTHIHNDSRAIVDQSYHVLPCHLKSCFLYFGAFLEDRVIDISRLIRLWISESFIKSCEGRRLEDIAEGYLENLI
GRNLVMVTQRADSDGKVTACRLHDVLLDFCKKRAAEENFL
>St_E4-63_C05T000811.1
TPAHISSESTNTPRMTGEEVVGFEDVMEKLREQLIRGTKQLDVISVVGMPGLGKTTVANKLYSDELVVSRFDIRAKCCVS
QAYSRRSVLLSILRDAIGESPTLTKLSTDVLADQLRKTLLWKRYLILVDDIWEASVWDDLRCCFHDSNNGSRIIVTTQHA
DVAENAKSVSDPLHLRILTDDESWKLLKQKVFGEESCSVLLSNVGQEIANKCRGLPLSIVLVAGMLTKMEKSEQCWKQVA
MNLCTNVLSNSKAIIEQSYQNLPYHLKPCFLYFGVFLEDKEINISILTWLWISEGFIKSRDDKSLEDIAEGHLENLIGRN
LVMVAKWGSGGKIKTCRIHDLLLYFCKERAKEKNLL
>St_E4-63_C05T001134.1
PSLSANTSGANEEMVGFQDVMDKLKKQLLGGSHQLDVISIFGMPGNGKTTLAKKIYNDPTVVSHFDVRAMCHVTQVYSWR
DLLLTILNDVLEPADLTKKGDDELATELCRVLLTKRFLILIDEVWDKTAWDYLKMCFQGSQNRSRIILTTRLYEVARYAK
CNSEPHRLRLLTDDESWKLLQEELFHGQSFPCELGDVGLRIAKRCGGLPLSIVLVAGVLKEKKKKADCWKEVEESLSSHN
IGSSEESMSIIGFSYKNLPNHLKPCFLYFGGFLRGKDIPVSKLSRVWLAEGIVEDSKEKGSEDAAQDYLKDLIRKNLVTD
MEKRSNGKLKTCRVHDLLHQFCVEKAKQDNFL
>St_E4-63_C05T002208.1
IIVANAPNKPVERNSLSTVGKIIVGFEEETEWIIRKLTSGPAEIDVISIVGMPGLGKTTLAYRVYNDKSIVDHFDVCAWC
TVDQERNEKKLLQKIFNQVTGLEERFSEKDIDDDVADKLRKQLFGKRYLIVLDDMWDTATFDELTRPFPELKKGSRVILT
SRKKEVALHGKCHSDPLFLRLLRSEESWELLEKRVFGEERCPDELKDVGEKIARNCDGLPLVLDLIGGAISRKEKKETLW
LEVLNNLSSFIFNDEEEVMKVIQLSYDHLSDHVKPCLVYLASYPKDKDIRISELKNLWISQ
>St_E4-63_C05T002208.2
IIVANAPNKPVERNSLSTVGKIIVGFEEETEWIIRKLTSGPAEIDVISIVGMPGLGKTTLAYRVYNDKSIVDHFDVCAWC
TVDQERNEKKLLQKIFNQVTGLEERFSEKDIDDDVADKLRKQLFGKRYLIVLDDMWDTATFDELTRPFPELKKGSRVILT
SRKKEVALHGKCHSDPLFLRLLRSEESWELLEKRVFGEERCPDELKDVGEKIARNCDGLPLVLDLIGGAISRKEKKETLW
LEVLNNLSSFIFNDEEEVMKVIQLSYDHLSDHVKPCLVYLASYPKDKDIRISELKNLWISQ
>St_E4-63_C05T002766.1
VANAPNKPVVRNSSSTVGKIIVGFEEETEWIIRKLTSGPAEIDVISIVGMPGIGKTTLAYRAYNHKSIVDHFDVCAWCTV
DQECNEKKLLQKIFNQVIGLTERFSENDIDDDVGYKLRKQLFAKRYLIVLDDMWDTATLDELTRPFPELRKGSRVILTSR
KKEVALHGKCHSDPLYLRLLRSEESWELLEKKVFGEERCPDELKDVGKMIARKCDGLPLVLDLIGGVISRKENKEALWLE
VLTNLSSFIFKDEEEVVKVIQLSYDHLSDHVKPCFVYLASYPKDENLSISELKDLWISQGFVQQIEIRSVEEVVDELISS
SLVIPFDNSIWKIHDLVHDFCCIKSRKEKLF
>St_E4-63_C05T002773.1
GIIVANAPNKLVESKSPTVGKIIVGFEKETEGIIRKLTSGPAEIDVISIVGMAGLGKTTLAYRVYNDKSIVDHFDICAWC
TVDQERNEKKLLQKIFNQVIGLKEKFSENDIDDDVADKLRRQLCGQRYLIVLDDMWDSATLDELTRPFPEFRKGSRVILT
SRKKEVALHGKCHSDPLYLRLLRPEESWELLEKRVFGEERCPDELKDVGEKIARKCDGLPLVLDLIGGVISRKEKKEALW
LEVLNNFSSFIFKDEEEVVKVIQLSYDHLPDHVKPCLVYLASYPKDEDIWISELKDLWVGEGLVEQIEMKSAEEVVNELI
SSSLVIPFDNSICKIHDLVHEFCYIKSRKEKLF
>St_E4-63_C05T002773.2
GIIVANAPNKLVESKSPTVGKIIVGFEKETEGIIRKLTSGPAEIDVISIVGMAGLGKTTLAYRVYNDKSIVDHFDICAWC
TVDQERNEKKLLQKIFNQVIGLKEKFSENDIDDDVADKLRRQLCGQRYLIVLDDMWDSATLDELTRPFPEFRKGSRVILT
SRKKEVALHGKCHSDPLYLRLLRPEESWELLEKRVFGEERCPDELKDVGEKIARKCDGLPLVLDLIGGVISRKEKKEALW
LEVLNNFSSFIFKDEEEVVKVIQLSYDHLPDHVKPCLVYLASYPKDEDIWISELKDLWVGEGLVEQIEMKSAEEVVNELI
SSSLVIPFDNSICKIHDLVHEFCYIKSRKEKLF
>St_E4-63_C05T002779.1
IVANTPNKRVERSSSSTVGKIIVGFEEETELIIRKLTSGPDEIDVISIVGMPGIGKTTLAFRVYNDESIVDHFDVCAWCT
VNRERNEKKLLQKIFNEVIGLKERFSEDHAIDDDIADKLRKRLCGKRYLIVLDDMWDTATLDELTRPFPEFQKGSRVILT
SRKKEVALHGKYHSDPLYLRLLRPEESWELLEKRVFGEERCPDELKDVGEKIARECDGLPLVLDLISGVISRKEKKEALW
LEILNNLSSFIFKDEEEVVKVIQLSYDHLSDHVKPCLVYLASYSKDEHLWISKLKDLWTAQGLVEQIELKSAEEVVDELI
SSSLVIPFDNSIFKIHDLVHDFCYIKSRKEKLL
>St_E4-63_C05T002784.1
IVANAPNKLVERNSSSTVGKIIVGFEEETEWIIRKLTSGPDEIDVISIVGMPGIGKTTLAFRVYNDKSIVDHFDICAWCT
VDQERNDKKLLQKIFNQVIGLKERFSEDDIDDDVADKLRKQLFGKRYLIVLDDMWDTATLDELTRPFPELHKGSRVILTS
RKKEVALHGKCHSDPLYLRLLRPEESWELLEKRVFGEERFPDELKDVGEKIARKCDGLPLVLDLIGGVISRKEKKEALWL
EVLNNLSSFIFEDEEEVVKVIQLSYDHLSDHVKPCLVYLAIYPKDKDIRISKLKDLWSAQGLEMKSAEDVVNELISSSLV
IPFDNSICKIHDLVHDFCYIKSRKEKLL
>St_E4-63_C05T002786.1
VVANTPNKPVESKSPTVGKIIVGFEEETEWIIKKLTSGPAEIDVISIVGMPGLGKTTLAYRVYNDKSIVDHFDVCAWCTV
DQERNDKKLLQKIFNQVIGLKEQFNEDHDIDDDVADKLRRQLFGKRYLIVLDDMWDTATFDELTRPFPELQKGSRVILTS
RKKEVALHGKCHSDPLYLRLLRSEESWKLLEKRVFGEERCPDELKGVGKKISRKCDGLPLVLDLIGGIISRKEKKEALWL
EVLNNLSSFIFKEEEEVAKVIQLSYDHLSDHVKPCLVYLASYPKDKDIVISELKDLWIAQGLVQQTEMKSAEEVVESYVD
ELISSNLVIPFFKFICKIHDLVHDFCYIKSRKEKLF
>St_E4-63_C05T002786.2
VVANTPNKPVESKSPTVGKIIVGFEEETEWIIKKLTSGPAEIDVISIVGMPGLGKTTLAYRVYNDKSIVDHFDVCAWCTV
DQERNDKKLLQKIFNQVIGLKEQFNEDHDIDDDVADKLRRQLFGKRYLIVLDDMWDTATFDELTRPFPELQKGSRVILTS
RKKEVALHGKCHSDPLYLRLLRSEESWKLLEKRVFGEERCPDELKGVGKKISRKCDGLPLVLDLIGGIISRKEKKEALWL
EVLNNLSSFIFKEEEEVAKVIQLSYDHLSDHVKPCLVYLASYPKDKDIVISELKDLWIAQGLVQQTEMKSAEEVVESYVD
ELISSNLVIPFFKFICKIHDLVHDFCYIKSRKEKLF
>St_E4-63_C05T002878.1
ERNSSSTVGKIIVGFEEETKWIIRTLTSGPAEIDVISIVGMPGLGKTTLAYRVYNHKSIVDHFDVCAWCTVDQERNEKKL
LQKIFNQVVGFKERFSENDIDEDVADNLRKKLCGQRYLIVLDDMWDTATLDELTRPFPEFQKGSRVILTSRKKEVALHGK
CHSDPLYLRLLRSEESWELLEKKVFGEERCPDELKDVGKMIARKCDGLPLVLDLIGGVISRKEKKEVLWLEVLNNLSSFV
FKDEEEVVKVIQLSYDHLSDHVKPCLVYLASYPKDEIIRIFELEHFWIGQGLEMKSAEEVVNELISSSLVIPFDNSICKI
HDLVHDFCYIKSRKEKLF
>St_E4-63_C06T000081.1
KKPVDSKSLTTDKIIVGFEEETNLILRKLTSGPADLDVISITGMPGSGKTTLAYKVYNDKSVSSHFDLRAWCTVDQGYDE
KKLLDKIFNQVSDSDSKLSENIDVADKLRKQLFGKRYLIVLDDVWDIITWDELTRPFPDGMKGSRIILTTREKEVAFHGK
LYTDPLNLRLLRSEESWELLEKRVFGNESCPNELLDVGKEIAKNCKGLPLVADLISGVIAGREKKKSVWLEVLNNLHSFI
LKNEVEVMKVIEISYDRLPDHLKPCLLYFASRQKDTAISISELKAVWVAEGFVEKTEMKSMEEVVKFYLDDLISSSLVIL
CYEIGDEPTCQLHDLVHDFCLIKAREEKLF
>St_E4-63_C06T000089.1
PKKPVESKSLTTDKIIVGFEKETNLILRKLTRGPVDLDVISIIGMPGSGKTTLAYKVYTNKSVSSHFDLHAWCTVHQEYD
EKNLLNKIFNQVSDCYSKLSENINVADELRKQLCGKRYLIVLDDVWAITTWDELTRPFPNDKKGSRIILTTREKKVASHG
EVNTAPLDLRFLRLEESWELLEKRAFGNKSCPDELLDVGKEIAENCKGLPLVVDLIAGVIAGREKKRTVWLEVQNNLSSF
ILNSAVEVMKVIELSYDHLPHHLKPCLLYLASCPKDRALPIFVLNSLWHAEGLVEQTEMKSVEEVMKVYLDNLISSSLVI
AFNEIGDHPTCQLHDLVHEFCLIKAREEKLC
>St_E4-63_C06T000093.1
SPKKPVESKSLKSHKIIVGFEEETNWILRKLTSGPADLDVISITSMPGSGKTTLAYKVYNDKSVSSHFDLRAWCTVDQEY
DEKKLLNTIFNQVSDSDSNLIESIDVADKLRKQLYGKRYLIVLDDVWDTTSWDELTRPFPEAKKGSRIILTTREKEVALH
GKLYTAPLDLRLLRSEESWELLEKRAFGNESCPDELLDVGTEIAENCKGLPLVVDLIAGVIAGREKKKNVWLEVLNNLHS
FILKNEVEVMKVIEISYDHLPDHLKLCLLYLASWTKDIALTIHMLKAVWVAEGFVEKTEMKSMEEVMDNLISSSLVICFN
EIGEYRTYQLHDLVHDFCLVKARREKFF
>St_E4-63_C06T000095.1
PKKPVESKSLTTDKIIVGFEEETNLILRELTRGPAELDVISITGMPGSGKTTLAFKVYNDKSISCHFDLRAWCTVDQEYD
EKNLLNKIFNQVNGLDSNLIENIDVADKLRKQLLGKRYLIVLDDVWDTTTWDELTRPFPNGMKGSRIILTTREKEVALHG
KRYTDPLELRLLRSEESWELLEKRAFGNESCPDELLDVGKEIAENCKGLPLVADLIAGVIAGLEKKKTVWLEVRNNLSSF
ILNGEVEVMKVIELSYDHLPHHIKPCFLHLARFSKDTAIAIFVLNGLWHAEGLVEQTEMKSVEEVMKVYMDNLISSSLVI
AFNEIGDTPTCQLHDLVHEFCLIKAREEKLF
>St_E4-63_C06T000096.1
NSHKKPVESKSLTTNKIIVGFEEETNLILRELTRGPADLDVISITGMPGSGKTTLAFKVYNDKSISCHFDLRAWCTVNQE
YDEKNLLNKIFNQVNGLDSNLIENIDVADKLRKQLLRKRYLIVLDDVWDTTTWDELTRPFPNGMKGSRIILTTREKEVAL
HGKRYTDPLELRLLRSEESWELLEKRAFGNESCPDELLDVGKEIAENCKGLPLVADLIAGVIAGLEKKKTVWLEVRNNLS
SFILNGEVEVMKVIELSYDHLPHHIKPCFLHLARFSKDTAIAIFVLNGLWHAEGLVEQTEMKSVEEVMKVYMDNLISSSL
VIAFNEIGDTPTCQLHDLVHEFCLIKAREEKLF
>St_E4-63_C06T000103.1
SPKKPVESKSLATDKIIVGFEEETNLILRKLTSGPADLDVILITGMPGSGKTTLAYKVYNDKSISSHFDLRAWCTVDQGY
DEKKLLDKIFNQVSDSDSKLSENIDVADKLRKQLFGKRYLIVLDDVWDTTTWDELTRPFPEVVKGSRIILTTRQKEVALH
GKLYTAPLNLRLLRSEESWELLEKRAFGNESCPDELLDVGKEIAENCKGLPLVADLIAGVIAGLEKKKTVWLEVRNNLSS
FILNGEVDVMKVIELSYDHLPHHIKPCFLYLASFPKDTAILVFVLNGLWHAEGLVEQIEMKSVKEVMKVYLDNLISSSLV
FAFNEIGDDRTYQLHDLVHEFCLIKAREEKLF
>St_E4-63_C06T000110.1
PKKPVESKSLTTDKIIVGFEEETNLILRKLTSGPADLDVISITSMPGSGKTTLAYKVYNDKSVSSHFDLRAWCTVDQEYD
EKKLLNTIFNQVSDSDSKLSENIDVADKLRKQMYGKRYLIVLDDVWDTTTWDGLTRPFPNGTKGSRIILTTREKEVALHG
KLYTAPLDLRLLRSEESWELLEKRAFGNESCPDELLDVGIEIAENCKGLPLVVDLIAGVIAGMEKKKSVWLDILNNLHSF
IFKNKVEVMKVIEISYDHLPDHLKPCLLHFSSKPKDSATTIHELKAVWIAEGFVEKTEMKSMEEVVKIYLDDLISSSLVI
CFNEIGEVPTCQIHDLVHDFCLIKAREEKLF
>St_E4-63_C06T000114.1
SPKMPVESKSLKTGKIIVGFEEETNWIIRKLTSGPADLDVISITGMPGSGKTTLAYKVYNDKSVSSHFDLRAWCTVDQEY
DEKKLLNKIFNQVSDSDSKLSENIDVADKLRKQLFGKRYLIVLDDVWDTTTWDELTRPFPEAKKGSRIILTTREKEVALH
GKLYTAPLDLRLLRSEESWELLEKRAFGNESCPDELLDVGTEIAENCKGLPLVVDLIAGVIAGREKKKSVWLEVLNNLHS
FILKNEVEVMKVIEISYVHLPDHLKPCLLHFASNPKDTATPIFDLKIVWGAEGFVEKTDMKSMEEVVKIFVDDLISSSLV
ICFNEIGDYPTCQIHDLVHDFCLIKAREEKLF
>St_E4-63_C06T000116.1
SPKKPVESKSLTTDKIIVGFEEETNLILRKLTSGPADLDVISITGMPGSGKTTLAYKVYNDKSVSSHFDIRAWCTVDQGY
DEKKLLDKIFNQVSDSDSKLSENIDVADKLRKQLYGKRYLIVLDDVWDTTTWDELTRPFPKVMKGSRIIMTTREKEVALH
GKLYTAPLDLRLLRSEESWELLEKRAFGNESCPDELLDVGTEIAENCKGLPLVVDLIAGVIAGTEKKKSVWLEVVNNLNS
FILKNEVEVMKVIEISYNHLPDRLKPCLLHFSSKQKDSATTIYELKAVWVAEGFVEKMEMKSMEEVVKIYLDDLISSSLV
ICFNEIGDDPTFQIHDLVHDFCLIKAREEKLF
>St_E4-63_C06T000148.1
SPKKPVESKSLTTNKIIVGFEEETNLILRKLTSGPADLDVISITGMSGSGKTTLAYKVYNDKSVSSHFDLRAWCTVDQGY
DEKKLLDKIFNQVSDSYSKLSENIDVADKLRKQLFGMRYLILLDDVWDTNTWDELTRPFPDGMKGSRIILTTREKEVALH
GKLYTAPLNLRLLRSEESWELLEKRAFGNKGCPDELLDVGKEIAENCKGLRLVADLIAGVIAGREKNKSEWLEVVNNLQS
FIFKNEVDVMKVIEISYDHLPDHLKPCLLYFASWRKDTVNSIFDLKVLLVAEGFVEKTDMKSMEEVVKIYLDDLISSSLV
ICFNEIGENPTYQLHDLVHDYCLIKAREEKLF
>St_E4-63_C06T000149.1
PRPVESKSLTTDKIIVGFEEETNLILRKLTSGPADLDVISITGMPGSGKTTLAYNVYNNKSVSSHFDLRAWCTVNQGYDE
KKLLDKIFNQVSDSDSKLSENIDVADKLRKQLYGKRYLIVLDDVWDTTTWDELTRPFPNGTKGSRIILSTRKKEVALHGK
VYTAPLDLRLLRSEESWELLEKRAFGNESCPVELLDVGKEIAENCKGLPLVVDLIAGVISGREKKKSVWLEVVNNLHSFI
LKNEVEVMKVIEISYDHLPDHLKPCLLFFVGWPKDTAATIYELQAAWIAGGFVEKTEMKSTEEMVKIYVDNLISSSLVIC
FNEIGDEPTCQVHDLVRDFCLIKARKEKLF
>St_E4-63_C06T000609.1
PVESKSLTTGKIIVGFEEETNWIFGKLFGGPADLDVISITGMPGSGKTTLAYKVYSDESVSRHFDLCAWCTVDQEHDEKK
LLGTIFNQVSDSDSKLSENIDVADELRKQLYGNRYLIVLDDLWDTATWDELTRPFPRVKKGSRIILTTREKEVAFHGNTA
PLNLRLLRSEESWELLKKRAFGIKSCPDDLLDVGKEIAENCKGLPLVADLIAGVIAGLEKKKTVWLEVRNNLSSFILNSK
MEVMKVIELSYDHLPHHLKPCFFYLASYPKDTAMEISLLKHCWLAEGLVEQTEMKSVEEVMKVYLDNLISSSLVIAFNEI
GEYPTFQLHDLVHDFCLIKARKEKFF
>St_E4-63_C06T001165.1
VEPSKHLPTRHSNPVSDEDIVGFEIATKKLIQYLTQGRSELDVIPIVGMGGQGKTTCARMLYDNRIIISHFDVRAWCTVS
QTYNRRELLQDIFSQVTDSEDKGDKDDVLADMLRKNLIGKRYIIVLDDMWDGMAWEDLRLSFPDVGNRSRIIVTTRLEKV
GEQVMHYIDPCHLPSLTTKESCQLLQRKVFQKEDCPPELQDVSQAVAEKCKGLPLVVVLIAGIIKKRKMEESWWNEVKDA
LFDYLDRELEEYSLATMQLSFDNLPHCLKPCLLYMGMFPEDTRIPVSKLISVWTAEGFVQNIESAEDYLMDLISSNVVMV
SKKSYDGKVKICQVHDVVRHFCLERSREENFM
>St_E4-63_C09T003165.1
PFKHLPTQHSNSETDEEIVDFGNDTEKMLQYLIRGTNELDVIPIVGMGGQGKTTIARKVYNSDNIVSHFDVQAWCIVSQT
YNRRKLLQEILSQVTGSKDEGDKDDILADELRKSLMGKRYLIVLDDMWDCMAWDDLRLSFPDFGIRSRIVVTTRLQKVGE
QVKYHTDPYSLPFLTKEESCELLQKKVFQKEDFPPELQDVSQAVAEKCKGLPLVVVLVAGIIKKRKMEESWWNEVKDSLF
DHLDCESEEYSLSTMQLSYYNLTDCLKPCLLYMGMFPEDAIIRVSELISLWIAEGFVQNIESGRLIEEAAEGYLMDLIHS
NVVMVSKRSYNGKVKYCQVHDVVLHFCLEKSREEKFM
>St_E4-63_C09T003166.1
FKHQPTQRSNLVTDEEIVGFENDTEIMIKYLIRGANELDVIPIVGMGGQGKTTIARKVYNIDNIVCHFDVRAWCIVSQTY
NRRKLLQEILSQVTGSKDKGDKDDILADELRKSLMGKRYLIVLDDMWDYMAWDDLRLSFPDFRNRSRIVVTTRLEKVGEQ
VKYHTDPYSLRFLTTEESCQLLQKKVFPEEDCPPELQDVSQAVAETCKGLPLVVVLVAGIIKKRKMEESWWNEVKDSLFD
YLDCESEGYSLSTMQLSYYNLTDCLKPCLLYMGMFQEDAIIPVSELISLWIAEGLVQNIESGRLMEEAAEGYLMDLIHSN
VVMVSKRSYNGKVKYCQVHDVVLHFCLEKSREEKFM
>St_E4-63_C09T003170.1
VAPFKHLSTRHINPMTDEEIVGFGNDTEKMIQYLIRGTNELDVIPIVGMGGQGKTTIARKVYNSDNIVSHFDVRAWCIVS
QTYNRRTLLQEIFSQVTGSKDKGDKDDILADMLRKSLMGKRYLIILDDMWDYCMEWDDLRLCFPDVGNRSRIVVTTRLEK
VGEQVTCHTDPYSLPFLTTEESCKLLQKKVFQEEDCPPELQDVSQAVAEKCKGLPLVVVLVAGIIKKRKMEESWWNEVKD
ALFDCLDRESEEYSLVTMQLSFDNLPDYLKPCLLYMGMFSEDARIPASKLISLWIAEGFVENTESAEDYLMDLISSNVVM
VSKKEYNGKVKYCQVHDVVLHFCLEKSRKEKFM
>St_E4-63_C09T003173.1
VVAPFKHLPTRHSNPVTDEEIVGFGNDTEKIIQYLIRGTNELDVVPIVGMGGQGKTTIARKVYNSANIVSHFDVQAWCIV
SQTYNRRTLLQEIFSQVTGSKDMRDKDDKLADMLRKRLMGKRYLIVLDDMWDCMAWDDLRLCFPDVGNRSRIVITTRLEN
VGKKVKYHTDPYSLPFLTTEESCQLLQRKVFQQEGCPPKLQYVSLEIAKKCKGLPLVVVLVAGVIKKRKSEESWWIEVSD
ALFDYLDRELEDYSHATMQLSFDNLPDCLKPCLLYMGMFPEDARIRVSTLISLWVAEGFVQNSDFAEDYLMDLISSNVVM
VSMKSYNEKVKICQVHDVVFHFCLEKSREEKFM
>St_E4-63_C09T003178.1
YVVAQYKHLPTRHSNPMTDEEIVGFGNDTEKMIQYLIRGTNELDVIPIVGMGGQGKTTIARKLYNSYNIVSHFDVRAWCI
ISQTYNRRDLLQDICSQVTGSKDKGDKDDILADELRKILMGKRYLIVLDDMWDCMAWDDLSLCFPDVRNRSRIVVTTRLK
KVSEQVKYHTDPYSLPFLTKEESCKLLQKKVFQKEDCPPELQDVSQAIAQKCKGLPLVVVLVAGIIKKRKMEESWWNEVK
DALFDCLDRESEEYSLVTMQLSFDNLPNCLKPCLLYMGMFLDDARIPASKLISLWIAEGFVENTESAEEYLMDLISSNVV
MVSKKEYNGKIKYCQVHDVVLHFCLEKSREEKFM
>St_E4-63_C09T003182.1
SVVESSKHLPTQHSNPVNNEEMVSFVNEAEKLIDYLTRGTRELDVIPIVGMGGQGKTTIARKLYNTDIIVSHFDVRAWCI
VTQTYHRRELLQVIFSQVTGSKDMGDKDDELADMLRKRLMGKRYLIVLDDMWDCMSWDDLRLCFPDVGNRSRIVVTTRLE
KVGEQVKYRTDPYSLPFLTTEESCKLLQKKVFQKEDFPCELQVVSQAVAEKCKGLPLVVILVAGIIKKRKMEESWWHELS
YDNLTDCLKPCLLYMGMFLEDAIIPASKLIRLWIAEDFVQNIESGRLMEEAAEGYLMELISSNVVMVSDREYNGKVKYCQ
ESRVSFSFSKQ
>St_E4-63_C09T003183.1
VAAPFKHLPARHSNPVTDEEVVGFENKAEELIAYLIRGTNELDVVPIVGMGGQGKTTIARKLYNNDIIVSRFDVRAWCII
SQTYNRRELLQDIFSQVTGSKDEGDTVDVLADMLRRKLMGKRYLIVLDDMWDCMAWDDLRLSFPDVGMRSRIVVTTRLEE
VGKQVKYHTDPYSLPFLTTEESCQLLQKKVFQKEDFPPELQYVSQAVAEKCKGLPLVVVLVAGIIKKRKMEESWWNEVKD
ALFDYLDSEFEEYSLATMQLSFDNLPDCLKPCLLYMGMFSEDTRIPASKLLSLWIAEGFVENTESGRLMEEEAEGYLMDL
ISSNVVIVSKKGYNGKVKCCQVHDVVHHFCLEKSREEKFM
>St_E4-63_C09T003184.1
FKHLPARHSNLVTDEEVVGFENKAEKLIGYLIRGTNELDVIPIVGMGGQGKTTIARKLYNNDIIVSRFDVRAWCIISQTY
SRRELLQEIFSQVTGSKDKEDEVGKLADRLRKSLMGKRYLIVLDDMWDCMAWDDLRLSFPDVGMRSRIVVTTRLEEVGKQ
VKYHTDPYSLPFLTIEESCQLLQKKVFQKEDCPPELQYVSQAVAEKCKGLPLVVVLVAGIIKKRKMEESWWNEVKDALFD
YLDSESEEYSLATMQLSFDNLPHCLKPCLLYMGMFSEDARIPASKLISLWIAEGFVENTESGRLMEEEAEGYLMDLISCN
VVMLSKRSYNGKVEYCQVHDVVHHFCLEKSREENFM
>St_E4-63_C09T003185.1
MAAPFKHLPARHSNPVTDEEVVGFENKAEELIDYLIRGTNELDVVPIVGMGGQGKTTIARKLYNNDIIVSRFDVRAWCII
SQTYNQRELLQDIFSQVSGSKDNGDTVDVLADMLRRKLMGKRYLIVLDDMWDCMVWDDLRLSFPDVGIRSRIVVTTRLEE
VGKQVKYHTDPYSLPFLTTEESCQLLQKKVFQKEDCPPELQDVSQAVAEKCKGLPLVVVLVAGIIKKRKMEESWWIEVKD
ALFDYLASEFEEYSLATMQLSFDNLPHCLKPCLLYMGMFSEDARIPASKLISLWIAEGFVENTESGRLMEEEAEGYLMDL
ISSNVVMLSKRSYNGKVKYCQVHDVVLHFCLEKSREEKFM
>St_E4-63_C11T001158.1
STSSLFVEVTVGHEKEESQIIDQILDEHESELDVISIVGMPGLGKTTLAKKVYNNILVASHFKIRAWCTVSQKYNKSKVL
WEILQQVTGSEEKGSEDDLAEKLRRALLDKRYLIVFDDVWDIAIGEMLVSCFPKFNRGNRIILTSRISKVGSQVKCRTDP
LDLQVLTPEKSGELFEKRVFGERSCPAELSDVGHQIVKKCKGLPLAIVLIAGVIVRGKKKEKDLWLKIQDNLDSFISANI
NLQMMKVMQLSYDHLPYHLKLLLLYFARSQKNKRTPVSKLKQLWMAEGLVDHDIPSKSSLEEVTQSYLDALISSSLIMVD
HILCKKSMPFSVRIKVCYVHDVVHDFCSEKAKKAKFF
>St_E4-63_C12T000165.1
LNTVPVNTSNLARSPMKNEEIIGFEDVIEKLRDQLIKGTKGHDVISVVGMPGLGKTTLAYRLYYDRLVASHFDIRAQCCV
SQVYSRKDLLIAILRDATSENFECREKQADELADLLRKTLFSKRYLILVDDVWETSVWDDLIGCFHDADNGSRIILTTRN
HKVAMYTRIRSDPLLLRMFNNDESWELLRKKVFGEESCSPLLTEIGQEIAKKCGQLPLSVVLVAGILAEMEKKVECWEQL
ANNLGPHIHKDSRAVIKKSYHVLPYHLRPCFLYFGALLEDSVISVPKLTQLWISEGFVKSCEGKSLEDIAEGYLENLIGR
NLVMGTKRSFRGKIKTCRIHDLLHDFCKERAKEDMCL
>St_E86-69_C00T032833.1
TVERIKLVKKRGFEEETKWIIRKLTSGPDEIDVISIVGMPGIGKTTLAFRVYNDESVVDHFDICAWCTVDQERNEKKLLQ
KIFNQVIGFKERFSENDIDDDVADKLRKQLFGKRYLIVLDDIWDSATLDELTRPFPEFQKGSRLILTSRKKEVALHGKCH
SDPLYLQLLRSEESWELLEKRVFGKERCPDELKGVGKMIARKCDGLPLVLDLIGGVISRKEKKEALWLEVLNNLSSFIFK
DEEEVVKVIQLSYDHLSDHVKPCLVCLAIYPKDENLRISELKDLWIGQGLEIKSAEEVVDELISSSLVIPFDNSICKIHD
LVHDFCYIKSRKEKLF
>St_E86-69_C00T032834.1
VANAPNKPVERNSSSTVGKIFVGFEEETEWIIRKLTSGPAEKDVISIVGMPGIGKTTLAYKVEDDIDDDVADKLRKQLFG
KRYLIVLDDMWDTETFDELTRPFPELQKGSRVILTSRKKEVASHGKCHSDPLYLRLLKPKESWELLEKRVFGEERCPDEL
KDVREKIARKCNGLPLVLDLIGGVISRKENKEALWLEVLDNLSSFIFKDEEEVVKVIQLSYDHLSDHVKPCLVCLASYPK
DEDIWIFELEKLWISQGLVEQIEMKSAEEVVDELISSSLVIPFDNSSFKIHDLVHDFCFIKSRKENVF
>St_E86-69_C00T032834.2
VANAPNKPVERNSSSTVGKIFVGFEEETEWIIRKLTSGPAEKDVISIVGMPGIGKTTLAYKVEDDIDDDVADKLRKQLFG
KRYLIVLDDMWDTETFDELTRPFPELQKGSRVILTSRKKEVASHGKCHSDPLYLRLLKPKESWELLEKRVFGEERCPDEL
KDVREKIARKCNGLPLVLDLIGGVISRKENKEALWLEVLDNLSSFIFKDEEEVVKVIQLSYDHLSDHVKPCLVCLASYPK
DEDIWIFELEKLWISQGLVEQIEMKSAEEVVDELISSSLVIPFDNSSFKIHDLVHDFCFIKSRKENVF
>St_E86-69_C00T032846.1
PVERNSSITVGKIIVGFEEETEWVIRKLTSGPAEIDVISIVGMPGIGKTTLAYRVYNDKSIVDHFDVCAWCTVDQERNEK
KLLQKIFNQVIGLKEQYNEDHDIDDDVADKLRKQLFGKRYLIVLDDMWDTATLDELTRPFPKLQKGSRVILTSRKKEVAL
HGKCHSDPLYLRLLRSEESWELLEKRVFGEERCPDELKDVGEKIARKCDGLPLVLDLIGGVISRKEKKEALWLEVLNNLS
SFIFKDEEEVVKVIQLSYDHLSDHVKPCLVCLAIYPKDENLRISELKNLWISQGFVQQIEMISAEEVVDQLISSSLVIPF
DNSICKIHDLVHDFCYIKSRKEKLF
>St_E86-69_C00T032853.1
PVERNSSITVGKIIVGFEEETEWVIRKLTSGPAEIDVISIVGMPGLGKTTLAYRVYNDKSIVDHFDVCAWCTVDQERNEK
KLLQRIFNQVIGLKEQFNEDHDIDDDVADKLRKELFGKRYLIVLDDMWDTATLDELTRPFPELQKGSRVILTSRKKEVAL
HGKCHSDPLYLRLLRSEESWELLEKRVFGEERCPDELKDVGEKIARKCDGLPLVLDLIGGVISRKEKKEALWLEVLNNLS
SFIFKDEEEVVKVIQLSYDHLSDHVKPCLVCLAIYPKDKNLRISELKNLWISQGFVQQIEMKSAEEVVNELISSSLVIPF
DNSICKIHDLVHDFCYIKSRKEKLF
>St_E86-69_C00T032853.2
PVERNSSITVGKIIVGFEEETEWVIRKLTSGPAEIDVISIVGMPGLGKTTLAYRVYNDKSIVDHFDVCAWCTVDQERNEK
KLLQRIFNQVIGLKEQFNEDHDIDDDVADKLRKELFGKRYLIVLDDMWDTATLDELTRPFPELQKGSRVILTSRKKEVAL
HGKCHSDPLYLRLLRSEESWELLEKRVFGEERCPDELKDVGEKIARKCDGLPLVLDLIGGVISRKEKKEALWLEVLNNLS
SFIFKDEEEVVKVIQLSYDHLSDHVKPCLVCLAIYPKDKNLRISELKNLWISQGFVQQIEMKSAEEVVNELISSSLVIPF
DNSICKIHDLVHDFCYIKSRKEKLF
>St_E86-69_C00T032856.1
PVERNSSITVGKIIVGFEEETEWVIRKLTSGPAEIDVISIVGMPGLGKTTLAYRVYNDKSIVDHFDVCAWCTVDQERNEK
KLLQRIFNQVIGLKEQFNEDHDIDDDVADKLRKELFGKRYLIVLDDMWDTATLDELTRPFPELQKGSRVILTSRKKEVAL
HGKCHSDPLYLRLLRSEESWELLEKRVFGEERCPDELKDVGEKIARKCDGLPLVLDLIGGVISRKEKKEALWLEVLNNLS
SFIFKDEEEVVKVIQLSYDHLSDHVKPCLVCLAIYPKDKNLRISELKNLWISQGFVQQIEMKSAEEVVNELISSSLVIPF
DNSICKIHDLVHDFCYIKSRKEKLF
>St_E86-69_C00T032856.2
PVERNSSITVGKIIVGFEEETEWVIRKLTSGPAEIDVISIVGMPGLGKTTLAYRVYNDKSIVDHFDVCAWCTVDQERNEK
KLLQRIFNQVIGLKEQFNEDHDIDDDVADKLRKELFGKRYLIVLDDMWDTATLDELTRPFPELQKGSRVILTSRKKEVAL
HGKCHSDPLYLRLLRSEESWELLEKRVFGEERCPDELKDVGEKIARKCDGLPLVLDLIGGVISRKEKKEALWLEVLNNLS
SFIFKDEEEVVKVIQLSYDHLSDHVKPCLVCLAIYPKDKNLRISELKNLWISQGFVQQIEMKSAEEVVNELISSSLVIPF
DNSICKIHDLVHDFCYIKSRKEKLF
>St_E86-69_C00T037838.1
TVPVHTSNLARSPMMNEEIIGFEDVIEKLRDQLIKGTKERDVISVVGMPGLGKTTLAYRLYYDKSVASHFEIRAQCCVSQ
VYSRKDLLIAILRDAISENFECREKQADELADQLRKTLFSKRYLILVDDVWETSVWDDLRGSFRDSNNGSRIILTTRDHE
VAMYTKIRSDPLLLRMFNNDESWELLQKKVFGEESCSPLLTEIGQEIAKKCGQLPLSVVLVAGILAEMEKKVECWEQLAN
NLGPHIHKDSRAVIEQSYQILPYRLRPCFLYFGALLEDSVISVPKLTQLWISEGFVKSCEGKSLEDIAEGYLENLLGRNL
VMGTKRSSRGKIKACRIHDLLHDFCKERAKDDMRL
>St_E86-69_C00T038110.1
SPKKPVESKSLATDKIIVGFEEETNLILRKLTSGPADLDVILITGMPGSGKTTLAYKVYNDKSISSHFDLRAWCTVDQGY
DEKKLLDKIFNQVSDSDSKLSENIDVADKLRKQLFGKRYLIVLDDVWDTTTWDELTRPFPEVVKGSRIILTTRQKEVALH
GKLYTAPLNLRLLRSEESWELLEKRAFGNESCPDELLDVGKEIAENCKGLPLVADLIAGVIAGLEKKKTVWLEVRNNLSS
FILNGEVDVMKVIELSYDHLPHHIKPCFLYLASFPKDTAILVFVLNGLWHAEGLVEQIEMKSVKEVMKVYLDNLISSSLV
FAFNEIGDDRTYQLHDLVHEFCLIKAREEKLF
>St_E86-69_C00T038589.1
KKPVDSKSLTTDKIIVGFEEETNLILRKLTSGPADLDVISITGMPGSGKTTLAYKVYNDKSVSSHFDLRAWCTVDQGYDE
KKLLDKIFNQVSDSDSKLSENIDVADKLRKQLFGKRYLIVLDDVWDIITWDELTRPFPDGMKGSRIILTTREKEVAFHGK
LYTDPLNLRLLRSEESWELLEKRVFGNESCPNELLDVGKEIAKNCKGLPLVADLISGVIAGREKKKSVWLEVLNNLHSFI
LKNEVEVMKVIEISYDRLPDHLKPCLLYFASRQKDTAISISELKAVWVAEGFVEKTEMKSMEEVVKFYLDDLISSSLVIL
CYEIGDEPTCQLHDLVHDFCLIKAREEKLF
>St_E86-69_C00T038591.1
SPKKPVENKSLTTDKIIVGFKEETNLILRKLTSGPADLDVISITGMPGSGKTTLAYKVYNDKSVSSHFDLRAWCIVDQGY
DEKKLLDKIFNQISDSDSKLSENIDVADKLRKQLYGKRIILTTQEKEVALHGKLYTAPLNIRLLRPEESWELLEKRAFEN
KSCPNELLDVGKEIAEKCKGLPLVVDLIAGVIAGREKKRSVWLEVVNNLNSFIFKNGVEVMKVIEISYDHLPDHLKPCLL
YFASRRKDTAISIFELKMALGAEGFVEKTEMKSMEDVVKIYLNDLISSSLVICFNEIGEHLSCQTYDLVHDFCLIKARKE
KLF
>St_E86-69_C00T039277.1
PRPVESKSLTTDKIIVGFEEETNLILRKLTSGPADLDVISITGMPGSGKTTLAYNVYNNKSVSSHFDLRAWCTVNQGYDE
KKLLDKIFNQVSDSDSKLSENIDVADKLRKQLYGKRYLIVLDDVWDTTTWDELTRPFPNGTKGSRIILSTRKKEVALHGK
VYTAPLDLRLLRSEESWELLEKRAFGNESCPVELLDVGKEIAENCKGLPLVVDLIAGVISGREKKKSVWLEVVNNLHSFI
LKNEVEVMKVIEISYDHLPDHLKPCLLFFVGWPKDTAATIYELQAAWIAGGFVEKTEMKSTEEMVKIYVDNLISSSLVIC
FNEIGDEPTCQVHDLVRDFCLIKARKEKLF
>St_E86-69_C00T039278.1
SPKKPVESKSLTTNKIIVGFEEETNLILRKLTSGPADLDVISITGMSGSGKTTLAYKVYNDKSVSSHFDLRAWCTVDQGY
DEKKLLDKIFNQVSDSYSKLSENIDVADKLRKQLFGMRYLILLDDVWDTNTWDELTRPFPDGMKGSRIILTTREKEVALH
GKLYTAPLNLRLLRSEESWELLEKRAFGNKGCPDELLDVGKEIAENCKGLRLVADLIAGVIAGREKNKSEWLEVVNNLQS
FIFKNEVDVMKVIEISYDHLPDHLKPCLLYFASWRKDTVNSIFDLKVLLVAEGFVEKTDMKSMEEVVKIYLDDLISSSLV
ICFNEIGENPTYQLHDLVHDYCLIKAREEKLF
>St_E86-69_C00T039280.1
PVESKSLITGKIIVGFEVETNWLLRKLTSGPADLDVISITGMPGSGKTTLAYKVYNDKSVSSHFDLRAWCTVDQGYDEKK
LLDKIFNQVSDSDSKLSENIDVADKLRKQLYGKTYLIVLDDVWDTTTWDELTRPFPAVEKGSRIILTTRKMEVALHGKLY
TTPLNLRLLRSEESWELLEKRGFGNESCPDELLDVGKEIAENCKGLPLVVDLIAGVIAGREKKKSVWLEVVNNLHSFILK
NEVEVMKVIEISFDHLPDHLKPCLLYFASRPKDKELTIYELKGVWGAEGFVEKTEMKSMEEVVKIYLDGLISSSLVICFN
EIGDDPTYQVHDLVHDYCLIKAREEKLF
>St_E86-69_C00T041201.1
PVRQVVETTQLDEVMVGFKDEIDLLIDRLTRGPKDLDIVSIVGMPGLGKTTLAKKAFHDEKMRHHFDVKAKCCVSQAYDR
RKLLLEILNQVKSSNQQNESNPADALQKFLKRKRYLLYIDDIWSVDTWDDLRGCFPDDNNGSRILLTSRLSDVASEINPD
REPLHLRFLDENESWELMRIKLFKEQTCPPDLSKVGANIASKCKGLPLLVILVAGVLSGISKNEESWRRIAESIKLDTVT
SAKECMEVIELSYKHLPDHLKPCLLYFASFQKDEEIPLSNLEWLWTIEGLVPNIEVESIHLAVESLLNDLIGRSLIMVSK
RKSTGGVRTCHIHDMLHDFCVTKSKEEKFM
>St_E86-69_C00T041205.1
PNPVRQVVETTQLDEVVVGFDEETDLLIDRLIRGPKDLDIVSIVGMPGLGKTTLAKKVYHDENIQHHFDVKAKCCVSQTY
DRRKLLLEILNQVKSSNQQNEKNPADALRKFLKRKRYLLYIDDIWSVDTWDDLRGCFPDDNNGSRILLTSRLSDVASEIN
PDREPLHLRFLFENESWELMKIKLFKEQTCPSDLSKVGENIARKCQGLPLLVILVAGVLSGISKNEESWRKIAESINIDT
VTNAKECLDVIELSYKHLPDNLKPCLLYFASFREDEEISSTNLAWLWTIEGFIPNTEAKSVELVAESLLNDLISRSLIMV
SKKRSIRGVRTCHIHDVLHDFCVTKAKEEKFM
>St_E86-69_C00T042036.1
DVASAHTSQLARITSMSEEMVGFDEVVNKLRRQLIRGSSDLDVISIVGMAGLGKTTLASKLYHDDPVVSHFDVRAQCCVS
QVYARKDLLLTILRCVKRDTVISDKLPEDELANKLHKLLMVQRKGSRIILTTRLDHVASHAKLVSDPHFLRLFTQEESWM
LLKTKVFNTKSCPLVLEDVGQKIAQKCAGLPLSVVLVAGILETMEKEKHCWEEVVINLGSRIRAKSEDIINLSYHVLPFH
LKPCFLYFGVFSEDAEIQVSKLTWLWIAEGLVKSHKEKLSEDVAEDHLKDLIGRNLVMVSKKSCDGKTKTCRIHDLLLDF
CKKKAKLEKFL
>St_E86-69_C00T042694.1
PVESKSLITGKIIVGFEVETNWLLRKLTSGPADLDVISITGMPGSGKTTLAYKVYNDKSVYSHFDLRAWCTVDQGYDEKK
LLDKIFNQVSDSDSKLSENIDVADKLRKQLYGKRYLIVLDDVWDTTTWDELTRPFPEVEKGSRIILTTRKMEVALHGNLY
TTPLNLRLLRSEESWELLEKRGFGNESCPDELLDVGKEIAENCKGLPLVVDLIAGVIAGRENKKSVWLEVVNNLHSFILK
NEVEVMKVIEISYDHLPDHLKPCLLYFASRPKDKELTIYELKGLWGAEGFVEKTEMKSMEEVVKIYLDGLISSSLVICFN
EIGDNPTYQVHDLVHDYCLIKAREEKLF
>St_E86-69_C00T044409.1
SPKKPVESKSLTTDKIIVGFEEETNLILRKLTSGPADLDVISITGMPGSGKTTLAYKVYNDKSVSSHFDIRAWCTVDQGY
DEKKLLDKIFNQVSDSDSKLSENIDVADKLRKQLYGKRYLIVLDDVWDTTTWDELTRPFPKVMKGSRIIMTTREKEVALH
GKLYTAPLDLRLLRSEESWELLEKRAFGNESCPDELLDVGTEIAENCKGLPLVVDLIAGVIAGTEKKKSVWLEVVNNLNS
FILKNEVEVMKVIEISYNHLPDRLKPCLLHFSSKQKDSATTIYELKAVWVAEGFVEKMEMKSMEEVVKIYLDDLISSSLV
ICFNEIGDDPTFQIHDLVHDFCLIKAREEKLF
>St_E86-69_C00T044412.1
SPKMPVESKSLKTGKIIVGFEEETNWIIRKLTSGPADLDVISITGMPGSGKTTLAYKVYNDKSVSSHFDLRAWCTVDQEY
DEKKLLNKIFNQVSDSDSKLSENIDVADKLRKQLFGKRYLIVLDDVWDTTTWDELTRPFPEAKKGSRIILTTREKEVALH
GKLYTAPLDLRLLRSEESWELLEKRAFGNESCPDELLDVGTEIAENCKGLPLVVDLIAGVIAGREKKKSVWLEVLNNLHS
FILKNEVEVMKVIEISYVHLPDHLKPCLLHFASNPKDTATPIFDLKIVWGAEGFVEKTDMKSMEEVVKIFVDDLISSSLV
ICFNEIGDYPTCQIHDLVHDFCLIKAREEKLF
>St_E86-69_C00T044831.1
NSHKKPVESKSLTTNKIIVGFEEETNLILRELTRGPADLDVISITGMPGSGKTTLAFKVYNDKSISCHFDLRAWCTVNQE
YDEKNLLNKIFNQVNGLDSNLIENIDVADKLRKQLLRKRYLIVLDDVWDTTTWDELTRPFPNGMKGSRIILTTREKEVAL
HGKRYTDPLELRLLRSEESWELLEKRAFGNESCPDELLDVGKEIAENCKGLPLVADLIAGVIAGLEKKKTVWLEVRNNLS
SFILNGEVEVMKVIELSYDHLPHHIKPCFLHLARFSKDTAIAIFVLNGLWHAEGLVEQTEMKSVEEVMKVYMDNLISSSL
VIAFNEIGDTPTCQLHDLVHEFCLIKAREEKLF
>St_E86-69_C00T044831.2
NSHKKPVESKSLTTNKIIVGFEEETNLILRELTRGPADLDVISITGMPGSGKTTLAFKVYNDKSISCHFDLRAWCTVNQE
YDEKNLLNKIFNQVNGLDSNLIENIDVADKLRKQLLRKRYLIVLDDVWDTTTWDELTRPFPNGMKGSRIILTTREKEVAL
HGKRYTDPLELRLLRSEESWELLEKRAFGNESCPDELLDVGKEIAENCKGLPLVADLIAGVIAGLEKKKTVWLEVRNNLS
SFILNGEVEVMKVIELSYDHLPHHIKPCFLHLARFSKDTAIAIFVLNGLWHAEGLVEQTEMKSVEEVMKVYMDNLISSSL
VIAFNEIGDTPTCQLHDLVHEFCLIKAREEKLF
>St_E86-69_C00T046639.1
KKPVESKSLTAGKIIVGFEKETNWLLRKLTSGPADLDVISITGMPGSGKTTLAYKVYNDKSVSSHFDLRAWCTVDQGYDE
KKLLNKIFNQVSDSDSKLSENIDVADKLRKQLYGKRYLIVLDDVWDTTTWDELTRPFPEVVKGSRIILTTREKEVALHGK
LYSAPLNLRLLRPEESWELLEKRAFGNESCPDDLLDVGKEIAENCKGLPLVADLIAGVIAGLEKKKTMWLEVRNNLSSFI
LNGEVEVMKVIELSYDHLPHHIKPCFLYLASFPKDTAIVIILLNGLWHAEGLVEQTEMKSVEEVMDVYMDNLISSSLVIL
FNEIGDARTCQVHDLVHDFCLIKAREEKLF
>St_E86-69_C00T046866.1
KKPVESKSLTAGKIIVGFEKETNWLLRKLTSGPADLDVISITGMPGSGKTTLAYKVYNDKSVSSHFDLRAWCTVDQGYDE
KKLLNKIFNQVSDSDSKLSENIDVADKLRKQLYGKRYLIVLDDVWDTTTWDELTRPFPEVVKGSRIILTTREKEVALHGK
LYSAPLNLRLLRPEESWELLEKRAFGNESCPDDLLDVGKEIAENCKGLPLVADLIAGVIAGLEKKKTMWLEVRNNLSSFI
LNGEVEVMKVIELSYDHLPHHIKPCFLYLASFPKDTAIVIILLNGLWHAEGLVEQTEMKSVEEVMDVYMDNLISSSLVIL
FNEIGDARTCQVHDLVHDFCLIKAREEKLF
>St_E86-69_C00T046867.1
PKKPVESKSLTTDKIIVGFEKETNLILRKLTRGPVDLDVISIIGMPGSGKTTLAYKVYTNKSVSSHFDLHAWCTVHQEYD
EKNLLNKIFNQVSDCYSKLSENINVADELRKQLCGKRYLIVLDDVWAITTWDELTRPFPNDKKGSRIILTTREKKVASHG
EVNTAPLDLRFLRLEESWELLEKRAFGNKSCPDELLDVGKEIAENCKGLPLVVDLIAGVIAGREKKRTVWLEVQNNLSSF
ILNSAVEVMKVIELSYDHLPHHLKPCLLYLASCPKDRALPIFVLNSLWHAEGLVEQTEMKSVEEVMKVYLDNLISSSLVI
AFNEIGDHPTCQLHDLVHEFCLIKAREEKLC
>St_E86-69_C00T046896.1
KKPVESKSLTAGKIIVGFEEETNWLLRKLTSGPADLDVISITGMPGSGKTTLAYKVYNDKSVSSHFNLRAWCTVDQGYDE
KKLLNKIFNQVSDSDSKLSENIDVADKLRKQLYGKRYLIVLDDVWDTTTWDELTRPFPEVVKGSRIILTTREKEVALHGK
LYSAPLNLRLLRPEESWELLEKRAFGNESCPAELLDVGKEIAENCKGLPLVADLIAGVIAGREKKKTVWLEVQNNLSSFI
LNGEVEVMKVIELSYDNLPHHIKPCFLYLASFPKDTAIAIILLNGLWHAEGLVEQTEMKSVEEVMDVYMDNLISSSLVIL
FNEIGDERTCQVHDLVHDFCLIKAREEKLI
>St_E86-69_C00T049120.1
PSLSANTSGANEEMVGFQDVMDKLKKQLLGGSHQLDVISIFGMPGNGKTTLAKKIYNDPTVVSHFDVRAMCHVTQVYSWR
DLLLTILNDVLEPADLTKKGDDELATELCRVLLTKRFLILIDEVWDKTAWDYLKMCFQGSQNRSRIILTTRLYEVARYAK
CNSEPHRLRLLTDDESWKLLQEELFHGQSFPCELGDVGLRIAKRCGGLPLSIVLVAGVLKEKKKKADCWKEVEESLSSHN
IGSSEESMSIIGFSYKNLPNHLKPCFLYFGGFLRGKDIPVSKLSRVWLAEGIVEDSKEKGSEDAAQDYLKDLIRKNLVTD
MEKRSNGKLKTCRVHDLLHQFCVEKAKQDNFL
>St_E86-69_C00T050738.1
NSPKKLVESKSLPAGKIIVGFEEETIWIIEKLTRESADLDVISITGMPGSGKTTLAYKVYNDKSISSHFDLRAWCTVNQE
YDEKNLLNKIFNQVNGSDSKLSENIDVANKLRKQLYGKRYLIVLDDVWDTSKWDELTRPFPEVEKGSRIILTTREKKVAL
HGKRNTDLLDLRLLKPEESWELLEKRAFGNKCCPDELLDVGIEIAQNCKGLPLVADLIAGVIAGREKKKAVWLEVRNNLN
SFILNSEVEVMKVIELSYDHLSDQVKLCLLYIASYSKDTGMIISGLIDLWHAEGLVEQTEMKSEEEVMKVYLDNLISSSL
VIIFNEIGEYPTCQLHDLVHDFCLIKARKEMLF
>St_E86-69_C00T050738.2
NSPKKLVESKSLPAGKIIVGFEEETIWIIEKLTRESADLDVISITGMPGSGKTTLAYKVYNDKSISSHFDLRAWCTVNQE
YDEKNLLNKIFNQVNGSDSKLSENIDVANKLRKQLYGKRYLIVLDDVWDTSKWDELTRPFPEVEKGSRIILTTREKKVAL
HGKRNTDLLDLRLLKPEESWELLEKRAFGNKCCPDELLDVGIEIAQNCKGLPLVADLIAGVIAGREKKKAVWLEVRNNLN
SFILNSEVEVMKVIELSYDHLSDQVKLCLLYIASYSKDTGMIISGLIDLWHAEGLVEQTEMKSEEEVMKVYLDNLISSSL
VIIFNEIGEYPTCQLHDLVHDFCLIKARKEMLF
>St_E86-69_C00T052278.1
KSFVEPIESTSSPFVEVTVGHEKEESQIIGQLLNQHESELDVISIVGMPGLGKTTLANRVYNDTLVASHFNVRAWCIVSQ
NYNKSKVLRQILRQVSSGGKESEDDLAEKLRVALYDKRYLIVLDDVWDIETGEMLIACFPKIERGNRVILTSRISKVGSQ
VKCRTDPHHLQVLTPDKSWDLFEKRVFGKGSCPAELSDIGHQIVEKCRGLPLTVVVIAGVIVRVRKGKENEKEKGLWLKI
QHNLDSFISADINLVMQLSYDHLPYHLKPLLLYFARSRKSKRTPVFKLMQLWVAEGFVDHDIRSKNSLEEVTQSYLDALI
STSLIMVDHIKGSYPFSVRIKVCYVHDVVHDFCSVKAKKEKFF
>St_E86-69_C00T055208.1
SSNEPIESTSSSFVEVTVGHEEDEARIISQLLDEHESELDVISIVGMPGLGKTTLANKVYNNTLVASHFNVRAKCTVSQK
YNKSKVLQEILQQVTGSGGKESENDLAEKLRVALYDKRYLIILDDVWDIATGEMLIACFPKVKRGNRIILTSRSSKVGLQ
VKFHSDPLHLQLLTPEKSWDLFVKRVFEEGSCPAELSDVGHQIIEKCKGLPLAIVLIAGVIVRGKKKEKGLWLKIQHNLD
SFISSNNNLQMMKVMQLSYDHLPCHLKPLLLYFARSQKSKRTPVSTLMQLWMAEGLVDHDSLEEATQSYLDALISSSLIM
VDHVPSESIWTSVMIRACYVHDVVHDFCSVKAKKQKFF
>St_E86-69_C00T055209.1
SDEPIESTSSSFVEVTVGHEEEEARIIGQLLDEHESELDVISIVGMPGLGKTTLANKVYKNTLVASHFNVRAWCTVTQKY
NKSKVLREILQQVIVSEGKESEDDLAENIRRALYDKRYLIVLDDVWDIATGEMLIACFPKVKRGNRIILTSRSSKVGLQV
KCHSDPLLLQLLTTEKSWELFEKRVFGEQGSCPAELSEVGHQIVEKCKGLPLAVVLIVGVIVRGRKGKEKENDLWLKIQH
NLDSFISANNNLEMMKVMQLSYDHLPFHLRPLLLYFSRSRKSKRTPVSRLMQLWMAEGFVDHDILSKSSLEEVIQSYLDA
LISSSLIMMDHIPCERSESFSVMIKVCYVHDVVHDFCSVKSKKEMFF
>St_E86-69_C00T055222.1
KSFVEPIESTSSPFVEVTVGHEKEESQIIGQLLNQHESELDVISIVGMPGLGKTTLANKVYNNTLVASHFKIRAWCTVSQ
KYNKSKVLREILQQVTGSEEKGSEDDLAEMLRRALYDKRYLIVLDDVWDIATGEMLIACLPKVERGNRVILTSRNSEVGL
KVKCRSDLLCLQLLTLGKSWELFEKMVFRKGSCPAELLDVGRQIVEKCRGLPLAVVLIAGVIVRGKKEEKDLWLKIQHNL
DSFISANINLVMQLSYDHLPYHLKPLLLYFARSQKSKRTPISKLMQLWMAEGFVDHDIRSKNSLEEVTQSYLDALISSNL
IMVDHIKGSNPFSVRIKVCFVHDVVHDFCSVKAKKEKFF
>St_E86-69_C00T055227.1
PIESTSSSFVEVTVGHEEDEAKMIDQLLDKHESELDVISIVGMPGLGKTTLANKVYNNTLVATHFNVRAWCTVSQKYNKS
KVLREILLQVTGSGGKEREDDLAEKLRVALYDKRYLIVLDDVWDIETWEMLTACFPKVERGNRVILTSRSSEVGLKVKCR
SDPLHLQLLTTKKSWELFEKKVFGEGSCPAELSEVGHQIVEKCQGLPLAVVLIAGVIVRGKKMENDLWLNIQDNLDSFIS
ANINLQMMKVMQLSYDHLPYHLKPLLLYFARSRKSKRTPVSKLMQLWMAEGLVDHDIPSKCSLEEATQRYLDALVSSSLI
MVDHMLYKKNMPFSVRIKVCYVHDVVHDFCSVKAKKEKFL
>St_E86-69_C00T055233.1
KSFVEPIESTSSPFVEVTVGHEKEESQIIGQLLNQHESELDVISIVGMPGLGKTTLANKVYNNTLVASHFKIRAWCTVSQ
KYNKSKVLREILQQVASSEEKESEDHDLAEKLRRALYDKRYLIVLDDVWDIATGEMLIACFPKLKRGDRVILTSRISKVG
SQVKCRTDPIDLQVLTLEKSWELFEKRVFGEGSCPAELSDVGHQIVKKCKGLPLAIVLIAGVIVRGKKKEKNLWLKIQHN
LDSFISANINLQMMKVMQLSYDHLPCHLKPLLLYFARSQKNKRTPVSELKQLWMAEGFVDYDIPSKGSLEEATQSYLDAL
ISSSLIMVDQVLSKKSMPFSVRIKVCYVHDVVHDFCSEKAKKEKFF
>St_E86-69_C00T056023.1
TPAHISSESTNTPRMTGEEVVGFEDVMEKLREQLIRGTKQLDVISVVGMPGLGKTTVANKLYSDELVVSRFDIRAKCCVS
QAYSRRSVLLSILRDAIGESPTLTKLSTDVLADQLRKTLLWKRYLILVDDIWEASVWDDLRCCFHDSNNGSRIIVTTQHA
DVAENAKSVSDPLHLRILTDDESWKLLKQKVFGEESCSVLLSNVGQEIANKCRGLPLSIVLVAGMLTKMEKSEQCWKQVA
MNLCTNVLSNSKAIIEQSYQNLPYHLKPCFLYFGVFLEDKEINISILTWLWISEGFIKSRDDKSLEDIAEGHLENLIGRN
LVMVAKWGSGGKIKTCRIHDLLLYFCKERAKEKNLL
>St_E86-69_C00T056036.1
DTMKSVIARTSSQLARTPRMNEEIVGFEDVIENLRKKLLNGPKGKGVISIHGMPGLGKTTLANRLYSDRSVVSQFDICAQ
CCVSQVYSYKDLLLALLRDATGEGSVRRELHANELADILRKTLLPRRYLILVDDVWEKSVWDDLRGCFPDANNRNRIILT
TRHHEVAKYATVHSDPLHLRMFDEVESWKLLEKKVFGEESCSPLLKNIGLRIAKLCGQLPLSIVLVAGILSEMEKEVECW
EQVANNLGTHIHNASRAIVDQSYHVLPCHLKSCFLYFGAFLEDRVIDISRLIRLWISEAFIKSSEGRSLEDIAEGYLENL
IGRNLVMVTQRAISDGKVKACRLHDVLLDFCKERAAEENFL
>St_E86-69_C00T056077.1
ATDTSFKLSELEKMPDSKEEIIGFEDEIETLIHRLTRRSKGLKIISIVGMPGTGKSTLANRLYSDDFVVPLFDIRAHCHV
STVFSQRDLLLSLLAMLQVSIDGTSLLSKGTDELKDTLSRILHSKRYLILLDDVRDFKVADDLNDCFPDDDNGSKILLTT
RSHEVANRVGSIGEFHYLRLLTYEESWKLLKIKVFGNEICSPLLEKVGKEIARKCGGLPLSIVLVADFLSKMEKTEECWS
RVAKDLGSYIVSDTKSIIELSYQHLPYYLKPCFLYFGTFLEGEEINVSKLTWLWIGEGFVKDLEGKSSQDIAKGYLDILI
KRNLVINAKRSSDGKVKACCVHDLLLDFCKKKAEEEHFL
>St_E86-69_C00T056567.1
ASLQFASTRRINEEIIGFEDVKDELIGKLKGGSSRLDVIAIVGMAGLGKTTLANKLYSDKSVVSYFDIHAHCCVSQEYTR
KDLLLAILHDITDERAKLRRETENELADKLRKLLMRKRYLLLIDDVWETRAWDDLKLCFPEDNNRSRIILTTRHYEVASH
AKHDSDPHKLRFLNSDESWMLLNKKVFNNESGPLILRDVSQEIVRKCGGLPISIILVAGILTRMKKEKHCWEQMATNLGT
NIQDQMEGTLDLSYQNLPPYLKPCFLYLGVFPEDGEIQVSKLTWLWIAEGFIKPHTGKTLEEIAENYLENLVGRNLVMID
KRSSDGRIKTCHIHDLVHEVCRKKAKLENIL
>St_E86-69_C00T057320.1
IIVANAPNKLVERNSLSTAGKIIVGFEEETEWIIRKLTSGPAEIDVISIVGMPGLGKTTLAYRVYNDKSIVDHFDVCAWC
TVDQERNEKKLLQKIFNQVTGLKERFSEKDIDDDVADKLRKQLFGKRYLIVLDDMWDTAKFDELTRPFPELQKGSRVILT
SRKKEVALHGKCHSDPLYLRLLRSEESWDLLEKRVFGEERCPDELKDVGEKIARKCDGLPLVLDLIGGVISRKEKKETLW
LEVLNNLSSFIFKDEEEVVKVIQLSYDHLPDHVKPCLVYLASYPKDEDIRISELKDLWISQGLVQQIVMKSAEEVVDELI
SSSLVIPSDNSICKIHDLVHDFCYIKSRKEKLL
>St_E86-69_C00T057320.2
IIVANAPNKLVERNSLSTAGKIIVGFEEETEWIIRKLTSGPAEIDVISIVGMPGLGKTTLAYRVYNDKSIVDHFDVCAWC
TVDQERNEKKLLQKIFNQVTGLKERFSEKDIDDDVADKLRKQLFGKRYLIVLDDMWDTAKFDELTRPFPELQKGSRVILT
SRKKEVALHGKCHSDPLYLRLLRSEESWDLLEKRVFGEERCPDELKDVGEKIARKCDGLPLVLDLIGGVISRKEKKETLW
LEVLNNLSSFIFKDEEEVVKVIQLSYDHLPDHVKPCLVYLASYPKDEDIRISELKDLWISQGLVQQIVMKSAEEVVDELI
SSSLVIPSDNSICKIHDLVHDFCYIKSRKEKLL
>St_E86-69_C01T000109.1
NPVRQVVETTQRDEVMVGFKNEADLLIEQLTTGPKYLDVVSIVGMPGLGKTTLAKKVFHDKKMQRHFDVQAMCCVSQTYD
RRKLLLGILNQVKCSNQQNEKNPADALRKFLLRKKYLLYIDDIWSVDTWEYLSRCLPDNGNGSRILLTSRNIDVASNITH
AREPLELRFLDENESWELMKIKLFEEQTCPPDLSKVGANIASKCKGLPLLVILVAGVLSGISENEESWRRVAESIKLDTV
TSAKECMEVIELSYKHLPDHLKPCLLYFASFQEDEEIPLSNLAWLWTIEGLVPNIGLDAESLLNDLIGRSLIMVSKRKST
GGVRTCRIHDMLHDFCVTKSKEEKFM
>St_E86-69_C03T000798.1
AKSSDKPIESTSSSFVEVLREILHQVTGSEGNKSEDDLAEKLRRALLDKRYLIVLDDVWDIATGEMLIACFPKDKRRNRI
ILTSRSMKVGLQVKCHSDPRRLQFLTPEKSWDLSEKRVFGEGRCLAELSYVGHQIVVNCKGLSLAVVLIARVTVRVRKGK
KKENEKDLWLKIQHNLDSFISANKNLQMMKVMQLSYDHLPYHLKSLLLYFARSQKSKRTPVSKLMQLWMAEGFVDHDIPS
KSSLEEATQSYLDALISSSLIFVDHIPSKKRTWPFSGMIKVCYVHDVVHDFCSVKAKKEKFF
>St_E86-69_C04T000379.1
SSNEPIESTSSSFVEVTVGHEEDEAQIIGQLLDEHESELDVISIVGMPGLGKTTLANKVYNNTLVASHFNVRAKCTVSQK
YNKSKVLQEILRQVTGSGGKESEDDLAEKLRLALYDKRYLIVLDDVWDIETGEMLIACFPKVKRGNRIILTSRSSKVGLQ
VKCHSDPLHLQILTPEKSWDLFVKRVFGEGSCPAELSEVGHQIVEKCQGLPLAIVLIAGVIVRGKKKEKDLWLQIQDNLD
YFISAKNNLEMMKVMQLSYDHLPHHLKPLLLYLGGYRKSKRTPVSTLIQLWMAEGLVDHDSSEERTQSYLDALISSSLIM
VDHIPSESISMISVMIKVCYMHDVVHDFCSVKAKKEKFF
>St_E86-69_C04T001720.1
NSPKKLVESKSLPAGKIIVGFEEETIWIIEKLTRGSADLDVISITGMPGSGKTTLAYKVYNDKSISSHFDLRAWCTVDQE
YDEKNLLNKIFNQVNRSDSKLSENIDVVDKLRKQLYGKRYLIVLDDVWDTSKWDELTRPFPEVEKGSRIILTTREKKVAL
HGKRNTDLLDLRLLKPEESWELLEKRAFGNESCPDELLDVGIEIAQNCKGLPLVADLIAGVIAGREKKKAVWLEVRNNLN
SFILNSEVEVMKVIELSYDHLSDQVKLCLLYIASYSKDTAMIISGLMDLWHAEGLVEQTEMKSEEEVMKVYLDNLISSSL
VIIFNEIGGYPTCQLHDLVHDFCLIKARKEMLF
>St_E86-69_C05T000313.1
DTMKSVIARTSSQLARTPRMNEEIVGFEDVIENLRKKLLNGPKGKDVISIHGMPGLGKTTLANRLYSDRSVVSQFDICAQ
CCVSQVYSFKDLLLALLRDATGEGSVRRELHANELADMLRKTLLPRRYLILVDDVWENSVWDDLRGCFPDANNRSRIILT
TRHHEVAKYARVHSDPLHLRMFDEVESWKLLEKKVFGEQSCFPLLKNIGLRIAKLCGQLPLSIVLVAGILSEMEKEVECW
EQVANNLGTHIHNDSRAIVDQSYHVLPFHLKSCFLYFGAFLEDRVIDISRLIRLWISEAFIKSSEGRSLEDIAEGYLENL
IGRNLVMVTQRAISDGKVKACCLHDVLLDFCKERAAEENFL
>St_E86-69_C05T000313.2
DTMKSVIARTSSQLARTPRMNEEIVGFEDVIENLRKKLLNGPKGKDVISIHGMPGLGKTTLANRLYSDRSVVSQFDICAQ
CCVSQVYSFKDLLLALLRDATGEGSVRRELHANELADMLRKTLLPRRYLILVDDVWENSVWDDLRGCFPDANNRSRIILT
TRHHEVAKYARVHSDPLHLRMFDEVESWKLLEKKVFGEQSCFPLLKNIGLRIAKLCGQLPLSIVLVAGILSEMEKEVECW
EQVANNLGTHIHNDSRAIVDQSYHVLPFHLKSCFLYFGAFLEDRVIDISRLIRLWISEAFIKSSEGRSLEDIAEGYLENL
IGRNLVMVTQRAISDGKVKACCLHDVLLDFCKERAAEENFL
>St_E86-69_C05T000315.1
DTMKTVIASTSSQLVRTPRMNEEIVGFEDVIENLRRKLLNGTKGQDVISIHGMPGLGKTTLANRLYSDRSVVSQFDICAQ
CCVSQVYSYKELLLALLCDAIGDDSARRELCASELADMLRKTLLPRRYLILVDDLWDNSAWDDLRGCFPDVNNRSRIILT
TRHHEVAKYARVHSDPLHLRMFDEDESWKLLEKKVFGEQSCSPLLKDVGLRIAKMCGQLPLSIVLVAGILSEMEKEVECW
ELVANNLGTHIHNDSRAIVDQSYHVLPCHLKSCFLYFGAFLEDRVIDISRLIRLWLSESFIKSCEDRSLEDIAEGYLENL
IGRNLVMVTQRAISDGKVKACRLHDVLLDFCKERAAEENFL
>St_E86-69_C05T000319.1
NTVEDTMKSVIASSQLARTPRMNEEIVGFEDVIENLRKKLLNGTKGQDVISIHGMPGLGKTTLANRLYTDRSVVSQFDIC
AQCCVSQVYSYKDLLLALLRDAIGEGSVRRELHANELADMLRKTLLPRRYLILVDDVWENSVWNDLSDCFPDVNNRSRII
LTTRHHEVAKYASVHSDPLHLRMFDEVESWKLLEKKVFSEQSCSPLLRDVGQRIAKMCGQLPLSIVLVAGILSEMEKEVE
CWEQVANNLGTHIHNDSRAIVDQSYHVLPCHLKSCFLYFGAFLEDRVIDISRLIRLWISESFIKSCEGRSLEDIAESYLE
NLIGRNLVMVTQRADSDGKVKACRLHDVLLDFCKERAAEENFL
>St_E86-69_C05T000333.1
PAHISSESTNTPRMTDEEVVGFEDVMEKLREQLIRGTKQLDVISVVGMPGLGKTTVANKLYSDELVVSRFDIRAKCCVSQ
AYSRRSVLLSILRDAIGESPTLTKLSTDVLADQLRKTLLWKRYLILVDDIWEASVWDDLRCCFHDSNNGSRIILTTQHAD
VAENAKSVSDPLHLRILNDDESWKLLKQKVFGEESCSVLLSNVGQEIANKCRGLPLSIVLVAGMLTKMEKSEQCWKQVAM
NLCTNVLSNSKAIIEQSYQNLPYHLKPCFLYFGVFLEDKEINISILTWLWISEGFIKSRDDKSLEDIAEGYLENLIGRNL
VMVAKWGSGGKVKTCRIHDLLLYFCKERAKEKNLL
>St_E86-69_C05T000344.1
STYLIEPSLLANTPTENEEMVLFQDVMEKIKKQLLGGSSQLDVISIVGMPGLGKTTLAEQIYNDQIVAGYFDVHGKCHVT
QSYSWRELLLTLLNDVEPSDHTKKADDQLAKELRQVLLTKRFLILIDDVWDTKAWDYLHMCFQGIKNGSRIILTTRLSEV
AQYAKCESNPHDLPLLRDDESWKLLQKKVFHGDNCPSELGDVGFRIAKSCGGLPLFIVLVAGVLNEKNNKANLWKEVEQS
LDALNIGNLEESMSIIGFSYMNLPHHLKPCFLYFGGFLRGKSIHVSKLTRLWLAEGFVLENKEKGLEDVAQDFLKNLISR
NLVMDMEKRFNGKLKTCRVHDLLHKFCLEKAKQENFL
>St_E86-69_C05T001619.1
IIVANAPNKPVERNSLSTVGKIIVGFEEETEWIIRKLTSGPAEIDVISIVGMPGLGKTTLAYRVYNDKSIVDHFDVCAWC
TVDQERNEKKLLQKIFNQVTGLEERFSEKDIDDDVADKLRKQLFGKRYLIVLDDMWDTATFDELTRPFPELKKGSRVILT
SRKKEVALHGKCHSDPLFLRLLRSEESWELLEKRVFGEERCPDELKDVGEKIARNCDGLPLVLDLIGGAISRKEKKETLW
LEVLNNLSSFIFNDEEEVMKVIQLSYDHLSDHVKPCLVYLASYPKDKDIRISELKNLWISQ
>St_E86-69_C05T001619.2
IIVANAPNKPVERNSLSTVGKIIVGFEEETEWIIRKLTSGPAEIDVISIVGMPGLGKTTLAYRVYNDKSIVDHFDVCAWC
TVDQERNEKKLLQKIFNQVTGLEERFSEKDIDDDVADKLRKQLFGKRYLIVLDDMWDTATFDELTRPFPELKKGSRVILT
SRKKEVALHGKCHSDPLFLRLLRSEESWELLEKRVFGEERCPDELKDVGEKIARNCDGLPLVLDLIGGAISRKEKKETLW
LEVLNNLSSFIFNDEEEVMKVIQLSYDHLSDHVKPCLVYLASYPKDKDIRISELKNLWISQ
>St_E86-69_C05T002001.1
VVANTPNKPVESKSPTVGKIIVGFEEETEWIIKKLTSGPAEIDVISIVGMPGLGKTTLAYRVYNDKSIVDHFDVCAWCTV
DQERNDKKLLQKIFNQVIGLKEQFNEDHDIDDDVADKLRRQLFGKRYLIVLDDMWDTATFDELTRPFPELQKGSRVILTS
RKKEVALHGKCHSDPLYLRLLRSEESWKLLEKRVFGEERCPDELKGVGKKISRKCDGLPLVLDLIGGIISRKEKKEALWL
EVLNNLSSFIFKEEEEVAKVIQLSYDHLSDHVKPCLVYLASYPKDKDIVISELKDLWIAQGLVQQTEMKSAEEVVESYVD
ELISSNLVIPFFKFICKIHDLVHDFCYIKSRKEKLF
>St_E86-69_C05T002001.2
VVANTPNKPVESKSPTVGKIIVGFEEETEWIIKKLTSGPAEIDVISIVGMPGLGKTTLAYRVYNDKSIVDHFDVCAWCTV
DQERNDKKLLQKIFNQVIGLKEQFNEDHDIDDDVADKLRRQLFGKRYLIVLDDMWDTATFDELTRPFPELQKGSRVILTS
RKKEVALHGKCHSDPLYLRLLRSEESWKLLEKRVFGEERCPDELKGVGKKISRKCDGLPLVLDLIGGIISRKEKKEALWL
EVLNNLSSFIFKEEEEVAKVIQLSYDHLSDHVKPCLVYLASYPKDKDIVISELKDLWIAQGLVQQTEMKSAEEVVESYVD
ELISSNLVIPFFKFICKIHDLVHDFCYIKSRKEKLF
>St_E86-69_C05T002004.1
IVANAPNKLVERNSSSTVGKIIVGFEEETEWIIRKLTSGPDEIDVISIVGMPGIGKTTLAFRVYNDKSIVDHFDICAWCT
VDQERNDKKLLQKIFNQVIGLKERFSEDDIDDDVADKLRKQLFGKRYLIVLDDMWDTATLDELTRPFPELHKGSRVILTS
RKKEVALHGKCHSDPLYLRLLRPEESWELLEKRVFGEERFPDELKDVGEKIARKCDGLPLVLDLIGGVISRKEKKEALWL
EVLNNLSSFIFEDEEEVVKVIQLSYDHLSDHVKPCLVYLAIYPKDKDIRISKLKDLWSAQGLEMKSAEDVVNELISSSLV
IPFDNSICKIHDLVHDFCYIKSRKEKLL
>St_E86-69_C05T002004.2
IVANAPNKLVERNSSSTVGKIIVGFEEETEWIIRKLTSGPDEIDVISIVGMPGIGKTTLAFRVYNDKSIVDHFDICAWCT
VDQERNDKKLLQKIFNQVIGLKERFSEDDIDDDVADKLRKQLFGKRYLIVLDDMWDTATLDELTRPFPELHKGSRVILTS
RKKEVALHGKCHSDPLYLRLLRPEESWELLEKRVFGEERFPDELKDVGEKIARKCDGLPLVLDLIGGVISRKEKKEALWL
EVLNNLSSFIFEDEEEVVKVIQLSYDHLSDHVKPCLVYLAIYPKDKDIRISKLKDLWSAQGLEMKSAEDVVNELISSSLV
IPFDNSICKIHDLVHDFCYIKSRKEKLL
>St_E86-69_C05T002007.1
IVANTPNKRVERSSSSTVGKIIVGFEEETELIIRKLTSGPDEIDVISIVGMPGIGKTTLAFRVYNDESIVDHFDVCAWCT
VNRERNEKKLLQKIFNEVIGLKERFSEDHAIDDDIADKLRKRLCGKRYLIVLDDMWDTATLDELTRPFPEFQKGSRVILT
SRKKEVALHGKYHSDPLYLRLLRPEESWELLEKRVFGEERCPDELKDVGEKIARECDGLPLVLDLISGVISRKEKKEALW
LEILNNLSSFIFKDEEEVVKVIQLSYDHLSDHVKPCLVYLASYSKDEHLWISKLKDLWTAQGLVEQIELKSAEEVVDELI
SSSLVIPFDNSIFKIHDLVHDFCYIKSRKEKLL
>St_E86-69_C05T002011.1
GIIVANAPNKLVESKSPTVGKIIVGFEKETEGIIRKLTSGPAEIDVISIVGMAGLGKTTLAYRVYNDKSIVDHFDICAWC
TVDQERNEKKLLQKIFNQVIGLKEKFSENDIDDDVADKLRRQLCGQRYLIVLDDMWDSATLDELTRPFPEFRKGSRVILT
SRKKEVALHGKCHSDPLYLRLLRPEESWELLEKRVFGEERCPDELKDVGEKIARKCDGLPLVLDLIGGVISRKEKKEALW
LEVLNNFSSFIFKDEEEVVKVIQLSYDHLPDHVKPCLVYLASYPKDEDIWISELKDLWVGEGLVEQIEMKSAEEVVNELI
SSSLVIPFDNSICKIHDLVHEFCYIKSRKEKLF
>St_E86-69_C05T002015.1
VANAPNKPVVRNSSSTVGKIIVGFEEETEWIIRKLTSGPAEIDVISIVGMPGIGKTTLAYRVYNHKSIVDHFDVCAWCTV
DQERNEKKLLQKIFNQVIGLKEFSENDIDDDVGDKLGKQLFAKRYLIVLDDMWDTATLDELTRPFPELQKGSRVILTKES
WELLEKRVFGEERCPDELKDAGEKIARKCDGLPLVLDLIGGVISRKEKKEALWHEVLNNLSSFIFKDEEEVVKVIQLSYG
HLSDHVKPCFVCLASYPKDKNLRISELKGLWISQGFVQQIEIRSAEEVLDELISSSLVIPFDNSICKIHDLVHDFCYIKS
RKEKLL
>St_E86-69_C05T002018.1
PVERNSSITVGKIIVGFEEETEWIIRKLTSGPAEIDVISIVGMPGIGKTTLAYRVYNHKSIVDHFDVCAWCTVDQERNEK
KLLQKIFNQVIGLKERFNEDHDIDDDVADKLRKKLCGRRYLIVLDDMWDTATLDELTRPFPEFRKGSRVILTSRKKEVAL
HGKCHSDPLYLRLLKSEESWELLEKRVFGEERCPDELKDVGEKIARKCDGLPLVLDLIGGVISRKEKKEALWLEVLNNLS
SLIFKDEEEVVKVIQLSYDHLPDHVKPCFVCLASYPKDENLRISELKDLWISQGFVQQIEMRSAEEVVDELISSSLVIPF
DNSICKIHDLVHDFCYIKSRKEKLF
>St_E86-69_C05T002021.1
VANAPNKPVVRNSSSTVGKIIVGFEEETEWIIRKLTSGPAEIDVISIVGMPGIGKTTLAYRAYNHKSIVDHFDVCAWCTV
DQECNEKKLLQKIFNQVIGLTERFSENDIDDDVGYKLRKQLFAKRYLIVLDDMWDTATLDELTRPFPELRKGSRVILTSR
KKEVALHGKCHSDPLYLRLLRSEESWELLEKKVFGEERCPDELKDVGKMIARKCDGLPLVLDLIGGVISRKENKEALWLE
VLTNLSSFIFKDEEEVVKVIQLSYDHLSDHVKPCFVYLASYPKDENLSISELKDLWISQGFVQQIEIRSVEEVVDELISS
SLVIPFDNSIWKIHDLVHDFCCIKSRKEKLF
>St_E86-69_C06T000080.1
SPKKPVENKSLTTDKIIVGFKEETNLILRKLTSGPADLDVISITGMPGSGKTTLAYKVYNDKSVSSHFDLRAWCIVDQGY
DEKKLLDKIFNQISDSDSKLSENIDVADKLRKQLYGKRIILTTQEKEVALHGKLYTAPLNIRLLRPEESWELLEKRAFEN
KSCPNELLDVGKEIAEKCKGLPLVVDLIAGVIAGREKKRSVWLEVVNNLNSFIFKNGVEVMKVIEISYDHLPDHLKPCLL
YFASRRKDTAISIFELKMALGAEGFVEKTEMKSMEDVVKIYLNDLISSSLVICFNEIGEHLSCQTYDLVHDFCLIKARKE
KLF
>St_E86-69_C06T000082.1
KKPVDSKSLTTDKIIVGFEEETNLILRKLTSGPADLDVISITGMPGSGKTTLAYKVYNDKSVSSHFDLRAWCTVDQGYDE
KKLLDKIFNQVSDSDSKLSENIDVADKLRKQLFGKRYLIVLDDVWDIITWDELTRPFPDGMKGSRIILTTREKEVAFHGK
LYTDPLNLRLLRSEESWELLEKRVFGNESCPNELLDVGKEIAKNCKGLPLVADLISGVIAGREKKKSVWLEVLNNLHSFI
LKNEVEVMKVIEISYDRLPDHLKPCLLYFASRQKDTAISISELKAVWVAEGFVEKTEMKSMEEVVKFYLDDLISSSLVIL
CYEIGDEPTCQLHDLVHDFCLIKAREEKLF
>St_E86-69_C06T000088.1
PKKPVESKSLTTDKIIVGFEKETNLILRKLTRGPVDLDVISIIGMPGSGKTTLAYKVYTNKSVSSHFDLHAWCTVHQEYD
EKNLLNKIFNQVSDCYSKLSENINVADELRKQLCGKRYLIVLDDVWAITTWDELTRPFPNDKKGSRIILTTREKKVASHG
EVNTAPLDLRFLRLEESWELLEKRAFGNKSCPDELLDVGKEIAENCKGLPLVVDLIAGVIAGREKKRTVWLEVQNNLSSF
ILNSAVEVMKVIELSYDHLPHHLKPCLLYLASCPKDRALPIFVLNSLWHAEGLVEQTEMKSVEEVMKVYLDNLISSSLVI
AFNEIGDHPTCQLHDLVHEFCLIKAREEKLC
>St_E86-69_C06T000089.1
KKPVESKSLTAGKIIVGFEKETNWLLRKLTSGPADLDVISITGMPGSGKTTLAYKVYNDKSVSSHFDLRAWCTVDQGYDE
KKLLNKIFNQVSDSDSKLSENIDVADKLRKQLYGKRYLIVLDDVWDTTTWDELTRPFPEVVKGSRIILTTREKEVALHGK
LYSAPLNLRLLRPEESWELLEKRAFGNESCPDDLLDVGKEIAENCKGLPLVADLIAGVIAGLEKKKTMWLEVRNNLSSFI
LNGEVEVMKVIELSYDHLPHHIKPCFLYLASFPKDTAIVIILLNGLWHAEGLVEQTEMKSVEEVMDVYMDNLISSSLVIL
FNEIGDARTCQVHDLVHDFCLIKAREEKLF
>St_E86-69_C06T000093.1
SPKKPVESKSLKSHKIIVGFEEETNWILRKLTSGPADLDVISITSMPGSGKTTLAYKVYNDKSVSSHFDLRAWCTVDQEY
DEKKLLNTIFNQVSDSDSNLIESIDVADKLRKQLYGKRYLIVLDDVWDTTSWDELTRPFPEAKKGSRIILTTREKEVALH
GKLYTAPLDLRLLRSEESWELLEKRAFGNESCPDELLDVGTEIAENCKGLPLVVDLIAGVIAGREKKKNVWLEVLNNLHS
FILKNEVEVMKVIEISYDHLPDHLKLCLLYLASWTKDIALTIHMLKAVWVAEGFVEKTEMKSMEEVMDNLISSSLVICFN
EIGEYRTYQLHDLVHDFCLVKARREKFF
>St_E86-69_C06T000095.1
PKKPVESKSLTTDKIIVGFEEETNLILRELTRGPAELDVISITGMPGSGKTTLAFKVYNDKSISCHFDLRAWCTVDQEYD
EKNLLNKIFNQVNGLDSNLIENIDVADKLRKQLLGKRYLIVLDDVWDTTTWDELTRPFPNGMKGSRIILTTREKEVALHG
KRYTDPLELRLLRSEESWELLEKRAFGNESCPDELLDVGKEIAENCKGLPLVADLIAGVIAGLEKKKTVWLEVRNNLSSF
ILNGEVEVMKVIELSYDHLPHHIKPCFLHLARFSKDTAIAIFVLNGLWHAEGLVEQTEMKSVEEVMKVYMDNLISSSLVI
AFNEIGDTPTCQLHDLVHEFCLIKAREEKLF
>St_E86-69_C06T000097.1
NSHKKPVESKSLTTNKIIVGFEEETNLILRELTRGPADLDVISITGMPGSGKTTLAFKVYNDKSISCHFDLRAWCTVNQE
YDEKNLLNKIFNQVNGLDSNLIENIDVADKLRKQLLRKRYLIVLDDVWDTTTWDELTRPFPNGMKGSRIILTTREKEVAL
HGKRYTDPLELRLLRSEESWELLEKRAFGNESCPDELLDVGKEIAENCKGLPLVADLIAGVIAGLEKKKTVWLEVRNNLS
SFILNGEVEVMKVIELSYDHLPHHIKPCFLHLARFSKDTAIAIFVLNGLWHAEGLVEQTEMKSVEEVMKVYMDNLISSSL
VIAFNEIGDTPTCQLHDLVHEFCLIKAREEKLF
>St_E86-69_C06T000104.1
SPKKPVESKSLATDKIIVGFEEETNLILRKLTSGPADLDVILITGMPGSGKTTLAYKVYNDKSISSHFDLRAWCTVDQGY
DEKKLLDKIFNQVSDSDSKLSENIDVADKLRKQLFGKRYLIVLDDVWDTTTWDELTRPFPEVVKGSRIILTTRQKEVALH
GKLYTAPLNLRLLRSEESWELLEKREFGNESCPDELLDVGKEIAENCKGLPLVADLIAGVIAGLEKKKTVWLEVRNNLSS
FILNGEVDVMKVIELSYDHLPHHIKPCFLYLASFPKDTAILVFVLNGLWHAEGLVEQIEMKSVKEVMKVYLDNLISSSLV
FAFNEIGDDRTYQLHDLVHEFCLIKAREEKLF
>St_E86-69_C06T000111.1
PKKPVESKSLTTDKIIVGFEEETNLILRKLTSGPADLDVISITSMPGSGKTTLAYKVYNDKSVSSHFDLRAWCTVDQEYD
EKKLLNTIFNQVSDSDSKLSENIDVADKLRKQMYGKRYLIVLDDVWDTTTWDGLTRPFPNGTKGSRIILTTREKEVALHG
KLYTAPLDLRLLRSEESWELLEKRAFGNESCPDELLDVGIEIAENCKGLPLVVDLIAGVIAGMEKKKSVWLDILNNLHSF
IFKNKVEVMKVIEISYDHLPDHLKPCLLHFSSKPKDSATTIHELKAVWIAEGFVEKTEMKSMEEVVKIYLDDLISSSLVI
CFNEIGEVPTCQIHDLVHDFCLIKAREEKLF
>St_E86-69_C06T000116.1
SPKMPVESKSLKTGKIIVGFEEETNWIIRKLTSGPADLDVISITGMPGSGKTTLAYKVYNDKSVSSHFDLRAWCTVDQEY
DEKKLLNKIFNQVSDSDSKLSENIDVADKLRKQLFGKRYLIVLDDVWDTTTWDELTRPFPEAKKGSRIILTTREKEVALH
GKLYTAPLDLRLLRSEESWELLEKRAFGNESCPDELLDVGTEIAENCKGLPLVVDLIAGVIAGREKKKSVWLEVLNNLHS
FILKNEVEVMKVIEISYVHLPDHLKPCLLHFASNPKDTATPIFDLKIVWGAEGFVEKTDMKSMEEVVKIFVDDLISSSLV
ICFNEIGDYPTCQIHDLVHDFCLIKAREEKLF
>St_E86-69_C06T000118.1
SPKKPVESKSLTTDKIIVGFEEETNLILRKLTSGPADLDVISITGMPGSGKTTLAYKVYNDKSVSSHFDIRAWCTVDQGY
DEKKLLDKIFNQVSDSDSKLSENIDVADKLRKQLYGKRYLIVLDDVWDTTTWDELTRPFPKVMKGSRIIMTTREKEVALH
GKLYTAPLDLRLLRSEESWELLEKRAFGNESCPDELLDVGTEIAENCKGLPLVVDLIAGVIAGTEKKKSVWLEVVNNLNS
FILKNEVEVMKVIEISYNHLPDRLKPCLLHFSSKQKDSATTIYELKAVWVAEGFVEKMEMKSMEEVVKIYLDDLISSSLV
ICFNEIGDDPTFQIHDLVHDFCLIKAREEKLF
>St_E86-69_C06T000152.1
PVESKSLITGKIIVGFEVETNWLLRKLTSGPADLDVISITGMPGSGKTTLAYKVYNDKSVSSHFDLRAWCTVDQGYDEKK
LLDKIFNQVSDSDSKLSENIDVADKLRKQLYGKRYLIVLDDVWDTTTWDELTRPFPEVEKGSRIILTTRKMEVALHGKLY
TTPLNLRLLRSEESWELLEKRAFGNESCPDELLDVGKEIAENCKGLPLVVDLIAGVIAGREKKKSVWLEVVNNLHSFILK
NEVEVMKVIEISFDHLPDHLKPCLLYFASRPKDKELTIYELKCVWGAEGFVEKTEMKSMEEVVKIYLDGLISSSLVICFN
EIGDDPTYQVHDLVHDYCLIKAREEKLF
>St_E86-69_C06T000152.2
PVESKSLITGKIIVGFEVETNWLLRKLTSGPADLDVISITGMPGSGKTTLAYKVYNDKSVSSHFDLRAWCTVDQGYDEKK
LLDKIFNQVSDSDSKLSENIDVADKLRKQLYGKRYLIVLDDVWDTTTWDELTRPFPEVEKGSRIILTTRKMEVALHGKLY
TTPLNLRLLRSEESWELLEKRAFGNESCPDELLDVGKEIAENCKGLPLVVDLIAGVIAGREKKKSVWLEVVNNLHSFILK
NEVEVMKVIEISFDHLPDHLKPCLLYFASRPKDKELTIYELKCVWGAEGFVEKTEMKSMEEVVKIYLDGLISSSLVICFN
EIGDDPTYQVHDLVHDYCLIKAREEKLF
>St_E86-69_C06T000153.1
PKKPVESKSLTTNKIIVGFEEETNLILRKLTSGPADLDVISITGMSGSGKTTLAYKVYNDKSVSSHFDLRAWCTVDQGYE
EKKLLDKIFNQNYFDNSRKGSRIILTTREKEVALHGKLYTAPLNLRLLRSEESWELLEKRAFGNKGCPDELLDVGKEIAE
NCKGLPLVADLIAGVIAGREKNKSEWLEVVNNLQSFIFKNEVDVMKVIEISYDHLPDHLKPCLLYFASWRKDTVNSIFDL
KVLLVAEGFVEKTDMKSMEEVVKIYLDDLISSSLVICFNEIGENPTYQLHDLVHDYCLIKAREEKLF
>St_E86-69_C06T000155.1
PRPVESKSLTTDKIIVGFEEETNLILRKLTSGPADLDVISITGMPGSGKTTLAYNVYNNKSVSSHFDLRAWCTLDQGYDE
KKLLDKIFNQVSDSDSKLSENIDVADKLRKQLYGKRYLIVLDDVWDTTTWDELTRPFPNGTKGSRIILTTRKKEVALHGK
VYTAPLDLRLLRSEESWELLEKRAFGNKSCPVELLDVGKEIAENCKGLPLVVDLIAGVISGREKKKSVWLEVVNNLHSFI
LKNEVEVMKVIEISYDHLPDHLKPCLLFFVGWPKDTAATIYELQAAWIAGGFVEKTEMKSTEEMVKIYVDNLISSSLVIC
FNEIGDEPTCQVHDLVRDFCLIKARKEKLF
>St_E86-69_C06T000158.1
PVESKSLITGKIIVGFEVETNWLLRKLTSGPADLDVISITGMPGSGKTTLAYKVYNDKSVYSHFDLRAWCTVDQGYDEKK
LLDKIFNQVSDSDSKLSENIDVADKLRKQLYGKRYLIVLDDVWDTTTWDELTRPFPEVEKGSRIILTTRKMEVALHGNLY
TTPLNLRLLRSEESWELLEKRGFGNESCPDELLDVGKEIAENCKGLPLVVDLIAGVIAGRENKKSVWLEVVNNLHSFILK
NEVEVMKVIEISYDHLPDHLKPCLLYFASRPKDKELTIYELKGLWGAEGFVEKTEMKSMEEVVKIYLDGLISSSLVICFN
EIGDNPTYQVHDLVHDYCLIKAREEKLF
>St_E86-69_C06T000159.1
PKKPVESKSLTTNKIIVGFEEETNLILRKLTSGPADLDVISITGMSGSGKTTLAYKVYNDKSVSSHFDLRAWCTVDQGYE
EKKLLDKIFNQNYFDNSRKGSRIILTTREKEVALHGKLYTAPLNLRLLRSEESWELLEKRAFGNKGCPDELLDVGKEIAE
NCKGLPLVADLIAGVIAGREKNKSEWLEVVNNLQSFIFKNEVDVMKVIEISYDHLPDHLKPCLLYFASWRKDTVNSIFDL
KVLLVAEGFVEKTDMKSMEEVVKIYLDDLISSSLVICFNEIGENPTYQLHDLVHDYCLIKAREEKLF
>St_E86-69_C06T000161.1
PRPVESKSLTTDKIIVGFEEETNLILRKLTSGPADLDVISITGMPGSGKTTLAYNVYNNKSVSSHFDLRAWCTLDQGYDE
KKLLDKIFNQVSDSDSKLSENIDVADKLRKQLYGKRYLIVLDDVWDTTTWDELTRPFPNGTKGSRIILTTRKKEVALHGK
VYTAPLDLRLLRSEESWELLEKRAFGNKSCPVELLDVGKEIAENCKGLPLVVDLIAGVISGREKKKSVWLEVVNNLHSFI
LKNEVEVMKVIEISYDHLPDHLKPCLLFFVGWPKDTAATIYELQAAWIAGGFVEKTEMKSTEEMVKIYVDNLISSSLVIC
FNEIGDEPTCQVHDLVRDFCLIKARKEKLF
>St_E86-69_C06T000164.1
PVESKSLITGKIIVGFEVETNWLLRKLTSGPADLDVISITGMPGSGKTTLAYKVYNDKSVYSHFDLRAWCTVDQGYDEKK
LLDKIFNQVSDSDSKLSENIDVADKLRKQLYGKRYLIVLDDVWDTTTWDELTRPFPEVEKGSRIILTTRKMEVALHGNLY
TTPLNLRLLRSEESWELLEKRGFGNESCPDELLDVGKEIAENCKGLPLVVDLIAGVIAGRENKKSVWLEVVNNLHSFILK
NEVEVMKVIEISYDHLPDHLKPCLLYFASRPKDKELTIYELKGLWGAEGFVEKTEMKSMEEVVKIYLDGLISSSLVICFN
EIGDNPTYQVHDLVHDYCLIKAREEKLF
>St_E86-69_C06T000165.1
SPKKPVESKSLTTNKIIVGFEEETNLILRKLTSGPADLDVISITGMPGSGKTTLAYKVYNDKSVSSHFDLRAWCTVDQGY
DEKKLLDKIFNQVSDSYSKLSENIDVADKLRKQLFGMRYLIVLDDVWDTNTWDELTRPFPDGMKGSRIILTTREKEVALH
GKLYTAPLNLRLLRSEESWELLEKRAFGNKGCPDELLDVGKEIAENCKGLPLVADLIAGVIAGREKNKSEWLEVVNNLQS
FIFKNEVDVMKVIEISYDHLPDHLKPCLLYFASWRKDTVNSIFDLKVLLVAEGFVEKTDMKSMEEVVKIYLDDLISSSLV
ICFNEIGENPTYQLHDLVHDYCLIKAREEKLF
>St_E86-69_C06T000612.1
PVESKSLTTGKIIVGFEEETNWIFGKLFGGPADLDVISITGMPGSGKTTLAYKVYSDESVSRHFDLCAWCTVDQEHDEKK
LLGTIFNQVSDSDSKLSENIDVADELRKQLYGNRYLIVLDDLWDTATWDELTRPFPRVKKGSRIILTTREKEVAFHGNTA
PLNLRLLRSEESWELLKKRAFGIKSCPDDLLDVGKEIAENCKGLPLVADLIAGVIAGLEKKKTVWLEVRNNLSSFILNSK
MEVMKVIELSYDHLPHHLKPCFFYLASYPKDTAMEISLLKHCWLAEGLVEQTEMKSVEEVMKVYLDNLISSSLVIAFNEI
GEYPTFQLHDLVHDFCLIKARKEKFF
>He1-St01G105360.1
PVRQVVETTQLDEVMVGFKDETDLLIEQLTIGPKYLDVVSIVGMPGLGKTTLAKKVFHDEKMRRHFDVQAMCCVSQTYDR
RKLLLGILNQVKCSNQQNEKNPADALRKFLLRKKYLLYIDDIWSVDIWEYLSRCLPDNGNGSRILLTSRNIDVASNITRE
REPLELRFLDENESWELMKIKLFKEQTCPPDLSKVGANIASKCKGLPLLVILVAGVLSGISENEESWRRVAESIKLDTVT
SAKECMEVIELSYKHLPDHLKPCLLYFASFQEDEEIPLSNLAWLWTIEGLLPNIGLDAESLLNDLIGRSLIMVSKRKSTG
GVRTCRIHDMLHDFCVTKSKEEKFM
>He1-St01G564960.1
SNHLPTQRNNLVNDEEIVGFEDEAEKIVQYLIRGTNELDVIPIVGMGGQGKTTIARKVYKSDMIVFHFDRLAWCCISQTY
NQIELLKQIYHQVPSYEDNVCKDDELADMLRKRLMGRRYLIVLDDMWSVKAWDDLRFSFPDDENRSRIIVTTRLEKVARQ
IKHHTEPHFLPFLTPEESCELLWKKVFQNEGPCLELYNVSLAVAERCKGLPLVIVLVAGIIKRKKTDASWWHEVNNSLLS
YLGESEEYSFSTMQLSYDNLPDYLRPCLLYMGMFQEDARIPVSKLIRLWIAEGLVQNIESGRLEEAAEGYLMDLISSNVV
MISRRRYSGKVIYCQVHDIVLHFCLERSREEKFM
>He1-St04G113680.1
TKPKLKNTTSASQATDGELVGFTDVCKTIRDQLVGGSRELDVVSIVGMAGSGKTTLARSFINDDSIVSHFDIRAECRVSQ
EYTREDLLFSILRSANSGLTDIIKRGADILADTLRKALLHKRYLLIIDDVWTVQAWDDLRFCFPEEKQGSRIILTTRLKE
VATYAKCVTEPIHLRSMKDSESWLLLQKKVFGEEMCPEELKEVGQNIAFKCNGLPLSIVLVAGLLAKIDKTERCWTRMEL
SFGERVLDGAKDLVKLSYEDLPNKLKSCFLYFSAFLEDREILVSKLTSLWIAEAFIKNNDKCLEDTAEDYLNDLIGRNLV
MVTKRRSTGKIKACRVHDLMLDFCKEKAKEDNFL
>He1-St04G120480.1
DRPIESTSSSFVEVTVGHEEDEAKMIDQLLDKHQSELDVISIVGMPGLGKTTLAKKVYNNTLVASHFNVRAWCTVSQKYN
KSKVLREILQQVTGSGGKESEDDLAEKLRVALYDKRYLIVLDDVWDIATGEMLIACFPKVERGNRVILTSRSSEVGLKVK
CRSDLLRLQLLKPEKSWELLEKMVFGEGSCPAELLDVGHQIVEKCQGLPLAVVLIAGVIVRGKKKEKDLWLKIQHNLDSF
VSANNSLEIMQLSYDHLPCHLKPLLLYFVRSRKSKRIRVSRLMQLWMAEGLVDHDIPSKCSLEEATQSYLDALISSNLIM
VDHILSEKNMCFSVRIKVCYVHDVVHDFCSVKAKREKFL
>He1-St04G122200.1
SNEPIESTSSSFVEVTVGHEEDEARIIGQLLDEHESELDVISIVGMPGLGKTTLANKVYNNTLIASHFNVRAKCTISQKY
NKSKVLREILQQVTHVSGGNENEDDPADKLRVALYDKRYLIVLDDVWDIATGEMFIACFPKVKRGNRIILTSRSSEVGLK
VKCLSDPLHLQLLTPEKSWDLFVKKIFGDDGSCPAELSEVGHQIVEKCQGLPLAIVLIAGVIVRGKKKEKDLWLKIQHNM
HSSISSNNNLQMMKVMQLSYDHLPCHLKPLLLYFARSQKRKRTPVSTLMQLWMAEGLVDHDSLEEATQSYLDALISSSLI
MVDHIPSESIWWTSVMIKVCYMHDVVHDFCSVKAKKEKFF
>He1-St05G100845.1
ASLQFTSTRRINEEIIGFEDVKDELIGKLKGGSSHLDVIAIVGMAGLGKTTLANKLYSDKSVVSYFDIHAHCCVSQEYTR
KDLLLAILHDITDERAKLRRETENELADKLRKLLMHKRYLLLIDDVWETSAWDDLKLCFPEDNNGSRIILTTRHYGVASH
AKHDSDPHKLRFLNSDESWMLLNKKVFNNESGPLILRDVSQEIVRKCGGLPISIILVAGILTRMKKEKHCWEQMATNLGT
SIQDQMEGTLDLSYQNLPPYLKPCFLYLGVFPEDGEIQVSKLTWLWIAEGFIKPHTGKTLEEIAENYLENLVGRNLVMID
KRSSGGRIKTCRIHDLVHEFCRKKAKLDNIL
>He1-St05G120125.1
ASHGTEDTYTSHTQRIDDDIVGFEDEIGTLRRQLTGGSKNLDIISIVGMPGAGKTALANKLLLDKSVADRFDIFAQCYMS
SVHSRREQLLSILETLRVSIDESSPFGKETSDLAAMLRQILQTGRYLILLDDVPNARAWNDLEHCFCDTNNGSRILLTTR
HSNVAYYARSISEPLHLRMLNDGESWTLLKKKVFGEGFCSPLFEKVGPKIVRKCGGLPLSIVFVACILAGMERTEQCWKQ
VARSLGTEIRCYPENIIEQSYQNLPYHLKSCFLYFGMFSDEEEINISKLTLLWIGEGFVKNDEHRTLEDIAEGYLKNLVE
SNLVMLAKRNCGGKVKVCRIHDILFQFCKERAHTENLI
>He1-St05G120130.1
IDTSSKSSELKKMSAIKEKIIGFKDEIETLVHKLIRGSRELDIISIVGMPGAGKTTLANRLYSYDSVVSHFDIRAQCHVS
PEYSQRGLLLSLLAMLQVSIDETSLLSKETDELKDILSRILRSKRYLILLDDVWDHKAWDDLKCCFPDDNTGSRILLTTR
NHDVADYVKSVNKPHHLSLLTYEESWELLKMKVFGNGSCSPLLEKVGQEIVRKCGGLRLSIVLVAGILSKIEQTEECWSE
VAKHLEFKEINVSKLTWMWIGEGFVNDLEGKSLQDIARGYLENLIRRNLVMNAKRSSDGKVKACRVHDLLLDFCKKRAAE
EHFL
>He1-St05G121725.1
DTMKTVIARTSSQLARTPRMNEEIVGFEDVIENLRKKLLNGTKGQDVISIHGMPGLGKTTLANRLYSDRELHANELADML
RKTLLPRRYLILVDDVWENSVWDDLSGCFPDVNNRSRIILTTRHHEVAKYASVHSDPLHLRMFDEVESWKLLENKVFGEQ
SCSPLLKKVGLRIAKMCGQLPLSIVLVAGILSEMEKEVECWEQVANNLGTHIHNDSRAIVDQSYHVLPCHLKSCFLYFGA
FLEDRVIDISRLIRLWISESFIKSSDGRNLEDIAEGYLENLIGRNLVMVTQRADSDGKVKACRLHDVLLDFCKERAAEEN
FL
>He1-St05G122245.1
DTMKTVIASTSSQLVRTPRMNEEIVGFEDVIENLRRKLLNGTKGQDVISIHGMPGLGKTTLANRLYSDRSVVSQFDICAQ
CCVSQVYSYKELLLALLCDAIGDDSARRELCASELADMLRKTLLPRRYLILVDDLWDNSAWDDLRGCFPDVNNRSRIILT
TRHHEVAKYARVHSDPLHLRMFDEDESWKLLEKKVFGEQSCSPLLKDVGLRIAKMCGQLPLSIVLVAGILSEMEKEVECW
EQVANNLGTHIHNDSRAIVDQSYHVLPCHLKSCFLYFGAFLEDRVIDISRLIRLWISESLIKSCEDRSLEDIAEGYLENL
IGRNLVMVTQRAISDGKVKACRLHDVLLDFCKERAAEENFL
>He1-St05G123005.1
DTMKTVIARTSSKLARTPRMNEEIVGFEDVIENLIKKLLSGTKGQDVISIHGMPGLGKTTLANRLYSYRSVVSQFDICAQ
CCVSQVYSYKEFLLSLLCDAIGDASVHRELYANKLADKICKTLLPRRYLILVDDVWDNSAWDDLRGCFPDVNNRSRIILT
TRHHEVAKYASVHSDPLHLRMFDEVESWKLLEKKVFGEESCSPLLKKVGLRIAKMCGQLPISIVLVAGILSEMEKEVECW
EQVANNLGSHIHNDSRAIVDQSYHVLPCHLKSCFLYFGAFLEDRVIDISRLIRLWISESFIKSSEGRSLEDIAEGYLENL
IGRNLVMVTQRANSNGKVKACRLHDVLLDFCKERAAEENFL
>He1-St05G123205.1
DSMKSVIARTSSQLARTPRMNEEIVGFEDVIENLRKKLLNGTKGQDIISIHGMPGLGKTTLANRLYSDRSVVSQFDICAQ
CCVSQVYSYKDLLLSLIRDAIGEDSDQHRELHDNELADKLRKTLLRRRYLILVDDVWENSVWDDLRGCFPDANNRSRIIL
TTRHHEVAKYASVHSDPLHLRMFDEDESWKLLEKKVFGEQSCSPLLRDVGLRIAKMCGQLPLSIVLVAGILSEMKKEVEC
WEQVANNLGTHIHNDSRAIVDQSYHVLPCHLKSCFLYFGAFLEDRVIDISRLIRLWISESFIKSCEGRRLEDIAEGYLEN
LIERNLVMVTQRADSDGKVTACRLHDVLLDFCKERAAEENFL
>He1-St05G125085.1
TPAHISSESTNTPRMTGEEIVGFEDVMEKLREQLIRGTKQLDVISVVGMPGLGKTTVANKLYSDELVVSRFDIRAKCCVS
QAYSRRSVLLSILRDAIGESPTLTKLSTDVLADQLRKTLLWKRYLILVDDIWEASVWDDLRCCFHDSNNASRIILTTQHA
DVAENAKSVSDPLHLRILNDDESWKLLKQKVFGEESCSVLLSNVGQEIANKCRGLPLSIVLVAGMLTKMEKSEQCWKQVA
MNLCTNVLSNSKAIIEQSYQNLPYHLKPCFLYFGVFLEDKEINISILTWLWISEGFIKSRDDKSLEDIAEGYLENLIGRN
LVMVAKWGSGGKIKTCRIHDLLLYFCKERAKEKNLL
>He1-St05G143320.1
PSLSANTSGANEEMVGFQDVMDKLKKKLLGGSHQLDVISIFGMPGNGKTTLAKKIYNDPTVVSYFDVRAMCHVTQVYSWR
DLLLTILNDVLEPANRTNKEDGELANELRHVLLTKRFLILIDDVWDRTAWDYLRMCFQSSQNRSRIILTTRLYEVAHYAK
CNSEPHPLRLLTDDESWKLLQEELFHGQSFPCELGDVGLRIAKRCGGLPLSIVLVAGVLKEKNKKADCWKEVEESLSSHN
IGSSEESMSIIGFSYKNLPNHLKPCFLYFGGFLRGKDIPVSKLSRVWLAEGIVEDSKEKGSEDAAQDYLKDLIRKNLVTD
MEKRSNGKLKTCRVHDLLHQFCVEKAKQDNFL
>He1-St05G492205.1
IVANAPNKPVERNSLSTVGKIIVGFEEETEWIIRKLTSGPAEIDVISIVGMPGLGKTTLAYRVYNDKSIVDHFDVCAWCT
VDQERNEKKLLQKIFNQVTGLEERFSEKDIDDDVADKLRKQLFGKRYLIVLDDMWDTATFDELTRPFPELKKGSRVILTS
RKKEVALHGKCHSDPLFLRLLRSEESWELLEKRVFGEERCPDELKDVGEKIARNCDGLPLVLDLIGGAISRKEKKETLWL
EVLNNLSSFIFNDEEEVMKVIQLSYDHLSDHVKPCLVYLASYPKDKDIRISELKNLWISQGLVQQIVMKSAEEVVDELIS
SSLVIPFDNSICKIHDLVHDFCYIKSRKEKLL
>He1-St05G517525.1
YCCKRSQQAGFEEETKWIIRKLTSGPDEIDVISIVGMPGIGKTTLAFRVYNDESVVDHFDICAWCTVDQERNEKKLLQKI
FNQVIGFKERFSENDIDDDVADKLRKQLFGKRYLIVLDDIWDSATLDELTRPFPEFQKGSRLILTSRKKEVALHGKCHSD
PLYLQLLRSEESWELLEKRVFGKERCPDELKGVGKMIARKCDGLPLVLDLIGGVISRKEKKEALWLEVLNNLSSFIFKDE
EEVVKVIQLSYDHLSDHVKPCLVCLAIYPKDENLRISELKDLWIGQGLEIKSAEEVVDELISSSLVIPFDNSICKIHDLV
HDFCYIKSRKEKLF
>He1-St05G517530.1
VANAPNKPVERNSSSTVGKIFVGFEEETEWIIRKLTSGPAEKDVISIVGMPGIGKTTLAYKVYNDKSIVDHFDVCAYEDD
IDDDVADKLRKQLFGKRYLIVLDDMWDTETFDELTRPFPELQKGSRVILTSRKKEVASHGKCHSDPLYLRLLKPKESWEL
LEKRVFGEERCPDELKDVREKIARKCNGLPLVLDLIGGVISRKENKEALWLEVLDNLSSFIFKDEEEVVKVIQLSYDHLS
DHVKPCLVCLASYPKDEDIWIFELEKLWISQGLVEQIEMKSAEEVVDELISSSLVIPFDNSSFKIHDLVHDFCFIKSRKE
NVF
>He1-St05G517535.1
PVERNSSITVGKIIVGFEEETEWIIRKLTSGPAEIDVISIVGMPGLGKTTLAYRVYNDKSIVDHFDVCAWCTVDQERNEK
KLLQKIFNQVIGLKEKFSEDDVADKLRKKTMWTAKGRRVILTSRKKEIALHGKCHSDPLYLRLLRSEESWELLEKRVFGE
ERCPDELKDVGEKIARKCDGLPLVLDLIGGIISKKEKKEALWLEVLNNLSSFIFKDEEEVVKVIQLSYDQLSDHVKPCLV
YLASYPKDEVIRISQLKDFWIGEGLVEQIEMESAEEVVDELFSSSLVIPFDNSIFKIHDLVHDFCSIKSRKEKFF
>He1-St05G518485.1
PVERNSSITVGKIIVGFEEETEWVIRKLTSGPAEIDVISIVGMPGIGKTTLAYRVYNDKSIVDHFDVCAWCTVDQERNEK
KLLQKIFNQVIGLKEQYNEDHDIDDDVADKLRKQLFGKRYLIVLDDMWDTATLDELTRPFPKLQKGSRVILTSRKKEVAL
HGKCHSDPLYLRLLRSEESWELLEKRVFGEERCPDELKDVGEKIARKCDGLPLVLDLIGGVISRKEKKEALWLEVLNNLS
SFIFKDEEEVVKVIQLSYDHLSDHVKPCLVCLAIYPKDENLRISELKNLWISQGFVQQIEMISAEEVVDQLISSSLVIPF
DNSICKIHDLVHDFCYIKSRKEKLF
>He1-St05G519285.1
PVERNSSITVGKIIVGFEEETEWVIRKLTSGPAEIDVISIVGMPGLGKTTLAYRVYNDKSIVDHFDVCAWCTVDQERNEK
KLLQRIFNQVIGLKEQFNEDHDIDDDVADKLRKELFGKRYLIVLDDMWDTATLDELTRPFPELQKGSRVILTSRKKEVAL
HGKCHSDPLYLRLLRSEESWELLEKRVFGEERCPDELKDVGEKIARKCDGLPLVLDLIGGVISRKEKKEALWLEVLNNLS
SFIFKDEEEVVKVIQLSYDHLSDHVKPCLVCLAIYPKDKNLRISELKNLWISQGFVQQIEMKSAEEVVNELISSSLVIPF
DNSICKIHDLVHDFCYIKSRKEKLF
>He1-St05G519290.1
PVERNSSITVGKIIVGFEEETEWVIRKLTSGPAEIDVISIVGMPGLGKTTLAYRVYNDKSIVDHFDVCAWCTVDQERNEK
KLLQRIFNQVIGLKEQFNEDHDIDDDVADKLRKELFGKRYLIVLDDMWDTATLDELTRPFPELQKGSRVILTSRKKEVAL
HGKCHSDPLYLRLLRSEESWELLEKRVFGEERCPDELKDVGEKIARKCDGLPLVLDLIGGVISRKEKKEALWLEVLNNLS
SFIFKDEEEVVKVIQLSYDHLSDHVKPCLVCLAIYPKDKNLRISELKNLWISQGFVQQIEMKSAEEVVNELISSSLVIPF
DNSICKIHDLVHDFCYIKSRKEKLF
>He1-St06G104845.1
PKKPVESKSLTTDKIIVGFEEETNLILRELTRGPAELDVISITGMPGSGKTTLAFKVYNDKSISCHFDLRAWCTVDQEYD
EKNLLNKIFNQVNGLDSNLIENIDVADKLRKQLLGKRYLIVLDDVWDTTTWDELTRPFPNGMKGSRIILTTRAKEVALHG
KRYTDPLELRLLRSEESWELLEKRAFGNESCPDELLDVGKEIAKNCKGLPLVADLVAGVIAGREKKKTVWLEVQNNLSSF
ILNSEVEVMKVIELSYDHLPHHIKPCFLYLASFPKDTAITIYTLNGLWLAEGLVEQTEMKSVEEVIKVYVDNLISSSLVI
AFNEIGESLTLQLHDLVHEFCLIKAREEKLF
>He1-St06G105055.1
KKPVESKSLTTGKIIVGFEEETNLILRELTRGPAELAVISITGMPGSGKTTLAFKVYNDKSISCHFDLRAWCTVDQEYDE
NNLLNKIFNQVNGLDSNLIENIDVADKLRKQLLGKRYLIVLDDVWDTTTWDELTRPFPNGMKGSRIILTTREKEVALHGK
RYTDPLELRLLRSEESWELLEKRAFGNESCPDELLDVGKEIAKNCKGLPLVADLIAGVIAGREKKKTVWLEVQNNLSSFI
LNSEVEVMKVIELSYDHLPHHIKPCFLYLASFPKDTALTIYAMNGLWHAEGLVEQTEMNSVKEVMDNLISSSLVIAFNEI
GDYLTCQLHDLVHEFCLIKAREERLF
>He1-St06G105060.1
RKPVESKSLTTDKIIVGFEEEKNLILRKLTSGSADLDVISITGMPGSGKTTLAYKVYKDKSISSHFDLRAWCTVDQEHDE
KKLLGTIFNQVSDSDSKLSENTGVADKLRRQLYGKRYLIVLDDVWDTTILDELRRSFPEVKKGSRIILTTREKKVALHGK
LYTAPLDLRLLRPEESWELLEKRAFGNESCPDELLDVGKEIAENCKGLPLVVDLIAGVIAGREKKKSVWLEVVNNLHSFI
FKNEVEVMKVIEISYDHLSDHLKPCLLYFASWPKDTANSILDLKTTLGAEGFVEKTEMKSMEEVVNIYLDDLISSSLVIC
FNEIGEYPSCQLHDLVHDFCLIKAREEKLF
>He1-St06G107245.1
VVVKSPKKLVESKSSPAGKIIVGFEEETNWLMRKLTSGPADLDVISITGMPGSGKTTLAYKVYNDKSVSSHFDLRSWCTV
DQGYNEKKLLDKIFNQVSDSDSKLSENIDVADKLRKQLYGKRYLIVLDDVWDTTTWDELTRPFPEVVKGSRIILTTRKKE
VALHGKLYTAPLNLRLLRSEESWELLEKRAFGNESCPVELLDVGKEIAENCKGLPLVADLIAGVIAGREKKRSVWLEFLN
NYSFILKNEVEVMKVIEISYDHLPDHLKPCLLYFAGWPKDTAVTIYELKALLDVEGYVEKTEMKSTEEMVKIYVDDLISS
SLVICF
>He1-St06G107365.1
PVQRKSLTIGKIIVGFEEETNWIMRKLTSGPADLDVISITGMPGSGKTTLAYKVYNDKSVSSHFDLRAWCTVDQQYDEKK
LLDKIFNQVSDSDSKLSKNSDVADMLRKQLLGKRYLIVLDDVWDTTILDELRRSFPEVKKGSRIILTTREKKVASHGKPY
TDPLHLRLLRSKESWELLEKRAFGNESCPDELLDVGTEIAENCKGLPLVVDLIAGVIAGREKKKSVWHEVLNNLNSFILK
NEVEVMKVIEISYDHLPDHLKPCLLHFSSKPKDSVTTIYELKVVWIAEGFVEKTEMKSTEEVVKIYLDDLISSSLVILFN
EIGDEPSCQVHDLVHDFCLIKAREEKLF
>He1-St06G119765.1
LEKELSSLTSILEEELSSLSSIFRDVAKAHHEHKIPKNLHRRTINLAYEVEVAIDSILVQYNRSSTFVLDDMWDGTTWDD
LRLSFPDVGNRSRIVVTTRLEKVGAYVMHHIDPYILPFLTPEESCQLLQKKIFQQEGCPPELQDVSLAIAKRCKGLPLVV
VLVDGIIKRKKTEASWWDVVEKSLLSSHGESEGYSLSVVQLSYDNLPDHLRPCLLYMGMFLEDTKIPVSKLISLWIAEGF
VQNIESGRVMEEAAEGYLMDLIHSNVVMVSKRKYNGKVKYYQVHDVVLHFCLERSREEKFM
>He1-St06G157285.1
IESKSLTTGKIIVGFEEETNWIIRMLLGGPADLDVISITGMPGSGKTTLAYKVYSDKSVSSHFDLCAWCTVDQEHDEKKL
LGTIFNQVSDSDSKLSENINVADELRKQLYGKRYLIVLDDLWDIAIWDELTRPFPRFKKGSRIILTTREKEVALHGTLNT
APLNLRLLRSEESWELLKKRAFGIESCPDDLLDVGKEIAENCKGLPLVADLIAGVIAGLEKKKTAWEIVQNNLSSFILNS
KMEVMKVIELSYDHLPHHLKPCLFYLASYPKDTAMEISSLKHFWRAEGLVEQTEKKSVEEVMKVYLDKLISSSLVISFNE
IGENPTFQLHDLVHDFCLIKARKEKFF
>He1-St06G380925.1
VEPSKHLPTRHSNPVSDEDIVGFEIATEKLIQYLTQGRSELDVIPIVGMGGQGKTTCARMLYDNRIIISHFDVRAWCTVS
QTYNRRELLQDIFSQVTDSEDKGDKDDVLADMLRKNLIGKRYIIVLDDMWDGMAWEDLRLSFPDVGNRSRIIVTTRLEKV
GEQVMHYIDPCHLPSLTTKESCQLLQRKVFQKEDCPPELQDVSQAVAEKCKGLPLVVVLLAGIIKKRKMEESWWNEVKDA
LFDYLDRELEEYSLATMQLSFDNLPHCLKPCLLYMGMFPEDTRIPVSKLISVWTAEGFVQNIESAEDYLMDLINSNVVMV
SKKSYDGKVKICQVHDVVRHFCLERSREENFM
>He1-St09G703165.1
VEPSKHIPDQHHNSFMNDEDIVGFGIVAEKMIHSLTRGTNELDVIPIVGMGGQGKTTCARLLYNNEIIVSHFDVRAWCII
SQTYNRKELLQDIFSQVTGFKVKVDEVGELADMLRKRLLGKRYFIVLDDMWDGMAWDDLRLSLPDGENRSRIVVTTRLEK
VGEHVKHHTNPYFLPFLTLKESWELLKKKVFQKKSCPSELYDVSLEVARRCKGLPLVVILVAGIIKKKIEESWWNEVKDA
LFSYLGESEEYSRETMHLSYDNLPDYLKPCLLYMGMFPEDHSISASELTNLWIAEGFVQNIESGRLEEAAEGYLMDLISS
NVVMVSKRGRYNGKVKYCQVHDIVLHFCLERSREEKFM
>He1-St09G776965.1
VVAPFKHLPTQRSNPVTDEEIVGFGNDTEKMIQYLIRGTNELDVVPIVGMGGQGKTTIARKVYNSDNIVSHFDVRAWCIV
SQTYNRRMLLQEIFSQVSGSKDKGDKDDILADKLRKILIGKRYLIVLDDMWDCMAWDDLRFCFPDVGNRSRIVVTTRLEK
VGEQVKYHTDPYSLPFLTTEESCQLLQRKVFQQEGCPPELQYVSLEIAKKCKGLPLVVVLVAGIIKKRKLEESWWNEVKD
ALFDYLDSESEEYSHATMQLSFDNLADCLKPCLLYMGLFPEDAIIPVSKLISLWIAEDFVVNTESAEDYLMDLISSNVVM
VSRRRDNGKVKYCQVHDVVLHFCLEKSREEKFI
>He1-St09G777245.1
VVAPFKHLPTRHNNPVTDEETVGFGKDTEKMIQYLTSGTNEVDVVPIVGMGGQGKTTIARKVYNSDSIVSHFDVRAWCIV
SQTYNRRTLLQEIFSQVTGSKDKGDKDDILADELRKILLGKRYLIVLDDMWDCMAWDELRLCFPDIRNRSRIVVTTRLEK
VGEKVKYLTDPYSLPFPTTEESCKLLQKKVFQKEDCPPELQDVSQEVARKCKGLPLVVVLVAGIIKKRKMEEPWWNEVKD
SLFDYLDCESEDYSRATMKLSFDNLADCLKPCLLYMGMFPEDPRIPVSKLMSLWIAEDFVVNTESAEDYLMDLISSNVVM
VSRRRYHGKVKYCQVHDVVLHFCLEKSREEKFI
>He1-St09G777370.1
HLPTLDSNPVTDDEIVDFGNYTEKMIQYLIRGKNELDVIPIVGMGGQGKTTIARKVYNSDNTVSHFDVRAWCIVSQTYNR
RKLLQEILSQVTGSKDKGDKDDILADELRKSLMGKRYLIVLDDMWDCMAWDNLRLSFPDVGNRSRILVTTRLEKVGEQVK
YYTDPYFLPFFTTEESCKLLQKKVFPKEDCPLELQDASQAVAEKCKGLPLVVVLVAGIIKKRKLDESWWNEVKDSLFDYL
DRESDEYSLATMQLSFDNLPHRLKPCLLYMGMFPEDARIPVSKLVSLWIAEEFVVNIESAEDYLMDLISCNMVMVSKKEY
NGKVKYCQVHDVVLFCLEKS
>He1-St09G777530.1
FKHQPTQRSNLVTDEEIVGFENDTEIMIKYLIRGANELDVIPIVGMGGQGKTTIARKVYNIDNIVCHFDVRAWCIVSQTY
NRRKLLQEILSQVTGSKDKGDKDDILADELRKSLMGKRYLIVLDDMWDYMAWDDLRLSFPDFRNRSRIVVTTRLEKVGEQ
VKYHTDPYSLRFLTTEESCQLLQKKVFPEEDCPPELQDVSQAVAETCKGLPLVVVLVAGIIKKRKMEESWWNEVKDSLFD
YLDCESEGYSLSTMQLSYYNLTDCLKPCLLYMGMFQEDAIIPVSELISLWIAEGLVQNIESGRLMEEAAEGYLMDLIHSN
VVMVSKRSYNGKVKYCQVHDVVLHFCLEKSREEKFM
>He1-St09G778045.1
RHINPMTDEEIVGFGNDTEKMIQYLIRAWCIVSQTYNRRTLLQEIFSQVTGSKDKGDKDDTLADMLRKSLMGKRYLIILD
DMWDCMEWDDLRLCFPDVGNRSRIVVTTRLEKVGEQVTCHTDPYSLPFLTTEESCKLLQKKVFQEEDCPPELQDVSQAVA
EKCKGLPLVVVLVAGIIKKRKMEESWWNEVKDALFDCLDRESEEYSLVTMQLSFDNLPDYLKPCLLYMGMFSEDARIPAS
KLISLWIAEGFVENTESAEDYLMDLISSNVVMVSKKEYNGKVKYCQVHDVVLHFCLEKSRKEKFM
>He1-St09G778050.1
HLPTLDSNPVTDDEIVDFGNYTEKMIQYLIRGKNELDVIPIVGMGGQGKTTIARKVYNSDNTVSHFDVRAWCIVSQTYNR
RKLLQEILSQVTGSKDKGDKDDILADELRKSLMGKRYLIVLDDMWDCMAWDDLRLSFPDIGNRSRIVVTTRLEKVGEQVK
YYTDPYFLPFFTTEESCKLLQKKVFPKEDFPLELQDVSQAVAEKCKGLPLVVVLVAGIIKKRKMDESWWNEVKDALFDYL
DHESDEYSLATMQLSFDNLPHRLKPCLLYMGMFPEDARILVSKLVCLWIAEEFVVNIESAEDYLMDLISCNMVMVSKKEY
NGKVKYCQVHDVVLHFCLEKSREEKFM
>He1-St09G778250.1
VAAPFKHLPARHSNPVTDEEVVGFENKAEELIAYLIRGTNELDVVPIVGMGGQGKTTIARKLYNNDIIVSRFDVQAWCII
SQTYNRRELLQDIFSQVTGSKDEGDTVDVLADMLRRKLMGKRYLIVLDDMWDCMAWDDLRLSFPDVGMRSRIVVTTRLEE
VGKQVKYHTDPYSLPFLTTEESCQLLQKKVFQKEDFPPELQYVSQAVAEKCKGLPLVVVLVAGIIKKRKMEESWWNEVKD
ALFDYLDSEFEEYSLATMQLSFDNLPDCLKPCLLYMGMFSEDTRIPASKLISLWIAEGFVENTESGRLMEEEAEGYLMDL
ISSNVVIVSKKGYNGKVKCCQVHDVVHHFCLEKSREEKFM
>He1-St09G778445.1
FKHLPARHSNLVTDEEVVGFENKAEKLIGYLIRGTNELDVIPIVGMGGQGKTTIARKLYNNDIIVSRFDVRAWCIISQTY
SRRELLQEIFSQVTGSKDKEDEVGKLADRLRKSLMGKRYLIVLDDMWDCMAWDDLRLSFPDVGMRSRIVVTTRLEEVGKQ
VKYHTDPYSLPFLTIEESCQLLQKKVFQKEDCPPELQYVSQAVAEKCKGLPLVVVLVAGIIKKRKMEESWWNEVKDALFD
YLDSESEEYSLATMQLSFDNLPHCLKPCLLYMGMFSEDARIPASKLISLWIAEGFVENTESGRLMEEEAEGYLMDLISCN
VVMLSKRSYNGKVEYCQVHDVVHHFCLEKSREENFM
>He1-St09G778450.1
VAAPFKHLPARHSNPVTDEEVVGFENKAEELIDYLIRGTNELDVVPIVGMGGQGKTTIARKLYNNDIIVSRFDVRAWCII
SQTYNQRELLQDIFSQVSGSKDNGDTVDVLADMLRRKLMGKRYLIVLDDMWDCMVWDDLRLSFPDVGIRSRIVVTTRLEE
VGKQVKYHTDPYSLPFLTTEESCQLLQKKVFQKEDCPPELQDVSQAVAEKCKGLPLVVVLVAGIIKKRKMEESWWIEVKD
ALFDYLASEFEEYSLATMQLSFDNLPHCLKPCLLYMGMFSEDARIPASKLISLWIAEGFVENTESGRLMEEEAEGYLMDL
ISSNVVMLSKRSYNGKVKYCQVHDVVLHFCLEKSREEKFM
>He1-St12G113240.1
NTVPVHTSNLARSPMMNEETIGFEDVIEKLRDQLIKGTKERDVISVVGMPGLGKTTLAYRLYYDKSVASHFEIRAQCCVS
QVYSRKDLLIAILRDAISENFECREKQADELADQLRKTLFSKRYLILVDDVWETSVWDDLIGCFRDSNNGSRIILTTRNH
EVAMYTRIRSDPLLLRMFNNDESWELLRKKVFGEESCSPLLTEIGQEIAKKCGQLPLSVVLVAGILSEMEKKEECWEQLA
NNLGPHIHKDSRAVIEQSYQILPYRLRPCFLYFGALLEDRVISVPKLTQLWISEGFVKSCEGKSLEDIAEGYLENLIGRN
LVMGTKKSSRGKIKACRIHDLLHDFCKERAKDDMRL
>He1-St12G113480.1
NTVPVHTSNLARSPMMNEEIIGFEDVIEKLRDQLIKGTKERDVVSVVGMPGLGKTTLAYRLYYDKSVASHFEIRAQCCVS
QVYSRKDLLIAILRDAISENFECREKQADELADLLRKTLFSKRYLILVDDVWETSVWDDLIGCFHDANNRSRIILTTRNH
EVAMYTRIRSDPLLLRMFNNDESWELLRKKVFGEESCSPLLTEIGQEIAKKCGQLPLSVVLVAGILAEMEKKVECWEQLA
NNLGPHIHKDSRAVIEQSYQILPYRLRPCFLYFGALLEDRVISVPKLTQLWISEGFVKGCEGKSLEDIAEGYLENLIGRN
LVMGTKRSSRGKIKACRIHDLLHDFCKERAKDDMRL
>He1-St12G113680.1
NSVPVNTSNLARSPMMNEEIIGFEDVIEKLRDQLIKGTRGRDVISVVGMPGLGKTTLAYRLYYDRLVASHFDIRAQCCVS
QVYSRKDLLIAILRDATSENFECREKQADELADLLRKTLFSKRYLILVDDVWETSVWDDLIGSFHDADNGSRIVLTTRNH
KVAMYTRIRSDPLLLRMFNNDESWELLQKKVFGEESCCPLLTEIGQEIAKKCGQLPLSVVLVAGILAEMDKKVESWEQLA
NNLGPHIHKDSRAVIKKSYHVLPYHLRPCFLYFGALLEDSVISVPKLTQLWISEGFVKSCEGKSLEDIADGYLENLIGRN
LVMGTKRSSHGRIKTCRIHDLLHVFCKERAKDDMRL
>He2-St01G105720.1
PVRQVVETTQLDEVMVGFKDETDLLIEQLTIGPKYLDVVSIVGMPGLGKTTLAKKVFHDEKMRRHFDVQAMCCVSQTYDR
RKLLLEILNQVKCSNQQNEKNPADALRKFLLRKKYLLYIDDIWSVDTWEYLSRCLPDNGNGSRILLTSRNIDVASNITRE
REPLELRFLDENESWELMKIKLFKEQTCPPDLSKVGANIASKCKGLPLLVILVAGVLSGISENEESWRRVAESIKLDTVT
SAKECMEVIELSYKHLPDHLKPCLLYFASFQEDEEISLSNLAWLWTIEGLLPNIGLDAESLLNDLIGRSLIMVSKRKSTG
GVRTCHIHDMLHDFCVTKSKEEKFM
>He2-St01G143080.1
VVGPSKHLPTRHRNPVSDEEIVGFEIATEKLIQYLTRGTNKLDVISIVGMGGQGKTTCARKLYNNDIIVSQFDVRAWCIV
SQTYNRRELLQDIFSQVAGSKDKGDKDDVLADMLRKHLIGKRYLIVLDDMWDGMSWDDLRLSFPDNGNRSRIVITTRLEK
VGVQVKYHTDPYYLPFLTTEESFQLLQRKVFQPEGCPPELQNASLAVAKRCKGLPLVVVLVAGIIKKRKLEESWWNEVKD
VLFDYLDREFEEYGLATMQLSFDNLPDYLKPCLLYMGMFPEDSRIPVSKLISLWIAEDFVENIETAEGYLMDLISSNVLM
VSRRRYNGKVKYCQVHDVVLHFCLAKSKEENFM
>He2-St04G118125.1
SYEPIESTSPSFVEVTVGHEEDEAKMIDQLLDKHESELDVISIVGMPGLGKTTLAKKVYNNKLVANHFNVRAWCTVSQKY
NKSKVLGEILQQVTGSGGKESEDDLAEKLRVALYDKRYLIVLDDVWDIATGETLIACFPKVERGNRVILTSRSSEVGLKV
KCRSDLLRLQLLTLGKSWELFEKMVFGEGSCPAELLDVGHQIVEKCQGLPLAVVLIAGVIVRGKKKEKDLWLKIQHNLDS
FVSANNNLEIMQLSYDHLPYHLKPLLLYFARSRKSKRIPVSKLMQLWMAEGLVDHDIPSKCSLEEATQSYLDALISSNLI
MVDHILSKKNMLSPVRIKVCYVHDVVHDFCSVKAKKEKFL
>He2-St04G118150.1
SSNEPIESTSSSFVEVTVGHEEDEAQIIGQLLDEHESELDVISIVGMPGLGKTTLANKVYNNTLVASHFNVRAKCTVSQK
YNKSKVLQEILRQVTGSGGKESEDDLAEKLRLALYDKRYLIVLDDVWDIETGEMLIACFPKVKRGNRIILTSRSSKVGLQ
VKCHSDPLHLQILTPEKSWDLFVKRVFGEGSCPAELSEVGHQIVEKCQGLPLAIVLIAGVIVRGKKKEKDLWLQIQDNLD
YFISAKNNLEMMKVMQLSYDHLPHHLKPLLLYLGGYRKSKRTPVSTLIQLWMAEGLVDHDSSEERTQSYLDALISSSLIM
VDHIPSESISMISVMIKVCYMHDVVHDFCSVKAKKEKFF
>He2-St04G120410.1
FFVEPIESTSSPFVEVTVGHEKEESQIIAQLLDEHESELDVISIVGMPGLGKTTLANKVYNNTLVTTHFNVRAWCTVSQK
YNKSKVLGEILQQVTALGGKESEDDLAEKLRVALYNKRYLIILDDVWDIATGEMLIACFPKVERGNRIILTSRSSEVGLK
VKCRSDLLRLQLLTHGKSWALFEKMVFGEGSCPAELLDVGHQIVEKCQGLPLTVVLIAGVIVRGKKKEKDLWLKIQHNLD
SFVSANNNLEIMQLSYDHLPDHLKPLLLYFARSRKSKRTLASKLMQLWMAEGLVDHDIPSKCSLEEATQRYLDALVSSSL
IIVDHMLYKKNMPFSVRIKVCYVHDVVHDFCSVKARKEKFL
>He2-St05G100885.1
ASLQFTSTRRINEEIIGFEDVKDELIGKLKGGSSRLDVIAIVGMAGLGKTTLANKLYSDKSVVSYFDIHAHCCVSQEYTR
KDLLLAILHDITDERAKLRRETENELADKLRKLLMRKRYLLLIDDVWETSAWDDLKLCFPEDNNGSRIILTTRHYGVASH
AKHDSDPHKLRFLNSDESWMLLNKKVFNNESGPLILRDVSQEIVRKCGGLPISIILVAGILTRMKKEKHCWEQMATNLGT
SIQDQMEGTLDLSYQNLPPYLKPCFLYLGVFPEDGEIQVSKLTWLWIAEGFIKPHTGKTLEEIAENYLENLVGRNLVMID
KRSSGGRIKTCCIHDLVHEFCRKKAKLDNIL
>He2-St05G101605.1
HTSQLARITSMSEEMVGFQEVMYTLRRQLTSGSSQLDVISIVGMPGLGKTTLATKLFLDQLVVSHFDLRAQCCVSQVYTR
KDLLLTIICSVKKDTVISDKLPEDVLADKLRKLPEDVLADKLRKLLLVQRYLILIDDVWEAVAWDDLKSCFYDANNGSRI
ILTTRLDDVASNAKLVSNPHFLRMFTPEESWMLLKDKVFNKKSCPVVLEDVGQKIAQKCGGLPLSVVLVAGILETMEKEI
HCWEQVAINLGSHIQAESEDIINLSYQVLPFHLKPCFLYFGVFLEDEEIQVSKLTWLWTAEGLVKSHKEKLSEDIAEDHL
KDLIGRNLVMVSKKSCDGKTKTCRIHDLLLDFCKKKAKVENFL
>He2-St05G118005.1
ASHGTEDTYTSHTQRIDDDIVGFEDEIGTLRRQLTGGSKNLDIISIVGMPGAGKTALANKLLLDKSVADRFDIFAQCYMS
SVHSRREQLLSILETLRVSIDESSPFGKETSDLAAMLRQILQTGRYLILLDDVPNARAWNDLEHCFCDTNNGSRILLTTR
HSNVAYYARSISEPLHLRMLNDGESWTLLKKKVFGEGFCSPLFEKVGPKIVRKCGGLPLSIVFVACILAGMERTEQCWKQ
VARSLGTEIRCYPENIIEQNEEEINISKLTLLWIGEGFVKNDEHRTLEDIAEGYLKNLVESNLVMLAKRNCGGKVKVCRI
HDILFQFCKERAHTENLI
>He2-St05G118010.1
IDTSSKSSELKKMSAIKEKIIGFKDEIETLVHKLIRGSRELDIISIVGMPGAGKTTLANRLYSYDSVVSHFDIRAQCHVS
PEYSQRGLLLSLLAMLQVSIDETSLLSKETDELKDILSRILRSKRYLILLDDVWDHKAWDDLKCCFPDDNTGSRILLTTR
NHDVADYVKSVNKPHHLSLLTYEESWELLKMKVFGNGSCSPLLEKVGQEIVRKCGGLRLSIVLVAGILSKIEQTEECWSE
VAKHLEFKEINVSKLTWMWIGEGFVNDLEGKSLQDIARGYLENLIRRNLVMNAKRSSDGKVKACRVHDLLLDFCKKRAAE
EHFL
>He2-St05G119725.1
DTMKSVIARTSSQLARTPRMNEEIVGFEDVIENLRKKLLNGPKGKDVISIHGMPGLGKTTLANRLYSDRSVVSQFDICAQ
CCVSQVYSFKDLLLALLRDATGEGSVRRELHANELADMLRKTLLPRRYLILVDDVWENSVWDDLRGCFPDANNRSRIILT
TRHHEVAKYARVHSDPLHLRMFDEVESWKLLEKKVFGEQSCFPLLKNIGLRIAKLCGQLPLSIVLVAGILSEMEKEVECW
EQVANNLGTHIHNDSRAIVDQSYHVLPFHLKSCFLYFGAFLEDRVIDISRLIRLWISEAFIKSSEGRSLEDIAEGYLENL
IGRNLVMVTQRAISDGKVKACCLHDVLLDFCKERAAEENFL
>He2-St05G119845.1
TPRMNEEIVGFEDVIENLRRKLLNGTKGQDVISIHGMPVYSYKELLLALLCDAIGDDSARRELCASELADMLRKTLLPRR
YLILVDDLWDNSAWDDLRGCFPDVNNRSRIILTTRHHEVAKYARVHSDPLHLRMFDEDESWKLLEKKVFGEQSCSPLLKD
VGLRIAKMCGQLPLSIVLVAGILSEMEKEVECWELVANNLGTHIHNDSRAIVDQSYHVLPCHLKSCFLYFGAFLEDRVID
ISRLIRLWISESFIKSCEGRSLEDIAESYLENLIGRNLVMVTQRADSDGKVKACRLHDVLLDFCKERAAEENFL
>He2-St05G120485.1
PAHISSESTNTPRMTDEEVVGFEDVMEKLREQLIRGTKQLDVISVVGMPGLGKTTVANKLYSDELVVSRFDIRAKCCVSQ
AYSRRSVLLSILRDAIGESPTLTKLSTDVLADQLRKTLLWKRYLILVDDIWEASVWDDLRCCFHDSNNGSRIILTTQHAD
VAENAKSVSDPLHLRILNDDESWKLLKQKVFGEESCSVLLSNVGQEIANKCRGLPLSIVLVAGMLTKMEKSEQCWKQVAM
NLCTNVLSNSKAIIEQSYQNLPYHLKPCFLYFGVFLEDKEINISILTWLWISEGFIKSRDDKSLEDIAEGYLENLIGRNL
VMVAKWGSGGKVKTCRIHDLLLYFCKERAKEKNLL
>He2-St05G481925.1
IIVANAPNKPVERNSLSTAGKIIVGFEEETEWIIRKLTSGPAEIDVISIVGMPGLGKTTLAYRVYNDKSIVDHFNVCAWC
TVDQERNEKKLLQKIFNQVTGLKERFSEKDIDDDVADKLRKQLFGKRYLIVLDDMWDTAKFDELTRPFPELQKGSRVILT
SRKKEVALHGKCHSDPLYLRLLRSEESWDLLEKRVFGEERCPDELKDVGEKIARKCDGLPLVLDLIGGVISRKEKKETLW
LEVLNNLSSFIFKDEEEIVKVIQLSYDHLSDHVKPCLVYLASYPKDEDIRISELKDLWISQGLVQQIVMKSAEEVVDELI
SSSLVIPSDNSICKIHDLVHDFCYIKSRKEKLL
>He2-St05G515850.1
VANAPNKSVERNSSSTVGQIIVGFEEETEWIIRKLTSGPAEIDVISIVGMPGLGKTTLAYRVYNDKSIVDHFDVRAWCTV
DQERNEKKLLQKIFNQVIGFKERFSEDDIDDDVADNLRKQLFGKRYLIVLDDMWDTATLDELRRPFPEFRKGSRVILTSR
KKEVALHGKCHSDPLYLRLLRSEESWKLLEKKVFGEECCPDELKDVGKMIARKCDGLPLVLDLIGGVISRKEKKEALWLE
VLNNLSSFIFKDEEEVVKVIQLSYDHLSDHVKPCLVYLASYPKDKDIRISQLKDFWIGEGLVEQIEMKSAEEVVDELISS
SLVIPFDNSICKIHDLVHDFCYIKSRKEKLF
>He2-St05G516045.1
PVERNSSITVGKIIVGFEEETEWIVRKLTSGPAQIDVISIVGMPGIGKTTLAYRVYNHKSIVDHFDVCAWCTVDQERNEK
KLLQKIFNQIIGLKERFNEDHDIDDDVADKLRKQLFGKRYLIVLDDMWDTATLDELTRPFPELRKQSRVILTSRKKEVAL
HGKCHSDPLYLRLLRSEESWELLEKRVFGEERCPDELKDVGEKIARKCDGLPLVLDLIGGVISRKEKKEALWLEVLNNLS
SFIFKDEEEVVKVIQLSYDHLPDHVKPCFVCLASYPKDENLRISELKDLWISQGFVQQIEMRSAEEVVDELISSSLVIPF
DNSICKIHDLVHDFCYIKSRKEKLF
>He2-St05G516050.1
VANAPNKPVERNALSTVGKIIVGFEEETEWIIRKLTSGPAEIDVISIVGMPGLGKTTLAYRVYNDKSIVDHFDVCAWCTV
DQERNEKKLLQKIFNQVIGLKERFSEKDIDDDVADKLRKQLFGKRYLIILDDMWDTETFDELTRPFPELQKGSRVILTSR
KKEVALHGKCHSDPLYLRLLRSEESWELLEKRVFGEERCPDELKDVGEKIARKCDGLPLVLDLISGVISRKEKKEALWLD
VLDNLGSFIFNDEEEVVKVIQLSYDHLADHVKPCLVYLASYPKDRDIMISELKDLWIAQGLVQQIEMRSAEEVVDVLISS
SLVIPFDNSILKIHDLVHDFCYIKSRKEKLF
>He2-St05G516925.1
PVERNSSITVGKIIIGFEEETEWIIRKLTSGPAEIDVISIVGMPGIGKTTLAYRVYNDKSIVDHFDVCAWCTVDQERNEK
KLLQKIFNQVIGLKERFNEDHDIDDDVADKLRKQLFGKRYLIVLDDMWDTATLDELTRPFPELRKGSRVILTSRKKEVAL
HGKCHSDPLYLRLLRSEESWDLLEKKVFGEERCPDELKDVGEKIARKCDGLPLVLDLIGGVISRKEKKEALWLEVLNNLS
SFIFKDEEEVVKVIQLSYDHLSDHIKPCFICLASYPKDEDILISGLMDLWISHGFVQQIEMKNAEEVVDELISSSLVIPF
DNSFCKIHDLVHDFCYIKSRKEKLF
>He2-St05G517405.1
PNKLVERNSSITVGKIIVGFEEETEWIIRKLTSGPAEIDVISIVGMPGIGKTTLAYRVYNDKSIVDHFDVCAWCTVDQER
NEKKLLQKIFNQVIGFKEKFSENEDVADKLRKKLCGQRYLIVLDDMWDTATFDELTRPFPEFRKGSRVILTSRKKEIALH
GKCHSDPLYLRLLKSEESWELLEKKVFGEERCPDKLKDVGKMIARKCDGLPLVLDLIGGVISRKEKKEALWLEVLDNLSS
FIFKDEEEVEKVIQLSYDHLSDHVKPCLVCLASYYKDEDIMISELKDLWIGQGLEMKSAEEVVDELISSSLVIPFDNSIC
KIHDLVHDFCYIKSRKEKLF
>He2-St05G517775.1
IVANAPNKLVERNSSSTVGKIFVGFEEETKWIIRKLTSGPDEIDVISIVGMPGIGKTTLAFRVYNDESVVDHFDICAWCT
VDQERNEKKLLQKIFNQVIGLKERFSEDVDVADKVRKRLCGKRYLIVLDDMWDTATLDELTRPFPEFRKGSRVILTSRKK
EVALHGKCHSDPLYLRLLRSEESWELLEKRVFGEECCPDELKDVGKKIARNCDGLPLVLDLIGGVISMMEKKEALWVEVL
NNLSSFIFKDEEEVLKVIQLSYDHLSDHVKPCLVCLAIYPKDEDMRISELKDLWISQGLVEQIEMKSAEEVVEIYVDELI
SSSLVIPFDNSIFKIHDLVHDFCYIKSRKEKLI
>He2-St05G522245.1
IVANAPNKLVERNSSSTVGKIIVGFEEETEWIIRKLTSGPDEIDVISIVGMPGIGKTTLAFRVYNEKSIVDHFDVCAWCT
VDQERNEKKLLQKIFNQVVGFKERFSENDIDEDVADNLRKKLCGQRYLIVLDDMWDTATLDELTRPFPEFRKGSRVILTS
RKKEVALHGKCHSDPLYLRLLRSEESWELLEKKVFGEERCPDELKDVGKMIARKCDGLPLVLDLIGGVISRKEKKEVLWL
EVLNNLSSFIFKDEEEVVKVIQLSYDHLSDHVKPCLVYLAIYPKDKDIRISELKDFWIGQGLEMKSAEEVVNELISSSLV
IPFDNSICKIHDLVHDFCYIKSRKEKLF
>He2-St06G104245.1
VVNTSKKPVESKSLTAGKIIVGFEEETNWLLRKLTSGPADLDVISITGMPGSGKTTLAYKVYNDKSVSSHFDLRAWCTVD
QGYDEKKLLNKIFNQVSDSDSKLSENIDVADKLRKQLYGKRYLIVLDDVWDTTTWDELTRPFPEVVKGSRIILTTREKEV
ALHGKLYSAPLNLRLLRPEESWELLEKRAFGNESCPDDLLDVGKEIAENCKGLPLVADLIAGVIAGLEKKKTMWLEVRNN
LSSFILNGEVEVMKVIELSYDHLPHHIKPCFLYLARFPKDTAIIILFLNGLWHAEGLVEQTEMKSVEEVMDAYLDNLISS
SLVILFNEIGDERTCQVHDLVHDFCLIKAREEKFF
>He2-St06G104250.1
KPVESKSLITDKIIVGFKEETNLILRKLTSGPADLDVISITGMPGSGKTTLAYKVYNDKSVSSHFDLRAWCTVDQGHDEK
KLLNKIFNQVSDSDSKLSENIDVADKLRKQLFGKRYLIVLDDVWDTNTWDELTGPFPDCMKGSRIILTTREKKVALHGEV
NTDPLELRLLRSEETWELLEKRAFGNESCPVELLDVGKEIAENCKGLPLVADLIAGVIAGREKKKTVWLEVQNNLSSFIL
NSEVEVMKVIELSYDHLPHHIKPCFLYLASFLKDTAITISILKDFWSAEGLVEQTEMKSVKEVMDVYMDNLISSSLVIAF
NEIGKSLTLQLHDLVHEFCLIKAREEKLF
>He2-St06G104255.1
TPKKPVESKSLRAGKIIVGFEEETNWLLRKLTSGPADLDVISITGMPGSGKTTLAYKVYNDKSVSSHFDLRAWCTVDQGY
DEKKLLNKIFNQVSDSDSKLSENIDVADKLRKQLYGKRYLIVLDDVWDTTTWDELTRPFPEVVKGSRIILTTREKEVALH
GKLYSAPLNLRLLRPEESWELLEKRAFGNESCPDDLLDVGKEIAENCKGLPLVADLIAGVIAGLEKKKTMWLEVRNNLSS
FILNGEVEVMKVIELSYDHLPHHIKPCFLYLASFPKDTAIVIILLNGLWHAEGLVEQTEMKSVEEVMDVYMDNLISSSLV
ILFNEIGDARTCQVHDLVHDFCLIKAREEKLF
>He2-St06G105165.1
SPKKPVESKSLTTDKIIVGFEEETNLILRKLTSGPADLDVISITGMPGSGKTTLAYKVYNDKSVSSHFDLRAWCTVDQGY
DEKKLLDKIFNQVTDSDSKLSENIDVADKLRKQLYGKRYLIVLDDVWDTTTWDELTRPFPEVTKGSRIIMTTREKEVALH
GKLYTAPLDLRLLRSEESWELLEKRAFGNESCPDELLDVGTEIAENCKGLPLVVDLIAGVIAGTEKKKSVWLEVVNNLNS
FILKNEVEVMKVIEISYNHLPDLLKPCLLHFSSRPKDSATTIYELKAVWVAEGFVENMEMKSMEEVVKMYLDDLISSSLV
ICFNEIGDNPTFQIHDLVHDFCLIKAREEKLF
>He2-St06G105170.1
KEPVERKSLTTDKIIVGFEEETNLILRELTRGPAELDVISITGMPGSAKTTLAFKVYNDKSISCHFDLRAWCTVDQEYDE
KNLLNKIFNQVNGLDSNLIENIDVADKLRKQLLGKRYLIVLDDVWDTTTWDELTRPFPNGMKGSRIILTTREKEVALHGK
RYTDPLELRLLRSEESWELLEKRAFGNESCLDELLDVGKEIAENCKGLPLVADLIAGVIAGREKKKTVWLEVQNNLSSFI
LNSEVEVMKVIELSYDHLPHHIKPCFLYLASIPKDIALTIYAMNGLWHAEGLVEQTEMNSVKEVVDVYMDNLISSSLVIA
FNEIGDYPTFQLHDLVHEFCLIKARKEKLF
>He2-St06G105605.1
PVDGKSLTAGKIIVGFEEETNWLLRKLTSGPADLDVISITGMPGSGKTTLASKVYNDKSVSSHFDLRAWCTVDQGYDKNK
LLDKIFNQVSDSDSKLSENIDVADKLRKQLFGKRYLIVLDDVWDTNTWDELTRPFPEVEKGSRIILTTRKMEVALHGKLY
TAPLNLRLLRSEESWELLEKRAFGNEICPDELLDVGKQIAENCKGLPLVVDLIAGVIAGREKKKSVWLEVVNNLHSFILK
NEVEVMKVIEISYDHLPDHLKPCLLHFASKPKDSALTIYEWKAAWVAEGFVEKMEMKSMEEVVKIYLDDLISSNLVICFN
EIGRYPSCQVHDLVHDFCLIKAREEKLF
>He2-St06G107645.1
VVVKSPKKLVESESSPAGKIIVGFKEETNWLMKKLTSGQADLAVISITGMPGSGKTTLAYKVYNDKSVSSHFDLRAWCTV
DQGYDERKLLDKIFNQVSDSDSKLSENIDVADKLRKQLLGKRYLIVLDDVWDTTILDELRRSFPEVNKGSRIILTTREKK
VASHGKPYTDLLNLRLLRSEESWELLEKRAFGNESCPDELLDVGKEIAENCKGLPLVVDLIAGVIAGREKKKSMWLEVVN
NLHSFILKNEVEVMKVIEISYDHLPDHLKPCLLYFASWPKDTAVTIYEFKLLLDTGGFVEKTEMKSTEEMVKIYVDDLIS
SSLVICFNEIGDEPTCQVHDLVHDFCLITARKEKYF
>He2-St06G107650.1
EDISNLLEKAPKNRSLIVVNSPKKSVESKSLTTGKIIVGFEEETNWIIRKLTSGLADLDVISITGMPGTGKTTLAYKVYN
DKSVSSHFDLRAWCTVGQEYDEKKLLHKIFNQVSDLDSKLSENIDVADMLRKQLFGKRYLIVIDDVWDTTTWDDLTRPFP
TVDKGSRIILTTRELEVALHGKRNTDPLNLRLLRPEESWELFEKRAFGKESCPDELLNVGKELAQNCKGLPLVADLIAGV
VARKEKKKTVWLEVRNNLSSFILNSEVEVMKVIELSYDHLPNHLKPCFLYLARFPKDSPMIILALKDFWRAEGLVEQTEM
KSVEEVMDVYLDNLISSSLVFLFNEIGDHPTCRLHDLVHDFCLMKAKKEKLF
>He2-St06G160485.1
PVESKSLTTGKIIVGFEEETNWIIRKLFGGPADLDVISITGMPGSGKTTLAYKVYSDKSVSSHFDLCAWCTVDQEHDEKK
LLGTIFNQVSDSDSKLSENIDVADELRKQLFGKRYLIVLDDLWDIATWDELTRPFPRVKKGSRIILTTREKEVALHGKLN
TAPLNLRLLRSEESWELLKKRAFGIESCPDDLLDVGKEIAENCKGLPLVADMIAGVIAGLEKKKTAWEIVQNNLSSFILN
SKMEVMKVIELSYDHLPHHLKPCLLYLASYPKDTAMEISLLKHFWRAEGLVEQTEKKSVEEVMKDYLDKLISSSLVISFD
EIGENPTFQLHDLVHDFCLIKAGKEKFF
>He2-St09G566445.1
VEPSKHIPDQHHNSFMNDEDIVGFGIVAEKMIHSLTRGTNELDVIPIVGMGGQGKTTCARLLYNNEIIVSNFDVRAWCII
SQTYNRKELLQDIFSQVTGFKVKVDEVGELADMLRKRLLGKRYFIVLDDMWDGMAWDDLRLSLPDGENRSRIVVTTRLEK
VGEYVKHHTNPYFLPFLTLKESWELLQKKVFQKKSCPSELYDVSLEVARRCKGLPLVVILVAGIIKKKMEESWWNEVKDA
LFSYLGESEEYSWETMHLSYDNLPDYLKPCLLYMGMFPEDHNISASKLTNLWIAEGFVQNVESGRLEEAAEGYLMDLISS
NVVMVSKRGRYNGKVKYCQVHDIVLHFCLERSKEEKFM
>He2-St09G643645.1
PFKHLPTQHSNSETDEEIVDFGNDTEKMLQYLIRGTNELDVIPIVGMGGQGKTTIARKVYNSDNIVSHFDVQAWCIVSQT
YNRRKLLQEILSQVTGSKDEGDKDDILADELRKSLMGKRYLIVLDDMWDCMAWDDLRLSFPDFGIRSRIVVTTRLQKVGE
QVKYHTDPYSLPFLTKEESCELLQKKVFQKEDFPPELQDVSQAVAEKCKGLPLVVVLVAGIIKKRKMEESWWNEVKDSLF
DHLDCESEEYSLSTMQLSYYNLTDCLKPCLLYMGMFPEDAIIRVSELISLWIAEGFVQNIESGRLIEEAAEGYLMDLIHS
NVVMVSKRSYNGKVKYCQVHDVVLHFCLEKSREEKFM
>He2-St09G643650.1
KHLPTQHNNPVIDEEIVGFGKDTERMIQFLIRGTNELDVVPIVGMGGQGKTTIARKVYNSDNIVSHFDVRAWCIVSQTYN
RRKLLQEIFSQVTCSKDKGDTDDILADMLRKSLLGKRYLIVLDDMWDCMAWDDLRHCFPDVGKRSRIVITTRLENVGKKV
KYHTDPYSLPFLTTEQSFQLLQRKVFQQEAGVIKKRKSEESWWNEVKDALFDYLDRESEENSHATMQLSFDYLPDCLKPC
LLYMGMFPEDARIRVSTLISLWVAEGFVQNIEFAEDYLMDLISSNVVHDVVFQFCLEKSREEKFMLAVKGHDSQ
>He2-St09G643845.1
FKHQPTQRSNLVTDEEIVGFENDTEIMIKYLIRGANELDVIPIVGMGGQGKTTIARKVYNIDNIVCHFDVRAWCIVSQTY
NRRKLLQEILSQVTGSKDKGDKDDILADELRKSLMGKRYLIVLDDMWDYMAWDDLRLSFPDFRNRSRIVVTTRLEKVGEQ
VKYHTDPYSLRFLTTEESCQLLQKKVFPEEDCPPELQDVSQAVAETCKGLPLVVVLVAGIIKKRKMEESWWNEVKDSLFD
YLDCESEGYSLSTMQLSYYNLTDCLKPCLLYMGMFQEDAIIPVSELISLWIAEGLVQNIESGRLMEEAAEGYLMDLIHSN
VVMVSKRSYNGKVKYCQVHDVVLHFCLEKSREEKFM
>He2-St09G644205.1
VAPFKHLSTRHINPMTDEEIVGFGNDTEKMIQYLIRGTNELDVIPIVGMGGQGKTTIARKVYNSDNIVSHFDVRAWCIVS
QTYNRRTLLQEIFSQVTGSKDKGDKDDILADMLRKSLMGKRYLIILDDMWDYCMEWDDLRLCFPDVGNRSRIVVTTRLEK
VGEQVTCHTDPYSLPFLTTEESCKLLQKKVFQEEDCPPELQDVSQAVAEKCKGLPLVVVLVAGIIKKRKMEESWWNEVKD
ALFDCLDRESEEYSLVTMQLSFDNLPDYLKPCLLYMGMFSEDARIPASKLISLWIAEGFVENTESAEDYLMDLISSNVVM
VSKKEYNGKVKYCQVHDVVLHFCLEKSRKEKFM
>He2-St09G644525.1
VVAPFKHLPTRHSNPVTDEEIVGFGNDTEKIIQYLIRGTNELDVVPIVGMGGQGKTTIARKVYNSANIVSHFDVQAWCIV
SQTYNRRTLLQEIFSQVTGSKDMRDKDDKLADMLRKRLMGKRYLIVLDDMWDCMAWDDLRLCFPDVGNRSRIVITTRLEN
VGKKVKYHTDPYSLPFLTTEESCQLLQRKVFQQEGCPPKLQYVSLEIAKKCKGLPLVVVLVAGVIKKRKSEESWWIEVSD
ALFDYLDRELEDYSHATMQLSFDNLPDCLKPCLLYMGMFPEDARIRVSTLISLWVAEGFVQNSDFAEDYLMDLISSNVVM
VSMKSYNEKVKICQVHDVVFHFCLEKSREEKFM
>He2-St09G644805.1
YVVAQYKHLPTRHSNPMTDEEIVGFGNDTEKMIQYLIRGTNELDVIPIVGMGGQGKTTIARKLYNSYNIVSHFDVRAWCI
ISQTYNRRDLLQDICSQVTGSKDKGDKDDILADELRKILMGKRYLIVLDDMWDCMAWDDLSLCFPDVRNRSRIVVTTRLK
KVSEQVKYHTDPYSLPFLTKEESCKLLQKKVFQKEDCPPELQDVSQAIAQKCKGLPLVVVLVAGIIKKRKMEESWWNEVK
DALFDCLDRESEEYSLVTMQLSFDNLPNCLKPCLLYMGMFLDDARIPASKLISLWIAEGFVENTESAEEYLMDLISSNVV
MVSKKEYNGKIKYCQVHDVVLHFCLEKSREEKFM
>He2-St09G644925.1
SVVESSKHLPTQHSNPVNNEEMVSFVNEAEKLIDYLTRGTRELDVIPIVGMGGQGKTTIARKLYNTDIIVSHFDVRAWCI
VTQTYHRRELLQVIFSQVTGSKDMGDKDDELADMLRKRLMGKRYLIVLDDMWDCMSWDDLRLCFPDVGNRSRIVVTTRLE
KVGEQVKYRTDPYSLPFLTTEESCKLLQKKVFQKEDFPCELQVVSQAVAEKCKGLPLVVILVAGIIKKRKMEESWWHELS
YDNLTDCLKPCLLYMGMFLEDAIIPASKLIRLWIAEDFVQNIESGRLMEEAAEGYLMELISSNVVMVSDREYNVKGHDSQ
FQPF
>He2-St09G644930.1
VAAPFKHLPARHSNPVTDEEVVGFENKAEELIAYLIRGTNELDVVPIVGMGGQGKTTIARKLYNNDIIVSRFDVRAWCII
SQTYNRRELLQDIFSQVTGSKDEGDTVDVLADMLRRKLMGKRYLIVLDDMWDCMAWDDLRLSFPDVGMRSRIVVTTRLEE
VGKQVKYHTDPYSLPFLTTEESCQLLQKKVFQKEDFPPELQYVSQAVAEKCKGLPLVVVLVAGIIKKRKMEESWWNEVKD
ALFDYLDSEFEEYSLATMQLSFDNLPDCLKPCLLYMGMFSEDTRIPASKLLSLWIAEGFVENTESGRLMEEEAEGYLMDL
ISSNVVIVSKKGYNGKVKCCQVHDVVHHFCLEKSREEKFM
>He2-St09G645165.1
FKHLPARHSNLVTDEEVVGFENKAEKLIGYLIRGTNELDVIPIVGMGGQGKTTIARKLYNNDIIVSRFDVRAWCIISQTY
SRRKLLQEIFSQVTGSKDKEDEVGKLADRLRKSLMGKRYLIVLDDMWDCMAWDDLRLSFPDVGMRSRIVVTTRLEEVGKQ
VKYHTDPYSLPFLTIEESCQLLQKKVFQKEDCPPELQYVSQAVAEKCKGLPLVVVLVAGIIKKRKMEESWWNEVKDALFD
YLDSESEEYSLATMQLSFDNLPHCLKPCLLYMGIFSEDARIPASKLISLWIAEGFVENTESGRLMEEEAEGYLMDLISCN
VVMLSKRSYNGKVEYCQVHDVVHHFCLEKSREEKFM
>He2-St09G645170.1
FKHLPARHSNLVTDEEVVGFENKAEKLIAYLIRGTNELDVIPIVGMGGQGKTTIARKLYNNDIIVSRFDVRAWCIISQTY
SRRKLLQEIFSQVTGSKDKEDEVGKLADRLRKSLMGKRYLIVLDDMWDCMAWDDLRLSFPDVGMRSRIVVTTRLEEVGKQ
VKYHTDPYSLPFLTIEESCQLLQKKVFQKEDCPPELQYVSQAVAEKCKGLPLVVVLVAGIIKKRKMEESWWNEVKDALFD
YLDSECEEYSLVTMQLSFDNLPDCLKPCLLYMGMFSEDARIPASKLISLWIAEGFVENTESGRLMEEEAEGYLMDLISSN
VVIVSKKGYNGKIKCCQVHDVVHHFCLEKSREEKFM
>He2-St09G645175.1
FKHLPARHSNLVTDEEVVGFENKAEKLIAYLIRGTNELDVIPIVGMGGQGKTTIARKLYNNDIIVSRFDVRAWCIISQTY
SRRELLKEIFSQVTGSKDKEDEVGKLADRLRKSLMGKRYLIVLDDMWDCMAWDDLRLSFPDVGMRSRIVVTTRLEEVGKQ
VKYHTDPYSLPFLTIEESCQLLQKKVFQKEDCPPELQYVSQAVAEKCKGLPLVVVLVAGIIKKRKMEESWWNEVKDALFD
YLDSESEEYSLATMQLSFDNLPHCLKPCLLYMGMFSEDARIPASKLISLWIAEGFVENTESGRLMEEEAEGYLMDLISCN
VVMLSKRSYNGKVEYCQVHDVVHHFCLEKSREENFM
>He2-St09G645185.1
SNPETDEEIVGFGKDTEKMLQYLIRAWCIISQTYSRRELLKEIFSQVTGSKDKEDEVGELADRLRKSLMGKRYLIVLDDM
WDCMAWDDLRLSFPDVGMRSRIVVTTRLEEVGKQVKYHTDPYSLPFLTTEESCQLLQKKVFQKEDCPPELQYVSQAVAEK
CKGLPLVIVLVAGIIKKRKMEESWWNEVKDALFDYLDHESEEYSRVTMQLSFDNLPDCLKPCLLYIGMFPEDARIPVSKL
ISLWIAEGFVQNIESGRLMEEAAEGFLMDLIHSNVVMVSKREYNGKVKYCHVHDVVLHFCLEKSREEKFM
>He2-St09G645190.1
FKHLPARHSNLVTDEEVVGFENKAEKLIGYLIRGTNELDVIPIVRMGGQGKTTIARKLYNNDIIVSRFDVRAWCIISQTY
NRRELLQDIFSQVTGSKDEGDTVDVLADMLRRKLMGKRYLIVLDDMWDCMAWDDLRLSFPDVGMRSRIVVTTRLEEVGKQ
VKYHTDPYSLPFLTTEESCQLLQKKVFQKEDCPPELQYVSQAVAEKCKGLPLVIVLVAGIIKKRKMEESWWNEVKYALFD
YLDSECEEYSLATMQLSFDNLPHCLKPCLLYMGMFSEDARIPASKLISLWIAEGFVENTESGRLMEEEAEGYLMDLISSN
VVIVSKKGYNGKIKCCQVHDVVHHFCLEKGREEKFM
>He2-St12G110520.1
ALNTVSVNTSNLARSPMMNEEIIGFEDVIEKLRDQLIKGTKGRDVISVVGMPGLGKTTLAYRLYYDRLVASHFDIRAQCC
VSQVYSRKDLLIAILGDAVSENFECREKQADELADQLRKALFSKRYLILVDDVWETSVWDDLIGSFHDATNGSRIILTSD
HEVAMYTRFQSDPLPLRMFNNDESWELLRKKVFGEESCSPLLTEIGQQIAKKCGQLPLSVVLVAGILAQMEKKVECWNQL
ANNLGPHIHEDSRAVIEQSYQILPYRLRPCFLYFGALLEDSVISVLKLTQLWISEGFVKSCEGKSLEDIAEGYLENLIGR
NLVMGTKRSSRGKIKACRIHDLLHDFCKERAKEDMCL
>He2-St12G110560.1
LNTVPVNTSNLARSPMMNEEIIGFEDVIEKLRDQLIKGTKGRDVISVVGMPGLGKTTLSYRLYYDRLVASHFDIRAQCCV
SQVYSRKDLLIAILRDATSENFECREKQADELADLLRKTLFSKRYLILVDDVWETSVWDDLIGSFRDSNNGSRIILTTRD
HEVAMYTRIRSDPLLLRMFNNDESWELLRKKVFGEESCSPLLTEIGKEIAKKCGQLPLSVVLVAGILAQMEKKVECWKQL
ANNLGPHIHKDSRAVIEQSYQILPYRLRPCFLYFGALLEDSVISVPKLTQLWISEGFVKSCEGKRLEHLAEGYLENLIGR
NLVMGTKRSSRGKIKACHIHDLLHDFCKERAKDDMRL
>St_PG0009_C00T004273.1
DTMKTVIARTSSQLTRTPRMNEEIVGFKDVIENLRKKLLNGTKGQDVISIHGMPGLGKTTLANRLYSDRSVVSQFDICAQ
CCVSQVYSYKDLLLSLLHDAIGEGFEHRELHANELADKLRRTLLPQRYLILVDDMWENSAWDDLRGYFPNANNRSRIILT
TRHHEIAKYASVHSDPLHLRMFDEDESWKLLEKKVFGEESCSPLLSDVGQRIAKMCGQLPLSIVLVAGILSEMEKEVECW
EQLANNLGTHIHNDSRAIVDQSYHVLPCHLKSCFLYFGAFLEDRVIDISRLIRLWISESFIKSCEGRSLEDIAEGYLENL
IGRNLVMVSQRAISDGKVKACRLHDVLLDFCKERATEENFL
>St_PG0009_C00T007075.1
TPAHISSESTNTPRMTDEEVVGFEDVMEKLREQLIRGTKQLDVISVVGMPGLGKTTVANKLYSDELVVSRFDIRAKCCVS
QAYSRRSVLLSILRDAIGESPTLTKLSTDVLADQLRKTLLRKRYLILLDDIWEASVWDDLRCCFHDSNNGSRTILTTQHA
DVAENAKSVSDPLHLRILNDDESWKLLKQKVFGEESCSVLLSNVGQKIANKCRGLPLSLVLVAGMLTNMEKSEQCWKQVA
MNLCTNVLSNSKAIIERSYQNLPYHLKPCFLYFGVFLEDKEINISILTWLWISEGFIKSRDDKSLEDIAEGYLENLIGRN
LVMVAKWSSGGKVKTCRIHDLLLYFCKERAKEKNLL
>St_PG0009_C00T011900.1
KPCYVVEPSKHLAIQHSNHVNDDKMVGMGGKGKTTIARKVYNNDMIAFRFDRLAWCCISQTYNRTELLKELYEQVSSSKD
NVHEDDEHADKLRKRLIGRRYLIVLDDMWDVKAWEDLMLSFPNGENRSRIIVTTRLEKVGTQIMQHTKPYFLPFLPLEEG
CALLRKKVFQNECPPQELYNVSLEVAKRCKGLPLVIILVAGIIKRKKMEASWWHEVKYSLLSYLGDSEEYSLSTMQLSYD
FLQDHLRPCLLYMGMFQEDARILVSKLISLWIAEGFVQNIESGRLEEAAEGYLMDLISSNVVMASSWRYNGKVKYCQVHD
IVLLFCLERSREEKFM
>St_PG0009_C00T015866.1
TDVASAHTSQLARIRSMSKEMVGFDEVVNKLRRQLIRGSSNLDVISIVGMPGLGKTTLASKLYHDDTVVSHFDVRAQCCV
SQVYALRDLLLAIIRGVKRDTVISDKLPEDELADMLQKLLSGKRCLILVDDVWETTAWDDLKQCFKDARKGSRIILTTRL
DHVASHAKLFSNPHCLRLFTQEESWMLLKNKVFNTKSCPLVLEDVGQKIAKRCGGLPLSVVLVAGILKTTEKEKYCWEQV
KENLGSHIQPKAEDTINLSYHDLPFHLKPCFLYFGVFLEDEEIQVSKLTWLWIAEGLVKTHKQMLSEDIAEYYLMNLIGR
NLVMVSRMGSDGKIKSCRIHDSLLDFCKKKTKLENFL
>St_PG0009_C00T015873.1
ASLQFASTRRINEEIIGFEDVKDELICKLKGGSSRLDVIAIVGMAGLGKTTLANKLYSDKSVVSYFDIHAHCCVSQEYTR
KDLLLAILHDITDERTKLRRETENELADKLRKLLMRKRYLLLIDDVWETSAWDDLKLCFPEDNNGSRIILTTRHYEVASH
AKHDSDPHKLRFLNSDESWMLLNKKVFNNESCPLILSDVGQEIVRKCGGLPLSIILVAGILTRMKKGKHCWEQVATNLGP
NIQDQMEGTLDLSYQNLPPYLKPCFLYLGVFPEDGEIPVSKLTWLWIAEGFIKPHTGKILEEIAENYLENLVGRNLVMVD
KRSFDGRIKTCRIHDLVHEFCRKKDKLENIL
>St_PG0009_C00T018110.1
YVVEPSKHLPTRHSNPMSDEDIVGFEIATEKLIQYLTRGRSELDVIPIVGMGGQGKTTCARMLYDNRIIISHFDVQAWCT
VSQTYNRRELLQDIFSQVTGSEDNADKDDVLADMLRKNLIGKRYIIVLDDMWDGMAWEDLRLSFPDVGNRSRIIVTTRLE
KVGEQVMHYIDPYHLPSLTTKESCQLLQRKVFQKEDCPPALQDVSQAVAEKCKGLPLVVVLLAGIIKKRKMEESWWNEVK
DALFDYLDRESEEYCLATMQLSFDNLPHCLKPCLLYMGMFPEDTRIPASKLISVWTAEGIVQNIESAEDYLMDLISSNVV
MVSKRSYNGKVKICQVHDVVRHFCLEKSREENFM
>St_PG0009_C00T023210.1
KNITSASHATDGELVGFTDVFKTIRDQLVGGAQELDVVSIVGMAGSGKTTLARSFINDDIIVSHFDFCAECRVSQEYTRE
DLLFSILSSANSGLTDISKRGADILADRLRKTLLPKRYLLIIDDVWAVQAWDDLRLCFPDAKKGSRIILTTRLNKVAMYA
KCVTEPINLRSMKDSESWLLLQKKVFGEEMCPEELKEVGQNIAFKCNGLPLSIVLVAGLLAKIDKTERCWTRMELSFGER
VQDGAKDLVKLSYEDLPNKLKSCFLYFGAFLEDREISVSKLTSLWIAEAFIKNNEDKCLEDTAEDYLNDLIGRNLIMVTK
RRSTGKIKACRVHDLMLDFCKEKAKEDNFL
>St_PG0009_C00T023962.1
SKHLPTQHRNPVNDEVIVGFKNEAEKIIQYLIKGTNELDVVSIVGMGGQGKTTIARKVYNNEIIFSCFDVRAWCIVSQTY
NRRELLQDIFSQVTGSRDKGDKDDVLADMLRRNLIGKRYLIVLDDMWDGMAWDDIRHCFPDVGNRSRIMITTRLEKVGEQ
VKYHTDPYSLPFLPVDESCKLLQKKVFQQEGCPPELQDVSRKIAEKCEGLPLVIILVAGIIKRNKMEASWWDEVKDSLFS
YLGDSEGYSLSTMQLSYNNLPDYLKPCLLYMGMFREDAIIPVSKLISLWIAEGFMQNIESGRIIEEAAEDYLMDLISSNV
VMVSKREYNGKVKYCHVHDVVLHFCLEKCRQEKFM
>St_PG0009_C00T028324.1
DVRVVSSCVLSATNTPTFHDDVMVGFNDVVEDIIDGLTRGMIERDVISIVGMPGLGKTTIAKKVFNDEKISNYFVKRAWC
YVSEVYKKKELLLEILSQVLEEVDEVTKMKDDAYLAELLYRKLKRKRYLIVVDDLWDIKAWDDLQRSFPDDENSSRIVVT
TQLQNLASQIESDTKPDNHPTPLRLFTVEESWELLQKKVFATDCCPQNLKEPGMRIAERCQGLPLAVTLVAGLLAETEKK
ESWWDEVAESISSYIVDDPNQCSVILELSYKHLPDHLKPCFLYLGKFLKHPHISVKKLVRLWIAEEFVPQIDGKSFEDVA
EDYLTDLIGRSPVMVTKKRSNGSVKVCHVHDLLLEYCKRKAEEENFF
>St_PG0009_C00T028623.1
NSPKKLVASKSLPAGKIIVGFEEETIWIIEKLTRGSADLDVISITGMPGSGKTTLAYKVYNDKSISSHFDLRAWCTVNQE
YDEKNLLNKNFNQVNGSDSKLSENIDVVDKLRKQLYGKRYLIVLDDVWDTSKWDELTRPFPEVEKGSRIILTTREKKVAL
HGKRNTDPLDLRLLKPEESWELLEKRAFGNESCPDELLDVGIEIVQNCKGLPLVVDLIAGVIAGREKKKAVWLEVQNNLN
SFILNSEVEVMKVIELSYDHLPDQVKLCLLYIASYSKDTGMIISALIDLWHAEGLVEQTEMKSEEEVMKVYLDNLISSSL
VIIFNEIGEYPTCQLHDLVHDFCLIKARKELLF
>St_PG0009_C00T030373.1
LVPSFSANTPGSNEEMEIFQEAMDQMKKQLLGGSRQLDVISLVGMPGIGKTTLAEKIYNDPVITSHFDVRAQCRVTQVYS
WRDLLLAILNGVLEPIDRNEKEDGELADELRRFLLTKRFLILIDDVWDDKVWDNLHTCFKDARNGSRIILTTRLSNVANY
AKCESEPHHLRLFRDDESWTLLQQELFQGKSCPPEIVDVGFRIARKCGGLPLSIVLVAGVLKEKKIKAESWKDIEESLGL
LNIGSLEDSMSIIGFSYRNLPHQLKACFLYFGGLLKGKDIHISKLTRLWVAEGFVQANEQNGLEDAAEGLLEDLISRNLV
MDVEKRPNGKLKTCRVHDLLHKFCLEKSKQENFL
>St_PG0009_C00T030386.1
NRLITRVTAMARQTNTPGSNEEMESFQEAMDEMKKQLLGGSRQLDVISLVGMPGIGKTTLAEKIYNDPVITSHFDVRAQC
CVTQVYSWRDLLLAILNGVLEPIDRNEKEDGELADELRRFLLTKRFLILIDDVWDDKVWDNLHMCFKDARNGSRIILTTR
LSNVANYAKCESEPHHLRLFRDDESWTLLQQELFQGKSCPPEIVDVGFRIARKCGGLPLFIVLVAGVLKEKKIKAELWKD
IEESLGLLNIGSLEDSMSIIGFSYRNLPHQLKACFLYFGGLLKGKDIHISKLTRLWVAEGFVQANEQNGLEDAADG
>St_PG0009_C00T030752.1
KKPVESKSLKTGKIIVGFEEETNWIIRKLTSGPANLDVISITGMPGSGKTTLAYKVYNDKSISSHFDLRAWCIIDQEYDE
KNLLSKIFNQVNGSESELIKNIDVADKLQKQLFRKRYLIVLDDVWDTTTWDELTRPFSKVEKGSRIILTTRKKEVALHGK
LYTAPLYLRLLRSEESWELLEKRAFGNKSCPDELLDVGKEVAENCKGAPLVADLIAGVIAGREKKKSVWLEVLNNLHSFI
LKNEVEVMKVIEISYDHLPDHLKPCFLHFASRLKDSATTIYELKVVLVAEGFVEKTEMKSMEEVVNIYLDDLFSSSLVIF
FNEIGQYPTCQIHDLVHDFCLIKAREEKLF
>St_PG0009_C00T030755.1
KKPVESKSLTTGKIIVGFEEETNWIMRKLTSGPADLDVISITGMSGSGKTTLVYKVYNDKSVSRHFDLRAWCTIDQKYDK
KKLLGTIFNQVSDSDSTSSENIDVADKLQVVKGSRIILTTRKKEVALHGNLYTDPLYLQLLKPEESWELLEKRAFGNESC
PDELLDVGKEIAQNCKGLPLVADLIAGVIAGREKKKTVWLEVRNNLSSFILNGEVEVMKVIELSYDHLPHHLKPFFLYLA
RFSKDTTMEITVLEEFWCAEGLLEQTEMKSVEEVMKVYLDNLISSSLVICFNEIGEYPTCQLHDLVHDFCLIKERKEKVI
>St_PG0009_C00T030822.1
PSLSANTSGANEEMVGFQDVMDKLKKQLLGGSHQLDVISMFGMLGNGKTTLAKKIYNDPTVVSHFDVRAMCHVTQVYSWR
DLLLTILNDVLEPADRTKKGDDQLATELRHVLLTKRFLILIDDVWDTIAWDYLNMCFQGSQNRSRIILTTRLYEVAHYAK
CNSEPHHLRLLTDDESWKSLQGELFHGQSFPSELRGWGVVSWAKLPIRTWRCGITYREKVWRAPLSIVLVAGVLKEKKKK
ADCWKEVEESLSSHNIGSSEESMSIIGFSYKNLPNHLKPCFLYFGGFFRGKDIPVSKLSRVWLAEGIVEDGKEKGSEDAA
RDYLKDLIRRNLVTDMEKRSNGKLKTCRVHDLLHQFSGEKAKQDNFL
>St_PG0009_C00T031717.1
PKKPVESKSLTTDKIIVGFEEETNLILRKLTSGPADLDVISITGMPGSGKTTLAYKVYNDKSVSSHFDLRAWCTVDQGYD
EKKLLDDVWDTTTWDELTRPFPEVKKGSRIILTTREKEVALHGKLYTAPLNLRLLRPEESWELLEKRAFGNESCPNELLD
VGKEIAENCKGLPLVVDLIAGVIAGREKKKSEWLEVLNNLHSFIFKNEVQVMKVVEISYDHLPDHLKPCLLHFASKPKDS
ASRIFELKAVWVAEGFVEKTKMKSMEELVKIYLDDLISSSLVICFNEIGEDPTCQIHDLVHDFCLIKAREEKLF
>St_PG0009_C00T031719.1
SPKKPVESKSLTTDKIIVGFEEETNLILRKLTSGPADLDVISITGMPGSGKTTLAYKVYNDKSISSHFDVRAWCTVDQEY
DEKNLLNKICNQVNGSDSNLIENIDVADKLRKQLLGKRYLIVLDDVWDTTAWDELTRPFPNGMKRSRIILTTREKEVALH
GKLNTDPLNLRLLRSEESWELLEKRAFGNESCPNELLGVGKEIAENCKGLPLVVDLIAGVIAGREKKKSEWLEVLNNLHS
FILKNEVEVMKVIEISYDHLPDHLKPCLLHFASNPKDTAISVFELKTVWVAEGFVEKTEMKSMEEVVKIYLDDLISSSLV
ICFNEIGEDPTCQLHDLVHDFCLIKAREEKLF
>St_PG0009_C00T032499.1
PNPVRQVVETTQLDEVVVGFDEETDLLIDRLTRGPKDLDIVSIVGMPGLGKTTLAKKVYHDENIQHHFDVKAKCCVSQAY
DRRKLLLEILNQVKSSNQQNEKNPADALRKFLKRKRYLLYIDDIWSVDTWDDLRGCFPDDNNGSRILLTSRLSDVASEIN
PDRAPLHLRVLFENESWELMKIKLFKEQTCPPDLSEVRENIARKCQGLPLLVILVAGVLSGISKNEESWRKIAESINLDT
VTSAKECLDVIELSYKHLPDNLKPCLLYFASFREDEEISSTNLAWLWIIEGFIPNTEAKSIELVAGSLLNDLIGRSLIMV
SKKRSIGGVRTCHIHDVLHDFCVTKAKEEKFM
>St_PG0009_C00T032503.1
QAPNPVRQVVETTQLDEVMVAFKDEADLLIEQLTIGPKYLDVVSIVGMPGLGKTTLAKKVFHDEKMRRHFDIQAMCCVSQ
TYDRRKLLLGILNQVKCSNQQNEKNPADALRKFLLRKKYLLYIDDIWSVDTWEYLSRCLPDNENGSRILLTSRNIDVASN
ITREREPLELRFLDENESWELMKIKLFKEQTCPPDLSKVGENIASKCKGLPLLVILVAGVLSGISENEESWRRVAESIKL
DTVTSAKECMEVIELSYKHLPDHLKPCLLYFASFQEDEEIPLSNLAWLWTIEGLVPNIGLDAESLLNDLICRSLIMVSKR
KSTGGVRTCHIHDMLHDFCVTKSKEEKFM
>St_PG0009_C00T036910.1
FSVVESSKHLRTQHSNPVNDEEIVGFENEAEELMDYLTRGTRELDVIPIVGMGGQGKTTIARKLYNNDIIVSRFDVRAWC
IISQTYNQRELLQEIFSQVTCSKDEGDRDDILADKLRKSLMGKRYLIVLDDMWDCMAWDDLRLSFPDVGNRSRIVVTTRL
EELGNQVKYHTDPYSLPFLPLDESCKLLRKKVFQKEDCPPELQDVSQAVAEKCKGLPLVIVLVAGIIKKRKTEESWWNEV
KNSLLSYLGESEEYSLSTMQLSYDNLPDCLKPCLLYLGMFPEDAIIPVSKLISLWIAEDFVQNIESGRLIEEAAEGYLMD
LISSNLVMVSEKKYNGKVKYCQVHDVVLHFCLEKSREEKFM
>St_PG0009_C00T037523.1
TDVASAHTSQLARIRSMSKEMVGFDEVVNKLRRQLIRGSSNLDVISIVGMPGLGKTTLASKLYHDDTVVSHFDVRAQCCV
SQVYALRDLLLAIIRGVKRDTVISDKLPEDELADMLQKLLSGKRCLILVDDVWETTAWDDLKQCFKDARKGSRIILTTRL
DHVASHAKLFSNPHCLRLFTQEESWMLLKNKVFNTKSCPLVLEDVGQKIAKRCGGLPLSVVLVAGILKTTEKEKYCWEQV
KENLGSHIQPKAEDTINLSYHDLPFHLKPCFLYFGVFLEDEEIQVSKLTWLWIAEGLVKTHKQMLSEDIAEYYLMNLIGR
NLVMVSRMGSDGKIKSCRIHDSLLDFCKKKTKLENFL
>St_PG0019_C01T000071.1
QAPNPVRQVVETTQLDEVMVAFKDEADLLIEQLTIGPKYLDVVSIVGMPGLGKTTLAKKVFHDEKMRRHFDIQAMCCVSQ
TYDRRKLLLGILNQVKCSNQQNEKNPADALRKFLLRKKYLLYIDDIWSVDTWEYLSRCLPDNENGSRILLTSRNIDVASN
ITREREPLELRFLDENESWELMKIKLFKEQTCPPDLSKVGENIASKCKGLPLLVILVAGVLSGISENEESWRRVAESIKL
DTVTSAKECMEVIELSYKHLPDHLKPCLLYFASFQEDEEIPLSNLAWLWTIEGLVPNIGLDAESLLNDLIGRSLIMVSKR
KSTGGVRTCHIHDMLHDFCVTKSKEEKFM
>St_PG0019_C01T000075.1
PNPVRQVVETTQLDEVVVGFDEETDLLIDRLTRGPKDLDIVSIVGMPGLGKTTLAKKVYHDENIQHHFDVKAKCCVSQAY
[truncated: 1,803,718 more chars]
