# Supplementary material for: A root-specific NLR network mediates immune signaling of resistance genes against plant parasitic nematodes
Source: Plant Cell. 2025 Jun 24;37(7):koaf145. doi: 10.1093/plcell/koaf145 (PMC12236159; doi:10.1093/plcell/koaf145)
Supplement: koaf145_Supplementary_Data [file koaf145_supplementary_data.zip › Supplementary Dataset 2/Supplementary Dataset 2/NRC_superclade_NBARC.afa]

>Niben261Chr01g0490009.1
---------------------------------------EDQSAKGVQ------E-----
---------------------------------------------------R-----KPP
V--------------------V----E----------------------E------DD--
----V-----V----G-----FE------------------------EE----------A
-----------------D-K-V---------I--------NR-L------------L---
-----G----------------G-SS-G-------L-EV---------VP---------V
-VGMPGLGKTTLAN----KIYK-HPDIG----Y-QFFTRIWVY-------V---SQS-YR
RRELFLNI---------------------I---S--KF-----------T----------
--------------------------------RN--------------T-----------
-----------------K----Q----------------------Y--------------
------------------------------------HDM------C--------------
-------------E---------E------------------------------------
----D----------------------LAD-E----------------IED---------
---FLG-K--GG---KYLIV---LD-DVWS-PD---------------------------
--------------------AWE-R--IRIAF---P--NN-N---K-SNRILLT--TR--
--DSK-V-AKQ-----CK-Q--CIGIPHD------LKFLTED--E-S-WILLEKKVF---
---------------H---K-----D-K--C--P-P------E-LEL-SG-KSIAK----
--KCN--------GLPLA-IVV----------IAGALIG------------KG-KT-S--
----R-----------EW-K---------------------QVDE--------------S
V-GE---HLINKDQPE-------N---C--NKLV------QL--S--------YDRLS--
---------------------YDLK--------ACFLYCG-A-FPGGFE---I-PA---W
--KLIRLWI------------------------------------------A-EGF----
------I-------------QY----------KG-H-LSL---E---------CKAEDNL
ND-----------LIN-RNL-----VM-----V---------M--QRT---SDG------
-----Q-----I------------K------TC--R--L---H------D-----M---L
---H-EFCRQE-AMK------------EENL-------------------------
>Niben261Chr02g0890028.1
--------------------------------------------------------AAA-
-------------------------PT-RT--SS-----------------QFA--SYPS
T------------N------------E----------------------E----------
----M-----V----G-----FK------------------------DV-----------
-I---------------K-E-L---------R--------AK-L------------I---
-----K----------------G-SV-N-------L-DV---------IS---------I
-VGMPGLGKTTLAN----ELYF-DELVV----S-YFDIRVQCC-------V---SQE-YK
RKDLILAL---------------------L---HD--V---I-----DDT--AELD----
---------------------------------R--------------------------
----------------------E-------------------------------------
--------------D------------------------------E--------------
-----------------------N------------------------------------
----E----------------------LAD-K----------------LQK---------
---LLK----PK---RYLVL---ID-DVWE-WS---------------------------
--------------------AWD-D--LLSCF---P--KN-N---K-GSRIILT--TR--
--HYE-V-ASY-A-KHVS-------DPHK------LRFFSID--E-S-WTLLQNKVF---
---------------N---K-----E-R--C--P-R------V-LEA-VG-KSIAQ----
--KCG--------GLPLS-TIL----------VAGILTR------------MK-KE-K--
----H-----------CW-E---------------------QVST--------------N
L-GPN----ILPQ--------------S--ERTL------DL--S--------YQNLP--
---------------------HYLK--------QCFLYMG-V-FPEDRE---I-QV---S
--KLTWLWI------------------------------------------A-EGL----
------I-------------NT----------HT-ER-LS---E---------DIAKFYL
EN-----------LIG-RNL-----VM-----V---------A--KKS---SDG------
-----R-----I------------K------TC--R--I---H------D-----L---V
---L-KFCREK-A-K------------LENFL------------------------
>Niben261Chr04g0231008.1
------------------------------------------------------------
-----------------------GEIS-RI--ST-----------------HIE---KPT
I------------T------------E----------------------A----------
----V-----V----G-----FE------------------------DV-----------
-L---------------A-T-L---------K--------QR-V------------I---
-----G----------------G-SP-D-------L-DV---------IT---------I
-FGMPGLGKTTLAK----KVYD-DCKAV----N-RFDVCVWCC-------I---SER-YE
KKSLLIDI---------------------L----Q-QI---N------------------
-IG--LP--------------------------E--------------------------
---------------NVE----E-------------------------------------
--------------K------------------------------S--------------
-----------------------E---------G--------------------------
----D----------------------LAD-L----------------LRR---------
---SIM----GR---RYLIF---LD-DIWT-IE---------------------------
--------------------AWD-D--VKTPF---R--DD-K---Q-GSRIILT--TR--
--HAE-V-ASY-A-KCTT-------DPLR------LRFFHNE--E-S-WMLLVQKLF---
---------------Q---D-----Q-Q--C--P-P------E-LVD-VG-KRIAE----
--KCQ--------GLPLS-VVL----------VAGLLGK------------ME-TK-E--
----D-----------GW-L---------------------QVAE--------------S
L-STTTVG-DSS---------------S--RGII------EL--S--------YKHLP--
---------------------EYLK--------PCFLYFG-G-FMEDEE---I-PV---S
--KLTWKWI------------------------------------------A-EGL----
------V-------------RK----------HK-TK-SL---E---------DMAEEYL
VD-----------LIS-RSL-----LL-----D---------A--KMR---YNG------
-----R-----V------------K------SC--R--I---H------D-----L---L
---H-EFCQNK-A-K------------EEKFW------------------------
>Niben261Chr04g1430003.1
-------------------------------------TSYDNFNQGAQ------E-----
---------------------------------------------------R-----KVP
V--------------------V----E----------------------E------DD--
----V-----V----G-----FD------------------------DE----------A
-----------------K-T-V---------I--------DR-L------------I---
-----G----------------G-SD-Y----------V---------VP---------V
-VGMPGLGKTTLAY----KIFK-DSTVE----Y-EFFNRIWVY-------V---SQS-FN
RREIFLNI---------------------I---S--KF-----------T----------
--------------------------------RN--------------T-----------
-----------------K----Q----------------------Y--------------
------------------------------------HDT------P--------------
-------------E---------E------------------------------------
----E----------------------LAN-E----------------IKE---------
---LLG-K--GG---KYLVV---LD-DVWT-RE---------------------------
--------------------AWD-R--IKIAF---P--NN-N---K-RNRVLMT--TR--
--QNN-V-AKS-----CN-D-----KPHD------LKFLTEN--E-S-WELLEKRVF---
---------------H---K-----E-K--C--P-F------E-LEL-PG-KSIAK----
--KCR--------GLPLA-IVV----------IAGALIG------------KG-KT-T--
----R-----------EW-E---------------------LVAD--------------S
V-GE---HLINRD-PE-------N---C--KKLV------QM--S--------YDRLP--
---------------------YDLK--------ACFLYCG-A-FPGGSE---I-SA---Q
--KLICLWI------------------------------------------A-EGF----
------I-------------QY----------QG-P-LTL---E---------DIAEDHL
ND-----------LVN-RNL-----VM-----V---------M--KRS---SSG------
-----Q-----I------------K------TC--R--V---H------D-----M---L
---H-EFCRHE-AMM------------EENL-------------------------
>Niben261Chr04g1483009.1
------------------------------------------------------------
------------------------------------------------------------
--------------------HL----E----------------------D------AE--
----V-----V----G-----FD------------------------KE----------A
-----------------E-T-V---------I--------KR-L------------V---
-----E----------------G-SD-E-------L-EV---------IP---------V
-V------------------------------------NIWVY-------V---GQN-YK
LKEVLLSI---------------------L---K--SF-----------T----------
--------------------------------KQ--------------M-----------
-----------------N----I----------------------Y--------------
------------------------------------QDK------N--------------
-------------E---------N------------------------------------
----E----------------------LYK-I----------------ICD---------
---FVS-K--GG---KCLIV---LD-DVWN-PE---------------------------
--------------------VVD-S--VMKAY---P--KN-K---K-GHRIMMT--TR--
--EGR-V-AKY-----AN-E-----NPHN------LKFLEHH--E-S-FELLEKRVF---
---------------G---S--------RSC--P-P------D-LVA-HG-NIIAE----
--KCS--------GVPLA-VVV----------IAGALRG------------R--TS-E--
----D-----------EW-Q---------------------IVEQ--------------N
V-GK---YLIDK-NNP-------R-SNC--LKFV------EM--S--------YSRLP--
---------------------EDMK--------ACFLYCR-A-FPQGFE---I-PA---W
--KLIRLWI------------------------------------------S-EGL----
------I-------------IS----------NL-PGSTL---E---------NIAEYIL
ND-----------LVN-RNL-----LI-----I---------L--EEK---ADA------
-----K-----I------------K------TC--R--L---H------D-----M---L
---H-MFCKVK-A-A------------DEGLF------------------------
>Niben261Chr04g1504017.1
------------------------------------------------------LTRYKE
----------------------KKMTF-----AS-----------------PAS------
-------------N------------E----------------------E----------
----L-----V----G-----FE------------------------DV-----------
-R---------------E-N-I---------M--------GR-L------------L---
-----G----------------G-SP-H-------L-DV---------VS---------I
-IGMAGSGKTTLAR----SLIN-DPLIA----S-HFDFQAECR-------L---L-----
----------------------------------SLAC---Y-----DPS--EL------
---------------------------------S--------------------------
-----------------K----G-------------------------------------
--------------N------------------------------D--------------
-----------------------Y------------------------------------
----E----------------------LAD-R----------------LRR---------
---TLL----GR---RYLVI---ID-DLWD-PM---------------------------
--------------------TWN-E--LRLCF---P--DH-K---N-GSRIILT--TR--
--LQE-V-VDY-V-DH-S-------EPHH------LRLLSDQ--E-S-WLLLEKKVF---
---------------G---E-----E-M--Y--S-L------E-LEK-VG-QQIAK----
--KCK--------GLPLY-VVL----------VARHLRR------------ID-KT-E--
----Q-----------WW-K---------------------RVEL--------------R
F-VEL----IQVE--------------A--NASV------KL--S--------YNHLP--
---------------------DILK--------PCLLYFG-A-ISEGKE---I-SV---A
--KLTSLWI------------------------------------------A-EGF----
------I-------------EN----------DR-EK-HL---E---------DIAEHYL
ED-----------LIR-RSL-----VM-----V---------V--K-R---SNR------
-----K-----L------------K------AC--R--L---H------D-----Q---V
---L-EFCKAK-A-K------------EDNFL------------------------
>Niben261Chr04g1504021.1
-------------------------------------------------------IKSAE
----------------------KNMTI-----AS-----------------SSA------
-------------D------------E----------------------E----------
----L-----I----G-----FD------------------------DV-----------
-R---------------E-T-I---------R--------GQ-L------------V---
-----R----------------V-SP-E-------L-DV---------IS---------I
-VGMAGTGKTTLAR----SFNK-ND-------S-HFDFWGECR-------V---SQV-YT
RKDLLLSI---------------------L---SS--N---C-----DPT--EI------
---------------------------------S--------------------------
-----------------K----E-------------------------------------
--------------A------------------------------D--------------
-----------------------D------------------------------------
----V----------------------LAD-R----------------LRK---------
---LLL----TK---RYLLI---ID-DVWE-VK---------------------------
--------------------AWD-D--LILCF---P--DA-R---N-GSRIILT--TR--
--HQK-V-AVY-A-KRVT-------EPHF------LRPLNEQ--E-S-WLLLQKRVF---
---------------G---K-----E-I--C--P-E------Q-LKE-VG-EKIAK----
--KCD--------GLPLS-IVL----------VAGLLTK------------MD-RT-E--
----G-----------CW-T---------------------QMEL--------------S
F-GER----IQDG--------------A--KDLV------KL--S--------YNDLP--
---------------------CKLK--------PCFLYFG-A-FLEDRE---I-SV---S
--KLTSLWI------------------------------------------S-EAF----
------I-------------EN----------DG-EK-CL---E---------DIAEDYL
DD-----------LIG-RNL-----VM-----V---------T--KKR---SIG------
-----K-----N------------K------AC--R--V---H------D-----L---M
---L-DFCKEK-A-E------------EDNFL------------------------
>Niben261Chr04g1861009.1
---------------------------------------ELKTQKF--------SLAS--
--------------------------------VP-----------------E-----L-A
V-----E--------------P----E----------------------N--------I-
----M-----V----G-----HE------------------------IG-----------
-F---------------E-M-I---------Q--------NQ-L------------T---
-----R----------------GSN--E-------L-ET---------IP---------I
-TGMGGIGKTTLAN----KLYT-DPFIR----S-RFDIRAKVI-------V---SQE-YC
TRNVLLGL---------------------L---S--ST----------------------
---------------------------------S--------------------------
-----------------G----R--------------T----------------------
---------------------------------------------N--------------
-----------------------E--CF-EQ--------------------DDG------
----Q----------------------LAD-Q----------------LQK---------
---LLK----GR---RYLIL---ID-DIWT-IE---------------------------
--------------------AWD-D--IKLCF---P--NN-T---N-GSRILLT--TR--
--NVE-V-AEY-A---SS-G--N--PPCQ------MRLLDFN--E-S-WDLLHRMVF---
---------------E---K-----D-W--F--S-P------E-FEK-IG-KEIAL----
--KCR--------GLPLA-ITV----------IAGLLSK------------IG-KT-L--
----D-----------EW-Q---------------------SVAE--------------K
V-S----SMVSSDVNV-------Q---C--MRVL------SL--S--------YHHLP--
---------------------HHLK--------ACFLYFA-I-FPAGAV---I-YV---E
--KLLELWA------------------------------------------A-EGF----
------L-------------KV----------EG-MK-TI---E---------EVAEKYL
KD-----------LID-RSL-----I-----SI---------L--YVS---GDG------
-----R-----V------------E------FC--R--I---H------D-----V---I
---R-ELCLKE-V-R------------NMNIV------------------------
>Niben261Chr04g1862009.1
---------------------------------------------L--------SFVS--
--------------------------------TS-----------------R-----H-G
L-----E--------------S----E----------------------D--------K-
----M-----V----G-----LE------------------------KE-----------
-F---------------V-M-M---------R--------DQ-L------------A---
-----R----------------GAR--E-------L-EV---------VS---------I
-VGMGGIGKTTLAN----KIYN-DPFIM----S-HFDIRAKAT-------V---SQE-YC
ARNVLLGL---------------------L---S--SI----------------------
---------------------------------S--------------------------
-----------------G----K--------------I----------------------
---------------------------------------------N--------------
-----------------------E-FHE-QQ--------------------DDD------
----Q----------------------LAD-R----------------LQK---------
---LLK----CG---RYLVV---ID-DIWT-RE---------------------------
--------------------AWD-D--IKRCF---P--DC-N---N-ESRILMT--TR--
--NVE-V-AEY-A---NS-G--K--TPYH------MRLMSFD--E-S-WNLLYEKVF---
---------------V---K-----D-Y--F--S-P------E-FEQ-LG-KKIAL----
--NCR--------GLPLS-LVL----------IAGLLSK------------MD-KS-L--
----D-----------KW-K---------------------SVVK--------------N
V-S----SMVNTEVNV-------Q---C--MRVV------AL--S--------YHYLP--
---------------------HHLK--------PCFLYFA-I-FQEDEL---I-LV---N
--KLVELWA------------------------------------------A-EGF----
------L-------------KV----------EE-RK-SI---E---------EVAEKCL
KE-----------LID-RSL-----I-----SI---------R--NLS---FDG------
-----K-----I------------E------IC--G--M---H------D-----V---T
---R-ELCLRE-A-R------------SMNIV------------------------
>Niben261Chr05g0922010.1
--------------------------------------------SM--------LG-SP-
--------------------------SRRS---------------------F-----N--
--------------------------T----------------------N--------A-
----V-----V----G-----LD------------------------DD-----------
-L---------------E-K-I---------I--------ER-L------------L---
----------------------GSLS-E-------R-EV---------VA---------I
-TGMGGIGKTTLAK----KAYD-HLQVR----S-RFDIHAWVT-------V---SRE-YG
MRRLLLSL---------------------I---R--CI---P-----GM-----------
--------------------------------T---------------------------
-----------------D----K-------------------------------------
------------------------------FLE---KT-------E--------------
-----------------------D------------------------------------
----D----------------------LAE-L----------------LYR---------
---KLK----DR---RYLIV---VD-DIWS-TK---------------------------
--------------------VWD-N--VTRCF---P--DD-N---N-GSRIILT--SR--
--LND-V-AAY-A----N-P--DS-PLHV------MEVLSLD--D-S-WKLLSIKVF---
---------------G--AN-----D-V--C--P-S------E-LED-IG-KQIAE----
--KCC--------GLPLA-ILV----------VAGYLSE------------IV-RR-R--
----E-----------SW-I---------------------IVAK--------------T
V-S----SIVAND-PD-------K---C--LGVL------GM--S--------YNYLP--
---------------------NHLK--------PCFLSMG-A-FPEDFE---I-KA---R
--TLIQVWV------------------------------------------A-EGF----
------L-------------KA----------ER-LK-SL---E---------KVAEECL
ED-----------LNS-RNL-----IM-----I---------R--KRR---FNG------
-----E-----I------------R------SC--G--I---H------D-----L---L
---R-DLSLRE-A-E------------KEKSL------------------------
>Niben261Chr06g1063005.1
---------------------------------------EDQSAKGVE------E-----
---------------------------------------------------R-----KPP
V--------------------V----E----------------------E------DD--
----V-----V----G-----FE------------------------EE----------A
-----------------D-K-V---------I--------NR-L------------L---
-----G----------------G-LS-G-------L-EV---------VP---------V
-VGMPGLGKTTLAN----KIYK-HPDIG----Y-QFFTRIWVY-------V---SQS-YR
RRELFLNI---------------------I---S--KF-----------T----------
--------------------------------RN--------------T-----------
-----------------K----Q----------------------Y--------------
------------------------------------HDM------C--------------
-------------E---------E------------------------------------
----D----------------------LAD-E----------------IQD---------
---FLG-K--GG---KYLIV---LD-DVWS-PD---------------------------
--------------------AWE-H--IKIAF---P--NN-N---K-SNRILLT--TR--
--DSK-V-AKQ-----CK-Q--CIGIPHD------LKFLTED--E-S-WILLEKKVF---
---------------H---K-----D-K--C--P-P------E-LEL-SG-KSIAK----
--KCN--------GLPLA-IVV----------IAGALIG------------KG-KT-S--
----R-----------EW-K---------------------QVDE--------------S
V-GE---HLINKDQPE-------N---C--NKLV------QL--S--------YDRLS--
---------------------YDLK--------ACFLYCG-A-FPGGFE---I-PA---W
--KLIRLWI------------------------------------------A-EGF----
------I-------------QY----------KG-H-LSL---E---------CKAEDNL
ND-----------LIN-RNL-----VM-----V---------M--QRT---SDG------
-----Q-----I------------K------TC--R--L---H------D-----M---L
---H-EFCRQE-AMK------------EENL-------------------------
>Niben261Chr07g0704015.1
------------------------------------------------------------
---------------------------------P-----------------N-----MP-
---------------------V----ER-----K---------------S-SI--TGKI-
----I-----V----G-----FK------------------------EE----------T
-----------------Y-L-I---------I--------RK-L------------T---
-----S----------------GPKT---------L-DV---------IA---------I
-TGMPGSGKTTLAY----KVYN-DKSVY----G-HFDIRAWCT-------V---DQK-YD
EMELLKKL---------------------F---N--QVV--G-------S--SL------
---------------------------------K-------------------------F
-----------------G----K-------------------------------------
---------------------------------------------N----I---------
-----------------------D------------------------------------
---------------------------VAN-E----------------LRK---------
---HLF----GK---RYLIV---LD-DLWD-NA---------------------------
--------------------AWE-N--LTRPF---P--EF-V---N-GSRIILT--TR--
--EKK-V-AMD-A-QRHS-------DPID------LRLLTQE--E-S-WELLEKKVF---
---------------G---K-----E-S--C--P-N------E-LLD-VG-KEIVQ----
--NCK--------RLPLV-VDL----------IAGVIAG------------KE-MK----
----R---S-------VWLE----------------------VRN--------------N
L-----NSFIFRKEED-----------V--MRVI------AL--S--------YYNLR--
---------------------DPLK--------SCLIHLA-S-IPKDEV---I-PV---R
--NLEILWP------------------------------------------A-EGF----
------L------------EQR-----------E-KK-SV---E---------EVVVIYL
DN-----------LIS-SSL-----VI-----------------------SFD-------
-------------KIGD-----D-Q------TC--Q--I---H------D-----L---V
---H-EFCLIK-A-R------------EEKLF------------------------
>Niben261Chr11g1287013.1
-------------------------------------SSDHQPENVVQ------E-----
--------------------------T------------------------Q------GP
------S--------------L----E----------------------N------YE--
----V-----V----G-----FD------------------------EE----------A
-----------------K-K-V---------I--------ER-L------------V---
-----E----------------G-SE-C-------L-DV---------IP---------V
-VGMPGLGKTTLAR----KIYN-DPKIP----H-EFFYCIWVF-------V---GQS---
--DILFNI---------------------L---K--GF-----------T----------
--------------------------------KR--------------I-----------
-----------------E----E----------------------F--------------
------------------------------------QDM------N--------------
-------------E---------T------------------------------------
----E----------------------IAE-E----------------ICD---------
---RVE-K--SG--------------------D---------------------------
--------------------IVD-F--VKTAF---P--EN-N---R-GHRIMAT--TR--
--YIH-V-ARA-----VN-A-----DPHN------LKFLTQK--E-S-FQLLEKRAF---
---------------G---K-----S-R--C--P-V------E-LKE-YG-EGIVE----
--KCS--------GVPLT-IVR----------C---------------------TN-D--
----S-----------DW-S---------------------VVKE--------------N
V-GK---YLIEKDEHQ---------R-C--LKIV------GL--S--------YNHLP--
---------------------QDRK--------ACFLYFG-A-FPQGFD---I-PA---W
--KLIRLWI------------------------------------------A-VGL----
------I-------------MS----------NL-PGSEI---E---------EIAECHL
ND-----------FAN-RNL-----VM-----V---------M--EKR---CNS------
-----Q-----I------------K------TC--R--V---H------D-----M---L
---H-EFCVKE-A-T------------KLCLI------------------------
>Niben261Chr12g1349012.1
---------------------------------------------------------AA-
-------------------------PT-HA--SS-----------------RFA--GMPS
T------------N------------E----------------------E----------
----M-----V----G-----FK------------------------DV-----------
-T---------------N-E-L---------R--------GK-L------------I---
-----K----------------G-SV-N-------L-DV---------VS---------I
-VGMPGLGKTTLAN----ELYF-DELVV----S-YFDIRIHCC-------V---SQE-YI
RKDLLLAL---------------------L---HD--V---I-----DDT--AKLD----
---------------------------------R--------------------------
----------------------E-------------------------------------
--------------A------------------------------E--------------
-----------------------N------------------------------------
----E----------------------LAD-R----------------LQK---------
---LLK----LK---RYLVL---LD-DVWT-RS---------------------------
--------------------AWD-D--LQSYF---P--EN-N---K-GSRIILT--TR--
--HLE-V-ASY-A-KHVS-------DPHK------LRFFSFD--E-S-WTLLQNKLF---
---------------N---K-----E-R--C--P-Q------V-LEA-VG-KSIAQ----
--KCG--------GLPLS-IIL----------VAGILTR------------MK-KE-K--
----H-----------CW-E---------------------QVSR--------------N
L-GPN----IQAQ--------------S--EGTL------DL--S--------YQNLP--
---------------------HYLK--------PCFLYMG-V-FPEDRE---I-QV---S
--KLTWLWI------------------------------------------A-EGL----
------I-------------NT----------DI-EK-LS---E---------DIAKFYL
EN-----------LIG-RNL-----VM-----V---------A--KKS---FDG------
-----S-----I------------K------TC--R--I---H------D-----L---V
---L-EFCRKK-A-K------------LENIL------------------------
>Niben261Chr12g1355010.1
------------------------------------------------------EDY---
--------------------------KQ----AF-----------------Q--------
-----PT------P----VPHL----E----------------------D------AE--
----V-----V----G-----FD------------------------KE----------A
-----------------E-T-V---------I--------KR-L------------V---
-----E----------------G-SD-E-------L-EV---------IP---------V
-VGMAGLGKSTLAI----KIYN-DSKIS----Y-EFFSNIWVY-------V---DQN-YK
LKEVLLSI---------------------L---K--SF-----------T----------
--------------------------------KQ--------------M-----------
-----------------N----I----------------------Y--------------
------------------------------------QDK------N--------------
-------------E---------N------------------------------------
----D----------------------LYK-I----------------ICD---------
---FVS-K--GG---KCLIV---LD-DVWN-PE---------------------------
--------------------VVD-S--VMKVL---P--KT-K---K-GHRIMMT--TR--
--EGR-V-AKY-----AN-E-----NPHN------LKFLEHD--E-S-FELLEKRVF---
---------------G---S--------RSC--P-P------E-LVA-HG-KIIAE----
--KCS--------GVPLA-VVV----------IAGALRG------------R--TS-E--
----G-----------EW-Q---------------------IVEQ--------------N
V-GK---YLIDK-NDP-------T-SNC--LKFV------EM--S--------YSRLP--
---------------------EDMK--------ACFLYCS-A-FPQGFE---F-PA---W
--KLIRLWI------------------------------------------S-EGL----
------I-------------IS----------NL-PGSTL---E---------NIAEYIL
ND-----------LVN-RNL-----LI-----I---------L--EKK---ADG------
-----K-----I------------K------TC--R--L---H------D-----M---L
---H-MFCKVK-A-T------------DEGLF------------------------
>Niben261Chr14g0055007.1
--------------------------------------------NL--------SLAD--
--------------------------------VS-----------------Q-----P-A
L-----E--------------L----E----------------------N--------T-
----M-----V----G-----HE------------------------TE-----------
-F---------------K-M-L---------Q--------DQ-L------------T---
-----R----------------GAS--E-------L-EV---------VS---------I
-VGMGGIGKTTLAN----KIYN-DPFIT----S-HFDIRAKAT-------V---SLQ-YR
AINVLLGL---------------------L---F--SI----------------------
---------------------------------G--------------------------
-----------------G----K--------------T----------------------
---------------------------------------------Y--------------
-----------------------E-FYD-QQ--------------------DVG------
----Q----------------------LAD-R----------------LQK---------
---LLK----GG---RYLVV---ID-DIWT-TE---------------------------
--------------------AWD-D--IKLCF---S--DC-N---N-GSRILLT--TR--
--NVD-V-AEY-A---SS-G--K--PPYQ------MRLLNSN--E-S-WNLLCGKVF---
---------------E---K-----E-F--F--A-L------D-FEI-IG-KQIAL----
--KCG--------GLPLA-ITL----------IAGLLSK------------KG-KA-L--
----D-----------EW-Q---------------------SVAE--------------S
V-S----SVVTTDVDA-------Q---C--MTVL------AL--S--------YHYLP--
---------------------NHLK--------PCFLYFA-I-FPEDEL---I-FV---D
--KLMELWA------------------------------------------A-EGF----
------L-------------KV----------EE-MK-SL---E---------QVAEKYL
KD-----------LID-RSL-----I-----FI---------H--SLN---FDG------
-----K-----I------------E------SC--G--M---H------D-----V---T
---R-ELCLKE-A-R------------NVNFV------------------------
>Niben261Chr14g0076007.1
--------------------------------------------------------PS--
--------------------------------TS-----------------E-----R-A
L-----E--------------P----E----------------------N--------M-
----M-----V----G-----HE------------------------NE-----------
-F---------------E-M-M---------Q--------VQ-L------------A---
-----R----------------GAS--E-------L-EV---------VS---------I
-VGMGGIGKTTLAN----KIFS-DPFIM----S-HFDIRAKVT-------I---SQE-YC
LRKGLLGL---------------------L---S--SI----------------------
---------------------------------T--------------------------
-----------------G----N--------------T----------------------
---------------------------------------------D--------------
-----------------------K-PYE-QQ--------------------DDG------
----Q----------------------LKD-Q----------------LQK---------
---LLK----GR---RYLIV---ID-DI--------------------------------
---------------------WD-D--IKLCF---P--DC-N---N-RSRILLT--TR--
--NVE-V-AEY-A---SS-G--K--PPYQ------MRLLNCH--E-S-WDLLHKRVF---
---------------L---N-----E-C--F--P-P------E-FEQ-LG-KQIAL----
--NCK--------GLPLT-IIV----------ISGLLSK------------IG-KL-L--
----E-----------SW-Q---------------------MVVE--------------N
V-S----SLVSTNVDF-------Q---C--MRVL------AL--S--------YHHLP--
---------------------HRLK--------SCFLYFA-I-FPEDEQ---I-FV---N
--KLVELWA------------------------------------------V-EGF----
------L-------------KV----------DD-MN-NI---E---------KVGEEFL
KE-----------LID-RSL-----I-----SI---------Q--NLS---FDG------
-----K-----I------------E------SC--G--M---H------D-----L---I
---R-ELCLRE-A-Q------------NMNFV------------------------
>Niben261Chr15g1491009.1
------------------------------------------------------------
----------------------------------------------------------P-
---------------------V----EC-----K---------------S-SI--AGKI-
----I-----V----G-----FE------------------------EE----------T
-----------------Y-L-I---------I--------RK-L------------T---
-----S----------------GPKM---------L-DV---------IS---------I
-TGMPGSGKTTLAY----KVYN-DKSVF----G-HFDIRAWCT-------V---DQK-YD
ELELLKIL---------------------F---N--QVV--G-------S--SS------
---------------------------------K-------------------------F
-----------------G----K-------------------------------------
---------------------------------------------N----I---------
-----------------------N------------------------------------
---------------------------FAN-E----------------LRK---------
---HLY----GK---RYLIV---LD-DVWD-TA---------------------------
--------------------AWE-E--LKRPF---P--EV-E---N-GSRIILT--TR--
--EKK-V-AKY-A-QHHS-------DPLD------LRLLTLE--E-C-WELLEKKVF---
---------------G---K-----E-S--C--P-D------E-LVD-VG-KEIVQ----
--NCK--------RLPLV-VDL----------IAGVIAG------------KE-MK----
----R---D-------LWLE----------------------VRN--------------N
L-----NSFILQKEEN-----------V--MKVI------AL--S--------YYYLP--
---------------------DPLK--------LCLLYFA-S-YKKDRA---I-PV---E
--GLKRLWR------------------------------------------A-EGF----
------A------------EHT-----------E-MN-SV---E---------EVMDVYL
DN-----------LIS-SSL-----VI-----------------------SFN-------
-------------EIGK-----N-Q------TC--Q--V---H------D-----L---V
---H-DFCLIK-A-R------------EEKLF------------------------
>Niben261Chr17g0055012.1
--------------------------------------------------------DTC-
-------------------------TF-HT--SS-----------------NLA--RSPM
M------------N------------D----------------------E----------
----L-----V----G-----FK------------------------DV-----------
-I---------------E-D-L---------R--------YL-L------------I---
-----R----------------G-TR-G-------R-DV---------IS---------I
-VGMPGLGKTTLAY----RLYS-DRSIV----S-YFDIRAMCC-------V---SQI-YS
RKHLLLEI---------------------L---RD-VI---G-----EDS--KR------
---------------------------------S--------------------------
-----------------E----K-------------------------------------
--------------H------------------------------A--------------
-----------------------D------------------------------------
----E----------------------LAN-E----------------LRK---------
---ALF----SK---RYLIL---VD-DMWE-AS---------------------------
--------------------AWD-D--LIGCF---H--DG-N---N-GSRILLT--TR--
--NHE-V-ANY-A-RSES-------DPLQ------LRMFNDD--E-S-WELLRKKVF---
---------------G---D-----E-S--F--S-P------L-LTK-VG-QKIAK----
--KCG--------RLPLS-IAL----------VAGILAE------------TE-KN-E--
----D-----------CW-E---------------------QVAN--------------N
L-GPR----IHKD--------------S--RAII------EQ--S--------YQMLP--
---------------------YHLR--------SCFLYFG-A-FLEDSV---I-NV---S
--KLTRLWI------------------------------------------S-EGF----
------V-------------KS----------CE-GK-SL---E---------DIAKGYL
EN-----------LFG-RNL-----VM-----G---------T--KRS---SRG------
-----E-----I------------K------AC--L--I---H------D-----L---L
---H-DFCKER-A-A------------EENFL------------------------
>Niben261Chr17g0555011.1
----------------------------------------------GQ------E-----
---------------------------------------------------R-----KSP
V--------------------V----E----------------------E------DD--
----V-----V----G-----FD------------------------EE----------V
-----------------R-M-I---------I--------NR-L------------F---
-----E----------------G-SD-S-------L-EV---------IP---------I
-VGMPGLGKTTLAN----HIYK-HPEVG----Y-KFYTRIWVY-------V---SQT-YR
RRELFLNI---------------------I---S--KF-----------T----------
--------------------------------RN--------------T-----------
-----------------K----Q----------------------Y--------------
------------------------------------HDR------P--------------
-------------E---------E------------------------------------
----D----------------------LAD-E----------------IRE---------
---FLG-K--SG---KYLIV---LD-DVWS-GE---------------------------
--------------------AWE-R--IRIAF---P--EN-N---K-GNRVLLT--TR--
--DSK-V-AKY-----CS-H-----IPHD------LKFLTMD--E-S-WILLQKKVF---
---------------N---K-----D-K--C--P-V------K-LEQ-PG-KSIAE----
--KCR--------GLPIA-IVV----------IAGALIG------------KD-KT-T--
----R-----------EW-E---------------------QVDK--------------N
L-SE---HIINVDSM--------N---C--KKLV------QM--S--------YDSLP--
---------------------YDLK--------ACFLYCA-V-FPGGLE---I-PS---W
--KLIRLWI------------------------------------------A-EGF----
------I-------------QH----------KS-D-LSL---E---------CKAEENL
ND-----------LVN-RNL-----VM-----V---------M--QVA---SDG------
-----H-----I------------K------TC--R--V---H------D-----M---L
---H-EFCRQE-AVK------------EENL-------------------------
>Niben261Chr17g0558012.1
-------------------------------------QFDDHQSVKDQ------ELI---
---------------------------------------------------R-----KVP
L--------------------P----E----------------------E------DD--
----V-----V----G-----FD------------------------EE----------A
-----------------T-E-I---------I--------NR-L------------C---
-----K----------------G-SD-E-------I-EI---------IP---------I
-VGMPGLGKTTLAN----KIFK-DARVQ----Y-EFVSQIWVY-------V---AQS-YN
RREVFLNI---------------------I---S--KF-----------T----------
--------------------------------RN--------------V-----------
-----------------K----Q----------------------F--------------
------------------------------------EYE------A--------------
-------------E---------E------------------------------------
----D----------------------LAT-A----------------IRE---------
---FLG-K--GG---RYLIV---LD-DIWT-LE---------------------------
--------------------ALN-E--LKIAF---P--NN-H---K-GNKIMLT--TR--
--NSS-L-AYR-----CN-N-----YPHK------LKFLTES--E-C-WLLLKKKVF---
---------------R---K-----D-K--C--P-L------E-FEE-LG-RGIAK----
--KCM--------GLPLA-TVV----------IAGSLIG------------R--CT-E--
----R-----------DW-H---------------------QVHQ--------------S
V-GE---HIIYRD-YS-------I---P--KKLV------QM--S--------YDSLP--
---------------------FNLK--------VCFLYLG-A-FPRGSE---I-PV---W
--KLVRLWI------------------------------------------A-EGF----
------I-------------PE----------QR-P-FTL---E---------SVAEEYL
NE-----------LIN-KNL-----LM-----V---------M--QRA---SNG------
-----Q-----T------------K------TC--R--V---H------D-----M---L
---H-EFCRLE-A-S------------EENIF------------------------
>Niben261Chr18g0342001.1
---------------------------------------------------------HS-
--------------------------SKEV---------------------A-----NMN
L-------------------------E----------------------N--------V-
----V-----V----G-----LE------------------------DD-----------
-L---------------L-K-I---------K--------RR-L------------T---
----------------------EPPS-T-------R-EI---------VS---------I
-LGIGGIGKTTLAK----KAYD-DPEIR----H-RFDIHIWVT-------V---SQE-YR
VRVLLLGVV------------------SFL---S--Q-----------------------
--------------------------------MT--------------------------
-----------------N----K-------------------------------------
------------------------------IKT---LT-------D--------------
-----------------------D------------------------------------
----E----------------------LME-A----------------IYK---------
---KLK----GR---RYLVV---ID-DIWS-SE---------------------------
--------------------VWE-L--MTRIF---P--DD-N---C-GSRIILT--SR--
--LKD-L-AMQ-A----D-P--NS-TPHE------MRLFNSD--E-S-WKLLHEKVF---
---------------G-VE------Q-V--C--P-P------E-LEA-LG-RQVAQ----
--KCQ--------GLPLA-ILV----------VAGHLSK------------ID-RT-R--
----E-----------SW-I---------------------EVAK--------------S
V-S----KVVSNE-SD-------V---C--LGVL------AM--S--------YNYLP--
---------------------NHLK--------PCFLYMG-V-FPEDSE---V-NI---E
--TLINLWV------------------------------------------S-EGF----
------L-------------LE----------KF--------------------LGKDCL
ED-----------LVS-RNL-----IM-----V---------R--KRR---FNG------
-----E-----G------------K------PC--G--V---H------D-----L---I
---R-DLIIRE-A-G------------KEKFL------------------------
>Niben261Chr18g0348006.1
---------------------------------------------------------HS-
--------------------------STYV---------------------A-----NLN
P-------------------------E----------------------N--------V-
----V-----V----G-----LE------------------------DD-----------
-L---------------I-R-I---------I--------KR-L------------K---
----------------------RPVS-T-------L-EI---------IP---------I
-LGMGGIGKTTLVK----KAFD-DPEIR----H-RFDIHVWVT-------V---SQE-YQ
IRNLLLGT---------------------L---S--S-----------------------
--------------------------------LT--------------------------
-----------------N----D-------------------------------------
------------------------------IEK---VT-------N--------------
-----------------------D------------------------------------
----Q----------------------LMD-M----------------IYK---------
---KLK----GR---RYLIV---MD-DIWS-ND---------------------------
--------------------VWD-V--MTRTF---P--DD-N---N-GSRIILT--SR--
--LKD-L-AIH-A----D-P--DS-IPHE------ISLLNLD--Q-S-WKLLHEKVF---
---------------G-VEH-----E-V--C--P-T------E-LKD-IG-MQIAQ----
--KCQ--------GLPIA-LVV----------VAGHLSK------------IA-RT-R--
----E-----------SW-I---------------------EVSI--------------S
A-S----KVVAHE-SD-------I---C--LGVL------AL--S--------YNYLP--
---------------------NHLK--------PCFLYMG-V-FPEDSE---V-NI---E
--TLINLWV------------------------------------------S-EGF----
------L-------------LD----------EF--------------------VGKDCL
ED-----------LVS-RNL-----IM-----V---------R--KQR---FDG------
-----E-----A------------K------TC--G--V---H------D-----L---I
---R-DLILRE-A-K------------KEKFL------------------------
>Niben261Chr18g0902003.1
--------------------------------------------------------ATS-
--------------------------S-----LV-----------------Q-----SFD
LPEHSP-------Q-------L----G----------------------N------N---
----M-----V----G-----HE------------------------NE-----------
-V---------------E-D-V---------K--------CK-L------------M---
-----K----------------ISSD-E-------R-ET---------MA---------I
-T-----GKTTFAR----KIYD-DPEIK----S-HFDILAWVT-------V---SKE-YC
VRKMLLQL---------------------L---H--CI---------PST--E-------
-----E--------------------------VR--------------------------
-----------------R----E-------------------------------------
--------------A---------------------RD-------D-----G--------
-----------------------E------------------------------------
---------------------------LAG-K----------------LKQ---------
---RLW----KC---RYLVV---ID-DIWS-SK---------------------------
--------------------AWD-N--ISPWF---P--DC-----K-GSHIPLT--TRCG
N-----V-ASYAA------P--GK-TPHH------MSSLSPE--K-S-WELLQSKLL---
---------------E---KV----E------LS-P------E-LVK-IG-KKIAE----
--NCH--------GMPLT-ITV----------VAGILSK------------CN-NA-L--
----D-----------GW-K---------------------RVAH--------------D
T-M---------------------------RKVL------GL--S--------YYYLP--
---------------------QHLN--------ACFLYFG-I-FPQDEE---V-DV---R
--KLVELWV------------------------------------------A-QGF----
------L-------------KE----------AD-NK-SL---E---------DIAGECL
QE-----------LID-RNL-----VL-----V---------S--EQS---FWG------
-----E-----V------------E------TC--K--I---H------D-----L---L
---H-ELCLRQ-T-R------------SENFL------------------------
>Capang00g000242
---------------------------------------EDLSARSVE------E-----
---------------------------------------------------R-----KPP
V--------------------V----E----------------------E------DD--
----V-----V----G-----FD------------------------EE----------A
-----------------D-N-V---------I--------KR-L------------L---
-----G----------------G-SD-R-------L-EV---------VP---------V
-VGMPGLGKTTLAN----KIFK-HPTIG----Y-EFFTRIWVY-------V---SQS-YR
RRELFLNI---------------------I---S--KF-----------T----------
--------------------------------RN--------------T-----------
-----------------K----Q----------------------Y--------------
------------------------------------HVL------C--------------
-------------E---------E------------------------------------
----D----------------------LAD-V----------------IQE---------
---FLG-K--GG---KYLIV---LD-DVWS-DE---------------------------
--------------------AWE-R--IKIAF---P--NN-N---K-CNRILLT--TR--
--DTK-V-AKQ-----CT-P-----VPHD------LKFLTED--E-S-WILLEKKVF---
---------------H---K-----D-K--C--P-P------E-LEL-SG-QSIAK----
--KCN--------GLPLA-IVV----------IAGALIG------------KG-KT-S--
----R-----------EW-K---------------------QVDE--------------S
V-GE---HLINRDQPE-------N---C--NKLV------QM--S--------YDRLP--
---------------------YDLK--------ACFLYCG-A-FPGGFQ---I-PA---W
--KLIRLWI------------------------------------------A-EGF----
------I-------------QY----------KG-H-LSL---E---------CKGEDNL
ND-----------LVN-RNL-----VM-----V---------M--ERT---SDG------
-----Q-----I------------K------TC--R--L---H------D-----M---L
---H-EFCRQE-AMK------------EENL-------------------------
>Capang00g000730
--------------------------------------------NK--------TSKEY-
-----------------------------------------------------------T
-------------N-------V----E----------------------N------S---
----M-----V----G-----CD------------------------DQ-----------
-R---------------K-R-L---------V--------ED-L------------T---
-----R----------------SYSG-E-------P-KV---------IP---------I
-VGKGGIGKTTLAN----EVYN-DACIR----S-NFDVCAWAT-------V---SQQ-QN
VKEILLSL---------------------F---R--S----T------------------
--------------------------------KV--------------------------
-----------------D----K--------------V----------------------
--------------F---------------------ME-------S--------------
-----------------------E---------A--------------------------
----K----------------------LPD-M----------------LQK---------
---SLK----GK---RYLIV---LD-DMWK-SE---------------------------
--------------------AWD-A--MRLCF---PR-E--N---K-GSRILLT--TR--
--NTE-V-ARY-A---GT-K--N---SLS------MRFMDQD--E-S-WNLFKSVAF---
---------------S---S-----E-E--L--P-S------D-LET-IG-KQIAD----
--EYH--------WLPLT-IVV----------VAGLL-K------------SK-RA-I--
----E-----------DW-E---------------------SVAK--------------D
V-K----SFVTNDPDE-------R---C--SRVI------GL--S--------YDHLT--
---------------------SDLK--------TCLLHFG-I-FPEDSD---N-SV---K
--NLMRSWM------------------------------------------A-EGF----
------L-------------KL-------------EN-DL---E---------GEAQKCL
QU-----------LVD-RCL-----VL-----V---------S--KKS---RDG------
-----TK----I------------R------SC--K--V---H------D-----L---I
---Y-DLCVKE-I-Q------------RENIF------------------------
>Capang00g000878
-----------------------------------------------P------QPI---
---------------------------------------------------Q-----IN-
L--------------------S----D----------------------E------DD--
----V-----V----G-----LE------------------------EE----------A
-----------------N-T-V---------I--------DR-L------------I---
-----H----------------G-SE-K-------L-EV---------VP---------I
-VSIAGLGKSTLAR----KVYR-DSRIT----F-EFVSCIWVN-------V---SRS-YN
KTKVLLNI---------------------L---K--HL-----------R----------
--------------------------------KQ--------------L-----------
-----------------D----M-------------------------------------
-------------------------------------NK------S--------------
-------------D---------E------------------------------------
----Q----------------------MIK-E----------------IRT---------
---FLG-H--GR---RCLIV---VD-DVWS-TD---------------------------
--------------------IIE-F--IKHVF---P--SN-K---K-GHRIMMT--SR--
--FEE-V-GSC-----FN-H-----DCHK------LTFLTDE--E-S-WFLLNLKVF---
---------------G---K-----R-Y--C--P-S------E-LEE-TG-RNIAK----
--KCN--------GLPLS-VLV----------TAGVLAG------------R--TT-K--
----R-----------EW-Q---------------------LVYE--------------N
M-GD---CLIYSNDPR-------T---Y--VGLI------KM--S--------YDLLS--
---------------------YYQQ--------ACFLYCA-S-FPQSFN---I-PA---W
--KLIHLWI------------------------------------------A-EGF----
------I-------------PI----------QK-Q-FTL---E---------EQAEECL
ND-----------LTK-KNL-----LM-----V---------I--EQS---LDG------
-----K-----I------------K------TC--R--L---N------D-----M---F
---Y-EFCEKE-A-------------------------------------------
>Capang00g001502
--------------------------------------------------------NAV-
-------------------------TA-HK--SS-----------------NLV--RSSR
M------------N------------E----------------------E----------
----I-----I----G-----FE------------------------DV-----------
-I---------------E-K-L---------R--------DQ-L------------I---
-----K----------------G-TK-G-------R-DV---------IS---------I
-VGMPGLGKTTLAY----RLYY-DRSVS----S-HFDIRAQCC-------V---SQL-YS
RKELLMAI---------------------L---RD-AI---N-----EKF--ES------
---------------------------------S--------------------------
-----------------E----K-------------------------------------
--------------Q------------------------------P--------------
-----------------------D------------------------------------
----E----------------------LAD-Q----------------LRRKQPDELADQ
LRKTLL----PR---RYLIL---VD-DVWE-TS---------------------------
--------------------VWD-D--LVGCF---N--DA-N---N-GSRIILT--TR--
--NLE-V-ANY-T-RFQS-------DPLQ------LRMFNDD--E-S-WELLRKMVV---
---------------G---E-----E-S--C--S-P------L-LTK-VG-QQIAK----
--KCG--------QLPLS-VVL----------VAGILAE------------LE-KE-E--
----E-----------CW-K---------------------QFAN--------------N
L-GPH----IHKD--------------S--RAII------EQ--S--------YQILP--
---------------------YHLR--------SCFLFFG-S-FPEDNV---L-PV---R
--ELTWLWI------------------------------------------S-QGF----
------V-------------KS----------CE-GK-SL---E---------DLAQGYL
EN-----------LIG-RNL-----VM-----G---------T--KRS---SRG------
-----K-----T------------K------AC--R--I---H------D-----L---L
---H-DFCKER-A-K------------EENFL------------------------
>Capang00g001503
--------------------------------------------------------QEF-
--------------------------P-----SS-----------------P-----K-D
I-----L------N-------V----E----------------------N------C---
----M-----V----G-----RD------------------------DQ-----------
-R---------------K-R-L---------V--------ED-L------------T---
-----R----------------SKSV-E-------P-KV---------IP---------I
-IGMGGIGKTTLAN----EVYK-DACIR----S-HFDVCAWAT-------V---SQQ-HN
AKEILLSL---------------------L---R--S----T------------------
--------------------------------KG--------------------------
-----------------D----T--------------F----------------------
--------------D---------------------MN-------D--------------
-----------------------E---------T--------------------------
----E----------------------LAN-M----------------LKK---------
---SLM----GK---RYLIV---LD-DMWK-TE---------------------------
--------------------AWD-A--VKLCF---PS-G--N---K-GSVILLT--TR--
--ITE-V-ARD-A---GT-K--N--LSLQ------MDLMGPD--E-S-WLLFKSVAF---
---------------S---S-----E-E--L--P-S------D-LKT-IG-KQIAE----
--KCH--------GLPLT-IAV----------IAGLL-K------------SK-RA-I--
----A-----------DU-E---------------------NVAK--------------D
V-K----PFVTNDPDK-------Q---C--SRVL------GL--S--------YNHLT--
---------------------SGLK--------TCLLHFG-I-FPEDSE---I-PT---K
--KLMRSWM------------------------------------------A-EGF----
------L-------------KL-------------EN-DL---E---------REAEKCL
QE-----------LVD-RCL-----VL-----V---------C--KTS---LDG------
-----TK----I------------R------SC--K--V---H------D-----L---I
---Y-DLCVRE-I-Q------------RENIF------------------------
>Capang00g002699
------------------------------------------------------LVQDF-
--------------------------S-----SS-----------------A-----N-D
T-----L------N-------V----K----------------------N------D---
----M-----V----G-----RD------------------------DQ-----------
-R---------------K-Q-L---------L--------EL-M------------T---
-----I----------------GYSG-E-------H-KV---------IP---------M
-IGMGGIGKTTLAK----EIYN-DVCIR----C-HFDV------------------Q-HN
VKEILVSL---------------------L---H--STK--G------------------
------------------------------------------------------------
-----------------D----T--------------F----------------------
--------------D---------------------MV-------D--------------
-----------------------K---------A--------------------------
----K----------------------IAD-M----------------LQK---------
---SLK----S-----------------WS-CE---------------------------
--------------------VWD-D--VRRCF---PT-EN-N---T-GSRILLT--TR--
--NNE-V-ACY-A---GT-E--N--LSLQ------MDFMDQD--E-S-RNLFKSAAF---
---------------A---N-----E-U--L--P-S------E-FET-IG-KQIAE----
--KCH--------GLPLT-IVV----------VAGLL-K------------SK-RT-I--
----E-----------DW-E---------------------SVAK--------------D
V-K----SFVTNYPDE-------R---C--SYVL------GL--S--------YNNLT--
---------------------SNLK--------SCLLYFG-I-FREDTE---I-PV---K
--NLMRLWM------------------------------------------A-EGF----
------L-------------NL-------------EN-DL---E---------GEAMKCL
QD-----------LID-RCL-----VL-----V---------G--KKS---LDE------
-----TK----I------------R------SC--K--V---H------D-----L---V
---Y-DLCLRE-L-Q------------RGTIF------------------------
>Capang00g002891
------------------------------------------PKKG-V------EP----
--------------------------T------------------------Q------GP
------S--------------L----E----------------------D------DE--
----V-----V----G-----FD------------------------EE----------A
-----------------N-K-V---------I--------TR-L------------F---
-----E----------------GPTE-S-------L-DI---------VP---------V
-VGMPGLGKTTLAR----KIYN-DSKLS----Y-EFFSIIWVY-------V---GQS-YK
IKDIFLNI---------------------L---K--FF-----------T----------
--------------------------------KR--------------I-----------
-----------------E----D----------------------H--------------
------------------------------------LND------D--------------
-------------V---------D------------------------------------
----T----------------------LAN-L----------------ISD---------
---YMS-K--GG---RCLIV---LD-DVWE-AT---------------------------
--------------------VID-H--VKKVF---P--EN-K---K-GHRIMMT--TR--
--DGY-L-ATY-----AN-P-----DPHN------LKFLNPK--E-S-FELLVKRVF---
---------------G---K-----G-S--C--P-D------D-LVK-LG-EKIAG----
--SCG--------GVPLA-VVV----------IAGALRG------------R--PN-K--
----S-----------DW-Q---------------------RVQK--------------N
V-AE---HLYKNSQES-----------C--LKFV------QM--S--------YDRLP--
---------------------QEVQ--------TCFLYCG-V-FPRGFD---I-PS---W
--KLIRMWI------------------------------------------A-EGL----
------I-------------KP----------QQ-T-YTL---E---------EIAELHL
ND-----------LVK-RNL-----LI-----L---------M--QKR---SDG------
-----Q-----I------------K------AC--R--L---H------D-----M---L
---H-EFCRKE-A-T------------HKWLF------------------------
>Capang00g002924
------------------------------------------SAEA--------TTYSS-
--------------------------S------S-----------------R-----KYS
I-------------------------E----------------------Q------N-T-
----F-----V----G-----MK------------------------DE-----------
-F---------------N-T-I---------L--------DR-L------------T---
----------------------DQTN-D-------L-TV---------IS---------L
-VGMGGIGKTTLAR----KVYD-NPSIR----C-RFDKLAWVS-------I---SEV-YD
ERQMLLEL---------------------V---S--SIIR-N-----RTD--D-------
---------------------------------N--------------------------
-----------------N----Q-------------------------------------
--------------K---------------------MS-------N--------------
-----------------------D------------------------------------
----Q----------------------LIE-V----------------AYR---------
---GLK----GK---RFLVV---ID-DIWS-TQ---------------------------
--------------------DWD-Q--MRRIF---P--ND-N---N-KSRILLT--TR--
--LNY-V-ADY-A---S--P--DS-PPHG------MSFLSLD--D-S-WNLFTGRLF---
---------------K---T-----D-P--C--P-P------Q-LIK-IG-KHIIQ----
--QCR--------GLPLS-IVV----------IAGLLCK------------MD-PT-H--
----S-----------NW-K---------------------KVEE--------------N
M-N----SFFGTV-SE-------Q---C--QSIL------SL--S--------YSYLP--
---------------------QHLK--------ACFLYVV-G-FPEDIE---I-SV---S
--KLIKLWI------------------------------------------A-ELF----
------V-------------KG----------RS-NK-RL---E---------VVAEEYL
DE-----------LID-RSL-----IL-----A----------G-TRK---PAG------
-----R-----M------------K------TC--K--I---H------D-----L---L
---R-QLCIRE-A-Q------------FENFM------------------------
>Capang00g002948
------------------------------------------AQNL--------TLES--
--------------------------------TS-----------------Q-----H-A
L-----Q------Q-------T----E----------------------S--------M-
----M-----I----G-----CE------------------------NE-----------
-F---------------E-M-I---------R--------DQ-L------------T---
-----R----------------GTS--Q-------L-DV---------VS---------V
-VGMGGIGKTTLAN----KIYN-DQFIL----F-RFDIRAKAT-------V---SQE-YC
ARNVLLRL---------------------L---S--SV--------------S-------
--------------------------------GS--------------------------
-----------------R----K--------------I----------------------
---------------------------------------------D--------------
-----------------------E-SYE-QQ--------------------DDG------
----Q----------------------LAD-R----------------LQK---------
---FLK----SR---RYLIF---ID-DIWA-KE---------------------------
--------------------AWD-D--VKLCF---P--DC-D---C-GSRILLT--TR--
--NME-V-AKY-A---SS-G--E--TLYQ------MSFLNHD--E-S-WNLLRVKVF---
---------------E---D-----A-C--F--P-P------E-FEK-VG-KQIAL----
--NCK--------GLPLA-IVV----------IAGLLLK------------IG-KS-L--
----D-----------EW-K---------------------SVSE--------------N
I-T----SLISTDLDV-------Q---C--MRVL------AL--S--------YHHLP--
---------------------HHLK--------SFFLYFA-I-FPEDEL---I-SV---D
--KLVNLWV------------------------------------------A-EGF----
------S-------------LE-------------------------------QYAEQCL
TD-----------LIG-RSL-----I-----FI---------H--HLS---FDG------
-----K-----I------------K------AC--G--M---H------D-----V---I
---R-ELCLRE-A-Q------------NLNFV------------------------
>Capang00g003841
---------------------------------------SKSTELA--------TT-SS-
--------------------------S------------------------------KKT
H-------------------------E----------------------E------K-N-
----V-----A----G-----MK------------------------EN-----------
-F---------------D-T-R---------L--------NC-L------------N---
----------------------VQTK-E-------L-IV---------IS---------I
-VGMDGIGKTTLSR----TIFD-DLNIH----C-QFDKHAWVT-------I---YEV-I-
-RQILLKV---------------------V---S--SI-----------T--G-------
---------------------------------I--------------------------
-----------------N----Q-------------------------------------
--------------K---------------------MS-------N--------------
-----------------------D------------------------------------
----Q----------------------ILE-T----------------VYK---------
---RSE----GR---RFIVV---ID-DLWC-TD---------------------------
--------------------AWE-Q--MRRVF---P--ND-F---I-KIUILLT--TR--
--QKD-V-ADY-V---SC-P--DF-SPRD------MPFLYLD--D-S-WKLFSERLF---
---------------K---K-----D-P--C--P-V------Q-LEE-IG-KHIIQ----
--QCQ--------GLPLS-VVV----------IAGLLGN------------IG-QS-H--
----D-----------NW-K---------------------KIKG--------------N
L-N----SYFG-Y-GF-------R---C--QAIL------SL--S--------YYCLP--
---------------------QYLK--------ACLLR---G-FPEDME---I-RV---S
--KLISSUI------------------------------------------V-EKL----
------I-------------RT----------RR-NK-RL---E---------EVDEEYL
QE-----------LMD-RSL-----IL-----V----------G-GUR---ANE------
-----R-----I------------K------TC--K--I---H------D-----L---L
---R-QLRIRE-V-Q------------MENVV------------------------
>Capang00g003850
--------------------------------------------LT--------TT-SY-
--------------------------S------L-----------------V-----KNN
T-------------------------E----------------------E------T-T-
----F-----V----G-----MK------------------------DD-----------
-L---------------D-A-I---------V--------NC-L------------N---
----------------------AQMK-E-------L-IV---------IS---------V
-VGMGGIGKSTLAR----KVFD-DSTIR----C-RFDKHAWVT-------I---SEQ-YN
KRKMLLEV---------------------A---S--SV-----------G--G-------
--------------------------------II--------------------------
-----------------N----Q-------------------------------------
--------------E---------------------TS-------N--------------
-----------------------D------------------------------------
----R----------------------LME-I----------------VYR---------
---GLK----GR---KFLIV---ID-DIWS-TE---------------------------
--------------------AWD-Q--VRRIF---P--ND-Y---N-KSRIILT--TR--
--LKN-V-ADY-A---SS-P--DF-PPHD------VSFLSLD--D-S-WKLFTGRLF---
---------------R---M-----D-P--C--P-L------Q-LVK-IG-KHIIQ----
--QCQ--------GLPLS-IVV----------IAGLLGK------------IG-LT-R--
----D-----------NW-K---------------------KIEE--------------N
L-N----SFFGTV-SE-------Q---C--QAIL------SL--S--------YNCLP--
---------------------PYLK--------ACFLYIG-G-FPEDLE---I-RV---S
--KLISSWI------------------------------------------A-EQF----
------I-------------KE----------RS-NK-RL---E---------VVAEEYV
QE-----------LMD-RNL-----IL-----A----------G-RRK---PNG------
-----R-----I------------K------TC--K--I---H------D-----L---L
---R-QLCIRE-A-Q------------IENVV------------------------
>Capang01g000410
------------------------------------------------------------
--------------------------ARLV---------------------C-----SPS
V-------------------------Q----------------------Q------K---
---------PV----G-----FQ------------------------DE-----------
-L---------------E-K-I---------I--------RS-L------------R---
----------------------HGPR-E-------L-DI---------IS---------I
-AGMAGIGKTTLA-----RAYN-DPLVV----N-WFEVRAWTT-------V---SYE-YR
EKDMLLDL---------------------F---Y--QV---V-----PRI--N-------
-----E--------------------------IN--------------------------
-----------------Q----E--------------SYK--------------------
----------QPV-Y-Q----------EEIY---Q-------------------------
-----------------------E------------------------------------
----N----------------------IAD-R----------------LQK---------
---SLK----RK---RFLIV---VD-DMWS-TA---------------------------
--------------------AWD-N--MSRLF---P--DD-D---N-GSRVILT--SR--
--LID-V-VTH-A----N-P--DR-QPHR------L-FLRCC--U-G-WELLCQKLF---
---------------G---K-----R-V--C--P-P------E-LEE-IG-RSIAE----
--KCQ--------GLPLA-IVV----------VAGHLSK------------MS-KT-P--
----D-----------CW-N---------------------TVAE--------------S
V-G----SFVNRE-PG-------Q---C--LDTL------AL--S--------YNYL---
---------------------QHLK--------ACFLYMG-A-YPEDFE---I-PL---S
--KLIRLWI------------------------------------------A-EGF----
------L-------------NA----------TA-LM-TV---E---------KIADECL
KD-----------LIG-RSL-----VL-----A------------EKW---SNG------
-----K-----L------------K------TC--K--L---H------D-----I---M
---R-NFCLEE-A-K-------------DNFLH-----------------------
>Capang01g002279
-------------------------------------------ESM--------IE-SP-
--------------------------YRHS---------------------F-----TTN
V-------------------------E----------------------N--------D-
----V-----V----G-----LD------------------------DD-----------
-L---------------E-K-I---------I--------DR-L------------L---
----------------------GSPS-E-------R-EV---------VA---------I
-TGMGGIGKTTLAK----KAYD-YPRVR----S-RFDVHAWVT-------V---SRE-FG
MRRLLLSL---------------------V---R--CI---P-----GM-----------
--------------------------------T---------------------------
-----------------D----K-------------------------------------
------------------------------FLE---KT-------E--------------
-----------------------D------------------------------------
----Q----------------------LAV-S----------------LYR---------
---KLK----DR---RYLIV---ID-DIWS-TK---------------------------
--------------------VWD-D--VTRCF---P--DD-D---N-GSRIILT--SR--
--LKD-V-AAY-A----D-P--DS-PLHE------MGTLSLD--D-S-WKLLSIKVF---
---------------G--AN-----D-L--C--P-S------E-LED-IG-KQIAE----
--KCG--------GLPLA-ILV----------VAGHLSR------------IA-RR-R--
----E-----------SW-I---------------------IVAK--------------T
V-S----SVVAND-PD-------K---C--LGVL------GM--S--------YSYLP--
---------------------NHLK--------PCFLSIG-A-FPEDFE---I-KA---G
--TLIQVWA------------------------------------------A-EGF----
------L-------------KV----------ER-LK-SL---E---------KVAEECL
ED-----------LVS-RNL-----IM-----I---------R--KRR---FNG------
-----E-----I------------R------SC--G--V---H------D-----L---L
---R-DLSLRE-A-Q------------KEKFL------------------------
>Capang02g001489
------------------------------------------------------TMNTN-
-------------------------IG-NT--SS-----------------QLD--RTPN
L------------N------------D----------------------E----------
----I-----V----G-----FE------------------------DE-----------
-I---------------A-K-L---------R--------AR-L------------T---
-----E----------------G-TK-A-------R-DV---------IS---------I
-VGMPGQGKTTLAY----RLYS-DKSVV----A-HFDIRAQCS-------V---SQL-YS
RLDLVLAI---------------------L---HD-A------------D--QRRD---K
SIL--HDAAG-----------------EDS-QRR--------------------------
-----------------K----M-------------------------------------
--------------R------------------------------E--------------
-----------------------D------------------------------------
----D----------------------LAD-D----------------LRK---------
---NLL----PK---RYLIL---LD-DVWE-TS---------------------------
--------------------VWD-D--LRGCF---Q--DA-N---N-GSRIIIT--TR--
--DHE-V-ANY-S-RCHS-------EPLQ------LRMFNDG--E-S-WMLLKKKVF---
---------------G---E-----E-H--C--P-P------L-LTN-VG-KKIAK----
--KCG--------KLPLS-IAL----------VAGILSE------------ME-KK-E--
----E-----------YW-E---------------------RVAA--------------N
L-GSH----IHSD--------------S--KAII------EQ--S--------YQNLP--
---------------------YHLR--------CCFLYFG-S-FLEDTM---I-SV---S
--KLTKLWT------------------------------------------S-EGF----
------I-------------KG----------YE-GK-SP---E---------DIAECYL
EN-----------LIT-RNL-----VM-----D---------A--KRS---FGG------
-----K-----I------------K------AC--R--V---H------D-----L---L
---H-DFCKER-A-K------------EENLL------------------------
>Capang03g001095
------------------------------------------------------------
-----------------------------T---------------------L------SE
L-------------------------E----------------------E------D-I-
----V-----H----G-----ID------------------------DD-----------
-L---------------E-I-I---------V--------KR-L------------T---
----------------------GRLS-D-------L-DI---------VT---------I
-SGMGGIGKTTLAR----KAYD-HSAIR----Y-HFDILHWVT-------I---SQE-FR
GRNVMLEA---------------------I---R--CI---S-----MQR--N-------
-------------------------------NVN--------------------------
-----------------E----N-------------------------------------
--------------D---------------YDK---MD-------K--------------
-----------------------S------------------------------------
----E----------------------LAN-L----------------VQK---------
---NLK----GP---RYLVV---VD-DIWS-RD---------------------------
--------------------VWD-N--IRGIF---P--NF-N---N-RSRILLT--TR--
--ETE-V-AMY-A----N-T--SI--PHK------LNLLNLE--N-G-WKLL-DKAF---
---------------G-S-K-----H-D--H--P-L------A-LEE-IG-KEIVQ----
--KCQ--------GLPLT-ISV----------IAGHLSK------------TA-RT-L--
----E-----------SW-K---------------------DVAR--------------T
L-S----KIIANH-PD-------N---C--LGVL------GF--S--------YHYLP--
---------------------NHLK--------PCFLSMS-S-FPEDFQ---V-ET---W
--RL-QLWI------------------------------------------A-EGF----
------I-------------RT--------F-GS-RK-SL---E---------EVAIDYL
ED-----------LIG-RNL-----IQ-----A---------R--KRK---FNG------
-----E-----I------------K------AC--G--M---H------D-----L---V
---H-EFSLIE-A-E------------MIKHM------------------------
>Capang03g001530
----------------------------------------------------------N-
--------------------------------SP-----------------N-----KP-
---------------------V----E------N--------------KL-SI--SSKT-
----I-----V----G-----FE------------------------EE----------I
-----------------E-W-I---------I--------RK-L------------T---
-----S----------------GTSE---------V-DV---------IS---------I
-VGMPGLGKTTLAY----RVYN-DNSVV----G-HFNVRAWCT-------V---DQE-RN
EKKLLQKI---------------------F---N--QVI--V-------L--KE------
---------------------------------R-------------------------D
-----------------S----E-------------------------------------
--------------D------------------------------D----I---------
-----------------------D------------------------------------
----D--------D-------------VAD-K----------------LRK---------
---YLF----GK---RYLIV---LD-DLWD-TA---------------------------
--------------------TWD-E--LTRPLYTIPS-EF-Q---K-GSRVILT--SR--
--KKE-V-ALH-G-KCHS-------APLD------LRLLRPE--E-S-WELFAKNVF---
---------------G---E-----E-H--C--P-D------E-LKD-VG-EKIAE----
--KCD--------GLPLV-LDL----------IGGVISR------------KE-KK----
----E---A-------LWIE----------------------VLN--------------N
L-----SSFIFKDEEE-----------V--MKVI------QL--S--------YDHLS--
---------------------DHLK--------PCFLYLA-S-YPKDKD---I-DI---S
--LLKQLWS------------------------------------------D-EGL----
------V------------EPT-----------D-LK-SV---E---------EVTEVYV
DE-----------LIA-SSL-----VI-----------------------V---------
--------------RG--GR--E-Q------SC--Q--I---H------D-----L---V
---H-DFCSIK-A-R------------NEKLF------------------------
>Capang03g001841
---------------------------------------------------------HS-
--------------------------SRHV---------------------A-----KLN
P-------------------------E----------------------T--------V-
----V-----V----G-----LE------------------------DD-----------
-L---------------M-G-I---------I--------RR-L------------K---
----------------------GSMS-S-------R-EV---------IP---------I
-LGMGGIGKTTLAK----MAYD-DPEIR----D-HFDMHIWVT-------V---SQE-YH
TRDLLLSF---------------------V---C--F-----------------------
--------------------------------KR--------------------------
-----------------S----D-------------------------------------
-----------------------------QTRD--DDD-------D--------------
-----------------------D------------------------------------
----K----------------------LMD-R----------------IFK---------
---KLK----GR---RYFVV---MD-DIWS-ND---------------------------
--------------------VWD-L--MSRTF---P--DD-D---N-GSRIVLT--SR--
--LRG-V-AMH-A----D-P--DS-PPHE------VSLLNAD--D-S-WKLLSEKVF---
---------------G--AQ-----Q-V--C--P-D------E-LED-IG-KQVAQ----
--RCQ--------GLPLA-LLV----------VAGHLFK------------IG-RT-L--
----E-----------SW-K---------------------DVAK--------------S
V-S----KVVVNE-SD-------S---C--LGVL------AM--S--------YNYLP--
---------------------NHLK--------PCFLYMG-V-FPEDSD---V-NI---E
--SLINLWV------------------------------------------S-EGF----
------L-------------WE----------EL--------------------VGRDCL
ED-----------LVS-RNL-----IM-----V---------R--NRR---FNG------
-----E-----W------------K------TC--G--V---H------D-----L---V
---R-DLILRE-A-E------------KEKFL------------------------
>Capang03g003299
------------------------------------------------------------
----------------------------------S----------------KYL----P-
---------------------T----QH-----S---------------NPLT--DEEI-
----------V----G-----FG------------------------SD----------T
-----------------E-K-L---------V--------QH-I------------V---
-----R----------------GTND---------L-DV---------VP---------I
-VG-GGQEKMTIAR----KVYN-SDMIV----F-RFDVRAWCF-------I---SQS-YK
LRELLQQI---------------------F---S--QVT--G-------S----------
---------------------------------K--------------------------
----------------------D-------------------------------------
--------------NG-----------------------------D--------------
-------------K---------D------------------------------------
----D--------V-------------LAD-K----------------LRK---------
---SLM----GK---RYLIV---LD-DMWD-GM---------------------------
--------------------AWD-D--LCLCF---P--DF-G---N-RSRIVVT--TU--
--LEK-V-GEH-V-KRYT-------DVCF------LPFLTPD--E-S-CELLQKKVL---
---------------Q---K-----E-D--C--P-P------E-LQD-VC-LVVAV----
--KCK--------GLRLV-IIL----------VAGII--------------KR-KK-ME-
----S---S-------WWHE----------------------V-----------------
-----------------------Y---S--LSTM------QL--S--------YHNFP--
---------------------DYLK--------PCLLYMG-M-FPUDAR---I-PL---S
--KLINLWV------------------------------------------A-EGF----
------V------------QNI----------ES--R-SL---E---------ETAEDYL
MD-----------LIS-SN------VM-----I---------S--RR---RYNG------
-----K-----V------------K------DC--Q--V---H------D-----V---V
---L-HFCLER-S-R------------EENFM------------------------
>Capang03g004065
--------------------------------------------------------SVV-
--------------------------------EPS----------------KHL----P-
---------------------T----HR-----S---------------NPVN--DEEI-
----------V----G-----FE------------------------NE----------S
-----------------E-K-I---------I--------QY-L------------I---
-----R----------------GTHE---------I-DV---------VP---------I
-VGMGGQGKTTIAR----KVYN-NGNIV----H-YFDVRAWCI-------I---SQS-YN
RRDLLQEI---------------------F---C--QVA--G-------K----------
---------------------------------E--------------------------
----------------------D-------------------------------------
--------------KG-----------------------------D--------------
-------------K---------E------------------------------------
----D--------I-------------LAY-K----------------LKQ---------
---SLT----GK---RYLIV---LD-DMWD-GK---------------------------
--------------------AWD-D--LRFSF---P--D--G---N-RSRIVIT--TR--
--LEE-V-AKQ-V-KHHI-------DPYS------IPFLTPD--D-S-LKLLQKKVF---
---------------Q---Q-----E-S--C--P-P------S-LQD-VS-KAVAE----
--RCK--------GLPLV-IVL----------VAGII--------------KR-NK-ME-
----A---S-------WWHE----------------------VKN--------------S
L-----VSY-HGESEG-------Y---S--LSTM------QL--S--------YDNLP--
---------------------DHLR--------PCLLYMG-M-FLEDAR---I-PV---S
--ELISLWI------------------------------------------A-ECF----
------V------------QNI----------ES-RR--L---E---------ETAEGYL
ND-----------LIS-SNV-----VM-----V---------S--GR---KYNG------
-----K-----V------------K------YC--Q--V---H------D-----V---V
---L-HFCLNK-S-R------------EEKFM------------------------
>Capang03g004066
------------------------------------------------------------
---------------------------------------------------Q--------
-----DT------L-------L----E----------------------E------NK--
----V-----V----G-----FD------------------------EE----------A
-----------------K-V-V---------I--------KR-L------------V---
-----K----------------G-TK-D-------L-DV---------IP---------V
-VGLPGLGKTTLAI----KISK-DPQVS----Y-DFFLTIWVN-------V---GPQ-SK
LKGVFLSI---------------------L---K--AF-----------K----------
--------------------------------KQ--------------T-----------
-----------------T----E----------------------Y--------------
------------------------------------QDM------D--------------
-------------V---------K------------------------------------
----E----------------------LPK-I----------------ICE---------
---FID-K--GG---KCLIV---LD-DVWT-TD---------------------------
--------------------VVD-A--VMNVF---P--EK-S---K-GHRIMIT--TR--
--DGR-I-GRY-----AN-A-----NPHM------LKFLKME--E-S-FQLLVNRVF---
---------------G---S-----N-IRRC--P-V------E-LIE-HG-ESIAK----
--QCF--------GVPLA-VVV----------IAGALRG------------R--TS-K--
----S-----------DW-K---------------------MVED--------------N
V--K---HLINKDDDP-------K-S-C--LKFV------EM--S--------YVYLP--
---------------------EEMK--------ACFLYCG-A-FPQGFE---I-PA---W
--KLIRLWI------------------------------------------S-EGL----
------I-------------NS----------NL-TGSP----E---------DIAEYYL
ND-----------LIN-RNL-----VI-----V---------V--QKR---ANG------
-----Q-----V------------K------TC--R--I---H------D-----M---L
---H-QFCKIE-A-N------------NEGLF------------------------
>Capang04g002093
------------------------------------------------------------
-------------------------PSL----SA----------------------NTPR
------A------N------------E----------------------E----------
----M-----E----G-----FQ------------------------EA-----------
-M---------------N-K-I---------K--------EQ-L------------L---
-----R----------------G-SS-E-------L-DI---------IS---------I
-VGMPGIGKTTLAD----KIFN-DLILT----P-YFDVHAS-G-------V---TQV-YS
WKELLLTI---------------------L---ND-------------------------
-VL--EPSD------------------------R--------------------------
-----------------T----E-------------------------------------
--------------K------------------------------E--------------
-----------------------D---------G--------------------------
----E----------------------LAN-E----------------LRQ---------
---VLL----TK---RFLIL---ID-DVWD-KT---------------------------
--------------------AWD-D--LYMCF---R--DA-Q---S-GSRIILT--TR--
--LSD-I-ANY-V-RCES-------NTHH------LRLFRDD--E-S-WTLLQEEVF---
---------------Q---G-----E-R--C--P-P------E-LVD-VG-FRIAK----
--SCG--------GLPLF-IVL----------VAGVLKE------------EK-KE-A--
----D-----------VW-K---------------------EVED--------------S
L-GSRRIGSL-EE--------------S--MSLI------GF--S--------YKNLP--
---------------------HHLK--------PCFLYLG-V-F-KGKD---I-HV---S
--KLTRLWQ------------------------------------------A-EGF----
------V-------------QA----------NK-EK-TT---E---------DAAQDFL
ED-----------LIS-RNL-----VM-----A---------M--EKR---PND------
-----K-----V------------K------RG---------------------------
---------ED-M-L------------PE---------------------------
>Capang05g000258
--------------------------------------------IG--------KS-ST-
--------------------------SN------------------------------NP
M-------------------------E----------------------NPE----ETI-
----V-----Q----G-----LD------------------------DD-----------
-L---------------K-K-I---------L--------KR-L------------I---
----------------------FPPS-D-------L-DI---------VT---------I
-SGMGGIGKTTLAR----KVHD-HPEIR----Y-HFDIHVWIT-------I---SQE-FR
PRTVLLDA---------------------L---G--CI---S-----KKL--N-------
-V------------------------------VD--------------------------
-----------------Q----I-------------------------------------
--------------D----------------KK---TK-------N--------------
-----------------------N------------------------------------
----E----------------------LAD-M----------------VQK---------
---KLK----NR---RYLFV---VD-DIWS-MD---------------------------
--------------------VWD-S--IRGIF---P--DY-N---N-GSRILLT--TR--
--ETK-V-AMH-A----N-T--SS--SHE------MKLLNLD--N-S-WKLLRDKVF---
---------------G-A-K-----H-D--Y--P-P------E-LEG-IG-KKIVE----
--KCQ--------GLPLT-ILV----------IAGHLFK------------ME-ST-L--
----E-----------SW-K---------------------DVAK--------------T
L-D----KIVVSH-QD-------K---C--LGVL------GL--S--------YHHLP--
---------------------IHLK--------PCFLSMG-N-FPEDFH---I-ET---W
--RLIQLWI------------------------------------------A-EGF----
------I-------------RT--------SGGC-KK-TL---E---------EVAEDYL
ED-----------LTS-RNL-----IL-----V---------R--KRR---FNG------
-----E-----I------------K------AC--A--M---H------D-----L---M
---R-EFCLKQ-A-N------------ATKFM------------------------
>Capang05g000260
------------------------------------------------------LS-ST-
--------------------------SN------------------------------NP
M-------------------------A----------------------NPE----ETI-
----V-----Q----G-----LD------------------------DD-----------
-L---------------K-K-I---------V--------KR-L------------T---
----------------------GPPS-D-------L-DI---------VT---------I
-SGMGGIGKTTLAR----KAHD-HPEIR----Y-HFDIHVWVT-------I---SQE-FR
PRNVLLDA---------------------L---H--CI---S-----KKI--N-------
-I------------------------------VD--------------------------
-----------------E----I-------------------------------------
--------------D----------------YK---KK-------N--------------
-----------------------N------------------------------------
----E----------------------LAD-L----------------VQK---------
---KIK----GR---RYLFV---VD-DIWS-MD---------------------------
--------------------VWD-N--IRGMF---P--DY-N---N-GSRILLT--TR--
--ETD-V-AMH-A----N-T--SI--PHE------MNLLNLD--N-S-WELLRDKVF---
---------------G-K-K-----H-V--H--P-P------E-LEG-IG-KKIVE----
--KCQ--------GLPLT-ISV----------IAGHLSK------------MA-RT-L--
----Q-----------SW-K---------------------DVAQ--------------T
L-D----QIVASH-PD-------K---C--LGVL------GL--S--------YHHLP--
---------------------IHLK--------PCFLSMG-N-FPEDFH---I-ET---W
--RLIQLWI------------------------------------------A-EGF----
------I-------------RT--------SGGC-KR-TL---E---------EVAVDYL
ED-----------LIS-RNL-----IL-----V---------S--KRR---FNG------
-----E-----I------------K------AC--V--M---H------D-----L---M
---R-EFCLKE-A-N------------ATKFM------------------------
>Capang05g000620
------------------------------------------------------------
---------------------------YPT---------------------R------SE
F-------------------------D----------------------D------D-I-
----V-----Q----G-----LD------------------------DD-----------
-L---------------N-I-I------------------KR-L------------I---
----------------------GPPS-D-------L-DI---------VT---------I
-SGMGGIGKTTLAK----KSYD-HLTIR----Y-HFDILAWVT-------I---SQE-FR
SRNVFFEA---------------------L---H--CI---S-----K------------
------------------------------------------------------------
-----------------G----K-------------------------------------
--------------D---------------YDK---MA-------E--------------
-----------------------S------------------------------------
----E----------------------LAD-L----------------VQK---------
---NLK----GR---RYLVV---VD-DIWS-TD---------------------------
--------------------VWD-S--IRGIF---P--NY-N---S-GSRILLT--TR--
--ETE-V-AIY-A----D-T--SS--PH---------ILNLE--N-G-WKLLCDKVF---
---------------G-P-E-----H-D--H--P-L------E-LEE-IG-KDIVE----
--KCQ--------GLPLT-ISV----------IAGHLSN------------TA-KT-L--
----E-----------GW-K---------------------DVAQ--------------N
L-R----EVVASH-PN-------R---C--LGVL------GL--S--------YHHLP--
---------------------NHLK--------PCFLSMS-S-FPEDVQ---V-DT---W
--RLIQLWI------------------------------------------A-EGF----
------I-------------RT--------S-GS-RK-SL---E---------EVALNNL
ED-----------LIS-RNL-----IQ-----A---------G--KRR---FNG------
-----E-----I------------K------AC--G--I---R------D-----L---L
---R-EFCLIE-A-E------------TTKFM------------------------
>Capang05g001300
-------------------------------------------IVD--------DE-IV-
--------------------------EVSI---------------------L------PN
L-------------------------G----------------------S------A-I-
----V-----W----G-----LD------------------------DD-----------
-V---------------E-L-I---------V--------ER-L------------R---
----------------------GQQS-D-------L-DI---------VT---------V
-SGMGGIGKTTLAR----RTHD-HLSIR----Y-HFDLRIWVT-------I---SQE-YR
RRSVFLDV---------------------L---H--CI---S-----KQA--N-------
-V------------------------------FI--------------------------
-----------------G----E-------------------------------------
--------------D---------------YDK---KD-------D--------------
-----------------------N------------------------------------
----E----------------------LAD-L----------------VRK---------
---NLM----GR---RYLVV---VD-DIWS-TD---------------------------
--------------------VWD-R--IRRIF---P--EC-N---N-RSRILLT--TR--
--DTK-V-AMY-A----D-S--NS--PHH------MTLLDLD--Y-S-WKFICDRVF---
---------------G-P-E-----H-D--H--P-P------E-LEE-IG-KEIAE----
--KCQ--------GLPLT-ISV----------IAGYLSK------------MA-RT-L--
----E-----------SW-K---------------------YVTE--------------T
L-S----EIVASH-PD-------K---C--LGVL------GL--S--------YNHLP--
---------------------NHLK--------PCFLSMS-S-FPEDFQ---V-ET---C
--QLIQLWI------------------------------------------A-EDF----
------I-------------SV--------S-ES-GK-SL---E---------EVAKDYL
ED-----------LIS-RNL-----IG-----V---------R--KRR---FNG------
-----E-----I------------K------AC--G--M---H------D-----I---L
---R-EFCLTE-V-E------------MTNFM------------------------
>Capang05g001301
------------------------------------------------------AMNTV-
-------------------------TT-HT--SS-----------------NLA--RTPK
M------------N------------E----------------------E----------
----I-----V----G-----FK------------------------DV-----------
-I---------------G-K-L---------R--------NQ-L------------I---
-----K----------------G-TK-K-------R-DA---------IA---------I
-VGMPGLGKTTLAN----RLYC-DRLVV----S-HFEIRAQCC-------V---SQV--S
CKDLLLAI---------------------L---RD-VT---V-----EDS--KF------
---------------------------------R--------------------------
-----------------A----N-------------------------------------
--------------S------------------------------T--------------
-----------------------A------------------------------------
----E----------------------LAD-K----------------LRK---------
---ALY----FG---RYLIL---VD-DVWE-TS---------------------------
--------------------VWD-D--LVGCF---H--DA-N---E-GSKIILT--TR--
--NHD-V-VNY-A-RYKS-------EPHL------LRMFSDD--E-S-WKLLRKKVF---
---------------G---E-----E-S--C--S-T------D-LME-IG-QQIAK----
--KCG--------QLPLS-VAL----------VAGILEK------------ME-RK-E--
----G-----------CW-K---------------------QVAN--------------N
L-GPH----IHRD--------------S--RAII------EH--S--------YLNLP--
---------------------YHLR--------SCFLYFG-A-FLEDSA---I-NV---S
--ELTRLWI------------------------------------------S-EGF----
------I-------------KS----------CE-SK-SL---Q---------DKAVGYL
DN-----------LIR-RNL-----VT-----V---------A--TRS---SGG------
-----K-----V------------N------AC--H--V---H------D-----L---L
---H-DFCKER-S-K------------EENLL------------------------
>Capang05g001350
------------------------------------------------------------
---------------------------------P-----------------Q-----H-D
L-----M--------------H----E----------------------N--------M-
----I-----V----G-----RE------------------------NE-----------
-F---------------G-I-I---------L--------DR-L------------A---
-----S----------------GSR--K-------L-EV---------VL---------I
-VG-GGIGKTTLAT----KIYN-DPYIM----S-RFDIRAKTF-------V---SQE-YC
TRNVLLRL---------------------L---S--SI----------------------
---------------------------------T--------------------------
-----------------D----I--------------I----------------------
---------------------------------------------S--------------
-----------------------E-LTE-------------------------G------
----E----------------------LAD-R----------------LQK---------
---TLK-G--RR---RYLIV---ID-DIWT-AT---------------------------
--------------------AWD-D--FKLCF---P--DY-H---N-ESRILLT--TR--
--NME-V-AEY-T---NS-G--T--PPYQ------MRLLSCD--E-SCWNLMYSKVF---
---------------A---K-----E-C--Y--S-P------E-FEQ-LG-KQIAL----
--KCR--------GLPLA-IVV----------IAGLLSK------------ID-KT-F--
----Y-----------EW-K---------------------SVSK--------------N
V-S----SSVSTNLDD-------S---C--MSVL------AL--S--------YHHLP--
---------------------HYLK--------SCFLYCG-I-FPEDEL---I-SV---S
--KLTKLWV------------------------------------------T-KGF----
------L-------------KM----------EE-NK-ST---E---------EVAEKCL
KD-----------LID-ISS-----V-----VI---------H--RQS---FDG------
-----R-----I------------K------TC--G--M---H------D-----I---V
---Q-ELSIRE-A-R------------KMDFV------------------------
>Capang05g001886
----------------------------------------------------------N-
--------------------------------SP-----------------N-----KP-
---------------------V----E------N--------------KS-ST--TSKI-
----I-----V----G-----FE------------------------EE----------T
-----------------E-W-I---------I--------RK-L------------T---
-----G----------------GPSE---------V-DV---------IS---------I
-VGLPGLGKTTLAY----RVYN-DKSVV----D-HFDVRAWCT-------I---DQE-HN
EKKLLKRI---------------------F---N--EVI--G-------L--KE------
---------------------------------R-------------------------V
-----------------S----E-------------------------------------
--------------D------------------------------G----I---------
-----------------------D------------------------------------
----N--------N-------------VAD-D----------------LRK---------
---QLF----GK---RCLIV---LD-DLWD-TA---------------------------
--------------------TWD-E--LTRPLYAIPP-EF-U---K-GSRVILT--SR--
--KKE-V-AKH-A-KCCS-------DPLD------LRLLRPE--E-S-WELLEKRVF---
---------------G---E-----E-R--C--P-D------E-LKD-VG-EKIAE----
--KCY--------GLPLV-LDL----------ISGIISR------------KE-KK----
----E---A-------LWLE----------------------VLN--------------N
L-----SSFIFKDEEE-----------V--MKVI------QL--S--------YDQLS--
---------------------NHLK--------PCLIYLA-S-YPKDEY---I-AI---S
--DLEYLWS------------------------------------------A-EGL----
------M------------EQS-----------E-VK--------------------VYV
DE-----------LIS-SSL-----VV-----------------------V---------
--------------SNERGA--Y-P------HC--Q--I---H------D-----L---V
---H-D-FLRK-A-R------------KEKLFD-----------------------
>Capang06g002779
------------------------------------------------------------
---------------------------------------------------K-----NP-
---------------------V----EG-----K---------------S-LT--AGKI-
----I-----V----G-----FE------------------------ED----------T
-----------------D-W-I---------I--------SK-L------------T---
-----S----------------GPKD---------L-DV---------IS---------I
-TGMPGSGKTTLAY----KVYN-YKSVA----R-RFDIHSWCI-------V---GQE-YD
KRKLLEKV---------------------Y---N--QVT--G-------A--DS------
---------------------------------K-------------------------L
-----------------S----E-------------------------------------
---------------------------------------------N----I---------
-----------------------D------------------------------------
---------------------------VAD-E----------------LRR---------
---HLF----GN---RYLVV---LD-DLWD-TD---------------------------
--------------------TWD-K--LIRPF---P--LV-E---N-GSRIILT--SR--
--EME-V-ALY-G-KRNT-------DPLK------LRLLKSE--E-S-WELLEKRAF---
---------------G---E-----K-S--C--P-D------E-LLD-VG-KEIAK----
--NCK--------GLPLV-ADL----------IAGVIAG------------RE-KK----
----K---S-------VWLE----------------------VRN--------------N
L-----NSFILNSEVE-----------V--MKVI------EL--S--------YDHLP--
---------------------HQLK--------PCFLHFA-S-IPKDNA---S-HK---H
--LLKMDWL------------------------------------------N-EGL----
------V------------ERT-----------A-MK-SV---E---------EVMEVYL
DN-----------LIS-CSL-----VI-----------------------SFN-------
-------------EIGS-----S-P------TC--Q--L---H------D-----L---V
---H-DFCLIK-A-K------------EEKLF------------------------
>Capang07g000170
---------------------------------------------S--------YLLES-
--------------------------S------Q-----------------E-----KSP
A--------------------V----Q----------------------D--------I-
----V-----V----G-----LD------------------------DD-----------
-V---------------L-E-I---------K--------TR-L------------C---
----------------------SFSS-K-------L-EI---------VS---------L
-VGMGGIGKSTLAR----MVYD-DSFIQ----Y-HFSIRAWVT-------V----KD-RQ
VKGLFLGL---------------------L---D--SI----------------------
--------------------------------VE-------------------------F
---------------T-A----E--------------IH---------------------
--------------E-K-------------------HS----------------------
-----------------------E------------------------------------
----Q----------------------LEE-M----------------LYR---------
---KLK----HN---RYLIV---LD-DVWS-TE---------------------------
--------------------VWG-K--IRRCF---P--DD-K---N-GSRILLT--TR--
--LTK-V-ALH-A----K-S--DS-APYC------LKLLDLE--E-S-WELLCQKVC---
---------------G-R-KFDRP------------------D-LED-IG-KKIAG----
--RCQ--------GLPLT-ILV----------VAGQLSK------------LQ-RT-R--
----M-----------CW-Q---------------------IFAK--------------T
V-G----SIVTDE-HE-------K---C--LDIL------AL--S--------YRNLP--
---------------------HHUK--------ACFIYIC-A-FPAETA---I-RV---Q
--PLVKLWI------------------------------------------A-EGF----
------L-------------TT----------GK-QK-IL---E---------NYAEECL
ED-----------LVN-RSL-----VI-----V---------K--QRK---SNG------
-----R-----V------------K------SC--A--V---H------D-----L---L
---R-DLGLRE-A-Q------------RENFF------------------------
>Capang07g000539
------------------------------------------------------------
----------------------------------A----------------KHL----P-
---------------------T----QN-----S---------------NPAN--DEDI-
----------V----G-----LU------------------------NE----------A
-----------------E-I-I---------I--------HF-L------------S---
-----R----------------GTNE---------S-DI---------IP---------I
-VGMGGQGKTTLAR----KVYN-NGMIV----F-HFDCLAWCS-------I---SQT-YS
RIELLQEI---------------------F---S--QVT--G-------S----------
---------------------------------K--------------------------
----------------------G-------------------------------------
--------------KV-----------------------------D--------------
-------------E-------------------V--------------------------
----G--------K-------------LAD-M----------------LRK---------
---SLM----CK---RYLIV---LD-YMWD-VT---------------------------
--------------------AWE-D--LMLSF---P--DD-K---N-RSRIIVT--TR--
--LEK-V-GEH-V-LKHT-------DPYS------LPFLTPD--E-S-LQLLQKKVF---
---------------Q---Q-----E-R--C--P-P------G-LYK-VS-QAVAK----
--RCK--------GLPQV-IIL----------VAGIN--------------KR-KK-ME-
----E---S-------WWHE----------------------VKN--------------A
L-----FSYL-GESEE-------Y---S--LSTM------QL--N--------YDYLP--
---------------------DHLR--------PCLLYVG-M-FPEDAR---I-PV---S
--KLI-----------------------------------------IEHYLA-EGF----
------L------------QNI----------ES-GR--L---E---------ETAEDYS
ME-----------LIR-NNV-----VL-----V---------S--KR---EYNG------
-----K-----I------------K------YC--Q--V---H------D-----V---V
---L-HFCLEK-S-R------------EEKYM------------------------
>Capang07g001338
------------------------------------------------------------
--------------------------------ES-----------------------NSE
Y----SP------N-------L----Q----------------------A--------T-
----V-----L----E-----LD------------------------DD-----------
-L----------------MT-I---------K--------SR-L------------I---
----------------------GPPS-K-------L-DV---------IS---------I
-VGMGGIGKTTLAR----QVYD-DIYME----H-HFYIRAWIT-------V---SQM-HQ
HREMLLGI---------------------L---R--CF---S------------------
-L------------------------------VN--------------------------
-----------------D----N--------------TYL--------------------
------------------------------------KS-------T--------------
-----------------------E------------------------------------
----Q----------------------LAE-Q----------------VYR---------
---SLK----GR---RYLIA---MD-DVWD-TS---------------------------
--------------------AWD-V--VKRSF---P--DD-K---N-GSRVILT--SR--
--IAN-V-GIY-A----S-S--GS--PHY------MQCLSVE--E-S-LKLFNLKAF---
---------------G---R-----E-T--C--P-L------E-LEK-AT-KQIVE----
--KCQ--------GLPLA-IVV----------VAGFCSK------------IS-KT-E--
----N-----------CW-E---------------------DVAH--------------K
I-G----MVVSRG-TE-------E---C--LDLL------TL--S--------YNHLP--
---------------------HHLK--------PCFLYMG-A-FPKDFE---I-SV---S
--RLIKLWI------------------------------------------A-AEY----
------V-------------RC----------KP-EK-DF---E---------EVADGYL
RD-----------LID-RSL-----IM-----V---------K--RRT---SSG------
-----K-----V------------K------TC--E--V---H------D-----L---L
---H-DLILRV-A-W------------KERSI------------------------
>Capang07g001485
---------------------------------------DLKSQTY--------TLSG--
--------------------------------IP-----------------E-----H-D
G-----E------Q-------P----E----------------------N--------I-
----V-----V----G-----HE------------------------TE-----------
-Y---------------K-M-I---------L--------DQ-L------------V---
-----R----------------GER--E-------L-EV---------VS---------I
-VGMGGIGKTTLAT----KLYR-DPCIM----P-HFDLLAKAT-------V---SQE-YC
ARNVLLGL---------------------L---S--SS----------------------
---------------------------------R--------------------------
-----------------D----E--------------S----------------------
---------------------------------------------Y--------------
-----------------------D------------------------------------
----Q----------------------LAD-R----------------LQK---------
---LLK----GK---RYLVV---ID-DIWT-TG---------------------------
--------------------AWD-D--IKLCF---P--DC-N---K-GSRILLT--TR--
--NVE-V-AEY-A---SS-G--K--PLYH------MRLMNFD--E-S-WSLLYEKVF---
---------------A---K-----D-S--F--P-P------Q-FEQ-LG-KQIAL----
--KCG--------GLPLA-IVV----------IAGLLSK------------LG-KA-L--
----S-----------EW-Q---------------------SVAA--------------N
I-G----SAVSTDVDI-------Q---C--MRVL------AL--S--------YHYLP--
---------------------HHLK--------PCFLYFA-I-FPEDEL---V-FV---D
--KLVELWV------------------------------------------V-EGF----
------L-------------KV----------VE-MK-SI---E---------EVARKNI
KD-----------LID-RSL-----I-----SI---------C--HSR---FDG------
-----K-----I------------E------SC--G--M---H------D-----M---I
---R-ELCLRE-A-R------------NLNFV------------------------
>Capang07g002233
-------------------------------------------FNS--------KI-SH-
--------------------------SRDT---------------------------SSQ
F----PL------D-------Q----K----------------------D--------M-
----I-----V----G-----LD------------------------ED-----------
-L----------------LK-I---------K--------DR-L------------I---
----------------------VQSS-R-------L-EV---------VP---------I
-VGMGGIGKTTLAR----RVYD-DSLIT----Y-HFYVRAWIS-------V---SQE-FD
RRDIFLGI---------------------L---Q--SI---S------------------
-T------------------------------VN--------------------------
-----------------D----E--------------V----------------------
--------------E-R-----------------N-ST-------T--------------
-----------------------E------------------------------------
----Q----------------------LAE-R----------------VYR---------
---SLK----GR---KYLIL---LD-DMWS-IE---------------------------
--------------------PWQ-H--VRRSF---P--DD-H---N-GSRIVLT--TR--
--LVD-V-ASS-A----S-S--AN-SLHQ------MRFLSME--E-S-WTLLRDKVF---
---------------G---N-----D-S--Y--P-P------E-LEK-IG-RYIGH----
--QCQ--------GLPLA-VVA----------IGGLLSK------------MR-KE-T--
----S-----------SW-E---------------------NVAE--------------K
V-G----SLMTSD-SM-------D---C--LSIL------SL--S--------YNHLP--
---------------------PYLK--------PCFLYIG-V-FAETRE---I-PV---W
--KLIKLWI------------------------------------------A-EGF----
------I-------------KK----------VK-HK-NL---E---------GVAEETL
RE-----------LVD-RSL-----VL-----V---------G--KHS---SVG------
-----K-----I------------K------TC--K--M---H------D-----L---V
---R-DMCLRE-A-Q------------SENFI------------------------
>Capang08g000083
--------------------------------------------QS--------KI-SH-
--------------------------SRDT---------------------------SSQ
I----PL------D-------Q----K----------------------D--------M-
----I-----V----G-----LD------------------------ED-----------
-V----------------LK-I---------K--------DR-L------------I---
----------------------VQSS-R-------L-EV---------VP---------I
-VGMGGIGKTTLAR----RVYD-DSLIT----Y-HFYVRAWIN-------V---SQE-FD
TRNIFLGI---------------------L---R--SV---S------------------
-V------------------------------VS--------------------------
-----------------D----E--------------V----------------------
--------------E-R-----------------N-ST-------N--------------
-----------------------E------------------------------------
----Q----------------------LAE-R----------------VYR---------
---SLK----GR---KYLIV---LD-DMWS-IE---------------------------
--------------------AWK-H--VRRSF---P--DD-H---N-GSRIVLT--TR--
--LLD-V-ASS-A----S-S--GN-SLHQ------MSFLSTE--E-S-WTLLCDKVF---
---------------G---D-----C-S--Y--P-L------E-LEK-IG-RYIVH----
--QCQ--------GLPLA-VVV----------IGGLLSK------------MS-KE-I--
----R-----------SW-E---------------------NVAE--------------K
V-G----SLMTSD-TM-------D---C--LRIL------SL--S--------YNHLP--
---------------------PYLK--------PCFLYIG-V-FAETRE---I-PV---W
--KLIKLWI------------------------------------------A-EGF----
------I-------------KK----------VK-DK-NP---E---------DVAEESL
RE-----------LVD-RSL-----VL-----V---------G--KNT---SLG------
-----K-----I------------K------SC--K--M---H------D-----L---V
---R-DMCLRE-A-Q------------TENFI------------------------
>Capang08g000438
---------------------------------------DDLVNRGGE------E-----
---------------------------------------------------R-----QPP
V--------------------V----E----------------------E------DD--
----V-----V----G-----FD------------------------EE----------A
-----------------Q-K-V---------I--------DR-L------------L---
-----E----------------G-SD-D-------L-EV---------VP---------V
-VGMPGLGKTTLAN----KIFK-HPKIE----Y-EFFTRLWLY-------V---SQS-YK
VKELYLNI---------------------I---S--KF-----------T----------
--------------------------------GK--------------T-----------
-----------------K----Q----------------------Y--------------
------------------------------------HDM------S--------------
-------------E---------K------------------------------------
----D----------------------LAD-V----------------VRG---------
---ILE-E--GG---KYLIV---LD-DVWS-RE---------------------------
--------------------AWD-R--IKIAF---P--KN-N---K-RNRVLLS--TR--
--HHT-I-AKY-----CN-E-----RPHN------LKFLTDE--E-S-WILLEKKAF---
---------------H---K-----A-K--C--P-P------E-LET-HG-QSIAR----
--KCK--------GLPLA-IVV----------IAGALIG------------KG-KT-T--
----M-----------EW-E---------------------QVDQ--------------S
V-GE---HLISRDHAN-------N---C--NKLV------RM--S--------YDDLP--
---------------------YDLK--------ACFLYFG-A-FPRGFL---I-PA---W
--KLIRLWT------------------------------------------A-EGF----
------I-------------QY----------KG-N-LSL---E---------CKAEHYL
ND-----------LVN-RNL-----VM-----V---------M--RRT---SDG------
-----Q-----I------------K------TC--R--V---H------D-----M---L
---Y-EFCWQE-ATT------------EENL-------------------------
>Capang08g001137
---------------------------------------------G--------SVGHS-
--------------------------Y-----SP-----------------Q-----L-D
V-----S------A-------I----E----------------------N------N---
----M-----V----G-----YN------------------------FE-----------
-Q---------------E-L-M---------L--------RK-L------------T---
-----G----------------DSS--E-------M-EV---------IS---------I
-VGMGDIGKSTFAK----RLFS-DPAVV----S-FFDVRGWIT-------V---SKD-YS
LRNMLLSL---------------------L---Q--YA------T-------G-------
--------------------------------VK--------------------------
-----------------E----E--------------I----------------------
---------------------------------------------N--------------
-----------------------P-----Q---------------------DQENDEEEK
KKNAE----------------------LAD-R----------------LQK---------
---SFK----GR---RYLIV---VD-DIWC-RK---------------------------
--------------------AWD-D--IRLWF---P--EN-N---K-ASRILLT--TR--
--ILE-V-ARY-A---SS-P--K--DPFP------MRPLEPK--E-S-WNLFCQKAF---
---------------G---K-----V-D--S--P-T------K-FKD-VA-KIVVE----
--NCN--------GLPLI-ISV----------VAGTLSS------------T--TT-L--
----E-----------EW-N---------------------EVAQ--------------G
V-S----SLVNVDDYQ-------R---C--SRVL------AL--S--------YNHLP--
---------------------SHLK--------SCFLYFG-V-FAKATE---I-SV---K
--KLIRLWI------------------------------------------A-EGL----
------F-------------EI----------RG-HG-DL---E---------KVAGSLL
HD-----------LID-KSL-----VV-----V---------S--KRS---LDG------
-----K-----I------------K------TC--R--I---H------D-----L---L
---H-DLULRE-A-------------------------------------------
>Capang09g000001
---------------------------------------------S--------TVQEF-
--------------------------P-----SS-----------------S-----K-D
I-----R------Y-------V----E----------------------N------N---
----M-----V----G-----RD------------------------DQ-----------
-R---------------K-R-L---------V--------ED-L------------T---
-----R----------------SYSG-E-------P-KV---------IP---------I
-VGMGGIGKTTLAN----EVYN-DARIS----S-HFDVCAWAT-------V---SQQ-QN
AKDILLSL---------------------L---R--ST----------------------
--------------------------------KV--------------------------
-----------------D----K--------------V----------------------
------------FTG---------------------S-----------------------
-----------------------E---------A--------------------------
----K----------------------LAD-M----------------LQK---------
---SLK----GK---RYLIV---LD-DMWK-TE---------------------------
--------------------VWD-S--VRLCF---PS-E--N---K-GSGILLT--TR--
--NIE-V-ARY-A---GU-E--N--LSLQ------MDFMDQD--D-S-WNLVKSAAF---
---------------A---N-----E-A--L--P-S------E-YKN-IG-KQIVD----
--ECH--------GLPLT-IVV----------VAGLL-K------------SK-RA-I--
----E-----------DW-K---------------------SVAK--------------D
V-K----SFVTNDADE-------R---C--LRVL------GL--S--------YNHLT--
---------------------NDLK--------TCLLYFE-I-FPEDAE---I-LV---N
--HLMRIWM------------------------------------------A-EGF----
------L-------------NL-------------EN-DL---G---------EEAEKCL
QH-----------LVN-RSL-----VL-----V---------C--KKS---RDE------
-----TK----I------------R------SC--K--V---Q------D-----L---I
---Y-DLCLRE-F-Q------------RGNVR------------------------
>Capang09g000385
-------------------------------------------QNL--------TLES--
--------------------------------TS-----------------Q-----H-A
L-----Q------Q-------T----E----------------------S--------M-
----M-----I----A-----CE------------------------NE-----------
-F---------------E-M-I---------R--------DQ-L------------T---
-----T----------------GTS--Q-------L-DV---------VS---------I
-VGMGGIGKTTLAN----KIYN-DQFIL----S-RFDIREKAT-------V---SQE-YC
ARNVLICL---------------------L---S--SV--------------S-------
--------------------------------GS--------------------------
-----------------R----K--------------I----------------------
---------------------------------------------D--------------
-----------------------E-SYE-QQ--------------------DDG------
----Q----------------------LAD-R----------------LQK---------
---LLK----GK---RYLIF---ID-DIWA-KE---------------------------
--------------------AWD-D--VKLCF---P--DC-N---C-GSRILLT--TR--
--NME-V-AEY-A---SS-G--K--PPCQ------MSLLNHD--E-S-WNLLRIKVF---
---------------E---N-----A-C--F--P-P------E-FEK-VG-IQIAL----
--NCK--------GLPLA-IVV----------IAGLLLK------------IG-KS-L--
----D-----------EW-K---------------------SVSE--------------N
I-T----SLISTDLDV-------Q---C--MRVL------AL--S--------YHHLP--
---------------------HHLK--------PFFLYFA-T-FLEDEQ---I-SV---N
--KLVNLWV------------------------------------------A-EGF----
------S-------------SK-------------------------------EYAEQCL
TD-----------LID-RSL-----I-----FI---------H--HLS---FDG------
-----K-----I------------K------AC--G--M---H------D-----V---I
---R-ELCLRE-A-N------------NLNFV------------------------
>Capang09g000453
--------------------------------------------NL--------TLAS--
--------------------------------TF-----------------R-----C-S
L-----E--------------H----E----------------------N--------M-
----M-----V----G-----HE------------------------NE-----------
-F---------------E-M-M---------Q--------DQ-L------------T---
-----R----------------GTD--D-------L-EV---------VS---------I
-VGMGGIGKTTLSN----KIYN-DPFVL----S-CFDICAKVT-------I---SQV-YC
ARNVLLCL---------------------L---S--SI----------------------
---------------------------------C--------------------------
-----------------G----K--------------T----------------------
---------------------------------------------D--------------
-----------------------Q-TYE-EQ--------------------DDW------
----Q----------------------LAD-Q----------------LQK---------
---LLK----GP---RYLIV---ID-DIWA-KD---------------------------
--------------------AWD-D--IKLCF---P--DC-N---C-RSRILVT--TR--
--NME-V-AEY-A---ST-G--K--PPYQ------MRLLNSD--E-S-UCLLYGKVF---
---------------V---K-----D-C--F--S-P------E-FEQ-LG-KQIAF----
--KUG--------GSPLA-IVV----------IAGLLSK------------IG-KA-W--
----T-----------EW-Q---------------------IIAE--------------N
I-G----SVVNTALET-------Q---C--MKVL------AL--S--------YHHLP--
---------------------HHLR--------ACFLYFA-I-FLEDKL---I-FV---N
--SLVKLWA------------------------------------------V-EGF----
------L-------------KV----------DE-MK-SM---E---------EVAKKCL
KD-----------LVD-RSL-----I-----FI---------H--KES--NFDG------
-----K-----I------------K------AC--G--M---H------D-----V---I
---R-ELCLRE-A-R------------IMNFV------------------------
>Capang09g000454
------------------------------------------AQNL--------TLAS--
--------------------------------TS-----------------Q-----H-A
L-----E--------------P----E----------------------N--------M-
----M-----V----G-----RE------------------------NE-----------
-F---------------E-M-M---------Q--------DQ-L------------A---
-----G----------------GSS--E-------L-EV---------VS---------I
-VGIGGIGKTTLAN----KIF--DPFIV----S-RFDIHAKVT-------V---TQA-YC
ARNVLLDL---------------------L---S--SI----------------------
---------------------------------S--------------------------
-----------------E----S--------------V----------------------
---------------------------------------------R--------------
-------------I---------DGSHE-KQ--------------------DDG------
----Q----------------------LPD-Q----------------LQK---------
---LLK----GR---RYLIV---ID-DIWA-KD---------------------------
--------------------VWD-D--IKLCF---K--DC-N---Y-GSRILMT--TR--
--NME-V-AEY-V---SS-G--K--PPYQ------MHLLNSD--E-S-WCLQYAKVF---
---------------V---K-----D-C--F--S-P------A-FEQ-LG-KQIAL----
--KCG--------GLPLA-IAV----------IAGLLSK------------IG-EA-L--
----D-----------EW-R---------------------SITE--------------N
V-S----SVVCTDLEV-------Q---C--MRVL------AL--S--------HHHLT--
---------------------QHLR--------ACFLYFA-I-FLEDKL---I-FV---S
--KLVKLWA------------------------------------------A-EGF----
------L-------------KV----------DE-MK-SM---E---------KVAEECL
KD-----------LID-RK------------FS---------S--HVN---FDG------
-----K-----I------------K------AC--G--M---H------------V---L
---R-ELCLRE-A-------------------------------------------
>Capang09g000455
-----------------------------------------KAQNL--------TITS--
--------------------------------TS-----------------Q-----H-T
L-----E--------------R----E----------------------N--------M-
----M-----V----G-----RE------------------------IE-----------
-F---------------E-M-V---------Q--------DQ-L------------A---
-----R----------------GAS--E-------V-EV---------VS---------I
-VGMGGIGKTTLAN----KLFC-DPFIV----S-RFDIRAKVT-------I---TQE-YC
TRNVLLDL---------------------L---F--SI--------------S-------
--------------------------------GS--------------------------
-----------------G----R--------------T----------------------
---------------------------------------------G--------------
-----------------------G-LCE-QQ--------------------DDG------
----Q----------------------LAD-Q----------------LQK---------
---LLK----GR---RYLIV---ID-DIWA-KE---------------------------
--------------------AWD-D--IKLCF---P--DC-N---C-RSRILMT--TR--
--NME-V-AEY-A---SS-G--K--LPYQ------LLFLSSV--E-S-WNLLYEKVF---
---------------V---K-----E-C--F--S-P------E-FEN-IG-KQIAL----
--NCK--------GLPLT-IVV----------ISGLLQK------------IG-KS-L--
----D-----------KW-K---------------------SVAE--------------N
V-S----SVVSTDLDV-------Q---C--MKVL------AL--S--------YHHLP--
---------------------QHLR--------ACFLYFA-I-FPVDKL---I-FV---N
--KLVRLWA------------------------------------------A-EGF----
------L-------------KV----------DE-MK-NM---E---------EVGKECL
KD-----------LTD-RNL-----I-----FI---------H--RVS--RLDG------
-----K-----I------------K------AC--G--M---H------D-----M---I
---R-ELCLRE-A-R------------NTNFV------------------------
>Capang09g000471
------------------------------------------------------KV-SP-
--------------------------ATLV---------------------R-----SPS
G-------------------------Q----------------------Q------K---
---------PV----G-----FQ------------------------DE-----------
-L---------------E-K-I---------I--------DR-L------------R---
----------------------HGPR-E-------L-DI---------IS---------I
-VGMAGIGKTTLAK----RAYN-DPLVV----N-RFEVRAWTT-------V---SQE-YR
EKDILFDF---------------------F---Y--QV---V-----PPT--N-------
-----E--------------------------MN--------------------------
-----------------Q----E--------------SYE--------------------
----------QAA-Y-QVYDGLMNHPPKEIYEGSE-------------------------
-----------------------D------------------------------------
----E----------------------IAD-R----------------LKK---------
---SLK----RK---RFLIV---VD-DMWS-TA---------------------------
--------------------AWD-N--MSRLF---P--DD-E---N-GSRVILT--SR--
--LID-V-ATY-A----N-P--DR-QPHQ------LNFLNND--E-G-WELLCQKLF---
---------------G---K-----R-G--C--P-S------E-LEE-IG-RSIAE----
--KCQ--------GLPLA-IVV----------VAGHLSK------------MS-KT-P--
----D-----------CW-N---------------------TVAE--------------S
V-G----SVVNRE-PG-------Q---C--LDIL------AL--S--------YNYLP--
---------------------QHLK--------ACFLYMG-A-FPEDFE---I-PV---W
--KLIRLWI------------------------------------------A-EGF----
------L-------------NA----------TV-LM-TV---E---------EIADECL
ED-----------LIG-RSL-----IL-----A------------EKW---SNG------
-----K-----L------------K------TC--K--L---H------D-----I---M
---R-DFCLEE-A-K------------RQNFL------------------------
>Capang09g001489
----------------------------------------------------------D-
-------------------------VQVGS--SC-----------------VLSRTNAPT
L-----N------D------------D----------------------V----------
----V-----V----G-----FN------------------------DV-----------
-E---------------E-K-I---------I--------DG-L------------T---
-----R----------------G-MT-E-------R-DV---------IS---------I
-VGMPGLGKTTLAK----KVFN-DEKVL----N-YFDKRAWCY-------V---SEV-YK
NKELLLEI---------------------L---SQ-VL---E-----DVD--EA------
---------------------------------T--------------------------
-----------------K----M-------------------------------------
--------------K------------------------------D--------------
-----------------------D---------A--------------------------
----D----------------------LAV-L----------------LYR---------
---KLK----RK---RYLIV---LD-DLWD-IK---------------------------
--------------------AWD-D--LRRSF---P--DD-D---N-GSRILVT--SR--
--LQH-L-ASQ-V-ESDT-------KPDNHP--TPLRFFTVE--E-S-WELLQKKVF---
---------------A---T-----D-C--C--P-R------N-LKE-PG-MRIAR----
--SCH--------GLPLA-VTL----------VAGILAR------------TE-KI----
----E---S-------WW-N---------------------EVAE--------------S
I-SSY-IVDDPNQ--------------C--RVIL------EL--S--------YKHLP--
---------------------DYLK--------PCFLYFG-E-FLMHPH---I-PV---R
--KLIWLWI------------------------------------------A-EGF----
------V-------------SK----------TE-GE-SF---E---------DIAEDYL
TD-----------LIG-RSL-----VM-----A---------T--KKS---TNG------
-----S-----V------------K------VC--R--V---H------D-----L---L
---H-EYCKRK-A-E------------EDNFF------------------------
>Capang10g001765
-------------------------------------------------------DTTA-
-------------------------SA-DP--ST-----------------QSD--TAPM
M------------N------------Q----------------------E----------
----I-----V----G-----FE------------------------DV-----------
-M---------------G-T-L---------K--------EK-L------------I---
-----K----------------G-SK-E-------L-DV---------VS---------I
-VGMPGLGKTTLAN----KLYF-DEHVK----S-HFDIRAQCV-------V---SQV-YT
RKDLLLVL---------------------L---RD-AI---G-----YIP--VF------
---------------------------------H--------------------------
-----------------E----T-------------------------------------
--------------P------------------------------S--------------
-----------------------E---------A--------------------------
----D----------------------VAD-T----------------LRK---------
---VLW----HN---RYLIL---VD-DIWE-TT---------------------------
--------------------AWD-D--LRSCF---R--DD-N---N-GSRIILT--TR--
--DHE-V-AIY-A-KSVS-------DPLR------LRMFKED--E-S-WKLLEKKVF---
---------------H---K-----E-K--F--S-P------H-LTE-VG-LEIAK----
--KCG--------RLPLS-IVL----------VAGILAK------------ME-KK-E--
----Q-----------CW-R---------------------QLAA--------------E
F-GPH----IHND--------------S--KNII------EK--S--------YQHLP--
---------------------YHLR--------LCFLYFG-A-FLEDEE---I-KV---S
--KLTSLWI------------------------------------------S-EGF----
------I-------------KS----------CK-DE-NL---E---------DTADCYL
EN-----------LIG-RNV-----VT-----D---------V--KRS---STG------
-----K-----V------------K------TC--R--I---H------D-----L---L
---L-DFCKER-A-N------------KENLI------------------------
>Capang10g002025
---------------------------------------------------------TM-
-------------------------PSR----------------------------GMIN
V-----A------K------------Q---------------------EE----------
----L-----V----G-----FT------------------------DE-----------
-R---------------H-R-L---------I--------DQ-L------------T---
-----R----------------G-SS-Q-------L-SV---------IA---------I
-VGMSGVGKTTLAK----RVYN-DPGVS----N-HFDICAFVT-------V---SRV-YD
SRELLLEI---------------------L---R--AIT--G------------------
--------------------------------HN--------------------------
-----------------D----T----------------------V--------------
---------------------------------------------DGRR-----------
------------SS---------D------------------------------------
---------------------------LSE-M----------------LHE---------
---RLH----GK---GFLIV---MD-DVWD-AE---------------------------
--------------------AYN---VLSASL---PR-DE-N---T-GSRILLT--TR--
--S-D-V-AED-V-TAGF-E--PH-DIHH------LRPLEEA--E-S-WILLEKMIF---
---------------Q---Q-----E-S--C--P-P------K-LKE-PG-MQISK----
--KTK--------GLPFT-IIV----------VAGILVN------------AE-KT-V--
----E-----------RW-N---------------------GSVE--------------L
L-EQT--KIGGNE------------QYL--SSII------GM--S--------YQGLP--
---------------------DCLR--------HCFLYFG-A-FPQDDE---I-LT---S
--KLIRLWI------------------------------------------A-EGL----
------I-------------QQ----------TE-GK-SL---E---------DVAVDYL
ML-----------LIG-RGL-----IM-----A---------E--QKS---SKD------
-----R-----V------------K------SC--R--V---R------D-----L---I
---H-EFCLAK-A-K------------QENVY------------------------
>Capang11g001608
------------------------------------------------------------
-------------------------DT-LD--TE-----------------ELT--NTPR
M------------T------------E----------------------E----------
----V-----V----G-----FE------------------------DV-----------
-M---------------E-K-L---------R--------EQ-L------------I---
-----S----------------G-SK-Q-------L-DV---------IS---------V
-VGMPGLGKTTVAN----KLYS-DEFVV----S-RFEIRAQCC-------V---SQA-YS
RRNVLLSI---------------------L---RD-AI---G-----ESP--TL------
---------------------------------A--------------------------
-----------------K----L-------------------------------------
--------------S------------------------------T--------------
-----------------------D------------------------------------
----I----------------------LAD-Q----------------LRK---------
---ILL----RK---RYLIL---VD-DVWE-AS---------------------------
--------------------VWD-D--LRCCF---H--DD-N---N-GSRIILT--TQ--
--HGG-V-AEN-A-KSVS-------DPLY------LRLLNDD--E-S-WKLLKQKVF---
---------------G---E-----E-S--C--S-V------L-FSN-IG-KEIAN----
--KCR--------GLPLS-IVL----------VAGMLTK------------MK-KS-E--
----I-----------CW-K---------------------QVAM--------------N
L-CTD----ILSN--------------S--KTII------EQ--S--------YQSLP--
---------------------YHLK--------PCFLYFG-V-FLEDKE---I-NV---S
--ILTWLWI------------------------------------------A-EGF----
------I-------------KS----------RD-DK-SL---E---------DIAEGYL
ES-----------LIG-RNL-----VT-----V---------A--KWS---SSG------
-----K-----V------------K------TC--R--I---H------D-----L---L
---L-CFCKER-A-K------------EKNLL------------------------
>Capang11g001737
------------------------------------------------------------
--------------------------S-HT--SS-----------------VLA--RTLR
I------------D------------D----------------------E----------
----I-----V----G-----FE------------------------DE-----------
-I---------------G-T-L---------I--------RQ-L------------T---
-----G----------------G-SK-K-------R-DI---------IS---------I
-VGMPGAGKTALAN----RLFL-DKSVV----R-HFDVHARCY-------M---SSA-HS
RRERLLSI---------------------LEMLHV-SI---D-----ESS--LL------
---------------------------------S--------------------------
-----------------K----R-------------------------------------
--------------T------------------------------N--------------
------------------------------------------------------------
----D----------------------LAA-M----------------LRK---------
---ILH----TG---RYLIL---LD-DVPD-AR---------------------------
--------------------AWD-D--LEPCF---C--DT-N---N-ASRILLT--TR--
--HYN-V-ANN-V-KLLS-------EPLC------LRMLDDG--E-S-WMLLKKKVF---
---------------G---E-----G-F--C--S-P------L-LEK-VG-RKIAR----
--KCG--------GLPLS-IVF----------VACILAR------------KE-RA-E--
----Q-----------CW-K---------------------QVAR--------------S
L-GSE----IPCY--------------P--ENII------EQ--S--------YQDLP--
---------------------YHLK--------SCFLYFG-M-FSDQEE---I-NI---S
--KLTLLWI------------------------------------------G-EGF----
------V-------------KG----------DE-HK-SL---E---------DIAEGYL
KN-----------LVE-SNL-----VM-----L---------A--KRS---YGG------
-----K-----V------------K------VC--R--I---H------D-----I---L
---F-HFCKAR-A-H------------TENLI------------------------
>Capang11g001833
--------------------------------------------------------DV--
-------------------------AT-PH--TL-----------------QFE----TS
M------------S------------E----------------------E----------
----M-----V----G-----FD------------------------EV-----------
-V---------------N-K-L---------R--------RQ-L------------I---
-----G----------------G-LS-G-------L-DV---------IS---------I
-VGMPGLGKTTLAN----KLFF-DQLVV----S-HFDVRAQCC-------V---SQV-YT
RKDLLLTI---------------------L---RG--V---E-----KDA--VISD----
---------------------------------N--------------------------
----------------------L-------------------------------------
--------------P------------------------------E--------------
-----------------------N------------------------------------
----E----------------------LAD-K----------------LRK---------
---LLL----VQ---RYLIL---VD-DVWE-KI---------------------------
--------------------AWD-D--LKPCF---C--DA-N---N-RSRIIVT--TR--
--LGD-V-AYH-A-QLVS-------DPHF------LRLFTPE--E-S-WMLLKNKVF---
---------------N---T-----R-S--C--P-L------V-LED-VG-QKIAQ----
--KCG--------GLPLS-VVL----------VAGILET------------TE-KE-K--
----H-----------SW-E---------------------QVVI--------------N
L-GSH----IQVK--------------S--EDII------NL--S--------YQDLP--
---------------------FHLK--------PCFLYFG-V-FLEDEE---I-QV---S
--KLTWLWI------------------------------------------A-EGL----
------V-------------KT----------HK-EK-LS---E---------DLAEYYL
KN-----------LIG-KNL-----VM-----V---------S--KIS---SDG------
-----K-----I------------K------AC--R--I---H------D-----L---L
---L-DFCKQK-A-K------------VENFL------------------------
>Capang11g002063
-------------------------------------------KKG-H------EL----
--------------------------T------------------------Q------GP
------S--------------L----E----------------------D------DE--
----V-----V----G-----FD------------------------EE----------A
-----------------N-K-V---------I--------KR-L------------F---
-----E----------------GPAE-S-------L-DI---------VP---------V
-VGMPGLGKTTLAR----KIYN-DSKLS----Y-EFFSIIWVY-------I---GQS-YK
IKDIFLNI---------------------L---K--FF-----------T----------
--------------------------------KR--------------I-----------
-----------------E----D----------------------H--------------
------------------------------------LND------D--------------
-------------V---------D------------------------------------
----T----------------------LAN-V----------------ISV---------
---YMS-K--GG---RCFIV---LD-DVWE-AI---------------------------
--------------------VID-Y--VKKVF---P--EN-K---K-GHRIMMT--TR--
--DVY-L-ATY-----AN-P-----DPHD------LKFLTPQ--E-S-FELLVKRVF---
---------------G---N-----G-S--C--P-D------E-LVG-LG-EKIAG----
--SCD--------GVPLA-VVV----------IAGALRG------------R--PN-K--
----S-----------DW-Q---------------------RVQK--------------N
V-AE---HLYKNSQES-----------C--LKFV------QM--S--------YDRLP--
---------------------QEVQ--------TCFLYCG-I-FPRGFD---I-AS---W
--KLIRMWI------------------------------------------A-EGL----
------I-------------KP----------QQ-T-YTL---E---------EIAELHL
ND-----------LVN-RNL-----LI-----L---------M--QKR---SDG------
-----Q-----I------------K------AC--R--L---H------D-----M---L
---H-EFCRKE-A-T------------NKWLF------------------------
>Capang11g002088
------------------------------------------------------EVKKTT
----------------------YRASSL----SA----------------------STPI
------S------N------------E----------------------E----------
----T-----E----G-----FQ------------------------EA-----------
-M---------------D-T-I---------K--------EQ-L------------L---
-----G----------------G-SP-Q-------L-DV---------IS---------L
-VGMPGIGKNTLAK----KIYN-DLIVT----G-HFDVHAKCH-------V---TQV-YS
WRELLLTI---------------------L---ND-------------------------
-VL--EPAD------------------------R--------------------------
-----------------T----E-------------------------------------
--------------K------------------------------G--------------
-----------------------D---------G--------------------------
----E----------------------IAD-E----------------LRR---------
---FLS----TK---RFLVL---ID-DVWD-YN---------------------------
--------------------VWD-S--LHMCF---K--DA-R---Y-GSRIILT--TH--
--LSD-V-ANY-A-KSES-------NPHH------LRLFTDH--E-S-WRLLHEEVF---
---------------Q---E-----E-S--C--P-S------E-LRD-VG-FRLAK----
--SCG--------GLPLF-IVL----------VAGILKV------------KK-KQ-V--
----D-----------WW-K---------------------EVEE--------------R
L-DAQNMGSL-GE--------------S--MRII------GF--S--------YRNLP--
---------------------HYLK--------PCFLYFG-G-LLKGKD---I-HV---S
--KLTRLWL------------------------------------------C-EGF----
------V-------------QA----------S----------E---------DAAQNLL
ED-----------LIS-RNL-----AL-----G---------M--KKR---PNG------
-----K-----V------------K------MC--Q--LL--Y------S-----I---L
---F-HYV------------------------------------------------
>Capang11g002156
-------------------------------------------NRGDE------E-----
---------------------------------------------------R-----KAP
V--------------------V----E----------------------E------DD--
----V-----V----G-----FD------------------------EE----------A
-----------------K-T-V---------I--------DR-L------------I---
-----G----------------G-SD-D-------V-EV---------VP---------V
-VGMPGLGKTTLAY----KIYK-DPKVE----Y-EFFTRVWVY-------V---SQR-FK
RREIFLNI---------------------I---S--KF-----------T----------
--------------------------------RN--------------T-----------
-----------------K----Q----------------------Y--------------
------------------------------------HDT------T--------------
-------------E---------E------------------------------------
----D----------------------LAN-E----------------VKE---------
---LLG-K--GG---KYLIV---LD-DVWT-ME---------------------------
--------------------AWE-R--IKVAF---P--NN-G---K-RNRVLMT--TR--
--QTN-V-AKR-----CN-D-----EPHN------LKFLTKD--E-S-WELLEKKVF---
---------------H---K-----E-K--C--P-P------E-LEW-PG-KSIAE----
--KCM--------GLPLA-IVV----------IAGALIG------------KG-KT-T--
----R-----------EW-E---------------------FVAD--------------S
V-GE---HLINRD-PE-------N---C--KKLV------QM--S--------YDRLP--
---------------------YDLK--------ACFLYCG-A-FLGGSQ---I-PA---R
--KLIRLWI------------------------------------------A-EGF----
------I-------------QY----------QG-P-LTL---E---------DIAEDHL
ND-----------LVN-RNL-----VM-----V---------M--QRS---YSG------
-----H-----I------------K------IC--R--V---H------D-----M---L
---H-EFCRHE-AMT------------EENL-------------------------
>Capang11g002158
--------------------------------------QLDNLSSTTP------QPR---
---------------------------------------------------Q-----VY-
M--------------------S----Y----------------------E------DD--
----V-----V----G-----FE------------------------EE----------A
-----------------N-T-V---------I--------DR-L------------I---
-----N----------------G-SK-S-------L-ES---------VP---------I
-VGMPGLGKSTLAR----KVYK-DSRIN----F-EFFSCIWVN-------V---SRS-YN
KTEVLLSI---------------------L---K--NF-----------T----------
--------------------------------KP--------------L-----------
-----------------D------------------------------------------
-------------------------------------NK------S--------------
-------------D---------E------------------------------------
----K----------------------ITE-E----------------ICS---------
---FLE-K--GG---RCLIV---LD-DVWD-GE---------------------------
--------------------VMN-F--IEKIF---P--KG-D---K-GHRIMMT--SR--
--QNN-V-ASA-----FN-K-----NIHR------LNLLSDD--N-S-WLLLKKKVF---
---------------R---K-----E-S--C--S-S------D-LEE-PG-FSIAK----
--KCN--------GLPLA-IVV----------IAGALLG---------------KT-K--
----R-----------EW-E---------------------FVNR--------------N
I-GE---HLINPDSED-------S---C--SRFV------RM--S--------YDLLS--
---------------------YDEK--------ACFLYCA-T-FPRGFD---I-PT---W
--KLIRLWI------------------------------------------S-EGF----
------I-------------PF----------DK-N-LTP---E---------EKAEEYL
ND-----------LTK-KNL-----VM-----V---------M--NWT---ADD------
-----Q-----I------------K------TC--R--I---H------D-----M---L
---Y-EFCKKE-A-S------------EDDLF------------------------
>Capang11g002162
------------------------------------------LSRTTP------QPI---
---------------------------------------------------Q-----VN-
L--------------------S----D----------------------E------DE--
----V-----V----G-----FE------------------------EE----------A
-----------------Y-T-V---------I--------GK-L------------I---
-----D----------------G-SN-N-------L-EV---------VP---------I
-VGMSGLGKSTLAR----KVYK-DSRIS----F-EFFSSIWVH-------V---SRS-YN
KTEVLLSI---------------------L---K--RL-----------R----------
--------------------------------KQ--------------L-----------
-----------------D------------------------------------------
-------------------------------------DE------S--------------
-------------D---------E------------------------------------
----Q----------------------MVD-E----------------IRT---------
---RLG-Y--GG---KCLIV---LD-DVWS-TD---------------------------
--------------------IID-V--IIDVF---P--DN-N---K-GHRIMLT--TQ--
--LEE-V-ASC-----FN-R-----DFHK------LTFLSDE--N-S-WRLFKLKIF---
---------------R---K-----E-C--C--P-P------E-LEE-IG-RNIAK----
--KCS--------GLPLA-VVV----------IAGVLLG------------R--TT-K--
----R-----------DW-Q---------------------FVYE--------------N
L-GA---HLINRDQPN-------S---C--FRFI------KM--T--------YDLLS--
---------------------YYQQ--------ACFLYCA-S-FPRGFD---I-PA---W
--KLIRLWI------------------------------------------A-EGL----
------I-------------PI----------QN-H-LTL---E---------EQAEEYL
ND-----------LTK-KNL-----LM-----V---------M--EQS---LDG------
-----Q-----I------------K------TC--R--I---H------D-----I---F
---Y-EFCKTE-A-M------------AEDIV------------------------
>Capang12g000243
-------------------------------------------------------NSTV-
-------------------------TA-HA--SS-----------------SLT--QSLR
M------------D------------E----------------------E----------
----I-----V----G-----FK------------------------DV-----------
-T---------------K-K-L---------K--------DQ-L------------I---
-----N----------------G-TK-G-------R-DV---------IT---------I
-AGMPGLGKTTLAY----SLYS-DRLVA----S-HFDICAQYC-------V---SQV-YS
RKDLLLAV---------------------L---HD-VM---G-----ENP--QR------
---------------------------------E--------------------------
-----------------F----K-------------------------------------
--------------R------------------------------A--------------
-----------------------D------------------------------------
----E----------------------LAD-E----------------LRK---------
---ALF----SK---RYLIL---ID-DVWE-TS---------------------------
--------------------VWD-D--LVGCF---Q--DA-N---N-GSRVILT--TR--
--NHE-V-ANY-A-RFHS-------DPLL------LRMFNDD--E-S-LELLRKKVF---
---------------G---E-----E-S--F--P-P------L-LTN-IG-KQIAK----
--RCG--------GLPLS-VSL----------VAGILLK------------ME-KK-E--
----E-----------CW-E---------------------QVAN--------------N
I-GPY----IHND--------------S--RAIL------EH--S--------FRVLP--
---------------------YHMR--------SCFLYFG-S-FLEDSV---I-PI---S
--KLTRLWI------------------------------------------S-EGF----
------V-------------KS----------CN-GK-SL---E---------DIAEGYL
EN-----------LIG-RNL-----VM-----G---------T--KRS---SRG------
-----K-----I------------K------AC--R--I---H------D-----L---L
---H-DFCKER-A-K------------EQNLF------------------------
>Capang12g000684
------------------------------------------------------ALNTV-
-------------------------PA-Q---TS-----------------NLA--RFPM
M------------N------------E----------------------E----------
----I-----V----G-----FE------------------------DV-----------
-I---------------E-N-L---------R--------DQ-L------------I---
-----K----------------G-TK-G-------R-DV---------IS---------V
-VGMPGLGKTTLAY----RLYY-DRLIT----S-HFDIRAQCC-------V---SQV-YS
RKDLLVAI---------------------L---RD-AV---N-----VDS--GC------
---------------------------------R--------------------------
-----------------E----K-------------------------------------
--------------Q------------------------------A--------------
-----------------------D------------------------------------
----E----------------------LAD-Q----------------LRK---------
---TLF----SK---RYLIL---LD-DVWE-TS---------------------------
--------------------VWD-D--LIGCF---Q--DV-N---N-GSRVILT--TR--
--NHE-V-ATY-A-RFQS-------DPHP------LRMFNND--E-S-WELLRKKVF---
---------------G---E-----E-S--C--P-L------L-LNN-IG-QQIAM----
--KCG--------QLPLS-VAL----------VAGILAE------------ME-KK-V--
----E-----------CW-E---------------------QLAN--------------N
L-GPH----IQKD--------------S--RSVI------EQ--S--------YQILP--
---------------------YHLR--------SCFLYFG-A-FLEDNV---I-DV---S
--KLTWLWI------------------------------------------S-EGF----
------I-------------RS----------CE-GK-SL---E---------DIAEGYL
EN-----------LIG-RNL-----VM-----G---------T--KRS---PQG------
-----K-----I------------K------AC--R--I---H------D-----L---L
---H-DFCKER-A-K------------EEMRI------------------------
>PHT60777.1
------------------------------------------------------RT-SS-
--------------------------S------S-----------------T-----RYA
T-------------------------G----------------------P------N-T-
----I-----V----G-----MEDDFKTVVDHLTAQTDELTVTPVVGDD-----------
-F---------------K-T-V---------V--------DH-L------------T---
----------------------AQTD-E-------L-TV---------TP---------V
-VGMGGIGKSTLAT----RVYH-DQFIG----H-QFDTCAWVT-------V---SEN-YN
ERQVLLDV---------------------V---S--SIRRIN-----KTD--E-------
---------------------------------S--------------------------
-----------------I----K-------------------------------------
--------------N---------------------IN-------S--------------
-----------------------D------------------------------------
----Q----------------------LAE-I----------------AYR---------
---SLK----GR---RFLIV---ID-DLWS-NE---------------------------
--------------------AWD-Q--MQRLF---P--DD-K---K-KSRILLT--TR--
--LKY-V-ADY-V---SC-P--EF-PPHN------MSFLTSD--D-S-WSLFTERLF---
---------------R---K-----D-P--C--P-P------Q-LEP-IG-KHIIQ----
--HCQ--------GLPFS-ITV----------IAGLLGK------------VD-PT-R--
----D-----------NW-K---------------------KVEE--------------N
L-N----SFFGTV-SE-------Q---C--ETIL------SL--S--------YRYLP--
---------------------QHLK--------ACFLYIG-G-FPEDME---I-SV---S
--KLIRLWI------------------------------------------A-ELF----
------V-------------KP----------RS-NK-RL---E---------VVAEEYL
QD-----------LID-RSL-----IL-----A----------G-TRR---PDG------
-----R-----M------------K------TC--K--I---H------D-----L---L
---R-QLCIRE-S-Q------------LDNFM------------------------
>PHT60785.1
------------------------------------------------------------
----------------------------RM---------------------L------QH
L-------------------------E----------------------G------D-I-
----V-----Q----G-----LD------------------------ED-----------
-L---------------E-I-I---------V--------RR-L------------T---
----------------------EPLS-D-------L-QI---------VT---------I
-SGMGGIGKTTLAR----KAHD-HLKIR----Y-HFDIRVWVT-------I---SQV-YG
SRNVLLEA---------------------L---H--CI---S-----KQT--N-------
-I------------------------------DI--------------------------
-----------------E----K-------------------------------------
--------------D---------------YEK---KD-------D--------------
-----------------------N------------------------------------
----E----------------------LAD-L----------------VQK---------
---KLK----GP---RYLVV---VD-DIWS-TD---------------------------
--------------------VWD-S--IRAIF---P--DC-N---N-KSRILLT--TR--
--ETK-V-AIY-V----N-P--VS--PHE------MNTLNLE--N-S-WKLLRDKVF---
---------------G-P-K-----Y-D--H--P-P------E-LEE-IG-KQIAE----
--KCQ--------GLPLT-ISV----------IAGHLSK------------VA-RT-L--
----E-----------SW-M---------------------DVSR--------------T
M-G----EIIASH-PD-------K---C--LGVL------GL--S--------YHNLP--
---------------------NHLK--------PCFLSMG-S-FPEDYQ---A-ET---W
--RLIQLWI------------------------------------------A-EGF----
------I-------------RR--------P-ES-DK-SL---E---------EVAEDYL
ED-----------LIS-RNL-----II-----V---------N--KRR---FNS------
-----E-----I------------K------VC--G--M---H------D-----L---L
---R-EFCLTE-V-E------------MKKFL------------------------
>PHT61187.1
------------------------------------------------------------
---------------------------RRSPPLK-----------------R-----VPI
V-------------------------E----------------------E------E-N-
----V-----V----G-----FD------------------------EE-----------
-A---------------K-T-M---------R--------SL-L------------T---
----------------------NGSE-E-------L-QI---------IS---------I
-VGMGGLGKTTLAK----KVYT-DPSIE----Y-HFYNRAWIY-------V---SQQ-YS
RKEVFLGI---------------------L---D--SL---S-----LIT--D-------
------------------------------------------------------------
------------------------------------------------------------
--------------E---------------MYK---MN-------D--------------
-----------------------E------------------------------------
----K----------------------LAI-E----------------LSS---------
---HLR----SK---RYLVV---ID-DVWT-ME---------------------------
--------------------AWD-D--LKMAF---P--NT-A---S-GSRILLT--TR--
--NRD-V-ASY-A----N-P--EG-SPHH------LRFLTNE--E-S-WELLSKKVF---
---------------R---K-----G-S--C--P-L------E-LED-IG-LQIAK----
--KCY--------GLPLA-IVV----------VSGLLLK------------KE-KT-R--
----D-----------WW-K---------------------KVAN--------------D
V-S----SYVARD-PK-------Q---C--MDVL------AL--S--------YKHLP--
---------------------DHLK--------VCFIYFG-I-FPEDFE---I-PV---W
--KLLRLWT------------------------------------------G-EGF----
------I-------------QQ----------MG-QE-CL---E---------DTAEEYL
ED-----------LVD-RNL-----VL-----V---------A--KKR---ANG------
-----R-----I------------K------TC--R--I---H------D-----I---L
---R-DLSVKM-G-S------------EEKFL------------------------
>PHT61188.1
----------------------------------------------------------T-
--------------------------TWNTV-ES-----------------------DSE
C----TP------H-------L----Q----------------------D--------T-
----V-----L----D-----LD------------------------ND-----------
-L----------------LT-I---------K--------SR-L------------I---
----------------------GPPS-K-------L-DV---------VS---------I
-IGMGGIGKTTLAR----QVYD-DIYME----H-HFYIRAWIT-------V---SQM-HQ
CREMLLGI---------------------L---R--YF---S------------------
-L------------------------------VN--------------------------
-----------------D----N--------------TYR--------------------
------------------------------------KS-------T--------------
-----------------------E------------------------------------
----E----------------------LAE-Q----------------VYR---------
---SLK----GR---RYLIA---MD-DVWD-TN---------------------------
--------------------AWD-D--MKRSF---P--DD-K---N-GSRVILT--SR--
--LAN-V-------------------------------------------------F---
---------------G---R-----E-T--C--P-P------E-LEK-AT-MQVVE----
--KCE--------GLPLA-IVV----------VAEFCSK------------IS-KM-R--
----S-----------RW-E---------------------DVAH--------------K
I-G----QVACRD-TE-------E---C--LNLL------VL--S--------YNHLP--
---------------------QRLK--------PCFLYMG-A-FPKNFE---I-SV---S
--RLIKLWI------------------------------------------A-AEF----
------V-------------KC----------TP-EK-DF---E---------EVAEGYL
RD-----------LID-RSL-----IM-----V---------K--KRT---TGG------
-----K-----V------------K------TC--E--V---H------D-----L---L
---H-DLLIRE-S-R------------KDRSI------------------------
>PHT61197.1
------------------------------------------------------------
------------------------------------------------------------
---------------------------------N--------------KS-SI--AGKI-
----I-----V----G-----FK------------------------EE----------T
-----------------K-R-I---------I--------RN-L------------T---
-----S----------------GPAE---------I-DV---------IS---------I
-VGMPGLGKTTLAY----RVYN-EKSVV----G-HFDVRAWCT-------V---DQE-RN
QKKLLQKI---------------------F---N--QVN--G-------L--KG------
---------------------------------S-------------------------F
-----------------N----E-------------------------------------
--------------E------------------------------G----I---------
-----------------------D------------------------------------
----D--------D-------------IAD-K----------------LRK---------
---HLF----GK---RYLIV---LD-DLWD-TA---------------------------
--------------------TWD-E--LTRPLFTIPS-EF-Q---N-GSRVILT--SR--
--KKE-V-ALH-G-KCHS-------DPLD------LRLLRPE--E-S-WELLEKRVF---
---------------G---E-----E-H--F--P-D------E-LKD-VG-AKIAE----
--KCN--------GLPLV-LDL----------IGGVISR------------KE-KK----
----Q---A-------LWLE----------------------VLN--------------N
L-----SSFIFKDEEE-----------V--MKVI------QL--S--------YDHLS--
---------------------DHLK--------PCFLYLA-S-YPKDKN---I-RI---S
--WLKDLWS------------------------------------------D-EGL----
------V------------EPT-----------D-MK-SV---E---------DVTEVYV
DE-----------LIS-SSL-----VI-----------------------V---------
--------------RG--GR--H-P------SF--Q--I---H------N-----L---V
---H-DFCSIK-A-R------------MEKLF------------------------
>PHT61328.1
-------------------------------------------------------VQDF-
--------------------------S-----SL-----------------T-----N-N
I-----L------N-------V----N----------------------N------N---
----M-----V----G-----RD------------------------DQ-----------
-K---------------E-R-L---------L--------ED-L------------T---
-----R----------------SYSG-E-------P-KV---------IP---------I
-VGMGGIGKTTLAK----EVYN-SESVL----R-RFDVHAWAT-------V---SQQ-HN
RKEVLLGL---------------------L---R--STI--N------------------
--------------------------------MD--------------------------
-----------------D----T--------------V----------------------
--------------T---------------------TR-------G--------------
-----------------------E---------A--------------------------
----D----------------------LAD-M----------------LQK---------
---CLK----RK---RYLIV---LD-DIWS-CE---------------------------
--------------------VWD-G--VRRCF---PT-ED-N---E-GSRILLT--TR--
--INE-V-ACY-A---GT-T--N--LSLQ------MGFMDQN--E-S-WNLFKSVAF---
---------------A---N-----E-A--L--P-Y------E-FET-IG-KQIAD----
--ECH--------GLPLT-IVV----------VAGLL-K------------SK-RA-M--
----E-----------DW-K---------------------SVAK--------------D
V-K----SLVANDPDE-------Q---C--SRVL------GL--S--------YNHLT--
---------------------SDLK--------ACLLHFG-I-FLEDSE---I-PV---K
--NLMRSWM------------------------------------------A-EGF----
------L-------------KL-------------EN-DL---E---------GEAEKCL
QE-----------LVN-RCL-----VL-----V---------C--KKS---LDG------
-----TK----I------------R------SC--K--V---H------D-----L---I
---Y-DLCLRE-I-Q------------RGNVF------------------------
>PHT61391.1
------------------------------------------PKKG-V------EP----
--------------------------T------------------------Q------GP
------S--------------L----E----------------------D------DE--
----V-----V----G-----FD------------------------EE----------A
-----------------N-K-V---------I--------TR-L------------F---
-----E----------------GPAE-S-------L-DI---------VP---------V
-VGMPGLGKTTLAR----KIYN-DSKLS----Y-EFFSIIWVY-------V---GQS-YK
IKDIFLNI---------------------L---K--FF-----------T----------
--------------------------------KR--------------I-----------
-----------------E----D----------------------H--------------
------------------------------------LND------D--------------
-------------V---------D------------------------------------
----T----------------------LAN-L----------------ISD---------
---YMS-K--GG---RCLIV---LD-DVWE-AT---------------------------
--------------------VID-H--VKKVF---P--EN-K---K-GHRIMMT--TR--
--DGY-L-ATY-----AN-P-----DPHN------LKFLNPK--E-S-FELLVKRVF---
---------------G---K-----G-S--C--P-D------D-LVK-LG-EKIAG----
--SCG--------GVPLA-VVV----------IAGALRG------------R--PN-K--
----S-----------DW-Q---------------------RVQK--------------N
V-AE---HLYKNSQES-----------C--LKFV------QM--S--------YDRLP--
---------------------QEVQ--------TCFLYCG-V-FPRGFD---I-PS---W
--KLIRMWI------------------------------------------A-EGL----
------I-------------KP----------QQ-T-YTL---E---------EIAELHL
ND-----------LVK-RNL-----LI-----L---------M--QKR---SDG------
-----Q-----I------------K------AC--R--L---H------D-----M---L
---H-EFCRKE-A-T------------NKWLF------------------------
>PHT61431.1
------------------------------------------------------------
---------------------------------------------------N-----KP-
---------------------V----E------N--------------KS-SI--AGKI-
----I-----V----G-----FE------------------------EE----------T
-----------------E-W-I---------I--------RK-L------------T---
-----S----------------GPSE---------V-DV---------IS---------I
-IGMPGLGKTTLAY----RVYN-EKSVV----G-HFDIRAWCT-------V---DQE-RN
EKKLLQKI---------------------F---N--EVI--G-------L--KE------
---------------------------------R-------------------------V
-----------------S----E-------------------------------------
--------------D------------------------------D----I---------
-----------------------D------------------------------------
----D--------D-------------VAD-K----------------LRR---------
---QLF----GK---RYLIV---LD-DLWD-TA---------------------------
--------------------TWD-E--LTRPLYAIPT-EF-Q---K-GSRVILT--SR--
--KKE-V-ALH-G-KCHS-------DPLD------LRLLRPE--E-S-WELFEKRIF---
---------------G---E-----E-R--C--P-I------E-LKD-VG-EKITQ----
--KCD--------GLPLV-LDL----------TGGVISR------------ME-KK----
----E---A-------LWLE----------------------VLN--------------N
L-----SSFIFKDEEE-----------V--MKVI------QL--S--------YDHLS--
---------------------DHLK--------PCFLYLA-R-YPKDTD---I-MI---C
--QLQGFWS------------------------------------------A-ETL----
------V------------EPS-----------Y-LK-SV---E---------EVTKVYV
DE-----------LIS-SSL-----VT-----------------------V---------
--------------KKDLWD--E-P------IC--Q--I---H------D-----L---V
---H-DFCSMK-A-R------------KEKLF------------------------
>PHT61609.1
----------------------------------------------------------N-
--------------------------------SP-----------------N-----KP-
---------------------V----E------N--------------KS-ST--ASKI-
----I-----V----G-----FE------------------------EE----------T
-----------------E-W-I---------I--------RK-L------------T---
-----S----------------GPSE---------V-DV---------IS---------I
-VGMPGLGKTTLAY----RVFN-DKSVV----G-HFDIRAWCT-------V---DQE-RN
EKKLLQKI---------------------F---N--E-I--G-------L--KE------
---------------------------------R-------------------------V
-----------------S----E-------------------------------------
--------------D------------------------------D----I---------
-----------------------D------------------------------------
----D--------D-------------VAD-K----------------LRK---------
---HLF----GK---RYLIV---LD-DLWD-TA---------------------------
--------------------TLD-E--LTRPF---PT-EF-Q---K-GSRVILT--SR--
--KKE-V-ALH-G-KCHS-------DPLD------LRLLRPE--E-S-WELLEKRVF---
---------------G---E-----E-H--C--P-N------E-LKD-VG-EKIAQ----
--KCG--------GLPLV-LDL----------ISGVISR------------KE-KK----
----E---A-------LWLE----------------------VLN--------------N
L-----SSFIFKDEEE-----------V--MKVI------QL--S--------YDHLS--
---------------------DHIK--------PCFLYLA-S-YPKDED---I-YI---C
--WLKDLWS------------------------------------------D-EGL----
------V------------EPS-----------D-LK-SV---E---------EVTEVYV
DE-----------LIS-SSL-----VI-----------------------V---------
--------------KG--GS--E-Q------SC--Q--I---H------D-----L---V
---H-DFCSIK-A-R------------KEKLF------------------------
>PHT61720.1
------------------------------------------------------------
---------------------------------------------------K-----NP-
---------------------V----ER-----K---------------S-LT--TGKI-
----I-----V----G-----FK------------------------EE----------T
-----------------N-W-L---------I--------CK-L------------T---
-----S----------------GPKD---------L-DV---------IS---------I
-TGMPGSGKTTLAY----KVYH-DKSVA----R-RFEIRAWCT-------V---GQE-YD
KRNLLEKV---------------------Y---N--QVT--S-------P--DS------
---------------------------------K-------------------------L
-----------------S----E-------------------------------------
---------------------------------------------N----I---------
-----------------------D------------------------------------
---------------------------VAD-K----------------LRK---------
---QLY----GK---RYLIV---LD-DVWE-TD---------------------------
--------------------TWD-K--LKRPF---P--LV-E---N-GSRIILT--TR--
--EME-V-ALH-G-KRNT-------DPLK------LRLLKSE--EKS-WELLEKRAF---
---------------G---E-----N-S--F--P-D------E-LLD-VG-KEINQ----
--NCK--------GLPLV-ADL----------IAGVIAG------------RE-KK----
----K---S-------VWLD----------------------VRN--------------N
L-----NSFIFGGEVD-----------V--MKVI------EL--S--------YEHLA--
---------------------HQLK--------PCLLYFA-R-YPKDRE---M-YR---T
--RLKMLWR------------------------------------------A-EGL----
------V------------EQT-----------K-MM-SV---E---------EVMEIYL
DN-----------LIS-SSL-----VI-----------------------SFN-------
-------------EIGD-----Y-P------TC--Q--L---H------D-----L---V
---H-DFCLVK-A-K------------EQKLF------------------------
>PHT61864.1
--------------------------------------------------------HDF-
--------------------------S-----SS-----------------T-----D-D
I-----L------N-------V----N----------------------N------N---
----M-----V----G-----RD------------------------DQ-----------
-M---------------K-R-L---------L--------ED-L------------T---
-----T----------------CYSG-E-------P-KV---------IP---------I
-VGMGGIGKTTLAK----EVYN-HGSIL----C-RFDVRAWAT-------V---SQQ-HN
IKEILLSL---------------------L---Q--STI--K------------------
--------------------------------MD--------------------------
-----------------D----T--------------A----------------------
--------------K---------------------MK-------G--------------
-----------------------E---------A--------------------------
----E----------------------LAD-M----------------LQK---------
---SLK----RK---RYLIV---LD-DIWS-CE---------------------------
--------------------VWD-G--MRRCF---PT-ED-N---A-GNRILLT--TR--
--NDE-V-ACY-A---GV-K--N--LSLR------MSFMDQD--E-S-WSLFKTAAF---
---------------S---N-----E-A--L--P-Y------E-FET-VG-KQIAD----
--ECH--------GLPLT-IVV----------VAGLL-K------------SK-RA-I--
----D-----------DW-R---------------------SVAK--------------D
V-K----SFVTNDPDE-------R---C--SHVL------GL--S--------YNHLT--
---------------------SDLK--------TCLLHFG-I-FPEDSE---I-PV---K
--NLMRSWM------------------------------------------A-EGF----
------L-------------KL-------------EN-DL---E---------GEAEKCL
QE-----------LVD-RCL-----VL-----V---------C--KKS---LDG------
-----TK----I------------R------SC--K--V---H------D-----L---I
---Y-DLCVRE-I-Q------------RENIF------------------------
>PHT61881.1
--------------------------------------------------------QWF-
--------------------------N-----KT-----------------S-----K--
---------------------V----E----------------------K------I---
----M-----V----G-----RD------------------------DQ-----------
-R---------------K-Q-L---------L--------KD-L------------T---
-----I----------------SYSG-E-------Q-KV---------IP---------I
-VGMGGIGKTTLAK----EVYN-HKSIL----R-RFDVRAWAT-------V---SQQ-HN
KREILLGL---------------------L---H--STV--K------------------
--------------------------------MD--------------------------
-----------------Y----R--------------V----------------------
--------------M---------------------TK-------G--------------
-----------------------E---------A--------------------------
----E----------------------IAD-M----------------LKK---------
---SLN----GK---RYLIV---LD-DIWS-CE---------------------------
--------------------VWD-G--MRRCF---PT-ED-N---A-GSRILLT--TR--
--NNE-V-ACY-A---DS-E--N--LSLK------MDLMGPD--E-S-WSLFKSAAF---
---------------S---S-----E-E--L--P-Y------E-FET-VG-KQIAD----
--ECH--------GLPLT-IAV----------VAGLL-K------------SK-RA-I--
----E-----------DW-E---------------------SVAE--------------D
V-K----SFLTNDLGN-------Q---C--SHAL------GL--S--------YNYLT--
---------------------SDLK--------TCLLHFG-I-FPEDSE---I-PA---K
--KLMRSWM------------------------------------------A-EGF----
------L-------------KL-------------EK-DL---E---------GEAEKCL
QE-----------LVD-RCL-----VL-----V---------C--KKS---PDG------
-----TK----I------------R------SC--K--V---H------D-----L---I
---Y-DLCLRE-I-Q------------RGSIF------------------------
>PHT62066.1
------------------------------------------------------------
---------------------------------------------------------KP-
---------------------V----I------N--------------RS-SI--ASKI-
----N-----V----G-----FE------------------------EE----------T
-----------------E-W-I---------I--------RK-L------------T---
-----S----------------GPAE---------V-DV---------IS---------I
-LGMPGLGKTTLAY----RVYI-EKSVV----G-HFDIRAWCT-------V---DQE-RN
EKKLLQKI---------------------F---N--EVI--G-------L--KE------
------------------------------------------------------------
-----------------S----E-------------------------------------
--------------D------------------------------Y----I---------
-----------------------D------------------------------------
----D--------D-------------VAD-R----------------LWR---------
---QLF----GK---RYLIV---LD-DLWD-TA---------------------------
--------------------TWD-E--LTRPF---PT-EF-Q---K-GSRVILT--SR--
--KKE-V-ALH-G-KRHS-------VPLD------LRLLRPD--E-S-WELLEKRVF---
---------------G---E-----E-R--C--P-D------E-LKD-VG-EKIAR----
--KCD--------GLPLV-LDL----------IGGVISR------------ME-KK----
----E---A-------LWLE----------------------VLN--------------N
L-----SSFIFKDEEE-----------V--MKVI------QL--S--------YDHLS--
---------------------GHLK--------PCLLYLA-S-YPKDKN---I-AI---S
--WLKDLWS------------------------------------------D-EGL----
------V------------EPT-----------D-LK-SV---E---------EVTEVCV
DE-----------SIS-SSL-----VI-----------------------V---------
--------------RG--GR--H-P------SC--Q--I---H------D-----L---V
---H-DFCSII-A-R------------KEKLF------------------------
>PHT62071.1
---------------------------------------------S--------TVQEF-
--------------------------P-----SS-----------------S-----K-D
I-----P------Y-------V----E----------------------N------N---
----M-----V----G-----RD------------------------DQ-----------
-RKRLVEDLTRSYSGEPK-R-L---------V--------ED-L------------T---
-----R----------------SYSG-E-------P-KV---------IP---------I
-VGMGGIGKTTLAN----EVYN-DARIS----S-HFDVCAWAT-------V---SQQ-QN
AKDILLSL---------------------L---R--ST----------------------
--------------------------------KV--------------------------
-----------------D----K--------------V----------------------
------------FTG---------------------S-----------------------
-----------------------E---------A--------------------------
----K----------------------LAD-M----------------LQK---------
---SLK----GK---RYLIV---LD-DMWK-TE---------------------------
--------------------VWD-S-----------------------------------
-----------------------------------MDFMDQD--D-S-WNLVKSAAF---
---------------A---N-----E-A--L--P-S------E-YKN-IG-KQIVD----
--ECH--------GLPLT-IVV----------VAGLL-K------------SK-RA-I--
----E-----------DW-K---------------------SVAK--------------D
V-K----SFVTNDADE-------R---C--LRVL------GL--S--------YNHLT--
---------------------NDLK--------TCLLYFE-I-FPEEAE---I-LV---N
--HLMRIWM------------------------------------------A-EGF----
------L-------------NL-------------EN-DL---G---------EEAEKCL
QH-----------LVN-RSL-----VL-----V---------C--KKS---RDE------
-----TK----I------------R------SC--K--V---Q------D-----L---I
---Y-DLCLRE-F-Q------------RGNVR------------------------
>PHT62347.1
------------------------------------------------------------
--------------------------S-HT--SS-----------------VLA--RTLR
I------------D------------D----------------------E----------
----I-----V----G-----FE------------------------DE-----------
-I---------------G-T-L---------I--------RQ-L------------T---
-----G----------------G-SK-K-------R-DI---------IS---------I
-VGMPGAGKTALAN----RLFL-DKSVV----R-HFDVHARCY-------M---SSA-HS
RRERLLSI---------------------LEMLHV-SI---D-----ESS--LL------
---------------------------------S--------------------------
-----------------K----K-------------------------------------
--------------T------------------------------N--------------
------------------------------------------------------------
----D----------------------LAA-M----------------LRK---------
---ILH----TG---RYLIL---LD-DVPD-AR---------------------------
--------------------AWD-D--LEPCF---C--DT-N---N-GSRILLT--TR--
--HYN-V-ANN-V-KLLS-------EPLC------LRMLDDG--E-S-WMLLKKKVF---
---------------G---E-----G-F--C--S-P------L-LEK-VG-RKIAR----
--KCG--------GLPLS-IVF----------VACILAR------------KE-RA-E--
----Q-----------CW-K---------------------QVAR--------------S
L-GSE----IPCY--------------P--ENII------EQ--S--------YQDLP--
---------------------YHLK--------SCFLYFG-M-FSDQEE---I-NI---S
--KLTLLWI------------------------------------------G-EGF----
------V-------------KG----------DE-HK-SL---E---------DIAEGYL
KN-----------LVE-SNL-----VM-----L---------A--KRS---YGG------
-----K-----V------------K------VC--R--I---H------D-----I---L
---F-HFCKAR-A-H------------TENLI------------------------
>PHT63268.1
------------------------------------------------------------
---------------------------------------------------------QP-
---------------------V----ES-----K---------------S-LI--TSKI-
----I-----V----G-----FE------------------------EE----------T
-----------------N-W-L---------I--------NQ-L------------T---
-----S----------------GPKD---------L-DV---------IS---------I
------------------------------------------T-------V---DQD-YD
EKNLLVKL---------------------F---N--QVT--G-------S--YL------
---------------------------------K-------------------------F
-----------------S----E-------------------------------------
---------------------------------------------D----I---------
-----------------------D------------------------------------
---------------------------VAD-E----------------LRR---------
---KLH----GS---RYLIV---LD-DVWD-ID---------------------------
--------------------TWD-D--LTRPF---P--NV-K---K-GSRIIFT--TR--
--QME-V-AFR-G-RGTT-------DPLN------LRLLKPE--E-S-WELLEKRAF---
---------------G---K-----E-S--C--P-D------E-LLD-VG-KEIFQ----
--NCK--------GLPLV-VDL----------IAGVIAG------------LE-KS----
----K---A-------MWFEVRNNLNSFIFGSEVDVMKVIEXVRN--------------N
L-----NSFIFGSEVD-----------V--MKVI------EL--S--------CNHLP--
---------------------HHMK--------PCFLYLA-K-YPKDTK---I-SR---D
--LLKVYWR------------------------------------------A-EGL----
------V------------EQT-----------E-MK-SL---E---------EVMENYL
DN-----------LIS-SSL-----VI-----------------------AFN-------
-------------EIGD-----S-P------SC--Q--L---H------D-----L---V
---H-GFCLIK-A-R------------REKLF------------------------
>PHT63352.1
------------------------------------------------------------
-----------------------------M---------------------L------QH
L-------------------------E----------------------G------D-I-
----V-----Q----G-----LD------------------------ED-----------
-L---------------E-I-I---------V--------RR-L------------T---
----------------------EPLS-D-------L-QI---------VT---------I
-SGMGGIGKTTLAR----KAHD-HLKIR----Y-HFDIRVWVT-------I---SQV-YG
SRNVLLEA---------------------L---H--CI---S-----KQT--N-------
-I------------------------------DI--------------------------
-----------------E----K-------------------------------------
--------------D---------------YEK---KD-------D--------------
-----------------------N------------------------------------
----E----------------------LAD-L----------------VQK---------
---KLK----GP---RYLVV---VD-DIWS-TD---------------------------
--------------------VWD-S--IRAIF---P--DC-N---N-KSRILLT--TR--
--ETK-V-AIY-V----N-P--VS--PHE------MNTLNLE--N-S-WKLLRDKVF---
---------------G-P-K-----Y-D--H--P-P------E-LEE-IG-KQIAE----
--KCQ--------GLPLT-ISV----------IAGHLSK------------VA-RT-L--
----E-----------SW-M---------------------DVSR--------------T
M-G----EIIASH-PD-------K---C--LGVL------GL--S--------YHNLP--
---------------------NHLK--------PCFLSMG-S-FPEDYQ---A-ET---W
--RLIQLWI------------------------------------------A-EGF----
------I-------------RR--------P-ES-DK-SL---E---------EVAEDYL
ED-----------LIS-RNL-----II-----V---------N--KRR---FNS------
-----E-----I------------K------VC--G--M---H------D-----L---L
---R-EFCLTE-V-E------------MKKFL------------------------
>PHT63567.1
------------------------------------------------------------
------------------------------------------------------------
---------------------V----ES-----K---------------S-LT--GGKI-
----I-----V----G-----FT------------------------EE----------T
-----------------N-W-L---------I--------RK-L------------T---
-----R----------------GPAS---------L-DV---------IS---------V
-TGMPGSGKTTLAY----KVYH-DKSVC----S-HFDLRAWCT-------V---DQE-YN
ENNLLVKL---------------------L---N--QVT--S-------S--DL------
---------------------------------K-------------------------F
-----------------S----E-------------------------------------
---------------------------------------------D----I---------
-----------------------D------------------------------------
---------------------------VAD-K----------------LRK---------
---QLY----GK---RYLIV---LD-DVWD-IG---------------------------
--------------------TWD-D--LTRPF---P--KV-V---N-GSRIILT--TR--
--QKK-V-AFH-A-KGNT-------DPLN------LRLLRPE--E-S-WELLEKRAF---
---------------G---K-----E-S--C--P-A------E-LLD-VG-KEIAQ----
--NCK--------GLPLV-VDL----------IAGVIAG------------RE-KT----
----K---S-------LWLE----------------------VRN--------------N
L-----NSFILNSEVD-----------V--MKVI------EL--S--------YDHLP--
---------------------HHLK--------PCLIYLA-S-FPKDSE---V-DR---D
--ELKMYWR------------------------------------------A-EGL----
------I------------EQT-----------G-MK-SV---E---------EVMEVYL
DN-----------LIS-SSL-----VI-----------------------AFS-------
-------------DIRN-----L-P------IC--H--I---H------D-----L---V
---H-DFCLVK-A-R------------EEKLF------------------------
>PHT63569.1
--------------------------------------------------------VVH-
--------------------------------ST-----------------K-----KS-
---------------------V----ES-----K---------------S-IT--AGKI-
----I-----V----G-----FE------------------------EE----------T
-----------------N-W-L---------F--------SK-L------------T---
-----S----------------GPKE---------L-DV---------IS---------I
-TGMPGSGKTTLAY----KVYN-DESVC----S-HFDLRAWCT-------V---DQE-YD
EKKLLMKL---------------------F---N--QVA--G-------L--DL------
---------------------------------K-------------------------F
-----------------S----E-------------------------------------
---------------------------------------------D----I---------
-----------------------D------------------------------------
---------------------------VAD-K----------------LRK---------
---QLY----GK---RYLIV---LD-DVWD-TT---------------------------
--------------------TWD-D--LTRPF---P--DV-E---K-GSRIILT--TR--
--QKE-V-AFH-G-KGNT-------DPLN------LRLLRPE--E-S-WELLEKRAF---
---------------G---E-----Q-S--C--P-D------E-LLE-VG-KEIAQ----
--NCK--------GLPLI-VDL----------IAGVTAG------------LE-KK----
----K---A-------VWLE----------------------VRN--------------N
L-----NSFILNSEVD-----------V--MKVI------EL--S--------YEHLP--
---------------------HHMK--------PCFLYLA-S-FPKDAK---I-SR---D
--RLKMFWR------------------------------------------A-EGL----
------V------------EQT-----------E-MM-SL---E---------EVMEIYL
DN-----------LIS-SSL-----VI-----------------------ASN-------
-------------DIGD-----I-P------TC--Q--L---H------D-----L---V
---H-GFCLIK-A-R------------EEKLF------------------------
>PHT63821.1
------------------------------------------------------------
---------------------------------PS----------------KHL----P-
---------------------N----QH-----S---------------NPVSD-DDEI-
----------V----G-----FE------------------------IE----------T
-----------------E-K-L---------I--------QY-L------------T---
-----R----------------GTSE---------L-DV---------IP---------I
-VGMGGQGKTTIAR----KVYN-KDMIV----S-HFDVQAWCI-------I---SQS-YN
LTELLQDI---------------------F---S--QVT--G-------S----------
---------------------------------K--------------------------
----------------------D-------------------------------------
--------------NG-----------------------------D--------------
-------------K---------E------------------------------------
----D--------I-------------LSA-K----------------LRK---------
---SLM----GK---RYLIV---LD-DMWD-CM---------------------------
--------------------AWD-D--LCLCF---P--DG-G---N-RSRVVVT--TR--
--LEK-V-GEH-V-KYYT-------DLNF------LPFLTPD--E-S-CKLLQKKVF---
---------------Q---K-----E-D--L--P-P------E-LQD-VS-LAVAE----
--KCK--------GLPLV-IIF----------VAGII--------------KR-NK-ME-
----A---S-------WWHE----------------------VKD--------------A
L-----FEYLDHESGE-------Y---S--LSTM------QL--S--------YDNLP--
---------------------DYLK--------PCLLYMG-M-FPEDER---I-PV---S
--KLISLWI------------------------------------------A-EGF----
------V------------QNI----------ES-GR-LK---E---------EIAEDYL
MD-----------LIS-SNV-----VM-----V---------S--RR---RYNG------
-----K-----V------------K------YC--Q--V---H------D-----V---V
---L-HFCLEK-S-R------------QENFM------------------------
>PHT63825.1
------------------------------------------------------------
--------------------------------EPS----------------KRQ----P-
---------------------I----QH-----S---------------DLIY--DEEI-
----------V----G-----FH------------------------ND----------M
-----------------K-R-I---------I--------QH-L------------I---
-----Q----------------GANE---------V-DV---------VT---------I
-VGMGGLGKTTCAR----KVYS-SEIIV----S-NFDVRAWCI-------I---SQT-YN
RRELLQEI---------------------F---S--QVT--G-------S----------
---------------------------------K--------------------------
----------------------D-------------------------------------
--------------KG-----------------------------D--------------
-------------K---------D------------------------------------
----D--------I-------------LAD-E----------------LRR---------
---SLM----GK---RYLIV---LD-DMWD-GI---------------------------
--------------------AWD-D--LRLCF---P--DS-G---N-RSRIVVT--TR--
--LEK-V-GEH-V-KRYT-------DLYF------LPFLTPE--E-S-CRLLHKKVF---
---------------Q---K-----D-D--C--P-P------D-LQD-VS-QAVAK----
--RCK--------GLPLV-IVL----------VAGII--------------KK-KK-ME-
----A---S-------WWHE----------------------VKK--------------S
L-----LSCL-GDSEG-------Y---G--LSTM------KL--S--------YDNLP--
---------------------DYLR--------PCLLYMG-M-FPEDAR---I-PA---S
--KLISLWI------------------------------------------A-EGF----
------V------------QNI----------ES-GR-L----E---------EAAEEYL
MD-----------LIR-GNV-----VM-----V---------S--RT---RYNG------
-----K-----V------------K------DC--Q--V---H------D-----V---V
---L-HFCLEK-S-K------------EEKFM------------------------
>PHT63833.1
--------------------------------------------------------HMV-
--------------------------------DPS----------------EHL----P-
---------------------T----QH-----S---------------NPVN--DEEM-
----------V----G-----FE------------------------IA----------A
-----------------E-K-L---------I--------QY-L------------T---
-----R----------------GTSE---------Q-DV---------IP---------I
-VGMGGQGKTTIAR----KLYN-DNIIV----S-HFDVRAWCI-------V---SQR-YN
RRGILQEI---------------------F---S--QVT--G-------S----------
---------------------------------K--------------------------
----------------------D-------------------------------------
--------------NG-----------------------------D--------------
-------------E---------V------------------------------------
----G--------E-------------LAD-K----------------LRK---------
---SLM----GK---RYFIV---LD-DMWD-CM---------------------------
--------------------AWD-E--LRLCF---P--DV-G---N-RSRIVIT--TR--
--LEK-V-GAH-V-MNHT-------DSYF------LPFLTPE--E-S-CQLLQKKIF---
---------------P---R-----E-G--F--P-P------E-LED-VS-LAVAK----
--RCK--------GLPLV-VVL----------VAGII--------------KK-KK-MK-
----E---S-------WWHE----------------------VKK--------------S
L-----LSYV-GESEG-------Y---G--LSTM------KL--S--------YDNLP--
---------------------DYLR--------PCLLYMG-M-FPEDAR---I-PV---S
--KLINLWI------------------------------------------A-EGF----
------V------------QNI----------DS-GI-SM---E---------EAAEGYL
MD-----------LVR-SNV-----VM-----A---------S--RR---IYNG------
-----K-----V------------K------YC--H--V---H------D-----V---V
---L-HFCLRK-S-R------------EEKFM------------------------
>PHT64340.1
--------------------------------------------------------LTM-
-------------------------PSR----------------------------DMIN
V-----A------K------------Q---------------------EE----------
----L-----V----G-----FT------------------------DK-----------
-R---------------H-R-L---------I--------DQ-L------------T---
-----R----------------G-SS-Q-------L-SV---------IA---------I
-VGKPGVGKTTLAK----RFYN-DPGVS----N-HFDICAFLT-------V---SRV-YD
NRELLLEI---------------------L---R--DIT--G------------------
--------------------------------HN--------------------------
-----------------D----T----------------------V--------------
---------------------------------------------DGRI-----------
------------FS---------D------------------------------------
---------------------------LPE-M----------------LVE---------
---RLH----GK---RFLIV---MD-DVWD-AE---------------------------
--------------------AWN---VLSASL---PK-DD-S---T-GSRILLT--TR--
--SDD-V-AQY-T-AAGF-Q--LH-NIHH------LRPLGEE--D-S-RILLEKKIF---
---------------Q---Q-----E-S--C--P-P------E-LKG-LA-KQLSK----
--KTK--------GLPFA-IIL----------VAGILAN------------AE-KT-A--
----E-----------HW-T---------------------EVQE--------------S
L-DQT--KIDGND------------QDL--SSII------GM--S--------YQGLP--
---------------------DCLR--------HCFLYFG-A-FPQDDE---I-LT---S
--KLIRLWI------------------------------------------A-EGL----
------I-------------QQ----------TE-GK-SL---E---------DVAVDYL
ML-----------LIG-RGL-----IM-----A---------E--QKS---SKD------
-----R-----V------------K------SC--R--V---R------D-----L---I
---S-EFCLAK-A-K------------QENVY------------------------
>PHT66394.1
------------------------------------------------------ALNTV-
-------------------------PA-Q---TS-----------------NLA--RFPM
M------------N------------E----------------------E----------
----I-----V----G-----FE------------------------DV-----------
-I---------------E-N-L---------R--------DQ-L------------I---
-----K----------------G-TK-G-------R-DV---------IS---------V
-VGMPGLGKTTLAY----RLYY-DRLIT----S-HFDIRAQCC-------V---SQV-YS
RKDLLVAI---------------------L---RD-AV---N-----VDS--GC------
---------------------------------R--------------------------
-----------------E----K-------------------------------------
--------------Q------------------------------A--------------
-----------------------D------------------------------------
----E----------------------LAD-Q----------------LRK---------
---TLF----SK---RYLIL---LD-DVWE-TS---------------------------
--------------------VWD-D--LIGCF---Q--DV-N---N-GSRVILT--TR--
--NHE-V-ATY-A-RFQS-------DPHP------LRMFNND--E-S-WELLRKKVF---
---------------G---E-----E-S--C--P-L------L-LNN-IG-QQIAM----
--KCG--------QLPLS-VAL----------VAGILAE------------ME-KK-V--
----E-----------CW-E---------------------QLAN--------------N
L-GPH----IQKD--------------S--RSVI------EQ--S--------YQILP--
---------------------YHLR--------SCFLYFG-A-FLEDNV---I-DV---S
--KLTWLWI------------------------------------------S-EGF----
------I-------------RS----------CE-GK-SL---E---------DIAEGYL
EN-----------LIG-RNL-----VM-----G---------T--KRS---PQG------
-----K-----I------------K------AC--R--I---H------D-----L---L
---H-DFCKER-A-K------------EEMRI------------------------
>PHT66870.1
-------------------------------------------------------LNTV-
-------------------------PA-H---TS-----------------NLA--RSPM
M------------N------------E----------------------E----------
----I-----V----G-----FE------------------------DV-----------
-I---------------E-K-L---------R--------DQ-L------------T---
-----K----------------G-TK-G-------R-DV---------IS---------I
-VGMPGLGKTTLAY----RLYS-DRLVA----S-HFDIRAQCC-------V---SQV-YS
RKDLLMAI---------------------L---RD-AI---S-----VNF--EC------
---------------------------------S--------------------------
-----------------G----K-------------------------------------
--------------Q------------------------------P--------------
-----------------------D------------------------------------
----E----------------------LAD-Q----------------LRK---------
---TLL----PK---RYLIL---VD-DMWE-TR---------------------------
--------------------VWD-D--LIGCF---Q--DA-N---N-GSRIILT--TR--
--NIE-I-ANY-T-RFRS-------DPLQ------LRMFNED--E-S-WELLRKKLF---
---------------C---E-----E-S--F--S-P------L-LSK-IG-KEVAK----
--KCE--------HLPLS-VVL----------VAGILAE------------ME-KK-E--
----E-----------CW-E---------------------QFAN--------------N
L-GPH----IHKD--------------S--RAII------EQ--S--------YQILP--
---------------------YHLR--------SCFLYFG-R-FLEDSV---I-PV---S
--KLTRLWI------------------------------------------S-EGF----
------V-------------RS----------CK-GK-SL---E---------DIAEGYL
EN-----------LIG-RNL-----VM-----G---------T--KWN---CRG------
-----K-----I------------K------AC--R--V---H------D-----L---L
---H-DFCKER-A-K------------EEMRL------------------------
>PHT66874.1
--------------------------------------------------------NAV-
-------------------------TA-HK--SS-----------------NLV--RSSR
M------------N------------Q----------------------E----------
----I-----I----G-----FE------------------------DV-----------
-I---------------E-K-L---------R--------DQ-L------------I---
-----K----------------G-TK-G-------R-DV---------IS---------I
-VGMPGLGKTTLAY----RLYY-DRSVS----S-HFDIRAQCC-------V---SQL-YS
RKELLMAI---------------------L---SD-AI---T-----EKF--ER------
---------------------------------S--------------------------
-----------------K----K-------------------------------------
--------------Q------------------------------P--------------
-----------------------D------------------------------------
----E----------------------LAD-Q----------------LRRKQPDELADQ
LRKTLL----PR---RYLIL---VD-DVWE-TS---------------------------
--------------------VWD-D--LVGCF---N--DA-N---N-GSRIILT--TR--
--NLE-V-ANY-T-RFQS-------DPLQ------LRMFNDD--E-S-WELLRKMVV---
---------------G---E-----E-S--C--S-P------L-LTK-VG-QQIAK----
--KCG--------QLPLS-VVL----------VAGILAE------------LE-KE-E--
----E-----------CW-K---------------------QFAN--------------N
L-----------------------------------------------------------
---------------------------------------------EDNV---L-PV---R
--ELTWLWI------------------------------------------S-QGF----
------V-------------KS----------CE-GK-SL---E---------DIAQGYL
ED-----------LIG-RNL-----VM-----G---------T--KTS---SRG------
-----K-----T------------K------AC--R--I---H------D-----L---L
---H-DFCKER-A-K------------EENFL------------------------
>PHT66876.1
--------------------------------------------------------NAV-
-------------------------TA-HK--SS-----------------NLV--RSSR
M------------N------------E----------------------E----------
----I-----I----G-----FE------------------------DV-----------
-I---------------E-K-L---------R--------DQ-L------------I---
-----K----------------G-TK-G-------R-DV---------IS---------I
-IGMPGLGKTTLAY----RLYY-DWSVS----S-HFDIRAQCC-------V---SQL-YS
RKELLMAI---------------------L---RD-AI---N-----EKF--ES------
---------------------------------S--------------------------
-----------------E----K-------------------------------------
--------------Q------------------------------P--------------
-----------------------D------------------------------------
----E----------------------LAY-Q----------------LHR---------
---TLF----SR---RYLIL---VD-DVWE-TS---------------------------
--------------------VWD-D--LVGCF---R--DA-N---N-GSRIILT--TR--
--NLD-V-ANY-T-RFYS-------DPLQ------LRMFNED--E-S-WELLRKKVF---
---------------G---E-----E-S--C--P-P------L-LTK-VG-QQIAK----
--KCG--------QLPLS-VVL----------VAGILSE------------LE-KE-E--
----E-----------CW-E---------------------RFAN--------------N
L-GPH----IHKD--------------S--RAII------EQ--S--------YQILP--
---------------------YHLR--------SCFLYFG-A-FPEDSV---V-HV---S
--TLAQLWI------------------------------------------S-QGF----
------V-------------KS----------CE-GK-IL---E---------DIAEGYL
EN-----------LIG-RNL-----VM-----G---------I--KRN---SQG------
-----K-----I------------K------TC--C--L---H------D-----L---L
---H-DFCKER-S-E------------EENFI------------------------
>PHT66877.1
-------------------------------------------------------NSTV-
-------------------------TA-HA--SS-----------------SLT--QSLR
M------------D------------E----------------------E----------
----I-----V----G-----FK------------------------DV-----------
-T---------------K-K-L---------K--------DQ-L------------I---
-----N----------------G-TK-G-------R-DV---------IT---------I
-AGMPGLGKTTLAY----SLYS-DRLVA----S-HFDRCAQYC-------V---SQV-YS
RKDLLLAV---------------------L---HD-VM---G-----ENP--QR------
---------------------------------E--------------------------
-----------------F----K-------------------------------------
--------------R------------------------------A--------------
-----------------------D------------------------------------
----E----------------------LAD-E----------------LRK---------
---ALF----SK---RYLIL---ID-DVWE-TS---------------------------
--------------------VWD-D--LVGCF---Q--DA-N---N-GSRVILT--TR--
--NHE-V-ANY-A-RFHS-------DPLL------LRMFNDD--E-S-LELLRKKVF---
---------------G---E-----E-S--F--P-P------L-LTN-IG-KQIAK----
--RCG--------GLPLS-VSL----------VAGILLK------------ME-KK-E--
----E-----------CW-E---------------------QVAN--------------N
I-GPY----IHND--------------S--RAIL------EH--S--------FRVLP--
---------------------YHMR--------SCFLYFG-S-FLEDSV---I-PI---S
--KLTRLWI------------------------------------------S-EGF----
------V-------------KS----------CN-GK-SL---E---------DIAEGYL
EN-----------LIG-RNL-----VM-----G---------T--KRS---SRG------
-----K-----I------------K------AC--R--I---H------D-----L---L
---H-DFCKER-A-K------------EQNLF------------------------
>PHT66878.1
------------------------------------------------------AMYTV-
-------------------------AA-HT--SS-----------------NLA--RSPR
M------------T------------E----------------------E----------
----I-----V----G-----FK------------------------DV-----------
-I---------------Q-T-L---------R--------GQ-L------------I---
-----S----------------G-TK-E-------R-RV---------IP---------I
-VGMPGLGKTTLAY----RLYF-D------------------------------------
------------------------------------------------------------
---------------------------------R--------------------------
-----------------G----K-------------------------------------
--------------L------------------------------A--------------
-----------------------D------------------------------------
----E----------------------LAN-E----------------LRK---------
---ALF----SK---RYLVL---LD-DVWE-VN---------------------------
--------------------VWD-D--LIGCF---N--DA-S---N-GSRIILT--TR--
--NFE-V-ANY-T-RFQS-------DPLQ------LRMFNED--E-S-WELLRKKVF---
---------------G---E-----E-N--C--S-T------L-LTK-IG-RQIAE----
--KCG--------QLPLS-IAL----------VAGILAE------------ME-KK-E--
----E-----------CW-E---------------------QLAN--------------N
L-GPH----IHKD--------------S--RAII------EQ--S--------YQILP--
---------------------YHLR--------SCFLYFG-S-FLEDSV---I-DV---P
--RLTRLWI------------------------------------------S-EGF----
------I-------------KS----------CE-GK-SL---E---------DTAKGYF
EN-----------LLG-RNL-----VM-----G---------T--KRR---YGG------
-----E-----I------------K------AC--R--V---H------D-----L---L
---Y-DFCKER-A-K------------EENLL------------------------
>PHT67191.1
-----------------------------------------KSAEA--------TTYSS-
--------------------------S------S-----------------R-----KYS
T-------------------------E----------------------Q------N-T-
----F-----V----G-----MK------------------------DE-----------
-F---------------N-T-I---------L--------DR-L------------T---
----------------------DQTN-D-------L-TV---------IS---------L
-VGMGGIGKTTLAR----KVYD-NPSIR----C-RFDKLAWVT-------I---SEV-YG
ERQMLLEL---------------------V---S--SIIR-N-----RTD--D-------
---------------------------------N--------------------------
-----------------N----Q-------------------------------------
--------------K---------------------MS-------N--------------
-----------------------D------------------------------------
----Q----------------------LIE-V----------------AYR---------
---GLK----GK---RFLVV---ID-DIWS-TQ---------------------------
--------------------DWD-Q--MRRIF---P--ND-N---N-KSRILLT--TR--
--LNY-V-ADY-A---S--P--DS-PPHG------MSFLSLD--D-S-WNLFTGRLF---
---------------K---T-----D-P--C--P-P------Q-LIK-IG-KHIIQ----
--QCR--------GLPLS-IVV----------IAGLLCK------------MD-PT-H--
----S-----------NW-K---------------------KVEE--------------N
M-N----SFFGTV-SE-------Q---C--QSIL------SL--S--------YSYLP--
---------------------QHLK--------PCFLYVV-G-FPEDIE---I-SV---S
--KLIKLWI------------------------------------------A-ELF----
------V-------------KG----------RS-NK-RL---E---------VVAEEYL
DE-----------LID-RSL-----IL-----A----------G-TRK---PAG------
-----R-----M------------K------TC--K--I---H------D-----L---L
---R-QLCIRE-A-Q------------FENFM------------------------
>PHT67192.1
------------------------------------------KELA--------RT-SS-
--------------------------S------S-----------------T-----RYA
T-------------------------G----------------------P------N-T-
----I-----V----G-----ME------------------------DD-----------
-F---------------K-T-V---------V--------DH-L------------T---
----------------------AQTD-E-------L-TV---------TP---------V
-VGMGGIGKSTLSR----KVYH-DQFIQ----H-RFDTCAWVT-------V---SEN-YN
ERQVLLDV---------------------V---S--SIRRIN-----RTN--E-------
---------------------------------S--------------------------
-----------------I----K-------------------------------------
--------------N---------------------IN-------S--------------
-----------------------D------------------------------------
----Q----------------------LAE-I----------------AYR---------
---SLK----GR---RFLIV---ID-DLWS-NE---------------------------
--------------------AWD-Q--MQRLF---P--DD-K---K-KSRILLT--TR--
--LKY-V-ADY-V---SC-P--EF-PPHN------MSFLTSD--D-S-WSLFTERLF---
---------------R---K-----D-P--C--P-P------Q-LEP-IG-KHIIQ----
--QCQ--------GLPFS-ITV----------IAGLLGK------------VE-PT-R--
----D-----------NW-K---------------------KVEE--------------N
L-N----SFVVTV-SE-------Q---C--QTIL------SL--S--------YRYLP--
---------------------QHLK--------ACFLYIG-G-FPEDME---I-SV---S
--KLIRLWI------------------------------------------A-ELF----
------V-------------KP----------RS-NK-RL---E---------VVAEEYL
QD-----------LID-RSL-----IL-----A----------G-TQR---PDG------
-----R-----M------------K------TC--K--S---H------D-----L---L
---R-QLCIRE-S-Q------------FDNFM------------------------
>PHT67195.1
--------------------------------------------LT--------TT-SY-
--------------------------S------L-----------------V-----KNN
T-------------------------E----------------------E------T-T-
----F-----V----G-----MK------------------------DD-----------
-L---------------D-A-I---------V--------NC-L------------N---
----------------------AQMK-E-------L-IV---------IS---------V
-VGMGGIGKTTLAR----KVFD-DSTIR----C-RFDKHAWVT-------I---SEQ-YN
KRKMLLEV---------------------A---S--SV-----------G--G-------
--------------------------------II--------------------------
-----------------N----Q-------------------------------------
--------------E---------------------TS-------N--------------
-----------------------D------------------------------------
----R----------------------LME-I----------------VYR---------
---GLK----GR---KFLIV---ID-DIWS-TE---------------------------
--------------------AWD-Q--VRRIF---P--ND-Y---N-KSRIILT--TR--
--LKN-V-ADY-A---SS-P--DF-PPHD------VSFLSLD--D-S-WKLFTGRLF---
---------------R---M-----D-P--C--P-L------Q-LVK-IG-KHIIQ----
--QCQ--------GLPLS-IVV----------IAGLLGK------------IG-LT-R--
----D-----------NW-K---------------------KIEE--------------N
L-N----SFFGTV-SE-------Q---C--QAIL------SL--S--------YNCLP--
---------------------PYLK--------ACFLYIG-G-FPEDLE---I-RV---S
--KLIRSWI------------------------------------------A-EQF----
------I-------------KE----------RS-NK-RL---E---------VVAEEYV
QE-----------LMD-RNL-----IL-----A----------G-RRK---PNG------
-----R-----I------------K------TC--K--I---H------D-----L---L
---R-QLCIRE-A-Q------------IENVV------------------------
>PHT67369.1
-------------------------------------------NRGDE------E-----
---------------------------------------------------R-----KAP
V--------------------V----E----------------------E------DD--
----V-----V----G-----FD------------------------EE----------A
-----------------K-T-V---------I--------DR-L------------I---
-----G----------------G-SD-D-------V-EV---------VP---------V
-VGMPGLGKTTLAY----KIYK-DPKVE----Y-EFFTRVWVY-------V---SQR-FK
RREIFLNI---------------------I---S--KF-----------T----------
--------------------------------RN--------------T-----------
-----------------K----Q----------------------Y--------------
------------------------------------HDT------T--------------
-------------E---------E------------------------------------
----D----------------------LAN-E----------------VKE---------
---LLG-K--GG---KYLIV---LD-DVWT-ME---------------------------
--------------------AWE-R--IKVAF---P--NN-G---K-RNRVLMT--TR--
--QTN-V-AKR-----CN-D-----EPHN------LKFLTKD--E-S-WELLEKKVF---
---------------H---K-----E-K--C--P-P------E-LEW-PG-KSIAE----
--KCM--------GLPLA-IVV----------IAGALIG------------KG-KT-T--
----R-----------EW-E---------------------FVAD--------------S
V-GE---HLINRD-PE-------N---C--KKLV------QM--S--------YDRLP--
---------------------YDLK--------ACFLYCG-A-FLGGSQ---I-PA---R
--KLIRLWI------------------------------------------A-EGF----
------I-------------QY----------QG-P-LTL---E---------DIAEDHL
ND-----------LVN-RNL-----VM-----V---------M--QRS---YSG------
-----H-----I------------K------IC--R--V---H------D-----M---L
---H-EFCRHE-AMT------------EENL-------------------------
>PHT67370.1
-------------------------------------------SSTTP------QPR---
---------------------------------------------------Q-----LT-
L--------------------S----D----------------------E------DD--
----V-----V----G-----FE------------------------EE----------A
-----------------N-T-V---------I--------DR-L------------I---
-----N----------------G-SK-S-------L-ES---------VP---------I
-VGMPGLGKSTLAR----KVYK-DSRIN----F-EFFSCIWVN-------V---SRS-YN
KTEVLLSI---------------------L---K--NF-----------T----------
--------------------------------KP--------------L-----------
-----------------D------------------------------------------
-------------------------------------NK------S--------------
-------------D---------E------------------------------------
----K----------------------ITE-E----------------ICS---------
---FLE-K--GG---RCLIV---LD-DVWD-GE---------------------------
--------------------VMN-F--IEKIF---P--KG-D---K-GHRIMMT--SR--
--QNN-V-ASA-----FN-K-----NIHR------LNLLSDD--N-S-WLLLKKKVF---
---------------R---K-----E-S--C--S-S------D-LEE-PG-FSIAK----
--KCN--------GLPLA-IVV----------IAGALLG---------------KT-K--
----R-----------EW-E---------------------FVNR--------------N
I-GE---HLINPDSED-------S---C--SRFV------RM--S--------YDLLS--
---------------------YDEK--------ACFLYCA-T-FPRGFD---I-PT---W
--KLIRLWI------------------------------------------S-EGF----
------I-------------PF----------DK-N-LTP---E---------EKAEEYL
ND-----------LTK-KNL-----VM-----V---------M--NWT---ADD------
-----Q-----I------------K------TC--R--I---H------D-----M---L
---Y-EFCKKE-A-S------------EDDLF------------------------
>PHT67374.1
--------------------------------------------KTTH------QPE---
---------------------------------------------------K-----KNP
S--------------------S----E----------------------E------DD--
----S-----F----G-----FE------------------------EE----------A
-----------------S-T-V---------I--------NR-L------------I---
-----G----------------G-PK-N-------I-ET---------VP---------I
-IGMLGIGKSTLAR----KVSK-DPRIV----N-EFPNCIWVD-------V---SQT-YN
TKEILLKI---------------------L---G--DL-----------K----------
--------------------------------KE--------------L-----------
-----------------D----S-------------------------------------
-------------------------------------TK------T--------------
-------------E---------G------------------------------------
----Q----------------------LAN-E----------------IRM---------
---SLD-N--G----RCLII---LD-DVWN-QN---------------------------
--------------------IVSFF--FESIV---P--RN-Y---N-SHRIMIT--TR--
--DED-V-AT-------H-R-----NVHK------LNILDKD--R-S-WLLLEKKVI---
---------------K---K-----G-S--C--PRP------D-FEE-PG-RAIAE----
--KCG--------GLPFS-IEV----------IAEDLAK------------K--KA-K--
----W-----------EWDK---------------------VIQD--------------N
I-GE---SLIKRED-------------L--LKSV------KK--S--------YDMLS--
---------------------CRAK--------ACFLYCA-T-FPKDHD---I-SA---W
--KLIRLWI------------------------------------------A-EGF----
------V-------------EH----------DK-N-LTP---E---------KQAENYL
ND-----------LTK-KNL-----VM-----I---------K--ART---CDG------
-----R-----I------------K------KC--R--I---H------N-----L---L
---Y-EFCKKE-A-S------------KEDLF------------------------
>PHT67375.1
--------------------------------------QLSTLSRTTP------QPI---
---------------------------------------------------Q-----VN-
L--------------------S----D----------------------E------DE--
----V-----V----G-----FE------------------------EE----------A
-----------------Y-T-V---------I--------GK-L------------I---
-----D----------------G-SN-N-------L-EV---------VP---------I
-VGMSGLGKSTLAR----KVYK-DSRIS----F-EFFSSIWVN-------V---SRS-YN
KTEVLLSI---------------------L---K--RL-----------R----------
--------------------------------KQ--------------L-----------
-----------------D------------------------------------------
-------------------------------------DE------S--------------
-------------D---------E------------------------------------
----Q----------------------MVD-E----------------IRT---------
---RLG-Y--GG---KCLIV---LD-DVWS-TD---------------------------
--------------------IID-V--IIDVF---P--DN-N---K-GHRIMLT--TQ--
--LEE-V-ASC-----FN-R-----DFHK------LTFLSEE--N-S-WRLFKLKIF---
---------------R---K-----E-C--C--P-P------E-LEE-IG-RNIAK----
--KCS--------GLPLA-VVV----------IAGVLLG------------R--TT-K--
----R-----------DW-Q---------------------FVYE--------------N
M-GA---HLINRDQPN-------S---C--FRFI------KM--T--------YDLLS--
---------------------YYQQ--------ACFLYCA-S-FPRGFD---I-PA---W
--KLIRLWI------------------------------------------A-EGL----
------I-------------PI----------QN-H-LTL---E---------EQAEEYL
ND-----------LTK-KNL-----LM-----V---------M--EQS---LDG------
-----Q-----I------------K------TC--R--I---H------D-----I---F
---Y-EFCKTE-A-M------------VEDIV------------------------
>PHT67420.1
----------------------------------------ELPKKG-H------EL----
--------------------------T------------------------Q--------
-------------------------------------------------D------DE--
----V-----V----G-----FD------------------------EE----------A
-----------------N-K-V---------I--------KR-L------------F---
-----G----------------GPAE-S-------L-DI---------VP---------V
-VGMPGLGKTTLAR----KIYN-DYKLS----Y-EFFSIIWVY-------I---GQS-YK
IKDIFLNI---------------------L---K--VF-----------T----------
--------------------------------KH--------------I-----------
-----------------E----D----------------------H--------------
------------------------------------LND------D--------------
-------------V---------D------------------------------------
----T----------------------LAN-V----------------ISV---------
---YMS-K--GG---RCLIV---LD-DVWE-AI---------------------------
--------------------VID-Y--VKKVF---P--EN-K---K-GHRIMMT--TR--
--DGY-L-ATY-----AN-P-----DPHN------LKFLTPQ--E-S-FELLVKRVF---
---------------G---N-----G-S--C--P-D------E-LVG-LG-EKIAG----
--SCD--------GVPLA-VVV----------IAGALRG------------R--PN-K--
----S-----------DW-Q---------------------RVQK--------------N
V-AQ---HLYKNSQES-----------C--LKFV------QM--S--------YDRLP--
---------------------QEVQ--------TCFLYCG-I-FPRGFD---I-AS---W
--KLIRMWI------------------------------------------A-EGL----
------I-------------KP----------QQ-T-YTL---E---------EIAELHL
ND-----------LVN-RNL-----LI-----L---------M--QKR---SDG------
-----Q-----I------------K------AC--R--L---H------D-----M---L
---H-EFCRKE-A-T------------NKWLF------------------------
>PHT67537.1
-----------------------------------------------P------QPI---
---------------------------------------------------Q-----IN-
L--------------------S----D----------------------E------DD--
----V-----V----G-----LE------------------------EE----------A
-----------------N-T-V---------I--------DR-L------------I---
-----H----------------G-SE-K-------L-EV---------VP---------I
-VSIAGLGKSTLAR----KVYR-DSRIT----F-EFVSCIWVN-------V---SRS-YN
KTKVLLNI---------------------L---K--HL-----------R----------
--------------------------------KQ--------------L-----------
-----------------D----M-------------------------------------
-------------------------------------NK------S--------------
-------------D---------E------------------------------------
----Q----------------------MIK-E----------------IRT---------
---FLG-H--GR---RCLIV---VD-DVWS-TD---------------------------
--------------------IIE-F--IKHVF---P--SN-K---K-GHRIMMT--SR--
--FEE-V-GSC-----FN-H-----DCHK------LTFLTDE--E-S-WFLLNLKVF---
---------------G---K-----R-Y--C--P-S------E-LEE-TG-RNIAK----
--KCN--------GLPLS-VLV----------TAGVLAG------------R--TT-K--
----R-----------EW-Q---------------------LVYE--------------N
M-GD---CLIYSNDPR-------T---Y--VGLI------KM--S--------YDLLS--
---------------------YYQQ--------ACFLYCA-S-FPQSFN---I-PA---W
--KLIHLWI------------------------------------------A-EGF----
------I-------------PI----------QK-Q-FTL---E---------EQAEECL
ND-----------LTK-KNL-----LM-----V---------I--EQS---LDG------
-----K-----I------------K------TC--R--L---N------D-----M---F
---Y-EFCEKE-A-------------------------------------------
>PHT67801.1
-------------------------------------------IVD--------DE-IV-
--------------------------EVSI---------------------L------PN
L-------------------------G----------------------S------A-I-
----V-----W----G-----LD------------------------DD-----------
-V---------------E-L-I---------V--------ER-L------------R---
----------------------GQQS-D-------L-DI---------VT---------V
-SGMGGIGKTTLAR----RTHD-HLSIR----Y-HFDLRIWVT-------I---SQE-YR
RRNIFLDV---------------------L---H--CI---S-----KQA--N-------
-V------------------------------SI--------------------------
-----------------G----E-------------------------------------
--------------D---------------YDK---KD-------D--------------
-----------------------N------------------------------------
----E----------------------LAD-L----------------VRK---------
---NLM----GR---RYLVV---VD-DIWS-TD---------------------------
--------------------VWD-R--IRRIF---P--EC-N---N-RSRILLT--TR--
--DTK-V-AMY-A----D-S--NS--PHH------MTLLDLD--N-S-WKFICDRVF---
---------------G-P-E-----H-D--H--P-P------E-LEE-IG-KEIAE----
--KCQ--------GLPLT-ISV----------IAGYLSK------------TA-RT-L--
----E-----------SW-K---------------------YVTE--------------S
L-S----EIVASH-PD-------K---C--LGVL------GL--S--------YNHLP--
---------------------NHLK--------PCFLSMS-S-FPEDFQ---V-ET---C
--QLIQLWI------------------------------------------A-EDF----
------I-------------SV--------S-ES-GK-SL---E---------EVAKDYL
ED-----------LIS-RNL-----IG-----V---------R--KRR---FTG------
-----E-----I------------K------AC--G--M---H------D-----I---L
---R-EFCLTE-V-E------------MTNFM------------------------
>PHT67858.1
------------------------------------------------------------
-------------------------DT-LD--TE-----------------ELT--NTPR
M------------T------------E----------------------E----------
----V-----V----G-----FE------------------------DV-----------
-M---------------E-K-L---------R--------EQ-L------------I---
-----S----------------G-SK-Q-------L-DV---------IS---------V
-VGMPGLGKTTVAN----KLYS-DEFVV----S-RFEIRAQCC-------V---SQA-YS
RRNVLLSI---------------------L---RD-AI---G-----ESP--TL------
---------------------------------A--------------------------
-----------------K----L-------------------------------------
--------------S------------------------------T--------------
-----------------------D------------------------------------
----I----------------------LAD-Q----------------LRK---------
---ILL----RK---RYLIL---VD-DVWE-AS---------------------------
--------------------VWD-D--LRCCF---H--DD-N---N-GSRIILT--TQ--
--HGG-V-AEN-A-KSVS-------DPLY------LRLLNDD--E-S-WKLLKQKVF---
---------------G---E-----E-S--C--S-V------L-FSN-IG-KEIAN----
--KCR--------GLPLS-IVL----------VAGMLTK------------MK-KS-E--
----I-----------CW-K---------------------QVAM--------------N
L-CTD----ILSN--------------S--KTII------EQ--S--------YQSLP--
---------------------YHLK--------PCFLYFG-V-FLEDKE---I-NV---S
--ILTWLWI------------------------------------------A-EGF----
------I-------------KS----------RD-DK-SL---E---------DIAEGYL
ES-----------LIG-RNL-----VT-----V---------A--KWS---SSG------
-----K-----V------------K------TC--R--I---H------D-----L---L
---L-CFCKER-A-K------------EKNLL------------------------
>PHT69192.1
------------------------------------------------------------
--------------------------HDDIE-QP-----------------L-----SSK
--------------------------K----------------------D--------V-
----V-----V----G-----LD------------------------DD-----------
-F----------------LS-I---------A--------DK-L------------T---
----------------------GYPS-K-------L-DV---------VV---------I
-IGMGGIGKTTLAK----RIYH-DKLIE----Y-HFYVRGWIT-------I---SQR-YK
LRNLLLDL---------------------L---D--CT---S------------------
-Q------------------------------VP--------------A----------F
---------------RLD----E--------------M----------------------
--------------E------------------------------N--------------
-----------------------E------------------------------------
----E----------------------LAE-Q----------------LYK---------
---SLK----GR---RYLIV---MD-DVWN-AE---------------------------
--------------------AWN-D--VRRCF---P--ND-N---N-GSRVMVT--SR--
--ILK-V-ARF-I----S-P--LN-APHV------MRFLTVD--E-S-WKLLQEKLC---
---------------G---L-DSR-L-C--C--D-D------E-MGW-IG-KQIAE----
--KCK--------GLPLA-IVM----------VAGILSK------------VS-AT-A--
----S-----------RW-R---------------------YVAK--------------S
IHS----SFVKQEYSR-------Q---C--LDIL------AL--S--------YKHLP--
---------------------HHLK--------ACFLYMG-A-FPEDVE---I-PV---W
--RLIRLWT------------------------------------------A-EGF----
------I-------------KL----------ES-PK-TL---E---------WIAREYL
QD-----------LID-RSL-----IL-----V---------G--KRS---F-G------
-----R-----I------------K------TC--S--I---H------D-----V---L
---R-NFCLEE-A-Q------------REKLL------------------------
>PHT69760.1
----------------------------------------------------------T-
--------------------------TWNTV-ES-----------------------DSE
C----TP------H-------L----Q----------------------D--------T-
----V-----L----D-----LD------------------------ND-----------
-L----------------LT-I---------K--------SR-L------------I---
----------------------GPPS-K-------L-DV---------VS---------I
-IGMGGIGKTTLAR----QVYD-DIYME----H-HFYIRAWIT-------V---SQM-HQ
RREMLLGI---------------------L---R--YF---S------------------
-L------------------------------VN--------------------------
-----------------D----N--------------TYR--------------------
------------------------------------KS-------T--------------
-----------------------E------------------------------------
----E----------------------LAE-Q----------------VYR---------
---SLK----GR---RYLIA---MD-DVWD-TN---------------------------
--------------------AWD-D--MKRSF---P--DD-K---N-GSRVILT--SR--
--LAN-V-------------------------------------------------F---
---------------G---R-----E-T--C--P-P------E-LEK-AT-MQVVE----
--KCE--------GLPLA-IVV----------VAEFCSK------------IS-KM-R--
----S-----------RW-E---------------------DVAH--------------K
I-G----QVACRD-TE-------E---C--LNLL------VL--S--------YNHLP--
---------------------QRLK--------PCFLYMG-A-FPKNFE---I-SV---S
--RLIKLWI------------------------------------------A-AEF----
------V-------------KC----------TP-EK-DF---E---------EVAEGYL
RD-----------LID-RSL-----IM-----V---------K--KRT---TGG------
-----K-----V------------K------TC--E--V---H------D-----L---L
---H-DLLIRE-S-R------------KDRSI------------------------
>PHT69765.1
------------------------------------------------------------
--------------------------------ES-----------------------NSE
Y----SP------N-------L----Q----------------------A--------T-
----V-----L----E-----LD------------------------DD-----------
-L----------------MT-I---------K--------SR-L------------I---
----------------------GPPS-K-------L-DV---------IS---------I
-VGMGGIGKTTLAR----QVYD-DIYME----H-HFYIRAWIT-------V---SQM-HQ
HREMLLGI---------------------L---R--CF---S------------------
-L------------------------------VN--------------------------
-----------------D----N--------------TYL--------------------
------------------------------------KS-------T--------------
-----------------------E------------------------------------
----Q----------------------LAE-Q----------------VYR---------
---SLK----GR---RYLIA---MD-DVWD-TS---------------------------
--------------------AWD-V--VKRSF---P--DD-K---N-GSRVILT--SR--
--IAN-V-GIY-A----S-S--GS--PHY------MQCLSVE--E-S-LKLFNLKAF---
---------------G---R-----E-T--C--P-L------E-LEK-AT-KQIVE----
--KCQ--------GLPLA-IVV----------VAGFCSK------------IS-KT-E--
----N-----------CW-E---------------------DVAH--------------K
I-G----MVVSRG-TE-------E---C--LDLL------TL--S--------YNHLP--
---------------------HHLK--------PCFLYMG-A-FPKDFE---I-SV---S
--RLIKLWI------------------------------------------A-AEY----
------V-------------RC----------KP-EK-DF---E---------EVADGYL
RD-----------LID-RSL-----IM-----V---------K--RRT---SSG------
-----K-----V------------K------TC--E--V---H------D-----L---L
---H-DLILRV-A-W------------KERSI------------------------
>PHT71097.1
-------------------------------------------------------DTTA-
-------------------------SA-DP--ST-----------------QSD--TAPM
M------------N------------Q----------------------E----------
----I-----V----G-----FE------------------------DV-----------
-M---------------G-T-L---------K--------EK-L------------I---
-----K----------------G-SK-E-------L-DV---------VS---------I
-VGMPGLGKTTLAN----KLYF-DEHVK----S-HFDIRAQCV-------V---SQV-YT
RKDLLLVL---------------------L---RD-AI---G-----YIP--VF------
---------------------------------H--------------------------
-----------------E----T-------------------------------------
--------------P------------------------------S--------------
-----------------------E---------A--------------------------
----D----------------------VAD-T----------------LRK---------
---VLW----HN---RYLIL---VD-DIWE-TT---------------------------
--------------------AWD-D--LRSCF---R--DD-N---N-GSRIILT--TR--
--DHE-V-AIY-A-KSVS-------DPLR------LRMFKED--E-S-WKLLEKKVF---
---------------D---K-----E-K--F--S-P------H-LTE-VG-LEIAK----
--KCG--------RLPLS-IVL----------VAGILAK------------ME-KK-E--
----Q-----------CW-R---------------------QVAA--------------E
F-GPH----IHND--------------S--KNII------EK--S--------YQHLP--
---------------------YHLR--------LCFLYFG-A-FLEDEE---I-KV---S
--KLTSLWI------------------------------------------S-EGF----
------I-------------KS----------CK-DE-NL---E---------DTADCYL
EN-----------LIG-RNV-----VT-----D---------V--KRS---STG------
-----K-----V------------K------TC--R--I---H------D-----L---L
---L-DFCKER-A-N------------KENLI------------------------
>PHT71560.1
------------------------------------------------------------
-----------------------------M---------------------L------QH
L-------------------------E----------------------G------D-I-
----V-----Q----G-----LD------------------------ED-----------
-L---------------E-I-I---------V--------RR-L------------T---
----------------------EPLS-D-------L-EI---------VT---------I
-SGMGGIGKTTLAR----KALD-HLKIR----Y-HFDIRVWVT-------I---SQV-CG
SRNVLLEA---------------------L---H--CI---S-----KQT--N-------
-I------------------------------DI--------------------------
-----------------E----K-------------------------------------
--------------D---------------YEK---KD-------D--------------
-----------------------N------------------------------------
----E----------------------LAD-L----------------VQK---------
---KLK----GP---RYLVV---VD-DIWS-TD---------------------------
--------------------VWD-S--IRAIF---P--DC-N---N-RSRILLT--TR--
--ETK-V-AIY-V----N-P--VS--PHE------MNTLNLE--N-S-WKLLRDKVF---
---------------G-P-K-----Y-D--H--P-P------E-LEE-IG-KQIAE----
--KCQ--------GLPLT-ILV----------IAGHLSK------------VA-RT-L--
----E-----------SW-M---------------------DVSR--------------T
M-G----EIIASH-PD-------K---C--LGVL------GL--S--------YHNLP--
---------------------NHLK--------PCFLSMG-S-FPEDYQ---A-ET---W
--RLIQLWI------------------------------------------A-EGF----
------I-------------RR--------P-ES-DK-SL---E---------EVAEDYL
ED-----------LIS-RNL-----II-----V---------N--KRR---FNS------
-----E-----I------------K------VC--G--M---H------D-----L---L
---R-EFCLTE-V-E------------MKKFL------------------------
>PHT71576.1
-------------------------------------------------------VHDF-
--------------------------S-----SS-----------------T-----N-D
I-----V------N-------V----N----------------------N------N---
----M-----V----G-----RD------------------------DQ-----------
-K---------------E-R-L---------L--------ED-L------------K---
-----G----------------SYSG-E-------P-KV---------IP---------I
-VGMGGIGKTTLAK----EVYN-HESIL----R-RFDVRAWAT-------V---SQQ-HN
IKEILLSL---------------------L---Q--SI----------------------
--------------------------------MD--------------------------
-----------------D----T--------------F----------------------
--------------K---------------------SK-------G--------------
-----------------------E---------A--------------------------
----E----------------------LAD-M----------------LQK---------
---SLK----RK---RY-------------------------------------------
-----------------------------------------------GSRILLT--TR--
--NDE-V-ACY-A---GI-E--S--LSLR------MSFMDQY--E-S-WNLFKSAAF---
---------------S---S-----E-A--L--P-Y------E-FET-VG-KQIAA----
--ECH--------GLPLT-IVV----------VAGLL-K------------SK-RE-I--
----E-----------DW-R---------------------SVAK--------------D
V-K----SFVTNDPDE-------R---C--SRVL------RL--S--------YNHLT--
---------------------SDLK--------ACLLHFG-I-FPEDSD---I-PV---K
--KLMRSWM------------------------------------------A-EGF----
------L-------------KL-------------EN-DL---E---------GEAEKCL
QE-----------LVD-RCL-----IL-----V---------C--KKS---LDG------
-----TK----I------------R------SC--K--V---H------D-----L---I
---Y-DLCVRE-I-Q------------RENIF------------------------
>PHT71605.1
------------------------------------------------------------
---------------------------RRSPPLK-----------------R-----VPI
V-------------------------E----------------------E------E-N-
----V-----V----G-----FD------------------------EE-----------
-A---------------K-T-M---------R--------SL-L------------T---
----------------------NGSE-E-------L-QI---------IS---------I
-VGMGGLGKTTLAK----KVYT-DPSIE----Y-HFYNRAWIY-------V---SQQ-YS
RKEVFLGI---------------------L---D--SL---S-----LIT--D-------
------------------------------------------------------------
------------------------------------------------------------
--------------E---------------MYK---MN-------D--------------
-----------------------E------------------------------------
----K----------------------LAI-E----------------LSS---------
---HLR----SK---RYLVV---ID-DVWT-ME---------------------------
--------------------AWD-D--LKMAF---P--NT-A---S-GSRILLT--TR--
--NRD-V-ASY-A----N-P--EG-SPHH------LRFLTNE--E-S-WELLSKKVF---
---------------R---K-----G-S--C--P-L------E-LED-IG-LQIAK----
--KCY--------GLPLA-IVV----------VSGLLLK------------KE-KT-R--
----D-----------WW-K---------------------KVAN--------------D
V-S----SYVARD-PK-------Q---C--MDVL------AL--S--------YKHLP--
---------------------DHLK--------VCFIYFG-I-FPEDFE---I-PV---W
--KLLRLWT------------------------------------------G-EGF----
------I-------------QQ----------MG-QE-CL---E---------DTAEEYL
ED-----------LVD-RNL-----VL-----V---------A--KKR---ANG------
-----R-----I------------K------TC--R--I---H------D-----I---L
---R-DLSVKM-G-S------------EEKFL------------------------
>PHT71620.1
------------------------------------------------------------
---------------------------RRSPPLK-----------------R-----VPI
V-------------------------E----------------------E------E-N-
----V-----V----G-----FD------------------------EE-----------
-A---------------K-T-M---------R--------SL-L------------T---
----------------------NGSE-E-------L-QI---------IS---------I
-VGMGGLGKTTLAK----KVYT-DPSIE----Y-HFYNRAWIY-------V---SQQ-YS
RKEVFLGI---------------------L---D--SL---S-----LIT--D-------
------------------------------------------------------------
------------------------------------------------------------
--------------E---------------MYK---MN-------D--------------
-----------------------E------------------------------------
----K----------------------LAI-E----------------LSS---------
---HLR----SK---RYLVV---ID-DVWT-ME---------------------------
--------------------AWD-D--LKMAF---P--NT-A---S-GSRILLT--TR--
--NRD-V-ASY-A----N-P--EG-SPHH------LRFLTNE--E-S-WELLSKKVF---
---------------R---K-----G-S--C--P-L------E-LED-IG-LQIAK----
--KCY--------GLPLA-IVV----------VSGLLLK------------KE-KT-R--
----D-----------WW-K---------------------KVAN--------------D
V-S----SYVARD-PK-------Q---C--MDVL------AL--S--------YKHLP--
---------------------DHLK--------VCFIYFG-I-FPEDFE---I-PV---W
--KLLRLWT------------------------------------------G-EGF----
------I-------------QQ----------MG-QE-CL---E---------DTAEEYL
ED-----------LVD-RNL-----VL-----V---------A--KKR---ANG------
-----R-----I------------K------TC--R--I---H------D-----I---L
---R-DLSVKM-G-S------------EEKFL------------------------
>PHT71981.1
---------------------------------------------------------HP-
--------------------------SRYV---------------------G-----KLI
P-------------------------E----------------------S--------I-
----I-----V----G-----LE------------------------DD-----------
-L---------------T-K-I---------I--------RR-L------------K---
----------------------GPTS-T-------R-EV---------IP---------I
-LGMGGIGKTTLAR----KAYD-DPEIR----H-RFDIRVWVT-------V---SQE-YQ
TRDMLLDV---------------------L---C--CI---S-----Q------------
--------------------------------LT--------------------------
-----------------R----E-------------------------------------
------------------------------IEK---ES-------D--------------
-----------------------D------------------------------------
----R----------------------LMD-M----------------IRK---------
---KLM----NK---RYLVV---MD-DIWS-SD---------------------------
--------------------AWD-L--MTRTF---P--EN-N---N-GSRIILT--SR--
--LKD-M-STH-A----D-P--DS-IPHE------ISLLNLD--E-S-WKLLHDNLF---
---------------G--LQ-----Q-V--C--P-P------E-LEY-IG-KQVSQ----
--KCG--------GLPLA-LLV----------VAGHLSK------------IA-RT-T--
----E-----------SW-K---------------------DVAK--------------S
V-N----EVVTNE-SD-------I---C--LGVL------AM--S--------YGYLP--
---------------------NRLR--------PCFLYMG-V-FPEDKE---V-DI---K
--RLINLWD------------------------------------------S-EGF----
------I-------------SE----------E---------------------VGRKCF
EE-----------LVS-RNL-----IM-----V---------R--KRR---SNG------
-----E-----A------------K------TC--S--D---H------D-----L---V
---R-ELILRE-A-K------------KERFL------------------------
>PHT72136.1
----------------------------------------------------------D-
-------------------------VQVGS--SC-----------------VLSRTNAPT
L-----N------D------------D----------------------V----------
----V-----V----G-----FN------------------------DV-----------
-E---------------E-K-I---------I--------DG-L------------T---
-----R----------------G-MT-E-------R-DV---------IS---------I
-VGMPGLGKTTLAK----KVFN-DEKVL----N-YFDKRAWCY-------V---SEV-YK
NKELLLEI---------------------L---SQ-VL---E-----DVD--EA------
---------------------------------T--------------------------
-----------------K----M-------------------------------------
--------------K------------------------------D--------------
-----------------------D---------A--------------------------
----D----------------------LAV-L----------------LYR---------
---KLK----RK---RYLIV---LD-DLWD-IK---------------------------
--------------------AWD-D--LRRSF---P--DD-D---N-GSRILVT--SR--
--LQH-L-ASQ-V-ESDT-------KPDNHP--TPLRFFTVE--E-S-WELLQKKVF---
---------------A---T-----D-C--C--P-R------N-LKE-PG-MRIAR----
--SCH--------GLPLA-VTL----------VAGILAR------------TE-KI----
----E---S-------WW-N---------------------EVAE--------------S
I-SSY-IVDDPNQ--------------C--RVIL------EL--S--------YKHLP--
---------------------DYLK--------PCFLYFG-E-FLMHPH---I-PV---R
--KLIWLWI------------------------------------------A-EGF----
------V-------------SK----------TE-GE-SF---E---------DIAEDYL
TD-----------LIG-RSL-----VM-----A---------T--KKS---TNG------
-----S-----V------------K------VC--R--V---H------D-----L---L
---R-EYCKRK-A-E------------EDNFF------------------------
>PHT72678.1
------------------------------------------------------KV-SP-
--------------------------ATLV---------------------R-----SPS
G-------------------------Q----------------------Q------K---
---------PV----G-----FQ------------------------DE-----------
-L---------------E-K-I---------I--------DR-L------------R---
----------------------HGPR-E-------L-DI---------IS---------I
-VGMAGIGKTTLAK----RAYN-DPLVV----N-RFEVRAWTT-------V---SQE-YR
EKDILFDF---------------------F---Y--QV---V-----PPT--N-------
-----E--------------------------MN--------------------------
-----------------Q----E--------------SYE--------------------
----------QAA-Y-QVYNGLMNHPPKEIYEGSE-------------------------
-----------------------D------------------------------------
----E----------------------IAD-R----------------LKK---------
---SLK----RK---RFLIV---VD-DMWS-TA---------------------------
--------------------AWD-N--MSRLF---P--DD-E---N-GSRVILT--SR--
--LID-V-ATY-A----N-P--DR-QPHQ------LNFLNND--E-G-WELLCQKLF---
---------------G---K-----R-G--C--P-S------E-LEE-IG-RSIAE----
--KCQ--------GLPLA-IVV----------VAGHLSK------------MS-KT-P--
----D-----------CW-N---------------------TVAE--------------S
V-G----SVVNRE-PG-------Q---C--LDIL------AL--S--------YNYLP--
---------------------QHLK--------ACFLYMG-A-FPEDFE---I-PV---W
--KLIRLWI------------------------------------------A-EGF----
------L-------------NA----------TV-LM-TV---E---------EIADECL
ED-----------LIG-RSL-----IL-----A------------EKW---SNG------
-----K-----L------------K------TC--K--L---H------D-----I---M
---R-DFCLEE-A-K------------RQNFL------------------------
>PHT73166.1
----------------------------------------LKSQTY--------TLSG--
--------------------------------IP-----------------E-----H-D
G-----E------Q-------P----E----------------------N--------I-
----V-----V----G-----HE------------------------TE-----------
-Y---------------K-M-I---------L--------DQ-L------------V---
-----R----------------GER--E-------L-EV---------VS---------I
-VGMGGIGKTTLAT----KLYR-DPCIM----P-HFDLLAKAT-------V---SQE-YC
ARNVLLGL---------------------L---S--SS----------------------
---------------------------------R--------------------------
-----------------D----E--------------S----------------------
---------------------------------------------Y--------------
-----------------------D------------------------------------
----Q----------------------LAD-R----------------LQK---------
---LLK----GK---RYLVV---ID-DIWT-TG---------------------------
--------------------AWD-D--IKLCF---P--DC-N---K-GSRILLT--TR--
--NVE-V-AEY-A---SS-G--K--PLYH------MRLMNFD--E-S-WSLLYEKVF---
---------------A---K-----D-S--F--P-P------Q-FEQ-LG-KQIAL----
--KCG--------GLPLA-IVV----------IAGLLSK------------LG-KA-L--
----S-----------EW-Q---------------------SVAA--------------N
I-G----SAVSTDVDI-------Q---C--MRVL------AL--S--------YHYLP--
---------------------HHLK--------PCFLYFA-I-FPEDEL---V-FV---D
--KLVELWV------------------------------------------V-EGF----
------L-------------KV----------VE-MK-SI---E---------EVARKNI
KD-----------LID-RSL-----I-----SI---------C--HSR---FDG------
-----K-----I------------E------SC--G--M---H------D-----M---I
---R-ELCLRE-A-R------------NLNFV------------------------
>PHT73439.1
-------------------------------------------KEF--------LVQD--
--------------------------A-----SS-----------------V-----K-H
T-----P------Y-------V----E----------------------N------N---
----M-----V----G-----RD------------------------DQ-----------
-M---------------K-R-M---------L--------TE-L------------T---
-----RYG--------------GSSG-E-------L-KV---------IP---------I
-VGMGGIGKTTLAK----EVYN-DESIR----L-HFNVHYWAT-------V---SQK-HN
VKEILLSL---------------------L-------RC--A------------------
--------------------------------KG--------------------------
-----------------E----H--------------F----------------------
--------------Y---------------------MD-------D--------------
-----------------------E---------A--------------------------
----E----------------------LAD-I----------------LQK---------
---SLK----GK---RYLIV---LD-DMWY-SE---------------------------
--------------------AWD-A--VRLCF---PS-E--N---N-GSRILLT--TR--
--NTE-V-ACS-A---GT-G--S--LSLQ------MDLMGTD--E-S-WNLFESIAF---
---------------S---N-----E-V--L--P-S------E-FKI-IG-KQVVD----
--KCH--------GLPLS-IAV----------VAGLL-K------------SK-RT-I--
----E-----------YW-E---------------------NVAK--------------D
V-K----S-ITNDPDK-------K---C--LDVL------GL--S--------YSHLT--
---------------------SDIK--------ACLLYFG-I-FPEDEE---I-SV---K
--RLVRLWI------------------------------------------A-EGF----
------L-------------KL-------------EN-DL---E---------GEAEKCL
QE-----------LVD-RCL-----VL-----V---------S--KRS---LDE------
-----TK----I------------R------SC--K--V---H------D-----L---I
---H-DLCLRELT-Q------------SQDV-------------------------
>PHT73466.1
---------------------------------------------S--------LVHDF-
--------------------------S-----SS-----------------T-----N-D
I-----L------N-------V----N----------------------N------N---
----M-----V----G-----RD------------------------DQ-----------
-M---------------K-R-L---------L--------ED-L------------T---
-----G----------------SYSG-E-------P-KV---------IP---------I
-VGMGGIGKTTLAK----EVYN-HESIL----R-RFDVRAWAT-------V---SQP-HN
IKEILLSL---------------------L---Q--STI--K------------------
--------------------------------MD--------------------------
-----------------D----T--------------V----------------------
--------------K---------------------TK-------G--------------
-----------------------E---------A--------------------------
----E----------------------LED-M----------------LQK---------
---SLK----KK---RYLIV---LD-DIWS-CE---------------------------
--------------------VWD-G--VRRCF---PT-ED-N---A-GSRILLT--TR--
--NNE-V-ARD-A---DT-E--N--LSMQ------MNFMDQD--E-S-WNLFKSAAF---
---------------S---N-----E-A--L--S-F------E-FET-IG-KKITE----
--KCH--------GLPLT-IVV----------VAGLL-K------------SK-RA-I--
----E-----------DW-E---------------------SVSK--------------D
V-T----SFITNDPDE-------H---C--SRVL------GL--S--------YNHLT--
---------------------SDLK--------ACLLQFG-V-FEEDSE---I-PA---K
--KLMKTWM------------------------------------------A-EGF----
------L-------------KL-------------EN-DL---E---------GEAEKCL
QE-----------LID-RCL-----VL-----V---------C--KKS---LDG------
-----TK----I------------R------SC--K--V---H------D-----L---I
---Y-DLCVRE-I-Q------------RENIF------------------------
>PHT73469.1
----------------------------------------------------------F-
--------------------------N-----KT-----------------S-----K-E
Y-----T------T-------V----E----------------------E------I---
----T-----I----G-----RD------------------------DQ-----------
-R---------------E-W-L---------L--------NY-L------------T---
-----T----------------SYSG-E-------P-KV---------IP---------I
-VGMGGIGKTTLAK----EVYG-NKSVL----R-RFDIRSWAT-------V---SQQ-HN
RKEILLCL---------------------L---Q--SAI--K------------------
--------------------------------MD--------------------------
-----------------D----S--------------V----------------------
--------------R---------------------MK-------G--------------
-----------------------E---------A--------------------------
----E----------------------LAD-M----------------LQK---------
---SLK----RK---RYLIV---LD-DIWS-CE---------------------------
--------------------VWD-R--VRRCF---PT-ED-N---A-GSRILLT--TR--
--NNE-V-ACY-A---DT-E--N--LSLQ------MDLMGPD--E-S-WSLLKSAAF---
---------------S---S-----E-A--L--P-Y------G-FEA-VG-KQIAD----
--ECH--------GLPLT-IVV----------VAGLL-K------------SK-RA-I--
----E-----------DW-E---------------------SVAK--------------D
V-K----SFVMNDPDE-------R---C--SRVL------GL--S--------YNHLT--
---------------------SDLK--------ACLLHFG-I-FPEDSE---I-PV---K
--NLKRSWI------------------------------------------A-EGF----
------L-------------KL-------------EN-DL---E---------GEAEKCL
QE-----------LVD-RCL-----VL-----V---------C--KKS---LDG------
-----TK----I------------R------SC--K--V---H------D-----L---I
---Y-DLCVRE-I-Q------------RENIF------------------------
>PHT73491.1
------------------------------------------------------FVHDF-
--------------------------S-----SS-----------------T-----N-D
I-----L------N-------V----N----------------------N------N---
----M-----V----G-----RD------------------------DQ-----------
-K---------------E-H-L---------L--------ED-L------------T---
-----I----------------SNTG-E-------P-KV---------IP---------I
-VGMGGIGKTTLAK----EVYN-NKSVL----H-RFDVRAWAT-------V---SQQ-HN
IKEILLSL---------------------L---Q--STI--K------------------
--------------------------------MD--------------------------
-----------------D----T--------------V----------------------
--------------R---------------------TK-------G--------------
-----------------------E---------A--------------------------
----E----------------------LAD-M----------------LQK---------
---SLK----RK---RYLIV---LD-DIWS-CE---------------------------
--------------------VWD-G--VRRCF---PT-EY-N---A-GIRILLT--TR--
--NNE-V-ARY-A---AI-E--N--LSIQ------MNFMDQD--E-S-WSLFKSAAF---
---------------S---N-----E-A--L--S-S------E-FET-IG-KKIAE----
--KCH--------GLPLT-IVV----------VAGLL-K------------SK-RA-I--
----E-----------GW-G---------------------SVAK--------------D
V-T----SFITNDPDE-------Q---C--SHVL------GL--S--------YNHLT--
---------------------SNLK--------TCLLHFG-V-FPEDGE---I-PA---K
--KLKRTWM------------------------------------------A-EGF----
------L-------------QL-------------EN-DL---E---------GEAEKCL
QE-----------LVD-RCL-----VL-----V---------C--KKS---LDG------
-----TK----I------------R------SC--K--V---H------D-----L---I
---Y-DLCVRE-I-Q------------RENIL------------------------
>PHT73556.1
------------------------------------------------------------
--------------------------------VS-----------------E-----Y-V
S-----E--------------P----D----------------------V------D-V-
----M-----V----G-----HE------------------------NE-----------
-F---------------E-M-M---------Q--------DQ-L------------V---
-----R----------------GGS--E-------L-EV---------VS---------I
-VGMGGIGKTTLAN----KIYS-DSFIM----P-HFDIRAKVT-------V---SQV-YC
ARVVLMGL---------------------L---S--CI----------------------
---------------------------------S--------------------------
-----------------A----K--------------T----------------------
---------------------------------------------D--------------
-----------------------G-CHE-QQ--------------------DDG------
----Q----------------------LGD-R----------------LQK---------
---LLK----GR---RYLVV---ID-DIWT-KR---------------------------
--------------------AWD-D--IKLCL---P--DS-N---C-GSRILLT--TR--
--DME-V-AEY-A---SS-G--K--PPCR------MRLMNSD--E-S-WSLLCEEVF---
---------------M---K-----G-F--C--P-P------E-FEQ-LG-KQIAF----
--KCR--------GLPLA-IIV----------IAGLLSK------------IG-KT-L--
----N-----------EW-E---------------------NVAE--------------N
V-S----SMVRTNLDD-------H---C--LRVL------AL--S--------YHHLP--
---------------------HHVK--------ACFLYFA-I-FPEDHV---I-FV---D
--KLTELWV------------------------------------------A-EGF----
------L-------------KV----------EE-TL-GI---K---------EVAEKCL
KD-----------LID-RSL-----I-----FA---------H--QLS---FDG------
-----K-----L------------K------SC--K--I---H------D-----V---T
---R-EFCLKE-A-R------------SMNFL------------------------
>PHT73633.1
------------------------------------------AQNL--------TLES--
--------------------------------TS-----------------Q-----H-A
L-----Q------Q-------T----E----------------------S--------M-
----M-----I----G-----CE------------------------NE-----------
-F---------------E-M-I---------R--------DQ-L------------T---
-----R----------------GTS--Q-------L-DV---------VS---------V
-VGMGGIGKTTLAN----KIYN-DQFIL----F-RFDIRAKAT-------V---SQE-YC
ARNVLLRL---------------------L---S--SV--------------S-------
--------------------------------GS--------------------------
-----------------R----K--------------I----------------------
---------------------------------------------D--------------
-----------------------E-SYE-QQ--------------------DDG------
----Q----------------------LAD-R----------------LQK---------
---FLK----SR---RYLIF---ID-DIWA-KE---------------------------
--------------------AWD-D--VKLCF---P--DC-D---C-GSRILLT--TR--
--NME-V-AKY-A---SS-G--E--TLYQ------MSFLNHD--E-S-WNLLRVKVF---
---------------E---D-----A-C--F--P-P------E-FEK-VG-KQIAL----
--NCK--------GLPLA-IVV----------IAGLLLK------------IG-KS-L--
----D-----------EW-K---------------------SVSE--------------N
I-T----SLISTDLEV-------Q---C--MRVL------AL--S--------YHHLP--
---------------------HHLK--------SVFLYFA-I-FPEDEL---I-SV---D
--KLVNLWV------------------------------------------A-EGF----
------S-------------LE-------------------------------QYAEQCL
TD-----------LIG-RSL-----I-----FI---------H--HLS---FDG------
-----K-----I------------K------AC--G--M---H------D-----V---I
---R-ELCLRE-A-Q------------NLNFV------------------------
>PHT73634.1
-------------------------------------------QNL--------TLES--
--------------------------------TS-----------------Q-----H-A
L-----Q------Q-------T----E----------------------S--------M-
----M-----I----A-----CE------------------------NE-----------
-F---------------E-M-I---------R--------DQ-L------------T---
-----T----------------GTS--Q-------L-DV---------VS---------I
-VGMGGIGKTTLAN----KIYN-DQFIL----S-RFDIREKAT-------V---SQE-YC
ARNVLICL---------------------L---S--SV--------------S-------
--------------------------------GS--------------------------
-----------------R----K--------------I----------------------
---------------------------------------------D--------------
-----------------------E-SYE-QQ--------------------DDG------
----Q----------------------LAD-R----------------LQK---------
---LLK----GK---RYLIF---ID-DIWA-KE---------------------------
--------------------AWD-D--VKLCF---P--DC-N---C-GSRILLT--TR--
--NME-V-AEY-A---SS-G--K--PPCQ------MSLLNHD--E-S-WNLLRIKVF---
---------------E---N-----A-C--F--P-P------E-FEK-VG-IQIAL----
--NCK--------GLPLA-IVV----------IAGLLLK------------IG-KS-L--
----D-----------EW-K---------------------SVSE--------------N
I-T----SLISTDLDV-------Q---C--MRVL------AL--S--------YHHLP--
---------------------HHLK--------PFFLYFA-T-FLEDEQ---I-SV---N
--KLVNLWV------------------------------------------A-ERF----
------S-------------SK-------------------------------EYAEQCL
TD-----------LID-RSL-----I-----FI---------H--HWS---FDG------
-----K-----I------------K------AC--G--M---H------D-----V---I
---R-ELCLRE-A-N------------NLNFV------------------------
>PHT73649.1
--------------------------------------------------------QEF-
--------------------------P-----SS-----------------S-----K-D
M-----Q------N-------N----E----------------------N------S---
----M-----V----G-----RD------------------------DH-----------
-R---------------K-R-L---------V--------ED-L------------T---
-----R----------------SYSG-E-------P-KV---------IP---------I
-VGMGGIGKTTLAN----EVYN-NACIR----S-HFDVCAWAT-------V---SQQ-HN
VKEILFSL---------------------L---R--S----T------------------
--------------------------------KG--------------------------
-----------------G----T--------------F----------------------
--------------D---------------------MK-------D--------------
-----------------------E---------A--------------------------
----E----------------------LAN-M----------------LQR---------
---SLK----GK---RYLIV---LD-DMWK-SE---------------------------
--------------------AWD-A--VRLCF---PS-E--N---K-GSGILLT--TR--
--NTE-V-ARD-A---GT-E--N--LSLQ------MDLMGPN--E-C-WNLFKSVAF---
---------------A---N-----E-A--L--P-S------E-FET-IG-KQIAE----
--KCH--------GLPLT-IAV----------VAGLL-K------------SK-RA-I--
----K-----------DW-K---------------------SVAK--------------D
V-K----SLVTNDPDE-------R---C--SRVL------GL--S--------YNHLT--
---------------------SDLK--------ACLLHFG-I-FREDSE---I-PA---K
--KLMRSWM------------------------------------------A-EGF----
------L-------------KL-------------EN-DL---E---------GQAEKCL
QE-----------LVD-RCL-----VL-----I---------C--KKS---RDG------
-----TK----I------------R------SC--K--L---R------D----------
--------------H------------DNNDH------------------------
>PHT73655.1
--------------------------------------------------------QDF-
--------------------------S-----SP-----------------T-----N-N
I-----L------N-------V----N----------------------N------N---
----M-----V----G-----RD------------------------DQ-----------
-K---------------E-Q-L---------L--------EN-L------------T---
-----G----------------NYSG-E-------P-KV---------IP---------I
-VGVGGIGKTTLVK----EVYN-HESIV----C-RFDVCAWAT-------V---SQQ-PS
IKEVLLSL---------------------L---Q--STI--K------------------
--------------------------------MD--------------------------
-----------------D----T--------------V----------------------
--------------K---------------------TK-------G--------------
-----------------------E---------A--------------------------
----E----------------------LAD-M----------------LQK---------
---SLK----RK---RCLIV---LD-DIWS-CE---------------------------
--------------------VSD-G--VRRCF---PT-ED-N---A-GSRIPLT--TR--
--NNE-V-ACY-V---DT-E--N--LSLR------MGFMDQD--E-S-WSLFKSAAF---
---------------S---S-----E-A--L--P-Y------E-FET-VG-KKIAD----
--ECH--------GLPLT-IVM----------VAGLL-K------------SK-ST-I--
----D-----------DW-E---------------------SVAK--------------G
V-K----SVLTNDLDE-------Q---C--SRVL------GL--S--------YNHLT--
---------------------SDLK--------TCLLHFG-I-FPEDCE---I-PA---K
--KLMRSWM------------------------------------------A-EGF----
------L-------------KL-------------EN-DL---E---------GETEKCL
QE-----------LVD-RCL-----IL-----V---------C--KKS---LDG------
-----TK----I------------R------SC--K--V---H------D-----L---I
---Y-DLCLRE-I-Q------------RESIF------------------------
>PHT73670.1
--------------------------------------------ES--------TVQEF-
--------------------------P-----SS-----------------S-----K-D
I-----W------N-------V----K----------------------N------N---
----M-----V----G-----RD------------------------DQ-----------
-R---------------K-R-L---------V--------ED-L------------T---
-----R----------------SYSG-E-------P-KV---------IP---------I
-VGMGGIGKTTLAN----EVYN-DACIR----S-HFDVCAWAT-------V---SQQ-QN
VKKILLSL---------------------L---R--S----I------------------
--------------------------------KV--------------------------
-----------------D----K--------------V----------------------
--------------F---------------------TG-------S--------------
-----------------------E---------A--------------------------
----E----------------------LAD-M----------------LQK---------
---SLK----CK---RYLIV---LD-DIWK-SE---------------------------
--------------------AWD-A--VRLCF---PS-E--N---K-GSGILLT--TR--
--NTE-V-ARD-A---GT-K--N--LSLQ------MDLMGPD--E-S-WSLFKSVAF---
---------------S---S-----E-A--L--P-Y------E-FET-VG-KQIAD----
--ECH--------GLPLT-IVV----------VAGLL-K------------SK-RA-I--
----E-----------DW-R---------------------SVAK--------------D
V-K----SFVTNDPDE-------R---C--SRVL------GL--S--------YNHLT--
---------------------SDLK--------ACLLHFG-I-FPEDSD---I-PV---K
--NLMRKWM------------------------------------------A-EGF----
------L-------------KL-------------EN-DL---E---------GEAEKCL
QE-----------LVD-RCL-----VL-----V---------C--KKS---RDG------
-----TK----I------------I------SC--K--V---H------D-----L---I
---Y-DLCLTE-L-Q------------RENIF------------------------
>PHT73680.1
--------------------------------------------TY--------ALSG--
--------------------------------VP-----------------E-----Q-A
V-----E------R-------P----E----------------------N--------I-
----M-----V----G-----HE------------------------TE-----------
-F---------------E-M-M---------L--------DV-L------------A---
-----R----------------GES--E-------L-EV---------VS---------V
-VGMGGIGKTTLAR----KLYN-YPCIM----S-RFDICGEVT-------V---SQE-FC
ARNVLLFL---------------------L---S--SI----------------------
---------------------------------S--------------------------
-----------------G----K--------------T----------------------
---------------------------------------------D--------------
-----------------------E-SHE-HQ--------------------EDW------
----K----------------------LAD-Q----------------LQK---------
---LLK----GK---RYFVV---ID-DIWT-TG---------------------------
--------------------AWD-N--IRRCF---P--DC-N---N-GSRILLT--TR--
--NVE-V-AEY-A---SS-G--K--PPYP------MRLMNFE--E-S-WSLLYEKVF---
---------------A---N-----D-S--F--P-P------E-FEW-FG-KQIAL----
--KCG--------GLPLA-IVL----------IAGLLSN------------TD-KT-L--
----N-----------MW-R---------------------SVAE--------------N
V-S----SVVST--EV-------Q---C--MKVL------AL--S--------YHHLP--
---------------------SHLK--------PCFLYFA-I-FPEDKL---I-SV---D
--RLVELWV------------------------------------------V-EGF----
------L-------------KV----------EE-MK-SI---E---------EVAEKYL
KD-----------LID-RSL-----I-----SI---------G--HSR---FDG------
-----K-----I------------E------SC--G--I---H------D-----V---V
---R-ELCLMK-A-Q------------TMNIV------------------------
>PHT73681.1
------------------------------------------SKES--------AVQEF-
--------------------------P-----SS-----------------S-----K-D
-------------N-------V----E----------------------N------N---
----M-----V----G-----RD------------------------DQ-----------
-R---------------E-R-L---------V--------EH-L------------T---
-----T----------------GYSG-E-------P-KV---------IP---------I
-VGMGGIGKTTLAN----EVYN-DACIR----S-HFYVCAWAT-------I---SQQ-HN
VKEILLSL---------------------L---H--S----T------------------
--------------------------------KG--------------------------
-----------------D----K--------------V----------------------
--------------F---------------------TQ-------S--------------
-----------------------E---------A--------------------------
----E----------------------LAD-V----------------LQK---------
---SLK----GK---RYLIV---LD-DMWK-TE---------------------------
--------------------AWD-A--VRQCF---PR-E--N---K-GSGILLT--TR--
--NTE-V-ARY-A---GT-K--N---SLP------MRFMDED--E-S-WNLFKSVAF---
---------------S---S-----E-E--L--P-S------D-LET-IG-KQIAD----
--ECH--------GLPLT-IVV----------VAGLL-K------------SK-RV-I--
----E-----------DW-E---------------------SVAK--------------D
V-K----SFATNDPDE-------R---C--SRVL------GL--S--------YDHLT--
---------------------SDLK--------TCLLHFG-I-FPEDSD---I-PV---K
--RLVRSWM------------------------------------------A-EGF----
------L-------------KL-------------EN-DM---E---------GEAEKCL
QE-----------LVD-RCL-----VL-----V---------C--KKS---LDG------
-----TK----I------------R------SC--K--V---H------D-----L---I
---Y-DLCLRE-I-Q------------RGNVF------------------------
>PHT73682.1
----------------------------------------------------------P-
--------------------------K-----ES-----------------T-----N-D
I-----L------N-------V----K----------------------N------N---
----M-----V----G-----RD------------------------DQ-----------
-R---------------E-Q-L---------L--------DD-L------------T---
-----R----------------SYFG-E-------L-KV---------IP---------I
-VGMGGIGKTTLAK----EVYN-HVSII----Y-HFDVRAWAT-------V---SQK-HN
VKEILLSL---------------------L---H--S----T------------------
--------------------------------KG--------------------------
-----------------D----K--------------F----------------------
--------------C---------------------TG-------S--------------
-----------------------E---------A--------------------------
----E----------------------LAD-M----------------LQK---------
---SLK----GK---RYLIV---LD-DMWS-SE---------------------------
--------------------VWD-D--VRLCF---PS-EN-N---A-GSRILLT--TR--
--SNE-V-ACH-A---GT-E--N--LSTQ------IDFMDQD--E-S-WNLFKSAAF---
---------------S---N-----E-A--V--P-S------E-FET-IG-KQIAD----
--ECH--------GLPLT-IVV----------VAGLL-K------------SK-RT-I--
----E-----------DW-E---------------------SVSK--------------D
V-T----SFVTNDPDE-------Q---C--SHIL------GL--S--------FNHLT--
---------------------SDLK--------ACLLYFG-I-CPEDAE---I-PV---K
--YLMRLWM------------------------------------------A-EGF----
------L-------------NL-------------ES-DL---E---------GEAEKCL
QE-----------LVD-RCL-----VL-----V---------C--KKN---RDG------
-----TK----I------------R------SC--K--V---H------D-----L---I
---H-DLCLRE-V-L------------RENVF------------------------
>PHT73687.1
---------------------------------------------------------DF-
--------------------------S-----SS-----------------T-----N-D
I-----L------N-------V----K----------------------S------N---
----M-----V----G-----RD------------------------DQ-----------
-K---------------E-R-L---------L--------ED-L------------T---
-----V----------------SYSG-E-------P-KV---------IP---------I
-VGMGGIGKTTLAK----EVYN-HESIL----Q-RFDVRAWAT-------I---SQQ-HN
IKEILLSL---------------------L---Q--STI--K------------------
--------------------------------MD--------------------------
-----------------G----T--------------V----------------------
--------------K---------------------TK-------L--------------
-----------------------E---------P--------------------------
----E----------------------LAD-M----------------LQK---------
---SLK----RK---RYLIV---LD-DIWG-CE---------------------------
--------------------VWD-G--VRQCF---PT-ED-N---A-GSRILLT--TR--
--NDE-V-ACY-A---DT-E--N--LSLR------MSFMDQD--K-S-WSLFKSAAF---
---------------T---N-----E-A--L--P-S------E-FET-VG-KQIAE----
--KCH--------GLPLT-IVV----------VAGLL-K------------SK-RA-I--
----A-----------DW-E---------------------NVAK--------------D
V-K----SFVTNDPDE-------Q---C--SRVL------GL--S--------YNHLT--
---------------------SDLK--------TCLLHFG-I-FPEDID---I-PV---K
--RLVRSWM------------------------------------------A-EGF----
------L-------------KL-------------EN-DL---E---------GEAEKCL
QE-----------LVD-RCL-----VL-----V---------C--KKS---LDG------
-----TK----I------------R------SC--K--V---H------D-----L---I
---H-DMCVRE-I-Q------------RGNVR------------------------
>PHT73688.1
-------------------------------------------KES--------TVQEF-
--------------------------P-----IS-----------------A-----K-D
I-----L------N-------V----E----------------------N------I---
----M-----V----G-----RD------------------------DQ-----------
-R---------------K-W-L---------V--------ED-L------------T---
-----R----------------SYSS-K-------P-KV---------IP---------I
-VGMGGIGKTTLAN----EVYN-DACIH----S-HFDVCAWAT-------V---SQQ-QN
VKEILLSL---------------------L---R--S----T------------------
--------------------------------KS--------------------------
-----------------D----T--------------F----------------------
--------------D---------------------MN-------D--------------
-----------------------E---------A--------------------------
----K----------------------LAD-R----------------LQK---------
---SLK----GK---RYLIV---LD-DIWK-TE---------------------------
--------------------AWD-A--VRLCF---PS-E--N---K-GSGILLT--TR--
--NTE-V-ARD-A---GT-E--N--LSLQ------MDLMGPD--E-S-WNLFKSVAF---
---------------A---N-----E-A--L--P-S------E-FET-IG-KQIAE----
--KCH--------GLPLT-IAV----------VAGLL-R------------SK-RA-I--
----E-----------DW-E---------------------NVAK--------------D
V-K----SFVTNDADE-------R---C--SRVL------RL--S--------YNHLP--
---------------------SDLK--------TCLLHFG-I-FPEDNE---I-PA---K
--NLMRMWM------------------------------------------A-EGF----
------L-------------KL-------------EN-DL---E---------GGAEKCL
QE-----------LVD-RCL-----VL-----V---------C--KKS---LDG------
-----TK----I------------R------SC--K--V---H------D-----L---I
---Y-DLCVRE-I-Q------------RENIF------------------------
>PHT73690.1
------------------------------------------------------------
------------------------------------------------------------
-------------N-------V----E----------------------K------S---
----M-----I----G-----RD------------------------DQ-----------
-R---------------K-R-L---------V--------ED-L------------T---
-----R----------------SYSG-E-------T-KV---------IP---------I
-VGMGGI----------------------------------DT-------V---SQQ-QN
VKEILLSL---------------------L---R--S----A------------------
--------------------------------KV--------------------------
-----------------D----K--------------V----------------------
--------------F---------------------MG-------S--------------
-----------------------E---------A--------------------------
----E----------------------LAD-M----------------LQK---------
---SLK----GK---RYLIV---LD-DMWK-TE---------------------------
--------------------AWD-A--VRLCF---PS-E--N---K-GSGILLT--TR--
--NTE-A-ARD-A---GT-K--N--LSLQ------MDLMGPD--E-S-WSLFKSVAF---
---------------S---S-----E-E--L--T-S------D-LET-IG-KQITE----
--KYH--------GLPLT-IVV----------VAGLL-K------------SK-RT-R--
----E-----------DW-E---------------------SVAK--------------D
V-T----SFVTNDPDE-------R---C--SRVL------GL--S--------YNHLT--
---------------------SGLK--------TCLLHFG-I-FLEDSE---I-PT---K
--KLMRSWM------------------------------------------A-EWF----
------L-------------KL-------------EN-DL---E---------GEAEKCL
QE-----------LVD-RCL-----VL-----I---------C--KKS---RDG------
-----TK----I------------R------LC--K--V---H------D-----L---I
---Y-DLCVRE-I-Q------------RENIF------------------------
>PHT73783.1
------------------------------------------------------------
--------------------------------SS-----------------T-----N-D
I-----L------N-------F----N----------------------N------N---
----M-----I----G-----RD------------------------DQ-----------
-K---------------E-R-L---------L--------ED-L------------T---
-----G----------------SYSG-E-------P-KV---------IP---------I
-VGMGGIGKTTLAK----EVYN-HESIL----R-RFDVRAWAI-------V---SQQ-HN
IKEILLSL---------------------L---Q--SRI--K------------------
--------------------------------MD--------------------------
-----------------D----M--------------V----------------------
--------------K---------------------TK-------D--------------
-----------------------E---------A--------------------------
----E----------------------LAD-M----------------LQK---------
---SLK----RK---RYLIV---LD-DIWS-CE---------------------------
--------------------VWD-G--VRRCF---PT-ED-N---A-GSRILLT--TR--
--NNE-V-ARN-A---GT-E--N--LSMQ------MNFMDQD--E-S-WNLFKSAAF---
---------------S---N-----E-A--L--S-S------E-FET-IG-KKIAE----
--KCH--------GLPLT-IVV----------VAGLL-K------------YK-RE-I--
----E-----------DW-E---------------------SVAI--------------D
V-T----SFITNDPDE-------Q---C--SHVL------GL--S--------YNHLT--
---------------------SDLK--------TCLLHFG-I-FPEDSE---I-PA---K
--NLMRSWM------------------------------------------A-EGF----
------L-------------KL-------------EN-DL---E---------GEAEKCL
QE-----------LVD-RCL-----VL-----V---------C--KTS---VDG------
-----TK----I------------R------SC--K--V---H------D-----L---I
---Y-DLCMRE-I-Q------------RGNVF------------------------
>PHT73797.1
--------------------------------------------ES--------TVQEF-
--------------------------P-----SS-----------------P-----K-D
I-----L------N-------V----E----------------------N------C---
----M-----V----G-----RD------------------------DQ-----------
-R---------------K-R-L---------V--------ED-L------------T---
-----R----------------SKSV-E-------P-KV---------IP---------I
-IGMGGIGKTTLAN----EVYK-DACIR----S-HFDVCAWAT-------V---SQQ-HN
AKEILLSL---------------------L---R--S----T------------------
--------------------------------KG--------------------------
-----------------D----T--------------F----------------------
--------------D---------------------MN-------D--------------
-----------------------E---------A--------------------------
----E----------------------LAN-M----------------LQK---------
---SLK----GK---RYLIV---LD-DMWK-TE---------------------------
--------------------AWD-A--VKLCF---PS-G--N---K-GSVILLT--TR--
--ITE-V-ARD-A---GT-K--N--LSLQ------MDLMGPD--E-S-WLLFKSVAF---
---------------S---S-----E-E--L--P-S------D-LKT-IG-KQIAE----
--KCH--------GLPLT-IAV----------IAGLL-K------------SK-RA-I--
----A-----------DW-E---------------------NVAK--------------D
V-K----PFVTNDPDK-------Q---C--SRVL------GL--S--------YNHLT--
---------------------SGLK--------TCLLHFG-I-FPEDSE---I-PT---K
--KLMRSWM------------------------------------------A-EGF----
------L-------------KL-------------EN-DL---E---------REAEKCL
QE-----------LVD-RCL-----VL-----V---------C--KTS---LDG------
-----TK----I------------R------SC--K--V---H------D-----L---I
---Y-DLCVRE-I-Q------------RENIF------------------------
>PHT73798.1
-------------------------------------------------------VHDF-
--------------------------S-----SS-----------------T-----N-D
I-----L------N-------V----N----------------------N------N---
----M-----V----G-----HD------------------------DQ-----------
-R---------------E-R-L---------L--------ND-L------------T---
-----T----------------GYSG-E-------P-KV---------IP---------I
-VGMGGIGKTTLVN----EVYN-DVCIR----S-HFDVCAWAT-------I---SQQ-HN
IKEILLSL---------------------L---R--S----T------------------
--------------------------------KD--------------------------
-----------------D----K--------------V----------------------
--------------F---------------------TG-------S--------------
-----------------------E---------A--------------------------
----E----------------------LAD-M----------------LQK---------
---SLK----GK---RYLIV---LD-NMWK-SE---------------------------
--------------------AWD-A--VRLCF---PC-E--N---K-RSRILLT--TR--
--NTE-V-ARC-A---GT-E--N--LSLQ------MGFIGPD--E-S-WNLFKSVAF---
---------------A---N-----E-A--L--P-S------E-FET-IG-QQIAE----
--ECH--------GLPLT-IAV----------VAGLL-R------------SK-RA-I--
----E-----------DW-E---------------------NVAK--------------D
V-K----SVVTNDADE-------R---C--SRVL------RL--S--------YNHLT--
---------------------SDLK--------TYLLHFG-I-FPEDSE---I-PA---K
--NLMRSWM------------------------------------------A-EGF----
------L-------------KL-------------EN-DL---E---------GEADQCL
QE-----------LVN-RCL-----VL-----V---------C--KKS---LDGTKIRS-
----CTK----I------------R------SC--K--V---H------D-----L---I
---F-DLCLRE-V-Q------------RGNIF------------------------
>PHT73806.1
--------------------------------------------------------QVI-
--------------------------S-----SS-----------------T-----N-N
I-----L------K-------V----N----------------------N------N---
----R-----V----G-----RD------------------------DQ-----------
-K---------------E-R-L---------L--------ED-L------------T---
-----G----------------SYSG-E-------P-KV---------IP---------I
-VGMGGIGKTTLAK----EVYN-HESIL----R-HFDIRAWAT-------V---SQQ-HN
IKEVLLSL---------------------L---Q--STI--K------------------
--------------------------------ID--------------------------
-----------------D----T--------------V----------------------
--------------K---------------------MS-------G--------------
-----------------------E---------A--------------------------
----E----------------------LAD-M----------------LQK---------
---SLK----RK---RYLIV---LD-DIWS-FE---------------------------
--------------------VWD-G--VTRCF---PT-EE-N---A-GSRILLT--TR--
--NNE-V-ACY-A---GI-E--N--LSLQ------MSFMDQD--E-S-WSLFKSAAF---
---------------S---S-----E-A--L--T-Y------E-FET-VG-KQIAD----
--ECH--------GLPLT-IVV----------VAGLL-K------------SK-RA-I--
----E-----------DW-E---------------------SVAK--------------D
V-K----SFVTNDPDE-------R---C--SRVL------GL--S--------YDHLT--
---------------------SDLK--------RCLLHFG-I-FPEDSD---I-PV---K
--RLVRSWM------------------------------------------A-EGF----
------L-------------KL-------------EN-DL---E---------GEAEKCL
QE-----------LVD-RCL-----VL-----A---------G--KKS---LDG------
-----TK----I------------R------SC--K--V---H------D-----L---I
---Y-NLCLRE-V-Q------------RENIF------------------------
>PHT73825.1
------------------------------------------------------------
--------------------------N-PV--RQ-----------------VVE---TTQ
L------------D------------E----------------------V----------
----V-----V----G-----FD------------------------EE-----------
-A---------------D-L-L---------I--------DR-L------------T---
-----R----------------G-PK-Y-------L-DI---------VS---------I
-VGMPGLGKTTLAK----KVYH-DVNIR----N-YFDVQAMCC-------V---SQA-YD
RRKLLLDI---------------------L----N-QV----------------------
---------------------------------K--------------------------
---------------SSN----Q-------------------------------------
--------------Q------------------------------N--------------
-----------------------E---------K--------------------------
----N----------------------PAD-A----------------LRK---------
---FLI----RK---RYLLY---ID-DIWS-VD---------------------------
--------------------NWD-D--LRGCF---P--DD-D---N-GSRILLT--SR--
--LSD-V-ASE-I-NPDR-------EPLH------LRFLFEN--E-S-------------
------------------------------------------------------------
---C--------------------------------------------------QN-E--
----E-----------SW-R---------------------KIAE--------------S
I-NLDSVT-SAKE--------------C--LDVI------EL--S--------YKHLP--
---------------------DSLK--------PCLLYFA-S-FREDEE---I-SF---S
--KLAWLWT------------------------------------------I-EGF----
------V-------------PT----------TE-AK-SV---E---------LVAESLL
ND-----------LIG-RSL-----IM-----V---------S--KKR---SVG------
-----G-----V------------R------TC--H--I---H------D-----M---L
---H-DFCVTK-A-K------------EEKFM------------------------
>PHT73874.1
------------------------------------------------------------
---------------------------NRM---------------------L------QH
M-------------------------E----------------------G------D-I-
----V-----Q----G-----LD------------------------ED-----------
-L---------------E-I-I---------V--------RR-L------------T---
----------------------EPLS-D-------L-DI---------IT---------I
-TGMGGIGKTTLAR----KAHD-HLKIR----Y-HFDIRVWVT-------I---SQV-YG
SRNVLLEA---------------------L---R--CI---S-----KQT--N-------
-I------------------------------DI--------------------------
-----------------G----K-------------------------------------
--------------D---------------YDK---KN-------N--------------
-----------------------N------------------------------------
----E----------------------LAD-L----------------VQK---------
---KLK----GP---RYLVV---VD-DIWS-TD---------------------------
--------------------VWD-S--VRRIF---P--DC-N---N-RSRILLT--TR--
--ETR-V-AIY-A----N-P--IS--RHE------MNPLNSD--N-S-WKLLCDKVF---
---------------G-P-N-----Y-D--H--P-P------E-LEE-IG-KQLAE----
--KCH--------GLPLT-ITV----------IAGHLSK------------VA-RT-L--
----G-----------SW-M---------------------DVFR--------------T
M-S----EIIASH-PD-------K---C--LGVL------GL--S--------YHHLP--
---------------------NHLK--------PCFLSIG-STFPEAYQ---V-ET---W
--RLIQLWI------------------------------------------A-EGF----
------I-------------RS--------P-ES-DK-SL---E---------EVAEDYL
ED-----------LIG-RNL-----II-----V---------N--KRR---FNG------
-----E-----I------------K------VC--G--M---H------D-----L---L
---R-EFCLTE-V-E------------MTKFM------------------------
>PHT73943.1
---------------------------------------------------------SH-
--------------------------SRDTQ-QC-----------------T-----SSQ
F----TL------N-------Q----N----------------------D--------I-
----T-----V----G-----LD------------------------ED-----------
-L----------------LK-I---------K--------DR-L------------I---
----------------------VQSS-S-------L-KV---------VP---------I
-VGMGGIGKTTLAR----RVYD-DALIT----Y-HFYVRAWIN-------V---SQG-FN
TRDIFLGI---------------------L---R--SI---S------------------
-L------------------------------VN--------------------------
-----------------D----E--------------E----------------------
--------------E-K-----------------N-ST-------T--------------
-----------------------E------------------------------------
----Q----------------------LAE-R----------------VYQ---------
---SLK----GR---KYLIV---LD-DMWS-IQ---------------------------
--------------------AWQ-Q--VRRPF---P--DD-H---N-GSRILLT--TR--
--LVD-V-ASC-A----S-S--GN-SLHQ------MRFLSME--E-S-WTLLRDKVF---
---------------G---N-----S-S--Y--P-P------E-LEK-IG-RYIAH----
--RCQ--------GLPLA-VVA----------IGGLLSA------------MS-KE-T--
----G-----------SW-K---------------------TVAE--------------K
V-G----SLVTSD-TM-------D---C--LSIL------SL--S--------YNHLP--
---------------------QYLK--------PCFLYMG-V-FSKNRE---I-PV---W
--KLIRLWI------------------------------------------A-EGF----
------I-------------KK----------VE-DK-NL---E---------DVAEENL
RE-----------LVD-RSL-----VL-----A---------G--KWN---SLG------
-----K-----L------------K------TC--K--M---H------D-----L---V
---R-DMCLRE-A-R------------NENFI------------------------
>PHT73944.1
------------------------------------------RFNS--------KI-SH-
--------------------------SRDT---------------------------SSQ
I----PL------D-------Q----K----------------------D--------M-
----I-----V----G-----LD------------------------ED-----------
-V----------------LK-I---------K--------DR-L------------I---
----------------------VQSS-R-------L-EV---------VP---------I
-VGMGGIGKTTLAR----RVYD-DSLIT----Y-HFYVRAWIN-------V---SQE-FD
TRNIFLGI---------------------L---R--SV---S------------------
-V------------------------------VR--------------------------
-----------------D----E--------------A----------------------
--------------E-R-----------------N-ST-------N--------------
-----------------------E------------------------------------
----Q----------------------LAE-R----------------VYR---------
---SLK----GR---KYLIV---LD-DMWS-IE---------------------------
--------------------AWK-H--VRRSF---P--DD-H---N-GSRIVLT--TR--
--LLD-V-ASS-A----S-S--GN-SLHQ------MSFLSTE--E-S-WTLLCDKVF---
---------------G---D-----C-S--Y--P-L------E-LEK-IG-RYIVH----
--QCQ--------GLPLA-VVV----------IGGLLSK------------MS-KE-I--
----R-----------SW-E---------------------NVAE--------------K
V-G----SLMTSD-TM-------D---C--LRIL------SL--S--------YNHLP--
---------------------PYLK--------PCFLYIG-V-FAETRE---I-PV---W
--KLIKLWI------------------------------------------A-EGF----
------I-------------KK----------VK-DK-NP---E---------DVAEESL
RE-----------LVD-RSL-----VL-----V---------G--KNT---SLG------
-----K-----I------------K------SC--K--M---H------D-----L---V
---R-DMCLRE-A-Q------------TENFI------------------------
>PHT74009.1
---------------------------------------------G--------SVGHS-
--------------------------Y-----SP-----------------Q-----L-D
V-----S------A-------I----E----------------------N------N---
----M-----V----G-----YN------------------------FE-----------
-Q---------------E-L-M---------L--------RK-L------------T---
-----G----------------DSS--E-------M-EV---------IS---------I
-VGMGGIGKSTFAK----RLFS-DPAVV----S-FFDVRGWIT-------V---SKD-YS
LRNMLLSL---------------------L---Q--YA------T-------G-------
--------------------------------VK--------------------------
-----------------E----E--------------I----------------------
---------------------------------------------N--------------
-----------------------P-----Q---------------------DQENDEEEK
KKNAE----------------------LAD-R----------------LQK---------
---SFK----GR---RYLIV---VD-DIWC-RK---------------------------
--------------------AWD-D--IRLWF---P--EN-N---K-ASRILLT--TR--
--ILE-V-ARY-A---SS-P--K--DPFP------MRPLEPK--E-S-WNLFCQKAF---
---------------G---K-----V-D--S--P-T------K-FKD-VA-KIVVE----
--NCN--------GLPLI-ISV----------VAGTLSS------------T--TT-L--
----E-----------EW-N---------------------EVAQ--------------G
V-S----SLVNVDDYQ-------R---C--SRVL------AL--S--------YNHLP--
---------------------SHLK--------SCFLYFG-V-FAKATE---I-SV---K
--KLIRLWI------------------------------------------A-EGL----
------F-------------EI----------RG-HG-DL---E---------KVAGSLL
HD-----------LID-KSL-----VV-----V---------S--KRS---LDG------
-----K-----I------------K------TC--R--I---H------D-----L---L
---H-DLCLRE-A-E------------SENLL------------------------
>PHT75088.1
------------------------------------------------------LVHDF-
--------------------------S-----SS-----------------T-----N-N
I-----L------N-------V----N----------------------N------N---
----M-----V----G-----RD------------------------DQ-----------
-N---------------E-R-L---------L--------ED-L------------T---
-----V----------------SYSG-E-------P-KV---------IP---------I
-VGMGGIGKTTLAK----EAYN-HESIL----R-RFDVRAWAT-------V---SQQ-HN
IKDILLSL---------------------L---Q--STI--K------------------
--------------------------------ID--------------------------
-----------------D----K--------------V----------------------
--------------K---------------------EE-------G--------------
-----------------------E---------A--------------------------
----K----------------------LAD-M----------------LQK---------
---NLK----KK---RYLIV---LD-DIWS-CE---------------------------
--------------------VWD-S--VRRCF---PT-ED-N---A-GSRILLT--TR--
--NNE-V-ARD-A---GT-E--N--LSMQ------MNFMDQN--E-S-WNLFKSAAF---
---------------S---N-----E-A--L--S-S------E-FET-IG-KKIAE----
--KCH--------GLPLT-IVV----------VAGLL-K------------PK-RA-I--
----E-----------DW-G---------------------SVAK--------------D
V-T----SFITNDPDE-------Q---C--SPVL------GL--G--------YNHLT--
---------------------SNLK--------ICLLHFG-I-FPEDSE---I-PA---K
--KLMRTWM------------------------------------------T-EGF----
------L-------------QW-------------EN-DL---E---------GEAEKCL
QE-----------LVD-RCL-----VL-----V---------C--KKC---QDG------
-----TK----I------------R------SC--K--V---H------D-----L---I
---Y-DLCIRE-I-Q------------RENIF------------------------
>PHT75099.1
-------------------------------------------KES--------TVQEF-
--------------------------P-----SS-----------------S-----K-N
I-----L------N-------F----E----------------------N------S---
----M-----V----G-----RD------------------------DQ-----------
-R---------------K-Q-L---------V--------ED-L------------A---
-----R----------------SYSG-E-------P-KV---------SP---------I
-VGMGGIGKTTLAN----KVYY-DACIL----S-HFDVCAWAT-------I---SQQ-HN
VKEILLSL---------------------L---R--S----T------------------
--------------------------------KV--------------------------
-----------------V----T--------------F----------------------
--------------D---------------------MD-------D--------------
-----------------------E---------A--------------------------
----E----------------------LAN-M----------------LQK---------
---SLK----GK---RYLIV---LD-EMWK-SE---------------------------
--------------------ACD-A--VRLCF---PS-E--N---K-GSGILLT--TR--
--NTE-V-ARD-A---GT-E--N--LSLQ------MDIMGPD--E-S-WNLFKSVAF---
---------------A---N-----E-A--L--S-Y------E-FET-NG-KKLAE----
--KCH--------GLPLT-IAV----------VAGLL-K------------FK-RA-I--
----E-----------DW-E---------------------NVAK--------------D
V-K----SFVTNDPDE-------R---C--SRVL------GL--S--------YNHLT--
---------------------SDLK--------TCLLHFG-I-FPEDSE---I-PA---K
--NLMRSWM------------------------------------------A-E------
---------------------------------------------------------KCL
QE-----------LVD-RCL-----VL-----V---------C--KKS---LAG------
-----TK----I------------R------SC--K--V---H------D-----L---I
---Y-DLCVRE-I-Q------------KENIF------------------------
>PHT75149.1
-----------------------------------------VSTRS--------LARDM-
--------------------------------SS-----------------E-----KLP
N-----L------E-------A----S----------------------N------N---
----M-----V----G-----SG------------------------KQ-----------
-K---------------K-R-V---------L--------EE-I------------R---
-----G----------------GSSD-E-------Q-KI---------FP---------I
-VGMGGIGKTALAK----QVFN-HPSIQ----S-HFDIRAWAT-------I---SKE-YN
VKEILLSL---------------------L---Q--SII--K------------------
--------------------------------IN--------------------------
-----------------D----K--------------V----------------------
--------------Y---------------------CR-------S--------------
-----------------------E---------A--------------------------
----E----------------------LAD-L----------------LQK---------
---YLK----RK---RYLIV---KD-DIWN-YK---------------------------
--------------------AWD-E--TRQCF---PI-I--N---N-GSRILLT--TR--
--HTE-V-ALY-A---SS-S--N--LLLK------MNLMNSD--E-S-WYLFKSKAY---
---------------A---N-----E-R--F--P-F------E-LKA-TG-KEISK----
--RCH--------GLPLT-IVV----------VAGLLSK------------SK-ST-K--
----E-----------EW-K---------------------NVAE--------------N
I-K----SFLMKDPAE-------Q---C--LCVV------AL--S--------YNYLP--
---------------------NDLK--------ACLLYLG-I-FPEDSE---I-SV---K
--KLVRLWI------------------------------------------A-EGF----
------L-------------KL-------------EG-DL---E---------EAAENRL
QD-----------LVD-TCL-----TL-----A---------S--QKS---ADG------
-----RK----I------------K------TC--R--V---H------V-----L---V
---N-ELCLRE-A-Q------------RENFL------------------------
>PHT75151.1
--------------------------------------------ES--------TVQEF-
--------------------------P-----SS-----------------S-----K-D
I-----R------N-------V----K----------------------N------N---
----M-----V----G-----RD------------------------DQ-----------
-R---------------K-R-L---------V--------ED-L------------T---
-----R----------------SYSG-E-------P-KV---------IP---------I
-VGMGGIGKTTLAN----EVYN-DACIR----S-HFDVCAWAT-------V---SQQ-QN
VKEILLSL---------------------L---R--S----I------------------
--------------------------------KV--------------------------
-----------------D----K--------------V----------------------
--------------F---------------------TG-------S--------------
-----------------------E---------A--------------------------
----E----------------------LAD-M----------------LQK---------
---SLK----CK---RYLIV---LD-DIWK-IE---------------------------
--------------------AWE-A--VRLCF---PS-E--N---K-GSGILLT--TR--
--NTE-V-ARD-A---GT-K--N--LSLQ------MDLMGPD--E-S-WSLFKSVAF---
---------------S---S-----E-A--L--P-Y------E-FET-VG-KQIAD----
--ECH--------GLPLT-IVV----------VAGLL-K------------SK-RA-I--
----E-----------DW-R---------------------SVAK--------------D
V-K----SFVTNDPDE-------R---C--SRVL------GL--S--------YDHLT--
---------------------SDLK--------ACLLHFG-I-FPEDSD---I-PV---K
--NLMRKWM------------------------------------------A-EGF----
------L-------------KL-------------EN-DL---E---------GEAEKCL
QE-----------LVD-RCL-----VL-----V---------R--KKS---RDG------
-----TK----I------------I------SC--K--V---H------D-----L---I
---Y-DLCLTE-L-Q------------RENIF------------------------
>PHT75156.1
-----------------------------------------ASKES--------LVQDF-
--------------------------S-----R---------------------------
------------------------------------------------------------
------------------------------------------------------------
------------------------------------------------------------
-----------------------YSG-E-------H-KV---------IL---------I
-IGMGGIGKTTLAK----EIYN-DVCIR----C-HFDVRAWAT-------V---SQQ-HN
VKEILLSL---------------------L---R--STK--G----------D-------
--------------------------------TD--------------------------
-----------------D----T--------------F----------------------
--------------D---------------------VV-------D--------------
-----------------------K---------S--------------------------
----K----------------------IAD-M----------------LQK---------
---SLK----GK---RYLIF---LD-DIWS-CE---------------------------
--------------------LCD-G--VRRCF---PT-EN-N---A-GSRILLT--TH--
--KNE-V-ACY-T---AT-E--N--LSLQ------MDFMDQD--E-S-WNLFKSAAF---
---------------A---N-----E-E--L--P-Y------E-FET-IG-KQIAE----
--KCH--------GLPRT-IVV----------VAGVL-K------------SK-RA-I--
----E-----------DW-E---------------------SVAQ--------------D
V-K----SFITNDPNE-------R---C--SHVL------GL--S--------CNNLT--
---------------------SNLK--------ACLLYFG-I-FREDTE---I-QV---K
--YLMRLWM------------------------------------------A-DGF----
------L-------------NS-------------EN-DL---E---------GEAMKCL
QD-----------LID-RCL-----VL-----V---------G--KKS---LNE------
-----TN----I------------R------SC--K--V---H------D-----L---I
---H-DVCLRE-L-Q------------RGTIF------------------------
>PHT76973.1
------------------------------------------------------------
---------------------------------TV----------------KHV----A-
---------------------T----QH-----S---------------NLMT--AEEI-
----------V----G-----FR------------------------ND----------T
-----------------E-K-M---------I--------QY-L------------T---
-----R----------------GTNE---------L-DV---------VP---------I
-VGMGGQGKTTIAR----KVYN-HDIVI----S-HFDVRAWCI-------I---SQT-YN
RRELLQDI---------------------F---N--QVT--N-------S----------
---------------------------------N--------------------------
----------------------D-------------------------------------
--------------KG-----------------------------D--------------
-------------K---------D------------------------------------
----D--------V-------------LAD-I----------------LKK---------
---NLT----WK---RYLIV---LD-DMWD-GA---------------------------
--------------------AWD-D--FCLCF---P--DV-G---N-RSRIVVT--TR--
--LEK-V-GEH-V-KRYT-------DLYF------LPFLTPD--E-S-CKLLQKKVF---
---------------Q---E-----E-D--F--P-L------E-LQD-VS-LAVAK----
--RCR--------GLPLV-VVL----------IAGII--------------KK-RP-ME-
----E---S-------WWHE----------------------VKN--------------A
L-----FSYL-GESEE-------Y---S--LSTM------QL--S--------YDNLP--
---------------------DHLR--------PCLLYIG-M-FPEDAR---I-PV---S
--KLISLWI------------------------------------------A-EGF----
------M------------QNV----------ES-GR-LM---E---------EAAEGYL
MD-----------LIS-SNV-----VM-----V---------S--KR---EYNG------
-----K-----V------------K------YC--H--V---H------D-----V---V
---L-HFCMER-S-R------------EEKFM------------------------
>PHT77135.1
-------------------------------------------FNS--------KI-SH-
--------------------------SRDT---------------------------SSQ
F----PL------D-------Q----K----------------------D--------M-
----I-----V----G-----LD------------------------ED-----------
-L----------------LK-I---------K--------DR-L------------I---
----------------------VQSS-R-------L-EV---------VP---------I
-VGMGGIGKTTLAR----RVYD-DSLIT----Y-HFYVRAWIS-------V---SQE-FD
RRDIFLGI---------------------L---Q--SI---S------------------
-T------------------------------VN--------------------------
-----------------D----E--------------V----------------------
--------------E-R-----------------N-ST-------T--------------
-----------------------E------------------------------------
----Q----------------------LAE-R----------------VYR---------
---SLK----GR---KYLIL---LD-DMWS-IE---------------------------
--------------------PWQ-H--VRRSF---P--DD-H---N-GSRIVLT--TR--
--LVD-V-ASS-A----S-S--AN-SLHQ------MRFLSME--E-S-WTLLRDKVF---
---------------G---N-----D-S--Y--P-P------E-LEK-IG-RYIGH----
--QCQ--------GLPLA-VVA----------IGGLLSK------------MR-KE-T--
----S-----------SW-E---------------------NVAE--------------K
V-G----SLMTSD-SM-------D---C--LSIL------SL--S--------YNHLP--
---------------------PYLK--------PCFLYIG-V-FAETRE---I-PV---W
--KLIKLWI------------------------------------------A-EGF----
------I-------------KK----------VK-HK-NL---E---------GVAEETL
RE-----------LVD-RSL-----VL-----V---------G--KHS---SVG------
-----K-----I------------K------TC--K--M---H------D-----L---V
---R-DMCLRE-A-Q------------SENFI------------------------
>PHT77569.1
-------------------------------------------------------VQDF-
--------------------------S-----SS-----------------T-----N-N
I-----L------N-------V----N----------------------N------N---
----M-----V----G-----RD------------------------DQ-----------
-K---------------E-R-L---------L--------EN-L------------T---
-----G----------------NYSG-E-------P-KV---------IP---------I
-VGMGGIGKTTLAK----EVYN-HESIL----H-HFDVRAWAT-------V---SQQ-HN
IKKILLSL---------------------L---Q--STI--K------------------
--------------------------------MD--------------------------
-----------------D----A--------------I----------------------
--------------K---------------------TK-------G--------------
-----------------------E---------A--------------------------
----E----------------------LAD-M----------------LQK---------
---SLK----RK---RYLIV---LD-DIWS-CE---------------------------
--------------------VWD-G--MRRCF---PT-ED-S---P-GSRILLT--TR--
--NNE-V-ARD-A---GI-E--N--LSMQ------MNFMNQD--E-S-WNLFKSAAF---
---------------S---N-----E-V--L--S-F------E-FET-IG-KKIAE----
--KCH--------GLPLT-IVV----------VAGLL-K------------SK-GA-I--
----E-----------DW-E---------------------SVAK--------------D
V-T----SFITNDPDE-------L---C--SHVL------GL--S--------YNHLT--
---------------------SDLI--------TCLLHFG-I-FPEDSE---I-PA---K
--NLMRSWM------------------------------------------A-EGF----
------L-------------KL-------------GN-DL---E---------AEAEKCL
QE-----------LVD-RCL-----VL-----V---------C--KKS---LDG------
-----TK----I------------R------SC--K--V---H------D-----L---I
---Y-DLCVIE-I-Q------------RENIF------------------------
>PHT77641.1
------------------------------------------------------------
---------------------------------------------------K-----NP-
---------------------V----ER-----K---------------S-FT--AGKI-
----I-----V----G-----FE------------------------EE----------T
-----------------N-W-L---------I--------IK-L------------T---
-----S----------------GPKD---------L-DV---------IS---------I
-TGMPGSGKTTLAY----KVYN-DESVC----S-HFDLRAWCT-------V---DQE-YD
EKRLLVKL---------------------L---N--QVT--G-------S--DL------
---------------------------------K-------------------------F
-----------------S----E-------------------------------------
---------------------------------------------E----I---------
-----------------------D------------------------------------
---------------------------VAD-K----------------LRK---------
---QLF----GK---RYLIV---LD-DVWD-TT---------------------------
--------------------TWD-D--LTRPF---P--EV-E---K-GSRIILT--TR--
--QKE-V-AFH-G-KCNT-------DPLN------LRLLRPE--E-S-WELLEKRAF---
---------------G---N-----E-S--C--P-D------E-LLD-VG-KEIVQ----
--NCK--------GFPLV-VDL----------IAGVIAG------------FK-KT----
----K---D-------VWLD----------------------VRN--------------N
L-----NSFILNSEVD-----------V--MKVI------EL--S--------YDHLP--
---------------------HQCK--------PCFLYLA-S-YPKDKE---I-NR---Q
--RLKMYWR------------------------------------------A-EGL----
------V------------EHT-----------E-TM-SA---E---------EVMEIYL
DN-----------FIS-GSL-----VI-----------------------AFN-------
-------------EIGD-----F-P------TF--K--I---H------D-----L---V
---H-DFCLIK-A-R------------EEKLF------------------------
>PHT77647.1
------------------------------------------------------------
---------------------------------------------------K-----NP-
---------------------V----ER-----K---------------S-LT--TGKI-
----I-----V----G-----FK------------------------EE----------T
-----------------N-W-L---------I--------SQ-L------------T---
-----S----------------GPKD---------L-DV---------IS---------I
-TGMPGSGKTTLAY----KAYN-DESVC----S-HFDLRAWFT-------V---DQD-YD
EKEVLVKL---------------------F---N--QVT--G-------S--DL------
---------------------------------K-------------------------F
-----------------S----E-------------------------------------
---------------------------------------------E----I---------
-----------------------D------------------------------------
---------------------------VAD-E----------------LRK---------
---KLY----GK---RYLIV---LD-DVWD-IT---------------------------
--------------------TWD-D--LTRPF---P--EA-N---K-GSRIVLT--TR--
--QKE-V-AFH-G-KGNS-------NPLN------LRLLRRE--E-C-WELLEKRAF---
---------------G---N-----K-S--C--P-D------E-LLD-VG-KEIAQ----
--NCK--------GLPLV-ADL----------IAGVIAG------------LE-KE----
----K---S-------VWLE----------------------VRN--------------N
L-----NSFILNSEVD-----------V--MKVI------EL--S--------YDHLP--
---------------------LQLK--------PCFLYLA-S-FSKDTE---I-HR---K
--VLKIYWR------------------------------------------A-EGL----
------V------------EQT-----------E-MM-SV---D---------EVSEIYL
DN-----------LIS-SSL-----VI-----------------------AFN-------
-------------EIGY-----Y-P------TC--Q--L---H------D-----L---V
---H-DFCLIK-A-K------------EEKLF------------------------
>PHT77649.1
------------------------------------------------------------
---------------------------------------------------------NP-
---------------------V----ER-----K---------------S-LT--TGKI-
----I-----V----G-----FE------------------------EE----------T
-----------------N-W-L---------I--------SK-L------------T---
-----S----------------GLKD---------L-DV---------IS---------I
-T----------------------------------------------------------
-------------------------------------VT--G-------S--DL------
---------------------------------K-------------------------F
-----------------S----E-------------------------------------
---------------------------------------------D----I---------
-----------------------D------------------------------------
---------------------------VAD-K----------------LRK---------
---QQY----GK---RYLIV---LD-DVWD-ID---------------------------
--------------------TWD-E--LTRPF---P--EV-V---K-GSRIILT--TR--
--QKE-V-AFH-G-KCNT-------DPLT------LRLLRPE--E-S-WELLEKRAF---
---------------G---E-----E-S--F--P-D------E-LLD-VG-KDIVQ----
--NCK--------GLSLV-VDL----------IAGVIAD------------LE-KK----
----K---V-------VWLE----------------------VRN--------------N
L-----NSFILNSEVD-----------V--MKVI------EL--S--------YDHLPHH
MKPCFLYLASYPKXLSYDHLPHHMK--------PCFLYLA-S-YPKDQE---I-NI---N
--ALKIYWR------------------------------------------A-EGL----
------A------------EQR-----------E-MM-SF---E---------EVMEIYL
DN-----------LIS-SIL-----VI-----------------------AFN-------
-------------EIGN-----H-P------TC--Q--I---H------D-----L---V
---H-DFCLIK-A-R------------QEKLF------------------------
>PHT77664.1
-------------------------------------------------------TVLN-
--------------------------------ST-----------------K-----MT-
---------------------V----EN-----K---------------S-LT--AGKI-
----I-----V----G-----FE------------------------EE----------T
-----------------T-W-L---------I--------SK-L------------T---
-----S----------------GPKD---------L-DV---------IS---------I
-TGMPGSGKTTLGY----KVYN-DKSVC----S-HFDLRAWCT-------V---DQD-YD
EKEVLVKL---------------------F---N--QVT--G-------S--DL------
---------------------------------K-------------------------F
-----------------S----E-------------------------------------
---------------------------------------------D----I---------
-----------------------D------------------------------------
---------------------------VAD-K----------------LRK---------
---QLY----GK---RYLIV---LD-DVWD-TT---------------------------
--------------------TWD-E--LTRPF---P--KV-E---K-GSRIILT--TR--
--QKE-V-ACH-G-KGIT-------DPLN------LRLLRPE--EKS-WELLEKRAF---
---------------G---E-----E-S--C--P-D------E-LLE-VG-KEIAQ----
--NGK--------GLPLV-VDL----------IAGVIAG------------RE-KS----
----K---S-------VWLE----------------------VRN--------------N
L-----NSFILNSEVD-----------V--MKVI------EL--S--------YDHLP--
---------------------HHMK--------PCFLYLA-R-FRKDKK---I-NR---N
--LLKMYWR------------------------------------------A-EGL----
------V------------ERM-----------K-MM-NV---E---------EEMEIFL
DN-----------LIS-SSL-----VI-----------------------AFN-------
-------------EIGN-----L-P------AC--Q--I---H------D-----L---V
---H-DFCLIK-A-R------------EEKLF------------------------
>PHT77666.1
-------------------------------------------KES--------TVQEF-
--------------------------P-----SS-----------------S-----K-S
I-----L------N-------V----V----------------------N------S---
----M-----V----E-----RD------------------------DQ-----------
-R---------------K-R-L---------V--------ED-L------------T---
-----R----------------SYSS-E-------P-KV---------IP---------I
-VGMGGIGKTTLAN----EVYN-DACIR----S-HFDVCAWAT-------I---SQQ-HN
VKEILLSL---------------------L---R--S----T------------------
--------------------------------KS--------------------------
-----------------D----T--------------F----------------------
--------------D---------------------MN-------D--------------
-----------------------E---------A--------------------------
----E----------------------LAN-M----------------LQK---------
---SLK----GK---RYLLV---LD-DMWK-SE---------------------------
--------------------AWD-A--VRLCF---PI-E--N---K-GSGILLT--TR--
--NTK-V-ARD-A---GT-E--N--LSFQ------LNLMDPN--E-S-WNLFKSVAF---
---------------A---N-----E-A--L--P-S------Y-LET-IG-KKIAE----
--KCH--------GLPLT-IAV----------VAGLL-K------------SK-RA-I--
----K-----------DW-E---------------------SVEK--------------D
V-K----SFVTNDPDE-------R---C--S-----------------------------
---------------------------------------------QDSE---I-PV---K
--KLMRTWM------------------------------------------A-EGF----
------L-------------KL-------------EN-DL---E---------GEADKCL
QE-----------LVD-RCL-----VL-----I---------C-----------------
------------------------------------------------------------
--------------------------------------------------------
>PHT77691.1
---------------------------------------------------------VN-
--------------------------------SP-----------------K-----NP-
---------------------V----ER-----K---------------L-LT--TSKI-
----I-----V----G-----FE------------------------EE----------T
-----------------N-W-L---------I--------TM-L------------T---
-----S----------------GPKD---------L-DV---------IS---------I
-TGMPGSGKTTLAY----KVYN-DKSVC----S-HFDLRAWCT-------V---DQD-YD
EKDVLVKL---------------------F---N--QVT--G-------S--AL------
---------------------------------K-------------------------F
-----------------S----K-------------------------------------
--------------DI----------------------D------D----I---------
-----------------------D------------------------------------
---------------------------VAD-M----------------LRR---------
---QLF----GK---RYLIV---LD-DLWD-TT---------------------------
--------------------TWD-D--LTKPF---P--DV-E---K-GSRIILT--TR--
--QKE-V-AFH-G-KGRT-------DPLN------LRLLRPE--E-S-WELLEKRAF---
---------------G---K-----E-S--C--P-D------E-LLD-VG-KEIVQ----
--NCK--------GLPLV-VDL----------IAGVIAG------------RE-KT----
----K---A-------VWLE----------------------VRN--------------N
L-----KSFILNSKVD-----------V--MKVI------EL--S--------YDHLP--
---------------------HHMK--------PCFLYLA-R-YSKDAK---I-DR---D
--LLKINWR------------------------------------------A-EGL----
------V------------EQI-----------E-KM-SL---E---------EVM----
DN-----------LIS-SSL-----VI-----------------------TFN-------
-------------EIGN-----D-P------TC--Q--L---H------D-----L---V
---H-DFCLIK-A-K------------EENLF------------------------
>PHT77729.1
------------------------------------------------------------
---------------------------------------------------K-----NP-
---------------------V----ES-----K---------------S-FT--GGKV-
----I-----V----G-----FK------------------------EE----------T
-----------------N-W-L---------I--------SK-L------------T---
-----S----------------GPKD---------L-DV---------IS---------I
-TGMPGSGKTTLAY----KVYN-DDSVC----S-HFDLRAWCT-------V---DQE-YE
EKSLLVKL---------------------F---N--QVT--G-------S--NL------
---------------------------------K-------------------------F
-----------------S----E-------------------------------------
---------------------------------------------D----I---------
-----------------------D------------------------------------
---------------------------VAD-M----------------LRR---------
---QLY----GK---RYLIV---LD-DVWD-TS---------------------------
--------------------TWD-D--LTKTF---P--EV-K---K-GSRIVLT--TR--
--LKE-V-AFH-G-KGNT-------DPLN------LRLLRLE--E-S-WELLQKRAF---
---------------G---N-----E-C--C--P-D------E-LLE-VG-KEIVL----
--NCK--------GLPLV-VDL----------IAGVIAG------------LE-KK----
----R---A-------VWLE----------------------VRN--------------N
L-----NSFILNSEVD-----------V--MKVI------EL--S--------YDHLP--
---------------------HHMK--------PCFLYLA-S-FPKDSK---I-SR---D
--KLKMFWR------------------------------------------A-EGL----
------V------------EQI-----------E-IK-SL---E---------EVMEIYL
EN-----------LIS-SSL-----VT-----------------------SLN-------
-------------EIGD-----F-P------TC--Q--I---H------D-----L---V
---H-DFCLIK-A-R------------AENLF------------------------
>PHT77766.1
------------------------------------------------------------
---------------------------------------------------------KP-
---------------------V----ES-----K---------------S-LT--AGKI-
----I-----V----G-----FE------------------------EE----------T
-----------------N-W-L---------I--------TK-L------------T---
-----S----------------GPKD---------L-DV---------IS---------I
-IGMPGSGKTTLAY----KVYH-DKSVA----R-RFDTRAWCT-------V---GQE-YD
KRKLLEKV---------------------Y---N--QVT--G-------S--DS------
---------------------------------K-------------------------L
-----------------S----E-------------------------------------
---------------------------------------------N----I---------
-----------------------D------------------------------------
---------------------------VAD-E----------------LRR---------
---HLI----GK---KYLVV---LD-DLWD-TD---------------------------
--------------------TWH-K--LKRPF---P--LD-E---N-GSRIILT--TR--
--EME-V-ALD-G-KRDT-------DPLK------LRLLKSE--E-S-WELLEKRAF---
---------------G---V-----Q-S--C--P-D------E-LLD-VG-KEIAE----
--NCK--------GLPLV-ADL----------IAGVIAG------------RE-KT----
----K---S-------VWLE----------------------VRN--------------N
L-----NSFIFGSEVD-----------V--MKVI------EL--S--------YDHLP--
---------------------HHLK--------PCFLYLA-R-SLKDTA---L-DR---N
--RLKMFWC------------------------------------------A-EGL----
------V------------EQT-----------E-MM-SL---D---------EVMEIFL
DN-----------LIS-SSL-----VI-----------------------SYN-------
-------------DIGD-----Q-P------IC--Q--L---H------D-----L---V
---H-DFCLIK-S-K------------EEKLL------------------------
>PHT77812.1
------------------------------------------------------------
----------------------------------------------------------P-
---------------------V----EG-----K---------------S-LT--AGKI-
----S-----V----G-----FE------------------------ED----------T
-----------------D-W-I---------I--------SK-L------------T---
-----S----------------GPKD---------L-DV---------IS---------I
-TGMPGSGKTTLAY----KVYN-YKSVA----R-RFDIHAWCT-------V---GQE-YD
KRKLLEKV---------------------Y---N--QVT--G-------A--DS------
---------------------------------K-------------------------L
-----------------S----E-------------------------------------
---------------------------------------------N----I---------
-----------------------D------------------------------------
---------------------------VAD-E----------------LRR---------
---HLF----GK---RYLVV---LD-DLWD-TD---------------------------
--------------------TWD-K--LIRPF---P--LV-E---N-GSRIILT--SR--
--EME-V-ALY-G-KRNT-------DPLK------LRLLKSE--E-S-WELLEKRAF---
---------------G---E-----K-I--C--P-D------E-LLD-VG-KETAK----
--NCK--------GLPLV-ADL----------IAGVIAG------------RE-KK----
----K---S-------VWLE----------------------VRN--------------N
L-----NSFILNSEVE-----------V--MKVI------EL--S--------YDHLP--
---------------------HQLK--------PCFLHFA-S-IPKDNA---S-HK---H
--LLKMDWL------------------------------------------N-EGL----
------V------------ERT-----------D-MK-SV---E---------EVMEVYL
DN-----------LIS-CSL-----VI-----------------------SFN-------
-------------EIGS-----S-P------TC--Q--L---H------D-----L---V
---H-DFCLIK-A-K------------EGKLF------------------------
>PHT77821.1
--------------------------------------------------------VVN-
--------------------------------ST-----------------K-----KP-
---------------------V----ER-----K---------------S-LT--TGKI-
----I-----V----G-----FK------------------------EE----------T
-----------------N-W-L---------I--------SK-L------------T---
-----S----------------GPKD---------V-DV---------IS---------I
-TGMPGSGKTTLAY----KVYN-DESVC----S-HFDVRAWCT-------V---DQE-YD
EKKLLVKL---------------------F---N--QVT--G-------A--DL------
---------------------------------K-------------------------S
-----------------S----E-------------------------------------
---------------------------------------------D----I---------
-----------------------D------------------------------------
---------------------------VAD-K----------------LRK---------
---QLY----GK---RYLIV---LD-DVWD-TT---------------------------
--------------------TWD-D--LTRPF---P--EA-E---K-GSRIILT--TR--
--QKE-V-AFH-G-KGNT-------DPLN------LRLLRPE--E-S-WELLEKRAF---
---------------G---D-----Q-S--C--P-D------E-LLD-VG-KEIAE----
--NCK--------GLPSV-ADL----------IAEVIAG------------RE-KI----
----K---S-------MWLE----------------------VRN--------------N
F-----NSFILNGEVD-----------V--MKVI------EL--S--------YDHLP--
---------------------HQLK--------PCFLYLA-T-FEKDQE---I-NI---D
--RLKVYWC------------------------------------------A-EGL----
------V------------EQM-----------G-MN-SL---E---------EAMEIYL
DN-----------LIS-SSL-----VI-----------------------AFN-------
-------------EIGR-----S-P------TC--Q--L---H------Y-----L---V
---H-DFCWIK-A-K------------EEKLF------------------------
>PHT77848.1
---------------------------------------------------------AN-
--------------------------------ST-----------------K-----KP-
---------------------V----ER-----K---------------S-LT--TDKM-
----I-----V----G-----FK------------------------EE----------T
-----------------N-W-L---------I--------TK-L------------T---
-----C----------------GPKD---------L-DV---------IS---------I
-TGMPGSGKTTLAY----KVYS-DESVC----S-HFDLRAWCT-------V---DQE-YD
ETKLLVKI---------------------F---N--QVT--S-------S--DL------
---------------------------------K-------------------------F
-----------------S----E-------------------------------------
---------------------------------------------E----I---------
-----------------------D------------------------------------
---------------------------VAD-K----------------LRK---------
---QLY----GK---RYLIV---LD-DVWD-TT---------------------------
--------------------TWD-D--LTRPL---P--EV-E---K-GSRIILT--TR--
--QKE-V-AFH-G-KGNT-------DPLN------LRLLSPE--E-S-WELIEKRAF---
---------------G---D-----Q-S--C--P-D------E-LLE-VG-KEIAE----
--NCK--------GLPLV-ADL----------IAGVIAA------------RE-KT----
----K---S-------AWLE----------------------VQN--------------N
L-----SSFILRSEVD-----------V--MKVI------EL--S--------YDHLP--
---------------------HHLK--------PSFLFLA-R-WPKDTI---V-HR---D
--VLKMFWR------------------------------------------T-EGL----
------V------------EQT-----------E-MM-NV---E---------EAMEIYL
DN-----------LIS-SSL-----VI-----------------------AFN-------
-------------EIGD-----L-P------TC--K--I---H------D-----L---V
---H-DFCLIK-A-R------------QEKLF------------------------
>PHT77859.1
--------------------------------------------------------VVN-
--------------------------------ST-----------------K-----KI-
---------------------V----KS-----K---------------S-LT--VGKI-
----I-----V----G-----FE------------------------EE----------T
-----------------N-W-L---------I--------SN-L------------T---
-----S----------------GLKD---------L-DV---------IS---------I
-TGMPGSGKTTLAY----KVYN-DESVS----R-RFDIRAWCT-------V---GQE-YD
KINLLEKV---------------------Y---N--QVT--G-------P--DS------
---------------------------------K-------------------------L
-----------------S----E-------------------------------------
---------------------------------------------N----I---------
-----------------------D------------------------------------
---------------------------VAD-E----------------LRR---------
---HLL----GK---RYLIV---LD-DLWD-TD---------------------------
--------------------AWD-K--LTRPF---P--LV-E---N-GSRIILT--SR--
--DME-V-GLY-G-KRNT-------DPLN------LRLLRPE--E-S-WELLEKRAF---
---------------G---N-----K-S--C--P-D------E-LLD-VG-KEIAQ----
--NCK--------GLPLV-VDL----------IAGVIAG------------RE-KT----
----K---S-------VWLE----------------------IRN--------------N
L-----NSFILNSEVY-----------V--MKVM------KL--S--------YDHLP--
---------------------LQLK--------PCFLYLA-R-YPKDNA---V-DR---D
--WLKMFWC------------------------------------------A-EGL----
------V------------EQT-----------E-LK-----------------MMEIYL
DN-----------LIS-SSL-----VI-----------------------AFN-------
-------------EIGN-----Y-P------TC--Q--L---H------D-----L---V
---H-DFLL-----------------------------------------------
>PHT77882.1
------------------------------------------------------------
---------------------------------------------------K-----NP-
---------------------V----ES-----K---------------S-LT--TGKI-
----I-----V----G-----FE------------------------EE----------T
-----------------N-W-L---------I--------TK-L------------T---
-----S----------------GPKD---------L-EV---------IS---------I
-IGMPGSGKTTLAY----KVYH-DKSVA----R-RFDTRAWCT-------V---GQE-YD
KIKLLEKV---------------------Y---N--QVT--G-------S--DS------
---------------------------------K-------------------------L
-----------------S----E-------------------------------------
---------------------------------------------N----I---------
-----------------------D------------------------------------
---------------------------VAN-E----------------LRR---------
---HLL----GK---KYLVV---LD-DLWD-TD---------------------------
--------------------TWD-K--LKRPF---P--LD-E---N-GSRIILT--TR--
--EME-V-ALH-G-KRNT-------DPLK------LRLLKSE--E-S-WELLEKRAF---
---------------G---E-----K-S--C--P-D------E-LLD-VG-KEIAQ----
--NCK--------GLPLV-ADL----------IAGVIAA------------RE-KT----
----K---S-------AWLE----------------------VQN--------------N
L-----SSFILSSEVD-----------V--MKVI------EL--S--------YDHLP--
---------------------HHLK--------PNFLFLA-R-WPKDTT---V-DR---D
--VLKMFWR------------------------------------------T-EGL----
------V------------EQT-----------E-MM-NV---E---------EAMEIYL
DN-----------LVS-SSL-----VI-----------------------SFN-------
-------------EIGN-----I-P------TF--Q--I---H------D-----L---V
---H-DFCLIK-A-R------------QEKLF------------------------
>PHT78166.1
---------------------------------------------------------KD-
--------------------------------VI-----------------D-----SI-
---------------------I----VR-----D---------------N------GKV-
----I-----V----G-----FK------------------------EE----------T
-----------------D-W-L---------I--------RK-L------------T---
-----N----------------GPAN---------L-DV---------IS---------I
-FGMPGSGKTTLAY----KVYN-DKSVF----S-HFDLRAWCT-------V---DQE-YD
EKTLLVKL---------------------F---N--QVT--G-------S--DL------
---------------------------------K-------------------------F
-----------------G----E-------------------------------------
---------------------------------------------D----I---------
-----------------------D------------------------------------
---------------------------VAD-M----------------LRK---------
---QLF----GK---RYLIV---LD-DVWD-ID---------------------------
--------------------AWD-G--LTRPF---P--EA-E---K-R------------
-----------------------------------------K--E-S-WELLEKRAF---
---------------G---N-----D-S--C--P-D------E-LLE-VG-REIAR----
--NCK--------GLPLV-ADL----------IAGVIVG------------RE-KK----
----K---T-------AWLE----------------------IRN--------------N
L-----NSFILNSEVE-----------V--MKVI------EL--S--------YDHLP--
---------------------NHLK--------PCLLDLA-T-LRKDTA---I-II---N
--VLKAYWR------------------------------------------A-EGF----
------V------------E---------------------------------EVMEVYL
DN-----------LIS-SSL-----VI-----------------------IFN-------
-------------EIGH-----H-S------TC--Q--I---H------D-----L---V
---H-DFCSIK-A-R------------KEKFY------------------------
>PHT80777.1
------------------------------------------------------------
----------------------------------------------------------DQ
L-------------------------G----------------------D------D-V-
----V-----H----G-----LD------------------------DD-----------
-L---------------E-I-I---------V--------NR-L------------T---
----------------------GPST-D-------L-DI---------VT---------I
-TGMGGIGKTTLAK----KAYD-HFPIR----Y-RFDILAWVT-------V---SQE-FR
GRNVYLQA---------------------L---H--CI---S-----KQK--D-------
-S------------------------------VN--------------------------
-----------------E----K-------------------------------------
--------------D---------------YDK---MD-------E--------------
-----------------------S------------------------------------
----E----------------------LAD-L----------------LQK---------
---NLK----RR---RYLVV---VD-DIWR-TD---------------------------
--------------------VWD-R--IRRIF---P--SD-N---N-GSRILLT--TR--
--ETE-V-AMY-A----S-T--SS--PHE------MNLLTLE--N-S-WKLLSHKVF---
---------------G-P-K-----H-D--H--P-P------E-LED-TG-KEIVK----
--KCQ--------GLPLT-ISV----------IAGHLCK------------MS-RT-L--
----E-----------GW-K---------------------DVAR--------------T
L-S----EVIATH-SD-------K---C--LEVV------GL--S--------YHHLP--
---------------------NCLK--------PCFLSMA-G-FLEDFQ---I-DT---R
--RLIQLWI------------------------------------------A-EGF----
------I-------------KS--------S-EG-GK-SL---E---------EVAADYL
ED-----------LIS-RNL-----IQ-----A---------R--KRR---FNG------
-----E-----I------------K------TC--G--I---H------D-----L---L
---R-EFCLIE-A-E------------MTKHM------------------------
>PHT80929.1
---------------------------------------DDVDQIL--------EL-ST-
--------------------------SNSM---------------------L------QN
L-------------------------E----------------------D------D-I-
----V-----Q----G-----LD------------------------ED-----------
-L---------------E-I-I---------V--------KR-L------------I---
----------------------GPPS-D-------L-GI---------VT---------I
-SGMGGIGKTTLAR----KAHD-HLAIR----Y-HFDIRVWVT-------I---SQE-FR
HRNVLLDA---------------------L---H--CI---S-----KQT--N-------
-I------------------------------VF--------------------------
-----------------E----R-------------------------------------
--------------D---------------YYK---TS-------V--------------
-----------------------D------------------------------------
----E----------------------LAD-R----------------VQK---------
---RLK----GR---RYIIV---ID-DIWS-KD---------------------------
--------------------VWD-S--IQGIF---P--DS-K---C-RSRILLT--TR--
--ETE--------------------------------------------------VF---
---------------G-P-K-----H-D--H--P-F------E-LET-IG-KRIAG----
--KCQ--------GLTLT-ISV----------IAGHLTK------------TA-MT-L--
----E-----------NW-K---------------------DVAQ--------------T
L-S----EIVATH-PN-------K---C--LGVL------GL--S--------YHHLP--
---------------------NQLK--------PCFLSMG-G-FPEDFQ---V-DV---W
--RLIQLWI------------------------------------------A-EGF----
------I-------------RT--------S-GS-GK-SM---E---------EMAEDYL
ND-----------LIS-RNL-----IM-----V---------W--RKI---FN-------
-------------------------------------------------D-----L---Q
---NLQTIIVH-A-Q------------RD---------------------------
>PHT82258.1
-------------------------------------------------------ISAN-
--------------------------------SP-----------------N-----KP-
---------------------V----E------N--------------KL-SI--TGKI-
----I-----V----G-----FE------------------------EE----------T
-----------------E-W-I---------I--------RK-L------------T---
-----S----------------GPAE---------L-DV---------IP---------I
-VGMPGLGKTTLAY----KVYN-DKSVV----C-HFDVCAWCT-------V---DQE-RN
EKKLLQKI---------------------F---N--EVI--G-------P--KG------
---------------------------------R-------------------------V
-----------------N----E-------------------------------------
--------------D------------------------------G----I---------
-----------------------D------------------------------------
----N--------D-------------VAD-K----------------LRK---------
---WLF----GK---RYLIV---LD-DLWD-TA---------------------------
--------------------TWD-E--LTRPF---PT-EF-Q---K-GSRVILT--SR--
--KKE-V-ALH-G-KCHS-------DPLD------LRLLRPE--E-S-WELLEKRVF---
---------------G---E-----E-H--C--P-D------E-LKD-VG-EKIAQ----
--KCD--------GLPL-------------------------------------------
------------------------------------------------------------
------------DEEE-----------V--MKVI------QL--S--------YDHLS--
---------------------DHLK--------PCFLYLA-S-YPKDKD---I-RI---S
--ELKDLWS------------------------------------------D-EGL----
------V------------EAT-----------D-L--SV---E---------EVTEVYV
DE-----------LIS-SSL-----I----------------------------------
--------------------------------------D---S------E-----Y---L
---Y-NSVSYN-W-H------------LRHLR------------------------
>PHT82328.1
------------------------------------------------------------
---------------------------------------------------------KP-
---------------------V----E------N--------------TS-SI--AGKI-
----I-----V----G-----FE------------------------EE----------I
-----------------E-W-I---------I--------RK-L------------T---
-----R----------------GPTQ---------I-DV---------VS---------I
-VGMPGIGKTTLAY----RVYN-DKSVV----G-HFDVRAWCT-------V---DQE-RN
EKKLLQKI---------------------F---N--QVT--G-------L--KG------
---------------------------------N-------------------------F
-----------------I----E-------------------------------------
--------------D------------------------------G----I---------
-----------------------E------------------------------------
----N--------D-------------VAD-K----------------LRK---------
---HLF----GK---RYLIV---LD-DLWD-TA---------------------------
--------------------TWD-E--LTRPLYTIPS-EF-Q---K-GSRVILT--SR--
--KKE-V-ALH-G-KCHS-------APLD------LRLLRPE--E-S-WELLEKRVF---
---------------G---E-----D-H--C--P-D------E-LKD-VG-EKIAR----
--KCD--------GLPLV-LDL----------IGGVISR------------KE-NK----
----E---A-------LWLE----------------------VLN--------------N
L-----SSFIFNDGEE-----------V--MKVI------QL--S--------YDHLS--
---------------------DHLK--------PCFLYLA-S-YPKDKD---I-DI---S
--LLKQLWS------------------------------------------D-EGL----
------V------------EPT-----------D-LK-SV---E---------EVMEVYV
DE-----------LIF-SSL-----VI-----------------------V---------
--------------RG--GR--H-T------SY--Q--I---H------D-----L---V
---H-DFCSIK-A-R------------KEKLF------------------------
>PHT82331.1
------------------------------------------------------------
---------------------------------------------------N-----KP-
---------------------V----E------N--------------KS-SI--AGKI-
----I-----V----G-----FE------------------------EE----------T
-----------------E-W-I---------I--------RK-L------------T---
-----S----------------GPSE---------V-DV---------IS---------I
-IGMPGLGKTTLAY----RVYN-EKSVV----G-HFDIRAWCT-------V---DQE-RN
EKKLLQKI---------------------F---N--EVI--G-------L--KE------
---------------------------------R-------------------------V
-----------------S----E-------------------------------------
--------------D------------------------------D----I---------
-----------------------D------------------------------------
----D--------D-------------VAD-K----------------LRR---------
---QLF----GK---RYLIV---LD-DLWD-TA---------------------------
--------------------TWD-E--LTRPLYAIPT-EF-Q---K-GSRVILT--SR--
--KKE-V-ALH-G-KCHS-------DPLD------LRLLRPE--E-S-WELFEKRIF---
---------------G---E-----E-R--C--P-I------E-LKD-VG-EKITQ----
--KCD--------GLPLV-LDL----------TGGVISR------------ME-KK----
----E---A-------LWLE----------------------VLN--------------N
L-----SSFIFKDEEE-----------V--MKVI------QL--S--------YDHLS--
---------------------DHLK--------PCFLYLA-R-YPKDTD---I-MI---C
--QLQGFWS------------------------------------------A-ETL----
------V------------EPS-----------Y-LK-SV---E---------EVTKVYV
DE-----------LIS-SSL-----VT-----------------------V---------
--------------KKDLWD--E-P------IC--Q--I---H------D-----L---V
---H-DFCSMK-A-R------------KEKLF------------------------
>PHT83550.1
------------------------------------------KELA--------RT-SS-
--------------------------S------S-----------------T-----RYA
T-------------------------G----------------------P------N-T-
----I-----V----G-----ME------------------------DD-----------
-F---------------K-T-V---------V--------DH-L------------T---
----------------------AQTD-E-------L-TV---------TP---------V
-VGMGGIGKSTLAT----RVYH-DQFIG----H-QFDTCAWVT-------V---SEN-YN
ERQVLLDV---------------------V---S--SIRRIN-----KTD--E-------
---------------------------------S--------------------------
-----------------I----K-------------------------------------
--------------N---------------------IN-------S--------------
-----------------------D------------------------------------
----Q----------------------LAE-I----------------AYR---------
---SLK----GR---RFLIV---ID-DLWS-NE---------------------------
--------------------AWD-Q--MQRLF---P--DD-K---K-KSRILLT--TR--
--LKY-V-ADY-V---SC-P--EF-PPHN------MSFLTSD--D-S-WSLFTERLF---
---------------R---K-----D-P--C--P-P------Q-LEP-IG-KHIIQ----
--HCQ--------GLPFS-ITV----------IAGLLGK------------VD-PT-R--
----D-----------NW-K---------------------KVEE--------------N
L-N----SFFGTV-SE-------Q---C--ETIL------SL--S--------YRYLP--
---------------------QHLK--------ACFLYIG-G-FPEDME---I-SV---S
--KLIRLWI------------------------------------------A-ELF----
------V-------------KP----------RS-NK-RL---E---------VVAEEYL
QD-----------LID-RSL-----IL-----A----------G-TRR---PDG------
-----R-----M------------K------TC--K--I---H------D-----L---L
---R-QLCIRE-S-Q------------LDNFM------------------------
>PHT84100.1
------------------------------------------SKES--------LVQCL-
--------------------------------SR-----------------T-----N-D
I-----P------N-------V----K----------------------N------N---
----M-----V----G-----RH------------------------DQ-----------
-R---------------K-R-L---------V---------D-L------------T---
-----R----------------SYSG-E-------P-KV---------IP---------I
-VGMGGMGKTTLVK----EVYN-DACIR----S-HFDVCAWAT-------V---SQQ-HN
VNEILLSL---------------------L---R--STT--C------------------
------------------------------------------------------------
-----------------D----T--------------F----------------------
--------------D---------------------ID-------D--------------
-----------------------E---------A--------------------------
----K----------------------LAD-M----------------LQK---------
---SLK----GK---RYLIV---MD-DIWS-KE---------------------------
--------------------VWD-D--IRQCF---PS-QN-N-----GSQILLT--TR--
--DNE-V-ACY-A---DT-E--N--LSLQ------MGFMDQD--D-S-WNLFKSTAF---
---------------T---N-----E-S--L--S-S------E-FET-IG-KQIAK----
--KCH--------GLPLT-VVV----------VAGLL-K------------SK-RT-I--
----E-----------DW-E---------------------NFAK--------------D
V-N----SFVTNDPDD-------Q---C--SHVL------GL--S--------YNHLT--
---------------------SDLK--------TCLLYFG-I-FPEDTQ---M-PV---K
--YLMRLWI------------------------------------------A-EGF----
------L-------------NL-------------KN-DL---E---------GEAEKCL
QE-----------LIN-RCL-----VL-----V---------S--KKS---RDE------
-----TK----I------------K------SC--K--V---H------D-----L---I
---F-DMCLRQ-V-Q------------RGNLF------------------------
>PHT85111.1
------------------------------------------------------------
--------------------------------ES-----------------------DSE
C----TP------H-------L----Q----------------------D--------T-
----V-----L----D-----LD------------------------ND-----------
-L----------------LT-I---------K--------SR-L------------I---
----------------------GPPS-K-------L-DV---------VS---------I
-IGMGGIGKTTLAR----QVYD-DIYME----H-HFYIRAWIT-------V---SQM-HQ
CREMLLGI---------------------L---R--YF---S------------------
-L------------------------------VN--------------------------
-----------------D----N--------------TYR--------------------
------------------------------------KS-------T--------------
-----------------------E------------------------------------
----E----------------------LAE-Q----------------VYR---------
---SLK----GR---RYLIA---MD-DVWD-TN---------------------------
--------------------AWD-D--MKRSF---P--DD-K---N-GSRVILT--SR--
--LAN-V-------------------------------------------------F---
---------------G---R-----E-T--C--P-P------E-LEK-AT-MQVVE----
--KCQ--------GLPLA-IVV----------VAGFCSK------------IS-KM-R--
----S-----------RW-E---------------------DVAH--------------K
I-G----QVVSRD-TE-------E---C--LNLL------VL--S--------YNHLP--
---------------------QRLK--------PCFLYMG-A-FPKNFE---I-SV---S
--RLIKLWI------------------------------------------A-AEF----
------V-------------KC----------TP-EK-DF---K---------EVAEGYL
RD-----------LID-RSL-----IM-----V---------K--KRT---SGG------
-----K-----V------------K------TC--E--V---H------D-----L---L
---H-DLIIRE-S-W------------KDRSI------------------------
>PHT85181.1
---------------------------------------------------------VV-
--------------------------------EPS----------------KHL----P-
---------------------I----HR-----S---------------NPVN--DEEI-
----------V----G-----FE------------------------NE----------S
-----------------E-K-I---------I--------QY-L------------I---
-----R----------------GTHE---------I-DV---------VP---------I
-VGMGGQGKTTIAR----KVYN-NGCIV----Y-HFDVRAWCI-------I---SQS-YN
RRDLLQEI---------------------F---S--RVT--G-------K----------
---------------------------------E--------------------------
----------------------D-------------------------------------
--------------KG-----------------------------D--------------
-------------K---------E------------------------------------
----D--------I-------------IAD-E----------------LKK---------
---SLM----GK---RYLIV---LD-DMWD-SK---------------------------
--------------------AWD-D--LRLSF---P--DV-G---N-RNRIVIT--TR--
--LEE-V-AKQ-V-KHHI-------DPYS------LPFLTSD--D-S-LKLLQIKVF---
---------------Q---Q-----E-S--F--A-P------S-LQD-VS-KAVAE----
--RCK--------GLPLV-IVL----------VAGII--------------KR-NK-ME-
----A---S-------WWYE----------------------VKH--------------S
L-----VSY-HGEPEG-------Y---S--LSTM------QL--S--------YDNLP--
---------------------DHLR--------PCLLYMG-M-FPEDSR---I-PV---S
--ELISLWI------------------------------------------A-ECF----
------V------------QNIE---------ES-GR--L---E---------ETAEGYL
ND-----------LIS-SNV-----VM-----V---------S--GR---RYNG------
-----K-----V------------K------YC--Q--V---H------D-----V---V
---L-HFCLNK-S-R------------EEKFM------------------------
>PHT85182.1
--------------------------------------------------------SVV-
--------------------------------EPS----------------KHL----P-
---------------------T----HR-----S---------------NPVN--DEEI-
----------V----G-----FA------------------------NE----------S
-----------------E-K-I---------I--------QY-L------------I---
-----R----------------GTHE---------I-DV---------VP---------I
-VGMGGQGKTTIAR----KVYN-NGNIV----H-YFDVRAWCI-------I---SQS-YN
RRDLLQEI---------------------F---C--QVA--G-------K----------
---------------------------------E--------------------------
----------------------D-------------------------------------
--------------KG-----------------------------D--------------
-------------K---------E------------------------------------
----D--------I-------------LAY-E----------------LKQ---------
---SLT----GK---RYLIV---LD-DMWD-GK---------------------------
--------------------AWD-D--LRFSF---P--D--G---N-RSRIVIT--TR--
--LEE-V-AKQ-V-KHHI-------DPYS------LPFLTPD--D-S-LKLLQKKVF---
---------------Q---Q-----E-S--C--P-P------S-LQD-VS-KAVAE----
--RCK--------GLPLV-IVL----------VAGII--------------KR-NK-ME-
----A---S-------WWHE----------------------VKN--------------S
L-----VSY-HGESEG-------Y---S--LSTM------QL--S--------YDNLP--
---------------------DHLR--------PCLLYMG-M-FLEDAR---I-PV---S
--ELISLWI------------------------------------------A-ECF----
------V------------QNI----------ES-RR--L---E---------ETAEGYL
ND-----------LIS-SNV-----VM-----V---------S--GR---KYNG------
-----K-----V------------K------YC--Q--V---H------D-----V---V
---L-HFCLNK-S-R------------EEKFM------------------------
>PHT85183.1
------------------------------------------------------------
---------------------------------------------------Q--------
-----DT------L-------L----E----------------------E------NK--
----V-----V----G-----FD------------------------EE----------A
-----------------K-V-V---------I--------KR-L------------V---
-----K----------------G-TK-D-------L-DV---------IP---------V
-VGLPGLGKTTLAI----KISK-DPQVS----Y-DFFLTIWVN-------V---GPQ-SK
LKGVFLSI---------------------L---K--AF-----------K----------
--------------------------------KQ--------------T-----------
-----------------T----E----------------------Y--------------
------------------------------------QDM------D--------------
-------------V---------K------------------------------------
----E----------------------LPK-I----------------ICE---------
---FID-K--GG---KCLIV---LD-DVWT-TD---------------------------
--------------------VVD-A--VMNVF---P--EK-S---K-GHRIMIT--TR--
--DGR-I-GRY-----AN-A-----NPHM------LKFLKME--E-S-FQLLVNRVF---
---------------G---S-----N-IRRC--P-V------E-LIE-HG-ESIAK----
--QCF--------GVPLA-VVV----------IAGALRG------------R--TS-K--
----S-----------DW-K---------------------MVED--------------N
V--K---HLINKDDDP-------K-S-C--LKFV------EM--S--------YVYLP--
---------------------EEMK--------ACFLYCG-A-FPQGFE---I-PA---W
--KLIRLWI------------------------------------------S-EGL----
------I-------------NS----------NL-TGSP----E---------DIAEYYL
ND-----------LIN-RNL-----VI-----V---------V--QKR---ANG------
-----Q-----V------------K------TC--R--I---H------D-----M---L
---H-QFCKIE-A-N------------NEGLF------------------------
>PHT85471.1
----------------------------------------------------------V-
--------------------------------EPS----------------KHL----P-
---------------------T----HR-----S---------------NPVN--DEEI-
----------V----G-----FE------------------------NE----------S
-----------------E-K-I---------I--------QY-L------------I---
-----R----------------GTNE---------I-DV---------VP---------V
-VGMGGQGKTTIAK----KVYN-NGSIV----R-HFDVRAWCI-------I---SQS-YN
RRDLLQEI---------------------F---S--QVT--G-------K----------
---------------------------------E--------------------------
----------------------D-------------------------------------
--------------KG-----------------------------D--------------
-------------K---------E------------------------------------
----D--------I-------------LAD-K----------------LKK---------
---SLT----GK---RYLIV---LD-DMWD-GK---------------------------
--------------------AWD-D--LRFSF---P--DV-G---N-RSRIVIT--TR--
--LEE-V-AKQ-V-KHHI-------DPYS------LPFLTSD--E-S-LKLLQKKVF---
---------------Q---Q-----E-S--C--P-P------S-LQD-VS-KAVAE----
--RCK--------GLPLV-IVL----------VAGII--------------KR-NK-ME-
----A---S-------WWHE----------------------VKN--------------S
L-----VSY-NGESEG-------Y---S--LSTM------QL--S--------YDNLP--
---------------------DHLR--------PCLLYMG-M-FPEDAR---I-PL---S
--ELISLWI------------------------------------------A-ECF----
------V------------QNI----------ES-RR--L---E---------ETAEGYL
ND-----------LIS-SNV-----VM-----V---------S--GR---RYNG------
-----K-----V------------K------YC--Q--V---H------D-----V---V
---L-HFCLNK-S-R------------EEKFM------------------------
>PHT89240.1
------------------------------------------KELA--------RT-SS-
--------------------------S------S-----------------T-----RYA
T-------------------------G----------------------P------N-T-
----I-----V----G-----ME------------------------DD-----------
-F---------------K-T-V---------V--------DH-L------------T---
----------------------AQTD-E-------L-TV---------TP---------V
-VGMGGIGKSTLAT----RVYH-DQFIG----H-QFDTCAWVT-------V---SEN-YN
ERQVLLDV---------------------V---S--SIRRIN-----KTD--E-------
---------------------------------S--------------------------
-----------------I----K-------------------------------------
--------------N---------------------IN-------S--------------
-----------------------D------------------------------------
----Q----------------------LAE-I----------------AYR---------
---SLK----GR---RFLIV---ID-DLWS-NE---------------------------
--------------------AWD-Q--MQRLF---P--DD-K---K-KSRILLT--TR--
--LKY-V-ADY-V---SC-P--EF-PPHN------MSFLTSD--D-S-WSLFTERLF---
---------------R---K-----D-P--C--P-P------Q-LEP-IG-KHIIQ----
--HCQ--------GLPFS-ITV----------IAGLLGK------------VD-PT-R--
----D-----------NW-K---------------------KVEE--------------N
L-N----SFFGTV-SE-------Q---C--ETIL------SL--S--------YRYLP--
---------------------QHLK--------ACFLYIG-G-FPEDME---I-SV---S
--KLIRLWI------------------------------------------A-ELF----
------V-------------KP----------RS-NK-RL---E---------VVAEEYL
QD-----------LID-RSL-----IL-----A----------G-TRR---PDG------
-----R-----M------------K------TC--K--I---H------D-----L---L
---R-QLCIRE-S-Q------------LDNFM------------------------
>PHT90288.1
------------------------------------------------------TMNTN-
-------------------------IG-NT--SS-----------------QLD--RTPN
L------------N------------D----------------------E----------
----I-----V----G-----FE------------------------DE-----------
-I---------------A-K-L---------R--------AR-L------------T---
-----E----------------G-TK-A-------R-DV---------IS---------I
-VGMPGQGKTTLAY----RLYS-DKSVV----A-HFDIRAQCS-------V---SQL-YS
RLDLVLAI---------------------L---HD-A------------D--QRRD---K
SIL--HDAAG-----------------EDS-QRR--------------------------
-----------------K----M-------------------------------------
--------------R------------------------------E--------------
-----------------------D------------------------------------
----D----------------------LAD-D----------------LRK---------
---NLL----PK---RYLIL---LD-DVWE-TS---------------------------
--------------------VWD-D--LRGCF---Q--DA-N---N-GSRIIIT--TR--
--DHE-V-ANY-S-RCHS-------EPLQ------LRMFNDG--E-S-WMLLKKKVF---
---------------G---E-----E-H--C--P-P------L-LTN-VG-KKIAK----
--KCG--------KLPLS-IAL----------VAGILSE------------ME-KK-E--
----E-----------YW-E---------------------RVAA--------------N
L-GSH----IHSD--------------S--KAII------EQ--S--------YQNLP--
---------------------YHLR--------CCFLYFG-S-FLEDTM---I-SV---S
--KLTKLWT------------------------------------------S-EGF----
------I-------------KG----------YE-GK-SP---E---------DIAECYL
EN-----------LIT-RNL-----VM-----D---------A--KRS---FGG------
-----K-----I------------K------AC--R--V---H------D-----L---L
---H-DFCKER-A-K------------EENLL------------------------
>PHT91451.1
--------------------------------------------------------VVN-
--------------------------------SS-----------------K-----KP-
---------------------V----ES-----R---------------S-LP--SGKI-
----I-----V----G-----FE------------------------DE----------T
-----------------D-W-I---------I--------SK-L------------T---
-----S----------------GPKE---------L-DV---------IS---------I
-TGMPGSGKTTLAY----KVYN-DKSVS----R-HFDIRAWCT-------V---DQV-SD
KKKLWVEL---------------------L---N--LVA--G-------S--GL------
---------------------------------K-------------------------F
-----------------S----E-------------------------------------
---------------------------------------------D----I---------
-----------------------D------------------------------------
---------------------------VAD-M----------------LRK---------
---QLF----GK---RYLIV---LD-DVWD-ST---------------------------
--------------------TWD-A--LTRPF---P--LC-E---I-GSRIIFT--TR--
--EKN-V-AIH-G-MRNT-------DPLN------LRLLRPE--EKS-WELLEKRAF---
---------------G---E-----Q-S--C--P-D------E-LLD-IG-KEISQ----
--KCQ--------GLPLV-ADL----------IAGVIAR------------RE-KK----
----K---T-------VWLE----------------------IRN--------------N
L-----NSFIFDSEVD-----------V--MKVI------EL--S--------YDQLP--
---------------------HHLK--------PYLLYLA-C-FSKDTA---V-RV---D
--VLKLLLH------------------------------------------S-EGL----
------V------------E---------------------------------DVMEDYL
DN-----------LIS-SSL-----VI-----------------------LFD-------
-------------EIGF-----Y-S------TF--Q--L---H------D-----L---V
---Y-GFCLIK-A-R------------EEMLF------------------------
>PHT92299.1
------------------------------------------------------------
---------------------------RRSPPLK-----------------R-----VPI
V-------------------------E----------------------E------E-N-
----V-----V----G-----FD------------------------EE-----------
-A---------------K-T-M---------R--------SL-L------------T---
----------------------NGSE-E-------L-QI---------IS---------I
-VGMGGLGKTTLAK----KVYT-DPSIE----Y-HFYNRAWIY-------V---SQQ-YS
RKEVFLGI---------------------L---D--SL---S-----LIT--D-------
------------------------------------------------------------
------------------------------------------------------------
--------------E---------------MYK---MN-------D--------------
-----------------------E------------------------------------
----K----------------------LAI-E----------------LSS---------
---HLR----SK---RYLVV---ID-DVWT-ME---------------------------
--------------------AWD-D--LKMAF---P--NT-A---S-GSRILLT--TR--
--NRD-V-ASY-A----N-P--EG-SPHH------LRFLTNE--E-S-WELLSKKVF---
---------------R---K-----G-S--C--P-L------E-LED-IG-LQIAK----
--KFY--------GLLLA-IVV----------VSGLLLK------------KE-KT-R--
----D-----------WW-K---------------------KVAN--------------D
V-S----SYVARD-PK-------Q---C--MDVL------AL--S--------YKHLP--
---------------------DHLK--------VCFIYFG-I-FPEDFE---I-PV---W
--KLLRLWT------------------------------------------G-EGF----
------I-------------QQ----------MG-QE-CL---E---------DTAEEYL
ED-----------LVD-RNL-----VL-----V---------A--KKR---ANG------
-----R-----I------------N------TC--R--I---H------D-----I---L
---R-DLSVKM-D-S------------EEKFL------------------------
>PHT93678.1
---------------------------------------DDLVNRGGE------E-----
---------------------------------------------------R-----QPP
V--------------------V----E----------------------E------DD--
----V-----V----G-----FD------------------------EE----------A
-----------------Q-K-V---------I--------DR-L------------L---
-----E----------------G-SD-D-------L-EV---------VP---------V
-VGMPGLGKTTLAN----KIFK-HPKIE----Y-EFFTRLWLY-------V---SQS-YK
VKELYLNI---------------------I---S--KF-----------T----------
--------------------------------GK--------------T-----------
-----------------K----Q----------------------Y--------------
------------------------------------HDM------S--------------
-------------E---------K------------------------------------
----D----------------------LAD-V----------------VRG---------
---ILE-E--GG---KYLIV---LD-DVWS-RE---------------------------
--------------------AWD-R--IKIAF---P--KN-N---K-RNRVLLS--TR--
--HHT-I-AKY-----CN-E-----RPHN------LKFLTDE--E-S-WILLEKKAF---
---------------H---K-----A-K--C--P-P------E-LET-HG-QSIAR----
--KCK--------GLPLA-IVV----------IAGALIG------------KG-KT-T--
----M-----------EW-E---------------------QVDQ--------------S
V-GE---HLISRDHAN-------N---C--NKLV------RM--S--------YDDLP--
---------------------YDLK--------ACFLYFG-A-FPRGFL---I-PA---W
--KLIRLWT------------------------------------------A-EGF----
------I-------------QY----------KG-N-LSL---E---------CKAEHYL
ND-----------LVN-RNL-----VM-----V---------M--RRT---SDG------
-----Q-----I------------K------TC--R--V---H------D-----M---L
---Y-EFCWQE-ATT------------EENL-------------------------
>PHT95609.1
-------------------------------------------KPNIL------V-----
---------------------------------------------------P-----SPP
V--------------------V----E----------------------E------DD--
----V-----V----G-----FD------------------------EE----------A
-----------------D-N-V---------I--------KR-L------------L---
-----G----------------G-SD-R-------L-EV---------VP---------V
-VGMPGLGKTTLAN----KIFK-HPTIG----Y-EFFTRIWVY-------V---SQS-YR
RRELFLNI---------------------I---S--KF-----------T----------
--------------------------------RN--------------T-----------
-----------------K----Q----------------------Y--------------
------------------------------------HVL------C--------------
-------------E---------E------------------------------------
----D----------------------LAD-V----------------IQE---------
---FLG-K--GG---KYLIV---LD-DVWS-DE---------------------------
--------------------AWE-R--IKIAF---P--NN-N---K-CNRILLT--TR--
--DTK-V-AKQ-----CT-P-----VPHD------LKFLTED--E-S-WILLEKKVF---
---------------H---K-----D-K--C--P-P------E-LEL-SG-QSIAK----
--KCN--------GLPLA-IVV----------IAGALIG------------KG-KT-S--
----R-----------EW-K---------------------QVDE--------------S
V-GE---HLINRDQPE-------N---C--NKLV------QM--S--------YDRLP--
---------------------YDLK--------ACFLYCG-A-FPGGFQ---I-PA---W
--KLIRLWI------------------------------------------A-EGF----
------I-------------QY----------KG-H-LSL---E---------CKGEDNL
ND-----------LVN-RNL-----VM-----V---------M--ERT---SDG------
-----Q-----I------------K------TC--R--L---H------D-----M---L
---H-EFCRQE-AMK------------EENL-------------------------
>PHT26361.1
--------------------------------------------------------QEF-
--------------------------P-----SS-----------------S-----R-N
I-----L------N-------A----E----------------------N------N---
----M-----V----G-----RD------------------------DQ-----------
-R---------------K-R-L---------V--------ED-L------------T---
-----R----------------SNSV-E-------P-KV---------IP---------I
-VGMGGIGKTTLAN----EVYK-DACIR----S-HFDVCAWAT-------V---SQQ-HN
AKEILLNL---------------------L---R--S----T------------------
--------------------------------KG--------------------------
-----------------D----T--------------F----------------------
--------------D---------------------MN-------D--------------
-----------------------E---------A--------------------------
----E----------------------LAN-M----------------LKK---------
---SLM----GK---RYLIV---LD-DMWK-TK---------------------------
--------------------AWD-D--VRLCF---PS-G--N---K-GSVILLT--TR--
--ITE-V-ARD-A---GT-K--N--LSLQ------MDLMGPD--E-S-WILFKSVAF---
---------------S---S-----E-E--L--P-S------D-LKT-IG-KQIAE----
--KCH--------GLPLT-IAV----------VAGLL-K------------SK-RA-I--
----E-----------DW-E---------------------NVAK--------------D
V-K----SFVTNDPDK-------Q---C--SRVL------GL--S--------YNHLT--
---------------------SGLK--------TCLLHFG-F-FPEDSE---I-PT---K
--KLMRSWV------------------------------------------A-EGF----
------L-------------KL-------------EN-DL---E---------GEAEKCL
QE-----------LVD-RCL-----VI-----V---------C--KTS---LDG------
-----TK----I------------R------SC--K--V---H------D-----L---I
---Y-DLCVRE-I-Q------------RENIF------------------------
>PHT26434.1
--------------------------------------------------------NAV-
-------------------------PA-H---TS-----------------NLA--RSPM
M------------N------------E----------------------E----------
----I-----V----G-----FE------------------------DV-----------
-I---------------E-K-L---------R--------DQ-L------------T---
-----K----------------G-TK-G-------R-DV---------IS---------I
-VGMPGLGKTTLAY----RLYS-DRLVA----S-HFDIRAQCC-------V---SQV-YS
RKDLLMAI---------------------L---RD-AI---S-----VNF--EC------
---------------------------------S--------------------------
-----------------G----K-------------------------------------
--------------Q------------------------------D--------------
-----------------------D------------------------------------
----E----------------------LAD-Q----------------LRK---------
---TLL----PK---RYLIL---LD-DMWE-TR---------------------------
--------------------VWD-D--LIGCF---Q--DA-N---N-GSRIILT--TR--
--NIE-I-ANY-T-RFQS-------DPLQ------LRMFNED--E-S-WELLRKKLF---
---------------G---E-----E-S--F--S-P------L-LSE-IG-KEVAK----
--KCE--------HLPLS-VVL----------VAGILAE------------ME-KK-E--
----E-----------CW-E---------------------QFAN--------------N
L-GPH----IHKD--------------S--RAII------EQ--S--------YQILP--
---------------------YHLR--------SCFLYFG-R-FLEDSV---I-PV---S
--KLTRLWI------------------------------------------S-EGF----
------V-------------RS----------CK-GK-SL---E---------DIAEGYL
EN-----------LIG-RNL-----VM-----G---------T--KWN---CRG------
-----K-----I------------K------AC--R--V---H------D-----L---L
---H-DFCKER-A-K------------EEMRL------------------------
>PHT26453.1
------------------------------------------------------------
---------------------------RRSPPLK-----------------R-----VPI
V-------------------------E----------------------E------E-N-
----V-----V----G-----FD------------------------EE-----------
-A---------------M-T-M---------R--------SL-L------------T---
----------------------SGSE-E-------L-QI---------IS---------I
-VGMGGLGKTTLAK----KVYT-DPSIE----Y-HFYNRAWIY-------V---SQQ-YS
RKEVFLGI---------------------L---D--SL---S-----LIT--D-------
------------------------------------------------------------
------------------------------------------------------------
--------------E---------------MYK---MN-------D--------------
-----------------------E------------------------------------
----K----------------------LAT-E----------------LSS---------
---HLR----SK---RYLVV---ID-DVWT-VG---------------------------
--------------------AWD-D--LKMAF---P--NT-A---S-GSRILLT--TR--
--NRD-V-ASY-A----N-P--EG-SPHH------LRFLTNE--E-S-WELLSKKVF---
---------------R---K-----G-S--C--P-L------E-LED-IG-LQIAK----
--KCY--------GLPLA-IVV----------VSGLLLK------------KE-KT-R--
----D-----------WW-K---------------------KVAN--------------D
V-S----SYVARD-PK-------Q---C--MDVL------AL--S--------YKHLP--
---------------------DHLK--------VCFIYFG-I-FPEDFE---I-PV---W
--KLLRLWT------------------------------------------G-EGF----
------I-------------QQ----------MG-QE-CL---E---------DTAEEYL
ED-----------LVD-RNL-----VL-----V---------A--KKR---ANG------
-----R-----I------------K------TC--R--I---H------D-----I---L
---R-DLSVKM-G-S------------EEKFL------------------------
>PHT26468.1
------------------------------------------------------------
--------------------------S-----SS-----------------T-----N-D
I-----L------N-------V----N----------------------N------N---
----M-----V----G-----CD------------------------DQ-----------
-K---------------E-R-L---------L--------EN-L------------T---
-----I----------------TYPD-E-------H-KV---------IP---------I
-VGMGGIGKTTLAK----EVYN-NESVL----C-RFDVRAWAT-------V---SQQ-HG
RKEILLGL---------------------L---R--LTI--K------------------
--------------------------------MD--------------------------
-----------------D----R--------------V----------------------
--------------R---------------------TR-------G--------------
-----------------------E---------A--------------------------
----E----------------------LAD-M----------------LQK---------
---SLK----RK---RYLIV---LD-DIWS-CK---------------------------
--------------------VWD-G--VRCCF---PT-ED-N---A-GSRILLT--TR--
--NDE-V-ARD-A---GT-E--N--LSMQ------MGVMDQD--E-S-WNLFKSAAF---
---------------S---N-----E-A--L--S-S------E-FET-IG-KKIAE----
--KCH--------GLPLT-IVV----------VAGLL-K------------SK-RA-I--
----E-----------DW-G---------------------SVFK--------------D
V-T----SFITNDPDE-------Q---C--SHVL------GL--S--------YNHLT--
---------------------SNLK--------ACLLHFG-I-FREDSE---I-PA---K
--KLMRTWM------------------------------------------A-EGF----
------L-------------KL-------------EN-DL---K----------------
------------------------------------------------------------
-----ER----L------------R------TS-AK--A---F------PA---------
-------TLKK---------------------------------------------
>PHT26520.1
------------------------------------------------------------
---------------------------RRSPPLK-----------------R-----VPI
V-------------------------E----------------------E------E-N-
----V-----V----G-----FD------------------------EE-----------
-A---------------K-T-M---------R--------SL-L------------T---
----------------------NGSE-E-------L-QI---------IS---------I
-VGMGGLGKTTLAK----KVYT-DPSIE----Y-HFYNRAWIY-------V---SQQ-YS
RKEVFLGI---------------------L---D--SL---S-----LIT--D-------
------------------------------------------------------------
------------------------------------------------------------
--------------E---------------MYK---MN-------D--------------
-----------------------E------------------------------------
----K----------------------LAI-E----------------LSS---------
---HLR----SK---RYLVV---ID-DVWT-ME---------------------------
--------------------AWD-D--LKMAF---P--NT-A---S-GSRILLT--TR--
--NRD-V-ASY-A----N-P--EG-SPHH------LRFLTNE--E-S-WELLSKKVF---
---------------R---K-----G-S--C--P-L------E-LED-IG-LQIAK----
--KCY--------GLPLA-IVV----------VSGLLLK------------KE-KT-R--
----D-----------WW-K---------------------KVAN--------------D
V-S----SYVARD-PK-------Q---C--MDVL------AL--S--------YKHLP--
---------------------DHLK--------VCFIYFG-I-FPEDFE---I-PV---W
--KLLRLWT------------------------------------------G-EGF----
------I-------------QQ----------MG-QE-CL---E---------DTAEEYL
ED-----------LVD-RNL-----VL-----V---------A--KKR---ANG------
-----R-----I------------K------TC--R--I---H------D-----I---L
---R-DLSVKM-G-S------------EEKFL------------------------
>PHT26555.1
-------------------------------------------------------VQDF-
--------------------------S-----SS-----------------I-----N-N
I-----L------N-------V----N----------------------N------N---
----T-----V----G-----RD------------------------DQ-----------
-K---------------E-R-L---------L--------EH-L------------T---
-----R----------------SYSS-E-------P-KV---------IP---------I
-VGMGGIGKTTLAK----EVYS-YESIL----R-RFDVRAWAT-------V---SQQ-HN
IKEILLSL---------------------L---Q--STI--K------------------
--------------------------------MD--------------------------
-----------------D----T--------------V----------------------
--------------K---------------------MK-------G--------------
-----------------------Q---------A--------------------------
----E----------------------L----------------------K---------
---SLK----RK---RYLIV---LD-DIWS-CE---------------------------
--------------------VWD-S--VRRCF---PT-KD-N---A-GSRILLT--TR--
--NDE-V-ACY-A---GI-E--N--ISLW------MSFMDQD--E-S-WNLFKNAAF---
---------------S---S-----E-A--L--P-Y------E-FET-VG-KQIAD----
--ECH--------GLPLT-IVV----------VAGLL-K------------SK-RA-I--
----K-----------DW-E---------------------SVAK--------------D
V-K----SFFTNDPDE-------R---C--SRVL------GL--S--------YNHLT--
---------------------SDLK--------TCLLHFG-I-FREDSE---I-PA---K
--KLMRSWM------------------------------------------A-EGF----
------L-------------KL-------------EN-DL---E---------GEAEKCL
QD-----------LVD-RCL-----VL-----V---------C--KRS---LDG------
-----TK----I------------R------SC--K--V---H------D-----L---I
---Y-DLCLRE-I-Q------------RENIF------------------------
>PHT26941.1
----------------------------------------------------------N-
--------------------------------SP-----------------N-----KP-
---------------------V----E------N--------------KS-ST--SSKI-
----I-----V----G-----FE------------------------EE----------T
-----------------E-W-I---------I--------RK-L------------T---
-----S----------------GPSE---------V-DV---------IS---------I
-IGMPGLGKTTLAY----RVYN-EKSVV----G-HFDIRAWCT-------V---DQE-RN
EKKLLQKI---------------------F---N--EVI--G-------L--KE------
---------------------------------R-------------------------V
-----------------S----E-------------------------------------
--------------D------------------------------D----I---------
-----------------------D------------------------------------
----D--------D-------------IAD-K----------------LRR---------
---QLF----GK---RYLIV---LD-DLWD-TA---------------------------
--------------------TWD-E--LTRPLYAIPT-EF-Q---K-GSRVILT--SR--
--KKE-V-ALH-G-KCHS-------DSLD------LRLLRPE--E-S-WELLEKRVF---
---------------G---E-----E-H--C--P-D------E-LKD-VG-EKIAQ----
--KCG--------GLPLV-LDL----------ISGVISR------------KE-KK----
----E---A-------LWLE----------------------VLN--------------N
L-----SSFIFKDEEE-----------V--MKVI------QL--S--------YDHLS--
---------------------DHIK--------PCFLYFA-S-YPKDED---I-YI---C
--WLKDLWS------------------------------------------D-EGL----
------V------------EPS-----------D-LK-SV---E---------EVTEVYV
DE-----------LIS-SSL-----VI-----------------------V---------
--------------KG--GS--E-Q------SC--Q--I---H------D-----L---V
---H-DFCSIK-A-R------------KEKLF------------------------
>PHT27724.1
-------------------------------------------------------VQDF-
--------------------------S-----SS-----------------T-----N-D
I-----L------N-------V----N----------------------N------N---
----M-----V----G-----RD------------------------DQ-----------
-K---------------E-H-L---------L--------ED-L------------T---
-----G----------------SYSS-E-------P-KV---------IP---------I
-VGMGGIGKTTLAK----EVYN-HGSML----R-RFDVRAWAT-------V---SQQ-HN
IKETLLSL---------------------L---Q--STI--K------------------
--------------------------------MD--------------------------
-----------------D----M--------------V----------------------
--------------K---------------------MK-------G--------------
-----------------------E---------A--------------------------
----E----------------------LAD-L----------------LQK---------
---SLK----RK---RYLIV---LD-DIWS-CE---------------------------
--------------------VWD-G--VRQCF---PT-ED-N---A-GSRILLT--TP--
--NKE-V-ACY-A---GT-E--N--LSMQ------INFMDQD--E-S-WNLFKSVAF---
---------------A---N-----V-A--L--P-S------E-FET-IG-KQIAE----
--KCH--------GLPLT-IAV----------VAGLL-K------------SK-RA-I--
----E-----------DW-E---------------------NVAK--------------D
V-K----SFVTKDPDE-------R---C--SRVL------RL--S--------YNHLT--
---------------------SDLK--------TCLLHFG-I-FPEDSE---I-PV---K
--RLVRSWM------------------------------------------A-EGF----
------L-------------KL-------------EN-DL---E---------GEAGKCL
QE-----------LVD-RCL-----VL-----I---------C--KKS---RDG------
-----TK----F------------R------SC--K--V---H------D-----L---I
---Y-DLCVTE-L-Q------------RENIL------------------------
>PHT27731.1
---------------------------------------------S--------TVQEF-
--------------------------L-----ST-----------------S-----R-N
I-----L------N-------V----E----------------------N------S---
----M-----V----G-----RD------------------------DQ-----------
-R---------------K-R-L---------V--------ED-L------------T---
-----R----------------SYSG-E-------P-KV---------IA---------F
-VGMGGIGKTTLAN----EVYN-DACIR----S-HFDVCAWAS-------I---SQQ-HN
VKEILLSL---------------------L---R--S----T------------------
--------------------------------KS--------------------------
-----------------D----S--------------F----------------------
--------------D---------------------MN-------D--------------
-----------------------E---------A--------------------------
----E----------------------LAN-M----------------LQK---------
---SLK----GK---RYLIV---LD-DMWK-TE---------------------------
--------------------AWD-A--VRLCF---PS-E--N---K-GSGILLT--TR--
--NIE-V-ARD-A---GT-E--N--LSLQ------MDLMGPD--E-S-WNLFKSVAF---
---------------A---N-----E-A--L--P-S------E-FET-IG-KQIVE----
--KCH--------GLPLT-IAV----------VARLL-K------------SK-RA-M--
----E-----------DW-E---------------------NVAK--------------D
V-K----SFVTNDAAE-------R---C--SCVF------RL--S--------YNHLT--
---------------------SDLK--------TCLLHFG-I-SPEDSE---I-SV---K
--NLMRTWM------------------------------------------A-EGF----
------L-------------KL-------------EN-DL---E---------GEAEKCL
QE-----------LVD-RCL-----VL-----V---------S--KKS---LDG------
-----TK----I------------R------SC--K--V---H------D-----L---I
---Y-DLCLRE-I-E------------RKNIF------------------------
>PHT27815.1
-------------------------------------------------------VQDF-
--------------------------S-----SS-----------------T-----N-N
I-----L------N-------V----N----------------------N------N---
----M-----V----G-----RD------------------------DQ-----------
-T---------------E-R-L---------L--------EN-L------------T---
-----G----------------NYSG-E-------P-KV---------IP---------I
-VGMGGIGKTTLAK----EVYN-HESIL----R-HFDVRAWAT-------V---SQQ-HN
IKEILLSL---------------------L---Q--STI--K------------------
--------------------------------MD--------------------------
-----------------D----A--------------I----------------------
--------------K---------------------TK-------G--------------
-----------------------E---------A--------------------------
----D----------------------LAD-M----------------LQK---------
---SLK----RK---RYLIV---LD-DIWS-CE---------------------------
--------------------VWD-G--MRRCF---PT-ED-S---A-GSRILLT--TR--
--NNE-V-ARD-A---GI-E--N--LSMQ------MNFMDQD--E-S-WNLFKSAAF---
---------------S---N-----E-I--L--S-S------E-FET-IG-KKIAE----
--KCH--------GLPLT-IVV----------VAGLL-K------------SK-GA-I--
----E-----------DW-E---------------------SVAK--------------D
V-T----SFITNDPDE-------Q---C--SHVL------GL--S--------YNHLT--
---------------------SDLK--------TCLLHFG-I-FPEDSE---I-PA---K
--NLMRSWM------------------------------------------A-EGF----
------P-------------KL-------------GN-DL---E---------GEAEKCL
QE-----------LVD-RCL-----VL-----V---------C--KKS---LDG------
-----TK----I------------R------SC--K--V---H------D-----L---I
---Y-DLCVRE-I-Q------------RENIF------------------------
>PHT28024.1
------------------------------------------------------------
--------------------------------SP-----------------T-----KP-
---------------------V----E------N--------------KS-SI--ANKI-
----I-----V----G-----FE------------------------EE----------T
-----------------E-W-I---------I--------RK-L------------T---
-----S----------------GPSE---------V-DV---------IS---------I
-AGMPGLGKTTLAY----KVYN-EKSVV----G-HFDIRAWCT-------V---DQE-RN
EKKLLQKI---------------------F---N--QVI--G-------L--KE------
---------------------------------R-------------------------L
-----------------S----D-------------------------------------
--------------D------------------------------D----I---------
-----------------------D------------------------------------
----D--------D-------------VAD-K----------------LRK---------
---ELF----GK---RYLIV---LD-DVWD-TG---------------------------
--------------------TWD-E--LTRPF---PT-EF-Q---K-GSRVILT--SR--
--KKE-V-ALH-G-KCHS-------APLD------LRMLRPE--E-S-WELLEKRIF---
---------------G---E-----E-H--C--P-N------E-LKD-VG-EKIAQ----
--KCD--------GLPLV-LDL----------IGGVISR------------ME-KK----
----K---A-------LWLE----------------------VLN--------------N
L-----SSFIFKDEEE-----------V--MKVI------QL--S--------YDHLS--
---------------------DHLK--------PCFLYLA-S-YPKDKD---I-KI---S
--KLKYLWS------------------------------------------D-EGL----
------V------------EPT-----------D-LK-SV---E---------EVMEIYV
DE-----------LIA-SSL-----VI-----------------------V---------
--------------RG--GS--K-Q------RC--Q--I---H------D-----L---V
---H-DFCSIK-A-R------------KEKLF------------------------
>PHT28229.1
------------------------------------------------------------
---------------------------------P-----------------K-----KL-
---------------------V----ES-----K---------------S-LT--SGKI-
----T-----V----G-----FE------------------------EE----------T
-----------------H-W-M---------I--------SK-L------------T---
-----S----------------GLKD---------L-DV---------IS---------I
-TGMPGSGKTTLAY----KVYN-DESIS----R-RFDIRAWCT-------V---GQE-YD
KKKLLEKV---------------------Y---N--QIT--G-------S--DS------
---------------------------------K-------------------------L
-----------------S----E-------------------------------------
---------------------------------------------N----I---------
-----------------------D------------------------------------
---------------------------VAD-E----------------LRR---------
---HLI----GK---RYLIL---LD-DLWD-TD---------------------------
--------------------AWD-K--LKRPF---P--LG-E---N-GSRMILT--TR--
--KME-V-ALY-G-KCNI-------DPLK------LRLLRPE--E-S-WELLEKRAF---
---------------G---E-----E-S--C--P-D------E-LLD-VG-KEIAK----
--NCK--------GLPLV-ADL----------IAGVIAG------------QE-KK----
----K---T-------VWLE----------------------IRN--------------N
L-----NSYIFDSEVD-----------V--MKVI------GL--S--------YDHLP--
---------------------HHLK--------PCFLYLA-S-VPKSSG-----------
---LKVNWP------------------------------------------A-QGL----
------V------------EQI-----------E-MK-SM-----------------VYF
DN-----------LIS-SSL-----VT-----------------------FFN-------
-------------DIGD-----E-P------FF--Q--M---H------D-----L---I
---R-DFCLIK-A-K------------EEKLF------------------------
>PHT28384.1
---------------------------------------------S--------LVHDF-
--------------------------S-----SS-----------------T-----N-D
I-----L------N-------V----N----------------------N------N---
----M-----V----G-----RD------------------------DQ-----------
-K---------------E-R-L---------L--------ED-L------------T---
-----I----------------TYPD-E-------H-RI---------IP---------I
-VGMGGIGKTTLAK----EVYN-HESIL----R-HFDVRAWVT-------V---SQQ-HK
IKEILLSL---------------------L---Q--STI--K------------------
--------------------------------MD--------------------------
-----------------D----T--------------V----------------------
--------------K---------------------TK-------C--------------
-----------------------E---------K--------------------------
----D----------------------LKD-M----------------QQK---------
---SLK----RK---RYLIV---LD-DIWS-CE---------------------------
--------------------VWD-G--VRRCF---PT-EDFN---A-GSQILLT--TR--
--NNE-L-ARD-S---GT-E--N--LSMQ------MNFMDQD--E-S-WNLFKSAAF---
---------------S---N-----E-A--L--P-Y------E-FET-VG-KQIAD----
--ECH--------GLPLA-IVV----------VAGLL-K------------SK-RE-I--
----E-----------EW-E---------------------NVAK--------------Y
I-K----SFFTNDPDE-------Q---C--SRVL------GL--S--------YNHLT--
---------------------SDLK--------TSLLHFG-I-FPEDSE---I-PA---K
--RLVRSWM------------------------------------------A-EGF----
------L-------------KL-------------EN-DL---E---------GEAEKCL
QE-----------LVD-RCL-----VL-----V---------C--KKS---QDG------
-----TK----I------------R------SC--K--V---H------D-----L---I
---Y-DLCLRE-I-Q------------RENIF------------------------
>PHT28385.1
---------------------------------------------S--------TVQEL-
--------------------------P-----SS-----------------S-----K-D
I-----R------N-------V----E----------------------N------N---
----M-----V----G-----RD------------------------DQ-----------
-R---------------K-R-L---------V--------ED-L------------T---
-----R----------------SYSG-E-------P-KV---------IP---------I
-VGMGGIGKTTLAK----EVYN-HESIL----P-HFDVRAWAT-------V---SQQ-HN
VKEILLRL---------------------L---R--ST----------------------
--------------------------------KD--------------------------
-----------------D----K--------------V----------------------
------------FRG---------------------SE-------A--------------
-----------------------E---------A--------------------------
----E----------------------LAD-M----------------LQK---------
---SLK----CK---RYLII---LN-DMLK-GE---------------------------
--------------------AWD-A--VRLCF---PI-E--N---K-GSGILLT--TR--
--NTE-V-ARC-A-----------------------------------------------
---------------------------A--L--P-S------E-YAN-IG-KQIVD----
--ECH--------GLPLT-IVV----------VVGLL-K------------SK-RA-I--
----E-----------DW-S---------------------SVAK--------------D
V-K----SFVTNDPDE-------R---C--SRVL------GL--S--------YNHLT--
---------------------DDLK--------TCLLYFE-F-FPEDIE---I-PV---K
--HLMRIWM------------------------------------------A-EGF----
------L-------------NL-------------EN-DL---E---------GEAEKCL
QE-----------LVD-RCL-----VL-----V---------C--KKS---LNG------
-----TK----I------------R------SS--A------------------------
------------F-H------------ESQLS---------PY-------------
>PHT28393.1
-------------------------------------------KES--------LVHDF-
--------------------------S-----SS-----------------T-----N-D
I-----L------N-------A----N----------------------N------Y---
----M-----V----G-----RD------------------------GQ-----------
-K---------------E-R-L---------L--------ED-L------------T---
-----I----------------SYSG-E-------L-KV---------IP---------I
-VGMGGIGKTTLTK----EVYN-NKSVL----R-RFDVRAWAT-------V---SQQ-HN
RKEILLGL---------------------L---Q--STI--K------------------
--------------------------------MD--------------------------
-----------------D----T--------------V----------------------
--------------K---------------------TR-------G--------------
-----------------------E---------A--------------------------
----E----------------------LAD-M----------------LQK---------
---SLS----RK---RYLIV---LD-DIWS-CE---------------------------
--------------------VWD-G--VKRCF---PT-ED-N---A-GSRILLT--TR--
--NNE-V-ACY-A---DT-K--N--LSLR------MNFMDQE--E-S-WNLFKSAAF---
---------------S---N-----E-T--L--L-Y------K-YEN-IG-KQIAH----
--ECH--------GLPLT-IVV----------VAGLL-K------------SK-RE-I--
----D-----------DW-E---------------------SVAK--------------D
V-G----SFVTNDPDE-------R---C--SRLL------GL--S--------YDHLT--
---------------------SDLK--------TCLLHFG-I-FPKDSD---I-PV---K
--RLVRSWM------------------------------------------A-EGF----
------L-------------KL-------------EN-DL---E---------GEAEKCL
QE-----------LVD-RCL-----VL-----V---------C--KKS---LDG------
-----TK----I------------R------SC--K--V---H------D-----L---I
---Y-DLCLRE-I-Q------------RENIF------------------------
>PHT28394.1
----------------------------------------------------------F-
--------------------------P-----SS-----------------T-----N-N
I-----L------N-------V----N----------------------N------N---
----M-----V----G-----RD------------------------DQ-----------
-K---------------E-R-L---------L--------ED-L------------T---
-----G----------------SYSG-A-------P-KV---------IP---------I
-VGMGGIGKTTLAK----EVYN-HGSIV----C-RFDVHAWAT-------V---SQQ-HY
IKEILLSL---------------------L---Q--STM--K------------------
--------------------------------MD--------------------------
-----------------D----T--------------VKM---------LKMDDTVKTKD
EAKR------ADTIK---------------------TK-------C--------------
-----------------------E---------A--------------------------
----E----------------------LAD-M----------------LQK---------
---SLK----RK---RYLIV---LD-DIWS-CE---------------------------
--------------------VWD-G--VRQCF---PI-ED-N---A-GSRILLT--TR--
--NNE-V-ACY-A---DT-E--N--LSLR------MSFMDQD--E-S-WSLFKSAAF---
---------------A---N-----E-A--L--P-Y------E-FET-VG-KQISE----
--KCH--------GLPLT-IVV----------VAGLL-K------------ST-RA-I--
----A-----------DW-E---------------------NVAK--------------D
V-K----SFVTNDPDE-------Q---C--SRVL------GL--S--------YNHLT--
---------------------SDLK--------TCLLHFG-I-FPEDSE---I-PA---K
--KLMRTWM------------------------------------------A-EGF----
------L-------------KL-------------EN-DL---E---------GEAEKCL
QE-----------LVD-RCL-----VL-----V---------C--KKN---LDG------
-----TK----I------------R------SC--K--V---H------D-----L---I
---Y-DLCVRE-I-Q------------WENIF------------------------
>PHT28418.1
------------------------------------------------------------
---------------------------------------------------K-----NP-
---------------------V----ES-----K---------------S-FT--GGKV-
----I-----V----G-----FK------------------------EE----------T
-----------------N-W-L---------I--------SK-L------------T---
-----S----------------GPKD---------L-DV---------IS---------I
-TGMPGSGKTTLAF----KVYN-DDSVC----S-HFDLRAWCT-------V---DQE-YE
EKSLLVKL---------------------F---N--QVT--G-------S--DL------
---------------------------------K-------------------------F
-----------------S----E-------------------------------------
---------------------------------------------D----I---------
-----------------------D------------------------------------
---------------------------VAD-M----------------LRR---------
---QLY----GK---RYLIV---LD-DVWD-TS---------------------------
--------------------TWD-D--LTKTF---P--EV-K---K-GSRIVLT--TR--
--LKE-V-AFH-G-KGNT-------DPLN------LRLLRLE--E-S-------------
------------------------------------------------------------
---------------------------------------------------LE-KK----
----R---A-------VWLE----------------------VRN--------------N
L-----NSFILNSEVD-----------V--MKVI------EL--S--------YDHLP--
---------------------HHMK--------PCFLYLA-S-FPKDSK---I-SR---D
--KLKMFWR------------------------------------------A-EGL----
------V------------EQI-----------K-IK-SL---E---------EVMEIYL
EN-----------LIS-SSL-----VT-----------------------SLN-------
-------------EIGD-----F-P------TC--Q--I---H------D-----L---V
---H-DFCLIK-A-R------------AENLF------------------------
>PHT28426.1
------------------------------------------------------------
---------------------------------P-----------------K-----NP-
---------------------V----EK-----K---------------S-LT--TGKI-
----T-----V----G-----FK------------------------EE----------T
-----------------N-W-L---------I--------SK-L------------T---
-----S----------------GPKD---------L-DV---------IS---------I
-TGMPGSGKTTLAY----KVYN-DEAVC----S-HFDLRAWCT-------V---DQE-YD
EKKLLVKL---------------------F---N--QVT--S-------S--DL------
---------------------------------K-------------------------F
-----------------S----E-------------------------------------
---------------------------------------------D----I---------
-----------------------D------------------------------------
---------------------------VAD-M----------------LRR---------
---ELF----GK---RYLIV---LD-DVWN-TT---------------------------
--------------------TWD-D--LTRPF---P--EV-E---K-GSRIILT--TR--
--QKE-V-ALH-G-KGNT-------DPLN------LRLLSPE--E-S-WELIEKRAF---
---------------G---E-----Q-S--C--P-D------E-LLD-VG-KEIAE----
--NCK--------GLPLV-SDL----------IAGVIAG------------RE-KE----
----K---S-------VWLE----------------------VRN--------------N
L-----NSFILNSEVD-----------A--MKVI------EL--S--------YNHLP--
---------------------HHLK--------PCLIYLA-S-FPKDRE---I-QF---D
--ALQIYWR------------------------------------------A-EGL----
------A------------EQT-------------------------------EVLQVYF
DS-----------LIT-SSL-----VT-----------------------SFN-------
-------------EIGY-----R-Q------TC--Q--I---H------D-----L---V
---H-DFCLIK-A-R------------EEKLF------------------------
>PHT28548.1
------------------------------------------------------------
--------------------------------FTV----------------KHV----A-
---------------------T----QH-----S---------------NPMT--AEEI-
----------V----G-----FR------------------------ND----------T
-----------------E-K-M---------I--------QY-L------------T---
-----R----------------GTNE---------L-DV---------VP---------I
-VGMGGQGKTTIAR----KVYN-HDIVI----S-HFDVRAWCI-------I---SQT-YN
RRELLQDI---------------------F---N--QVT--N-------S----------
---------------------------------N--------------------------
----------------------D-------------------------------------
--------------KG-----------------------------D--------------
-------------K---------D------------------------------------
----D--------V-------------LAD-I----------------LKK---------
---NLT----RK---RYLIV---LD-DMWD-GA---------------------------
--------------------AWD-D--FCLCF---P--DV-G---N-RSRIIVT--TR--
--LEK-V-GEH-V-KRYT-------DLYF------LPLLTPD--E-S-CKLLQKKVF---
---------------Q---E-----E-D--F--P-L------E-LQD-VS-LAVAK----
--RCR--------GLPLV-VVL----------IAGII--------------KK-RP-ME-
----E---S-------WWHE----------------------VKN--------------A
L-----FSYL-GESEE-------Y---S--LSTM------QL--S--------YDNLP--
---------------------DHLR--------PCLLYIG-M-FPEDAR---I-PV---S
--KLISLWI------------------------------------------A-EGF----
------M------------QNV----------ES-GR-LM---E---------EAAEGYL
MD-----------LIS-SNV-----VM-----V---------S--KR---EHNG------
-----K-----V------------K------YC--H--V---H------D-----V---V
---L-HFCMER-S-R------------EEKFM------------------------
>PHT29021.1
-------------------------------------DVSRLLEKIPKN--KS-LIVVN-
--------------------------------SR-----------------K-----NP-
---------------------V----ER-----K---------------S-LT--TRKI-
----I-----V----G-----FK------------------------EE----------T
-----------------N-W-L---------I--------SK-L------------T---
-----S----------------GPKD---------L-DV---------IS---------I
-TGMPGSGKTTLAY----KVYN-DISVC----S-RFDLRAWCT-------V---DQE-YD
EKKLLVKL---------------------F---N--QVT--G-------S--DL------
---------------------------------N-------------------------F
-----------------S----E-------------------------------------
---------------------------------------------D----I---------
-----------------------D------------------------------------
---------------------------VAD-M----------------LRR---------
---QLF----GK---RYLIV---LD-DVWD-TT---------------------------
--------------------TWD-D--LTRPF---P--DV-E---K-GSRIILT--TR--
--QTE-V-AFH-G-KGNT-------DPLN------LRLLGPE--E-C-WELIEKRAF---
---------------G---K-----E-S--C--P-D------E-LLD-VG-KEIAE----
--NCK--------GLPLV-ADL----------IAGVIAG------------RE-KE----
----K---S-------VWLE----------------------VRN--------------N
L-----NSFILNTEVD-----------V--MKVI------EL--S--------YDHLP--
---------------------HHLK--------PCFLYLA-S-YPKDTA---V-DR---E
--ILKTYWC------------------------------------------A-EGF----
------V------------EQT-----------G-TK-CL---E---------EEMEIYL
DK-----------LVS-SSL-----VI-----------------------AFS-------
-------------EIGD-----Y-P------IC--Q--L---H------D-----L---V
---H-DFCLIK-A-R------------EEKLF------------------------
>PHT29023.1
------------------------------------------------------------
---------------------------------------------------K-----NP-
---------------------V----ER-----K---------------S-LT--TGKI-
----I-----V----G-----FE------------------------EE----------T
-----------------N-W-L---------I--------TM-L------------T---
-----S----------------GPKD---------L-DV---------IS---------I
-TGMPGSGKTTLAY----KVYN-DKSVC----S-HFDLRAWCT-------V---DQD-YD
EKDVLVKL---------------------F---N--QVT--G-------S--AL------
---------------------------------K-------------------------F
-----------------S----K-------------------------------------
---------------------------------------------D----I---------
-----------------------D------------------------------------
---------------------------VAD-M----------------LRR---------
---QLF----GK---RYLIV---LD-DVWD-TA---------------------------
--------------------TWD-H--LTRPF---P--DV-E---K-GSRIILT--TR--
--QKE-V-AFH-G-KGRT-------DPLN------LRLLRPE--E-S-WELLEKRAF---
---------------G---K-----E-S--C--P-D------E-LLD-VG-KEIVQ----
--NCK--------GLPLV-VDL----------IAGVIAG------------RE-KT----
----K---A-------AWLE----------------------VRN--------------N
L-----NSFILNSKVD-----------V--MKVI------EL--S--------YDHLP--
---------------------HHMK--------PCFLYLA-R-YSKDTK---I-DR---D
--LLKIYWR------------------------------------------V-EGL----
------V------------EQI-----------E-KM-SL---E---------EVM----
DN-----------LIS-SSL-----VI-----------------------TFN-------
-------------EIGD-----D-P------TC--Q--L---H------D-----L---V
---H-DFCLIK-A-K------------EEKLF------------------------
>PHT29029.1
------------------------------------------------------------
---------------------------------------------------K-----QP-
---------------------V----ES-----K---------------S-LI--TSKI-
----I-----V----G-----FE------------------------EE----------T
-----------------N-W-L---------I--------SQ-L------------T---
-----R----------------GQKD---------L-DV---------IS---------I
-TGMPGSGKTTLAY----KVYN-DKSVC----S-HFDLRAWCT-------V---GQD-YD
EKNLLVKL---------------------F---N--QVT--G-------S--YL------
---------------------------------K-------------------------F
-----------------S----E-------------------------------------
---------------------------------------------D----I---------
-----------------------D------------------------------------
---------------------------VAD-E----------------LRR---------
---KLH----GN---RYLIV---LD-DVWD-ID---------------------------
--------------------TWD-D--LTRPF---P--NV-K---K-GSRIIFT--TR--
--QME-V-AFH-G-RGTT-------DPLN------LRLLRPE--E-S-WELLEKRAF---
---------------G---K-----E-S--C--P-D------E-LLD-VG-KEIVQ----
--NCK--------GLPLV-VDL----------IAGVIAG------------LE-KS----
----K---A-------MWFE----------------------VRN--------------N
L-----NSFIFGSEVD-----------V--MKVI------EL--S--------YNHLP--
---------------------HHMK--------PCFLYLA-K-YPKDTK---I-RI---D
--LLKVCWR------------------------------------------A-EGL----
------V------------EQT-----------E-MK-SL---E---------EVMENYL
DN-----------LIS-SSL-----VI-----------------------AFN-------
-------------EIGD-----S-P------SY--Q--L---H------D-----L---V
---H-DFCLIK-A-R------------REKLF------------------------
>PHT29760.1
------------------------------------------LSSTTP------QPR---
---------------------------------------------------Q-----LT-
L--------------------S----D----------------------E------DD--
----V-----V----G-----FE------------------------EE----------A
-----------------N-I-V---------I--------DR-L------------I---
-----N----------------G-SK-N-------L-ES---------VP---------I
-VGMPGLGKSTLAR----KVYK-DSRIT----F-EFFSCIWVN-------V---SRS-YN
KTEVLLSI---------------------L---K--NF-----------T----------
--------------------------------KP--------------L-----------
-----------------D------------------------------------------
-------------------------------------NK------S--------------
-------------D---------E------------------------------------
----K----------------------ITE-E----------------IYS---------
---FLG-K--GG---RCLIV---LD-DVWD-VE---------------------------
--------------------VMN-F--IEKIF---P--KG-D---K-GHRIMMT--SR--
--QDN-V-ASA-----FN-K-----NIHR------LNLLSHD--N-S-WLLLKKKVF---
---------------R---K-----E-S--C--S-S------D-LEE-PG-LSISK----
--KCN--------GLPLA-IVV----------IAGALLG------------C--KT-K--
----R-----------EW-E---------------------FVNR--------------N
I-GE---HLINPDSED-------S---C--SRFV------RM--S--------YDLLS--
---------------------YDEK--------ACFLYCA-T-FPRGFD---I-PT---W
--KLIRLWI------------------------------------------S-EGF----
------I-------------PF----------DK-N-LTP---E---------EKAEEYL
ND-----------LTK-KNL-----VM-----V---------M--NRT---ADD------
-----Q-----I------------K------TC--R--I---H------D-----M---L
---Y-EFCKKE-A-S------------EDDLF------------------------
>PHT29761.1
------------------------------------------FNRGDE------E-----
---------------------------------------------------R-----KAP
V--------------------V----E----------------------E------DD--
----V-----V----G-----FD------------------------EE----------A
-----------------K-T-V---------I--------DR-L------------I---
-----G----------------G-SD-D-------V-EV---------VP---------V
-VGMPGLGKTTLAY----KIYK-DPKVE----Y-EFFTRVWVY-------V---SQR-FK
RREIFLNI---------------------I---S--KF-----------T----------
--------------------------------RN--------------T-----------
-----------------K----Q----------------------Y--------------
------------------------------------HDA------T--------------
-------------E---------E------------------------------------
----D----------------------LAN-E----------------VKE---------
---LLG-K--GG---KYLIV---LD-DVWT-ME---------------------------
--------------------AWE-R--IKVAF---P--NN-G---K-RNRVLMT--TR--
--QTN-V-AKR-----CN-D-----EPHN------LKFLTKD--E-S-WELLEKKVF---
---------------H---K-----E-K--C--P-P------E-LEW-PG-KSIAE----
--KCM--------GLPLA-IVV----------IAGALIG------------KG-KT-T--
----R-----------EW-E---------------------LVAD--------------S
L-GE---HLINRD-PE-------N---C--KKLV------QM--S--------YDRLP--
---------------------YDLK--------ACFLYCG-A-FLGGSQ---I-PA---R
--KLIRLWI------------------------------------------A-EGF----
------I-------------QY----------QG-P-LTL---E---------DIAEDHL
ND-----------LVN-RNL-----VM-----V---------M--QRS---YSG------
-----Q-----I------------K------IC--R--V---H------D-----M---L
---H-EFCRHE-AMT------------EENL-------------------------
>PHT30354.1
---------------------------------------EDLSARSVE------E-----
---------------------------------------------------R-----KPP
V--------------------V----E----------------------E------DD--
----V-----V----G-----FD------------------------EE----------A
-----------------D-T-V---------I--------KR-L------------L---
-----G----------------G-SD-R-------L-EV---------VP---------V
-VGMPGLGKTTLAN----KIFK-HPTIG----Y-EFFTRIWVY-------V---SQS-YR
RRELFLNI---------------------I---S--KF-----------T----------
--------------------------------RN--------------T-----------
-----------------K----Q----------------------Y--------------
------------------------------------HVF------C--------------
-------------E---------E------------------------------------
----D----------------------LAD-V----------------IQE---------
---FLG-K--GG---KYLIV---LD-DVWS-DE---------------------------
--------------------AWE-R--IKIAF---P--NN-N---K-CNRILLT--TR--
--DTK-V-AKQ-----CT-P-----VPHD------LKFLTED--E-S-WILLEKKVF---
---------------H---K-----D-K--C--P-P------E-LEL-SG-QSIAK----
--KCN--------GLPLA-IVV----------IAGALIG------------KG-KT-S--
----R-----------EW-K---------------------QVDE--------------S
V-GE---HLINRDQPE-------N---C--NKLV------QM--S--------YDRLP--
---------------------YDLK--------ACFLYCG-A-FPGGFQ---I-PA---W
--KLIRLWI------------------------------------------A-EGF----
------I-------------QY----------KG-H-LSL---E---------CKGEDNL
ND-----------LVN-RNL-----VM-----V---------M--ERT---SDG------
-----Q-----I------------K------TC--R--L---H------D-----M---L
---H-EFCRQE-AMK------------EENL-------------------------
>PHT32400.1
------------------------------------------------------ALNTV-
-------------------------PA-Q---TS-----------------NLA--RFPM
M------------N------------E----------------------D----------
----I-----V----G-----FE------------------------DV-----------
-I---------------E-N-L---------R--------DQ-L------------I---
-----K----------------G-TK-G-------R-DV---------IS---------V
-VGMPGLGKTTLAY----RLYY-DRLIT----S-HFDIRAQCC-------V---SQV-YS
RRDLLVAI---------------------L---RD-AV---N-----VDS--GC------
---------------------------------R--------------------------
-----------------E----K-------------------------------------
--------------Q------------------------------A--------------
-----------------------D------------------------------------
----E----------------------LAD-Q----------------LRK---------
---TLF----SK---RYLIL---LD-DVWE-TS---------------------------
--------------------VWD-D--LIGCF---Q--DV-N---N-GSRVILT--TR--
--NHE-V-ATY-A-RFQS-------DPHP------LRMFNND--E-S-WELLRKKVF---
---------------G---E-----E-S--C--P-P------L-LNN-IG-QQIAM----
--KCG--------QLPLS-VAL----------VAGILAE------------ME-KK-V--
----E-----------CW-E---------------------QLAN--------------N
L-GPH----IQKD--------------S--RSVI------EQ--S--------YQILP--
---------------------YHLR--------SCFLYFG-A-FLEDNV---I-DV---S
--KLTWLWI------------------------------------------S-EGF----
------I-------------RS----------CE-GK-SL---E---------DIAEGYL
EN-----------LIG-RNL-----VM-----G---------T--KRS---PQG------
-----K-----I------------K------AC--R--I---H------D-----L---L
---H-DFCKER-A-K------------EEMRI------------------------
>PHT32813.1
--------------------------------------------------------NAV-
-------------------------TA-QK--SS-----------------NLV--RSSR
M------------N------------E----------------------E----------
----I-----V----G-----FE------------------------DV-----------
-I---------------E-K-L---------R--------DQ-L------------I---
-----K----------------G-TK-G-------R-DV---------IS---------S
-VGMPGLGKTTLAY----RLYN-DRLVS----S-HFDIRAQYW-------V---SQV-YS
RKELLMAI---------------------L---RD-AI---N-----EDF--DC------
---------------------------------G--------------------------
-----------------E----N-------------------------------------
--------------R------------------------------P--------------
-----------------------D------------------------------------
----E----------------------LAD-Q----------------LRR---------
---TLF----SR---RYLIL---VD-DVWE-TS---------------------------
--------------------VWD-D--LVGCF---N--DA-N---N-GSRIILT--TR--
--NLE-V-ANY-T-RFQS-------DPLQ------LRMFNED--E---------------
------------------------------------------------------------
-------------------IVL----------VAGILSE------------LE-KE-E--
----E-----------CW-E---------------------RFAN--------------N
L-GPH----IHTD--------------S--RAII------EQ--S--------YQILP--
---------------------YHLR--------SCFLHFG-A-FPEDSV---V-HV---P
--TLAQLWI------------------------------------------S-QGF----
------V-------------KS----------CE-GK-SL---E---------DIAQGYL
EN-----------LIG-RNL-----VL-----G---------I--KRS---SRG------
-----K-----I------------K------AC--R--V---H------D-----L---L
---H-EFCKER-A-K------------EENFL------------------------
>PHT32814.1
-------------------------------------------------------MYTV-
-------------------------AA-HT--SS-----------------NLA--MSPR
M------------T------------E----------------------E----------
----I-----V----G-----FK------------------------DV-----------
-I---------------Q-T-L---------R--------GQ-L------------I---
-----S----------------G-TK-E-------R-RV---------IP---------I
-VGMPGLGKTTLAY----ELYF-DRLVV----P-HFDIRAECC-------V---SRV-YS
REELLLEI---------------------L---RD-VT---G-----EES--KH------
---------------------------------R--------------------------
-----------------G----K-------------------------------------
--------------L------------------------------A--------------
-----------------------D------------------------------------
----E----------------------LAN-E----------------LRK---------
---ALF----SK---RYLIL---VD-DVWE-VN---------------------------
--------------------VWD-D--LIGCF---N--DA-S---N-GSRIILT--TR--
--NLE-V-ANY-T-RFQS-------DPLQ------LRMFNED--E-S-WELLRKKVF---
---------------G---E-----E-S--C--P-T------L-LTK-IG-RQIAK----
--KCG--------QLPLS-ITL----------VAGILAE------------ME-KK-E--
----E-----------CW-E---------------------QLAN--------------N
L-GPH----IHED--------------S--RAII------EQ--S--------YQILP--
---------------------YHLR--------SCFLYFG-S-FLEDSV---I-DV---P
--RLTRLWI------------------------------------------S-EGF----
------I-------------KI----------CE-GK-SL---E---------DTAKGYF
EN-----------LLE-RNL-----VM-----G---------T--KRR---YGG------
-----E-----I------------K------AC--R--V---H------D-----L---L
---Y-DFCKER-A-K------------EENLL------------------------
>PHT32815.1
---------------------------------------------------------TI-
-------------------------TA-HA--SS-----------------SLT--ESLR
M------------D------------E----------------------E----------
----I-----V----G-----FK------------------------DV-----------
-T---------------K-K-L---------K--------DQ-L------------I---
-----S----------------G-TK-G-------R-DV---------IT---------I
-AGMPGLGKTTLAY----SLYS-DRLVA----S-HFDRCAQYC-------V---SQV-YS
RKDLLLAV---------------------L---HD-VK---G-----EDS--QR------
---------------------------------E--------------------------
-----------------F----K-------------------------------------
--------------R------------------------------A--------------
-----------------------D------------------------------------
----E----------------------LAD-E----------------LRK---------
---ALF----SK---RYLIL---ID-DVWE-TS---------------------------
--------------------VWD-D--LVGCF---Q--DA-N---N-GSRVILT--TR--
--NHE-V-ANY-A-RFHS-------DPLL------LRMFNDD--E-S-LELLRKKVF---
---------------G---E-----E-S--F--P-P------L-LTN-IG-KQIAK----
--RCG--------GLPLS-VSL----------VAGILLK------------ME-KK-E--
----E-----------CW-E---------------------QVAN--------------N
I-GPY----IHND--------------S--RAIL------EH--S--------FRVLP--
---------------------YHMR--------SCFLYFG-I-FLEDSV---I-PI---S
--KLTRLWI------------------------------------------S-EGF----
------V-------------KS----------CN-GK-SL---E---------DIAEGYL
EN-----------LIG-RNL-----VM-----G---------T--KRS---SRG------
-----K-----I------------K------AC--R--I---H------D-----L---L
---H-DFCKER-A-K------------EQNLL------------------------
>PHT32816.1
-------------------------------------------------------VNTV-
-------------------------TA-HK--SS-----------------NLV--RSSR
M------------N------------E----------------------E----------
----I-----V----G-----FE------------------------DV-----------
-I---------------E-K-L---------R--------GQ-L------------I---
-----N----------------R-NK-G-------L-KV---------IS---------I
-VGMPGLGKTTLAY----RLYN-DRSVS----S-HFDIRAQCC-------V---SQV-YS
RKELLMAI---------------------L---RD-AT---N-----QNF--EC------
---------------------------------G--------------------------
-----------------D----N-------------------------------------
--------------Q------------------------------P--------------
-----------------------D------------------------------------
----E----------------------LAD-Q----------------LRR---------
---TLF----SR---RYLIL---VD-DVWE-TR---------------------------
--------------------VWD-D--LSGCF---R--DA-N---N-GSRIILT--TR--
--NLD-V-AND-R-RFRS-------DPLQ------LRMFNED--E-S-WELLRKKVF---
---------------G---E-----E-S--C--P-P------L-LTE-VG-QQIAK----
--KCG--------QLPLS-VVL----------VAGILSE------------LE-KE-E--
----E-----------CW-E---------------------RFAN--------------N
L-GPH----IHKD--------------S--RAII------EQ--S--------YQILP--
---------------------YHLR--------SCFLYFG-A-FPEDSV---V-HV---S
--TLAQLWI------------------------------------------S-QGF----
------V-------------KS----------CE-GK-IL---E---------DIAEGYL
EN-----------LSG-RNL-----VM-----G---------I--KRN---SQG------
-----K-----I------------K------TC--C--L---H------D-----L---L
---H-DFCKER-S-E------------EENFI------------------------
>PHT32818.1
--------------------------------------------------------NAV-
-------------------------TA-HK--SS-----------------NLV--RSSR
M------------N------------E----------------------E----------
----I-----I----G-----FE------------------------DV-----------
-I---------------E-K-L---------R--------DQ-L------------I---
-----K----------------G-TK-G-------R-DV---------IS---------I
-VGMPGLGKTTLAY----RLYY-DRSVS----S-HFDIRAQCC-------V---SQL-YS
RKELLMAI---------------------L---RD-AI---N-----EKF--ER------
---------------------------------S--------------------------
-----------------E----K-------------------------------------
--------------Q------------------------------P--------------
-----------------------D------------------------------------
----E----------------------LAD-Q----------------LRR---------
---TLF----SR---RYLIL---VD-DVWE-TS---------------------------
--------------------VWD-D--LVSCF---N--DA-N---N-GSRIILT--TR--
--NLE-V-ANY-T-RFQS-------DPLQ------LRMFNDD--E-S-WELLRKKVV---
---------------G---E-----E-S--C--S-P------L-LTK-VG-QQIAK----
--KCG--------QLPLS-VVL----------VAGILAE------------LE-KE-E--
----E-----------CW-E---------------------QFAN--------------N
L-GPH----IHKD--------------S--RAII------EQ--S--------YQILP--
---------------------YHLR--------SCFLFFG-A-FPEDRV---L-DV---T
--ALTWLWI------------------------------------------S-QGF----
------V-------------KS----------CE-GK-SL---E---------DIAQGYL
EN-----------LIG-RNL-----VM-----G---------T--KRS---SRG------
-----K-----T------------K------EC--R--I---H------D-----L---L
---H-DFCKER-A-K------------EENLL------------------------
>PHT33305.1
-----------------------------------------KSAEA--------TTYSS-
--------------------------S------S-----------------R-----KYS
T-------------------------E----------------------Q------N-T-
----F-----V----G-----MK------------------------DE-----------
-F---------------N-T-I---------L--------DR-L------------T---
----------------------DQTN-D-------L-TV---------IS---------L
-VGMGGIGKTTLAR----KVYD-NPSIR----C-RFDKLAWVT-------I---SEV-YD
ERQMLLEL---------------------V---S--SIIR-N-----RTD--D-------
---------------------------------N--------------------------
-----------------N----Q-------------------------------------
--------------K---------------------MS-------N--------------
-----------------------D------------------------------------
----Q----------------------LIE-V----------------AYR---------
---GLK----GK---RFLVV---ID-DIWS-TQ---------------------------
--------------------DWD-Q--MRRIF---P--ND-N---N-KSRILLT--TR--
--LNY-V-ADY-A---S--P--DS-PPHG------MSFLSLD--D-S-WNLFTGRLF---
---------------K---T-----D-P--C--P-P------Q-LIK-IG-KHIIQ----
--QCR--------GLPLS-IVV----------IAGLLCK------------MD-PT-H--
----S-----------NW-K---------------------KVEE--------------N
L-N----SFFGTV-SE-------Q---C--QSIL------SL--S--------YSYLP--
---------------------QHLK--------ACFLYVG-G-FPEDIE---I-SV---S
--KLIKLWI------------------------------------------A-ELF----
------V-------------KG----------RS-NK-RL---E---------VVAEEYL
DE-----------LID-RSL-----IL-----A----------G-TRK---PAG------
-----R-----M------------K------TC--K--I---H------D-----L---L
---R-QLCIRE-A-Q------------FENFM------------------------
>PHT33309.1
------------------------------------------------------------
---------------------------------------------------E-----TND
I-------------------------E-------------------------------T-
----L-----K----A-----LEKRIKRVVYRAE-------------DR-----------
-V---------------D-S-S---------L--------RD-I------------I---
----------------------L-AD-E-------L-TV---------LS---------I
-VGMDGIGKSTLAR----KIYE-DSTIR----N-RFDRHAWLT-------I---SEE-FN
ERHMLLEL---------------------V---S--PI---N----WDRT--D-------
--------------------------------EN--------------------------
-----------------D----L-------------------------------------
--------------K---------------------KS-------N--------------
-----------------------D------------------------------------
----Q----------------------LAE-S----------------AYR---------
---GLK----GR---RFLIV---ID-DLWS-TE---------------------------
--------------------AWD-Q--MQRIF---P--ND-N---N-KSRILLT--TR--
--LNY-V-ADY-A---S--P--DI-PPHD------MPFLSFD--D-S-WNLFTKRLF---
---------------Q---E-----E-P--C--P-P------Q-LEE-IG-KHIVQ----
--QCR--------GLPLS-IVV----------VAGLLGK------------MD-AG-S--
----D-----------NW-K---------------------KVEE--------------N
L-T----SLFGTV-SD-------Q---C--QAIL------SL--S--------YRYLP--
---------------------QHLK--------ACFLYIG-G-FPEDME---I-GI---S
--KLTSLWI------------------------------------------G-EQF----
------I-------------KA----------RC-DK-SL---E---------VVAEEYL
DE-----------LID-RNL-----IL-----T----------S-RRR---ANG------
-----R-----V------------R------TC--K--I---H------D-----L---L
---R-QLCIRE-A-Q------------IENSV------------------------
>PHT33328.1
---------------------------------------------TTH------QPE---
---------------------------------------------------K-----KNP
S--------------------S----E----------------------E------DD--
----S-----F----G-----FE------------------------EE----------A
-----------------S-T-V---------I--------NR-L------------I---
-----G----------------G-PK-N-------L-ET---------VP---------I
-IGMLGIGKSTLAR----KVFK-DPRIV----N-EFPNCIWVD-------V---SQT-YN
TKEILLKI---------------------L---G--DL-----------K----------
--------------------------------KE--------------L-----------
-----------------D----S-------------------------------------
-------------------------------------TK------T--------------
-------------E---------G------------------------------------
----Q----------------------LAN-E----------------IRM---------
---SLD-N--G----RCLIV---LD-DVWN-QN---------------------------
--------------------IVS-F--FESIV---P--RK-Y---N-SHRIMIT--TR--
--DED-V-AT-------H-R-----NVHK------LNILDKD--R-S-WLLLEKKVI---
---------------K---K-----G-S--C--PRP------D-FEE-PG-RAIAE----
--KCG--------GLPFS-IEV----------IAEDLAK------------K--KA-K--
----W-----------EWDK---------------------VIQD--------------N
I-GE---SLIKRED-------------M--LKSV------KK--S--------YDMLS--
---------------------CGAK--------ACFLYCA-T-FPKDHD---I-SA---W
--KLIRLWI------------------------------------------A-EGF----
------V-------------EH----------DK-N-LTP---E---------KKAENYL
ND-----------LTK-KNL-----VM-----I---------K--ART---CDG------
-----R-----I------------K------KC--R--I---H------N-----L---L
---Y-EFCKKE-A-S------------KEDLF------------------------
>PHT33329.1
-----------------------------------------TLSRTTP------QPI---
---------------------------------------------------Q-----VT-
L--------------------S----D----------------------E------DE--
----V-----V----G-----FE------------------------EE----------A
-----------------Y-T-V---------I--------GK-L------------I---
-----D----------------G-SN-N-------L-EV---------VP---------I
-VGMSGLGKSTLAR----KVYK-DSRIS----F-EFFSSIWVN-------V---SRS-YN
KTEVLLSI---------------------L---K--HL-----------S----------
--------------------------------KK--------------L-----------
-----------------D------------------------------------------
-------------------------------------DE------S--------------
-------------D---------E------------------------------------
----Q----------------------MVD-E----------------IRT---------
---RLG-Y--GG---KCLIV---LD-DVWS-TD---------------------------
--------------------IID-V--IKDVF---P--DN-N---I-GHRIMLT--TQ--
--LEE-V-ASS-----FS-R-----DFHK------LTFLSEE--N-S-WRLFKLKVF---
---------------R---K-----E-C--C--P-P------E-LEE-IG-RSIAK----
--KCS--------GLPLA-VVV----------IAGALLG------------R--TT-K--
----R-----------DW-Q---------------------FVYE--------------N
M-GA---HLINRDQPN-------S---C--FRFI------KM--T--------YDLLS--
---------------------CYQQ--------ACFLYCA-S-FPRGFD---I-PA---W
--KLILLWI------------------------------------------A-EGL----
------I-------------PI----------QN-H-LTL---E---------EQAEEYL
ND-----------LTK-KNL-----LM-----V---------M--EQS---LDG------
-----Q-----I------------K------TC--R--I---H------D-----I---F
---Y-EFCKTE-A-M------------VEDIV------------------------
>PHT33489.1
---------------------------------------------G-N------EL----
--------------------------T------------------------Q------GP
------S--------------L----E----------------------D------DE--
----V-----V----G-----FD------------------------EE----------A
-----------------N-K-V---------I--------KR-L------------F---
-----E----------------GPAE-S-------L-DI---------VP---------V
-VGMPGLGKTTLAR----KIYN-DFKLS----Y-EFFSIIWVY-------I---GQS-YK
IKDIFLNI---------------------L---K--FF-----------T----------
--------------------------------KR--------------I-----------
-----------------E----D----------------------H--------------
------------------------------------LND------D--------------
-------------V---------D------------------------------------
----T----------------------LAN-V----------------ISV---------
---YMS-K--GG---RCLIV---LD-DVWE-AI---------------------------
--------------------VID-Y--VKKVF---P--EN-K---K-GHRIMMT--TR--
--DGY-L-ATY-----AN-P-----DPHN------LKFLTPQ--E-S-FELLVKRVF---
---------------G---N-----G-S--C--P-D------E-LVG-LG-EKIAG----
--SCD--------GVPLA-VVV----------IAGALRG------------R--PN-K--
----S-----------DW-Q---------------------RVQK--------------N
V-AQ---HLYKNSQES-----------C--LKFV------QM--S--------YDRLP--
---------------------QEVQ--------TCFLYCG-I-FPRGFD---I-AS---W
--KLIRMWI------------------------------------------A-EGL----
------I-------------KP----------QQ-T-YTL---E---------EIAELHL
ND-----------LVN-RNL-----LI-----L---------M--QKR---SDG------
-----Q-----I------------K------AC--R--L---H------D-----M---L
---H-EFCRKE-A-T------------NKWLF------------------------
>PHT33538.1
------------------------------------------PKKG-V------EP----
--------------------------T------------------------Q------GP
------S--------------L----E----------------------D------DE--
----V-----V----G-----FD------------------------EE----------A
-----------------N-K-V---------I--------TR-L------------F---
-----E----------------GPAE-S-------L-DI---------VP---------V
-VGMPGLGKTTLAR----KIYN-DSKLS----Y-EFFSIIWVY-------V---GQS-YK
IKDIFLNI---------------------L---K--FF-----------T----------
--------------------------------KR--------------I-----------
-----------------E----D----------------------H--------------
------------------------------------LND------D--------------
-------------V---------D------------------------------------
----T----------------------LAN-L----------------ISD---------
---YMS-K--GG---RCLIV---LD-DVWE-AT---------------------------
--------------------VID-H--VKKVF---P--EN-K---K-GHRIMMT--TR--
--DGY-L-ATY-----AN-P-----DPHN------LKFLIPK--E-S-FELLVKRVF---
---------------G---K-----G-S--C--P-D------D-LVK-LG-EKIAG----
--SCG--------GVPLA-VVV----------IAGALRG------------R--PN-K--
----S-----------DW-Q---------------------RVEK--------------N
V-AE---HLYKNSQES-----------C--LKFV------QM--S--------YDRLP--
---------------------QEVQ--------TCFLYCG-I-FPRGFD---I-PS---W
--KLIRMWI------------------------------------------A-EGL----
------I-------------KP----------QQ-T-YTL---E---------EIAELHL
ND-----------LVK-RNL-----LI-----L---------M--QKR---SDG------
-----Q-----I------------K------AC--R--L---H------D-----M---L
---H-EFCRKE-A-T------------NKWLF------------------------
>PHT33682.1
-------------------------------------------------------PI---
---------------------------------------------------Q-----IN-
L--------------------S----D----------------------E------DD--
----V-----V----G-----LE------------------------KE----------A
-----------------N-T-V---------I--------DR-L------------I---
-----H----------------G-SE-K-------L-EV---------VP---------I
-VSMAGLGKSTLAR----KVYR-DSRIT----F-EFVSCIWVN-------V---SRS-YN
KTKVLLNI---------------------L---K--HL-----------R----------
--------------------------------KQ--------------L-----------
-----------------D----M-------------------------------------
-------------------------------------NK------S--------------
-------------D---------D------------------------------------
----Q----------------------MIR-E----------------IRT---------
---FLG-H--GR---RCLIV---VD-DVWS-TD---------------------------
--------------------IIE-F--IKHVF---P--NN-K---K-GHRIMMT--SR--
--FEE-V-GSC-----FN-H-----DCHK------LTFLTDE--E-S-WFLLNLKVF---
---------------G---K-----R-Y--C--P-S------E-LEE-TG-RNIAK----
--KCN--------GLPLS-VLV----------TAGVLAG------------R--TT-K--
----R-----------EW-Q---------------------LVYE--------------N
M-GD---CLIYSNDPR-------T---Y--VGLI------KM--S--------YDLLS--
---------------------YYQQ--------ACFLYCA-S-FPQSFN---I-PA---W
--KLIHLWI------------------------------------------A-EGF----
------I-------------PI----------QK-Q-FTL---E---------EQAEECL
ND-----------LTK-KNL-----LM-----V---------I--EQS---LDG------
-----K-----I------------K------TC--R--L---N------D-----M---F
---Y-EFCEKE-A-I------------EEDIV------------------------
>PHT33771.1
------------------------------------------------------------
--------------------------HDDIE-QP-----------------L-----SSK
--------------------------K----------------------D--------V-
----V-----V----G-----LD------------------------DD-----------
-F----------------LR-I---------A--------DK-L------------T---
----------------------GYPS-K-------L-DV---------VV---------I
-IGMGGIGKTTLAK----RIYH-DKLIE----Y-HFYVRGWIT-------I---SQR-YK
LRNLLLDL---------------------L---D--CT---S------------------
-Q------------------------------VP--------------A----------F
---------------RLD----E--------------M----------------------
--------------E------------------------------N--------------
-----------------------E------------------------------------
----E----------------------LAE-Q----------------LYK---------
---SLK----GR---RYLIV---MD-DVWN-TE---------------------------
--------------------AWN-D--VRRCF---P--ND-N---N-GSRVMVT--SR--
--ILK-V-ARF-I----S-P--LN-APHV------MRFLTVD--E-S-WKLLQEKLC---
---------------G---L-DSR-L-C--C--D-D------E-MGW-IG-KQIAE----
--KCK--------GLPLA-IVM----------VAGILSK------------VS-AT-A--
----S-----------RW-R---------------------YVAK--------------S
IHS----SFVKQEYSR-------Q---C--LDIL------AL--S--------YKHLP--
---------------------HHLK--------ACFLYMG-A-FPEDVE---I-PV---W
--RLIRLWT------------------------------------------A-EGF----
------I-------------KL----------ES-PK-TL---E---------WIAREYL
QD-----------LID-RSL-----IL-----V---------G--KRS---F-G------
-----R-----I------------K------TC--S--I---H------D-----V---L
---R-NFCLEE-A-Q------------REKLL------------------------
>PHT33856.1
------------------------------------------------------------
--------------------------S-HT--SS-----------------VLA--RTLR
I------------D------------D----------------------E----------
----V-----V----G-----FE------------------------DE-----------
-I---------------G-T-L---------I--------RQ-L------------T---
-----G----------------G-SK-K-------R-DI---------IS---------I
-VGMPGAGKTALAN----RLFL-DKSVV----R-HFDVHARCY-------M---SSA-HS
RRERLLSI---------------------MEMLHV-SI---D-----ESS--LL------
---------------------------------S--------------------------
-----------------K----K-------------------------------------
--------------T------------------------------N--------------
------------------------------------------------------------
----D----------------------LAA-M----------------LRK---------
---ILH----TG---RYLIL---LD-DVPD-AR---------------------------
--------------------AWD-D--LEPCF---C--DT-N---N-GSRILLT--TR--
--HYN-V-ANN-A-KSLS-------EPLC------LRMLDDG--E-S-WMLLKKKVF---
---------------G---E-----G-F--C--S-P------L-LEK-VG-RKIAR----
--KCG--------GLPLS-IVF----------VACILAR------------KE-RA-E--
----Q-----------CW-K---------------------QVAR--------------S
L-GSE----IPCY--------------P--ENII------EQ--S--------YQDLP--
---------------------YHLK--------SCFLYFG-M-FSDQEE---I-NI---S
--KLTLLWI------------------------------------------G-EGF----
------V-------------KG----------DE-HK-SL---E---------DIAEGYL
KN-----------LVE-SNL-----VM-----L---------A--KRS---YGG------
-----K-----V------------K------VC--R--I---H------D-----I---L
---F-HFCKAR-A-H------------TENLI------------------------
>PHT33884.1
------------------------------------------------------AMNTV-
-------------------------TT-HT--SS-----------------NLA--RTPK
M------------N------------E----------------------E----------
----I-----V----G-----FK------------------------DV-----------
-I---------------G-K-L---------R--------NQ-L------------I---
-----K----------------G-TK-K-------R-DV---------IA---------I
-VGMPGLGKTTLAN----RLYC-DRLVV----S-HFEIRAQCC-------V---SQV--S
CKDLLLAI---------------------L---RD-VT---G-----EDS--KF------
---------------------------------R--------------------------
-----------------A----N-------------------------------------
--------------S------------------------------T--------------
-----------------------A------------------------------------
----E----------------------LAD-K----------------LRK---------
---ALY----FG---RYLIL---VD-DVWE-TS---------------------------
--------------------VWD-D--LVGCF---H--DA-N---E-GSKIILT--TR--
--NHD-V-VNY-A-RYKS-------EPHL------LRMFRND--E-S-WKLLRKKVF---
---------------G---E-----E-S--C--S-T------D-LME-IE-QQIAK----
--KCG--------QLPLS-VAL----------VAGILEK------------ME-RK-E--
----E-----------CW-K---------------------QVAN--------------N
L-GPH----IHRD--------------S--RAII------EH--S--------YLNLP--
---------------------YHL------------------------------------
------------------------------------------------------------
---------------------S----------CE-SK-SL---E---------DIAVGYL
DN-----------LIR-RNL-----VT-----V---------A--RRS---SGG------
-----K-----V------------N------AC--H--V---H------D-----L---L
---H-DFCKER-S-K------------EENLL------------------------
>PHT33898.1
------------------------------------------------------------
-------------------------DT-LD--TE-----------------ELT--NTPR
M------------T------------E----------------------E----------
----V-----V----G-----FE------------------------DV-----------
-M---------------E-K-L---------R--------EQ-L------------I---
-----S----------------G-SK-Q-------L-DV---------IS---------V
-VGMPGLGKTTVAN----KLYS-DEFVV----S-RFEIRAQCC-------V---SQA-YS
RRNVLLSI---------------------L---RD-AI---G-----ESP--TL------
---------------------------------A--------------------------
-----------------K----L-------------------------------------
--------------S------------------------------T--------------
-----------------------D------------------------------------
----I----------------------LAD-Q----------------LRK---------
---ILL----RK---RYLIL---VD-DVWE-AS---------------------------
--------------------VWD-D--LRCCF---H--DD-N---N-GSRIILT--TQ--
--HGG-V-AEN-A-KSVS-------DPLY------LRLLNDD--E-S-WKLLKQKVF---
---------------G---E-----E-S--C--S-V------L-FSN-IG-KEIAN----
--KCR--------GLPLS-IVL----------VAGMLTK------------MK-KS-E--
----I-----------CW-K---------------------QVAM--------------N
L-CTD----ILSN--------------S--KAII------EQ--S--------YQSLP--
---------------------YHLK--------PCFLYFG-V-FLEDKE---I-NV---S
--ILTWLWI------------------------------------------A-EGF----
------I-------------TS----------RD-DK-SL---E---------DIAEGYL
ES-----------LIG-RNL-----VT-----V---------A--KWS---SSG------
-----K-----V------------K------TC--R--I---H------D-----L---L
---L-CFCKER-A-K------------EKNLL------------------------
>PHT34824.1
------------------------------------------------------------
---------------------------------------------------K-----NP-
---------------------V----ES-----K---------------S-FT--GGKV-
----I-----V----G-----FK------------------------EE----------T
-----------------N-W-L---------I--------SK-L------------T---
-----S----------------GPKD---------L-DV---------IS---------I
-TGMPGSGKTTLVY----KVYN-DDSVC----S-HFDLRAWCT-------V---DQE-YE
EKSLLVKL---------------------F---N--QVT--G-------S--DL------
---------------------------------K-------------------------F
-----------------S----E-------------------------------------
---------------------------------------------D----I---------
-----------------------D------------------------------------
---------------------------VAD-M----------------LRR---------
---QLY----GK---RYLIV---LD-DVWD-TS---------------------------
--------------------TWD-D--LTKTF---P--EV-K---K-GSRIVLT--TR--
--LKE-V-AFH-G-KGNT-------DPLN------LRLLRLE--E-S-WELLQKRAF---
---------------G---N-----E-C--C--P-D------E-LLE-VG-KEIVQ----
--NCK--------GLPLV-VDL----------IAGVIAG------------LE-KK----
----R---A-------VWLE----------------------VQN--------------N
L-----NSFILNSEVD-----------V--MKVI------EL--S--------YDHLP--
---------------------HHMK--------PCFLYLA-S-FPKDSK---I-SR---D
--KLKMFWR------------------------------------------A-EGL----
------V------------EQI-----------E-IM-SL---E---------EVMEIYL
EN-----------LIS-SSL-----VT-----------------------SLN-------
-------------EIGD-----F-P------TC--Q--I---H------D-----L---V
---H-DFCLIK-A-R------------AENLF------------------------
>PHT36834.1
--------------------------------------------------------TTA-
-------------------------SA-DP--ST-----------------QSA--TAPM
M------------N------------Q----------------------E----------
----I-----V----G-----FE------------------------DV-----------
-M---------------G-T-L---------K--------EK-L------------I---
-----K----------------G-SK-E-------L-DV---------VS---------I
-VGMPGLGKTTLAN----KLYF-DELVK----S-HFDIRAQCV-------V---SQV-YT
RKDLLLVL---------------------L---RD-AI---G-----YIP--VF------
---------------------------------R--------------------------
-----------------R----T-------------------------------------
--------------P------------------------------S--------------
-----------------------D---------A--------------------------
----E----------------------VAD-T----------------LRK---------
---VLL----PN---RYLIL---VD-DIWE-TT---------------------------
--------------------AWD-D--LRSCF---Y--DA-N---N-GSRIILT--TR--
--DHE-V-AIY-A-KSVS-------DPLR------LRMFKED--E-S-WKLLEKKVF---
---------------D---K-----E-N--F--S-P------H-LTE-VG-LEIAK----
--KCG--------RLPLS-IVL----------VAGILTK------------ME-KT-E--
----Q-----------CW-R---------------------QVAA--------------E
L-GPH----IHND--------------S--KDII------EK--S--------YQHLP--
---------------------YHLR--------LCFLYFG-A-FLEDEE---I-KV---S
--KLTSLWI------------------------------------------S-EGF----
------I-------------KS----------CK-DE-NL---E---------DTADCYL
EN-----------LIG-RNV-----VT-----D---------V--KRS---STG------
-----K-----V------------K------TC--R--I---H------D-----L---L
---L-DFCKER-A-N------------KENLI------------------------
>PHT37098.1
------------------------------------------------------------
-----------------------------M---------------------L------QH
L-------------------------E----------------------G------D-I-
----V-----Q----G-----LD------------------------ED-----------
-L---------------E-I-I---------V--------RR-L------------T---
----------------------EPLS-D-------L-EI---------VT---------I
-SGMGGIGKTTLAR----KAHD-HLKIR----Y-HFDIRVWVT-------I---SQV-YG
SRNVLLEA---------------------L---H--CI---S-----KQT--N-------
-I------------------------------YI--------------------------
-----------------E----K-------------------------------------
--------------D---------------YEK---KD-------D--------------
-----------------------N------------------------------------
----E----------------------LAD-L----------------VQK---------
---KLK----GP---RYLVV---VD-DIWS-TD---------------------------
--------------------VWD-S--IRAIF---P--DC-N---N-RSRILLT--TR--
--ETK-V-AIY-V----N-P--VS--PHE------MNTLNLE--N-S-WKLLRDKVF---
---------------G-P-K-----Y-D--H--P-P------E-LEE-IG-KQIAE----
--KCQ--------GLPLT-ISV----------IAGHLSK------------VA-RT-L--
----E-----------SW-M---------------------DVSR--------------T
M-G----EIIASH-PD-------K---C--LGVL------GL--S--------YHNLP--
---------------------NHLK--------PCFLSMG-S-FPEDYQ---A-ET---W
--RLIQLWI------------------------------------------A-EGF----
------I-------------RR--------P-ES-DK-SL---E---------EVAEDYL
ED-----------LIS-RNL-----II-----V---------N--KRR---FNS------
-----E-----I------------K------VC--G--M---H------D-----L---L
---R-EFCLTE-V-E------------MKKFL------------------------
>PHT37147.1
---------------------------------------------------------TM-
-------------------------PSR----------------------------DMIN
V-----A------K------------Q---------------------EE----------
----L-----V----G-----FT------------------------DE-----------
-R---------------H-R-L---------I--------DQ-L------------T---
-----R----------------G-SS-Q-------L-RV---------IA---------I
-VGIPGVGKTTLAN----RFYN-DPGVS----N-HFDICAFLT-------V---SRV-YD
SRELLLDI---------------------L---R--DIT--G------------------
--------------------------------HD--------------------------
-----------------D----T----------------------V--------------
---------------------------------------------DGRI-----------
------------FS---------D------------------------------------
---------------------------LPE-M----------------LVK---------
---RLH----GK---RFLIV---MD-DVWD-AE---------------------------
--------------------AWN---VLSASL---PK-DD-S---T-GSRILLT--TR--
--SDD-V-AQD-I-AAVF-E--LH-NIHH------LRPLGEE--D-S-WILLEKKIF---
---------------Q---Q-----E-S--C--P-P------E-LKE-LG-MQLSK----
--KTK--------GLPFA-IIL----------VAGILAN------------AE-KT-A--
----E-----------HW-T---------------------EVQE--------------S
I-DQT--KIGGND------------QDL--SSII------GM--S--------YQGLP--
---------------------DCLR--------HCFLYFG-A-FPQDDE---I-LT---S
--KLIRLWI------------------------------------------A-EGL----
------I-------------QQ----------TE-GK-SL---E---------DVAVDYL
ML-----------LIG-RGL-----IM-----A---------E--QKS---SLD------
-----R-----V------------K------SC--R--V---H------D-----L---I
---H-EFCLAK-A-K------------QENVY------------------------
>PHT37344.1
------------------------------------------------------------
-----------------------------------------------------------H
L-------------------------E----------------------G------D-I-
----L-----Q----G-----LD------------------------ED-----------
-L---------------E-I-I---------V--------RR-L------------T---
----------------------ETLS-D-------L-EI---------VT---------I
-SGMGGIGKTTLAR----KAHD-HLKIR----Y-HFDIRVWVT-------I---SQV-YG
SRNVLLEA---------------------L---H--CI---S-----KQT--S-------
-I------------------------------DI--------------------------
-----------------E----K-------------------------------------
--------------D---------------YEK---KD-------D--------------
-----------------------N------------------------------------
----E----------------------LAD-L----------------VQK---------
---KLK----GP---RYLIV---VD-DIWS-TD---------------------------
--------------------VWD-S--IRAIF---P--DC-N---N-RSRILLT--TR--
--ETK-V-AIY-V----N-P--VS--PHE------MNTLNLE--N-S-WKLLRDKAF---
---------------G-P-K-----Y-D--H--P-P------E-LEE-IG-KQIAE----
--KCQ--------GLPLT-ISV----------IAGHLSK------------VA-RT-L--
----E-----------SW-M---------------------DVYR--------------T
M-G----EIIASH-LD-------K---C--LGVL------GL--S--------YHNLP--
---------------------NHLK--------PCFLSMG-S-FPEDYQ---A-ET---W
--RLIQLWI------------------------------------------A-EGF----
------I-------------RR--------P-ES-DK-TL---E---------EVAEDYL
ED-----------LIT-RNL-----II-----V---------N--KRR---FSS------
-----E-----I------------K------VC--G--M---H------D-----L---L
---R-EFCLTE-V-E------------MAKFL------------------------
>PHT37486.1
------------------------------------------------------------
---------------------------RRSPPLK-----------------R-----VPI
V-------------------------E----------------------E------E-N-
----V-----V----G-----FD------------------------EE-----------
-A---------------K-T-M---------R--------SL-L------------T---
----------------------NGSE-E-------L-QI---------IS---------I
-VGMGGLGKTTLAK----KVYT-DPSIE----Y-HFYNRAWIY-------V---SQQ-YS
RKE---------------------------------------------------------
------------------------------------------------------------
------------------------------------------------------------
------------------------------------------------------------
------------------------------------------------------------
--------------------------------------------------S---------
---HLR----SK---RYLVV---ID-DVWT-ME---------------------------
--------------------TWD-D--LKMAF---P--NT-A---S-GSRILLT--TR--
--NRD-V-ASY-A----N-P--EG-SPHH------LRFLTNE--E-S-WELLSKKVF---
---------------R---K-----G-S--C--P-L------E-LED-IG-LQIAK----
--KCY--------GLPFA-IVV----------VSGLLLK------------KE-KT-R--
----D-----------WW-K---------------------KVAN--------------D
V-S----SYVARD-PK-------Q---C--MDVL------AL--S--------YKHLP--
---------------------DHLK--------VCFIYFG-I-FPEDFE---I-PV---W
--KLLRLWT------------------------------------------G-EGF----
------I-------------QQ----------MG-QE-CL---E---------DTAEEYL
ED-----------LVD-RNL-----VL-----V---------A--KKR---ANG------
-----R-----I------------K------TC--R--I---H------D-----I---L
---R-DLSVKM-G-S------------EEKFL------------------------
>PHT37825.1
------------------------------------------------------------
---------------------------RRSPPLK-----------------R-----VPI
V-------------------------E----------------------E------E-N-
----V-----V----G-----FD------------------------EE-----------
-A---------------K-T-M---------R--------SL-L------------T---
----------------------NGSE-E-------L-QI---------IS---------I
-VGMGGLGKTTLAK----KVYT-DPSIE----Y-HFYNRAWIY-------V---SQQ-YS
RKEVFLGI---------------------L---D--SL---S-----LIT--D-------
------------------------------------------------------------
------------------------------------------------------------
--------------E---------------MYK---MN-------D--------------
-----------------------E------------------------------------
----K----------------------LAL-E----------------LSS---------
---HLR----SK---RYLLV---ID-DVWT-ME---------------------------
--------------------AWD-D--LKMAF---P--NT-A---S-GSRILLT--AR--
--NRD-V-ASY-A----N-P--E-------------------------------------
------------------------------------------------------------
--------------------------------VSGLLLK------------KE-KT-R--
----D-----------WW-K---------------------KVAN--------------D
V-S----SYVARD-PK-------Q---C--MDVL------AL--S--------YKHLP--
---------------------DHLK--------VCFIYFG-I-FPEDFE---I-PV---W
--KLLRLWT------------------------------------------G-EGF----
------I-------------QQ----------MG-QE-CL---E---------DTAEEYL
ED-----------LVD-RNL-----VL-----V---------V--KKR---ANG------
-----R-----I------------K------TC--R--I---H------D-----I---L
---R-DLSVKM-G-S------------EEKFL------------------------
>PHT37920.1
----------------------------------------------------------D-
-------------------------VQVGS--SC-----------------VLSRTNAPT
L-----N------D------------D----------------------V----------
----V-----V----G-----FN------------------------DV-----------
-E---------------E-K-I---------I--------DG-L------------T---
-----R----------------G-IT-E-------R-DV---------IS---------I
-VGMPGLGKTTLAK----KVFN-DE-----------------------------------
------------------------------------------------------------
------------------------------------------------------------
------------------------------------------------------------
--------------K------------------------------D--------------
-----------------------D---------A--------------------------
----D----------------------LAE-L----------------LYR---------
---KLK----RK---RYLIV---LD-DLWD-IK---------------------------
--------------------AWD-D--LRRSF---P--DD-D---N-GSRILVT--SR--
--LQH-L-ASQ-V-ESDT-------KPDNHP--TPLRFFTVE--E-S-WELLQKKVF---
---------------A---T-----D-C--C--P-R------N-LKE-PG-MRIAR----
--SCH--------GLPLA-VTL----------VSGILAR------------TE-KI----
----E---S-------WW-N---------------------EVAE--------------S
I-SSY-IVDDPTS--------------A---VIL------EL--S--------YKHLP--
---------------------DYLK--------PCFLYFG-E-FLMHPH---I-PV---Q
--KLIWLWI------------------------------------------A-EGF----
------V-------------SK----------TE-GE-SF---E---------DVAEDYL
TD-----------LIG-RSL-----VM-----A---------T--KKS---TNG------
-----S-----V------------K------VC--H--V---H------D-----F---L
---R-EYCKRK-A-E------------EDNFF------------------------
>PHT38427.1
------------------------------------------------------------
---------------------------RRSPPLK-----------------R-----VPI
V-------------------------E----------------------E------E-N-
----V-----V----G-----FD------------------------EE-----------
-A---------------K-T-M---------R--------SL-L------------T---
----------------------NGSE-E-------L-QI---------IS---------I
-VGMGGLGKTTLAK----KVYT-DPSIE----Y-HFYNRAWIY-------V---SQQ-YS
RKEVFLGI---------------------L---D--SL---S-----LIT--D-------
------------------------------------------------------------
------------------------------------------------------------
--------------E---------------MYK---MN-------D--------------
-----------------------E------------------------------------
----K----------------------LAI-E----------------LSS---------
---HLR----SK---RYLVV---ID-DVWT-ME---------------------------
--------------------AWD-D--LKMAF---P--NT-A---S-GSRILLT--TR--
--NRD-V-ASY-A----N-P--EG-SPHH------LRFLTNE--E-S-WELLSKKVF---
---------------R---K-----G-S--C--P-L------E-LED-IG-LQIAK----
--KCY--------GLPLA-IVV----------VSGLLLK------------KE-KT-R--
----D-----------WW-K---------------------KVAN--------------D
V-S----SYVARD-PK-------Q---C--MDVL------AL--S--------YKHLP--
---------------------DHLK--------VCFIYFG-I-FPEDFE---I-PV---W
--KLLRLWT------------------------------------------G-EGF----
------I-------------QQ----------MG-QE-CL---E---------DTAEEYL
ED-----------LVD-RNL-----VL-----V---------A--KKR---ANG------
-----R-----I------------K------TC--R--I---H------D-----I---L
---R-DLSVKM-G-S------------EEKFL------------------------
>PHT38428.1
----------------------------------------------------------T-
--------------------------TWNTV-ES-----------------------DSE
C----TP------H-------L----Q----------------------D--------T-
----V-----L----D-----LD------------------------ND-----------
-L----------------LT-I---------K--------SR-L------------I---
----------------------GPPS-K-------L-DV---------VS---------I
-IGMGGIGKTTLAR----QVYD-DIYME----H-HFYIRAWIT-------V---SQM-HQ
RREMLLGI---------------------L---R--YF---S------------------
-L------------------------------VN--------------------------
-----------------D----N--------------TYR--------------------
------------------------------------KS-------T--------------
-----------------------E------------------------------------
----Q----------------------LAE-Q----------------VYR---------
---SLK----ER---RYLIA---MD-DVWD-TN---------------------------
--------------------AWD-D--MKRSF---P--DD-K---N-GSRVILT--SP--
--LAN-V-------------------------------------------------F---
---------------G---R-----E-T--C--P-P------E-LEK-AT-VQVVK----
--KCE--------GLPLA-IVV----------VSGFCSK------------IS-KM-R--
----G-----------RW-E---------------------DVAH--------------K
I-G----QVVSRD-TE-------E---C--PNLL------VL--S--------YNHLP--
---------------------QRLK--------PCFLYMG-A-FPKNFE---I-SV---S
--RLIKLWI------------------------------------------A-AEF----
------V-------------KC----------TP-EK-DF---E---------EVAEGFL
RD-----------LID-RSL-----IM-----V---------K--KRT---SGG------
-----K-----V------------K------TC--E--V---H------D-----L---L
---H-DLIIRE-S-R------------KDRSI------------------------
>PHT39058.1
----------------------------------------------------------V-
--------------------------------EPS----------------KHL----P-
---------------------T----HR-----S---------------NPVN--DEEI-
----------V----G-----FE------------------------NE----------S
-----------------E-K-I---------I--------RY-L------------I---
-----R----------------GTNE---------I-DV---------VP---------V
-VGMGGQGKTTIAK----KVFN-NGSIV----H-HFDVRAWCI-------I---SQS-YN
RRDLLQEI---------------------F---S--QVT--G-------E----------
---------------------------------E--------------------------
----------------------D-------------------------------------
--------------KG-----------------------------D--------------
-------------K---------E------------------------------------
----D--------I-------------LAD-K----------------LKK---------
---SLT----GK---RYLIV---LD-DMWD-GK---------------------------
--------------------AWD-D--LRFSF---P--DV-G---N-RSRIVIT--TR--
--LEE-V-AKQ-V-KHHI-------DPYS------LPFLTSD--E-S-LKLLQKKVF---
---------------Q---Q-----A-S--C--P-P------S-LQD-VS-TAVAE----
--RCK--------GLPLV-IVL----------VAGII--------------KR-NK-ME-
----P---S-------WWHE----------------------VKT--------------S
L-----VSY-HGESEG-------Y---S--LSTM------QL--S--------YDNLP--
---------------------DHLR--------PCLLYMG-M-FPEDAR---I-PS---S
--ELISLWI------------------------------------------A-ECF----
------V------------QNI----------ES-RR--L---E---------ETAEGYL
ND-----------LIS-NNV-----VM-----V---------S--GR---RYNG------
-----K-----V------------K------YC--Q--V---H------D-----V---V
---L-HFCLKK-S-R------------EEKFM------------------------
>PHT39143.1
--------------------------------------------------------HVV-
--------------------------------DPS----------------EHL----P-
---------------------T----QH-----S---------------NPVN--DEEM-
----------V----G-----FE------------------------IA----------A
-----------------E-K-L---------I--------QY-L------------T---
-----R----------------GTSE---------Q-DV---------IP---------I
-VGMGGQGKTTIAR----KLYN-DNIIV----S-HFDVRAWCI-------V---SQR-YN
RRGILQEI---------------------F---S--QVT--G-------S----------
---------------------------------K--------------------------
----------------------D-------------------------------------
--------------NG-----------------------------D--------------
-------------E---------V------------------------------------
----G--------E-------------LAH-K----------------LKK---------
---SLT----GK---RYLIV---LD-DMWD-CM---------------------------
[truncated: 18,318,033 more chars]
