# Supplementary material for: A root-specific NLR network mediates immune signaling of resistance genes against plant parasitic nematodes
Source: Plant Cell. 2025 Jun 24;37(7):koaf145. doi: 10.1093/plcell/koaf145 (PMC12236159; doi:10.1093/plcell/koaf145)
Supplement: koaf145_Supplementary_Data [file koaf145_supplementary_data.zip › Supplementary Dataset 2/Supplementary Dataset 2/NRC_superclade_NBARC.fasta]

>Niben261Chr01g0490009.1
EDQSAKGVQERKPPVVEEDDVVGFEEEADKVINRLLGGSSGLEVVPVVGMPGLGKTTLANKIYKHPDIGYQFFTRIWVYV
SQSYRRRELFLNIISKFTRNTKQYHDMCEEDLADEIEDFLGKGGKYLIVLDDVWSPDAWERIRIAFPNNNKSNRILLTTR
DSKVAKQCKQCIGIPHDLKFLTEDESWILLEKKVFHKDKCPPELELSGKSIAKKCNGLPLAIVVIAGALIGKGKTSREWK
QVDESVGEHLINKDQPENCNKLVQLSYDRLSYDLKACFLYCGAFPGGFEIPAWKLIRLWIAEGFIQYKGHLSLECKAEDN
LNDLINRNLVMVMQRTSDGQIKTCRLHDMLHEFCRQEAMKEENL
>Niben261Chr02g0890028.1
AAAPTRTSSQFASYPSTNEEMVGFKDVIKELRAKLIKGSVNLDVISIVGMPGLGKTTLANELYFDELVVSYFDIRVQCCV
SQEYKRKDLILALLHDVIDDTAELDREDENELADKLQKLLKPKRYLVLIDDVWEWSAWDDLLSCFPKNNKGSRIILTTRH
YEVASYAKHVSDPHKLRFFSIDESWTLLQNKVFNKERCPRVLEAVGKSIAQKCGGLPLSTILVAGILTRMKKEKHCWEQV
STNLGPNILPQSERTLDLSYQNLPHYLKQCFLYMGVFPEDREIQVSKLTWLWIAEGLINTHTERLSEDIAKFYLENLIGR
NLVMVAKKSSDGRIKTCRIHDLVLKFCREKAKLENFL
>Niben261Chr04g0231008.1
GEISRISTHIEKPTITEAVVGFEDVLATLKQRVIGGSPDLDVITIFGMPGLGKTTLAKKVYDDCKAVNRFDVCVWCCISE
RYEKKSLLIDILQQINIGLPENVEEKSEGDLADLLRRSIMGRRYLIFLDDIWTIEAWDDVKTPFRDDKQGSRIILTTRHA
EVASYAKCTTDPLRLRFFHNEESWMLLVQKLFQDQQCPPELVDVGKRIAEKCQGLPLSVVLVAGLLGKMETKEDGWLQVA
ESLSTTTVGDSSSRGIIELSYKHLPEYLKPCFLYFGGFMEDEEIPVSKLTWKWIAEGLVRKHKTKSLEDMAEEYLVDLIS
RSLLLDAKMRYNGRVKSCRIHDLLHEFCQNKAKEEKFW
>Niben261Chr04g1430003.1
TSYDNFNQGAQERKVPVVEEDDVVGFDDEAKTVIDRLIGGSDYVVPVVGMPGLGKTTLAYKIFKDSTVEYEFFNRIWVYV
SQSFNRREIFLNIISKFTRNTKQYHDTPEEELANEIKELLGKGGKYLVVLDDVWTREAWDRIKIAFPNNNKRNRVLMTTR
QNNVAKSCNDKPHDLKFLTENESWELLEKRVFHKEKCPFELELPGKSIAKKCRGLPLAIVVIAGALIGKGKTTREWELVA
DSVGEHLINRDPENCKKLVQMSYDRLPYDLKACFLYCGAFPGGSEISAQKLICLWIAEGFIQYQGPLTLEDIAEDHLNDL
VNRNLVMVMKRSSSGQIKTCRVHDMLHEFCRHEAMMEENL
>Niben261Chr04g1483009.1
HLEDAEVVGFDKEAETVIKRLVEGSDELEVIPVVNIWVYVGQNYKLKEVLLSILKSFTKQMNIYQDKNENELYKIICDFV
SKGGKCLIVLDDVWNPEVVDSVMKAYPKNKKGHRIMMTTREGRVAKYANENPHNLKFLEHHESFELLEKRVFGSRSCPPD
LVAHGNIIAEKCSGVPLAVVVIAGALRGRTSEDEWQIVEQNVGKYLIDKNNPRSNCLKFVEMSYSRLPEDMKACFLYCRA
FPQGFEIPAWKLIRLWISEGLIISNLPGSTLENIAEYILNDLVNRNLLIILEEKADAKIKTCRLHDMLHMFCKVKAADEG
LF
>Niben261Chr04g1504017.1
LTRYKEKKMTFASPASNEELVGFEDVRENIMGRLLGGSPHLDVVSIIGMAGSGKTTLARSLINDPLIASHFDFQAECRLL
SLACYDPSELSKGNDYELADRLRRTLLGRRYLVIIDDLWDPMTWNELRLCFPDHKNGSRIILTTRLQEVVDYVDHSEPHH
LRLLSDQESWLLLEKKVFGEEMYSLELEKVGQQIAKKCKGLPLYVVLVARHLRRIDKTEQWWKRVELRFVELIQVEANAS
VKLSYNHLPDILKPCLLYFGAISEGKEISVAKLTSLWIAEGFIENDREKHLEDIAEHYLEDLIRRSLVMVVKRSNRKLKA
CRLHDQVLEFCKAKAKEDNFL
>Niben261Chr04g1504021.1
IKSAEKNMTIASSSADEELIGFDDVRETIRGQLVRVSPELDVISIVGMAGTGKTTLARSFNKNDSHFDFWGECRVSQVYT
RKDLLLSILSSNCDPTEISKEADDVLADRLRKLLLTKRYLLIIDDVWEVKAWDDLILCFPDARNGSRIILTTRHQKVAVY
AKRVTEPHFLRPLNEQESWLLLQKRVFGKEICPEQLKEVGEKIAKKCDGLPLSIVLVAGLLTKMDRTEGCWTQMELSFGE
RIQDGAKDLVKLSYNDLPCKLKPCFLYFGAFLEDREISVSKLTSLWISEAFIENDGEKCLEDIAEDYLDDLIGRNLVMVT
KKRSIGKNKACRVHDLMLDFCKEKAEEDNFL
>Niben261Chr04g1861009.1
ELKTQKFSLASVPELAVEPENIMVGHEIGFEMIQNQLTRGSNELETIPITGMGGIGKTTLANKLYTDPFIRSRFDIRAKV
IVSQEYCTRNVLLGLLSSTSGRTNECFEQDDGQLADQLQKLLKGRRYLILIDDIWTIEAWDDIKLCFPNNTNGSRILLTT
RNVEVAEYASSGNPPCQMRLLDFNESWDLLHRMVFEKDWFSPEFEKIGKEIALKCRGLPLAITVIAGLLSKIGKTLDEWQ
SVAEKVSSMVSSDVNVQCMRVLSLSYHHLPHHLKACFLYFAIFPAGAVIYVEKLLELWAAEGFLKVEGMKTIEEVAEKYL
KDLIDRSLISILYVSGDGRVEFCRIHDVIRELCLKEVRNMNIV
>Niben261Chr04g1862009.1
LSFVSTSRHGLESEDKMVGLEKEFVMMRDQLARGARELEVVSIVGMGGIGKTTLANKIYNDPFIMSHFDIRAKATVSQEY
CARNVLLGLLSSISGKINEFHEQQDDDQLADRLQKLLKCGRYLVVIDDIWTREAWDDIKRCFPDCNNESRILMTTRNVEV
AEYANSGKTPYHMRLMSFDESWNLLYEKVFVKDYFSPEFEQLGKKIALNCRGLPLSLVLIAGLLSKMDKSLDKWKSVVKN
VSSMVNTEVNVQCMRVVALSYHYLPHHLKPCFLYFAIFQEDELILVNKLVELWAAEGFLKVEERKSIEEVAEKCLKELID
RSLISIRNLSFDGKIEICGMHDVTRELCLREARSMNIV
>Niben261Chr05g0922010.1
SMLGSPSRRSFNTNAVVGLDDDLEKIIERLLGSLSEREVVAITGMGGIGKTTLAKKAYDHLQVRSRFDIHAWVTVSREYG
MRRLLLSLIRCIPGMTDKFLEKTEDDLAELLYRKLKDRRYLIVVDDIWSTKVWDNVTRCFPDDNNGSRIILTSRLNDVAA
YANPDSPLHVMEVLSLDDSWKLLSIKVFGANDVCPSELEDIGKQIAEKCCGLPLAILVVAGYLSEIVRRRESWIIVAKTV
SSIVANDPDKCLGVLGMSYNYLPNHLKPCFLSMGAFPEDFEIKARTLIQVWVAEGFLKAERLKSLEKVAEECLEDLNSRN
LIMIRKRRFNGEIRSCGIHDLLRDLSLREAEKEKSL
>Niben261Chr06g1063005.1
EDQSAKGVEERKPPVVEEDDVVGFEEEADKVINRLLGGLSGLEVVPVVGMPGLGKTTLANKIYKHPDIGYQFFTRIWVYV
SQSYRRRELFLNIISKFTRNTKQYHDMCEEDLADEIQDFLGKGGKYLIVLDDVWSPDAWEHIKIAFPNNNKSNRILLTTR
DSKVAKQCKQCIGIPHDLKFLTEDESWILLEKKVFHKDKCPPELELSGKSIAKKCNGLPLAIVVIAGALIGKGKTSREWK
QVDESVGEHLINKDQPENCNKLVQLSYDRLSYDLKACFLYCGAFPGGFEIPAWKLIRLWIAEGFIQYKGHLSLECKAEDN
LNDLINRNLVMVMQRTSDGQIKTCRLHDMLHEFCRQEAMKEENL
>Niben261Chr07g0704015.1
PNMPVERKSSITGKIIVGFKEETYLIIRKLTSGPKTLDVIAITGMPGSGKTTLAYKVYNDKSVYGHFDIRAWCTVDQKYD
EMELLKKLFNQVVGSSLKFGKNIDVANELRKHLFGKRYLIVLDDLWDNAAWENLTRPFPEFVNGSRIILTTREKKVAMDA
QRHSDPIDLRLLTQEESWELLEKKVFGKESCPNELLDVGKEIVQNCKRLPLVVDLIAGVIAGKEMKRSVWLEVRNNLNSF
IFRKEEDVMRVIALSYYNLRDPLKSCLIHLASIPKDEVIPVRNLEILWPAEGFLEQREKKSVEEVVVIYLDNLISSSLVI
SFDKIGDDQTCQIHDLVHEFCLIKAREEKLF
>Niben261Chr11g1287013.1
SSDHQPENVVQETQGPSLENYEVVGFDEEAKKVIERLVEGSECLDVIPVVGMPGLGKTTLARKIYNDPKIPHEFFYCIWV
FVGQSDILFNILKGFTKRIEEFQDMNETEIAEEICDRVEKSGDIVDFVKTAFPENNRGHRIMATTRYIHVARAVNADPHN
LKFLTQKESFQLLEKRAFGKSRCPVELKEYGEGIVEKCSGVPLTIVRCTNDSDWSVVKENVGKYLIEKDEHQRCLKIVGL
SYNHLPQDRKACFLYFGAFPQGFDIPAWKLIRLWIAVGLIMSNLPGSEIEEIAECHLNDFANRNLVMVMEKRCNSQIKTC
RVHDMLHEFCVKEATKLCLI
>Niben261Chr12g1349012.1
AAPTHASSRFAGMPSTNEEMVGFKDVTNELRGKLIKGSVNLDVVSIVGMPGLGKTTLANELYFDELVVSYFDIRIHCCVS
QEYIRKDLLLALLHDVIDDTAKLDREAENELADRLQKLLKLKRYLVLLDDVWTRSAWDDLQSYFPENNKGSRIILTTRHL
EVASYAKHVSDPHKLRFFSFDESWTLLQNKLFNKERCPQVLEAVGKSIAQKCGGLPLSIILVAGILTRMKKEKHCWEQVS
RNLGPNIQAQSEGTLDLSYQNLPHYLKPCFLYMGVFPEDREIQVSKLTWLWIAEGLINTDIEKLSEDIAKFYLENLIGRN
LVMVAKKSFDGSIKTCRIHDLVLEFCRKKAKLENIL
>Niben261Chr12g1355010.1
EDYKQAFQPTPVPHLEDAEVVGFDKEAETVIKRLVEGSDELEVIPVVGMAGLGKSTLAIKIYNDSKISYEFFSNIWVYVD
QNYKLKEVLLSILKSFTKQMNIYQDKNENDLYKIICDFVSKGGKCLIVLDDVWNPEVVDSVMKVLPKTKKGHRIMMTTRE
GRVAKYANENPHNLKFLEHDESFELLEKRVFGSRSCPPELVAHGKIIAEKCSGVPLAVVVIAGALRGRTSEGEWQIVEQN
VGKYLIDKNDPTSNCLKFVEMSYSRLPEDMKACFLYCSAFPQGFEFPAWKLIRLWISEGLIISNLPGSTLENIAEYILND
LVNRNLLIILEKKADGKIKTCRLHDMLHMFCKVKATDEGLF
>Niben261Chr14g0055007.1
NLSLADVSQPALELENTMVGHETEFKMLQDQLTRGASELEVVSIVGMGGIGKTTLANKIYNDPFITSHFDIRAKATVSLQ
YRAINVLLGLLFSIGGKTYEFYDQQDVGQLADRLQKLLKGGRYLVVIDDIWTTEAWDDIKLCFSDCNNGSRILLTTRNVD
VAEYASSGKPPYQMRLLNSNESWNLLCGKVFEKEFFALDFEIIGKQIALKCGGLPLAITLIAGLLSKKGKALDEWQSVAE
SVSSVVTTDVDAQCMTVLALSYHYLPNHLKPCFLYFAIFPEDELIFVDKLMELWAAEGFLKVEEMKSLEQVAEKYLKDLI
DRSLIFIHSLNFDGKIESCGMHDVTRELCLKEARNVNFV
>Niben261Chr14g0076007.1
PSTSERALEPENMMVGHENEFEMMQVQLARGASELEVVSIVGMGGIGKTTLANKIFSDPFIMSHFDIRAKVTISQEYCLR
KGLLGLLSSITGNTDKPYEQQDDGQLKDQLQKLLKGRRYLIVIDDIWDDIKLCFPDCNNRSRILLTTRNVEVAEYASSGK
PPYQMRLLNCHESWDLLHKRVFLNECFPPEFEQLGKQIALNCKGLPLTIIVISGLLSKIGKLLESWQMVVENVSSLVSTN
VDFQCMRVLALSYHHLPHRLKSCFLYFAIFPEDEQIFVNKLVELWAVEGFLKVDDMNNIEKVGEEFLKELIDRSLISIQN
LSFDGKIESCGMHDLIRELCLREAQNMNFV
>Niben261Chr15g1491009.1
PVECKSSIAGKIIVGFEEETYLIIRKLTSGPKMLDVISITGMPGSGKTTLAYKVYNDKSVFGHFDIRAWCTVDQKYDELE
LLKILFNQVVGSSSKFGKNINFANELRKHLYGKRYLIVLDDVWDTAAWEELKRPFPEVENGSRIILTTREKKVAKYAQHH
SDPLDLRLLTLEECWELLEKKVFGKESCPDELVDVGKEIVQNCKRLPLVVDLIAGVIAGKEMKRDLWLEVRNNLNSFILQ
KEENVMKVIALSYYYLPDPLKLCLLYFASYKKDRAIPVEGLKRLWRAEGFAEHTEMNSVEEVMDVYLDNLISSSLVISFN
EIGKNQTCQVHDLVHDFCLIKAREEKLF
>Niben261Chr17g0055012.1
DTCTFHTSSNLARSPMMNDELVGFKDVIEDLRYLLIRGTRGRDVISIVGMPGLGKTTLAYRLYSDRSIVSYFDIRAMCCV
SQIYSRKHLLLEILRDVIGEDSKRSEKHADELANELRKALFSKRYLILVDDMWEASAWDDLIGCFHDGNNGSRILLTTRN
HEVANYARSESDPLQLRMFNDDESWELLRKKVFGDESFSPLLTKVGQKIAKKCGRLPLSIALVAGILAETEKNEDCWEQV
ANNLGPRIHKDSRAIIEQSYQMLPYHLRSCFLYFGAFLEDSVINVSKLTRLWISEGFVKSCEGKSLEDIAKGYLENLFGR
NLVMGTKRSSRGEIKACLIHDLLHDFCKERAAEENFL
>Niben261Chr17g0555011.1
GQERKSPVVEEDDVVGFDEEVRMIINRLFEGSDSLEVIPIVGMPGLGKTTLANHIYKHPEVGYKFYTRIWVYVSQTYRRR
ELFLNIISKFTRNTKQYHDRPEEDLADEIREFLGKSGKYLIVLDDVWSGEAWERIRIAFPENNKGNRVLLTTRDSKVAKY
CSHIPHDLKFLTMDESWILLQKKVFNKDKCPVKLEQPGKSIAEKCRGLPIAIVVIAGALIGKDKTTREWEQVDKNLSEHI
INVDSMNCKKLVQMSYDSLPYDLKACFLYCAVFPGGLEIPSWKLIRLWIAEGFIQHKSDLSLECKAEENLNDLVNRNLVM
VMQVASDGHIKTCRVHDMLHEFCRQEAVKEENL
>Niben261Chr17g0558012.1
QFDDHQSVKDQELIRKVPLPEEDDVVGFDEEATEIINRLCKGSDEIEIIPIVGMPGLGKTTLANKIFKDARVQYEFVSQI
WVYVAQSYNRREVFLNIISKFTRNVKQFEYEAEEDLATAIREFLGKGGRYLIVLDDIWTLEALNELKIAFPNNHKGNKIM
LTTRNSSLAYRCNNYPHKLKFLTESECWLLLKKKVFRKDKCPLEFEELGRGIAKKCMGLPLATVVIAGSLIGRCTERDWH
QVHQSVGEHIIYRDYSIPKKLVQMSYDSLPFNLKVCFLYLGAFPRGSEIPVWKLVRLWIAEGFIPEQRPFTLESVAEEYL
NELINKNLLMVMQRASNGQTKTCRVHDMLHEFCRLEASEENIF
>Niben261Chr18g0342001.1
HSSKEVANMNLENVVVGLEDDLLKIKRRLTEPPSTREIVSILGIGGIGKTTLAKKAYDDPEIRHRFDIHIWVTVSQEYRV
RVLLLGVVSFLSQMTNKIKTLTDDELMEAIYKKLKGRRYLVVIDDIWSSEVWELMTRIFPDDNCGSRIILTSRLKDLAMQ
ADPNSTPHEMRLFNSDESWKLLHEKVFGVEQVCPPELEALGRQVAQKCQGLPLAILVVAGHLSKIDRTRESWIEVAKSVS
KVVSNESDVCLGVLAMSYNYLPNHLKPCFLYMGVFPEDSEVNIETLINLWVSEGFLLEKFLGKDCLEDLVSRNLIMVRKR
RFNGEGKPCGVHDLIRDLIIREAGKEKFL
>Niben261Chr18g0348006.1
HSSTYVANLNPENVVVGLEDDLIRIIKRLKRPVSTLEIIPILGMGGIGKTTLVKKAFDDPEIRHRFDIHVWVTVSQEYQI
RNLLLGTLSSLTNDIEKVTNDQLMDMIYKKLKGRRYLIVMDDIWSNDVWDVMTRTFPDDNNGSRIILTSRLKDLAIHADP
DSIPHEISLLNLDQSWKLLHEKVFGVEHEVCPTELKDIGMQIAQKCQGLPIALVVVAGHLSKIARTRESWIEVSISASKV
VAHESDICLGVLALSYNYLPNHLKPCFLYMGVFPEDSEVNIETLINLWVSEGFLLDEFVGKDCLEDLVSRNLIMVRKQRF
DGEAKTCGVHDLIRDLILREAKKEKFL
>Niben261Chr18g0902003.1
ATSSLVQSFDLPEHSPQLGNNMVGHENEVEDVKCKLMKISSDERETMAITGKTTFARKIYDDPEIKSHFDILAWVTVSKE
YCVRKMLLQLLHCIPSTEEVRREARDDGELAGKLKQRLWKCRYLVVIDDIWSSKAWDNISPWFPDCKGSHIPLTTRCGNV
ASYAAPGKTPHHMSSLSPEKSWELLQSKLLEKVELSPELVKIGKKIAENCHGMPLTITVVAGILSKCNNALDGWKRVAHD
TMRKVLGLSYYYLPQHLNACFLYFGIFPQDEEVDVRKLVELWVAQGFLKEADNKSLEDIAGECLQELIDRNLVLVSEQSF
WGEVETCKIHDLLHELCLRQTRSENFL
>Capang00g000242
EDLSARSVEERKPPVVEEDDVVGFDEEADNVIKRLLGGSDRLEVVPVVGMPGLGKTTLANKIFKHPTIGYEFFTRIWVYV
SQSYRRRELFLNIISKFTRNTKQYHVLCEEDLADVIQEFLGKGGKYLIVLDDVWSDEAWERIKIAFPNNNKCNRILLTTR
DTKVAKQCTPVPHDLKFLTEDESWILLEKKVFHKDKCPPELELSGQSIAKKCNGLPLAIVVIAGALIGKGKTSREWKQVD
ESVGEHLINRDQPENCNKLVQMSYDRLPYDLKACFLYCGAFPGGFQIPAWKLIRLWIAEGFIQYKGHLSLECKGEDNLND
LVNRNLVMVMERTSDGQIKTCRLHDMLHEFCRQEAMKEENL
>Capang00g000730
NKTSKEYTNVENSMVGCDDQRKRLVEDLTRSYSGEPKVIPIVGKGGIGKTTLANEVYNDACIRSNFDVCAWATVSQQQNV
KEILLSLFRSTKVDKVFMESEAKLPDMLQKSLKGKRYLIVLDDMWKSEAWDAMRLCFPRENKGSRILLTTRNTEVARYAG
TKNSLSMRFMDQDESWNLFKSVAFSSEELPSDLETIGKQIADEYHWLPLTIVVVAGLLKSKRAIEDWESVAKDVKSFVTN
DPDERCSRVIGLSYDHLTSDLKTCLLHFGIFPEDSDNSVKNLMRSWMAEGFLKLENDLEGEAQKCLQULVDRCLVLVSKK
SRDGTKIRSCKVHDLIYDLCVKEIQRENIF
>Capang00g000878
PQPIQINLSDEDDVVGLEEEANTVIDRLIHGSEKLEVVPIVSIAGLGKSTLARKVYRDSRITFEFVSCIWVNVSRSYNKT
KVLLNILKHLRKQLDMNKSDEQMIKEIRTFLGHGRRCLIVVDDVWSTDIIEFIKHVFPSNKKGHRIMMTSRFEEVGSCFN
HDCHKLTFLTDEESWFLLNLKVFGKRYCPSELEETGRNIAKKCNGLPLSVLVTAGVLAGRTTKREWQLVYENMGDCLIYS
NDPRTYVGLIKMSYDLLSYYQQACFLYCASFPQSFNIPAWKLIHLWIAEGFIPIQKQFTLEEQAEECLNDLTKKNLLMVI
EQSLDGKIKTCRLNDMFYEFCEKEA
>Capang00g001502
NAVTAHKSSNLVRSSRMNEEIIGFEDVIEKLRDQLIKGTKGRDVISIVGMPGLGKTTLAYRLYYDRSVSSHFDIRAQCCV
SQLYSRKELLMAILRDAINEKFESSEKQPDELADQLRRKQPDELADQLRKTLLPRRYLILVDDVWETSVWDDLVGCFNDA
NNGSRIILTTRNLEVANYTRFQSDPLQLRMFNDDESWELLRKMVVGEESCSPLLTKVGQQIAKKCGQLPLSVVLVAGILA
ELEKEEECWKQFANNLGPHIHKDSRAIIEQSYQILPYHLRSCFLFFGSFPEDNVLPVRELTWLWISQGFVKSCEGKSLED
LAQGYLENLIGRNLVMGTKRSSRGKTKACRIHDLLHDFCKERAKEENFL
>Capang00g001503
QEFPSSPKDILNVENCMVGRDDQRKRLVEDLTRSKSVEPKVIPIIGMGGIGKTTLANEVYKDACIRSHFDVCAWATVSQQ
HNAKEILLSLLRSTKGDTFDMNDETELANMLKKSLMGKRYLIVLDDMWKTEAWDAVKLCFPSGNKGSVILLTTRITEVAR
DAGTKNLSLQMDLMGPDESWLLFKSVAFSSEELPSDLKTIGKQIAEKCHGLPLTIAVIAGLLKSKRAIADUENVAKDVKP
FVTNDPDKQCSRVLGLSYNHLTSGLKTCLLHFGIFPEDSEIPTKKLMRSWMAEGFLKLENDLEREAEKCLQELVDRCLVL
VCKTSLDGTKIRSCKVHDLIYDLCVREIQRENIF
>Capang00g002699
LVQDFSSSANDTLNVKNDMVGRDDQRKQLLELMTIGYSGEHKVIPMIGMGGIGKTTLAKEIYNDVCIRCHFDVQHNVKEI
LVSLLHSTKGDTFDMVDKAKIADMLQKSLKSWSCEVWDDVRRCFPTENNTGSRILLTTRNNEVACYAGTENLSLQMDFMD
QDESRNLFKSAAFANEULPSEFETIGKQIAEKCHGLPLTIVVVAGLLKSKRTIEDWESVAKDVKSFVTNYPDERCSYVLG
LSYNNLTSNLKSCLLYFGIFREDTEIPVKNLMRLWMAEGFLNLENDLEGEAMKCLQDLIDRCLVLVGKKSLDETKIRSCK
VHDLVYDLCLRELQRGTIF
>Capang00g002891
PKKGVEPTQGPSLEDDEVVGFDEEANKVITRLFEGPTESLDIVPVVGMPGLGKTTLARKIYNDSKLSYEFFSIIWVYVGQ
SYKIKDIFLNILKFFTKRIEDHLNDDVDTLANLISDYMSKGGRCLIVLDDVWEATVIDHVKKVFPENKKGHRIMMTTRDG
YLATYANPDPHNLKFLNPKESFELLVKRVFGKGSCPDDLVKLGEKIAGSCGGVPLAVVVIAGALRGRPNKSDWQRVQKNV
AEHLYKNSQESCLKFVQMSYDRLPQEVQTCFLYCGVFPRGFDIPSWKLIRMWIAEGLIKPQQTYTLEEIAELHLNDLVKR
NLLILMQKRSDGQIKACRLHDMLHEFCRKEATHKWLF
>Capang00g002924
SAEATTYSSSSRKYSIEQNTFVGMKDEFNTILDRLTDQTNDLTVISLVGMGGIGKTTLARKVYDNPSIRCRFDKLAWVSI
SEVYDERQMLLELVSSIIRNRTDDNNQKMSNDQLIEVAYRGLKGKRFLVVIDDIWSTQDWDQMRRIFPNDNNKSRILLTT
RLNYVADYASPDSPPHGMSFLSLDDSWNLFTGRLFKTDPCPPQLIKIGKHIIQQCRGLPLSIVVIAGLLCKMDPTHSNWK
KVEENMNSFFGTVSEQCQSILSLSYSYLPQHLKACFLYVVGFPEDIEISVSKLIKLWIAELFVKGRSNKRLEVVAEEYLD
ELIDRSLILAGTRKPAGRMKTCKIHDLLRQLCIREAQFENFM
>Capang00g002948
AQNLTLESTSQHALQQTESMMIGCENEFEMIRDQLTRGTSQLDVVSVVGMGGIGKTTLANKIYNDQFILFRFDIRAKATV
SQEYCARNVLLRLLSSVSGSRKIDESYEQQDDGQLADRLQKFLKSRRYLIFIDDIWAKEAWDDVKLCFPDCDCGSRILLT
TRNMEVAKYASSGETLYQMSFLNHDESWNLLRVKVFEDACFPPEFEKVGKQIALNCKGLPLAIVVIAGLLLKIGKSLDEW
KSVSENITSLISTDLDVQCMRVLALSYHHLPHHLKSFFLYFAIFPEDELISVDKLVNLWVAEGFSLEQYAEQCLTDLIGR
SLIFIHHLSFDGKIKACGMHDVIRELCLREAQNLNFV
>Capang00g003841
SKSTELATTSSSKKTHEEKNVAGMKENFDTRLNCLNVQTKELIVISIVGMDGIGKTTLSRTIFDDLNIHCQFDKHAWVTI
YEVIRQILLKVVSSITGINQKMSNDQILETVYKRSEGRRFIVVIDDLWCTDAWEQMRRVFPNDFIKIUILLTTRQKDVAD
YVSCPDFSPRDMPFLYLDDSWKLFSERLFKKDPCPVQLEEIGKHIIQQCQGLPLSVVVIAGLLGNIGQSHDNWKKIKGNL
NSYFGYGFRCQAILSLSYYCLPQYLKACLLRGFPEDMEIRVSKLISSUIVEKLIRTRRNKRLEEVDEEYLQELMDRSLIL
VGGURANERIKTCKIHDLLRQLRIREVQMENVV
>Capang00g003850
LTTTSYSLVKNNTEETTFVGMKDDLDAIVNCLNAQMKELIVISVVGMGGIGKSTLARKVFDDSTIRCRFDKHAWVTISEQ
YNKRKMLLEVASSVGGIINQETSNDRLMEIVYRGLKGRKFLIVIDDIWSTEAWDQVRRIFPNDYNKSRIILTTRLKNVAD
YASSPDFPPHDVSFLSLDDSWKLFTGRLFRMDPCPLQLVKIGKHIIQQCQGLPLSIVVIAGLLGKIGLTRDNWKKIEENL
NSFFGTVSEQCQAILSLSYNCLPPYLKACFLYIGGFPEDLEIRVSKLISSWIAEQFIKERSNKRLEVVAEEYVQELMDRN
LILAGRRKPNGRIKTCKIHDLLRQLCIREAQIENVV
>Capang01g000410
ARLVCSPSVQQKPVGFQDELEKIIRSLRHGPRELDIISIAGMAGIGKTTLARAYNDPLVVNWFEVRAWTTVSYEYREKDM
LLDLFYQVVPRINEINQESYKQPVYQEEIYQENIADRLQKSLKRKRFLIVVDDMWSTAAWDNMSRLFPDDDNGSRVILTS
RLIDVVTHANPDRQPHRLFLRCCUGWELLCQKLFGKRVCPPELEEIGRSIAEKCQGLPLAIVVVAGHLSKMSKTPDCWNT
VAESVGSFVNREPGQCLDTLALSYNYLQHLKACFLYMGAYPEDFEIPLSKLIRLWIAEGFLNATALMTVEKIADECLKDL
IGRSLVLAEKWSNGKLKTCKLHDIMRNFCLEEAKDNFLH
>Capang01g002279
ESMIESPYRHSFTTNVENDVVGLDDDLEKIIDRLLGSPSEREVVAITGMGGIGKTTLAKKAYDYPRVRSRFDVHAWVTVS
REFGMRRLLLSLVRCIPGMTDKFLEKTEDQLAVSLYRKLKDRRYLIVIDDIWSTKVWDDVTRCFPDDDNGSRIILTSRLK
DVAAYADPDSPLHEMGTLSLDDSWKLLSIKVFGANDLCPSELEDIGKQIAEKCGGLPLAILVVAGHLSRIARRRESWIIV
AKTVSSVVANDPDKCLGVLGMSYSYLPNHLKPCFLSIGAFPEDFEIKAGTLIQVWAAEGFLKVERLKSLEKVAEECLEDL
VSRNLIMIRKRRFNGEIRSCGVHDLLRDLSLREAQKEKFL
>Capang02g001489
TMNTNIGNTSSQLDRTPNLNDEIVGFEDEIAKLRARLTEGTKARDVISIVGMPGQGKTTLAYRLYSDKSVVAHFDIRAQC
SVSQLYSRLDLVLAILHDADQRRDKSILHDAAGEDSQRRKMREDDLADDLRKNLLPKRYLILLDDVWETSVWDDLRGCFQ
DANNGSRIIITTRDHEVANYSRCHSEPLQLRMFNDGESWMLLKKKVFGEEHCPPLLTNVGKKIAKKCGKLPLSIALVAGI
LSEMEKKEEYWERVAANLGSHIHSDSKAIIEQSYQNLPYHLRCCFLYFGSFLEDTMISVSKLTKLWTSEGFIKGYEGKSP
EDIAECYLENLITRNLVMDAKRSFGGKIKACRVHDLLHDFCKERAKEENLL
>Capang03g001095
TLSELEEDIVHGIDDDLEIIVKRLTGRLSDLDIVTISGMGGIGKTTLARKAYDHSAIRYHFDILHWVTISQEFRGRNVML
EAIRCISMQRNNVNENDYDKMDKSELANLVQKNLKGPRYLVVVDDIWSRDVWDNIRGIFPNFNNRSRILLTTRETEVAMY
ANTSIPHKLNLLNLENGWKLLDKAFGSKHDHPLALEEIGKEIVQKCQGLPLTISVIAGHLSKTARTLESWKDVARTLSKI
IANHPDNCLGVLGFSYHYLPNHLKPCFLSMSSFPEDFQVETWRLQLWIAEGFIRTFGSRKSLEEVAIDYLEDLIGRNLIQ
ARKRKFNGEIKACGMHDLVHEFSLIEAEMIKHM
>Capang03g001530
NSPNKPVENKLSISSKTIVGFEEEIEWIIRKLTSGTSEVDVISIVGMPGLGKTTLAYRVYNDNSVVGHFNVRAWCTVDQE
RNEKKLLQKIFNQVIVLKERDSEDDIDDDVADKLRKYLFGKRYLIVLDDLWDTATWDELTRPLYTIPSEFQKGSRVILTS
RKKEVALHGKCHSAPLDLRLLRPEESWELFAKNVFGEEHCPDELKDVGEKIAEKCDGLPLVLDLIGGVISRKEKKEALWI
EVLNNLSSFIFKDEEEVMKVIQLSYDHLSDHLKPCFLYLASYPKDKDIDISLLKQLWSDEGLVEPTDLKSVEEVTEVYVD
ELIASSLVIVRGGREQSCQIHDLVHDFCSIKARNEKLF
>Capang03g001841
HSSRHVAKLNPETVVVGLEDDLMGIIRRLKGSMSSREVIPILGMGGIGKTTLAKMAYDDPEIRDHFDMHIWVTVSQEYHT
RDLLLSFVCFKRSDQTRDDDDDDKLMDRIFKKLKGRRYFVVMDDIWSNDVWDLMSRTFPDDDNGSRIVLTSRLRGVAMHA
DPDSPPHEVSLLNADDSWKLLSEKVFGAQQVCPDELEDIGKQVAQRCQGLPLALLVVAGHLFKIGRTLESWKDVAKSVSK
VVVNESDSCLGVLAMSYNYLPNHLKPCFLYMGVFPEDSDVNIESLINLWVSEGFLWEELVGRDCLEDLVSRNLIMVRNRR
FNGEWKTCGVHDLVRDLILREAEKEKFL
>Capang03g003299
SKYLPTQHSNPLTDEEIVGFGSDTEKLVQHIVRGTNDLDVVPIVGGGQEKMTIARKVYNSDMIVFRFDVRAWCFISQSYK
LRELLQQIFSQVTGSKDNGDKDDVLADKLRKSLMGKRYLIVLDDMWDGMAWDDLCLCFPDFGNRSRIVVTTULEKVGEHV
KRYTDVCFLPFLTPDESCELLQKKVLQKEDCPPELQDVCLVVAVKCKGLRLVIILVAGIIKRKKMESSWWHEVYSLSTMQ
LSYHNFPDYLKPCLLYMGMFPUDARIPLSKLINLWVAEGFVQNIESRSLEETAEDYLMDLISSNVMISRRRYNGKVKDCQ
VHDVVLHFCLERSREENFM
>Capang03g004065
SVVEPSKHLPTHRSNPVNDEEIVGFENESEKIIQYLIRGTHEIDVVPIVGMGGQGKTTIARKVYNNGNIVHYFDVRAWCI
ISQSYNRRDLLQEIFCQVAGKEDKGDKEDILAYKLKQSLTGKRYLIVLDDMWDGKAWDDLRFSFPDGNRSRIVITTRLEE
VAKQVKHHIDPYSIPFLTPDDSLKLLQKKVFQQESCPPSLQDVSKAVAERCKGLPLVIVLVAGIIKRNKMEASWWHEVKN
SLVSYHGESEGYSLSTMQLSYDNLPDHLRPCLLYMGMFLEDARIPVSELISLWIAECFVQNIESRRLEETAEGYLNDLIS
SNVVMVSGRKYNGKVKYCQVHDVVLHFCLNKSREEKFM
>Capang03g004066
QDTLLEENKVVGFDEEAKVVIKRLVKGTKDLDVIPVVGLPGLGKTTLAIKISKDPQVSYDFFLTIWVNVGPQSKLKGVFL
SILKAFKKQTTEYQDMDVKELPKIICEFIDKGGKCLIVLDDVWTTDVVDAVMNVFPEKSKGHRIMITTRDGRIGRYANAN
PHMLKFLKMEESFQLLVNRVFGSNIRRCPVELIEHGESIAKQCFGVPLAVVVIAGALRGRTSKSDWKMVEDNVKHLINKD
DDPKSCLKFVEMSYVYLPEEMKACFLYCGAFPQGFEIPAWKLIRLWISEGLINSNLTGSPEDIAEYYLNDLINRNLVIVV
QKRANGQVKTCRIHDMLHQFCKIEANNEGLF
>Capang04g002093
PSLSANTPRANEEMEGFQEAMNKIKEQLLRGSSELDIISIVGMPGIGKTTLADKIFNDLILTPYFDVHASGVTQVYSWKE
LLLTILNDVLEPSDRTEKEDGELANELRQVLLTKRFLILIDDVWDKTAWDDLYMCFRDAQSGSRIILTTRLSDIANYVRC
ESNTHHLRLFRDDESWTLLQEEVFQGERCPPELVDVGFRIAKSCGGLPLFIVLVAGVLKEEKKEADVWKEVEDSLGSRRI
GSLEESMSLIGFSYKNLPHHLKPCFLYLGVFKGKDIHVSKLTRLWQAEGFVQANKEKTTEDAAQDFLEDLISRNLVMAME
KRPNDKVKRGEDMLPE
>Capang05g000258
IGKSSTSNNPMENPEETIVQGLDDDLKKILKRLIFPPSDLDIVTISGMGGIGKTTLARKVHDHPEIRYHFDIHVWITISQ
EFRPRTVLLDALGCISKKLNVVDQIDKKTKNNELADMVQKKLKNRRYLFVVDDIWSMDVWDSIRGIFPDYNNGSRILLTT
RETKVAMHANTSSSHEMKLLNLDNSWKLLRDKVFGAKHDYPPELEGIGKKIVEKCQGLPLTILVIAGHLFKMESTLESWK
DVAKTLDKIVVSHQDKCLGVLGLSYHHLPIHLKPCFLSMGNFPEDFHIETWRLIQLWIAEGFIRTSGGCKKTLEEVAEDY
LEDLTSRNLILVRKRRFNGEIKACAMHDLMREFCLKQANATKFM
>Capang05g000260
LSSTSNNPMANPEETIVQGLDDDLKKIVKRLTGPPSDLDIVTISGMGGIGKTTLARKAHDHPEIRYHFDIHVWVTISQEF
RPRNVLLDALHCISKKINIVDEIDYKKKNNELADLVQKKIKGRRYLFVVDDIWSMDVWDNIRGMFPDYNNGSRILLTTRE
TDVAMHANTSIPHEMNLLNLDNSWELLRDKVFGKKHVHPPELEGIGKKIVEKCQGLPLTISVIAGHLSKMARTLQSWKDV
AQTLDQIVASHPDKCLGVLGLSYHHLPIHLKPCFLSMGNFPEDFHIETWRLIQLWIAEGFIRTSGGCKRTLEEVAVDYLE
DLISRNLILVSKRRFNGEIKACVMHDLMREFCLKEANATKFM
>Capang05g000620
YPTRSEFDDDIVQGLDDDLNIIKRLIGPPSDLDIVTISGMGGIGKTTLAKKSYDHLTIRYHFDILAWVTISQEFRSRNVF
FEALHCISKGKDYDKMAESELADLVQKNLKGRRYLVVVDDIWSTDVWDSIRGIFPNYNSGSRILLTTRETEVAIYADTSS
PHILNLENGWKLLCDKVFGPEHDHPLELEEIGKDIVEKCQGLPLTISVIAGHLSNTAKTLEGWKDVAQNLREVVASHPNR
CLGVLGLSYHHLPNHLKPCFLSMSSFPEDVQVDTWRLIQLWIAEGFIRTSGSRKSLEEVALNNLEDLISRNLIQAGKRRF
NGEIKACGIRDLLREFCLIEAETTKFM
>Capang05g001300
IVDDEIVEVSILPNLGSAIVWGLDDDVELIVERLRGQQSDLDIVTVSGMGGIGKTTLARRTHDHLSIRYHFDLRIWVTIS
QEYRRRSVFLDVLHCISKQANVFIGEDYDKKDDNELADLVRKNLMGRRYLVVVDDIWSTDVWDRIRRIFPECNNRSRILL
TTRDTKVAMYADSNSPHHMTLLDLDYSWKFICDRVFGPEHDHPPELEEIGKEIAEKCQGLPLTISVIAGYLSKMARTLES
WKYVTETLSEIVASHPDKCLGVLGLSYNHLPNHLKPCFLSMSSFPEDFQVETCQLIQLWIAEDFISVSESGKSLEEVAKD
YLEDLISRNLIGVRKRRFNGEIKACGMHDILREFCLTEVEMTNFM
>Capang05g001301
AMNTVTTHTSSNLARTPKMNEEIVGFKDVIGKLRNQLIKGTKKRDAIAIVGMPGLGKTTLANRLYCDRLVVSHFEIRAQC
CVSQVSCKDLLLAILRDVTVEDSKFRANSTAELADKLRKALYFGRYLILVDDVWETSVWDDLVGCFHDANEGSKIILTTR
NHDVVNYARYKSEPHLLRMFSDDESWKLLRKKVFGEESCSTDLMEIGQQIAKKCGQLPLSVALVAGILEKMERKEGCWKQ
VANNLGPHIHRDSRAIIEHSYLNLPYHLRSCFLYFGAFLEDSAINVSELTRLWISEGFIKSCESKSLQDKAVGYLDNLIR
RNLVTVATRSSGGKVNACHVHDLLHDFCKERSKEENLL
>Capang05g001350
PQHDLMHENMIVGRENEFGIILDRLASGSRKLEVVLIVGGGIGKTTLATKIYNDPYIMSRFDIRAKTFVSQEYCTRNVLL
RLLSSITDIISELTEGELADRLQKTLKGRRRYLIVIDDIWTATAWDDFKLCFPDYHNESRILLTTRNMEVAEYTNSGTPP
YQMRLLSCDESCWNLMYSKVFAKECYSPEFEQLGKQIALKCRGLPLAIVVIAGLLSKIDKTFYEWKSVSKNVSSSVSTNL
DDSCMSVLALSYHHLPHYLKSCFLYCGIFPEDELISVSKLTKLWVTKGFLKMEENKSTEEVAEKCLKDLIDISSVVIHRQ
SFDGRIKTCGMHDIVQELSIREARKMDFV
>Capang05g001886
NSPNKPVENKSSTTSKIIVGFEEETEWIIRKLTGGPSEVDVISIVGLPGLGKTTLAYRVYNDKSVVDHFDVRAWCTIDQE
HNEKKLLKRIFNEVIGLKERVSEDGIDNNVADDLRKQLFGKRCLIVLDDLWDTATWDELTRPLYAIPPEFUKGSRVILTS
RKKEVAKHAKCCSDPLDLRLLRPEESWELLEKRVFGEERCPDELKDVGEKIAEKCYGLPLVLDLISGIISRKEKKEALWL
EVLNNLSSFIFKDEEEVMKVIQLSYDQLSNHLKPCLIYLASYPKDEYIAISDLEYLWSAEGLMEQSEVKVYVDELISSSL
VVVSNERGAYPHCQIHDLVHDFLRKARKEKLFD
>Capang06g002779
KNPVEGKSLTAGKIIVGFEEDTDWIISKLTSGPKDLDVISITGMPGSGKTTLAYKVYNYKSVARRFDIHSWCIVGQEYDK
RKLLEKVYNQVTGADSKLSENIDVADELRRHLFGNRYLVVLDDLWDTDTWDKLIRPFPLVENGSRIILTSREMEVALYGK
RNTDPLKLRLLKSEESWELLEKRAFGEKSCPDELLDVGKEIAKNCKGLPLVADLIAGVIAGREKKKSVWLEVRNNLNSFI
LNSEVEVMKVIELSYDHLPHQLKPCFLHFASIPKDNASHKHLLKMDWLNEGLVERTAMKSVEEVMEVYLDNLISCSLVIS
FNEIGSSPTCQLHDLVHDFCLIKAKEEKLF
>Capang07g000170
SYLLESSQEKSPAVQDIVVGLDDDVLEIKTRLCSFSSKLEIVSLVGMGGIGKSTLARMVYDDSFIQYHFSIRAWVTVKDR
QVKGLFLGLLDSIVEFTAEIHEKHSEQLEEMLYRKLKHNRYLIVLDDVWSTEVWGKIRRCFPDDKNGSRILLTTRLTKVA
LHAKSDSAPYCLKLLDLEESWELLCQKVCGRKFDRPDLEDIGKKIAGRCQGLPLTILVVAGQLSKLQRTRMCWQIFAKTV
GSIVTDEHEKCLDILALSYRNLPHHUKACFIYICAFPAETAIRVQPLVKLWIAEGFLTTGKQKILENYAEECLEDLVNRS
LVIVKQRKSNGRVKSCAVHDLLRDLGLREAQRENFF
>Capang07g000539
AKHLPTQNSNPANDEDIVGLUNEAEIIIHFLSRGTNESDIIPIVGMGGQGKTTLARKVYNNGMIVFHFDCLAWCSISQTY
SRIELLQEIFSQVTGSKGKVDEVGKLADMLRKSLMCKRYLIVLDYMWDVTAWEDLMLSFPDDKNRSRIIVTTRLEKVGEH
VLKHTDPYSLPFLTPDESLQLLQKKVFQQERCPPGLYKVSQAVAKRCKGLPQVIILVAGINKRKKMEESWWHEVKNALFS
YLGESEEYSLSTMQLNYDYLPDHLRPCLLYVGMFPEDARIPVSKLIIEHYLAEGFLQNIESGRLEETAEDYSMELIRNNV
VLVSKREYNGKIKYCQVHDVVLHFCLEKSREEKYM
>Capang07g001338
ESNSEYSPNLQATVLELDDDLMTIKSRLIGPPSKLDVISIVGMGGIGKTTLARQVYDDIYMEHHFYIRAWITVSQMHQHR
EMLLGILRCFSLVNDNTYLKSTEQLAEQVYRSLKGRRYLIAMDDVWDTSAWDVVKRSFPDDKNGSRVILTSRIANVGIYA
SSGSPHYMQCLSVEESLKLFNLKAFGRETCPLELEKATKQIVEKCQGLPLAIVVVAGFCSKISKTENCWEDVAHKIGMVV
SRGTEECLDLLTLSYNHLPHHLKPCFLYMGAFPKDFEISVSRLIKLWIAAEYVRCKPEKDFEEVADGYLRDLIDRSLIMV
KRRTSSGKVKTCEVHDLLHDLILRVAWKERSI
>Capang07g001485
DLKSQTYTLSGIPEHDGEQPENIVVGHETEYKMILDQLVRGERELEVVSIVGMGGIGKTTLATKLYRDPCIMPHFDLLAK
ATVSQEYCARNVLLGLLSSSRDESYDQLADRLQKLLKGKRYLVVIDDIWTTGAWDDIKLCFPDCNKGSRILLTTRNVEVA
EYASSGKPLYHMRLMNFDESWSLLYEKVFAKDSFPPQFEQLGKQIALKCGGLPLAIVVIAGLLSKLGKALSEWQSVAANI
GSAVSTDVDIQCMRVLALSYHYLPHHLKPCFLYFAIFPEDELVFVDKLVELWVVEGFLKVVEMKSIEEVARKNIKDLIDR
SLISICHSRFDGKIESCGMHDMIRELCLREARNLNFV
>Capang07g002233
FNSKISHSRDTSSQFPLDQKDMIVGLDEDLLKIKDRLIVQSSRLEVVPIVGMGGIGKTTLARRVYDDSLITYHFYVRAWI
SVSQEFDRRDIFLGILQSISTVNDEVERNSTTEQLAERVYRSLKGRKYLILLDDMWSIEPWQHVRRSFPDDHNGSRIVLT
TRLVDVASSASSANSLHQMRFLSMEESWTLLRDKVFGNDSYPPELEKIGRYIGHQCQGLPLAVVAIGGLLSKMRKETSSW
ENVAEKVGSLMTSDSMDCLSILSLSYNHLPPYLKPCFLYIGVFAETREIPVWKLIKLWIAEGFIKKVKHKNLEGVAEETL
RELVDRSLVLVGKHSSVGKIKTCKMHDLVRDMCLREAQSENFI
>Capang08g000083
QSKISHSRDTSSQIPLDQKDMIVGLDEDVLKIKDRLIVQSSRLEVVPIVGMGGIGKTTLARRVYDDSLITYHFYVRAWIN
VSQEFDTRNIFLGILRSVSVVSDEVERNSTNEQLAERVYRSLKGRKYLIVLDDMWSIEAWKHVRRSFPDDHNGSRIVLTT
RLLDVASSASSGNSLHQMSFLSTEESWTLLCDKVFGDCSYPLELEKIGRYIVHQCQGLPLAVVVIGGLLSKMSKEIRSWE
NVAEKVGSLMTSDTMDCLRILSLSYNHLPPYLKPCFLYIGVFAETREIPVWKLIKLWIAEGFIKKVKDKNPEDVAEESLR
ELVDRSLVLVGKNTSLGKIKSCKMHDLVRDMCLREAQTENFI
>Capang08g000438
DDLVNRGGEERQPPVVEEDDVVGFDEEAQKVIDRLLEGSDDLEVVPVVGMPGLGKTTLANKIFKHPKIEYEFFTRLWLYV
SQSYKVKELYLNIISKFTGKTKQYHDMSEKDLADVVRGILEEGGKYLIVLDDVWSREAWDRIKIAFPKNNKRNRVLLSTR
HHTIAKYCNERPHNLKFLTDEESWILLEKKAFHKAKCPPELETHGQSIARKCKGLPLAIVVIAGALIGKGKTTMEWEQVD
QSVGEHLISRDHANNCNKLVRMSYDDLPYDLKACFLYFGAFPRGFLIPAWKLIRLWTAEGFIQYKGNLSLECKAEHYLND
LVNRNLVMVMRRTSDGQIKTCRVHDMLYEFCWQEATTEENL
>Capang08g001137
GSVGHSYSPQLDVSAIENNMVGYNFEQELMLRKLTGDSSEMEVISIVGMGDIGKSTFAKRLFSDPAVVSFFDVRGWITVS
KDYSLRNMLLSLLQYATGVKEEINPQDQENDEEEKKKNAELADRLQKSFKGRRYLIVVDDIWCRKAWDDIRLWFPENNKA
SRILLTTRILEVARYASSPKDPFPMRPLEPKESWNLFCQKAFGKVDSPTKFKDVAKIVVENCNGLPLIISVVAGTLSSTT
TLEEWNEVAQGVSSLVNVDDYQRCSRVLALSYNHLPSHLKSCFLYFGVFAKATEISVKKLIRLWIAEGLFEIRGHGDLEK
VAGSLLHDLIDKSLVVVSKRSLDGKIKTCRIHDLLHDLULREA
>Capang09g000001
STVQEFPSSSKDIRYVENNMVGRDDQRKRLVEDLTRSYSGEPKVIPIVGMGGIGKTTLANEVYNDARISSHFDVCAWATV
SQQQNAKDILLSLLRSTKVDKVFTGSEAKLADMLQKSLKGKRYLIVLDDMWKTEVWDSVRLCFPSENKGSGILLTTRNIE
VARYAGUENLSLQMDFMDQDDSWNLVKSAAFANEALPSEYKNIGKQIVDECHGLPLTIVVVAGLLKSKRAIEDWKSVAKD
VKSFVTNDADERCLRVLGLSYNHLTNDLKTCLLYFEIFPEDAEILVNHLMRIWMAEGFLNLENDLGEEAEKCLQHLVNRS
LVLVCKKSRDETKIRSCKVQDLIYDLCLREFQRGNVR
>Capang09g000385
QNLTLESTSQHALQQTESMMIACENEFEMIRDQLTTGTSQLDVVSIVGMGGIGKTTLANKIYNDQFILSRFDIREKATVS
QEYCARNVLICLLSSVSGSRKIDESYEQQDDGQLADRLQKLLKGKRYLIFIDDIWAKEAWDDVKLCFPDCNCGSRILLTT
RNMEVAEYASSGKPPCQMSLLNHDESWNLLRIKVFENACFPPEFEKVGIQIALNCKGLPLAIVVIAGLLLKIGKSLDEWK
SVSENITSLISTDLDVQCMRVLALSYHHLPHHLKPFFLYFATFLEDEQISVNKLVNLWVAEGFSSKEYAEQCLTDLIDRS
LIFIHHLSFDGKIKACGMHDVIRELCLREANNLNFV
>Capang09g000453
NLTLASTFRCSLEHENMMVGHENEFEMMQDQLTRGTDDLEVVSIVGMGGIGKTTLSNKIYNDPFVLSCFDICAKVTISQV
YCARNVLLCLLSSICGKTDQTYEEQDDWQLADQLQKLLKGPRYLIVIDDIWAKDAWDDIKLCFPDCNCRSRILVTTRNME
VAEYASTGKPPYQMRLLNSDESUCLLYGKVFVKDCFSPEFEQLGKQIAFKUGGSPLAIVVIAGLLSKIGKAWTEWQIIAE
NIGSVVNTALETQCMKVLALSYHHLPHHLRACFLYFAIFLEDKLIFVNSLVKLWAVEGFLKVDEMKSMEEVAKKCLKDLV
DRSLIFIHKESNFDGKIKACGMHDVIRELCLREARIMNFV
>Capang09g000454
AQNLTLASTSQHALEPENMMVGRENEFEMMQDQLAGGSSELEVVSIVGIGGIGKTTLANKIFDPFIVSRFDIHAKVTVTQ
AYCARNVLLDLLSSISESVRIDGSHEKQDDGQLPDQLQKLLKGRRYLIVIDDIWAKDVWDDIKLCFKDCNYGSRILMTTR
NMEVAEYVSSGKPPYQMHLLNSDESWCLQYAKVFVKDCFSPAFEQLGKQIALKCGGLPLAIAVIAGLLSKIGEALDEWRS
ITENVSSVVCTDLEVQCMRVLALSHHHLTQHLRACFLYFAIFLEDKLIFVSKLVKLWAAEGFLKVDEMKSMEKVAEECLK
DLIDRKFSSHVNFDGKIKACGMHVLRELCLREA
>Capang09g000455
KAQNLTITSTSQHTLERENMMVGREIEFEMVQDQLARGASEVEVVSIVGMGGIGKTTLANKLFCDPFIVSRFDIRAKVTI
TQEYCTRNVLLDLLFSISGSGRTGGLCEQQDDGQLADQLQKLLKGRRYLIVIDDIWAKEAWDDIKLCFPDCNCRSRILMT
TRNMEVAEYASSGKLPYQLLFLSSVESWNLLYEKVFVKECFSPEFENIGKQIALNCKGLPLTIVVISGLLQKIGKSLDKW
KSVAENVSSVVSTDLDVQCMKVLALSYHHLPQHLRACFLYFAIFPVDKLIFVNKLVRLWAAEGFLKVDEMKNMEEVGKEC
LKDLTDRNLIFIHRVSRLDGKIKACGMHDMIRELCLREARNTNFV
>Capang09g000471
KVSPATLVRSPSGQQKPVGFQDELEKIIDRLRHGPRELDIISIVGMAGIGKTTLAKRAYNDPLVVNRFEVRAWTTVSQEY
REKDILFDFFYQVVPPTNEMNQESYEQAAYQVYDGLMNHPPKEIYEGSEDEIADRLKKSLKRKRFLIVVDDMWSTAAWDN
MSRLFPDDENGSRVILTSRLIDVATYANPDRQPHQLNFLNNDEGWELLCQKLFGKRGCPSELEEIGRSIAEKCQGLPLAI
VVVAGHLSKMSKTPDCWNTVAESVGSVVNREPGQCLDILALSYNYLPQHLKACFLYMGAFPEDFEIPVWKLIRLWIAEGF
LNATVLMTVEEIADECLEDLIGRSLILAEKWSNGKLKTCKLHDIMRDFCLEEAKRQNFL
>Capang09g001489
DVQVGSSCVLSRTNAPTLNDDVVVGFNDVEEKIIDGLTRGMTERDVISIVGMPGLGKTTLAKKVFNDEKVLNYFDKRAWC
YVSEVYKNKELLLEILSQVLEDVDEATKMKDDADLAVLLYRKLKRKRYLIVLDDLWDIKAWDDLRRSFPDDDNGSRILVT
SRLQHLASQVESDTKPDNHPTPLRFFTVEESWELLQKKVFATDCCPRNLKEPGMRIARSCHGLPLAVTLVAGILARTEKI
ESWWNEVAESISSYIVDDPNQCRVILELSYKHLPDYLKPCFLYFGEFLMHPHIPVRKLIWLWIAEGFVSKTEGESFEDIA
EDYLTDLIGRSLVMATKKSTNGSVKVCRVHDLLHEYCKRKAEEDNFF
>Capang10g001765
DTTASADPSTQSDTAPMMNQEIVGFEDVMGTLKEKLIKGSKELDVVSIVGMPGLGKTTLANKLYFDEHVKSHFDIRAQCV
VSQVYTRKDLLLVLLRDAIGYIPVFHETPSEADVADTLRKVLWHNRYLILVDDIWETTAWDDLRSCFRDDNNGSRIILTT
RDHEVAIYAKSVSDPLRLRMFKEDESWKLLEKKVFHKEKFSPHLTEVGLEIAKKCGRLPLSIVLVAGILAKMEKKEQCWR
QLAAEFGPHIHNDSKNIIEKSYQHLPYHLRLCFLYFGAFLEDEEIKVSKLTSLWISEGFIKSCKDENLEDTADCYLENLI
GRNVVTDVKRSSTGKVKTCRIHDLLLDFCKERANKENLI
>Capang10g002025
TMPSRGMINVAKQEELVGFTDERHRLIDQLTRGSSQLSVIAIVGMSGVGKTTLAKRVYNDPGVSNHFDICAFVTVSRVYD
SRELLLEILRAITGHNDTVDGRRSSDLSEMLHERLHGKGFLIVMDDVWDAEAYNVLSASLPRDENTGSRILLTTRSDVAE
DVTAGFEPHDIHHLRPLEEAESWILLEKMIFQQESCPPKLKEPGMQISKKTKGLPFTIIVVAGILVNAEKTVERWNGSVE
LLEQTKIGGNEQYLSSIIGMSYQGLPDCLRHCFLYFGAFPQDDEILTSKLIRLWIAEGLIQQTEGKSLEDVAVDYLMLLI
GRGLIMAEQKSSKDRVKSCRVRDLIHEFCLAKAKQENVY
>Capang11g001608
DTLDTEELTNTPRMTEEVVGFEDVMEKLREQLISGSKQLDVISVVGMPGLGKTTVANKLYSDEFVVSRFEIRAQCCVSQA
YSRRNVLLSILRDAIGESPTLAKLSTDILADQLRKILLRKRYLILVDDVWEASVWDDLRCCFHDDNNGSRIILTTQHGGV
AENAKSVSDPLYLRLLNDDESWKLLKQKVFGEESCSVLFSNIGKEIANKCRGLPLSIVLVAGMLTKMKKSEICWKQVAMN
LCTDILSNSKTIIEQSYQSLPYHLKPCFLYFGVFLEDKEINVSILTWLWIAEGFIKSRDDKSLEDIAEGYLESLIGRNLV
TVAKWSSSGKVKTCRIHDLLLCFCKERAKEKNLL
>Capang11g001737
SHTSSVLARTLRIDDEIVGFEDEIGTLIRQLTGGSKKRDIISIVGMPGAGKTALANRLFLDKSVVRHFDVHARCYMSSAH
SRRERLLSILEMLHVSIDESSLLSKRTNDLAAMLRKILHTGRYLILLDDVPDARAWDDLEPCFCDTNNASRILLTTRHYN
VANNVKLLSEPLCLRMLDDGESWMLLKKKVFGEGFCSPLLEKVGRKIARKCGGLPLSIVFVACILARKERAEQCWKQVAR
SLGSEIPCYPENIIEQSYQDLPYHLKSCFLYFGMFSDQEEINISKLTLLWIGEGFVKGDEHKSLEDIAEGYLKNLVESNL
VMLAKRSYGGKVKVCRIHDILFHFCKARAHTENLI
>Capang11g001833
DVATPHTLQFETSMSEEMVGFDEVVNKLRRQLIGGLSGLDVISIVGMPGLGKTTLANKLFFDQLVVSHFDVRAQCCVSQV
YTRKDLLLTILRGVEKDAVISDNLPENELADKLRKLLLVQRYLILVDDVWEKIAWDDLKPCFCDANNRSRIIVTTRLGDV
AYHAQLVSDPHFLRLFTPEESWMLLKNKVFNTRSCPLVLEDVGQKIAQKCGGLPLSVVLVAGILETTEKEKHSWEQVVIN
LGSHIQVKSEDIINLSYQDLPFHLKPCFLYFGVFLEDEEIQVSKLTWLWIAEGLVKTHKEKLSEDLAEYYLKNLIGKNLV
MVSKISSDGKIKACRIHDLLLDFCKQKAKVENFL
>Capang11g002063
KKGHELTQGPSLEDDEVVGFDEEANKVIKRLFEGPAESLDIVPVVGMPGLGKTTLARKIYNDSKLSYEFFSIIWVYIGQS
YKIKDIFLNILKFFTKRIEDHLNDDVDTLANVISVYMSKGGRCFIVLDDVWEAIVIDYVKKVFPENKKGHRIMMTTRDVY
LATYANPDPHDLKFLTPQESFELLVKRVFGNGSCPDELVGLGEKIAGSCDGVPLAVVVIAGALRGRPNKSDWQRVQKNVA
EHLYKNSQESCLKFVQMSYDRLPQEVQTCFLYCGIFPRGFDIASWKLIRMWIAEGLIKPQQTYTLEEIAELHLNDLVNRN
LLILMQKRSDGQIKACRLHDMLHEFCRKEATNKWLF
>Capang11g002088
EVKKTTYRASSLSASTPISNEETEGFQEAMDTIKEQLLGGSPQLDVISLVGMPGIGKNTLAKKIYNDLIVTGHFDVHAKC
HVTQVYSWRELLLTILNDVLEPADRTEKGDGEIADELRRFLSTKRFLVLIDDVWDYNVWDSLHMCFKDARYGSRIILTTH
LSDVANYAKSESNPHHLRLFTDHESWRLLHEEVFQEESCPSELRDVGFRLAKSCGGLPLFIVLVAGILKVKKKQVDWWKE
VEERLDAQNMGSLGESMRIIGFSYRNLPHYLKPCFLYFGGLLKGKDIHVSKLTRLWLCEGFVQASEDAAQNLLEDLISRN
LALGMKKRPNGKVKMCQLLYSILFHYV
>Capang11g002156
NRGDEERKAPVVEEDDVVGFDEEAKTVIDRLIGGSDDVEVVPVVGMPGLGKTTLAYKIYKDPKVEYEFFTRVWVYVSQRF
KRREIFLNIISKFTRNTKQYHDTTEEDLANEVKELLGKGGKYLIVLDDVWTMEAWERIKVAFPNNGKRNRVLMTTRQTNV
AKRCNDEPHNLKFLTKDESWELLEKKVFHKEKCPPELEWPGKSIAEKCMGLPLAIVVIAGALIGKGKTTREWEFVADSVG
EHLINRDPENCKKLVQMSYDRLPYDLKACFLYCGAFLGGSQIPARKLIRLWIAEGFIQYQGPLTLEDIAEDHLNDLVNRN
LVMVMQRSYSGHIKICRVHDMLHEFCRHEAMTEENL
>Capang11g002158
QLDNLSSTTPQPRQVYMSYEDDVVGFEEEANTVIDRLINGSKSLESVPIVGMPGLGKSTLARKVYKDSRINFEFFSCIWV
NVSRSYNKTEVLLSILKNFTKPLDNKSDEKITEEICSFLEKGGRCLIVLDDVWDGEVMNFIEKIFPKGDKGHRIMMTSRQ
NNVASAFNKNIHRLNLLSDDNSWLLLKKKVFRKESCSSDLEEPGFSIAKKCNGLPLAIVVIAGALLGKTKREWEFVNRNI
GEHLINPDSEDSCSRFVRMSYDLLSYDEKACFLYCATFPRGFDIPTWKLIRLWISEGFIPFDKNLTPEEKAEEYLNDLTK
KNLVMVMNWTADDQIKTCRIHDMLYEFCKKEASEDDLF
>Capang11g002162
LSRTTPQPIQVNLSDEDEVVGFEEEAYTVIGKLIDGSNNLEVVPIVGMSGLGKSTLARKVYKDSRISFEFFSSIWVHVSR
SYNKTEVLLSILKRLRKQLDDESDEQMVDEIRTRLGYGGKCLIVLDDVWSTDIIDVIIDVFPDNNKGHRIMLTTQLEEVA
SCFNRDFHKLTFLSDENSWRLFKLKIFRKECCPPELEEIGRNIAKKCSGLPLAVVVIAGVLLGRTTKRDWQFVYENLGAH
LINRDQPNSCFRFIKMTYDLLSYYQQACFLYCASFPRGFDIPAWKLIRLWIAEGLIPIQNHLTLEEQAEEYLNDLTKKNL
LMVMEQSLDGQIKTCRIHDIFYEFCKTEAMAEDIV
>Capang12g000243
NSTVTAHASSSLTQSLRMDEEIVGFKDVTKKLKDQLINGTKGRDVITIAGMPGLGKTTLAYSLYSDRLVASHFDICAQYC
VSQVYSRKDLLLAVLHDVMGENPQREFKRADELADELRKALFSKRYLILIDDVWETSVWDDLVGCFQDANNGSRVILTTR
NHEVANYARFHSDPLLLRMFNDDESLELLRKKVFGEESFPPLLTNIGKQIAKRCGGLPLSVSLVAGILLKMEKKEECWEQ
VANNIGPYIHNDSRAILEHSFRVLPYHMRSCFLYFGSFLEDSVIPISKLTRLWISEGFVKSCNGKSLEDIAEGYLENLIG
RNLVMGTKRSSRGKIKACRIHDLLHDFCKERAKEQNLF
>Capang12g000684
ALNTVPAQTSNLARFPMMNEEIVGFEDVIENLRDQLIKGTKGRDVISVVGMPGLGKTTLAYRLYYDRLITSHFDIRAQCC
VSQVYSRKDLLVAILRDAVNVDSGCREKQADELADQLRKTLFSKRYLILLDDVWETSVWDDLIGCFQDVNNGSRVILTTR
NHEVATYARFQSDPHPLRMFNNDESWELLRKKVFGEESCPLLLNNIGQQIAMKCGQLPLSVALVAGILAEMEKKVECWEQ
LANNLGPHIQKDSRSVIEQSYQILPYHLRSCFLYFGAFLEDNVIDVSKLTWLWISEGFIRSCEGKSLEDIAEGYLENLIG
RNLVMGTKRSPQGKIKACRIHDLLHDFCKERAKEEMRI
>PHT60777.1
RTSSSSTRYATGPNTIVGMEDDFKTVVDHLTAQTDELTVTPVVGDDFKTVVDHLTAQTDELTVTPVVGMGGIGKSTLATR
VYHDQFIGHQFDTCAWVTVSENYNERQVLLDVVSSIRRINKTDESIKNINSDQLAEIAYRSLKGRRFLIVIDDLWSNEAW
DQMQRLFPDDKKKSRILLTTRLKYVADYVSCPEFPPHNMSFLTSDDSWSLFTERLFRKDPCPPQLEPIGKHIIQHCQGLP
FSITVIAGLLGKVDPTRDNWKKVEENLNSFFGTVSEQCETILSLSYRYLPQHLKACFLYIGGFPEDMEISVSKLIRLWIA
ELFVKPRSNKRLEVVAEEYLQDLIDRSLILAGTRRPDGRMKTCKIHDLLRQLCIRESQLDNFM
>PHT60785.1
RMLQHLEGDIVQGLDEDLEIIVRRLTEPLSDLQIVTISGMGGIGKTTLARKAHDHLKIRYHFDIRVWVTISQVYGSRNVL
LEALHCISKQTNIDIEKDYEKKDDNELADLVQKKLKGPRYLVVVDDIWSTDVWDSIRAIFPDCNNKSRILLTTRETKVAI
YVNPVSPHEMNTLNLENSWKLLRDKVFGPKYDHPPELEEIGKQIAEKCQGLPLTISVIAGHLSKVARTLESWMDVSRTMG
EIIASHPDKCLGVLGLSYHNLPNHLKPCFLSMGSFPEDYQAETWRLIQLWIAEGFIRRPESDKSLEEVAEDYLEDLISRN
LIIVNKRRFNSEIKVCGMHDLLREFCLTEVEMKKFL
>PHT61187.1
RRSPPLKRVPIVEEENVVGFDEEAKTMRSLLTNGSEELQIISIVGMGGLGKTTLAKKVYTDPSIEYHFYNRAWIYVSQQY
SRKEVFLGILDSLSLITDEMYKMNDEKLAIELSSHLRSKRYLVVIDDVWTMEAWDDLKMAFPNTASGSRILLTTRNRDVA
SYANPEGSPHHLRFLTNEESWELLSKKVFRKGSCPLELEDIGLQIAKKCYGLPLAIVVVSGLLLKKEKTRDWWKKVANDV
SSYVARDPKQCMDVLALSYKHLPDHLKVCFIYFGIFPEDFEIPVWKLLRLWTGEGFIQQMGQECLEDTAEEYLEDLVDRN
LVLVAKKRANGRIKTCRIHDILRDLSVKMGSEEKFL
>PHT61188.1
TTWNTVESDSECTPHLQDTVLDLDNDLLTIKSRLIGPPSKLDVVSIIGMGGIGKTTLARQVYDDIYMEHHFYIRAWITVS
QMHQCREMLLGILRYFSLVNDNTYRKSTEELAEQVYRSLKGRRYLIAMDDVWDTNAWDDMKRSFPDDKNGSRVILTSRLA
NVFGRETCPPELEKATMQVVEKCEGLPLAIVVVAEFCSKISKMRSRWEDVAHKIGQVACRDTEECLNLLVLSYNHLPQRL
KPCFLYMGAFPKNFEISVSRLIKLWIAAEFVKCTPEKDFEEVAEGYLRDLIDRSLIMVKKRTTGGKVKTCEVHDLLHDLL
IRESRKDRSI
>PHT61197.1
NKSSIAGKIIVGFKEETKRIIRNLTSGPAEIDVISIVGMPGLGKTTLAYRVYNEKSVVGHFDVRAWCTVDQERNQKKLLQ
KIFNQVNGLKGSFNEEGIDDDIADKLRKHLFGKRYLIVLDDLWDTATWDELTRPLFTIPSEFQNGSRVILTSRKKEVALH
GKCHSDPLDLRLLRPEESWELLEKRVFGEEHFPDELKDVGAKIAEKCNGLPLVLDLIGGVISRKEKKQALWLEVLNNLSS
FIFKDEEEVMKVIQLSYDHLSDHLKPCFLYLASYPKDKNIRISWLKDLWSDEGLVEPTDMKSVEDVTEVYVDELISSSLV
IVRGGRHPSFQIHNLVHDFCSIKARMEKLF
>PHT61328.1
VQDFSSLTNNILNVNNNMVGRDDQKERLLEDLTRSYSGEPKVIPIVGMGGIGKTTLAKEVYNSESVLRRFDVHAWATVSQ
QHNRKEVLLGLLRSTINMDDTVTTRGEADLADMLQKCLKRKRYLIVLDDIWSCEVWDGVRRCFPTEDNEGSRILLTTRIN
EVACYAGTTNLSLQMGFMDQNESWNLFKSVAFANEALPYEFETIGKQIADECHGLPLTIVVVAGLLKSKRAMEDWKSVAK
DVKSLVANDPDEQCSRVLGLSYNHLTSDLKACLLHFGIFLEDSEIPVKNLMRSWMAEGFLKLENDLEGEAEKCLQELVNR
CLVLVCKKSLDGTKIRSCKVHDLIYDLCLREIQRGNVF
>PHT61391.1
PKKGVEPTQGPSLEDDEVVGFDEEANKVITRLFEGPAESLDIVPVVGMPGLGKTTLARKIYNDSKLSYEFFSIIWVYVGQ
SYKIKDIFLNILKFFTKRIEDHLNDDVDTLANLISDYMSKGGRCLIVLDDVWEATVIDHVKKVFPENKKGHRIMMTTRDG
YLATYANPDPHNLKFLNPKESFELLVKRVFGKGSCPDDLVKLGEKIAGSCGGVPLAVVVIAGALRGRPNKSDWQRVQKNV
AEHLYKNSQESCLKFVQMSYDRLPQEVQTCFLYCGVFPRGFDIPSWKLIRMWIAEGLIKPQQTYTLEEIAELHLNDLVKR
NLLILMQKRSDGQIKACRLHDMLHEFCRKEATNKWLF
>PHT61431.1
NKPVENKSSIAGKIIVGFEEETEWIIRKLTSGPSEVDVISIIGMPGLGKTTLAYRVYNEKSVVGHFDIRAWCTVDQERNE
KKLLQKIFNEVIGLKERVSEDDIDDDVADKLRRQLFGKRYLIVLDDLWDTATWDELTRPLYAIPTEFQKGSRVILTSRKK
EVALHGKCHSDPLDLRLLRPEESWELFEKRIFGEERCPIELKDVGEKITQKCDGLPLVLDLTGGVISRMEKKEALWLEVL
NNLSSFIFKDEEEVMKVIQLSYDHLSDHLKPCFLYLARYPKDTDIMICQLQGFWSAETLVEPSYLKSVEEVTKVYVDELI
SSSLVTVKKDLWDEPICQIHDLVHDFCSMKARKEKLF
>PHT61609.1
NSPNKPVENKSSTASKIIVGFEEETEWIIRKLTSGPSEVDVISIVGMPGLGKTTLAYRVFNDKSVVGHFDIRAWCTVDQE
RNEKKLLQKIFNEIGLKERVSEDDIDDDVADKLRKHLFGKRYLIVLDDLWDTATLDELTRPFPTEFQKGSRVILTSRKKE
VALHGKCHSDPLDLRLLRPEESWELLEKRVFGEEHCPNELKDVGEKIAQKCGGLPLVLDLISGVISRKEKKEALWLEVLN
NLSSFIFKDEEEVMKVIQLSYDHLSDHIKPCFLYLASYPKDEDIYICWLKDLWSDEGLVEPSDLKSVEEVTEVYVDELIS
SSLVIVKGGSEQSCQIHDLVHDFCSIKARKEKLF
>PHT61720.1
KNPVERKSLTTGKIIVGFKEETNWLICKLTSGPKDLDVISITGMPGSGKTTLAYKVYHDKSVARRFEIRAWCTVGQEYDK
RNLLEKVYNQVTSPDSKLSENIDVADKLRKQLYGKRYLIVLDDVWETDTWDKLKRPFPLVENGSRIILTTREMEVALHGK
RNTDPLKLRLLKSEEKSWELLEKRAFGENSFPDELLDVGKEINQNCKGLPLVADLIAGVIAGREKKKSVWLDVRNNLNSF
IFGGEVDVMKVIELSYEHLAHQLKPCLLYFARYPKDREMYRTRLKMLWRAEGLVEQTKMMSVEEVMEIYLDNLISSSLVI
SFNEIGDYPTCQLHDLVHDFCLVKAKEQKLF
>PHT61864.1
HDFSSSTDDILNVNNNMVGRDDQMKRLLEDLTTCYSGEPKVIPIVGMGGIGKTTLAKEVYNHGSILCRFDVRAWATVSQQ
HNIKEILLSLLQSTIKMDDTAKMKGEAELADMLQKSLKRKRYLIVLDDIWSCEVWDGMRRCFPTEDNAGNRILLTTRNDE
VACYAGVKNLSLRMSFMDQDESWSLFKTAAFSNEALPYEFETVGKQIADECHGLPLTIVVVAGLLKSKRAIDDWRSVAKD
VKSFVTNDPDERCSHVLGLSYNHLTSDLKTCLLHFGIFPEDSEIPVKNLMRSWMAEGFLKLENDLEGEAEKCLQELVDRC
LVLVCKKSLDGTKIRSCKVHDLIYDLCVREIQRENIF
>PHT61881.1
QWFNKTSKVEKIMVGRDDQRKQLLKDLTISYSGEQKVIPIVGMGGIGKTTLAKEVYNHKSILRRFDVRAWATVSQQHNKR
EILLGLLHSTVKMDYRVMTKGEAEIADMLKKSLNGKRYLIVLDDIWSCEVWDGMRRCFPTEDNAGSRILLTTRNNEVACY
ADSENLSLKMDLMGPDESWSLFKSAAFSSEELPYEFETVGKQIADECHGLPLTIAVVAGLLKSKRAIEDWESVAEDVKSF
LTNDLGNQCSHALGLSYNYLTSDLKTCLLHFGIFPEDSEIPAKKLMRSWMAEGFLKLEKDLEGEAEKCLQELVDRCLVLV
CKKSPDGTKIRSCKVHDLIYDLCLREIQRGSIF
>PHT62066.1
KPVINRSSIASKINVGFEEETEWIIRKLTSGPAEVDVISILGMPGLGKTTLAYRVYIEKSVVGHFDIRAWCTVDQERNEK
KLLQKIFNEVIGLKESEDYIDDDVADRLWRQLFGKRYLIVLDDLWDTATWDELTRPFPTEFQKGSRVILTSRKKEVALHG
KRHSVPLDLRLLRPDESWELLEKRVFGEERCPDELKDVGEKIARKCDGLPLVLDLIGGVISRMEKKEALWLEVLNNLSSF
IFKDEEEVMKVIQLSYDHLSGHLKPCLLYLASYPKDKNIAISWLKDLWSDEGLVEPTDLKSVEEVTEVCVDESISSSLVI
VRGGRHPSCQIHDLVHDFCSIIARKEKLF
>PHT62071.1
STVQEFPSSSKDIPYVENNMVGRDDQRKRLVEDLTRSYSGEPKRLVEDLTRSYSGEPKVIPIVGMGGIGKTTLANEVYND
ARISSHFDVCAWATVSQQQNAKDILLSLLRSTKVDKVFTGSEAKLADMLQKSLKGKRYLIVLDDMWKTEVWDSMDFMDQD
DSWNLVKSAAFANEALPSEYKNIGKQIVDECHGLPLTIVVVAGLLKSKRAIEDWKSVAKDVKSFVTNDADERCLRVLGLS
YNHLTNDLKTCLLYFEIFPEEAEILVNHLMRIWMAEGFLNLENDLGEEAEKCLQHLVNRSLVLVCKKSRDETKIRSCKVQ
DLIYDLCLREFQRGNVR
>PHT62347.1
SHTSSVLARTLRIDDEIVGFEDEIGTLIRQLTGGSKKRDIISIVGMPGAGKTALANRLFLDKSVVRHFDVHARCYMSSAH
SRRERLLSILEMLHVSIDESSLLSKKTNDLAAMLRKILHTGRYLILLDDVPDARAWDDLEPCFCDTNNGSRILLTTRHYN
VANNVKLLSEPLCLRMLDDGESWMLLKKKVFGEGFCSPLLEKVGRKIARKCGGLPLSIVFVACILARKERAEQCWKQVAR
SLGSEIPCYPENIIEQSYQDLPYHLKSCFLYFGMFSDQEEINISKLTLLWIGEGFVKGDEHKSLEDIAEGYLKNLVESNL
VMLAKRSYGGKVKVCRIHDILFHFCKARAHTENLI
>PHT63268.1
QPVESKSLITSKIIVGFEEETNWLINQLTSGPKDLDVISITVDQDYDEKNLLVKLFNQVTGSYLKFSEDIDVADELRRKL
HGSRYLIVLDDVWDIDTWDDLTRPFPNVKKGSRIIFTTRQMEVAFRGRGTTDPLNLRLLKPEESWELLEKRAFGKESCPD
ELLDVGKEIFQNCKGLPLVVDLIAGVIAGLEKSKAMWFEVRNNLNSFIFGSEVDVMKVIEXVRNNLNSFIFGSEVDVMKV
IELSCNHLPHHMKPCFLYLAKYPKDTKISRDLLKVYWRAEGLVEQTEMKSLEEVMENYLDNLISSSLVIAFNEIGDSPSC
QLHDLVHGFCLIKARREKLF
>PHT63352.1
MLQHLEGDIVQGLDEDLEIIVRRLTEPLSDLQIVTISGMGGIGKTTLARKAHDHLKIRYHFDIRVWVTISQVYGSRNVLL
EALHCISKQTNIDIEKDYEKKDDNELADLVQKKLKGPRYLVVVDDIWSTDVWDSIRAIFPDCNNKSRILLTTRETKVAIY
VNPVSPHEMNTLNLENSWKLLRDKVFGPKYDHPPELEEIGKQIAEKCQGLPLTISVIAGHLSKVARTLESWMDVSRTMGE
IIASHPDKCLGVLGLSYHNLPNHLKPCFLSMGSFPEDYQAETWRLIQLWIAEGFIRRPESDKSLEEVAEDYLEDLISRNL
IIVNKRRFNSEIKVCGMHDLLREFCLTEVEMKKFL
>PHT63567.1
VESKSLTGGKIIVGFTEETNWLIRKLTRGPASLDVISVTGMPGSGKTTLAYKVYHDKSVCSHFDLRAWCTVDQEYNENNL
LVKLLNQVTSSDLKFSEDIDVADKLRKQLYGKRYLIVLDDVWDIGTWDDLTRPFPKVVNGSRIILTTRQKKVAFHAKGNT
DPLNLRLLRPEESWELLEKRAFGKESCPAELLDVGKEIAQNCKGLPLVVDLIAGVIAGREKTKSLWLEVRNNLNSFILNS
EVDVMKVIELSYDHLPHHLKPCLIYLASFPKDSEVDRDELKMYWRAEGLIEQTGMKSVEEVMEVYLDNLISSSLVIAFSD
IRNLPICHIHDLVHDFCLVKAREEKLF
>PHT63569.1
VVHSTKKSVESKSITAGKIIVGFEEETNWLFSKLTSGPKELDVISITGMPGSGKTTLAYKVYNDESVCSHFDLRAWCTVD
QEYDEKKLLMKLFNQVAGLDLKFSEDIDVADKLRKQLYGKRYLIVLDDVWDTTTWDDLTRPFPDVEKGSRIILTTRQKEV
AFHGKGNTDPLNLRLLRPEESWELLEKRAFGEQSCPDELLEVGKEIAQNCKGLPLIVDLIAGVTAGLEKKKAVWLEVRNN
LNSFILNSEVDVMKVIELSYEHLPHHMKPCFLYLASFPKDAKISRDRLKMFWRAEGLVEQTEMMSLEEVMEIYLDNLISS
SLVIASNDIGDIPTCQLHDLVHGFCLIKAREEKLF
>PHT63821.1
PSKHLPNQHSNPVSDDDEIVGFEIETEKLIQYLTRGTSELDVIPIVGMGGQGKTTIARKVYNKDMIVSHFDVQAWCIISQ
SYNLTELLQDIFSQVTGSKDNGDKEDILSAKLRKSLMGKRYLIVLDDMWDCMAWDDLCLCFPDGGNRSRVVVTTRLEKVG
EHVKYYTDLNFLPFLTPDESCKLLQKKVFQKEDLPPELQDVSLAVAEKCKGLPLVIIFVAGIIKRNKMEASWWHEVKDAL
FEYLDHESGEYSLSTMQLSYDNLPDYLKPCLLYMGMFPEDERIPVSKLISLWIAEGFVQNIESGRLKEEIAEDYLMDLIS
SNVVMVSRRRYNGKVKYCQVHDVVLHFCLEKSRQENFM
>PHT63825.1
EPSKRQPIQHSDLIYDEEIVGFHNDMKRIIQHLIQGANEVDVVTIVGMGGLGKTTCARKVYSSEIIVSNFDVRAWCIISQ
TYNRRELLQEIFSQVTGSKDKGDKDDILADELRRSLMGKRYLIVLDDMWDGIAWDDLRLCFPDSGNRSRIVVTTRLEKVG
EHVKRYTDLYFLPFLTPEESCRLLHKKVFQKDDCPPDLQDVSQAVAKRCKGLPLVIVLVAGIIKKKKMEASWWHEVKKSL
LSCLGDSEGYGLSTMKLSYDNLPDYLRPCLLYMGMFPEDARIPASKLISLWIAEGFVQNIESGRLEEAAEEYLMDLIRGN
VVMVSRTRYNGKVKDCQVHDVVLHFCLEKSKEEKFM
>PHT63833.1
HMVDPSEHLPTQHSNPVNDEEMVGFEIAAEKLIQYLTRGTSEQDVIPIVGMGGQGKTTIARKLYNDNIIVSHFDVRAWCI
VSQRYNRRGILQEIFSQVTGSKDNGDEVGELADKLRKSLMGKRYFIVLDDMWDCMAWDELRLCFPDVGNRSRIVITTRLE
KVGAHVMNHTDSYFLPFLTPEESCQLLQKKIFPREGFPPELEDVSLAVAKRCKGLPLVVVLVAGIIKKKKMKESWWHEVK
KSLLSYVGESEGYGLSTMKLSYDNLPDYLRPCLLYMGMFPEDARIPVSKLINLWIAEGFVQNIDSGISMEEAAEGYLMDL
VRSNVVMASRRIYNGKVKYCHVHDVVLHFCLRKSREEKFM
>PHT64340.1
LTMPSRDMINVAKQEELVGFTDKRHRLIDQLTRGSSQLSVIAIVGKPGVGKTTLAKRFYNDPGVSNHFDICAFLTVSRVY
DNRELLLEILRDITGHNDTVDGRIFSDLPEMLVERLHGKRFLIVMDDVWDAEAWNVLSASLPKDDSTGSRILLTTRSDDV
AQYTAAGFQLHNIHHLRPLGEEDSRILLEKKIFQQESCPPELKGLAKQLSKKTKGLPFAIILVAGILANAEKTAEHWTEV
QESLDQTKIDGNDQDLSSIIGMSYQGLPDCLRHCFLYFGAFPQDDEILTSKLIRLWIAEGLIQQTEGKSLEDVAVDYLML
LIGRGLIMAEQKSSKDRVKSCRVRDLISEFCLAKAKQENVY
>PHT66394.1
ALNTVPAQTSNLARFPMMNEEIVGFEDVIENLRDQLIKGTKGRDVISVVGMPGLGKTTLAYRLYYDRLITSHFDIRAQCC
VSQVYSRKDLLVAILRDAVNVDSGCREKQADELADQLRKTLFSKRYLILLDDVWETSVWDDLIGCFQDVNNGSRVILTTR
NHEVATYARFQSDPHPLRMFNNDESWELLRKKVFGEESCPLLLNNIGQQIAMKCGQLPLSVALVAGILAEMEKKVECWEQ
LANNLGPHIQKDSRSVIEQSYQILPYHLRSCFLYFGAFLEDNVIDVSKLTWLWISEGFIRSCEGKSLEDIAEGYLENLIG
RNLVMGTKRSPQGKIKACRIHDLLHDFCKERAKEEMRI
>PHT66870.1
LNTVPAHTSNLARSPMMNEEIVGFEDVIEKLRDQLTKGTKGRDVISIVGMPGLGKTTLAYRLYSDRLVASHFDIRAQCCV
SQVYSRKDLLMAILRDAISVNFECSGKQPDELADQLRKTLLPKRYLILVDDMWETRVWDDLIGCFQDANNGSRIILTTRN
IEIANYTRFRSDPLQLRMFNEDESWELLRKKLFCEESFSPLLSKIGKEVAKKCEHLPLSVVLVAGILAEMEKKEECWEQF
ANNLGPHIHKDSRAIIEQSYQILPYHLRSCFLYFGRFLEDSVIPVSKLTRLWISEGFVRSCKGKSLEDIAEGYLENLIGR
NLVMGTKWNCRGKIKACRVHDLLHDFCKERAKEEMRL
>PHT66874.1
NAVTAHKSSNLVRSSRMNQEIIGFEDVIEKLRDQLIKGTKGRDVISIVGMPGLGKTTLAYRLYYDRSVSSHFDIRAQCCV
SQLYSRKELLMAILSDAITEKFERSKKQPDELADQLRRKQPDELADQLRKTLLPRRYLILVDDVWETSVWDDLVGCFNDA
NNGSRIILTTRNLEVANYTRFQSDPLQLRMFNDDESWELLRKMVVGEESCSPLLTKVGQQIAKKCGQLPLSVVLVAGILA
ELEKEEECWKQFANNLEDNVLPVRELTWLWISQGFVKSCEGKSLEDIAQGYLEDLIGRNLVMGTKTSSRGKTKACRIHDL
LHDFCKERAKEENFL
>PHT66876.1
NAVTAHKSSNLVRSSRMNEEIIGFEDVIEKLRDQLIKGTKGRDVISIIGMPGLGKTTLAYRLYYDWSVSSHFDIRAQCCV
SQLYSRKELLMAILRDAINEKFESSEKQPDELAYQLHRTLFSRRYLILVDDVWETSVWDDLVGCFRDANNGSRIILTTRN
LDVANYTRFYSDPLQLRMFNEDESWELLRKKVFGEESCPPLLTKVGQQIAKKCGQLPLSVVLVAGILSELEKEEECWERF
ANNLGPHIHKDSRAIIEQSYQILPYHLRSCFLYFGAFPEDSVVHVSTLAQLWISQGFVKSCEGKILEDIAEGYLENLIGR
NLVMGIKRNSQGKIKTCCLHDLLHDFCKERSEEENFI
>PHT66877.1
NSTVTAHASSSLTQSLRMDEEIVGFKDVTKKLKDQLINGTKGRDVITIAGMPGLGKTTLAYSLYSDRLVASHFDRCAQYC
VSQVYSRKDLLLAVLHDVMGENPQREFKRADELADELRKALFSKRYLILIDDVWETSVWDDLVGCFQDANNGSRVILTTR
NHEVANYARFHSDPLLLRMFNDDESLELLRKKVFGEESFPPLLTNIGKQIAKRCGGLPLSVSLVAGILLKMEKKEECWEQ
VANNIGPYIHNDSRAILEHSFRVLPYHMRSCFLYFGSFLEDSVIPISKLTRLWISEGFVKSCNGKSLEDIAEGYLENLIG
RNLVMGTKRSSRGKIKACRIHDLLHDFCKERAKEQNLF
>PHT66878.1
AMYTVAAHTSSNLARSPRMTEEIVGFKDVIQTLRGQLISGTKERRVIPIVGMPGLGKTTLAYRLYFDRGKLADELANELR
KALFSKRYLVLLDDVWEVNVWDDLIGCFNDASNGSRIILTTRNFEVANYTRFQSDPLQLRMFNEDESWELLRKKVFGEEN
CSTLLTKIGRQIAEKCGQLPLSIALVAGILAEMEKKEECWEQLANNLGPHIHKDSRAIIEQSYQILPYHLRSCFLYFGSF
LEDSVIDVPRLTRLWISEGFIKSCEGKSLEDTAKGYFENLLGRNLVMGTKRRYGGEIKACRVHDLLYDFCKERAKEENLL
>PHT67191.1
KSAEATTYSSSSRKYSTEQNTFVGMKDEFNTILDRLTDQTNDLTVISLVGMGGIGKTTLARKVYDNPSIRCRFDKLAWVT
ISEVYGERQMLLELVSSIIRNRTDDNNQKMSNDQLIEVAYRGLKGKRFLVVIDDIWSTQDWDQMRRIFPNDNNKSRILLT
TRLNYVADYASPDSPPHGMSFLSLDDSWNLFTGRLFKTDPCPPQLIKIGKHIIQQCRGLPLSIVVIAGLLCKMDPTHSNW
KKVEENMNSFFGTVSEQCQSILSLSYSYLPQHLKPCFLYVVGFPEDIEISVSKLIKLWIAELFVKGRSNKRLEVVAEEYL
DELIDRSLILAGTRKPAGRMKTCKIHDLLRQLCIREAQFENFM
>PHT67192.1
KELARTSSSSTRYATGPNTIVGMEDDFKTVVDHLTAQTDELTVTPVVGMGGIGKSTLSRKVYHDQFIQHRFDTCAWVTVS
ENYNERQVLLDVVSSIRRINRTNESIKNINSDQLAEIAYRSLKGRRFLIVIDDLWSNEAWDQMQRLFPDDKKKSRILLTT
RLKYVADYVSCPEFPPHNMSFLTSDDSWSLFTERLFRKDPCPPQLEPIGKHIIQQCQGLPFSITVIAGLLGKVEPTRDNW
KKVEENLNSFVVTVSEQCQTILSLSYRYLPQHLKACFLYIGGFPEDMEISVSKLIRLWIAELFVKPRSNKRLEVVAEEYL
QDLIDRSLILAGTQRPDGRMKTCKSHDLLRQLCIRESQFDNFM
>PHT67195.1
LTTTSYSLVKNNTEETTFVGMKDDLDAIVNCLNAQMKELIVISVVGMGGIGKTTLARKVFDDSTIRCRFDKHAWVTISEQ
YNKRKMLLEVASSVGGIINQETSNDRLMEIVYRGLKGRKFLIVIDDIWSTEAWDQVRRIFPNDYNKSRIILTTRLKNVAD
YASSPDFPPHDVSFLSLDDSWKLFTGRLFRMDPCPLQLVKIGKHIIQQCQGLPLSIVVIAGLLGKIGLTRDNWKKIEENL
NSFFGTVSEQCQAILSLSYNCLPPYLKACFLYIGGFPEDLEIRVSKLIRSWIAEQFIKERSNKRLEVVAEEYVQELMDRN
LILAGRRKPNGRIKTCKIHDLLRQLCIREAQIENVV
>PHT67369.1
NRGDEERKAPVVEEDDVVGFDEEAKTVIDRLIGGSDDVEVVPVVGMPGLGKTTLAYKIYKDPKVEYEFFTRVWVYVSQRF
KRREIFLNIISKFTRNTKQYHDTTEEDLANEVKELLGKGGKYLIVLDDVWTMEAWERIKVAFPNNGKRNRVLMTTRQTNV
AKRCNDEPHNLKFLTKDESWELLEKKVFHKEKCPPELEWPGKSIAEKCMGLPLAIVVIAGALIGKGKTTREWEFVADSVG
EHLINRDPENCKKLVQMSYDRLPYDLKACFLYCGAFLGGSQIPARKLIRLWIAEGFIQYQGPLTLEDIAEDHLNDLVNRN
LVMVMQRSYSGHIKICRVHDMLHEFCRHEAMTEENL
>PHT67370.1
SSTTPQPRQLTLSDEDDVVGFEEEANTVIDRLINGSKSLESVPIVGMPGLGKSTLARKVYKDSRINFEFFSCIWVNVSRS
YNKTEVLLSILKNFTKPLDNKSDEKITEEICSFLEKGGRCLIVLDDVWDGEVMNFIEKIFPKGDKGHRIMMTSRQNNVAS
AFNKNIHRLNLLSDDNSWLLLKKKVFRKESCSSDLEEPGFSIAKKCNGLPLAIVVIAGALLGKTKREWEFVNRNIGEHLI
NPDSEDSCSRFVRMSYDLLSYDEKACFLYCATFPRGFDIPTWKLIRLWISEGFIPFDKNLTPEEKAEEYLNDLTKKNLVM
VMNWTADDQIKTCRIHDMLYEFCKKEASEDDLF
>PHT67374.1
KTTHQPEKKNPSSEEDDSFGFEEEASTVINRLIGGPKNIETVPIIGMLGIGKSTLARKVSKDPRIVNEFPNCIWVDVSQT
YNTKEILLKILGDLKKELDSTKTEGQLANEIRMSLDNGRCLIILDDVWNQNIVSFFFESIVPRNYNSHRIMITTRDEDVA
THRNVHKLNILDKDRSWLLLEKKVIKKGSCPRPDFEEPGRAIAEKCGGLPFSIEVIAEDLAKKKAKWEWDKVIQDNIGES
LIKREDLLKSVKKSYDMLSCRAKACFLYCATFPKDHDISAWKLIRLWIAEGFVEHDKNLTPEKQAENYLNDLTKKNLVMI
KARTCDGRIKKCRIHNLLYEFCKKEASKEDLF
>PHT67375.1
QLSTLSRTTPQPIQVNLSDEDEVVGFEEEAYTVIGKLIDGSNNLEVVPIVGMSGLGKSTLARKVYKDSRISFEFFSSIWV
NVSRSYNKTEVLLSILKRLRKQLDDESDEQMVDEIRTRLGYGGKCLIVLDDVWSTDIIDVIIDVFPDNNKGHRIMLTTQL
EEVASCFNRDFHKLTFLSEENSWRLFKLKIFRKECCPPELEEIGRNIAKKCSGLPLAVVVIAGVLLGRTTKRDWQFVYEN
MGAHLINRDQPNSCFRFIKMTYDLLSYYQQACFLYCASFPRGFDIPAWKLIRLWIAEGLIPIQNHLTLEEQAEEYLNDLT
KKNLLMVMEQSLDGQIKTCRIHDIFYEFCKTEAMVEDIV
>PHT67420.1
ELPKKGHELTQDDEVVGFDEEANKVIKRLFGGPAESLDIVPVVGMPGLGKTTLARKIYNDYKLSYEFFSIIWVYIGQSYK
IKDIFLNILKVFTKHIEDHLNDDVDTLANVISVYMSKGGRCLIVLDDVWEAIVIDYVKKVFPENKKGHRIMMTTRDGYLA
TYANPDPHNLKFLTPQESFELLVKRVFGNGSCPDELVGLGEKIAGSCDGVPLAVVVIAGALRGRPNKSDWQRVQKNVAQH
LYKNSQESCLKFVQMSYDRLPQEVQTCFLYCGIFPRGFDIASWKLIRMWIAEGLIKPQQTYTLEEIAELHLNDLVNRNLL
ILMQKRSDGQIKACRLHDMLHEFCRKEATNKWLF
>PHT67537.1
PQPIQINLSDEDDVVGLEEEANTVIDRLIHGSEKLEVVPIVSIAGLGKSTLARKVYRDSRITFEFVSCIWVNVSRSYNKT
KVLLNILKHLRKQLDMNKSDEQMIKEIRTFLGHGRRCLIVVDDVWSTDIIEFIKHVFPSNKKGHRIMMTSRFEEVGSCFN
HDCHKLTFLTDEESWFLLNLKVFGKRYCPSELEETGRNIAKKCNGLPLSVLVTAGVLAGRTTKREWQLVYENMGDCLIYS
NDPRTYVGLIKMSYDLLSYYQQACFLYCASFPQSFNIPAWKLIHLWIAEGFIPIQKQFTLEEQAEECLNDLTKKNLLMVI
EQSLDGKIKTCRLNDMFYEFCEKEA
>PHT67801.1
IVDDEIVEVSILPNLGSAIVWGLDDDVELIVERLRGQQSDLDIVTVSGMGGIGKTTLARRTHDHLSIRYHFDLRIWVTIS
QEYRRRNIFLDVLHCISKQANVSIGEDYDKKDDNELADLVRKNLMGRRYLVVVDDIWSTDVWDRIRRIFPECNNRSRILL
TTRDTKVAMYADSNSPHHMTLLDLDNSWKFICDRVFGPEHDHPPELEEIGKEIAEKCQGLPLTISVIAGYLSKTARTLES
WKYVTESLSEIVASHPDKCLGVLGLSYNHLPNHLKPCFLSMSSFPEDFQVETCQLIQLWIAEDFISVSESGKSLEEVAKD
YLEDLISRNLIGVRKRRFTGEIKACGMHDILREFCLTEVEMTNFM
>PHT67858.1
DTLDTEELTNTPRMTEEVVGFEDVMEKLREQLISGSKQLDVISVVGMPGLGKTTVANKLYSDEFVVSRFEIRAQCCVSQA
YSRRNVLLSILRDAIGESPTLAKLSTDILADQLRKILLRKRYLILVDDVWEASVWDDLRCCFHDDNNGSRIILTTQHGGV
AENAKSVSDPLYLRLLNDDESWKLLKQKVFGEESCSVLFSNIGKEIANKCRGLPLSIVLVAGMLTKMKKSEICWKQVAMN
LCTDILSNSKTIIEQSYQSLPYHLKPCFLYFGVFLEDKEINVSILTWLWIAEGFIKSRDDKSLEDIAEGYLESLIGRNLV
TVAKWSSSGKVKTCRIHDLLLCFCKERAKEKNLL
>PHT69192.1
HDDIEQPLSSKKDVVVGLDDDFLSIADKLTGYPSKLDVVVIIGMGGIGKTTLAKRIYHDKLIEYHFYVRGWITISQRYKL
RNLLLDLLDCTSQVPAFRLDEMENEELAEQLYKSLKGRRYLIVMDDVWNAEAWNDVRRCFPNDNNGSRVMVTSRILKVAR
FISPLNAPHVMRFLTVDESWKLLQEKLCGLDSRLCCDDEMGWIGKQIAEKCKGLPLAIVMVAGILSKVSATASRWRYVAK
SIHSSFVKQEYSRQCLDILALSYKHLPHHLKACFLYMGAFPEDVEIPVWRLIRLWTAEGFIKLESPKTLEWIAREYLQDL
IDRSLILVGKRSFGRIKTCSIHDVLRNFCLEEAQREKLL
>PHT69760.1
TTWNTVESDSECTPHLQDTVLDLDNDLLTIKSRLIGPPSKLDVVSIIGMGGIGKTTLARQVYDDIYMEHHFYIRAWITVS
QMHQRREMLLGILRYFSLVNDNTYRKSTEELAEQVYRSLKGRRYLIAMDDVWDTNAWDDMKRSFPDDKNGSRVILTSRLA
NVFGRETCPPELEKATMQVVEKCEGLPLAIVVVAEFCSKISKMRSRWEDVAHKIGQVACRDTEECLNLLVLSYNHLPQRL
KPCFLYMGAFPKNFEISVSRLIKLWIAAEFVKCTPEKDFEEVAEGYLRDLIDRSLIMVKKRTTGGKVKTCEVHDLLHDLL
IRESRKDRSI
>PHT69765.1
ESNSEYSPNLQATVLELDDDLMTIKSRLIGPPSKLDVISIVGMGGIGKTTLARQVYDDIYMEHHFYIRAWITVSQMHQHR
EMLLGILRCFSLVNDNTYLKSTEQLAEQVYRSLKGRRYLIAMDDVWDTSAWDVVKRSFPDDKNGSRVILTSRIANVGIYA
SSGSPHYMQCLSVEESLKLFNLKAFGRETCPLELEKATKQIVEKCQGLPLAIVVVAGFCSKISKTENCWEDVAHKIGMVV
SRGTEECLDLLTLSYNHLPHHLKPCFLYMGAFPKDFEISVSRLIKLWIAAEYVRCKPEKDFEEVADGYLRDLIDRSLIMV
KRRTSSGKVKTCEVHDLLHDLILRVAWKERSI
>PHT71097.1
DTTASADPSTQSDTAPMMNQEIVGFEDVMGTLKEKLIKGSKELDVVSIVGMPGLGKTTLANKLYFDEHVKSHFDIRAQCV
VSQVYTRKDLLLVLLRDAIGYIPVFHETPSEADVADTLRKVLWHNRYLILVDDIWETTAWDDLRSCFRDDNNGSRIILTT
RDHEVAIYAKSVSDPLRLRMFKEDESWKLLEKKVFDKEKFSPHLTEVGLEIAKKCGRLPLSIVLVAGILAKMEKKEQCWR
QVAAEFGPHIHNDSKNIIEKSYQHLPYHLRLCFLYFGAFLEDEEIKVSKLTSLWISEGFIKSCKDENLEDTADCYLENLI
GRNVVTDVKRSSTGKVKTCRIHDLLLDFCKERANKENLI
>PHT71560.1
MLQHLEGDIVQGLDEDLEIIVRRLTEPLSDLEIVTISGMGGIGKTTLARKALDHLKIRYHFDIRVWVTISQVCGSRNVLL
EALHCISKQTNIDIEKDYEKKDDNELADLVQKKLKGPRYLVVVDDIWSTDVWDSIRAIFPDCNNRSRILLTTRETKVAIY
VNPVSPHEMNTLNLENSWKLLRDKVFGPKYDHPPELEEIGKQIAEKCQGLPLTILVIAGHLSKVARTLESWMDVSRTMGE
IIASHPDKCLGVLGLSYHNLPNHLKPCFLSMGSFPEDYQAETWRLIQLWIAEGFIRRPESDKSLEEVAEDYLEDLISRNL
IIVNKRRFNSEIKVCGMHDLLREFCLTEVEMKKFL
>PHT71576.1
VHDFSSSTNDIVNVNNNMVGRDDQKERLLEDLKGSYSGEPKVIPIVGMGGIGKTTLAKEVYNHESILRRFDVRAWATVSQ
QHNIKEILLSLLQSIMDDTFKSKGEAELADMLQKSLKRKRYGSRILLTTRNDEVACYAGIESLSLRMSFMDQYESWNLFK
SAAFSSEALPYEFETVGKQIAAECHGLPLTIVVVAGLLKSKREIEDWRSVAKDVKSFVTNDPDERCSRVLRLSYNHLTSD
LKACLLHFGIFPEDSDIPVKKLMRSWMAEGFLKLENDLEGEAEKCLQELVDRCLILVCKKSLDGTKIRSCKVHDLIYDLC
VREIQRENIF
>PHT71605.1
RRSPPLKRVPIVEEENVVGFDEEAKTMRSLLTNGSEELQIISIVGMGGLGKTTLAKKVYTDPSIEYHFYNRAWIYVSQQY
SRKEVFLGILDSLSLITDEMYKMNDEKLAIELSSHLRSKRYLVVIDDVWTMEAWDDLKMAFPNTASGSRILLTTRNRDVA
SYANPEGSPHHLRFLTNEESWELLSKKVFRKGSCPLELEDIGLQIAKKCYGLPLAIVVVSGLLLKKEKTRDWWKKVANDV
SSYVARDPKQCMDVLALSYKHLPDHLKVCFIYFGIFPEDFEIPVWKLLRLWTGEGFIQQMGQECLEDTAEEYLEDLVDRN
LVLVAKKRANGRIKTCRIHDILRDLSVKMGSEEKFL
>PHT71620.1
RRSPPLKRVPIVEEENVVGFDEEAKTMRSLLTNGSEELQIISIVGMGGLGKTTLAKKVYTDPSIEYHFYNRAWIYVSQQY
SRKEVFLGILDSLSLITDEMYKMNDEKLAIELSSHLRSKRYLVVIDDVWTMEAWDDLKMAFPNTASGSRILLTTRNRDVA
SYANPEGSPHHLRFLTNEESWELLSKKVFRKGSCPLELEDIGLQIAKKCYGLPLAIVVVSGLLLKKEKTRDWWKKVANDV
SSYVARDPKQCMDVLALSYKHLPDHLKVCFIYFGIFPEDFEIPVWKLLRLWTGEGFIQQMGQECLEDTAEEYLEDLVDRN
LVLVAKKRANGRIKTCRIHDILRDLSVKMGSEEKFL
>PHT71981.1
HPSRYVGKLIPESIIVGLEDDLTKIIRRLKGPTSTREVIPILGMGGIGKTTLARKAYDDPEIRHRFDIRVWVTVSQEYQT
RDMLLDVLCCISQLTREIEKESDDRLMDMIRKKLMNKRYLVVMDDIWSSDAWDLMTRTFPENNNGSRIILTSRLKDMSTH
ADPDSIPHEISLLNLDESWKLLHDNLFGLQQVCPPELEYIGKQVSQKCGGLPLALLVVAGHLSKIARTTESWKDVAKSVN
EVVTNESDICLGVLAMSYGYLPNRLRPCFLYMGVFPEDKEVDIKRLINLWDSEGFISEEVGRKCFEELVSRNLIMVRKRR
SNGEAKTCSDHDLVRELILREAKKERFL
>PHT72136.1
DVQVGSSCVLSRTNAPTLNDDVVVGFNDVEEKIIDGLTRGMTERDVISIVGMPGLGKTTLAKKVFNDEKVLNYFDKRAWC
YVSEVYKNKELLLEILSQVLEDVDEATKMKDDADLAVLLYRKLKRKRYLIVLDDLWDIKAWDDLRRSFPDDDNGSRILVT
SRLQHLASQVESDTKPDNHPTPLRFFTVEESWELLQKKVFATDCCPRNLKEPGMRIARSCHGLPLAVTLVAGILARTEKI
ESWWNEVAESISSYIVDDPNQCRVILELSYKHLPDYLKPCFLYFGEFLMHPHIPVRKLIWLWIAEGFVSKTEGESFEDIA
EDYLTDLIGRSLVMATKKSTNGSVKVCRVHDLLREYCKRKAEEDNFF
>PHT72678.1
KVSPATLVRSPSGQQKPVGFQDELEKIIDRLRHGPRELDIISIVGMAGIGKTTLAKRAYNDPLVVNRFEVRAWTTVSQEY
REKDILFDFFYQVVPPTNEMNQESYEQAAYQVYNGLMNHPPKEIYEGSEDEIADRLKKSLKRKRFLIVVDDMWSTAAWDN
MSRLFPDDENGSRVILTSRLIDVATYANPDRQPHQLNFLNNDEGWELLCQKLFGKRGCPSELEEIGRSIAEKCQGLPLAI
VVVAGHLSKMSKTPDCWNTVAESVGSVVNREPGQCLDILALSYNYLPQHLKACFLYMGAFPEDFEIPVWKLIRLWIAEGF
LNATVLMTVEEIADECLEDLIGRSLILAEKWSNGKLKTCKLHDIMRDFCLEEAKRQNFL
>PHT73166.1
LKSQTYTLSGIPEHDGEQPENIVVGHETEYKMILDQLVRGERELEVVSIVGMGGIGKTTLATKLYRDPCIMPHFDLLAKA
TVSQEYCARNVLLGLLSSSRDESYDQLADRLQKLLKGKRYLVVIDDIWTTGAWDDIKLCFPDCNKGSRILLTTRNVEVAE
YASSGKPLYHMRLMNFDESWSLLYEKVFAKDSFPPQFEQLGKQIALKCGGLPLAIVVIAGLLSKLGKALSEWQSVAANIG
SAVSTDVDIQCMRVLALSYHYLPHHLKPCFLYFAIFPEDELVFVDKLVELWVVEGFLKVVEMKSIEEVARKNIKDLIDRS
LISICHSRFDGKIESCGMHDMIRELCLREARNLNFV
>PHT73439.1
KEFLVQDASSVKHTPYVENNMVGRDDQMKRMLTELTRYGGSSGELKVIPIVGMGGIGKTTLAKEVYNDESIRLHFNVHYW
ATVSQKHNVKEILLSLLRCAKGEHFYMDDEAELADILQKSLKGKRYLIVLDDMWYSEAWDAVRLCFPSENNGSRILLTTR
NTEVACSAGTGSLSLQMDLMGTDESWNLFESIAFSNEVLPSEFKIIGKQVVDKCHGLPLSIAVVAGLLKSKRTIEYWENV
AKDVKSITNDPDKKCLDVLGLSYSHLTSDIKACLLYFGIFPEDEEISVKRLVRLWIAEGFLKLENDLEGEAEKCLQELVD
RCLVLVSKRSLDETKIRSCKVHDLIHDLCLRELTQSQDV
>PHT73466.1
SLVHDFSSSTNDILNVNNNMVGRDDQMKRLLEDLTGSYSGEPKVIPIVGMGGIGKTTLAKEVYNHESILRRFDVRAWATV
SQPHNIKEILLSLLQSTIKMDDTVKTKGEAELEDMLQKSLKKKRYLIVLDDIWSCEVWDGVRRCFPTEDNAGSRILLTTR
NNEVARDADTENLSMQMNFMDQDESWNLFKSAAFSNEALSFEFETIGKKITEKCHGLPLTIVVVAGLLKSKRAIEDWESV
SKDVTSFITNDPDEHCSRVLGLSYNHLTSDLKACLLQFGVFEEDSEIPAKKLMKTWMAEGFLKLENDLEGEAEKCLQELI
DRCLVLVCKKSLDGTKIRSCKVHDLIYDLCVREIQRENIF
>PHT73469.1
FNKTSKEYTTVEEITIGRDDQREWLLNYLTTSYSGEPKVIPIVGMGGIGKTTLAKEVYGNKSVLRRFDIRSWATVSQQHN
RKEILLCLLQSAIKMDDSVRMKGEAELADMLQKSLKRKRYLIVLDDIWSCEVWDRVRRCFPTEDNAGSRILLTTRNNEVA
CYADTENLSLQMDLMGPDESWSLLKSAAFSSEALPYGFEAVGKQIADECHGLPLTIVVVAGLLKSKRAIEDWESVAKDVK
SFVMNDPDERCSRVLGLSYNHLTSDLKACLLHFGIFPEDSEIPVKNLKRSWIAEGFLKLENDLEGEAEKCLQELVDRCLV
LVCKKSLDGTKIRSCKVHDLIYDLCVREIQRENIF
>PHT73491.1
FVHDFSSSTNDILNVNNNMVGRDDQKEHLLEDLTISNTGEPKVIPIVGMGGIGKTTLAKEVYNNKSVLHRFDVRAWATVS
QQHNIKEILLSLLQSTIKMDDTVRTKGEAELADMLQKSLKRKRYLIVLDDIWSCEVWDGVRRCFPTEYNAGIRILLTTRN
NEVARYAAIENLSIQMNFMDQDESWSLFKSAAFSNEALSSEFETIGKKIAEKCHGLPLTIVVVAGLLKSKRAIEGWGSVA
KDVTSFITNDPDEQCSHVLGLSYNHLTSNLKTCLLHFGVFPEDGEIPAKKLKRTWMAEGFLQLENDLEGEAEKCLQELVD
RCLVLVCKKSLDGTKIRSCKVHDLIYDLCVREIQRENIL
>PHT73556.1
VSEYVSEPDVDVMVGHENEFEMMQDQLVRGGSELEVVSIVGMGGIGKTTLANKIYSDSFIMPHFDIRAKVTVSQVYCARV
VLMGLLSCISAKTDGCHEQQDDGQLGDRLQKLLKGRRYLVVIDDIWTKRAWDDIKLCLPDSNCGSRILLTTRDMEVAEYA
SSGKPPCRMRLMNSDESWSLLCEEVFMKGFCPPEFEQLGKQIAFKCRGLPLAIIVIAGLLSKIGKTLNEWENVAENVSSM
VRTNLDDHCLRVLALSYHHLPHHVKACFLYFAIFPEDHVIFVDKLTELWVAEGFLKVEETLGIKEVAEKCLKDLIDRSLI
FAHQLSFDGKLKSCKIHDVTREFCLKEARSMNFL
>PHT73633.1
AQNLTLESTSQHALQQTESMMIGCENEFEMIRDQLTRGTSQLDVVSVVGMGGIGKTTLANKIYNDQFILFRFDIRAKATV
SQEYCARNVLLRLLSSVSGSRKIDESYEQQDDGQLADRLQKFLKSRRYLIFIDDIWAKEAWDDVKLCFPDCDCGSRILLT
TRNMEVAKYASSGETLYQMSFLNHDESWNLLRVKVFEDACFPPEFEKVGKQIALNCKGLPLAIVVIAGLLLKIGKSLDEW
KSVSENITSLISTDLEVQCMRVLALSYHHLPHHLKSVFLYFAIFPEDELISVDKLVNLWVAEGFSLEQYAEQCLTDLIGR
SLIFIHHLSFDGKIKACGMHDVIRELCLREAQNLNFV
>PHT73634.1
QNLTLESTSQHALQQTESMMIACENEFEMIRDQLTTGTSQLDVVSIVGMGGIGKTTLANKIYNDQFILSRFDIREKATVS
QEYCARNVLICLLSSVSGSRKIDESYEQQDDGQLADRLQKLLKGKRYLIFIDDIWAKEAWDDVKLCFPDCNCGSRILLTT
RNMEVAEYASSGKPPCQMSLLNHDESWNLLRIKVFENACFPPEFEKVGIQIALNCKGLPLAIVVIAGLLLKIGKSLDEWK
SVSENITSLISTDLDVQCMRVLALSYHHLPHHLKPFFLYFATFLEDEQISVNKLVNLWVAERFSSKEYAEQCLTDLIDRS
LIFIHHWSFDGKIKACGMHDVIRELCLREANNLNFV
>PHT73649.1
QEFPSSSKDMQNNENSMVGRDDHRKRLVEDLTRSYSGEPKVIPIVGMGGIGKTTLANEVYNNACIRSHFDVCAWATVSQQ
HNVKEILFSLLRSTKGGTFDMKDEAELANMLQRSLKGKRYLIVLDDMWKSEAWDAVRLCFPSENKGSGILLTTRNTEVAR
DAGTENLSLQMDLMGPNECWNLFKSVAFANEALPSEFETIGKQIAEKCHGLPLTIAVVAGLLKSKRAIKDWKSVAKDVKS
LVTNDPDERCSRVLGLSYNHLTSDLKACLLHFGIFREDSEIPAKKLMRSWMAEGFLKLENDLEGQAEKCLQELVDRCLVL
ICKKSRDGTKIRSCKLRDHDNNDH
>PHT73655.1
QDFSSPTNNILNVNNNMVGRDDQKEQLLENLTGNYSGEPKVIPIVGVGGIGKTTLVKEVYNHESIVCRFDVCAWATVSQQ
PSIKEVLLSLLQSTIKMDDTVKTKGEAELADMLQKSLKRKRCLIVLDDIWSCEVSDGVRRCFPTEDNAGSRIPLTTRNNE
VACYVDTENLSLRMGFMDQDESWSLFKSAAFSSEALPYEFETVGKKIADECHGLPLTIVMVAGLLKSKSTIDDWESVAKG
VKSVLTNDLDEQCSRVLGLSYNHLTSDLKTCLLHFGIFPEDCEIPAKKLMRSWMAEGFLKLENDLEGETEKCLQELVDRC
LILVCKKSLDGTKIRSCKVHDLIYDLCLREIQRESIF
>PHT73670.1
ESTVQEFPSSSKDIWNVKNNMVGRDDQRKRLVEDLTRSYSGEPKVIPIVGMGGIGKTTLANEVYNDACIRSHFDVCAWAT
VSQQQNVKKILLSLLRSIKVDKVFTGSEAELADMLQKSLKCKRYLIVLDDIWKSEAWDAVRLCFPSENKGSGILLTTRNT
EVARDAGTKNLSLQMDLMGPDESWSLFKSVAFSSEALPYEFETVGKQIADECHGLPLTIVVVAGLLKSKRAIEDWRSVAK
DVKSFVTNDPDERCSRVLGLSYNHLTSDLKACLLHFGIFPEDSDIPVKNLMRKWMAEGFLKLENDLEGEAEKCLQELVDR
CLVLVCKKSRDGTKIISCKVHDLIYDLCLTELQRENIF
>PHT73680.1
TYALSGVPEQAVERPENIMVGHETEFEMMLDVLARGESELEVVSVVGMGGIGKTTLARKLYNYPCIMSRFDICGEVTVSQ
EFCARNVLLFLLSSISGKTDESHEHQEDWKLADQLQKLLKGKRYFVVIDDIWTTGAWDNIRRCFPDCNNGSRILLTTRNV
EVAEYASSGKPPYPMRLMNFEESWSLLYEKVFANDSFPPEFEWFGKQIALKCGGLPLAIVLIAGLLSNTDKTLNMWRSVA
ENVSSVVSTEVQCMKVLALSYHHLPSHLKPCFLYFAIFPEDKLISVDRLVELWVVEGFLKVEEMKSIEEVAEKYLKDLID
RSLISIGHSRFDGKIESCGIHDVVRELCLMKAQTMNIV
>PHT73681.1
SKESAVQEFPSSSKDNVENNMVGRDDQRERLVEHLTTGYSGEPKVIPIVGMGGIGKTTLANEVYNDACIRSHFYVCAWAT
ISQQHNVKEILLSLLHSTKGDKVFTQSEAELADVLQKSLKGKRYLIVLDDMWKTEAWDAVRQCFPRENKGSGILLTTRNT
EVARYAGTKNSLPMRFMDEDESWNLFKSVAFSSEELPSDLETIGKQIADECHGLPLTIVVVAGLLKSKRVIEDWESVAKD
VKSFATNDPDERCSRVLGLSYDHLTSDLKTCLLHFGIFPEDSDIPVKRLVRSWMAEGFLKLENDMEGEAEKCLQELVDRC
LVLVCKKSLDGTKIRSCKVHDLIYDLCLREIQRGNVF
>PHT73682.1
PKESTNDILNVKNNMVGRDDQREQLLDDLTRSYFGELKVIPIVGMGGIGKTTLAKEVYNHVSIIYHFDVRAWATVSQKHN
VKEILLSLLHSTKGDKFCTGSEAELADMLQKSLKGKRYLIVLDDMWSSEVWDDVRLCFPSENNAGSRILLTTRSNEVACH
AGTENLSTQIDFMDQDESWNLFKSAAFSNEAVPSEFETIGKQIADECHGLPLTIVVVAGLLKSKRTIEDWESVSKDVTSF
VTNDPDEQCSHILGLSFNHLTSDLKACLLYFGICPEDAEIPVKYLMRLWMAEGFLNLESDLEGEAEKCLQELVDRCLVLV
CKKNRDGTKIRSCKVHDLIHDLCLREVLRENVF
>PHT73687.1
DFSSSTNDILNVKSNMVGRDDQKERLLEDLTVSYSGEPKVIPIVGMGGIGKTTLAKEVYNHESILQRFDVRAWATISQQH
NIKEILLSLLQSTIKMDGTVKTKLEPELADMLQKSLKRKRYLIVLDDIWGCEVWDGVRQCFPTEDNAGSRILLTTRNDEV
ACYADTENLSLRMSFMDQDKSWSLFKSAAFTNEALPSEFETVGKQIAEKCHGLPLTIVVVAGLLKSKRAIADWENVAKDV
KSFVTNDPDEQCSRVLGLSYNHLTSDLKTCLLHFGIFPEDIDIPVKRLVRSWMAEGFLKLENDLEGEAEKCLQELVDRCL
VLVCKKSLDGTKIRSCKVHDLIHDMCVREIQRGNVR
>PHT73688.1
KESTVQEFPISAKDILNVENIMVGRDDQRKWLVEDLTRSYSSKPKVIPIVGMGGIGKTTLANEVYNDACIHSHFDVCAWA
TVSQQQNVKEILLSLLRSTKSDTFDMNDEAKLADRLQKSLKGKRYLIVLDDIWKTEAWDAVRLCFPSENKGSGILLTTRN
TEVARDAGTENLSLQMDLMGPDESWNLFKSVAFANEALPSEFETIGKQIAEKCHGLPLTIAVVAGLLRSKRAIEDWENVA
KDVKSFVTNDADERCSRVLRLSYNHLPSDLKTCLLHFGIFPEDNEIPAKNLMRMWMAEGFLKLENDLEGGAEKCLQELVD
RCLVLVCKKSLDGTKIRSCKVHDLIYDLCVREIQRENIF
>PHT73690.1
NVEKSMIGRDDQRKRLVEDLTRSYSGETKVIPIVGMGGIDTVSQQQNVKEILLSLLRSAKVDKVFMGSEAELADMLQKSL
KGKRYLIVLDDMWKTEAWDAVRLCFPSENKGSGILLTTRNTEAARDAGTKNLSLQMDLMGPDESWSLFKSVAFSSEELTS
DLETIGKQITEKYHGLPLTIVVVAGLLKSKRTREDWESVAKDVTSFVTNDPDERCSRVLGLSYNHLTSGLKTCLLHFGIF
LEDSEIPTKKLMRSWMAEWFLKLENDLEGEAEKCLQELVDRCLVLICKKSRDGTKIRLCKVHDLIYDLCVREIQRENIF
>PHT73783.1
SSTNDILNFNNNMIGRDDQKERLLEDLTGSYSGEPKVIPIVGMGGIGKTTLAKEVYNHESILRRFDVRAWAIVSQQHNIK
EILLSLLQSRIKMDDMVKTKDEAELADMLQKSLKRKRYLIVLDDIWSCEVWDGVRRCFPTEDNAGSRILLTTRNNEVARN
AGTENLSMQMNFMDQDESWNLFKSAAFSNEALSSEFETIGKKIAEKCHGLPLTIVVVAGLLKYKREIEDWESVAIDVTSF
ITNDPDEQCSHVLGLSYNHLTSDLKTCLLHFGIFPEDSEIPAKNLMRSWMAEGFLKLENDLEGEAEKCLQELVDRCLVLV
CKTSVDGTKIRSCKVHDLIYDLCMREIQRGNVF
>PHT73797.1
ESTVQEFPSSPKDILNVENCMVGRDDQRKRLVEDLTRSKSVEPKVIPIIGMGGIGKTTLANEVYKDACIRSHFDVCAWAT
VSQQHNAKEILLSLLRSTKGDTFDMNDEAELANMLQKSLKGKRYLIVLDDMWKTEAWDAVKLCFPSGNKGSVILLTTRIT
EVARDAGTKNLSLQMDLMGPDESWLLFKSVAFSSEELPSDLKTIGKQIAEKCHGLPLTIAVIAGLLKSKRAIADWENVAK
DVKPFVTNDPDKQCSRVLGLSYNHLTSGLKTCLLHFGIFPEDSEIPTKKLMRSWMAEGFLKLENDLEREAEKCLQELVDR
CLVLVCKTSLDGTKIRSCKVHDLIYDLCVREIQRENIF
>PHT73798.1
VHDFSSSTNDILNVNNNMVGHDDQRERLLNDLTTGYSGEPKVIPIVGMGGIGKTTLVNEVYNDVCIRSHFDVCAWATISQ
QHNIKEILLSLLRSTKDDKVFTGSEAELADMLQKSLKGKRYLIVLDNMWKSEAWDAVRLCFPCENKRSRILLTTRNTEVA
RCAGTENLSLQMGFIGPDESWNLFKSVAFANEALPSEFETIGQQIAEECHGLPLTIAVVAGLLRSKRAIEDWENVAKDVK
SVVTNDADERCSRVLRLSYNHLTSDLKTYLLHFGIFPEDSEIPAKNLMRSWMAEGFLKLENDLEGEADQCLQELVNRCLV
LVCKKSLDGTKIRSCTKIRSCKVHDLIFDLCLREVQRGNIF
>PHT73806.1
QVISSSTNNILKVNNNRVGRDDQKERLLEDLTGSYSGEPKVIPIVGMGGIGKTTLAKEVYNHESILRHFDIRAWATVSQQ
HNIKEVLLSLLQSTIKIDDTVKMSGEAELADMLQKSLKRKRYLIVLDDIWSFEVWDGVTRCFPTEENAGSRILLTTRNNE
VACYAGIENLSLQMSFMDQDESWSLFKSAAFSSEALTYEFETVGKQIADECHGLPLTIVVVAGLLKSKRAIEDWESVAKD
VKSFVTNDPDERCSRVLGLSYDHLTSDLKRCLLHFGIFPEDSDIPVKRLVRSWMAEGFLKLENDLEGEAEKCLQELVDRC
LVLAGKKSLDGTKIRSCKVHDLIYNLCLREVQRENIF
>PHT73825.1
NPVRQVVETTQLDEVVVGFDEEADLLIDRLTRGPKYLDIVSIVGMPGLGKTTLAKKVYHDVNIRNYFDVQAMCCVSQAYD
RRKLLLDILNQVKSSNQQNEKNPADALRKFLIRKRYLLYIDDIWSVDNWDDLRGCFPDDDNGSRILLTSRLSDVASEINP
DREPLHLRFLFENESCQNEESWRKIAESINLDSVTSAKECLDVIELSYKHLPDSLKPCLLYFASFREDEEISFSKLAWLW
TIEGFVPTTEAKSVELVAESLLNDLIGRSLIMVSKKRSVGGVRTCHIHDMLHDFCVTKAKEEKFM
>PHT73874.1
NRMLQHMEGDIVQGLDEDLEIIVRRLTEPLSDLDIITITGMGGIGKTTLARKAHDHLKIRYHFDIRVWVTISQVYGSRNV
LLEALRCISKQTNIDIGKDYDKKNNNELADLVQKKLKGPRYLVVVDDIWSTDVWDSVRRIFPDCNNRSRILLTTRETRVA
IYANPISRHEMNPLNSDNSWKLLCDKVFGPNYDHPPELEEIGKQLAEKCHGLPLTITVIAGHLSKVARTLGSWMDVFRTM
SEIIASHPDKCLGVLGLSYHHLPNHLKPCFLSIGSTFPEAYQVETWRLIQLWIAEGFIRSPESDKSLEEVAEDYLEDLIG
RNLIIVNKRRFNGEIKVCGMHDLLREFCLTEVEMTKFM
>PHT73943.1
SHSRDTQQCTSSQFTLNQNDITVGLDEDLLKIKDRLIVQSSSLKVVPIVGMGGIGKTTLARRVYDDALITYHFYVRAWIN
VSQGFNTRDIFLGILRSISLVNDEEEKNSTTEQLAERVYQSLKGRKYLIVLDDMWSIQAWQQVRRPFPDDHNGSRILLTT
RLVDVASCASSGNSLHQMRFLSMEESWTLLRDKVFGNSSYPPELEKIGRYIAHRCQGLPLAVVAIGGLLSAMSKETGSWK
TVAEKVGSLVTSDTMDCLSILSLSYNHLPQYLKPCFLYMGVFSKNREIPVWKLIRLWIAEGFIKKVEDKNLEDVAEENLR
ELVDRSLVLAGKWNSLGKLKTCKMHDLVRDMCLREARNENFI
>PHT73944.1
RFNSKISHSRDTSSQIPLDQKDMIVGLDEDVLKIKDRLIVQSSRLEVVPIVGMGGIGKTTLARRVYDDSLITYHFYVRAW
INVSQEFDTRNIFLGILRSVSVVRDEAERNSTNEQLAERVYRSLKGRKYLIVLDDMWSIEAWKHVRRSFPDDHNGSRIVL
TTRLLDVASSASSGNSLHQMSFLSTEESWTLLCDKVFGDCSYPLELEKIGRYIVHQCQGLPLAVVVIGGLLSKMSKEIRS
WENVAEKVGSLMTSDTMDCLRILSLSYNHLPPYLKPCFLYIGVFAETREIPVWKLIKLWIAEGFIKKVKDKNPEDVAEES
LRELVDRSLVLVGKNTSLGKIKSCKMHDLVRDMCLREAQTENFI
>PHT74009.1
GSVGHSYSPQLDVSAIENNMVGYNFEQELMLRKLTGDSSEMEVISIVGMGGIGKSTFAKRLFSDPAVVSFFDVRGWITVS
KDYSLRNMLLSLLQYATGVKEEINPQDQENDEEEKKKNAELADRLQKSFKGRRYLIVVDDIWCRKAWDDIRLWFPENNKA
SRILLTTRILEVARYASSPKDPFPMRPLEPKESWNLFCQKAFGKVDSPTKFKDVAKIVVENCNGLPLIISVVAGTLSSTT
TLEEWNEVAQGVSSLVNVDDYQRCSRVLALSYNHLPSHLKSCFLYFGVFAKATEISVKKLIRLWIAEGLFEIRGHGDLEK
VAGSLLHDLIDKSLVVVSKRSLDGKIKTCRIHDLLHDLCLREAESENLL
>PHT75088.1
LVHDFSSSTNNILNVNNNMVGRDDQNERLLEDLTVSYSGEPKVIPIVGMGGIGKTTLAKEAYNHESILRRFDVRAWATVS
QQHNIKDILLSLLQSTIKIDDKVKEEGEAKLADMLQKNLKKKRYLIVLDDIWSCEVWDSVRRCFPTEDNAGSRILLTTRN
NEVARDAGTENLSMQMNFMDQNESWNLFKSAAFSNEALSSEFETIGKKIAEKCHGLPLTIVVVAGLLKPKRAIEDWGSVA
KDVTSFITNDPDEQCSPVLGLGYNHLTSNLKICLLHFGIFPEDSEIPAKKLMRTWMTEGFLQWENDLEGEAEKCLQELVD
RCLVLVCKKCQDGTKIRSCKVHDLIYDLCIREIQRENIF
>PHT75099.1
KESTVQEFPSSSKNILNFENSMVGRDDQRKQLVEDLARSYSGEPKVSPIVGMGGIGKTTLANKVYYDACILSHFDVCAWA
TISQQHNVKEILLSLLRSTKVVTFDMDDEAELANMLQKSLKGKRYLIVLDEMWKSEACDAVRLCFPSENKGSGILLTTRN
TEVARDAGTENLSLQMDIMGPDESWNLFKSVAFANEALSYEFETNGKKLAEKCHGLPLTIAVVAGLLKFKRAIEDWENVA
KDVKSFVTNDPDERCSRVLGLSYNHLTSDLKTCLLHFGIFPEDSEIPAKNLMRSWMAEKCLQELVDRCLVLVCKKSLAGT
KIRSCKVHDLIYDLCVREIQKENIF
>PHT75149.1
VSTRSLARDMSSEKLPNLEASNNMVGSGKQKKRVLEEIRGGSSDEQKIFPIVGMGGIGKTALAKQVFNHPSIQSHFDIRA
WATISKEYNVKEILLSLLQSIIKINDKVYCRSEAELADLLQKYLKRKRYLIVKDDIWNYKAWDETRQCFPIINNGSRILL
TTRHTEVALYASSSNLLLKMNLMNSDESWYLFKSKAYANERFPFELKATGKEISKRCHGLPLTIVVVAGLLSKSKSTKEE
WKNVAENIKSFLMKDPAEQCLCVVALSYNYLPNDLKACLLYLGIFPEDSEISVKKLVRLWIAEGFLKLEGDLEEAAENRL
QDLVDTCLTLASQKSADGRKIKTCRVHVLVNELCLREAQRENFL
>PHT75151.1
ESTVQEFPSSSKDIRNVKNNMVGRDDQRKRLVEDLTRSYSGEPKVIPIVGMGGIGKTTLANEVYNDACIRSHFDVCAWAT
VSQQQNVKEILLSLLRSIKVDKVFTGSEAELADMLQKSLKCKRYLIVLDDIWKIEAWEAVRLCFPSENKGSGILLTTRNT
EVARDAGTKNLSLQMDLMGPDESWSLFKSVAFSSEALPYEFETVGKQIADECHGLPLTIVVVAGLLKSKRAIEDWRSVAK
DVKSFVTNDPDERCSRVLGLSYDHLTSDLKACLLHFGIFPEDSDIPVKNLMRKWMAEGFLKLENDLEGEAEKCLQELVDR
CLVLVRKKSRDGTKIISCKVHDLIYDLCLTELQRENIF
>PHT75156.1
ASKESLVQDFSRYSGEHKVILIIGMGGIGKTTLAKEIYNDVCIRCHFDVRAWATVSQQHNVKEILLSLLRSTKGDTDDTF
DVVDKSKIADMLQKSLKGKRYLIFLDDIWSCELCDGVRRCFPTENNAGSRILLTTHKNEVACYTATENLSLQMDFMDQDE
SWNLFKSAAFANEELPYEFETIGKQIAEKCHGLPRTIVVVAGVLKSKRAIEDWESVAQDVKSFITNDPNERCSHVLGLSC
NNLTSNLKACLLYFGIFREDTEIQVKYLMRLWMADGFLNSENDLEGEAMKCLQDLIDRCLVLVGKKSLNETNIRSCKVHD
LIHDVCLRELQRGTIF
>PHT76973.1
TVKHVATQHSNLMTAEEIVGFRNDTEKMIQYLTRGTNELDVVPIVGMGGQGKTTIARKVYNHDIVISHFDVRAWCIISQT
YNRRELLQDIFNQVTNSNDKGDKDDVLADILKKNLTWKRYLIVLDDMWDGAAWDDFCLCFPDVGNRSRIVVTTRLEKVGE
HVKRYTDLYFLPFLTPDESCKLLQKKVFQEEDFPLELQDVSLAVAKRCRGLPLVVVLIAGIIKKRPMEESWWHEVKNALF
SYLGESEEYSLSTMQLSYDNLPDHLRPCLLYIGMFPEDARIPVSKLISLWIAEGFMQNVESGRLMEEAAEGYLMDLISSN
VVMVSKREYNGKVKYCHVHDVVLHFCMERSREEKFM
>PHT77135.1
FNSKISHSRDTSSQFPLDQKDMIVGLDEDLLKIKDRLIVQSSRLEVVPIVGMGGIGKTTLARRVYDDSLITYHFYVRAWI
SVSQEFDRRDIFLGILQSISTVNDEVERNSTTEQLAERVYRSLKGRKYLILLDDMWSIEPWQHVRRSFPDDHNGSRIVLT
TRLVDVASSASSANSLHQMRFLSMEESWTLLRDKVFGNDSYPPELEKIGRYIGHQCQGLPLAVVAIGGLLSKMRKETSSW
ENVAEKVGSLMTSDSMDCLSILSLSYNHLPPYLKPCFLYIGVFAETREIPVWKLIKLWIAEGFIKKVKHKNLEGVAEETL
RELVDRSLVLVGKHSSVGKIKTCKMHDLVRDMCLREAQSENFI
>PHT77569.1
VQDFSSSTNNILNVNNNMVGRDDQKERLLENLTGNYSGEPKVIPIVGMGGIGKTTLAKEVYNHESILHHFDVRAWATVSQ
QHNIKKILLSLLQSTIKMDDAIKTKGEAELADMLQKSLKRKRYLIVLDDIWSCEVWDGMRRCFPTEDSPGSRILLTTRNN
EVARDAGIENLSMQMNFMNQDESWNLFKSAAFSNEVLSFEFETIGKKIAEKCHGLPLTIVVVAGLLKSKGAIEDWESVAK
DVTSFITNDPDELCSHVLGLSYNHLTSDLITCLLHFGIFPEDSEIPAKNLMRSWMAEGFLKLGNDLEAEAEKCLQELVDR
CLVLVCKKSLDGTKIRSCKVHDLIYDLCVIEIQRENIF
>PHT77641.1
KNPVERKSFTAGKIIVGFEEETNWLIIKLTSGPKDLDVISITGMPGSGKTTLAYKVYNDESVCSHFDLRAWCTVDQEYDE
KRLLVKLLNQVTGSDLKFSEEIDVADKLRKQLFGKRYLIVLDDVWDTTTWDDLTRPFPEVEKGSRIILTTRQKEVAFHGK
CNTDPLNLRLLRPEESWELLEKRAFGNESCPDELLDVGKEIVQNCKGFPLVVDLIAGVIAGFKKTKDVWLDVRNNLNSFI
LNSEVDVMKVIELSYDHLPHQCKPCFLYLASYPKDKEINRQRLKMYWRAEGLVEHTETMSAEEVMEIYLDNFISGSLVIA
FNEIGDFPTFKIHDLVHDFCLIKAREEKLF
>PHT77647.1
KNPVERKSLTTGKIIVGFKEETNWLISQLTSGPKDLDVISITGMPGSGKTTLAYKAYNDESVCSHFDLRAWFTVDQDYDE
KEVLVKLFNQVTGSDLKFSEEIDVADELRKKLYGKRYLIVLDDVWDITTWDDLTRPFPEANKGSRIVLTTRQKEVAFHGK
GNSNPLNLRLLRREECWELLEKRAFGNKSCPDELLDVGKEIAQNCKGLPLVADLIAGVIAGLEKEKSVWLEVRNNLNSFI
LNSEVDVMKVIELSYDHLPLQLKPCFLYLASFSKDTEIHRKVLKIYWRAEGLVEQTEMMSVDEVSEIYLDNLISSSLVIA
FNEIGYYPTCQLHDLVHDFCLIKAKEEKLF
>PHT77649.1
NPVERKSLTTGKIIVGFEEETNWLISKLTSGLKDLDVISITVTGSDLKFSEDIDVADKLRKQQYGKRYLIVLDDVWDIDT
WDELTRPFPEVVKGSRIILTTRQKEVAFHGKCNTDPLTLRLLRPEESWELLEKRAFGEESFPDELLDVGKDIVQNCKGLS
LVVDLIAGVIADLEKKKVVWLEVRNNLNSFILNSEVDVMKVIELSYDHLPHHMKPCFLYLASYPKXLSYDHLPHHMKPCF
LYLASYPKDQEININALKIYWRAEGLAEQREMMSFEEVMEIYLDNLISSILVIAFNEIGNHPTCQIHDLVHDFCLIKARQ
EKLF
>PHT77664.1
TVLNSTKMTVENKSLTAGKIIVGFEEETTWLISKLTSGPKDLDVISITGMPGSGKTTLGYKVYNDKSVCSHFDLRAWCTV
DQDYDEKEVLVKLFNQVTGSDLKFSEDIDVADKLRKQLYGKRYLIVLDDVWDTTTWDELTRPFPKVEKGSRIILTTRQKE
VACHGKGITDPLNLRLLRPEEKSWELLEKRAFGEESCPDELLEVGKEIAQNGKGLPLVVDLIAGVIAGREKSKSVWLEVR
NNLNSFILNSEVDVMKVIELSYDHLPHHMKPCFLYLARFRKDKKINRNLLKMYWRAEGLVERMKMMNVEEEMEIFLDNLI
SSSLVIAFNEIGNLPACQIHDLVHDFCLIKAREEKLF
>PHT77666.1
KESTVQEFPSSSKSILNVVNSMVERDDQRKRLVEDLTRSYSSEPKVIPIVGMGGIGKTTLANEVYNDACIRSHFDVCAWA
TISQQHNVKEILLSLLRSTKSDTFDMNDEAELANMLQKSLKGKRYLLVLDDMWKSEAWDAVRLCFPIENKGSGILLTTRN
TKVARDAGTENLSFQLNLMDPNESWNLFKSVAFANEALPSYLETIGKKIAEKCHGLPLTIAVVAGLLKSKRAIKDWESVE
KDVKSFVTNDPDERCSQDSEIPVKKLMRTWMAEGFLKLENDLEGEADKCLQELVDRCLVLIC
>PHT77691.1
VNSPKNPVERKLLTTSKIIVGFEEETNWLITMLTSGPKDLDVISITGMPGSGKTTLAYKVYNDKSVCSHFDLRAWCTVDQ
DYDEKDVLVKLFNQVTGSALKFSKDIDDIDVADMLRRQLFGKRYLIVLDDLWDTTTWDDLTKPFPDVEKGSRIILTTRQK
EVAFHGKGRTDPLNLRLLRPEESWELLEKRAFGKESCPDELLDVGKEIVQNCKGLPLVVDLIAGVIAGREKTKAVWLEVR
NNLKSFILNSKVDVMKVIELSYDHLPHHMKPCFLYLARYSKDAKIDRDLLKINWRAEGLVEQIEKMSLEEVMDNLISSSL
VITFNEIGNDPTCQLHDLVHDFCLIKAKEENLF
>PHT77729.1
KNPVESKSFTGGKVIVGFKEETNWLISKLTSGPKDLDVISITGMPGSGKTTLAYKVYNDDSVCSHFDLRAWCTVDQEYEE
KSLLVKLFNQVTGSNLKFSEDIDVADMLRRQLYGKRYLIVLDDVWDTSTWDDLTKTFPEVKKGSRIVLTTRLKEVAFHGK
GNTDPLNLRLLRLEESWELLQKRAFGNECCPDELLEVGKEIVLNCKGLPLVVDLIAGVIAGLEKKRAVWLEVRNNLNSFI
LNSEVDVMKVIELSYDHLPHHMKPCFLYLASFPKDSKISRDKLKMFWRAEGLVEQIEIKSLEEVMEIYLENLISSSLVTS
LNEIGDFPTCQIHDLVHDFCLIKARAENLF
>PHT77766.1
KPVESKSLTAGKIIVGFEEETNWLITKLTSGPKDLDVISIIGMPGSGKTTLAYKVYHDKSVARRFDTRAWCTVGQEYDKR
KLLEKVYNQVTGSDSKLSENIDVADELRRHLIGKKYLVVLDDLWDTDTWHKLKRPFPLDENGSRIILTTREMEVALDGKR
DTDPLKLRLLKSEESWELLEKRAFGVQSCPDELLDVGKEIAENCKGLPLVADLIAGVIAGREKTKSVWLEVRNNLNSFIF
GSEVDVMKVIELSYDHLPHHLKPCFLYLARSLKDTALDRNRLKMFWCAEGLVEQTEMMSLDEVMEIFLDNLISSSLVISY
NDIGDQPICQLHDLVHDFCLIKSKEEKLL
>PHT77812.1
PVEGKSLTAGKISVGFEEDTDWIISKLTSGPKDLDVISITGMPGSGKTTLAYKVYNYKSVARRFDIHAWCTVGQEYDKRK
LLEKVYNQVTGADSKLSENIDVADELRRHLFGKRYLVVLDDLWDTDTWDKLIRPFPLVENGSRIILTSREMEVALYGKRN
TDPLKLRLLKSEESWELLEKRAFGEKICPDELLDVGKETAKNCKGLPLVADLIAGVIAGREKKKSVWLEVRNNLNSFILN
SEVEVMKVIELSYDHLPHQLKPCFLHFASIPKDNASHKHLLKMDWLNEGLVERTDMKSVEEVMEVYLDNLISCSLVISFN
EIGSSPTCQLHDLVHDFCLIKAKEGKLF
>PHT77821.1
VVNSTKKPVERKSLTTGKIIVGFKEETNWLISKLTSGPKDVDVISITGMPGSGKTTLAYKVYNDESVCSHFDVRAWCTVD
QEYDEKKLLVKLFNQVTGADLKSSEDIDVADKLRKQLYGKRYLIVLDDVWDTTTWDDLTRPFPEAEKGSRIILTTRQKEV
AFHGKGNTDPLNLRLLRPEESWELLEKRAFGDQSCPDELLDVGKEIAENCKGLPSVADLIAEVIAGREKIKSMWLEVRNN
FNSFILNGEVDVMKVIELSYDHLPHQLKPCFLYLATFEKDQEINIDRLKVYWCAEGLVEQMGMNSLEEAMEIYLDNLISS
SLVIAFNEIGRSPTCQLHYLVHDFCWIKAKEEKLF
>PHT77848.1
ANSTKKPVERKSLTTDKMIVGFKEETNWLITKLTCGPKDLDVISITGMPGSGKTTLAYKVYSDESVCSHFDLRAWCTVDQ
EYDETKLLVKIFNQVTSSDLKFSEEIDVADKLRKQLYGKRYLIVLDDVWDTTTWDDLTRPLPEVEKGSRIILTTRQKEVA
FHGKGNTDPLNLRLLSPEESWELIEKRAFGDQSCPDELLEVGKEIAENCKGLPLVADLIAGVIAAREKTKSAWLEVQNNL
SSFILRSEVDVMKVIELSYDHLPHHLKPSFLFLARWPKDTIVHRDVLKMFWRTEGLVEQTEMMNVEEAMEIYLDNLISSS
LVIAFNEIGDLPTCKIHDLVHDFCLIKARQEKLF
>PHT77859.1
VVNSTKKIVKSKSLTVGKIIVGFEEETNWLISNLTSGLKDLDVISITGMPGSGKTTLAYKVYNDESVSRRFDIRAWCTVG
QEYDKINLLEKVYNQVTGPDSKLSENIDVADELRRHLLGKRYLIVLDDLWDTDAWDKLTRPFPLVENGSRIILTSRDMEV
GLYGKRNTDPLNLRLLRPEESWELLEKRAFGNKSCPDELLDVGKEIAQNCKGLPLVVDLIAGVIAGREKTKSVWLEIRNN
LNSFILNSEVYVMKVMKLSYDHLPLQLKPCFLYLARYPKDNAVDRDWLKMFWCAEGLVEQTELKMMEIYLDNLISSSLVI
AFNEIGNYPTCQLHDLVHDFLL
>PHT77882.1
KNPVESKSLTTGKIIVGFEEETNWLITKLTSGPKDLEVISIIGMPGSGKTTLAYKVYHDKSVARRFDTRAWCTVGQEYDK
IKLLEKVYNQVTGSDSKLSENIDVANELRRHLLGKKYLVVLDDLWDTDTWDKLKRPFPLDENGSRIILTTREMEVALHGK
RNTDPLKLRLLKSEESWELLEKRAFGEKSCPDELLDVGKEIAQNCKGLPLVADLIAGVIAAREKTKSAWLEVQNNLSSFI
LSSEVDVMKVIELSYDHLPHHLKPNFLFLARWPKDTTVDRDVLKMFWRTEGLVEQTEMMNVEEAMEIYLDNLVSSSLVIS
FNEIGNIPTFQIHDLVHDFCLIKARQEKLF
>PHT78166.1
KDVIDSIIVRDNGKVIVGFKEETDWLIRKLTNGPANLDVISIFGMPGSGKTTLAYKVYNDKSVFSHFDLRAWCTVDQEYD
EKTLLVKLFNQVTGSDLKFGEDIDVADMLRKQLFGKRYLIVLDDVWDIDAWDGLTRPFPEAEKRKESWELLEKRAFGNDS
CPDELLEVGREIARNCKGLPLVADLIAGVIVGREKKKTAWLEIRNNLNSFILNSEVEVMKVIELSYDHLPNHLKPCLLDL
ATLRKDTAIIINVLKAYWRAEGFVEEVMEVYLDNLISSSLVIIFNEIGHHSTCQIHDLVHDFCSIKARKEKFY
>PHT80777.1
DQLGDDVVHGLDDDLEIIVNRLTGPSTDLDIVTITGMGGIGKTTLAKKAYDHFPIRYRFDILAWVTVSQEFRGRNVYLQA
LHCISKQKDSVNEKDYDKMDESELADLLQKNLKRRRYLVVVDDIWRTDVWDRIRRIFPSDNNGSRILLTTRETEVAMYAS
TSSPHEMNLLTLENSWKLLSHKVFGPKHDHPPELEDTGKEIVKKCQGLPLTISVIAGHLCKMSRTLEGWKDVARTLSEVI
ATHSDKCLEVVGLSYHHLPNCLKPCFLSMAGFLEDFQIDTRRLIQLWIAEGFIKSSEGGKSLEEVAADYLEDLISRNLIQ
ARKRRFNGEIKTCGIHDLLREFCLIEAEMTKHM
>PHT80929.1
DDVDQILELSTSNSMLQNLEDDIVQGLDEDLEIIVKRLIGPPSDLGIVTISGMGGIGKTTLARKAHDHLAIRYHFDIRVW
VTISQEFRHRNVLLDALHCISKQTNIVFERDYYKTSVDELADRVQKRLKGRRYIIVIDDIWSKDVWDSIQGIFPDSKCRS
RILLTTRETEVFGPKHDHPFELETIGKRIAGKCQGLTLTISVIAGHLTKTAMTLENWKDVAQTLSEIVATHPNKCLGVLG
LSYHHLPNQLKPCFLSMGGFPEDFQVDVWRLIQLWIAEGFIRTSGSGKSMEEMAEDYLNDLISRNLIMVWRKIFNDLQNL
QTIIVHAQRD
>PHT82258.1
ISANSPNKPVENKLSITGKIIVGFEEETEWIIRKLTSGPAELDVIPIVGMPGLGKTTLAYKVYNDKSVVCHFDVCAWCTV
DQERNEKKLLQKIFNEVIGPKGRVNEDGIDNDVADKLRKWLFGKRYLIVLDDLWDTATWDELTRPFPTEFQKGSRVILTS
RKKEVALHGKCHSDPLDLRLLRPEESWELLEKRVFGEEHCPDELKDVGEKIAQKCDGLPLDEEEVMKVIQLSYDHLSDHL
KPCFLYLASYPKDKDIRISELKDLWSDEGLVEATDLSVEEVTEVYVDELISSSLIDSEYLYNSVSYNWHLRHLR
>PHT82328.1
KPVENTSSIAGKIIVGFEEEIEWIIRKLTRGPTQIDVVSIVGMPGIGKTTLAYRVYNDKSVVGHFDVRAWCTVDQERNEK
KLLQKIFNQVTGLKGNFIEDGIENDVADKLRKHLFGKRYLIVLDDLWDTATWDELTRPLYTIPSEFQKGSRVILTSRKKE
VALHGKCHSAPLDLRLLRPEESWELLEKRVFGEDHCPDELKDVGEKIARKCDGLPLVLDLIGGVISRKENKEALWLEVLN
NLSSFIFNDGEEVMKVIQLSYDHLSDHLKPCFLYLASYPKDKDIDISLLKQLWSDEGLVEPTDLKSVEEVMEVYVDELIF
SSLVIVRGGRHTSYQIHDLVHDFCSIKARKEKLF
>PHT82331.1
NKPVENKSSIAGKIIVGFEEETEWIIRKLTSGPSEVDVISIIGMPGLGKTTLAYRVYNEKSVVGHFDIRAWCTVDQERNE
KKLLQKIFNEVIGLKERVSEDDIDDDVADKLRRQLFGKRYLIVLDDLWDTATWDELTRPLYAIPTEFQKGSRVILTSRKK
EVALHGKCHSDPLDLRLLRPEESWELFEKRIFGEERCPIELKDVGEKITQKCDGLPLVLDLTGGVISRMEKKEALWLEVL
NNLSSFIFKDEEEVMKVIQLSYDHLSDHLKPCFLYLARYPKDTDIMICQLQGFWSAETLVEPSYLKSVEEVTKVYVDELI
SSSLVTVKKDLWDEPICQIHDLVHDFCSMKARKEKLF
>PHT83550.1
KELARTSSSSTRYATGPNTIVGMEDDFKTVVDHLTAQTDELTVTPVVGMGGIGKSTLATRVYHDQFIGHQFDTCAWVTVS
ENYNERQVLLDVVSSIRRINKTDESIKNINSDQLAEIAYRSLKGRRFLIVIDDLWSNEAWDQMQRLFPDDKKKSRILLTT
RLKYVADYVSCPEFPPHNMSFLTSDDSWSLFTERLFRKDPCPPQLEPIGKHIIQHCQGLPFSITVIAGLLGKVDPTRDNW
KKVEENLNSFFGTVSEQCETILSLSYRYLPQHLKACFLYIGGFPEDMEISVSKLIRLWIAELFVKPRSNKRLEVVAEEYL
QDLIDRSLILAGTRRPDGRMKTCKIHDLLRQLCIRESQLDNFM
>PHT84100.1
SKESLVQCLSRTNDIPNVKNNMVGRHDQRKRLVDLTRSYSGEPKVIPIVGMGGMGKTTLVKEVYNDACIRSHFDVCAWAT
VSQQHNVNEILLSLLRSTTCDTFDIDDEAKLADMLQKSLKGKRYLIVMDDIWSKEVWDDIRQCFPSQNNGSQILLTTRDN
EVACYADTENLSLQMGFMDQDDSWNLFKSTAFTNESLSSEFETIGKQIAKKCHGLPLTVVVVAGLLKSKRTIEDWENFAK
DVNSFVTNDPDDQCSHVLGLSYNHLTSDLKTCLLYFGIFPEDTQMPVKYLMRLWIAEGFLNLKNDLEGEAEKCLQELINR
CLVLVSKKSRDETKIKSCKVHDLIFDMCLRQVQRGNLF
>PHT85111.1
ESDSECTPHLQDTVLDLDNDLLTIKSRLIGPPSKLDVVSIIGMGGIGKTTLARQVYDDIYMEHHFYIRAWITVSQMHQCR
EMLLGILRYFSLVNDNTYRKSTEELAEQVYRSLKGRRYLIAMDDVWDTNAWDDMKRSFPDDKNGSRVILTSRLANVFGRE
TCPPELEKATMQVVEKCQGLPLAIVVVAGFCSKISKMRSRWEDVAHKIGQVVSRDTEECLNLLVLSYNHLPQRLKPCFLY
MGAFPKNFEISVSRLIKLWIAAEFVKCTPEKDFKEVAEGYLRDLIDRSLIMVKKRTSGGKVKTCEVHDLLHDLIIRESWK
DRSI
>PHT85181.1
VVEPSKHLPIHRSNPVNDEEIVGFENESEKIIQYLIRGTHEIDVVPIVGMGGQGKTTIARKVYNNGCIVYHFDVRAWCII
SQSYNRRDLLQEIFSRVTGKEDKGDKEDIIADELKKSLMGKRYLIVLDDMWDSKAWDDLRLSFPDVGNRNRIVITTRLEE
VAKQVKHHIDPYSLPFLTSDDSLKLLQIKVFQQESFAPSLQDVSKAVAERCKGLPLVIVLVAGIIKRNKMEASWWYEVKH
SLVSYHGEPEGYSLSTMQLSYDNLPDHLRPCLLYMGMFPEDSRIPVSELISLWIAECFVQNIEESGRLEETAEGYLNDLI
SSNVVMVSGRRYNGKVKYCQVHDVVLHFCLNKSREEKFM
>PHT85182.1
SVVEPSKHLPTHRSNPVNDEEIVGFANESEKIIQYLIRGTHEIDVVPIVGMGGQGKTTIARKVYNNGNIVHYFDVRAWCI
ISQSYNRRDLLQEIFCQVAGKEDKGDKEDILAYELKQSLTGKRYLIVLDDMWDGKAWDDLRFSFPDGNRSRIVITTRLEE
VAKQVKHHIDPYSLPFLTPDDSLKLLQKKVFQQESCPPSLQDVSKAVAERCKGLPLVIVLVAGIIKRNKMEASWWHEVKN
SLVSYHGESEGYSLSTMQLSYDNLPDHLRPCLLYMGMFLEDARIPVSELISLWIAECFVQNIESRRLEETAEGYLNDLIS
SNVVMVSGRKYNGKVKYCQVHDVVLHFCLNKSREEKFM
>PHT85183.1
QDTLLEENKVVGFDEEAKVVIKRLVKGTKDLDVIPVVGLPGLGKTTLAIKISKDPQVSYDFFLTIWVNVGPQSKLKGVFL
SILKAFKKQTTEYQDMDVKELPKIICEFIDKGGKCLIVLDDVWTTDVVDAVMNVFPEKSKGHRIMITTRDGRIGRYANAN
PHMLKFLKMEESFQLLVNRVFGSNIRRCPVELIEHGESIAKQCFGVPLAVVVIAGALRGRTSKSDWKMVEDNVKHLINKD
DDPKSCLKFVEMSYVYLPEEMKACFLYCGAFPQGFEIPAWKLIRLWISEGLINSNLTGSPEDIAEYYLNDLINRNLVIVV
QKRANGQVKTCRIHDMLHQFCKIEANNEGLF
>PHT85471.1
VEPSKHLPTHRSNPVNDEEIVGFENESEKIIQYLIRGTNEIDVVPVVGMGGQGKTTIAKKVYNNGSIVRHFDVRAWCIIS
QSYNRRDLLQEIFSQVTGKEDKGDKEDILADKLKKSLTGKRYLIVLDDMWDGKAWDDLRFSFPDVGNRSRIVITTRLEEV
AKQVKHHIDPYSLPFLTSDESLKLLQKKVFQQESCPPSLQDVSKAVAERCKGLPLVIVLVAGIIKRNKMEASWWHEVKNS
LVSYNGESEGYSLSTMQLSYDNLPDHLRPCLLYMGMFPEDARIPLSELISLWIAECFVQNIESRRLEETAEGYLNDLISS
NVVMVSGRRYNGKVKYCQVHDVVLHFCLNKSREEKFM
>PHT89240.1
KELARTSSSSTRYATGPNTIVGMEDDFKTVVDHLTAQTDELTVTPVVGMGGIGKSTLATRVYHDQFIGHQFDTCAWVTVS
ENYNERQVLLDVVSSIRRINKTDESIKNINSDQLAEIAYRSLKGRRFLIVIDDLWSNEAWDQMQRLFPDDKKKSRILLTT
RLKYVADYVSCPEFPPHNMSFLTSDDSWSLFTERLFRKDPCPPQLEPIGKHIIQHCQGLPFSITVIAGLLGKVDPTRDNW
KKVEENLNSFFGTVSEQCETILSLSYRYLPQHLKACFLYIGGFPEDMEISVSKLIRLWIAELFVKPRSNKRLEVVAEEYL
QDLIDRSLILAGTRRPDGRMKTCKIHDLLRQLCIRESQLDNFM
>PHT90288.1
TMNTNIGNTSSQLDRTPNLNDEIVGFEDEIAKLRARLTEGTKARDVISIVGMPGQGKTTLAYRLYSDKSVVAHFDIRAQC
SVSQLYSRLDLVLAILHDADQRRDKSILHDAAGEDSQRRKMREDDLADDLRKNLLPKRYLILLDDVWETSVWDDLRGCFQ
DANNGSRIIITTRDHEVANYSRCHSEPLQLRMFNDGESWMLLKKKVFGEEHCPPLLTNVGKKIAKKCGKLPLSIALVAGI
LSEMEKKEEYWERVAANLGSHIHSDSKAIIEQSYQNLPYHLRCCFLYFGSFLEDTMISVSKLTKLWTSEGFIKGYEGKSP
EDIAECYLENLITRNLVMDAKRSFGGKIKACRVHDLLHDFCKERAKEENLL
>PHT91451.1
VVNSSKKPVESRSLPSGKIIVGFEDETDWIISKLTSGPKELDVISITGMPGSGKTTLAYKVYNDKSVSRHFDIRAWCTVD
QVSDKKKLWVELLNLVAGSGLKFSEDIDVADMLRKQLFGKRYLIVLDDVWDSTTWDALTRPFPLCEIGSRIIFTTREKNV
AIHGMRNTDPLNLRLLRPEEKSWELLEKRAFGEQSCPDELLDIGKEISQKCQGLPLVADLIAGVIARREKKKTVWLEIRN
NLNSFIFDSEVDVMKVIELSYDQLPHHLKPYLLYLACFSKDTAVRVDVLKLLLHSEGLVEDVMEDYLDNLISSSLVILFD
EIGFYSTFQLHDLVYGFCLIKAREEMLF
>PHT92299.1
RRSPPLKRVPIVEEENVVGFDEEAKTMRSLLTNGSEELQIISIVGMGGLGKTTLAKKVYTDPSIEYHFYNRAWIYVSQQY
SRKEVFLGILDSLSLITDEMYKMNDEKLAIELSSHLRSKRYLVVIDDVWTMEAWDDLKMAFPNTASGSRILLTTRNRDVA
SYANPEGSPHHLRFLTNEESWELLSKKVFRKGSCPLELEDIGLQIAKKFYGLLLAIVVVSGLLLKKEKTRDWWKKVANDV
SSYVARDPKQCMDVLALSYKHLPDHLKVCFIYFGIFPEDFEIPVWKLLRLWTGEGFIQQMGQECLEDTAEEYLEDLVDRN
LVLVAKKRANGRINTCRIHDILRDLSVKMDSEEKFL
>PHT93678.1
DDLVNRGGEERQPPVVEEDDVVGFDEEAQKVIDRLLEGSDDLEVVPVVGMPGLGKTTLANKIFKHPKIEYEFFTRLWLYV
SQSYKVKELYLNIISKFTGKTKQYHDMSEKDLADVVRGILEEGGKYLIVLDDVWSREAWDRIKIAFPKNNKRNRVLLSTR
HHTIAKYCNERPHNLKFLTDEESWILLEKKAFHKAKCPPELETHGQSIARKCKGLPLAIVVIAGALIGKGKTTMEWEQVD
QSVGEHLISRDHANNCNKLVRMSYDDLPYDLKACFLYFGAFPRGFLIPAWKLIRLWTAEGFIQYKGNLSLECKAEHYLND
LVNRNLVMVMRRTSDGQIKTCRVHDMLYEFCWQEATTEENL
>PHT95609.1
KPNILVPSPPVVEEDDVVGFDEEADNVIKRLLGGSDRLEVVPVVGMPGLGKTTLANKIFKHPTIGYEFFTRIWVYVSQSY
RRRELFLNIISKFTRNTKQYHVLCEEDLADVIQEFLGKGGKYLIVLDDVWSDEAWERIKIAFPNNNKCNRILLTTRDTKV
AKQCTPVPHDLKFLTEDESWILLEKKVFHKDKCPPELELSGQSIAKKCNGLPLAIVVIAGALIGKGKTSREWKQVDESVG
EHLINRDQPENCNKLVQMSYDRLPYDLKACFLYCGAFPGGFQIPAWKLIRLWIAEGFIQYKGHLSLECKGEDNLNDLVNR
NLVMVMERTSDGQIKTCRLHDMLHEFCRQEAMKEENL
>PHT26361.1
QEFPSSSRNILNAENNMVGRDDQRKRLVEDLTRSNSVEPKVIPIVGMGGIGKTTLANEVYKDACIRSHFDVCAWATVSQQ
HNAKEILLNLLRSTKGDTFDMNDEAELANMLKKSLMGKRYLIVLDDMWKTKAWDDVRLCFPSGNKGSVILLTTRITEVAR
DAGTKNLSLQMDLMGPDESWILFKSVAFSSEELPSDLKTIGKQIAEKCHGLPLTIAVVAGLLKSKRAIEDWENVAKDVKS
FVTNDPDKQCSRVLGLSYNHLTSGLKTCLLHFGFFPEDSEIPTKKLMRSWVAEGFLKLENDLEGEAEKCLQELVDRCLVI
VCKTSLDGTKIRSCKVHDLIYDLCVREIQRENIF
>PHT26434.1
NAVPAHTSNLARSPMMNEEIVGFEDVIEKLRDQLTKGTKGRDVISIVGMPGLGKTTLAYRLYSDRLVASHFDIRAQCCVS
QVYSRKDLLMAILRDAISVNFECSGKQDDELADQLRKTLLPKRYLILLDDMWETRVWDDLIGCFQDANNGSRIILTTRNI
EIANYTRFQSDPLQLRMFNEDESWELLRKKLFGEESFSPLLSEIGKEVAKKCEHLPLSVVLVAGILAEMEKKEECWEQFA
NNLGPHIHKDSRAIIEQSYQILPYHLRSCFLYFGRFLEDSVIPVSKLTRLWISEGFVRSCKGKSLEDIAEGYLENLIGRN
LVMGTKWNCRGKIKACRVHDLLHDFCKERAKEEMRL
>PHT26453.1
RRSPPLKRVPIVEEENVVGFDEEAMTMRSLLTSGSEELQIISIVGMGGLGKTTLAKKVYTDPSIEYHFYNRAWIYVSQQY
SRKEVFLGILDSLSLITDEMYKMNDEKLATELSSHLRSKRYLVVIDDVWTVGAWDDLKMAFPNTASGSRILLTTRNRDVA
SYANPEGSPHHLRFLTNEESWELLSKKVFRKGSCPLELEDIGLQIAKKCYGLPLAIVVVSGLLLKKEKTRDWWKKVANDV
SSYVARDPKQCMDVLALSYKHLPDHLKVCFIYFGIFPEDFEIPVWKLLRLWTGEGFIQQMGQECLEDTAEEYLEDLVDRN
LVLVAKKRANGRIKTCRIHDILRDLSVKMGSEEKFL
>PHT26468.1
SSSTNDILNVNNNMVGCDDQKERLLENLTITYPDEHKVIPIVGMGGIGKTTLAKEVYNNESVLCRFDVRAWATVSQQHGR
KEILLGLLRLTIKMDDRVRTRGEAELADMLQKSLKRKRYLIVLDDIWSCKVWDGVRCCFPTEDNAGSRILLTTRNDEVAR
DAGTENLSMQMGVMDQDESWNLFKSAAFSNEALSSEFETIGKKIAEKCHGLPLTIVVVAGLLKSKRAIEDWGSVFKDVTS
FITNDPDEQCSHVLGLSYNHLTSNLKACLLHFGIFREDSEIPAKKLMRTWMAEGFLKLENDLKERLRTSAKAFPATLKK
>PHT26520.1
RRSPPLKRVPIVEEENVVGFDEEAKTMRSLLTNGSEELQIISIVGMGGLGKTTLAKKVYTDPSIEYHFYNRAWIYVSQQY
SRKEVFLGILDSLSLITDEMYKMNDEKLAIELSSHLRSKRYLVVIDDVWTMEAWDDLKMAFPNTASGSRILLTTRNRDVA
SYANPEGSPHHLRFLTNEESWELLSKKVFRKGSCPLELEDIGLQIAKKCYGLPLAIVVVSGLLLKKEKTRDWWKKVANDV
SSYVARDPKQCMDVLALSYKHLPDHLKVCFIYFGIFPEDFEIPVWKLLRLWTGEGFIQQMGQECLEDTAEEYLEDLVDRN
LVLVAKKRANGRIKTCRIHDILRDLSVKMGSEEKFL
>PHT26555.1
VQDFSSSINNILNVNNNTVGRDDQKERLLEHLTRSYSSEPKVIPIVGMGGIGKTTLAKEVYSYESILRRFDVRAWATVSQ
QHNIKEILLSLLQSTIKMDDTVKMKGQAELKSLKRKRYLIVLDDIWSCEVWDSVRRCFPTKDNAGSRILLTTRNDEVACY
AGIENISLWMSFMDQDESWNLFKNAAFSSEALPYEFETVGKQIADECHGLPLTIVVVAGLLKSKRAIKDWESVAKDVKSF
FTNDPDERCSRVLGLSYNHLTSDLKTCLLHFGIFREDSEIPAKKLMRSWMAEGFLKLENDLEGEAEKCLQDLVDRCLVLV
CKRSLDGTKIRSCKVHDLIYDLCLREIQRENIF
>PHT26941.1
NSPNKPVENKSSTSSKIIVGFEEETEWIIRKLTSGPSEVDVISIIGMPGLGKTTLAYRVYNEKSVVGHFDIRAWCTVDQE
RNEKKLLQKIFNEVIGLKERVSEDDIDDDIADKLRRQLFGKRYLIVLDDLWDTATWDELTRPLYAIPTEFQKGSRVILTS
RKKEVALHGKCHSDSLDLRLLRPEESWELLEKRVFGEEHCPDELKDVGEKIAQKCGGLPLVLDLISGVISRKEKKEALWL
EVLNNLSSFIFKDEEEVMKVIQLSYDHLSDHIKPCFLYFASYPKDEDIYICWLKDLWSDEGLVEPSDLKSVEEVTEVYVD
ELISSSLVIVKGGSEQSCQIHDLVHDFCSIKARKEKLF
>PHT27724.1
VQDFSSSTNDILNVNNNMVGRDDQKEHLLEDLTGSYSSEPKVIPIVGMGGIGKTTLAKEVYNHGSMLRRFDVRAWATVSQ
QHNIKETLLSLLQSTIKMDDMVKMKGEAELADLLQKSLKRKRYLIVLDDIWSCEVWDGVRQCFPTEDNAGSRILLTTPNK
EVACYAGTENLSMQINFMDQDESWNLFKSVAFANVALPSEFETIGKQIAEKCHGLPLTIAVVAGLLKSKRAIEDWENVAK
DVKSFVTKDPDERCSRVLRLSYNHLTSDLKTCLLHFGIFPEDSEIPVKRLVRSWMAEGFLKLENDLEGEAGKCLQELVDR
CLVLICKKSRDGTKFRSCKVHDLIYDLCVTELQRENIL
>PHT27731.1
STVQEFLSTSRNILNVENSMVGRDDQRKRLVEDLTRSYSGEPKVIAFVGMGGIGKTTLANEVYNDACIRSHFDVCAWASI
SQQHNVKEILLSLLRSTKSDSFDMNDEAELANMLQKSLKGKRYLIVLDDMWKTEAWDAVRLCFPSENKGSGILLTTRNIE
VARDAGTENLSLQMDLMGPDESWNLFKSVAFANEALPSEFETIGKQIVEKCHGLPLTIAVVARLLKSKRAMEDWENVAKD
VKSFVTNDAAERCSCVFRLSYNHLTSDLKTCLLHFGISPEDSEISVKNLMRTWMAEGFLKLENDLEGEAEKCLQELVDRC
LVLVSKKSLDGTKIRSCKVHDLIYDLCLREIERKNIF
>PHT27815.1
VQDFSSSTNNILNVNNNMVGRDDQTERLLENLTGNYSGEPKVIPIVGMGGIGKTTLAKEVYNHESILRHFDVRAWATVSQ
QHNIKEILLSLLQSTIKMDDAIKTKGEADLADMLQKSLKRKRYLIVLDDIWSCEVWDGMRRCFPTEDSAGSRILLTTRNN
EVARDAGIENLSMQMNFMDQDESWNLFKSAAFSNEILSSEFETIGKKIAEKCHGLPLTIVVVAGLLKSKGAIEDWESVAK
DVTSFITNDPDEQCSHVLGLSYNHLTSDLKTCLLHFGIFPEDSEIPAKNLMRSWMAEGFPKLGNDLEGEAEKCLQELVDR
CLVLVCKKSLDGTKIRSCKVHDLIYDLCVREIQRENIF
>PHT28024.1
SPTKPVENKSSIANKIIVGFEEETEWIIRKLTSGPSEVDVISIAGMPGLGKTTLAYKVYNEKSVVGHFDIRAWCTVDQER
NEKKLLQKIFNQVIGLKERLSDDDIDDDVADKLRKELFGKRYLIVLDDVWDTGTWDELTRPFPTEFQKGSRVILTSRKKE
VALHGKCHSAPLDLRMLRPEESWELLEKRIFGEEHCPNELKDVGEKIAQKCDGLPLVLDLIGGVISRMEKKKALWLEVLN
NLSSFIFKDEEEVMKVIQLSYDHLSDHLKPCFLYLASYPKDKDIKISKLKYLWSDEGLVEPTDLKSVEEVMEIYVDELIA
SSLVIVRGGSKQRCQIHDLVHDFCSIKARKEKLF
>PHT28229.1
PKKLVESKSLTSGKITVGFEEETHWMISKLTSGLKDLDVISITGMPGSGKTTLAYKVYNDESISRRFDIRAWCTVGQEYD
KKKLLEKVYNQITGSDSKLSENIDVADELRRHLIGKRYLILLDDLWDTDAWDKLKRPFPLGENGSRMILTTRKMEVALYG
KCNIDPLKLRLLRPEESWELLEKRAFGEESCPDELLDVGKEIAKNCKGLPLVADLIAGVIAGQEKKKTVWLEIRNNLNSY
IFDSEVDVMKVIGLSYDHLPHHLKPCFLYLASVPKSSGLKVNWPAQGLVEQIEMKSMVYFDNLISSSLVTFFNDIGDEPF
FQMHDLIRDFCLIKAKEEKLF
>PHT28384.1
SLVHDFSSSTNDILNVNNNMVGRDDQKERLLEDLTITYPDEHRIIPIVGMGGIGKTTLAKEVYNHESILRHFDVRAWVTV
SQQHKIKEILLSLLQSTIKMDDTVKTKCEKDLKDMQQKSLKRKRYLIVLDDIWSCEVWDGVRRCFPTEDFNAGSQILLTT
RNNELARDSGTENLSMQMNFMDQDESWNLFKSAAFSNEALPYEFETVGKQIADECHGLPLAIVVVAGLLKSKREIEEWEN
VAKYIKSFFTNDPDEQCSRVLGLSYNHLTSDLKTSLLHFGIFPEDSEIPAKRLVRSWMAEGFLKLENDLEGEAEKCLQEL
VDRCLVLVCKKSQDGTKIRSCKVHDLIYDLCLREIQRENIF
>PHT28385.1
STVQELPSSSKDIRNVENNMVGRDDQRKRLVEDLTRSYSGEPKVIPIVGMGGIGKTTLAKEVYNHESILPHFDVRAWATV
SQQHNVKEILLRLLRSTKDDKVFRGSEAEAELADMLQKSLKCKRYLIILNDMLKGEAWDAVRLCFPIENKGSGILLTTRN
TEVARCAALPSEYANIGKQIVDECHGLPLTIVVVVGLLKSKRAIEDWSSVAKDVKSFVTNDPDERCSRVLGLSYNHLTDD
LKTCLLYFEFFPEDIEIPVKHLMRIWMAEGFLNLENDLEGEAEKCLQELVDRCLVLVCKKSLNGTKIRSSAFHESQLSPY
>PHT28393.1
KESLVHDFSSSTNDILNANNYMVGRDGQKERLLEDLTISYSGELKVIPIVGMGGIGKTTLTKEVYNNKSVLRRFDVRAWA
TVSQQHNRKEILLGLLQSTIKMDDTVKTRGEAELADMLQKSLSRKRYLIVLDDIWSCEVWDGVKRCFPTEDNAGSRILLT
TRNNEVACYADTKNLSLRMNFMDQEESWNLFKSAAFSNETLLYKYENIGKQIAHECHGLPLTIVVVAGLLKSKREIDDWE
SVAKDVGSFVTNDPDERCSRLLGLSYDHLTSDLKTCLLHFGIFPKDSDIPVKRLVRSWMAEGFLKLENDLEGEAEKCLQE
LVDRCLVLVCKKSLDGTKIRSCKVHDLIYDLCLREIQRENIF
>PHT28394.1
FPSSTNNILNVNNNMVGRDDQKERLLEDLTGSYSGAPKVIPIVGMGGIGKTTLAKEVYNHGSIVCRFDVHAWATVSQQHY
IKEILLSLLQSTMKMDDTVKMLKMDDTVKTKDEAKRADTIKTKCEAELADMLQKSLKRKRYLIVLDDIWSCEVWDGVRQC
FPIEDNAGSRILLTTRNNEVACYADTENLSLRMSFMDQDESWSLFKSAAFANEALPYEFETVGKQISEKCHGLPLTIVVV
AGLLKSTRAIADWENVAKDVKSFVTNDPDEQCSRVLGLSYNHLTSDLKTCLLHFGIFPEDSEIPAKKLMRTWMAEGFLKL
ENDLEGEAEKCLQELVDRCLVLVCKKNLDGTKIRSCKVHDLIYDLCVREIQWENIF
>PHT28418.1
KNPVESKSFTGGKVIVGFKEETNWLISKLTSGPKDLDVISITGMPGSGKTTLAFKVYNDDSVCSHFDLRAWCTVDQEYEE
KSLLVKLFNQVTGSDLKFSEDIDVADMLRRQLYGKRYLIVLDDVWDTSTWDDLTKTFPEVKKGSRIVLTTRLKEVAFHGK
GNTDPLNLRLLRLEESLEKKRAVWLEVRNNLNSFILNSEVDVMKVIELSYDHLPHHMKPCFLYLASFPKDSKISRDKLKM
FWRAEGLVEQIKIKSLEEVMEIYLENLISSSLVTSLNEIGDFPTCQIHDLVHDFCLIKARAENLF
>PHT28426.1
PKNPVEKKSLTTGKITVGFKEETNWLISKLTSGPKDLDVISITGMPGSGKTTLAYKVYNDEAVCSHFDLRAWCTVDQEYD
EKKLLVKLFNQVTSSDLKFSEDIDVADMLRRELFGKRYLIVLDDVWNTTTWDDLTRPFPEVEKGSRIILTTRQKEVALHG
KGNTDPLNLRLLSPEESWELIEKRAFGEQSCPDELLDVGKEIAENCKGLPLVSDLIAGVIAGREKEKSVWLEVRNNLNSF
ILNSEVDAMKVIELSYNHLPHHLKPCLIYLASFPKDREIQFDALQIYWRAEGLAEQTEVLQVYFDSLITSSLVTSFNEIG
YRQTCQIHDLVHDFCLIKAREEKLF
>PHT28548.1
FTVKHVATQHSNPMTAEEIVGFRNDTEKMIQYLTRGTNELDVVPIVGMGGQGKTTIARKVYNHDIVISHFDVRAWCIISQ
TYNRRELLQDIFNQVTNSNDKGDKDDVLADILKKNLTRKRYLIVLDDMWDGAAWDDFCLCFPDVGNRSRIIVTTRLEKVG
EHVKRYTDLYFLPLLTPDESCKLLQKKVFQEEDFPLELQDVSLAVAKRCRGLPLVVVLIAGIIKKRPMEESWWHEVKNAL
FSYLGESEEYSLSTMQLSYDNLPDHLRPCLLYIGMFPEDARIPVSKLISLWIAEGFMQNVESGRLMEEAAEGYLMDLISS
NVVMVSKREHNGKVKYCHVHDVVLHFCMERSREEKFM
>PHT29021.1
DVSRLLEKIPKNKSLIVVNSRKNPVERKSLTTRKIIVGFKEETNWLISKLTSGPKDLDVISITGMPGSGKTTLAYKVYND
ISVCSRFDLRAWCTVDQEYDEKKLLVKLFNQVTGSDLNFSEDIDVADMLRRQLFGKRYLIVLDDVWDTTTWDDLTRPFPD
VEKGSRIILTTRQTEVAFHGKGNTDPLNLRLLGPEECWELIEKRAFGKESCPDELLDVGKEIAENCKGLPLVADLIAGVI
AGREKEKSVWLEVRNNLNSFILNTEVDVMKVIELSYDHLPHHLKPCFLYLASYPKDTAVDREILKTYWCAEGFVEQTGTK
CLEEEMEIYLDKLVSSSLVIAFSEIGDYPICQLHDLVHDFCLIKAREEKLF
>PHT29023.1
KNPVERKSLTTGKIIVGFEEETNWLITMLTSGPKDLDVISITGMPGSGKTTLAYKVYNDKSVCSHFDLRAWCTVDQDYDE
KDVLVKLFNQVTGSALKFSKDIDVADMLRRQLFGKRYLIVLDDVWDTATWDHLTRPFPDVEKGSRIILTTRQKEVAFHGK
GRTDPLNLRLLRPEESWELLEKRAFGKESCPDELLDVGKEIVQNCKGLPLVVDLIAGVIAGREKTKAAWLEVRNNLNSFI
LNSKVDVMKVIELSYDHLPHHMKPCFLYLARYSKDTKIDRDLLKIYWRVEGLVEQIEKMSLEEVMDNLISSSLVITFNEI
GDDPTCQLHDLVHDFCLIKAKEEKLF
>PHT29029.1
KQPVESKSLITSKIIVGFEEETNWLISQLTRGQKDLDVISITGMPGSGKTTLAYKVYNDKSVCSHFDLRAWCTVGQDYDE
KNLLVKLFNQVTGSYLKFSEDIDVADELRRKLHGNRYLIVLDDVWDIDTWDDLTRPFPNVKKGSRIIFTTRQMEVAFHGR
GTTDPLNLRLLRPEESWELLEKRAFGKESCPDELLDVGKEIVQNCKGLPLVVDLIAGVIAGLEKSKAMWFEVRNNLNSFI
FGSEVDVMKVIELSYNHLPHHMKPCFLYLAKYPKDTKIRIDLLKVCWRAEGLVEQTEMKSLEEVMENYLDNLISSSLVIA
FNEIGDSPSYQLHDLVHDFCLIKARREKLF
>PHT29760.1
LSSTTPQPRQLTLSDEDDVVGFEEEANIVIDRLINGSKNLESVPIVGMPGLGKSTLARKVYKDSRITFEFFSCIWVNVSR
SYNKTEVLLSILKNFTKPLDNKSDEKITEEIYSFLGKGGRCLIVLDDVWDVEVMNFIEKIFPKGDKGHRIMMTSRQDNVA
SAFNKNIHRLNLLSHDNSWLLLKKKVFRKESCSSDLEEPGLSISKKCNGLPLAIVVIAGALLGCKTKREWEFVNRNIGEH
LINPDSEDSCSRFVRMSYDLLSYDEKACFLYCATFPRGFDIPTWKLIRLWISEGFIPFDKNLTPEEKAEEYLNDLTKKNL
VMVMNRTADDQIKTCRIHDMLYEFCKKEASEDDLF
>PHT29761.1
FNRGDEERKAPVVEEDDVVGFDEEAKTVIDRLIGGSDDVEVVPVVGMPGLGKTTLAYKIYKDPKVEYEFFTRVWVYVSQR
FKRREIFLNIISKFTRNTKQYHDATEEDLANEVKELLGKGGKYLIVLDDVWTMEAWERIKVAFPNNGKRNRVLMTTRQTN
VAKRCNDEPHNLKFLTKDESWELLEKKVFHKEKCPPELEWPGKSIAEKCMGLPLAIVVIAGALIGKGKTTREWELVADSL
GEHLINRDPENCKKLVQMSYDRLPYDLKACFLYCGAFLGGSQIPARKLIRLWIAEGFIQYQGPLTLEDIAEDHLNDLVNR
NLVMVMQRSYSGQIKICRVHDMLHEFCRHEAMTEENL
>PHT30354.1
EDLSARSVEERKPPVVEEDDVVGFDEEADTVIKRLLGGSDRLEVVPVVGMPGLGKTTLANKIFKHPTIGYEFFTRIWVYV
SQSYRRRELFLNIISKFTRNTKQYHVFCEEDLADVIQEFLGKGGKYLIVLDDVWSDEAWERIKIAFPNNNKCNRILLTTR
DTKVAKQCTPVPHDLKFLTEDESWILLEKKVFHKDKCPPELELSGQSIAKKCNGLPLAIVVIAGALIGKGKTSREWKQVD
ESVGEHLINRDQPENCNKLVQMSYDRLPYDLKACFLYCGAFPGGFQIPAWKLIRLWIAEGFIQYKGHLSLECKGEDNLND
LVNRNLVMVMERTSDGQIKTCRLHDMLHEFCRQEAMKEENL
>PHT32400.1
ALNTVPAQTSNLARFPMMNEDIVGFEDVIENLRDQLIKGTKGRDVISVVGMPGLGKTTLAYRLYYDRLITSHFDIRAQCC
VSQVYSRRDLLVAILRDAVNVDSGCREKQADELADQLRKTLFSKRYLILLDDVWETSVWDDLIGCFQDVNNGSRVILTTR
NHEVATYARFQSDPHPLRMFNNDESWELLRKKVFGEESCPPLLNNIGQQIAMKCGQLPLSVALVAGILAEMEKKVECWEQ
LANNLGPHIQKDSRSVIEQSYQILPYHLRSCFLYFGAFLEDNVIDVSKLTWLWISEGFIRSCEGKSLEDIAEGYLENLIG
RNLVMGTKRSPQGKIKACRIHDLLHDFCKERAKEEMRI
>PHT32813.1
NAVTAQKSSNLVRSSRMNEEIVGFEDVIEKLRDQLIKGTKGRDVISSVGMPGLGKTTLAYRLYNDRLVSSHFDIRAQYWV
SQVYSRKELLMAILRDAINEDFDCGENRPDELADQLRRTLFSRRYLILVDDVWETSVWDDLVGCFNDANNGSRIILTTRN
LEVANYTRFQSDPLQLRMFNEDEIVLVAGILSELEKEEECWERFANNLGPHIHTDSRAIIEQSYQILPYHLRSCFLHFGA
FPEDSVVHVPTLAQLWISQGFVKSCEGKSLEDIAQGYLENLIGRNLVLGIKRSSRGKIKACRVHDLLHEFCKERAKEENF
L
>PHT32814.1
MYTVAAHTSSNLAMSPRMTEEIVGFKDVIQTLRGQLISGTKERRVIPIVGMPGLGKTTLAYELYFDRLVVPHFDIRAECC
VSRVYSREELLLEILRDVTGEESKHRGKLADELANELRKALFSKRYLILVDDVWEVNVWDDLIGCFNDASNGSRIILTTR
NLEVANYTRFQSDPLQLRMFNEDESWELLRKKVFGEESCPTLLTKIGRQIAKKCGQLPLSITLVAGILAEMEKKEECWEQ
LANNLGPHIHEDSRAIIEQSYQILPYHLRSCFLYFGSFLEDSVIDVPRLTRLWISEGFIKICEGKSLEDTAKGYFENLLE
RNLVMGTKRRYGGEIKACRVHDLLYDFCKERAKEENLL
>PHT32815.1
TITAHASSSLTESLRMDEEIVGFKDVTKKLKDQLISGTKGRDVITIAGMPGLGKTTLAYSLYSDRLVASHFDRCAQYCVS
QVYSRKDLLLAVLHDVKGEDSQREFKRADELADELRKALFSKRYLILIDDVWETSVWDDLVGCFQDANNGSRVILTTRNH
EVANYARFHSDPLLLRMFNDDESLELLRKKVFGEESFPPLLTNIGKQIAKRCGGLPLSVSLVAGILLKMEKKEECWEQVA
NNIGPYIHNDSRAILEHSFRVLPYHMRSCFLYFGIFLEDSVIPISKLTRLWISEGFVKSCNGKSLEDIAEGYLENLIGRN
LVMGTKRSSRGKIKACRIHDLLHDFCKERAKEQNLL
>PHT32816.1
VNTVTAHKSSNLVRSSRMNEEIVGFEDVIEKLRGQLINRNKGLKVISIVGMPGLGKTTLAYRLYNDRSVSSHFDIRAQCC
VSQVYSRKELLMAILRDATNQNFECGDNQPDELADQLRRTLFSRRYLILVDDVWETRVWDDLSGCFRDANNGSRIILTTR
NLDVANDRRFRSDPLQLRMFNEDESWELLRKKVFGEESCPPLLTEVGQQIAKKCGQLPLSVVLVAGILSELEKEEECWER
FANNLGPHIHKDSRAIIEQSYQILPYHLRSCFLYFGAFPEDSVVHVSTLAQLWISQGFVKSCEGKILEDIAEGYLENLSG
RNLVMGIKRNSQGKIKTCCLHDLLHDFCKERSEEENFI
>PHT32818.1
NAVTAHKSSNLVRSSRMNEEIIGFEDVIEKLRDQLIKGTKGRDVISIVGMPGLGKTTLAYRLYYDRSVSSHFDIRAQCCV
SQLYSRKELLMAILRDAINEKFERSEKQPDELADQLRRTLFSRRYLILVDDVWETSVWDDLVSCFNDANNGSRIILTTRN
LEVANYTRFQSDPLQLRMFNDDESWELLRKKVVGEESCSPLLTKVGQQIAKKCGQLPLSVVLVAGILAELEKEEECWEQF
ANNLGPHIHKDSRAIIEQSYQILPYHLRSCFLFFGAFPEDRVLDVTALTWLWISQGFVKSCEGKSLEDIAQGYLENLIGR
NLVMGTKRSSRGKTKECRIHDLLHDFCKERAKEENLL
>PHT33305.1
KSAEATTYSSSSRKYSTEQNTFVGMKDEFNTILDRLTDQTNDLTVISLVGMGGIGKTTLARKVYDNPSIRCRFDKLAWVT
ISEVYDERQMLLELVSSIIRNRTDDNNQKMSNDQLIEVAYRGLKGKRFLVVIDDIWSTQDWDQMRRIFPNDNNKSRILLT
TRLNYVADYASPDSPPHGMSFLSLDDSWNLFTGRLFKTDPCPPQLIKIGKHIIQQCRGLPLSIVVIAGLLCKMDPTHSNW
KKVEENLNSFFGTVSEQCQSILSLSYSYLPQHLKACFLYVGGFPEDIEISVSKLIKLWIAELFVKGRSNKRLEVVAEEYL
DELIDRSLILAGTRKPAGRMKTCKIHDLLRQLCIREAQFENFM
>PHT33309.1
ETNDIETLKALEKRIKRVVYRAEDRVDSSLRDIILADELTVLSIVGMDGIGKSTLARKIYEDSTIRNRFDRHAWLTISEE
FNERHMLLELVSPINWDRTDENDLKKSNDQLAESAYRGLKGRRFLIVIDDLWSTEAWDQMQRIFPNDNNKSRILLTTRLN
YVADYASPDIPPHDMPFLSFDDSWNLFTKRLFQEEPCPPQLEEIGKHIVQQCRGLPLSIVVVAGLLGKMDAGSDNWKKVE
ENLTSLFGTVSDQCQAILSLSYRYLPQHLKACFLYIGGFPEDMEIGISKLTSLWIGEQFIKARCDKSLEVVAEEYLDELI
DRNLILTSRRRANGRVRTCKIHDLLRQLCIREAQIENSV
>PHT33328.1
TTHQPEKKNPSSEEDDSFGFEEEASTVINRLIGGPKNLETVPIIGMLGIGKSTLARKVFKDPRIVNEFPNCIWVDVSQTY
NTKEILLKILGDLKKELDSTKTEGQLANEIRMSLDNGRCLIVLDDVWNQNIVSFFESIVPRKYNSHRIMITTRDEDVATH
RNVHKLNILDKDRSWLLLEKKVIKKGSCPRPDFEEPGRAIAEKCGGLPFSIEVIAEDLAKKKAKWEWDKVIQDNIGESLI
KREDMLKSVKKSYDMLSCGAKACFLYCATFPKDHDISAWKLIRLWIAEGFVEHDKNLTPEKKAENYLNDLTKKNLVMIKA
RTCDGRIKKCRIHNLLYEFCKKEASKEDLF
>PHT33329.1
TLSRTTPQPIQVTLSDEDEVVGFEEEAYTVIGKLIDGSNNLEVVPIVGMSGLGKSTLARKVYKDSRISFEFFSSIWVNVS
RSYNKTEVLLSILKHLSKKLDDESDEQMVDEIRTRLGYGGKCLIVLDDVWSTDIIDVIKDVFPDNNIGHRIMLTTQLEEV
ASSFSRDFHKLTFLSEENSWRLFKLKVFRKECCPPELEEIGRSIAKKCSGLPLAVVVIAGALLGRTTKRDWQFVYENMGA
HLINRDQPNSCFRFIKMTYDLLSCYQQACFLYCASFPRGFDIPAWKLILLWIAEGLIPIQNHLTLEEQAEEYLNDLTKKN
LLMVMEQSLDGQIKTCRIHDIFYEFCKTEAMVEDIV
>PHT33489.1
GNELTQGPSLEDDEVVGFDEEANKVIKRLFEGPAESLDIVPVVGMPGLGKTTLARKIYNDFKLSYEFFSIIWVYIGQSYK
IKDIFLNILKFFTKRIEDHLNDDVDTLANVISVYMSKGGRCLIVLDDVWEAIVIDYVKKVFPENKKGHRIMMTTRDGYLA
TYANPDPHNLKFLTPQESFELLVKRVFGNGSCPDELVGLGEKIAGSCDGVPLAVVVIAGALRGRPNKSDWQRVQKNVAQH
LYKNSQESCLKFVQMSYDRLPQEVQTCFLYCGIFPRGFDIASWKLIRMWIAEGLIKPQQTYTLEEIAELHLNDLVNRNLL
ILMQKRSDGQIKACRLHDMLHEFCRKEATNKWLF
>PHT33538.1
PKKGVEPTQGPSLEDDEVVGFDEEANKVITRLFEGPAESLDIVPVVGMPGLGKTTLARKIYNDSKLSYEFFSIIWVYVGQ
SYKIKDIFLNILKFFTKRIEDHLNDDVDTLANLISDYMSKGGRCLIVLDDVWEATVIDHVKKVFPENKKGHRIMMTTRDG
YLATYANPDPHNLKFLIPKESFELLVKRVFGKGSCPDDLVKLGEKIAGSCGGVPLAVVVIAGALRGRPNKSDWQRVEKNV
AEHLYKNSQESCLKFVQMSYDRLPQEVQTCFLYCGIFPRGFDIPSWKLIRMWIAEGLIKPQQTYTLEEIAELHLNDLVKR
NLLILMQKRSDGQIKACRLHDMLHEFCRKEATNKWLF
>PHT33682.1
PIQINLSDEDDVVGLEKEANTVIDRLIHGSEKLEVVPIVSMAGLGKSTLARKVYRDSRITFEFVSCIWVNVSRSYNKTKV
LLNILKHLRKQLDMNKSDDQMIREIRTFLGHGRRCLIVVDDVWSTDIIEFIKHVFPNNKKGHRIMMTSRFEEVGSCFNHD
CHKLTFLTDEESWFLLNLKVFGKRYCPSELEETGRNIAKKCNGLPLSVLVTAGVLAGRTTKREWQLVYENMGDCLIYSND
PRTYVGLIKMSYDLLSYYQQACFLYCASFPQSFNIPAWKLIHLWIAEGFIPIQKQFTLEEQAEECLNDLTKKNLLMVIEQ
SLDGKIKTCRLNDMFYEFCEKEAIEEDIV
>PHT33771.1
HDDIEQPLSSKKDVVVGLDDDFLRIADKLTGYPSKLDVVVIIGMGGIGKTTLAKRIYHDKLIEYHFYVRGWITISQRYKL
RNLLLDLLDCTSQVPAFRLDEMENEELAEQLYKSLKGRRYLIVMDDVWNTEAWNDVRRCFPNDNNGSRVMVTSRILKVAR
FISPLNAPHVMRFLTVDESWKLLQEKLCGLDSRLCCDDEMGWIGKQIAEKCKGLPLAIVMVAGILSKVSATASRWRYVAK
SIHSSFVKQEYSRQCLDILALSYKHLPHHLKACFLYMGAFPEDVEIPVWRLIRLWTAEGFIKLESPKTLEWIAREYLQDL
IDRSLILVGKRSFGRIKTCSIHDVLRNFCLEEAQREKLL
>PHT33856.1
SHTSSVLARTLRIDDEVVGFEDEIGTLIRQLTGGSKKRDIISIVGMPGAGKTALANRLFLDKSVVRHFDVHARCYMSSAH
SRRERLLSIMEMLHVSIDESSLLSKKTNDLAAMLRKILHTGRYLILLDDVPDARAWDDLEPCFCDTNNGSRILLTTRHYN
VANNAKSLSEPLCLRMLDDGESWMLLKKKVFGEGFCSPLLEKVGRKIARKCGGLPLSIVFVACILARKERAEQCWKQVAR
SLGSEIPCYPENIIEQSYQDLPYHLKSCFLYFGMFSDQEEINISKLTLLWIGEGFVKGDEHKSLEDIAEGYLKNLVESNL
VMLAKRSYGGKVKVCRIHDILFHFCKARAHTENLI
>PHT33884.1
AMNTVTTHTSSNLARTPKMNEEIVGFKDVIGKLRNQLIKGTKKRDVIAIVGMPGLGKTTLANRLYCDRLVVSHFEIRAQC
CVSQVSCKDLLLAILRDVTGEDSKFRANSTAELADKLRKALYFGRYLILVDDVWETSVWDDLVGCFHDANEGSKIILTTR
NHDVVNYARYKSEPHLLRMFRNDESWKLLRKKVFGEESCSTDLMEIEQQIAKKCGQLPLSVALVAGILEKMERKEECWKQ
VANNLGPHIHRDSRAIIEHSYLNLPYHLSCESKSLEDIAVGYLDNLIRRNLVTVARRSSGGKVNACHVHDLLHDFCKERS
KEENLL
>PHT33898.1
DTLDTEELTNTPRMTEEVVGFEDVMEKLREQLISGSKQLDVISVVGMPGLGKTTVANKLYSDEFVVSRFEIRAQCCVSQA
YSRRNVLLSILRDAIGESPTLAKLSTDILADQLRKILLRKRYLILVDDVWEASVWDDLRCCFHDDNNGSRIILTTQHGGV
AENAKSVSDPLYLRLLNDDESWKLLKQKVFGEESCSVLFSNIGKEIANKCRGLPLSIVLVAGMLTKMKKSEICWKQVAMN
LCTDILSNSKAIIEQSYQSLPYHLKPCFLYFGVFLEDKEINVSILTWLWIAEGFITSRDDKSLEDIAEGYLESLIGRNLV
TVAKWSSSGKVKTCRIHDLLLCFCKERAKEKNLL
>PHT34824.1
KNPVESKSFTGGKVIVGFKEETNWLISKLTSGPKDLDVISITGMPGSGKTTLVYKVYNDDSVCSHFDLRAWCTVDQEYEE
KSLLVKLFNQVTGSDLKFSEDIDVADMLRRQLYGKRYLIVLDDVWDTSTWDDLTKTFPEVKKGSRIVLTTRLKEVAFHGK
GNTDPLNLRLLRLEESWELLQKRAFGNECCPDELLEVGKEIVQNCKGLPLVVDLIAGVIAGLEKKRAVWLEVQNNLNSFI
LNSEVDVMKVIELSYDHLPHHMKPCFLYLASFPKDSKISRDKLKMFWRAEGLVEQIEIMSLEEVMEIYLENLISSSLVTS
LNEIGDFPTCQIHDLVHDFCLIKARAENLF
>PHT36834.1
TTASADPSTQSATAPMMNQEIVGFEDVMGTLKEKLIKGSKELDVVSIVGMPGLGKTTLANKLYFDELVKSHFDIRAQCVV
SQVYTRKDLLLVLLRDAIGYIPVFRRTPSDAEVADTLRKVLLPNRYLILVDDIWETTAWDDLRSCFYDANNGSRIILTTR
DHEVAIYAKSVSDPLRLRMFKEDESWKLLEKKVFDKENFSPHLTEVGLEIAKKCGRLPLSIVLVAGILTKMEKTEQCWRQ
VAAELGPHIHNDSKDIIEKSYQHLPYHLRLCFLYFGAFLEDEEIKVSKLTSLWISEGFIKSCKDENLEDTADCYLENLIG
RNVVTDVKRSSTGKVKTCRIHDLLLDFCKERANKENLI
>PHT37098.1
MLQHLEGDIVQGLDEDLEIIVRRLTEPLSDLEIVTISGMGGIGKTTLARKAHDHLKIRYHFDIRVWVTISQVYGSRNVLL
EALHCISKQTNIYIEKDYEKKDDNELADLVQKKLKGPRYLVVVDDIWSTDVWDSIRAIFPDCNNRSRILLTTRETKVAIY
VNPVSPHEMNTLNLENSWKLLRDKVFGPKYDHPPELEEIGKQIAEKCQGLPLTISVIAGHLSKVARTLESWMDVSRTMGE
IIASHPDKCLGVLGLSYHNLPNHLKPCFLSMGSFPEDYQAETWRLIQLWIAEGFIRRPESDKSLEEVAEDYLEDLISRNL
IIVNKRRFNSEIKVCGMHDLLREFCLTEVEMKKFL
>PHT37147.1
TMPSRDMINVAKQEELVGFTDERHRLIDQLTRGSSQLRVIAIVGIPGVGKTTLANRFYNDPGVSNHFDICAFLTVSRVYD
SRELLLDILRDITGHDDTVDGRIFSDLPEMLVKRLHGKRFLIVMDDVWDAEAWNVLSASLPKDDSTGSRILLTTRSDDVA
QDIAAVFELHNIHHLRPLGEEDSWILLEKKIFQQESCPPELKELGMQLSKKTKGLPFAIILVAGILANAEKTAEHWTEVQ
ESIDQTKIGGNDQDLSSIIGMSYQGLPDCLRHCFLYFGAFPQDDEILTSKLIRLWIAEGLIQQTEGKSLEDVAVDYLMLL
IGRGLIMAEQKSSLDRVKSCRVHDLIHEFCLAKAKQENVY
>PHT37344.1
HLEGDILQGLDEDLEIIVRRLTETLSDLEIVTISGMGGIGKTTLARKAHDHLKIRYHFDIRVWVTISQVYGSRNVLLEAL
HCISKQTSIDIEKDYEKKDDNELADLVQKKLKGPRYLIVVDDIWSTDVWDSIRAIFPDCNNRSRILLTTRETKVAIYVNP
VSPHEMNTLNLENSWKLLRDKAFGPKYDHPPELEEIGKQIAEKCQGLPLTISVIAGHLSKVARTLESWMDVYRTMGEIIA
SHLDKCLGVLGLSYHNLPNHLKPCFLSMGSFPEDYQAETWRLIQLWIAEGFIRRPESDKTLEEVAEDYLEDLITRNLIIV
NKRRFSSEIKVCGMHDLLREFCLTEVEMAKFL
>PHT37486.1
RRSPPLKRVPIVEEENVVGFDEEAKTMRSLLTNGSEELQIISIVGMGGLGKTTLAKKVYTDPSIEYHFYNRAWIYVSQQY
SRKESHLRSKRYLVVIDDVWTMETWDDLKMAFPNTASGSRILLTTRNRDVASYANPEGSPHHLRFLTNEESWELLSKKVF
RKGSCPLELEDIGLQIAKKCYGLPFAIVVVSGLLLKKEKTRDWWKKVANDVSSYVARDPKQCMDVLALSYKHLPDHLKVC
FIYFGIFPEDFEIPVWKLLRLWTGEGFIQQMGQECLEDTAEEYLEDLVDRNLVLVAKKRANGRIKTCRIHDILRDLSVKM
GSEEKFL
>PHT37825.1
RRSPPLKRVPIVEEENVVGFDEEAKTMRSLLTNGSEELQIISIVGMGGLGKTTLAKKVYTDPSIEYHFYNRAWIYVSQQY
SRKEVFLGILDSLSLITDEMYKMNDEKLALELSSHLRSKRYLLVIDDVWTMEAWDDLKMAFPNTASGSRILLTARNRDVA
SYANPEVSGLLLKKEKTRDWWKKVANDVSSYVARDPKQCMDVLALSYKHLPDHLKVCFIYFGIFPEDFEIPVWKLLRLWT
GEGFIQQMGQECLEDTAEEYLEDLVDRNLVLVVKKRANGRIKTCRIHDILRDLSVKMGSEEKFL
>PHT37920.1
DVQVGSSCVLSRTNAPTLNDDVVVGFNDVEEKIIDGLTRGITERDVISIVGMPGLGKTTLAKKVFNDEKDDADLAELLYR
KLKRKRYLIVLDDLWDIKAWDDLRRSFPDDDNGSRILVTSRLQHLASQVESDTKPDNHPTPLRFFTVEESWELLQKKVFA
TDCCPRNLKEPGMRIARSCHGLPLAVTLVSGILARTEKIESWWNEVAESISSYIVDDPTSAVILELSYKHLPDYLKPCFL
YFGEFLMHPHIPVQKLIWLWIAEGFVSKTEGESFEDVAEDYLTDLIGRSLVMATKKSTNGSVKVCHVHDFLREYCKRKAE
EDNFF
>PHT38427.1
RRSPPLKRVPIVEEENVVGFDEEAKTMRSLLTNGSEELQIISIVGMGGLGKTTLAKKVYTDPSIEYHFYNRAWIYVSQQY
SRKEVFLGILDSLSLITDEMYKMNDEKLAIELSSHLRSKRYLVVIDDVWTMEAWDDLKMAFPNTASGSRILLTTRNRDVA
SYANPEGSPHHLRFLTNEESWELLSKKVFRKGSCPLELEDIGLQIAKKCYGLPLAIVVVSGLLLKKEKTRDWWKKVANDV
SSYVARDPKQCMDVLALSYKHLPDHLKVCFIYFGIFPEDFEIPVWKLLRLWTGEGFIQQMGQECLEDTAEEYLEDLVDRN
LVLVAKKRANGRIKTCRIHDILRDLSVKMGSEEKFL
>PHT38428.1
TTWNTVESDSECTPHLQDTVLDLDNDLLTIKSRLIGPPSKLDVVSIIGMGGIGKTTLARQVYDDIYMEHHFYIRAWITVS
QMHQRREMLLGILRYFSLVNDNTYRKSTEQLAEQVYRSLKERRYLIAMDDVWDTNAWDDMKRSFPDDKNGSRVILTSPLA
NVFGRETCPPELEKATVQVVKKCEGLPLAIVVVSGFCSKISKMRGRWEDVAHKIGQVVSRDTEECPNLLVLSYNHLPQRL
KPCFLYMGAFPKNFEISVSRLIKLWIAAEFVKCTPEKDFEEVAEGFLRDLIDRSLIMVKKRTSGGKVKTCEVHDLLHDLI
IRESRKDRSI
>PHT39058.1
VEPSKHLPTHRSNPVNDEEIVGFENESEKIIRYLIRGTNEIDVVPVVGMGGQGKTTIAKKVFNNGSIVHHFDVRAWCIIS
QSYNRRDLLQEIFSQVTGEEDKGDKEDILADKLKKSLTGKRYLIVLDDMWDGKAWDDLRFSFPDVGNRSRIVITTRLEEV
AKQVKHHIDPYSLPFLTSDESLKLLQKKVFQQASCPPSLQDVSTAVAERCKGLPLVIVLVAGIIKRNKMEPSWWHEVKTS
LVSYHGESEGYSLSTMQLSYDNLPDHLRPCLLYMGMFPEDARIPSSELISLWIAECFVQNIESRRLEETAEGYLNDLISN
NVVMVSGRRYNGKVKYCQVHDVVLHFCLKKSREEKFM
>PHT39143.1
HVVDPSEHLPTQHSNPVNDEEMVGFEIAAEKLIQYLTRGTSEQDVIPIVGMGGQGKTTIARKLYNDNIIVSHFDVRAWCI
VSQRYNRRGILQEIFSQVTGSKDNGDEVGELAHKLKKSLTGKRYLIVLDDMWDCMAWDELRLCFPDGNRSRIVITTRLEK
VSTHVMNHTDPYFLPFLTPEESSQLLQKKVFPREGFPPELEDVSLAVAKRCKGLPLVVVLVAGIIKKKKMKEYWWHEVKK
SLLSYLDESEGYGLSTMKLSYDNLPDYLRPCLLYMGMFPEDARIPVSKLINLWIAEGFVQNIDSGISMEEAAEGYLMDLV
RSNVVMASRRRYNGKVKYCQVHDVVLHFCLRKSREEKFM
>PHT39208.1
SVVEPSKHLPTHRSNPVNDEEIVGFENESEKIIQYLIRGTHEIDVVPIVGMGGQGKTTIARKVYNNGSIVYHFDVRAWCI
ISQSYNRRDLLQEIFSQVTGKEDKGDKEDIIADELKKSLMGKRYLIVLDDMWDGKAWDDLRLSFPDVGNRSRIVITTRLE
EVAKQVKHHIDPYSLPFLTSDDSLKLLQIKVFQQESCPPSLQDVSKAVAERCKGLPLVIVLVFGIIKRNKMEASWWHEVK
HSLVSYHVSELISLWIVECFVQNTEESGRLEETAEGYLNDLISSNVVMVSGRRYNGKVKYCQVHDVVLHFCLNKSREEKF
I
>PHT39417.1
EPSKHLPTHRSNHVNDEEIVGFENESEKIIQYLIRGTHEIDVVPIVGMGGQGKTTIARKVYNNGSIVYHFDARAWCIISQ
SYNRRDLLQEIFSQVTGKEDKGDKEDIIADELKKSLMGKRYLIVLDDMWDGKAWDDLRLSFPDVGNRSRIVITTRLEEVA
KQVKHHIDPYSLPFLTSDDSLKLLQIKVFQQESCPPSLQDVSKAVAERCKGLPLVIVLVFGIIKRNKMEASWWHEVKHSL
VSYHVSELISLWIVECFVQNTEESGRLEETAEGYLNDLISSNVVMVSGRRYNGKVKYCQVHDVVLHFCLNKSREEKFI
>PHT39443.1
VDPSKHLPSQHSNPVSDDDEIVGTEKLIRHLTRGTSELDVIPIVGMGGQGKTTIARTVYDDKIIVSHFDIRAWCVISQRY
NLRDLLQKIFSQVTGSMDEGEKDDILADKLRKSLIRKRYLIALDDMWDGMAWDDLRLCFPDCGNNSRIIVTTRLEKVGVQ
VKYHTDPYSLPFLTAEESCQLLHKKAFQTEDCPFRLQDVSQRVAGKCKGLPLVVVLVAGIIKKRKMEESWWNKVKDGLLD
YLDPESEAYSRATMQLSFDNLSDCLKPCLLYMGMFQEDSRIRVSKLVSLWIAEGFVQDIESAEDCLMDLISSNVVMVSNR
EYNGKVKYCQVHDVVLHFCLEKSIEENLL
>PHT39445.1
PSKHQPIQHSDLIYDEEIVGFHNDMKRIIQNLIQGANEVDVVPIVGMGGQGKTTCARKVYSSEIIVSNFDVRAWCIISQT
YNRRELLQEIFSQVTGSKDKGDKDDILADELRRSLMGKRYLIVLDDMWDGIAWDDLRLCFPDSGNRSRIVVTTRLEKVGE
HVKRYTDLYFLPFLTPEESCRLLHKKVFQKDDCPPELQDVSQAVAKRCKGLPLVIVLVAGIIKKKKMEASWWHEVKKSLL
SCLGDSEGYGLSTMKLSYDNLPDYLRPCLLYMGMFPEDARIPASKLISLWIAEGFVQNIESGRLEEAAEEYLMDLIRSNV
VMVSRTRYNGKVKDCLVHDVVLHFCLEKSKEEKFM
>PHT39462.1
QDTLLEENKVVGFDEEAKVVIKRLVKGTKDLDVIPVVGLPGLGKTTLAIKISKDPQVSYDFFLTIWVSVGPQSKLKGVFL
SILKAFKKQTTEYQDMDVKELPKIICEFIDKGGKCLIVLDDVWTTDVVDAVMNVFPEKSKGHRIMITTRDGRIGRYANAN
PHMLKFLEMEESFQLLVNRVFGSNIRRCPEELIEHGESIAKQCFGVPLAVVVIAGALRGRTSKSDWKMVEDNVKHLINKD
DDPKSCLKFVEMSYVYLPEEMKACFLYCGAFPQGFEIPAWKLIRLWISEGLINSNLTGSPEDIAEYYLNDLINRNLVIVV
QKRANGQVKTCRIHDMLHQFCKIEANNEGLF
>PHT39463.1
SVVEPSKHLPTHRSNPVNDEEIVGFENESEKIIQYLIRGTHEIDVVPIVGMGGQGKTTIARKVYNNGSIVQYFDVRAWCI
ISQSYNRRDLLQQIFCQVAGKEDKGDKEDILADELKKSLTGKRYLIVLDDMWDGKAWDDLRFSFPDVGNRSRIVMTTRLE
EVAKQVKHHIDPYSLPFLTPDDSLKLLQKKVFQQESCPPSLQDVSKAVAERCKGLPLVIVLVAGIIKRNKMEASWWHEVK
NSLVSYHGESEGYILSTMQLSYDNLPDHLRPCLLYMGMFLEDARIPVSELISLWIAECFVQNIESRRLEETAEGYLNDLI
SSNVVMVSGRKYNGKVKYCQVHDVVLHFCLNKSREEKFM
>PHT39475.1
EPSKHLPIQHSNPMSDDDEIVGFEIATEKLIWHLTRGTRALDVIPIVGMGGQGKTTIAGKVYDNKIIVSHFDVRAWYVIS
QRYNRRDLLQKIFSQVTGSMDEGEKDDILADKLRKNLIKRRYLIVLDDMWDVNAWDDLRACFLGGRNSSRIIVTTRLEKV
GVQVKCHTDPYYLPFLTTEESCKLLHKKVFQTVDCPLKLHEVSQRVAEKCKGLPLVVVLVAGIIKKRKMEESWWNTVKDG
IFDYLDPESEAYSRATLNLSFDNLSDCLKPCLLYMGMFPEDSRISVSKLISLWIAEGLVQDIESAEDCLKDLISSNVVMV
SNREYNGKVKYCQIHDVVLHFCLEKSRECNFM
>PHT39594.1
KELARTSSSSTRYATGPSTIVGMEDDFKTVVDHLTAQTDELTVTPVVGMGGIGKSTLATRVYHDQFIGHRFDTCAWVTVS
ENYNERQVLLDVVSSIRRINKSDKSIKNVNSDQLAEIAYRSLKGRRFLIVIDDLWSNEAWDQMQRLFPDDKKKSRILLTT
RLKYVADYVSCPEFPPHNMSFLTSDDSWSLFTETLFRKDPCPPQLEPIGKHIIQHCQGLPFSITVIAGLLGKVDPTRDNW
KKVEENLNLFFGTVSEQCQTILSLSYRYLPQHLKACFLYIGGFPEDIEISVSKLIRLWIAELFVKPRSNKRLEVVAEEYL
QDLIDRSLILAGTRRPDGRMKTCKIHDLLRQLCIRESQLDNFM
>PHT40281.1
NPVRQVVETTQLDEVVVGFDEEADLLIDRLTRGPKYLDIVSIVGMPGLGKTTLAKKVYHDVNIRNYFDVQAMCCVSQAYD
RRKLLLDILNQVKSSNQQNEKNPADALRKFLIRKRYLLYIDDIWSVDTWDDLRRCFPDDDNGSRILLTSRLSDVASEINP
DREPLHLRFLFENESWELMKIKLFKEQTCPPDLSKVGENIARKCQGLPLLVILVAGVLSGISQNEESWRKIAESINLDSV
TSAKECLDVIELSYKHLPDSLKPCLLYFASFREDEEISFSKLAWLWTIEGFVPTTEAKSVELVAESLLNDLIGRSLIMVS
KKRSVGGVRTCHIHDMLHDFCVTKAKEEKFM
>PHT40287.1
NPVRQVVETTQLDEVVVGFDEEADLLIDRLTRGPKYLDIVSIVGMPGLGKTTLAKKVYHDVNIRNYFDVQAMCCVSQAYD
RRKLLLDILNQVKSSNQQNEKNPADALRKFLIRKRYLLYIDDIWSVDTWDDLRRCFPDDDNGSRILLTSRLSDVASEINP
DREPLHLRFLFENESWELMKIKLFKEQTCPPDLSKVGENIARKCQGLPLLVILVAGVLSGISQNEESWRKIAESINLDSV
TSAKECLDVIELSYKHLPDSLKPCLLYFASFREDEEISFSKLAWLWTIEGFVPTTEAKSVELVAESLLNDLIGRSLIVVS
KKRSVGGVGTCHIHDMLHDFCVTKSKEEKFM
>PHT42597.1
AKHLPTQNSNPANDEEIVGLENEAEIIIHFLSRGTNELDIIPIVGMGGQGKTTLARKVYNNGMIVFHFDCLAWCSISQTY
SRIELLQEIFSQVTGSKGKVDEVGKLADMLMKSLMCKRYLIVLDDKWDVTAWEDLMLSFPDDKNRSRITVTTRLEKVGEH
VLKHTDPYSLPFLTPDESLQLLQKKVFQQERCPPELYKVSQAVAKRCKGLPQVIILVAGIIKRKKMEESWWHEVKNALFS
YLDESEEYSLSTMQLNYDYLPDHLRPCLLYVGMFPEDARIPVSKLISLWIAEGFVQNIESGRLEETAEDYLVEGLMKKIE
SARLEETVEHYLAEGFLQNIESGRLEETAEDYSIELIRNNVVLVSKREYNATLKPLIHLKY
>PHT44385.1
PVESKSLTVGKIVVGFEEETQLIISKLTSVAKNLDVISIIGMPGSGKTTLAYKVYNDEFVSRRFDIRAWCTVGQEYDKRN
LLEKVYNQVTCPDSKLSENIDVADELRRHLIGKRYLIVLDDLWDTDAWDKLTRPFPLVENGSRIILTSRDMEVGLYGKRS
TDPLNLRLLRPEESWELLEKRAFGNDCCPDELLDVGKEIAENCKGLPLVADLIAGVIAGREKKKSEWLEVRNNLNSFSLN
SEVDVMKVIDSEVMKVIELSYDHLPCHLKPCLLYLARFPKDTTMETDVLKMYWHAEGLVEQTEMMSMEEVMEVYLDNLIS
SSFVILFNERGNHPTCQLHDLVHYFCFTKARKEKLF
>PHT44447.1
KNPVERKSLTTGKVIVGFKEETNWLISKLTSGPKDVDVISITGMPGSGKTTLAYKVYNDESVCSHFDVRAWCTVDQEYDE
KKLLVKLFNQVTGSDLKSSEDIDVADKLRKQLYGKRYLIVLDDVWDTTTWDDLTRPFPEAEKGSRIILTTRQKEVAFHGK
GNTDPLNLRLLRPEESWELLEKRAFGEQSCPDELLDVGKEIAENCKGLPLVADLIAGVIAGLEKKKVAWLEVRNNLNSFI
FGSEVDVMKVIELSYDRLPHHMKPCILFLASFPKDTAMERVMLKIYWRVESLVEQTEMKSLEEEMEIYLDKLISCSLVIA
FNEIGDAPTCQLHDLVHNFCLIKAREEKWF
>PHT44449.1
KPVESKSLTAGKIIVGFEEETNWLITKLTSGPKDLDVISIIGMPGSGKTTLAYKVYHDKSVARRFDTRAWCTVGQEYDKR
KLLEKVYNQVTGSDSKLSENIDVADELRRHLIGKKYLVVLDDLWDTDTWHKLKRPFPLDENGSRIILTTREMEVALDGKR
DTDPLKLRLLKSEESWELLEKRAFGVQSCPDELLDVGKEIAENCKGLPLVADLIAGVIAGREKTKSVWLEVRNNLNSFIF
GSEVDVMKVIELSYDHLPHHLKPCFLYLARSLKDTALDRNRLKMFWCAEGLVEQTEMISLDEVMEIFLDNLISSSLVISY
NDIGDQPICQLHDLVHDFCLIKSKEEKLL
>PHT44456.1
NPTKKTVESKSLTAGKIIVGFEEETNWLISKLTSGPKDVDVISITGMPGSGKTTLAYKVYNDESVCSHFDLRAWCTVDQE
YDEKKLLVKLFNQVTDSDLKFSEDIDVADMLRRQLFGKRYLIVLDDVWDTTTWDDLTRPFPEVEKGSRIILTTRQKEVAF
HGKGNTDPLNLRLLRLEESWELLEKRAFGNEICPDELLDVGKEIAQNCKGLPLVVDLIAGVIAGREKTKCVWLEIRNNLN
TLILNSEVDVMKVMELSYDYLPLQLKPCFLYLAKYQKDTEMYRTRLKMFWRVEGLVEQTEMKSVEEVMEIYLDNLISSSL
VIAFNEIGDDPTCQLHDLVHDFCLIKAREEMLL
>PHT44485.1
KNPVERKSLTTGKIIVGFKEETNWLISQLTSGPKDLDVISITGMPGSGKTTLAYKAYNDESVCSHFDLRAWCTVDRDYDE
KEVLVKLFNQVTGSDLKFSEEIDVADELRKKLYGKRYLIVLDDVWDITTWDDLTRPFPEANKGSRIVLTTRQKEVAFHGK
SNSNPLNLRLLRDEESWELLEKRAFGNKSCPDELLDVGKEIAQNCKGLPLVADLIAGVIAGLEKEKSVWLEVRNNLNSFI
LNSEVDVMKVIEISYDHLPLQMKPCFLYLACFSKDAEIHRKVLKMYWRAEGLVEPTEMMSVDEVTEIYLDNLISSSLVIA
FNEIGYYPTCQLHDLVHDFCLIKAKEEKLF
>PHT44496.1
KNPFERKSLTTGKIIVGFKEETNWLISKLTSAPKDLDVISITGMPGSGKTTLAYKVYNDEAVCSHFDLRAWCTVDQEYDE
KKLLVKLFNQVTRSDLKFSEDIDVADMLRRELFGKRYLIVLDDVWNTTTWDDLTRPFPEVEKGSRIILTTRQKEVALHGK
GNTDPLNLRLLSPEESWELIEKRAFGEQSCPDELLDVGKEIAENCKGLPLVSDLIAGVIAGREKEKSVWLEVRNNLNSFI
LNSEVDAMKVIELSYNHLPHHLKPCLIYLASFPKDREIQFDALQIYWRAEGLAEQTEVLQVYFDSLITSSLVTSFNEIGY
RQTCQIHDLVHDFCLIKAREEKLF
>PHT44502.1
NSTKKPVERKSLTTGKITVGFNEETNWLISKLTSGPKNVDVISIIGMPGSGKTTLAYKVYNDESVCSHFNIRAWCTVDQE
YDEKKLLVKLFNQVTGADLKSSEDIDVADKLRKQLYGKRYLIVLDDVWDTTTWDDLTRPFPEVEKGSRIILTTRQKEVAF
HGKGNTDLLNLRFLRPEESWELLEKRAFGDQRREKIKSVLLEVRNNFNSIILNGELDVMKVIELSYDHLSHQLKPCFLYL
PTFEKDQEINIDQLKVYWRAEGLVEQMGMKSLEEAMEIYLDNLISSTLVIAFNEIGRSPTCQLHDLLHDFCWIKAKEEKL
F
>PHT44556.1
GKSLTAGKIIVGFEEYADWIISKLNSGPKDLDVISITVGQVYDKRNLLEKVYNEVTGADYKLSENIDVADELRRHLFGKR
YLVVLDDLWDTDTWDKLIRPFPLVENGSRIILTSREIEVALYGKRNTDPLKLRLLKSEESWELLEIRAFGEKICPDELLD
VGKEIAKNCKGLPLVADLIAEVIAGREKKKSVWLEVRNNLNYFMLNSEVEVIKVIELSYDHLPHQLKPCFLHFASIPKDN
ASHKHLLKMDWLNEGLVERTDMKSVEEVMEVYLDNLISCSLVISFNEIGSSPTCQLHDLVHDFCLIKAKEEKLF
>PHT44570.1
KESTVQEFPSSSIRILNVENSMVERDDQRKRLVEDLTRSYSGEPKVIPIVGMGGIGKTTLANEVYNDGCIRSHFDVCAWA
TISQQHNVKEILLSLLRSTKSDTFDMNDEAELANMLQKSLKGKRYLLVLDDMWKSEAWDAVRLCFPIENKGSGILLTTRN
TEVARDAGTENLFFQLNLMDPNESWNLFKSVAFANEALPSYLETIGKQIAEKCHGLPLTIAVVAGLLKSKRAIKDWESVE
KDVKSFVTNDPDERCSRVLGLSYNYLTSGLKACLLHFGIFREDSEIPVKKLMRTWMAEGFLKLENDLEGEADKCLQELVD
RCLVLVCKKSLDGTKIRSCKVHDLIHDLCVREIQRENIF
>PHT44573.1
TVLNSTKMTVENKSLTAGKIIVGFEEETNWLISKLTSGPKDLDVISITGMPGSGKTTLGYKVYNDKSVCSHFDLRAWCTV
DQDYDEKEVLVKLFNQVTGSDLKFSEDIDVADKLRKQLYGKRYLIVLDDVWDTTTWDELTRPFPKVEKGSRIILTTRQKE
VACHGKGITDPLNLRLLRPEESWELLEKRAFGEESCPDELLEVGKEIAQNGKGLPLVVDLIAGVIAGREKSKSVWLEVRN
NLNSFILNSEVDVMKVIELSYDHLPHHMKPCFLYLARFRKDKKINRNLLKMYWRAEGLVERMKMMNVEEEMEIFLDNLIS
SSLVIAFNEIGNLPACQIHDLVHDFCLIKAREEKLF
>PHT44582.1
VVNSTKKIVESKSLTVGKIIVGFEEETNWLISKLTSGLKDLDVISITGMPGSGKTTLAYKVYNDESVSRRFDIRAWCSVG
QEYDKINLLEKVYNQVSGPDSKLSENIDVADELRRHLLGKRYLIVLDDLWDTDAWDKLTRPFPLVENGSRIILTSRDMEV
GLYGKRNTDPLNLRLLRHEESWELLEKRAFGNKSCPDELLDVGKEIAQNCKGLPLVVDLIAGVIAGREKTKSVWLEIRNN
LNSFILNSEVYVMRVMKLSYDHLPLQLKPCFLYLARYPKDSAVDRDWLKIFWCAEGLVEQTELKSLEEVMEIYLDNLISS
SLVIAFNEIGNYPTCQLHDLVHDFCLIKAKEEKLF
>PHT44589.1
IVVNSTKNPVESKSLTTDKIIVGFEEETNWLITKLTSGPKDLEVISIIGMPGSGKTTLAYKVYHDKSVARRFDTRAWCTV
GQEYDKIKLLEKVYNQVTGSDSKLSENIDVANELRRHLLGKKYLVVLDDLWDTDTWDKLKRPFPLDENGSRIILTTREME
VALHGKRNTDPLKLRLLKSEESWELLEKRAFGEKSCPDELLDVGKEIAQNCKGLPLVADLIAGVIAAREKTKSVWLEVRN
NLSSFILSSEVDVMKVIELSYDHLPHHLKPSFLFLARWPKDTTVDSDVLKMFWRTEGLVEQTEMMNVEEVMEIYLDNLFS
SSLVIAFNEIGNLPTFQIHDLVHDFCLIKARQEKLF
>PHT44592.1
ANSTKKPVERKSLTTDKMIVGFKEETNWLITKLTCGPKDLDVISITGMPGSGKTTLAYKVYSDESVCSHFDLRAWCTVDQ
EYDEPKLLVKIFNQVTSSDLKFSEEIDVADKLRKQLYGKRYLIVLDDVWDTTTWDDLTRPLPEVEKGSRIILTTRQKEVA
FHGKGNTDPLNLRLLSPEESWELIEKRAFGDQSCPDELLEVGKEIAENCKGLPLVADLIAGVIAAREKTKSAWLEVQNNL
SSFILRSEVDVMKVIELSYDHLPHHLKPSFLYLPRWPKDTTVDIDMLKMFWRTEGLVEQTEMMNVEEAMEIYLDNLISSS
LVIAFNEIGDFPTCKIHDLVHDFCLIKARGEKLF
>PHT44603.1
KSLTGGKIIVGFMEETNWLIRKLTRGPASLDVISVTGMPGSGKTTLAYKVYHDKSVCSHFDLRAWCTVDQEYNENNLLVK
LLNQVTSSDLKFSEDIDVADKLRKQLYGKRYLIVLDDVWDIDTWDDLTRPFPKVVNGSRIILTTRQKKVAFHAKGNTDPL
NLRLLRPEESWELLEKRAFGKESCPVELLDVGKEIAQNCKGLPLVVDLIAGVIAGREKTKSLWLEVRNNLNSFILNSEVD
VLKVIELSYDHLPHHLKPCLIYLASFPKDSEVDRDELKMYWRAEGLIEHTGMKSVEEVMEVYLDNLISSSLVIAFSDIRN
LPICQIHDLVHDFCLVKAREEKLF
>PHT44604.1
VVHSTKKSVESKSITAGKIIVGFEEETNWLFSKLTSGPKELDVISITGMPGSGKTTLAYKVYNDESVCSHFDLRAWCTVD
QEYDEKKLLMKLFNQVAGLDLKFSEDIDVADKLRKQLYGKRYLIVLDDVWDTTTWDDLTRPFPDVEKGSRIILTTRQKEV
AFHGKGNTDPLNLRLLKPEESWELLEKRAFGEQSCPDELLEVGKEIAQNCKGLPLIVDLIAGVTAGLEKKKAVWLEVRNN
LNSFILNSEVDVMKVIELSYEHLPHHMKPCFLYLASFPKDAKISRDRLKMFWRAEGLVEQTEMMSLEEVMEIYLDNLISS
SLVIASNDIGDIPTCQLHDLVHGFCLIKAREEKLF
>PHT44622.1
SPKKPVESNSLTDGKIIVGFEEETNWLISKLTSGPKDLDVISIIGMPGSGKTTLAYKVYNDESVCSHFDLRAWCTVNREY
NKKLLVKLFNQVTGSDLKFGEEIDVADKLRKQLYGKRYLIVLDDVWDTTTWDDLTRTFPKVEKGSRILLTTRQKEVAFHG
RDNTDPLNLRLLRPEESWELIEKRAFGKKSCPDELLDVGKEIIQNCKGLPLVADLIAGVIAGREKTKSVWLEVRNNLNSF
ILNSEVDVMKIIELSYDHLPHHVKPCLLDLASYSKGTEINRDVLKIYWRAEGLVEQTELKSLEEVMEIYLDNLISSSLVT
AFNELGEVPTCQLHDLVHDFCLIKAREEKLF
>PHT44644.1
KNPVESKSLTTGKIIVGFEEETNWLITKLTSGPKDLEVISIIGMPGSGKTTLAYKVYHDKSVARRFDTRAWCTVGQEYDK
IKLLEKVYNQVTGSDSKLSENIDVANELRRHLLGKKYLVVLDDLWDTDTWDKLKRPFPLDENGSRIILTTREMEVALHGK
RNTDPLKLRLLKSEESWELLEKRAFGEKSCPDELLDVGKEIAQNCKGLPLVADLIAGVIAEREKTESVWLEVRNNLNSFI
FGSEVDVMKVIELSYDHLPHHLKPCFLYLARSVKDTAIDRDILKFLWRAEGLVEQKGMKSVDELMQIYLDNLISSSLVIA
FNEIGDVPTCKIHDLVHDFCLIKARGEKLF
>PHT44764.1
VNSTKKPVERKSLTTGKVIVGFKEETDWLIRKLTNGPANLDVISIFGMPGSGKTTLAYKVYNDKSVCSHFDLRAWCTVYQ
EYDEKTLLVKLFNQVTGSDLKFGVDVADMLRKQLFGKRYLIVLDDVWDIDAWDGLTRPFPEAKKRSRIILTTRQKEVAFH
AKGNTDPLNLRLLSPEESWELLEKRAFGNDSCPDELLEVGREIARNCKGLPLVADLIAGVIVGREKTKTAWLEIRNNLNS
FILNSEVEVMKVIELSYDRLPNHLKPCLLDLATLRKDTAIIINVLKAYWRAEGFVEEVMEVYLDNLISSSLVIIYNEIGH
HSTCRIHDLVHDFCSIKARKEKFY
>PHT44800.1
AGKIIVGFEEETNLLISKLTSGTKDLDVIIITVDQEYGEKKLLMKLLNQIIGSDLKFGEEIDVADKLRKQLYGKRYLIVL
DDVWDIDTWDELTRPFPEVEKGSRIILTTRQKEVAFHAKANTDPLNLRLLRPEESWQLIEKRAFGKESCPDELLDVGKEI
VQNCKGLPLVADLIAGVIAGREKTKSVWLEVRNNLKSFILNSEVDVMKVIELSYDHLPHHVKPCFLFLARCLKDTAVDRD
VLKMFWRAEGLVEQTEMMSVEEVMEIYMDNLISSSLVIAFNEIGNVPTCQLHDLVHDFCFIKARQEKLF
>PHT44808.1
VNSIKKPVESKSMTASKIIVGFEEETHWIISKLTSGPKDLDVISITGMPGSGKTTLAYKVYNDESVSRRFDIRAWCTIGQ
EYDKKELLEKVYKQVTGSDSKLSENIDVADELRRHLIGKRYLIFLDDLWDIDTWDKLKRPFPVVENGSRMILTTRKMEVA
LYGKHNTDPLKLRLLRSEETWELLEKRTFGKESCPNELLDVGKEIAQNCKGLPLVADLIAGVIAGREKKKTAWLEIRNNL
KSYVFNSEVDVMKVIELSYDHLPHHLKPCLLYLASAPKSSGLQVNWPAQGLVEQTEMKSMVYFDNLISSNLVTFINEIGN
EPIFLMHELISDFCLIKAKEEKLF
>PHT48570.1
ANSSNKPVINKSSIASKIIVGFEEETEWIIRKLTSGPAEVDVISIVGMPGLGKTTLAYSVYTKKSIVGHFDVRAWCKVDQ
ERNEKKLLQKIFSEVIGLKERVREDDIDGDIADKLRRQLFEKRYLIVLDDLWDTATWDELTRPFPTEFQKGGRVILTSRK
KEVALHGKCHSDPLDLRLLQPEESWELLQKRIFGEERCPNELKDVGEKIAQKCNRLPLVLDLIGRVVSRMEKKEALWLEV
LNNLSSFIFKDEEEVMKVIQLSYDHLSGHLKPCLLYLASYPKDEDIAISWLKDLWSDEGLVEPTDLKSVEEVTEVYVDEL
ISSSLVIVRGGRHLSCQIHDLVHDFCSIKARKEKLF
>PHT48592.1
EHATNSILARDQGFEEETEWIIRKLTSRPAEIDVISIVGMPGLGKTTLAYKVHNDKSVIGHFDVRACFNEDGIDNDVADK
LRKYLFGKRCLIVLDDLWDTATWVELTRPLYTIPSEFQKGSRVILTSRKKEVALHGKCYSDPLDLRLLRSEESWELLEKR
VFREERCPDELKDVGDKIAQKCGGLPLVLDLIGGVISRKEKKEALWLEVLNNLSSFIFKDEEEVMKVIQLSYDHLSDHLK
PCFLYLASYPKDKDIEISSLKDLWSDKGLVEPTALKSVLEVYVDELISISLVIVRGGRHTSCQIHDLVHDFCSIKARKEK
LF
>PHT48669.1
ISANSPNKPVENKLSITGKIIVGFEEETEWIIRKLTSGPAELDVIPIVGMPGLGKTTLAYKVYNDKSVVCHFDVCAWCTV
DQERNEKKLLQKIFNEAIGPKGRVNEDGIDNDVADKLRKWLFGKRYLIVLDDLWDTATWDELTRPFPTEFQKGSRVILTS
RKKEVALHGKCHSDPLDLRLLRPEESWELLEKRVFGEEHCPDELKDVGEKIAQKCDGLPLVLDLIGGVISRKERKEALWL
EVLNNLSSFIFKDEEEVMKVIQLSYDHLSDHLKPCFLYLASYPKDKDIRISELKDLWSDEGLVEATDLKSVEEVTEVYVD
ELISSSLVIVRGGRHPTCQIHDLVHDFCSIKARKEKLF
>PHT48773.1
VINKSSISGKIIVGFKEETKRIIRNLTSGPAEIDVISIVGMPGHGKTTLAYRVYNEKSVVGHFDVRAWCTVDQERNQKKL
LQKIFNQVNGLKGSFNEEGIDDDIADKLRKHLFGKRYLIVLDDLWDTATWDELTRPLFTIPSEFQKGSRVILTSRKKEVA
LHGKCHSDPLDLRLLRPEESWELLEKRVFGEEHCPDELKDVGAKIAEKCNGLPLVLDLIGGVISRKEKKQALWLEVLNSL
SSFIFKDEEEVMKVIQLSYDHLSDHLKPCFLYLASYPKDKNIRISWLKDLWSDEGLEEPTDMKSVEDVTKVYVDELISSS
LVIVRGGRHPSCQIHDLVHDFCSIKARTEKLF
>PHT48989.1
NKPVINKSSIASKIIVGFEEETEWIIQKLTSGPAEVDVISIVGMPGLGKTTLAYRVYTEKSVVGHFDVRAWCTVDQERNE
KKLLQKVFNEVIGLKERVSVDDIDDDVTDKLWRQLFGKRYLIVLDDLWDTATWDELTRPLYAIPSEFQIGSRVILTSRKK
EVALHRKFHSDPLDLRLLRPEESWELFEKKVFGEERCPDELKDVGEKIAEKCDGLPLDEEEVMKVIQLSYDHLSDHLKPC
FLYLASYPKDKDIDFCWLKELWSDEGHVEPTALKSVEEVTEIYVDELISSSLVIVKGGSEQSCQIHDLVHDFCSIKARKE
KLF
>PHT48990.1
TKPVENKSSIASKIIVGFEEQTEWIIRKLTSGPSEVDVISIVGMPGLGKTTLAYKVYNEKSVVGHFDIRAWCTVDQGRNE
KKLLQKIFNQVIGLKERFSEDDIDDDVADKLRKELFGKRYLIVLDDMWDTGTWDELTRPFPTEFQKGSRVILTSRKKEVA
LHGKCHSAPLDLRMLRPEESWELLEKRIFGEEHCPNELKDVGEKIAQKCDGLPLVLDLIGGVISRMEKKEALWLEVLNNL
SSFIFKDEEEVMKVIQLSYDHLSNHLKLCLLYFASYPKDEVIYFSRLTDLWSDEGLVEPTDLKSVEEVMDVYVDELIASS
LVIVRGRGEEKSCQIHDLVHDFCSIKARKEKLF
>PHT48991.1
NCPNKPVENKSSIACKIIVGFEEETEWIIRKLTRGPTEIDVVSIVGMPGLGKTTLAYSVYNAKSVVGHFDVRAWCTVDQE
RNEKKLLQKIFNQVTGLKGNFIEDGIENDVADKLRKHLFGKRYLIVLDDLWDTATWDELTRPLYTIPSEFQKGSRVILTS
RKKEVALHGKCHSAPLDLRMLRPEESWELLEKRIFGEEHCPNELKDVGEKIAQKCDGLPLVLDLTGGVISRMEKKEALWL
EVLNNLSSFIFKDEEEVMKVIQLSYDHLSDHIKPCFLYLASYPKDEDIMISKLKVLWSDEGLVEPTDLKSVEEVMDVYVD
ELIASSLVIVRGRGEEKSCQIHDLVHDFCSIKARQEKLF
>PHT48993.1
NCPNKPVENKSSIACKIIVGFEEETEWIIRKLTRGPTEIDVVSIVGMPGLGKTTLAYSVYNAKSVVGHFDVRAWCTVDQE
CNEKKLLQKIFNQVTGLKGNFIEDGIENDVADKLRKHLFGKRYLIVLDDLWDTATWDELTRPLYTIPSEFQKGSRVILTS
RKKEVALHGKCHSAPLDLRMLRPEESWELLEKRIFGEEHCPNELKDVGEKIAQKCDGLPLVLDLIGGVISRMEKKEALWL
EVLNNLSSFIFKDEEEVMKVIQLSYDHLSNHLKLCLLYFASYPKDKVIYFSSLKDLWSDEGLVEPTDLKSVEEVMDVYVD
ELIASCLVIVRGRGEEKSCQIHDLVHDFCSIKARKEKLF
>PHT49005.1
TKPVENKSSIASKIIVGFEEETEWIIRKLTSGPSEVDVISIVGMPGLGKTTLAYKVYNEKSVVGHFDIRAWCTVDQERNE
KKFLQKIFNQVIGLKERFSEDDIDDDVADKLRKELFGKRYLIVLDDMWDTGTWDELTRPFPTEFQKGSRVILTSRKKEVA
LHGKCHSAPLDLRMLRPEESWELLEKRIFGEEHCPNELKDVGEKIAQKCDGLPLVLDLIGGVISRMEKKEALWLEVLNNL
SSFIFKDEEEVMKVIQLSYDHLSNHLKLCLLYVACYPKDEVIYFSSLTDLWSDEGLVEPTDLKRVEEVTEVYVDELIASS
LVIVRARGEEKSCQIHDLVHDFCSIKARKEKLF
>PHT49008.1
EHAINSILARDYGFEEEKEWIFQKLTSGPAEVDVISIVGMPGLGKTTLAYRVYTEKSVVGHFDVRAWCTVDQERNEKKLL
QKVFNEVIGLKERVSEDDIDDDVTDKLRRQLFGKSRVILTSRKREVALHGKFHSDPLDLRLLRPEESWELFEKKVFGEER
CPDELKDVGEKIAEKCDGLPLVLDLIGGVISRKEKKEALWIEVLNNLSSFIFKDEEEVMKVIQLSYDHLSDHLKPCFLYL
ASYPKDEDIDFCWLKELWSDEGHVEPTALKSVEEVTEIYVDELISSSLVIVKGGSEQSCQIHDLVHDFCSIKARKEKLF
>PHT49009.1
CPNKPVENKSSIACKIIVGFEEETEWIIRKLTRGPTEIDVVSIVGMPGLGKTTLAYSVYNAKSVVGHFDVRAWCTVDQER
NEKKLLQKIFNQVTGLKGNFIEDGIENDVADKLRKHLFGKRYLIVLDDLWDTATWDELTRPLYTIPSEFQKGSRVILTSR
KKEVALHGKCHSAPLDLRMLRPEESWELLEKRIFGEEHCPNELKDVGEKIAQKCDGLPLVLDLIGGVISRMEKKEALWLE
VLNNLSSFIFKDEEEVMKVIQLSYDHLSNHLKLCLLYFASYPKDKVIYFSSLTNLWSYEGLVEPTDLKSVEEVTEVYVDE
LIASSLVIVRGRWGKRSFQIHDLVHDFCSIKARKEKLF
>PHT49012.1
IFTNSPNKPVENKLSIASKIIVGFEEETEWIIRKLTSGPSEVDVISIVGMPGLGKTTLAYRVYNDKSVVGHFDVRAWCTV
DQERNEKKLLQRIFNQVIGLKGSFNEDGIDNDVADKLRKHLIGKRYLIVLDDLWDAATWDELTRPFPSEFQKGSRVILTS
RKKEVAVHGKCHSDPLDLRLLRPEESWELLEKRVFREEHWPDELKDVGEKIAQKCDGLPLVLDLIGGVISRKEKKEALWL
EVLNNLSSFIFKDEEEVMKVIQLSYDQLSDHLKPCFLYLASYPKDKDIQISSLKDLWSDEGLVEPTDLKSVEEVMEVYVD
ELISSSLVIVRGGRHSSCQIHDLVHDFCSIKARMEKLF
>PHT49013.1
NSPNKPVEKKSSTTSKIIVGFEEETEWIIRKLTGGPSEVDVISIVGLPGLGKTTLAYRVYNDKSVVDHFDVRAWCTIDQE
RNEKKLLQRIFNEVIGLKERVSEDNIDNNVADDLRKQLFGKRYLIVLDDLWDTATWDELTRPLYAIPSEFQKGSRVILTS
RKKEVAKHAKCSDPLDLRLLRPKESWELLEKRVFGEEHCPDELKDVGEKIAEKCYGLPLVLNLISGIISRKEKKEALWLE
VLNNLSSFIFKDEEEVMKVIQLSYGQLSDHLKPCLIYLASYPKDEYFAISYLEYLWSAEGLMEQSEVKVYVDELISSSLV
VVSNERGAHPHFQIHDLVHDFFLRKARKEKLF
>PHT49083.1
SSIAGKIIVGFEEETEWIIRRLTSGPAEVDVIAIVGMPGLGKTTLAYKVYNEKSVVGHFDVLAWCTVDQQRNEKKLLQKI
FNQVIVLKERDSEDDIDDDVADKLRKYLFGKRYLIVLDDLWDTATWDELTRPLYSIPSEFQKGSRVILTSRKKEVALHGK
CHSAPLDLRLLRPEESWELFTKNVFGEEHCPDELKDVGEKIAEKCDGLPLVLDLISGIISRKEKKEALWLEVLNNLSSFI
FKDEEEVMKVIQLSYDHLSDHLKPCFLYLASYPKDEDIDISLLKQLWSDEGLVEPTDLKSVEEVMDIYVDELIASSLVIV
KGRGEEKSCQIHDLVHDFCSIKARKEKLF
>PHT49089.1
NKPVENKSSIAGKIIVGFEEETEWIIRKLTSGPSEVDVISIIGMPGLGKTTLAYRVYNEKSVVGHFDIRAWCTVDQERNE
KKLLQKIFNEVIGLKERVREDDIDEDVADKLRRKLFGKRYLIVLDDLWDTATWDELTRPLYAIPTEFQKGSRVILTSRKK
EVALHGKCHSDPLDLRLLRPEESWELFEKRIFGEERCPNELKDVGEKITQKCDGLPLVLDLTGGVISRMEKKEALWLEVL
NNLSSFIFKDEEEVMKVIQLSYDHLSDHLKPCFLYLASYPKDKDILISQLQYFWSAETLVEPSSLKSVEEVTKVYVDELI
SSSLVTVKKDLWDQLICQIHDLVHDFCSMKARKEKLL
>PHT49127.1
NKPVINRPSIASKIIVGFEEETEWIIRKLTSGSAEVDVISIVGMPGLGKTTLAYRVYTEKSVVGHFDIRAWCTVDQERNE
KKLLQKIFNEVIGLKESVSEDYIDDDVADRLRRRLFGKRYLIVLDDLWDTATWDELTRPFPTEFQKGSRVILTSRKKEVA
LHGKRHSAPLDLRLLRPDESWELLEKRVFGEERCPDELKDVGEKIARKCDGLPLDEEEVMKVIQLSYDHLSGHLKPCLLY
LASYPKDKNIAISWLKDLWSDEGLVEPTDLKSVEEVTEVCVDELISSSLVIVRGGRHPSCQIHDLVHDFCSIIARKEKLF
>PHT49249.1
HPSRYVGKLIPESIIVGLEDDLTKIIRRLKGPTSTREVIPILGMGGIGKTTLARKAYDDPEIRHRFDIRVWVTVSQEYQT
RDMLLDVLRCISQLTREIEKESDDRLMDMIRKKLMNKRYLVVMDDIWSSDAWDLMTRTFPENNNRSRIILTSRLKDMSTH
ADPDSIPHEISLLNLDQSWKLLHDNLFGLQQVCPPELEYIGKQVSQKCGGLPLALLVVAGHLSKIARTTESWKDVAKSVN
EVVTNESDICLGVLAMSYGYLPNRLRPCFLYMGVFPEDKEVDIKRLINLWDSEGFISEEVGRKCFEELVSRNLIMVRKRR
SNGEAKTCSVHDLVRELILREAKKEKFLQVSRYPSANKLHVH
>PHT51599.1
ESAVQEFPSLSKDNVEKNMVGRDDQRERLVEHLTTGYSGEPKVIPIVGMGGIGKTTLANEVYNDACIRSHFYVCAWATIS
QQHNVKEILLSLLHSTKGDKVFTESEAELADMLQKSLKGKRYLIVLDDLWKTEAWDAVRQCFPRENKGSGILLTTRNTEV
ARYAGTKNSLLMRFMDEDESWNLFKSVAFSSEELPFDLETIGKQIADECHGLPLTIVVVAGLLKSKRVIEDWESVGKDVK
SFVTNDPDERCSRVLGLSYDHLTSDLKTCLLHFGIFPEDSDIPVKRLVRSWMAEGFLKLENDMEGEAEKCLQELVDRCLV
LVGKKSLDGTKIRSCKVHDLIYDLCLREIQRGNVF
>PHT51826.1
EFLVQDSSSVKHTPYVENNMVGRDDQRKRMLTELTRYGGSSGDLKIIPIVGMGGIGKTTLAKEVYNDESIRLHFNVHSWA
TVSQKHNVKEILLSLLGCAKGENFYKYSEADLADMLQKSLKGKRYLIVLDDMWDSEAWEAVRLCFPSENNGSRILLTTRN
TELASYAGTESLSLQMDLMCPVESWNLFESIVFSNEVLPLEFKIIGKQIVDKCHGLPLSIAVVAGLLKSKRTIEYWENVS
KDVKPITNNPDKQCLDVLGLSYNHLTSDLKACLLYFGIFPEDNVISAKRLMKFWIAKGLLKLENDLEGEAEKCLQELVDR
CLVLVCKKSPDGTKIRSCKVHDLIHDLCLREVQRENVF
>PHT51860.1
KAQNLTITSTSQHTLERENMMVGREIEFEMMQDQLARGASEVEVVSIVGMGGIGKTTLANKLFCDPFIVSRFDIRAKVTV
TQAYCARNVLLDLLSSISGSGRIGGLCEQQDDGQLADQLQKLLKGRRYLIVIDDIWAKEAWDDIKLCFPECNCRSRILMT
TRNMEVAEYASSGKLPYQLLFLSSVESWNLLYEKVFVKECFSPEFENIGKQIALNCKGLPLTIVVISGLLQKIGKSLDEW
KSVAENVSSVVSTDIDVQCMKVLALSYHHLPQHLRACFLYFAIFPVDKLIFVNKLVRLWAAEGFLKVDEMKNMEEVGKEC
LKDLTDRNLIFIHRVSRLDGKIKACGMHDMIRELCLREARNTNFV
>PHT51869.1
SPATLVRSPSGQQKPVGFQDELEKIIDRLRHGPRELDIISIVGMAGIGKTTLAKRAYNDPLVVNRFEVRAWTTVSQEYRE
KDILFDFFYQVVPPTNEMNQESYEQAAYQVYDGLMNHPPKEIYEGSEDEIADRLKKSLKRKRFLIVVDDMWSTAAWDNMS
RLFPDDENGSRVILTSRLIDVATYANPDRQPHQLNFLNNDEGWELLCQKLFGKRGCPSELEEIGRSIAEKCQGLPLAIVV
VAGHLSKMSKTPDCWNTVAESVGSVVNREPGQCLDILALSYNYLPQHLKACFLYMGAFPEDFEIPVWKLIRLWIAEGFLN
ATVLMTVEEIADECLEDLIGRSLILAEKWSNGKLKTCKLHDIMRDFCLEEAKRQNFL
>PHT52002.1
KEFLVQDANSVKHTPYVENNMVGRDDQMKRMLTELTRYGGSSGELKVISIVGMGGIGKTTLAKEVYTDESIRLHFNVHYW
ATVSQKHNVKEILLSLLRCAKGENFYMDDEAELADILQKSLKGKRYLIVLDDMWYSEAWDAVRLCFPSENNGSRILLTTR
NTEVACSAGTGSLSLQMDLMGTDESWNLFESIAFSNEVLPSEFKIIGKQVVDKCHGLPLSIAVVAGLLKSKRTIEYWENV
AKDVKSITNDPDKQCLDVLGLSYSHLTSDIKACLLYFGIFPEDEEISVKRLVRLWIAEGFLKLENDLEGEAEKCLQELVD
RCLVLVSKRSLDETKIRSCKVHDLIHDLCLRELTQSQDV
>PHT52004.1
SLVHDFSSSSNDIVNVNNNMVGRDDQKERLLEDLKGSYSGEPKVIPIVGMGGIGKTTLAKEVYNHESILRRFDVRAWATV
SQQHNIKEILLSLLQSIMDDTVKTKGEAELADMLQKSLKRKRYFIVLDDIWSCEVWDGVRRCLPTEDNAGSRILLTTRND
EVACYAGIESLSLRMSFMDQYESWNLFKSAAFSGEALPYEFETVGKQIAVECHGLPLTIVVVAGLLKSKREIEDWRSVAK
DVKSFVTNDPDERCSRVLGLSYNHLTSDLKACLLHFGIFPEDSDIPVKKLMRSWMAEGFLKLENDLEGEAEKCLQELVDR
CLILVCRKSLDGTKIRSCKVHDLIYDLCVREIQRENIF
>PHT52012.1
FSNSTNNILNAKNNMAGRDDQKEHLLEDLTTSYSSEPKVIPIVGMGGIGKTTLAKEVYNHESILRRFDVRAWATVSQHHN
KKEILLSLLQSTIKMDDTDKTKGEAELADMLQKSLKRKRYLIVLDDIWSCRLWDGVRRCFPTEYNAGSRILLTTRNNKVA
CYAGTENLSMQMDFMDQDESWNLFKSAAFSSDASPYEFETVGKQIADECHGLPLTIVVVAGLLKSKRAIEDWRSVAKDVK
SLVTNDPDERCSRVLGLSYNHLTSDQKTCLLHFGIFPEDSEIPVKILVRSWMAEGFLKLENDLEGEAEKCLQELVDRCLV
LVCKKSLDERKIRSCKVHDLIYDLCVREIQRENIF
>PHT52014.1
ESLVHDFSSSTNNILNVNNNMVGRDDQKECLLEDLTTSYSGEPKVIPIVGMGGIGKTTLAKEVYNHGSILCRFDVRAWAT
VSQQHNRKEVLLGLLRSTINMDDTVKTSGEAELADTLQKSLKRKRYLIVLDDIWSCEVWDGMRRCFPTEDNAGSRILLTT
RNNEVACYAGTENLSLQMSFMDQDESWSLFKSEALSSEALSYEFETVGKQIANECHGLPLTIVVVSGLLKYKREIDDWKS
VAKDVTSFVTNNTDERCSRVLGLSYDHLTSDLKTCLLHFGIFPEDSEIPVKELMRTWMAEGFLKLENDLEGEAEKCLQEL
VDRCLVLVCKKSLDGTKIRSCKVHDLIYDLCVREIQRKNIF
>PHT52017.1
LVHDFSSSTNNILNVNNNMVGRDDQKECLLEDLTTSYSGEPKVIPIVGMGGIGKTTLAKEVYNHGSILCRFDVRAWATVS
QQHNRKEVLLGLLRSTINMDDTVKTRGEAELADMLQKSLKRKRYLIVLDDIWSCEVWDGMRRCFPTEDNAGSRILLTTRN
NEVACYAGTENLSLQMSFMDKYESWSLFKSEAFSSEALSYEFETVGKQIANECHGLPLTIVLVSGLVKYKREIEDWKSVA
KDVTSFVTNNTDERCSRVLGLSYDHLTSDLKTCLLHFGIFPEDSEIPVKELMRTWMAEGFLKLENDLEGEAEKCLQELVD
RCLVLVCKKSLDGTKIRSCKVHDLIYDLCLREIQRKNIF
>PHT52020.1
TVQEFPSSSRNILNVENSMVGRDDQRKQLVEDLTRSYSGEPKFIPIVGMGGIGKTTLANEVYNDACIRSHFDVCAWATVS
QQHNVKEILLSLLRSTKGDTFDMNDEAELANILQKSLKGKRYLIVLDDMWKSEAWDAVRLCFPSENKGSGILLTTRNTEV
ARDVGTENLSLQMDLMGPDESWNLFKSIAFTNEALPSKFETIGKEIAEKCHGLPLTIAVIAGLLKSKREIEDWENVAKDV
KSFVTNDPDKQCSRVLGLSYDHLTSDLKACLLHFGIFREDSEIPVKNLMRSWMAEGFLQLENDLEGEAEKCLQELVDRCL
VLVCKKSLDGTRIRSCKVHDLIYDLCVREIQKENIF
>PHT52034.1
SLVHDFSSSTNDILNVNNNMVGRDEQMKRLLEDLTGSYSGEPKVIPIVGMGGIGKTTLAKEVYNHESILRRFDVRAWASV
SQQHNIKEILLSLLQSTIKMDDTVKTKGEAELEDMLQKSLKKKRYLIVLDDIWSCEVWDGVRRCFPTEDNAGSRILLTTR
NNEVARDADTENLSMQMNFMDQDESWNLFKSAAFSNEALSFEFETIGKKITEKCHGLPLTIVVVAGLLKSKRAIEDWGSV
SKDITSFITNDPDEQCSRVLGLSYNHLTSDLKACLLQFGIFEEDSEIPAKKLMKTWMAEGFLKLENDLEGEAEKCLQELI
DRCLVLVCKKSLDGTKIRSCKVHDLIYDLCVREIQRESIF
>PHT52038.1
NKTSKEYTTVEEITVGRDDQRERLLNDLTTSYSGEPKVIPIVGMGGIGKTTLAKEVYDNKSVLRRFDIRSWATVSQQHNR
KEILLCLLQSAIKMDDSVRMKGEEELADMLQKSLKRKRYLIVLDDIWSCEVWDGVRRCFPTEDNAGSRILLTTRNNEVAC
YADTENLSLQMDLMGPDESWSLLKSAAFSSEALPYGFEAVGKQIADECHGLPLTIVVVAGLLKSKRAIEDWESVAKDVKS
FVMNDPDERCSRVLGLSYNHLTSDLKACLLHFGIFPEDSEIPVKNLKRSWIAEGFLKLENDLEGEAEKCLQELVDRCLVL
VCKKSLDGTKIRSCKVHDLIYDLCVREIQRENIF
>PHT52057.1
SSSTNDILNVNYNMVGRDDQKEHLLEDLTISNTGEPKVIPIVGMGGIGKTTLAKEVYNNKSVLHRFDVRAWATVSQHHNI
KEILLSLLQSTIKMDDTVRTKGEAELADMLQKSLKRKRYLIVLDDIWSCEVWDGVRRCFPIEDNAGIRILLTTRNNEVAR
YADIENLSIQMNFMDQDESWSLFKSAAFSNEALSSEFETIGKKIAEKCHGLPLTIVVVAGLLKSKRAIEGWGSVAKDVTS
FITNDPDEQCSHVLGLSYNHLTSNLKTCLLHFGVFPEDGEIPAKKLKRTWMAEGFLQLENDLEGEAEKCLQELVDRCLVL
VCKKSLDGTKIRSCKVHDLIYDLCVREIQRENIL
>PHT52078.1
SSSMNDYLNVENSMVGSDDQMKRLLDDLTVSYSSEPKVITIVGMGGIGKTTLAKEVYNNKSVLRRFDVRAWATVSQQHNR
KEILVGLLRSTIKMDDTVKTKGEAELADMLQKSLKRKRYLIVLDDIWSCEVWDGVRLCFPTEDNAGSRILLTTRNDEVAC
YAGIDNLSLRMRFMDQDESWSLFKRAAFSSEALPYEFETVGKQIADECHGLPLTIVVVAGLLKSKRAIEDWESVAKDVKS
FLTNDLDEQCSRVLGLSYNHLTSNLKTCLLHFGIFPEDSEIPAKILMRSWMAEGFLKLENDLEGEAEKCLQELVDRCLVL
VCKKSLDGIKIRSCKVHDLIYDLCVREIQRENIF
>PHT52137.1
VSEYVSEPDVDVMVGHENEFEMMQDQLVRGGSELEVVSIVGMGGIGKTTLANKIYSDSFIMPHFDIRAKVTVSQVYCARV
VLMGLLSCISAKTDGCHEQQDDGQLGDRLQKLLKGRRYLVVIDDIWTKRAWDDIKLCLPDSNCGSRILLTTRDMEVAEYA
SSGKPPCRMRLMNSDESWSLLCEKVFMKGFCPPEFEQLGKQIAFKCRGLPLAIIVIAGLLSKIGKTLNEWKNVAENVSSM
VRTNLDDHCLRVLALSYHHLPHHVKACFLYFAIFPEDHVIFVDKLTELWVAEGFLKVEETLGIKEVAEKCLKDLIDRSLI
FAHQLSFDGKLKSCKIHDVTREFCLKEARSMNFL
>PHT52143.1
LQHLEGDIVQGLDEDLEIIVRRLTEPLPKLDIVTISGMGGIGKTTLARKAHDHLKIKYHFDIRVWVTISQVYGSRYVLLE
ALRCISKQKNIDIEKDYEKKDDNDLAVLVQRILKVRRYLVVVDDIWSTDVWDSVRAIFPNSNNRSRILLTTRETKVAIYA
NPINRHEMNPLNLEKSWKLLCDKVFRSDSDHPPELEEIGKQIAEKCLGLPLTISVIAGHLSNVTRTLGSWMDVSRTMGEI
IASHPDKCLGVLGLSYHNLPNYLKPCFLSMGSFPEDYQVETRRLIQLWIAEGFIRRPGSYTSLEEVGEDYLEDLISRNLI
IVNKRRFNSETKVCGMHDLLREFCWIEVEMTKFM
>PHT52204.1
VHDFSSSINDILNVNNNMVGRDDQKEHLLEDLTGSYSGEPKVIPIVGMAGIGKTTLAKEVYNHESILRRFDDRAWATVSQ
QHNRKEILLGLLRTTIKMDDTVKTKSEEELADMLQKSLKRKRYLIVLDDIWSCEVWDGVRQCFPTEHNAGSRIVLTTRNN
EVACYAGTESISTQMDFMDQDESWNLFKSAAFSSEALPYEFDTVGKQIADDCHGLPLTIVVVAGLLKSKRAIEDWRSVAK
DVKSFITNDPDERCSRVLGLSYNHLTSDLKTCLLHFGVFPEDSEIGVKKLMRIWMAEGFLKLENDLEGEAEKCLKKLVDR
GLVIICKKSLDGTKIRSCKVHDLIYGLCLREIQRENIF
>PHT52216.1
KESTVQEFLSSSRNILNVENSMVGRDDQRKRLVEDLTRSYSGEPKVIAIVGMGGIGKTTLANAVYNDACIRSHFDVCAWA
TISQQHNVKEILLSLLRSTKSDSFDMNDEAELANMLQKSLKGKRYLIVLDDMWKTESWDAVRLCFPSENKGSGILLTTRN
SEVARDAGTENLSLQMDLMGPDESWNLFKSVAFANEALPSEFETIGKQIVEKCHGLPLTIAVVARLLKSKRAIEEWENVA
KDVKSFVTNDPDERCSRVLRLSYNHLTSDLKTCLLHFGIFPEDSEIPVKNLMRSWMAEGFLKLENDLEGEAVKCLQELVD
RCLVLVCKKSLDGTKIRSCKVHDLIYDLCLREIERDNIF
>PHT52224.1
KSTVQDFSSSTNNILNVNNSMVGRDDQKERLLEDLTASYSGEPKVIPIVGMGGIGKTTLAKEVYNNESVLRHFDVHAWAT
VSQQHDRKEILLGLLHSTIKMDDTVKMKSEAELADKLQKSLKRKRYLIVLDDIWSCEVWDGVRQCFPTEDNAGSRILLTT
RNSEVACYAGTENLSMQMNFMDQDESWNLFKSAAFSNEALSSAFETIGKKIAEKCHGLPLTIVVVAGLLKSKREIEYWKS
VAKDVTSFVTNDPDKQCSRVLGLSYNHLTSDLKTCLLHFGIFPEDSEIPVKKLMRSWMAEGFLKLENDLEGEAEKCLQDL
VNRCLVLVCKKSRDETKIISCKVHDLIYELCLREVERGNVF
>PHT52230.1
DFSSSTNDILNVKSNMVGRDDQKERLLEDLTVSYSSEPKVIPIVGMGGIGKTTLAKEVYNHESILQRFDVRAWATISQQH
NIKEILLSLLQSTIKMDGTVKTKGKPELADMLQKSLKRRRYLIVLDDIWSCEVWDGVRQCFPTEDNAGSRILLTTRNDEV
ACYADTENLSLRMSFMDQDKSWSLFKSAAFTNEALPSEFETVGKQIAEKCHGLPLTIVVVAGLLKSKRAIADWENVAKDV
KSFVTNDPDEQCSRVLGLSYNHLTSDLKTCLLHFGIFPEDIDIPVKRLVRSWMAEGFLKLENDLEGEAEKCLQELVDRCL
VLVCKKSLDGTKIRSCKVHDLIHDMCVREIQRGNVR
>PHT52233.1
VPKESKNDILNVKNSMVGRDDQRERLLDDLTRSYFGELKVIPIVGMGGIGKTTLAKEVYNHVSIIYHFDVRAWATVSQKH
NVKGILLSLLHSIKGDKFCTGSEAELADMLQKSLKGKRYLIVLDDIWSSEVWDDVRLCFPSENNAGSRILLTTRSNEVAC
HAGTENLSTQIDFMDQDESWNLFKSAAFSNEALPSEFETIGKQIADECHGLPLTIVVVAGLLKSKRAIEDWESVSKDVTS
FVTNDPDEQCSHILGLSFNHLNSDLKACLLYFGIFSEDAEIPVKYLMRLWMAEGFLNLESDLEGEAEKCLQELVDRCLVL
DCKKSRDGTKIRSCKVHDLIHDLCLREVLRENVF
>PHT52234.1
ASKESAVQEFPSLSKDNVENNMVGRDDQRERLVEHLTTGYSGEPKVIPIVGMGGIGKTTLANEVYNDACIRSHFYVCAWA
TISQQHNVKEILLSLLHSTKGDKVFTESEAELADMLQKSLKGKRYLIVLDDMWKTEAWDAVRQCFPRENKGSGILLTTRN
TEVARYAGTKNSLLMRFMDEDESWNLFKSVAFSSEELPSDLETIGKQIADECHGLPLTIVVVAGLLKSKRVIEDWESVAK
DVKSFVTNDPDERCSRVLGLSYDHLTSDLKTCLLHFGIFPEDSDIPVKRLVRSWMAEGFLKLENDMEGEAEKCLQELVDR
CLVLVSKKSLDGTKIRSCKVHDLIYDLCLREIQRGNVF
>PHT52235.1
GSPEHDVEQPKNIMVGHETEFEMMLDLLARGRSELEVVSVVGMGGIGKTTLARKLYNYPCIMSRFDIRGEVTVSQEFCAR
NVLLFLLSSISGKTDESHEHLEDWKLADQLQKLLKGKRYFVVIDDIWTTGAWDNMRGCFPDCNNGSRILLTTRNVEVAEY
ASSGKPPYQMRLMNFEESWSLLYERVFANDSFPPEFERLGKQIALKCGGLPLAIVLIAGLLSNTDKTLNMWRSVAENVSS
VVSTEVQCMKVLALSYHHLPSHLKPCFLYFAIFPEDKLISADKLVELWVVEGFLKVEEMKSIEEVAEKYLKDLIDRSLIS
IGHSRFDGKIESCGIHDVIRELCLRKAQTMNIV
>PHT52261.1
AQNLTLESTSQHALQQTESKMIGCENEFEMIRDQLTRGTSQLDVVSVVGMGGIGKTTLANKIYNDQFILFRFDIRAKATV
SQEYCARNVLLRLLSSVSGSRKIDESYEQQDDGQLADRLQKFLKGRRYLIFIDDIWSKEAWDDVKLCFPDCDCGSRILLT
TRNMEVAEYASSGETLYQMSFLNHDESWNLLRVKVFEDACFPPEFEKVGKQIALNCKGLPLAIVVIAGLLLKIGKSLDEW
KSVSESITSLISTDLEVQCMRVLALSYHHLPHHLKSFFLYFAIFPEDELISVDKLVNLWVAEGFSREQYAEQCLTDLIGR
SLIFIHHLSFDGKIKACGMHDVIRELCLREAQNLNFV
>PHT52273.1
VQEFPSSSKNILNVENSMVGRDDQRKRLVEDLTRSYSGEPKVIPIIGMGGIGKTTLANKVYNDACIRSHFDVCAWATISQ
QHNVKEILLSLLRCTKDVTFDMNDEAELANMLQKSLKGKRYLIVLDDMWKNEAWDAVRLCFPSENKGSGILLTTRNTEVA
RDADTENLSLQMDLMGPNECWNLFKSVAFANEALPSEFETIGKQIAEKCHGLPLTIAVVAGLLKSKRAIKDWKSVAKDVK
SLVTNDPDERCSRVLGLSYNHLTSVLKTCLLHFGIFPEDSELPAKNLMRSWMAEGFLKLENDLEGEAEKCLQELVDRCLV
LVCKKSRDGTKIRSCKVHDLIYDLCVREIQRENIF
>PHT52286.1
EFLVQDSSSVKHTPYVENNMVGRDDQMKWMLTELTRYGGSSGELKVIPIVGMGGVGKTTLAKEVYNDESIRLHFDVRAWA
TVSQKHNIKEILLSLWRCEKGENIYVDSEAELAEMLQKSLKGKRYLIVLDDMWKTEAWDAVRQCFPRENKGSGILLTTRN
TEVALYAGTKNLSLQMSFMDQHESWNLFESIAFSNEVLPSEFETIGKQIVDKCHGLPLSISVVAGLLKSRRTIEYWENVA
KDVKSVTNDPDKQFLDVLGLSYNQLTSDLKACLLYFGIFPEDKEISAKSLARFWMAEGFLKLENDLEGEAEKCLHELVDR
CLVLVCKKSPDGTKIRSCKVHDLIHDLCLREIQRGNVF
>PHT52293.1
STVQEFPSSSRNILNAENNMVGRDDQRKRLVEDLTRSNSVEPKVIPIVGMGGIGKTTLANEVYKDACIRSHFDVCAWATV
SQQHNAKEILLNLLRSTKGDTFDMNDEAELANMLKKSLMGKRYLIVLDDMWKTKAWDDVRLCFPSGNKGSIILLTTRITE
VARDAGTKNLSLQMDLMGPDESWILFKSVAFSSEGLPSDLKTIGKQIAEKCHGLPLTIAVVAGLLKSKRAIEDWENVAKD
VKSFVTNDPDKQCSRVLGLSYNHLTSCLKTCLLHFGIFPEDSEIPTKKLMRSWVAEGFLKLENDLEGEAEKCLQELVDRC
LVIVCKTSLDGTKIRSCKVHDLIYDLCVREIQRENIF
>PHT52297.1
SSSKDMQTVESSMVGRDDHRKRKRLVEDLTRSYSGEPKVIPIVGMGGIGKTTLANEVYNNACIRSHFDVCAWATVSQQHN
VKEILFSLLRSTKGGTFDMNDEAELANMLQRSLKGKRYLIVLDDMWKNEAWDAVRLCFPSENKGSGILLTTRNTEVARDA
GTENLSLQMDLMGPNECWNLFKSVAFANEALPSEFETIGKQIAEKCHGLPLTIAVVAGILKSKRAIEDWKSVAKDVKSLV
TNDPDERCSRVLGLSYNHLTSDLKACLLHFGIFREDSEIPAKKLMRSWMAEGFLKLENDLEGEAEKCLQELVDRCLVLIC
KKSRDGTKIRSCKVHDLIYDLCLREIQRGNVF
>PHT52298.1
ESTVQDFSSSKNNILNVNNIMVGRDDQKERLLEDLTASYSGEPKVIPIVGMGGIGKTTLAKEVYNNESVLRRFDVHAWAT
VSQQHDRKEILLGLLRSTIKMEDRVKTRGEAELADMLQKSLKRKRYLIVLDDIWSCEVWDGVRQCFPTEDNAGSRILLTT
RNNEIACYAGTENLSMQMDFMDQDESWNLFESAAFSSEALTYEFETVGKQIADECHGLPLTIVVVAGLLKSKRAIEDWES
VAKDVKSFITNDPDERCSRVLGLSYDHLTSDLKTCLLHFGIFPEDSDIPVKRLVRSWMAEGFLKLENDLEGGAEKCLQEL
VDRCLVLACKKSLDGTKIRSCKVHDLIYNLCLREVQRENIF
>PHT52304.1
KESTVQEFPSSSKDIRNVENNMVGRDDQRKRLVEDLTRSYSGEPKVIPIVGMGGIGKTTLANEVYNDACIRSHFDVCAWA
TVSQQHNVKKILLSLLRSTKGGTIDMNDEAELANMLQKSLKGKRYLIVLDDMWKTEAWDAVRLCFPSENNGSGILLTTRN
TEVAHDAGIENLSLQMDLMGPNESWNLFKSVAFANEALPSELETIGKRIAEKCHGLPLTIVVVAGLLKSKRAIEDWKSVA
KNVKSLVTNDPDERCSRVLGLSYNHLTSDLKACLLHFVIFREDSEIPVKKLIRSWMAEEFLKLENDLEGEAEKCLQELVD
RCLVLACKKSIDGTKIRSCKVHDLIYDLCVREIQRENIF
>PHT52316.1
SLVHDFSSSTNDILNFNNNMIGRDDQKERLLEDLTGSYSGEPKVIPIVGMGGIGKTTLAKEVYNHESILRRFDVRAWAIV
SQQHNIKEILLSLLQSRIKMDDMSCEVWDGVRRCFPTEDNAGSRILLTTRNNEVARNAGTENLSMQMNFMDQDESWNLFK
SASFSNEALSSEFETIGKKIAEKCHGLPLTIVVVAGFLKYKREIEDWKSVAIDVTSFITNDPDEQCSHVLGLSYNHLTSD
LKTCLLHFGIFPEDSEIPAKNLMRSWMAEGFLKLENDLEGVAEKCLQELVDRCLVLVCKKSLDGTKIRSCKVHDLIYDLC
MREIQRGNVF
>PHT52389.1
STVQEFPSSSKNILNVENSMVGRDDQRKRLVQDLTRSYSGEPKVIPIVGMGGIGKTTLANEVYNDACIRSHFDVCAWASI
SQQHNVKEILLSLLCCTKDVTFDMDDEAELANMLQKSLKGKRYLIVLDDMWKSEAWDALRLCFPSENKGSRILLTTRNTE
VARDAGTENLSLQMDIMSPDESWNLFKSVAYANEALSYEFETIGKKIAKKCHGLPLTIAVVAGLLKFKRAIEDWENVAKD
VKSFVTNDPDERCSRVLGLSYNHLTSVLKTCLLRFGIFPEDSEIPAKNLMRSWMAEGFLKLENDLEGETEKCLQELVDRC
LVLVCKKSLDGTKIRSCKVHDLIYDLCVREIQRENIF
>PHT52396.1
TAQEFPRSSRNILNVENSMVGRDDQRKRLVQNLTRSYSGEPKVIPIVAMGGIGKTTLANEVYNDACIRSHFDVCAWATVS
QQHNVKEILLSLLRSTKGDTFDMNDEAELANMLQKSLKAHDAGTKNLCLQMDLMGPDESWNLFKSVALANEALPSEFETI
GKQIADECHGLPLTIAVVAGLLKSKRAIENWKSVEEDVNSFVSNDPDERCSRVVGLSYDHLTSDLKACLLHFGIFPEGSE
IPVKNLMRSWMAEGFLKLENDLEREAKKCLQELVDRCLVLVCKKSLDGTKIRSCKVHDLIYGLCLREIRRGNVF
>PHT52565.1
LVHDFASSTNDILNVNNNMVGRDDLKERLLEDLTITYPDEHKVIPIVRMGGIGKTTLAKEVYNHGLVLCHFDVRAWATVS
QQPKIKEIFLSLLQSTNKMDDTVKTKREKDLKDMLQKSLKRNRYLIVFDDIWSCEVWDGGRRCFPTEDFNAGSRTLLTTR
NNEVACYADTENLSMQMGFMNKNASWDLFKSAAFSSEALPFEFESVGKQITHECHGLPLTIVVVAGLLKSKREIDDWEKD
SDIPVKRLVRSWMAEGFLKLENDLEGEAEKCLQELVDRCLVLVCKKSLDGTKIRSCKAKNAAFKR
>PHT52568.1
HDFSSSTDDILNVNNNMVGRDDQMKRLLEVLTTCYSGEPKVIPIVGMGGIGKTTLAKEVYNHGLILRRFDVRSWATVSQQ
HNVKEILLSLLQSTIKMDDTAKTKGEAELADMLQKSLKRKRYLIVLDDIWSCEVWDGVRRCFPTEDNAGSRILLTTRNDE
VACYAGVENLSLRMSFMDEDESWSLFKSAAFSNEALPYEFETVGKQIADECHGLPLTIVVVAGLLKSKRAIDDWRSVAKD
VKSFVTNDPDERCSHVLGLSYDHLTSDLKTCLLHFGIFPEDSEIPVKNLMRSWMAEGYLKLENDLEGEAEKCLQELVDRC
LVLVCKKSLDGTKIRSCKVHDLIYDLCVREIQRENIF
>PHT52578.1
MVQDFSSSVNYNLNDENSMVGRDDQKECLLEDLTGSYSGEPKVIPIVGMGGIGKTTLVKEVYNHESILRRFDVRAWATVS
QQHNIKEILLSLLQSTIKMDDTVKTKGEAELADMLQKSLKRKRYLIVLDDIWSCEVWDGVRRCFPTEDNAGSRILLTTRN
DEVACYAGIENPSLRMSFMDQDESWSLFKSAAFSSEALPYEFETVGKQIADECHGLPLTIVVIAGLLKSKRAIEDWESVA
KDVKSFLTNDPDEQCSRVLGLSYNHLTSDLKTCLLYFENFPEDTEIPVKHLMRIWMAEGFLKLENDLEGEAEKCLQDLVD
RCLVLVCKKSQDGTKIRSCKVHDLIHDLCVREIQRGNVR
>PHT52586.1
LVQDFSSSTNNILNVNNNMVGRDDQKERLLEDLTGSYSGEPEVIPIVGMGGIGKTTLAKEVYHHEAILSRFDVHAWATVS
QQHNIMEILLSLLQSTIKVDDTVRMKGEPELEDMLQKSLKRKRYLIVLDDIWSCEVWDGVRRCFPTEDNAGSRILLTTRN
DEIAGYAGTENLSMQMNFMDQDESWNLFKSVAFSSEELPADLETIGKQIVEKCHGLPLTIVVVAGLLKSKRAIEDWESVA
KDVKSFVTNDPDDRCSRVLGLSYNHLTSDLKTCLLHFGVFPEDREIPVKNLMRAWMAEGFLKFEGVAEKCLQELVDRCLV
LVCKRSLDGTKIRSCKVHDLIYDLCLREIQRGNVF
>PHT52592.1
LVHDFSCSTDDILNVNNNMVGRDDQMKRLLEVLTTCYSGEPKVIPIVGMGGIGKTTLAKEVYNHGSILCRFDVRSWATVS
QQHNVKEILLNLLQSTIKMDDTAKTKGEAELADMLQKSLKRKRYLIVLDDIWSCEVWDGVRRCFPTEDNAGNRILLTTRN
DEVACYVGVENLSLRMSFMDQDESWSLFKSAAFSNEALPYEFETVGKQIADECHGLPLTIVMVAGLLKSKRAIDDWRSVA
KDVKSFVTNDPDERCSHVLGLSYDHLTSDLKTCLLHFGIFPEDSEIPVKNLMRSWMAEGYLKLENDLEGKAEKCLQELVD
RCLLLVCKKSLDGTKIRSCKVHDLIYDLCVREIQKENIF
>PHT52597.1
VQDISSSTNNILKVNNNMVGRDDQKERLLEDLTGSYSGEPKVIPIVGMGGIGKTTVAKEVYNHESILRRFDIRAWATVSQ
QHNIKEVLLSLLQSTIKMDDMVKMSGEAELADMLQKSLKIKRYLIVLDDIWSFEVWDGVTRCFPTEDNAGSRILLTTRNN
EVACYAAFSSEALTYEFETVGKQIADECHRLPLTIVVVDGLLKSKRAIEDWQGVAKDVKSFVTNDPDERCSRVLGLSYDH
LTSDLKTCLLHFGIFPEDSDIPVKRLVRSWMAEGFLKLENDLEGEAEKCLQELVDRCLVLACKKSLDGTKIRSCKVHDLI
YNLCLREVQRENIFIMNDIVLDYS
>PHT52602.1
KESAVQEFPSLSKDNVEKNMVGRDDQRERLVEHLTTGYSGEPKVIPIVGMGGIGKTTLAKEVYNHESILRCFDVRSWATV
SQQHNIKEIMLSLLQSMIKMDDTVKTKGEAELADMLQKSLKGKRYLIVLDDLWKTEAWDAVRQCFPRENKGSGILLTTRN
TEVARYAGTKNSLLMRFMDEDESWNLFKSVAFSSEELPSDLETIGKQIADECHGLPLTIVVVAGLLKSKRVIEDWESVAK
DVKSFVTNDPDERCSRVLGLSYDHLTSDLKTCLLHFGIFPEDSDIPVKRLVRSWMAEGFLKLENDMEGEAEKCLQELVDR
CLVLVSKKSLDGTKIRSCKVHDLIYDLCLREIQRGNVF
>PHT53410.1
HSSRHVAKLNPETVVVGLEDDLMRIITRLKGSMSSREVIPILGMGGIGKTTLAKMTYDDPEIRDRFDMHIWVTVSQEYHT
RELLLGVLSCVSNDQIKQETDDDDDKLMDRIFKKLKGRRYLVVMDDIWSNDVWDLMSRTFPDDDNGSRIVLTSRIRGVAM
HADPDSPPHEVSLLNADDSWKLLHEKVFGEQQVCPDELEDIGKQVAQRCQGLPLALLVVAGHLSKIERTPESWKDVAKSV
SKVVVNESDNCLGVLAMSYNYLPNHLKPCFLYMGVFPEDSDVDIDRLINLWVSEGFLWEELVGRDCLEDLVSRNLIMVRN
RRFNGEWKTCGVHDLVRDLILREAEKEKFL
>PHT54378.1
LSSTSNNPMANPEETIVQGLDDDLKKIVKRLTGPPSDLDIVTISGMGGIGKTTLARKAHDHPEIRYHFDIHVWVTISQEF
RPRNVLLDALHCISKKINIVDEIDYKKKNNELADLVQKKIKGRRYLFVVDDIWSMDVWDNIRGMFPDYNNGSRILLTTRE
TDVAMHANTSIPHEMNLLNLDNSWELLRDKVFGKKHVHPPELEGIGKKIVEKCQGLPLTISVIAGHLSKMARTLQSWKDV
AQTLDQIVVRHPDKCLGVLGLSYHHLPIHLKPCFLSMGNFPEDFHIETWRLIQLWIAEGFIRTSGGCKRTLEEVAVDYLE
DLISRNLILVSKRRFNGEIKACVMHDLMREFCLKEANATKFM
>PHT54388.1
DDVDQILELSTSNSMLQNLEDDIVQGLDEDLEIIVKRLIGPPSDLDIVTISGMGGIGKTTLARKAHDHLAIRYHFDIRVW
VTISQEFRHRNVLLDALYCISKQTNIVFERDYYKTSVDELADLVQKRLKGRRYLIVIDDIWSKDVWDSIQGIFPDSKCRS
RILLTTRETEVAMYANPTSPHEMNLLDLESSWKLLRDKVFGPKHDHPFEVETIGKRIAGKCQGLPLTISVIAGHLTKTAM
TLESWKDVAQTLSEIVATHPNKCLGVLGLSYHHLPNQLKPCFLSMGGFPEDFQVDVWRLIQLWIAEGFIRTSGNGKSMEE
VAEDYLNDLISRNLVMVWRKRFNGEIKVCGMHDIMREFCLIEAEMTKFM
>PHT54613.1
LGDDVVHGLDDGLEIIVNRLTGPSTDLEIVTITGMGGIGKTTLAKKAYDHFPIRYRFDILAWVTVSQEFRGRNVYLQALH
CISKQKDSVNEKDYDKMDESELADLLQKNLKHRRYLVVVDDIWRTDVWDRIRRIFPNDNNGSRILLTTRETEVAMYADTS
SPHEMNLLTLENGWKLLCHKVFGPKHDHPHELEDTGKEIVKKCQGLPLTISVIAGHLCKMSRTLEGWKDVARTLSEVIAT
HSDKCLEVVGLSYHHLPNCLKPCFLSMAGFLEDFQIDTRRLIQLWIAEGFIKSSEGGKSLEEVAADYLEDLISRNLIQAR
KRRFNGEIKTCGIHDLLRDFCLIEAEMTKHM
>PHT55856.1
TMNTNIGNTSSQLDRTPNLNDEIVGFEDEIAKLRARLTEGTKARDVISIVGMPGQGKTTLAYRLYSDKSVVAHFDIRAQC
SVSQLYSRLDLVLAILHDADQRRDKSILHDAAGEDSQRRKMREDDLADDLRKNLLPKRYLILLDDVWETSVWDDLRGCFQ
DANNGSRIIITTRDHEVANYSRCHSEPLQLRMFNDGESWMLLKKKVFGEEHCPPLLTNVGKKIAKKCGKLPLSIALVAGI
LSEMEKKEEYWERVAANLGSHIHSDSKAIIEQSYQNLPYHLRCCFLYFGSFLEDTMISVSKLTKLWTSEGFIKGYEGKSP
EDIAECYLENLITRNLVMDAKRRFGGKIKACRVHDLLHDFCKERAKEENLL
>PHT56847.1
RSCIVVNSSKKPVESRSLTSGKIIVGFEDETDWIISKLTSGPKELDVISITGMPGSGKTTLAYKVYNDKSVSRHFDIRAW
CTVDQVSDKKKLWVELFNLVAGSGLKFSEDIDVADMLRKQLFGKRYLIVLDDVWDSTTWDALTRPFPLCEIGSRIIFTTR
EKKVAFHGTRNTDPLNLRLLRPEESWELLEKRAFGEQSCPDELLDIGKEISQKCQGLPLVADLIAGVIARREKKKTVWLE
IRNNLNSFIFDSEVDVMKVIELSYDQLPHHLKPYLLYLACFSKDTSVRVDVLKLLLHSEGLVEDVMEDYLDNLISSSLVI
LFDEIGFYSTFQLHDLVYGFCLIKAREEMLF
>PHT57051.1
TTWNTVESDSECTPHLQDTVLDLDNDLLTIKSRLIGPPSKLDVVSIIGMGGIGKTTLARQVYDDIYMGHHFYIRAWITVS
QMHQRREMLLGILRYFSLVNDNTYRKSTEQLAEQVYRSLKGRRYLIAMDDVWDTNAWDDMKRSFPDDKNGSRVILTSRLA
NVFGRETCPPELEKATMQVVEKCEGLPLAIVVVAGFCSKISKMRSRWEDVAHKIGQVVIRDTEECLNLLVLSYNHLPQRL
KPCFLYMGAFPKKFEISVSRLIKLWIAAEFVKCTPEKDFEEVSEGYLRDLIDRSLIMVKKRTSGGKVKTCEVHDLLHDLI
IRESRKDRSI
>PHT58320.1
GSVGHSYSPQLDVSAIENNMVGYNFEQELMLRKLTGDSSEMEVISIVGMGGIGKSTFAKRLFSDPAVVSFFDVRGWITVS
KDYSLRNMLLSLLQYATGVKEEINPQDQENDEEEKNKNAELADRLQKSFKGRRYLIVVDDIWCRKAWDDIRLWFPENNKA
SRILLTTRILEVARYASSPKDPFPMRPLEPKESWNLFCQKAFGKVDSPTKFKDVGKIVVENCNGLPLIISVVAGTLSSTT
ALEEWNEVAQGVSSLVNVDDYQRCSRVLALSYNHLPSHLKSCFLYFGVFAKATEISVKKLIRLWIAEGLFEIRGHGDLEK
VAGSLLHDLIDKSLVVVSKRSLDGKIKTCRIHDLLHDLCLREAESENLL
>PHT58798.1
DDLVNRGGEERQPPVVEEDDVVGFDEEAQKVIDRLLEGSDDLEVVPVVGMPGLGKTTLANKIFKHPKIEYEFFTRLWLYV
SQSYKVKELYLNIISKFTGKTKQYHDMSEKDLADVVRGILEEGGKYLIVLDDVWSREAWDRIKIAFPKNNKRNRVLLSTR
HHTIAKYCNERPHNLKFLTDEESWILLEKKAFHKAKCPPELETHGQSIARKCKGLPLAIVVIAGALIGKGKTTMEWEQVD
QSVGEHLISRDHPNNCNKLVRMSYDDLSYDLKACFLYFGAFPRGFLIPAWKLIRLWTAEGFIPYKGNLSLECKAEQHLND
LVNRNLVMVMRRTSDGQIKTCRVHDMLYEFCWQEATTEENL
>PHT59972.1
TQGPSLEVDEVVGFDEEANKVITQLFEGPAESLDIVPVVGMPGLGKTTLARKIYNDSKLSYEFFSIIWVYVGQSYKIKDI
FLNILKFFTKRIEDHLNDDVDTLANLISDYMSKGGRCLIVLDDVWEATVIDYVKKVFPENKMGHRIMMTTRDGYLATFAN
PDPHNLKFLNPKESFELLVKIVFGKGSCPDDLVKLGEKIARSCGGVPLAVMVIAGALRGRPNKSDWQRVERNVAGNLFKN
SHESYLKFVQMSYDRLPQEVQTCFLYCGVFPRGFDIPSWKLIRMWIAEGLIKSQQTYTLEEIAELHLNDLVKRNLLILMQ
KRSDGQIKASRLHDMLHEFCRKEVTNKWLF
>PHT60373.1
NRMLQHMEGDIVQGLDEDLEIIVRRLTEPLSDLDIITITGMGGIGKTTLARKAHDHLKIRYHFDIRVWVTISQVYGSRNV
LLEALRCISKQTNIDIGKDCDKKNDNELADLVQKKLKGPRYLVVVDDIWSTDVWDSVRRIFPDCNNRSRILLTTRETRVA
IYANPISRHEMSPLNSDNSWKLLCDKVFGPNYDPPPELEEIGKQIAEKCHGLPLTITVIAGHLSKVARTLGSWMDVFRTM
SEIIASHPDKCLGVLGLSYHHLPNHLKPCFLSIGSTFPEAYQVETWRLIQLWIAEGFIRSPESDKSLEEVAEDYLEDLIG
RNLIIVNKRRFNGEIKVCGMHDLLREFCLTEVEMTKFM
>PHT60447.1
SHSRDTQQCTSSQFTLNQNDITVGLDEDLLKIKDRLIVQSSSLKVVPIVGMGGIGKTTLARRVYDDALITYHFYVRAWTN
VSQGFNTRDIFLGILRSISLVNDEEEKNSTTEQLAERVYQSLKGRKYLIVLDDMWSIQAWQQVRRPFPDDHNGSRILLTT
RLVDVASCASSGNSLHQMRFLSMEESWTLLRDKVFGNGNYPPELEKIGRYIAHRCQGLPLAVVAIGGLLSAMSKETGSWK
TVAEKVGSLVTSDTMDCLSILSLSYNHLPQYLKPCFLYMGVFSKNREIPVWKLIRLWIAEGFIKKVEDKNLEDVAEENLR
QLVDRSLVLAGKWNSLGKLKTCKMHDLVRDMCLREARNENFI
>PHT60448.1
RFNSKISHSRDTSSQIPLDQKDMIVGLDEDVLKIKDRLIVQSSRLEVVPIVGMGGIGKTTLARRVYDDSLIIYHFYVRAW
INVSQEFDTRDIFLGILRSVSVVSDEVERNSTNEQLAERVYRSLKGRKYLVILDDMWSIEAWKHVRRSFPDDHNGSRIAM
TTRLVDVASSASSGNSLHQMRFLSTEESWTLLRDKVFGGGSYPPELEKIGRYIVHQCQGLPLAVVTIGGLLSKMSKGIRS
WENVAEKVGSLMTSDTMDCLSILSLSYNHLPPYLKPCFLYIGVFAETREIPVWKLIKLWIAEGFIKKVEHKNPEDVAEES
LRELVDRSLVLVGKNTSLGKIKSCKMHDLVRDMCLRVAQTENFI
>PHT96696.1
PDIVEKIKLVKKRKLTSGPSEEDVISIVGMPGLGKTTLAYRVYNDKVSEDDIDDDVVDKLRIQLFGKRYLIVLDDLWDTA
TWDELTRPLYAIPSEFQNGSRVILTSRKKEVALHGKSHSDPLDLRLLKPEESWAFLEKSVFGEESYPDELRDVGEKISQK
CSGLPLVLDLIGGVMSRKEKKEVLWLEILNNLSSFIFKDEEEVMKVIQLSYDQLSDHLKPSFLYLASYPKDEAIEISQLK
DLWSHEGLVEQTDLKSVEEVTEFYVDELIASSLLIVRGRRKQRCQIHDLVHDFCSIKARTEKLF
>PHT97069.1
KNPLERKSLTSGKIIVGFKEEINWLITKLTSGPKDLDVISITGMPGSGKTTLAYKVYNDKSVCSHFDLCAWCTVDQEYDE
KNLLVKLFNQVTGSDLKFSEDIDVADKLRRQLFGKRYLIVLDDVWDTTVWDDLTRPLPEVEKGSRILLTTRQKEVALHGK
RNTDPLKLRLLKLEESWELLEKRAFGNESYPDELLEVGKEIAQNCKGLPLVVDLIAGVIAGLEKTKSVWLEVRNNLNSFI
LNSEVDVMKVIELSYDHLPLQLKPCFLYLASYPKDTAVDRDILKTYWRAEGLVEQTEMKSVEEVMEIYLDNLISSSLVIA
FNKIGRRPTCQLHDLVHDFCLIKATEEKLF
>PHT97272.1
RQVVETTQLDEVVVGFDEEADLLIDRLTRGPKYLDIVSIVGMPGLGKTTLAKKVYHDVNVRNYFDVQAMCCVSQAYDWRK
LLLDILNQVKSSNQQNEKNPADALRKFLIRKRYLLYIDDIWSVDTWDDLRGCFPDDDNGSRILLTSRLSDVASEINPDRE
PLHLRFLFENESWELMKIKLFKEQTCPPDLSKVGENIARKCQGLPLLVILVAGVLSGISQNEESWRKIAESINLDSVTSA
KECLDAIELSYKHLPDSLKPCLLYFASFWEDEEISFSKLAWLWTIEGFVPTTEAKSVELVAESLLNDLIGRSLIMVSKER
SIGGVRTFHIHDMLHDFCVTKAKEEKFM
>PHT97373.1
TVVHSTKKSVESKSITAGKIIVGFEEETNWLFSKLTSGPKELDVISITGMPGSGKTTLAYKVYNDESVCSHFDLRAWCTV
DQEYDEKKLLMKLFNQVAGLDLKFSEDIDVADKLRKQLYGKRYLIVLDDVWDTTTWDDLTRPFPDVEKGKESWELLEKRA
FGEQSCPDELLEVGKEIAQNCKGLPLIVDLIAGVTAGLEKKKAVWLEVRNNLNSFILNSEVDVMKVIELSYEHLPHHMKP
CFLYLASFPKDAKISRDRLKMFWRAEGLVEQTEMMSLEEVMEIYLDNLISSSLVIASNDIGDIPTCQLHDLVHGFCLIKA
REEKLF
>PHT97374.1
KSLTGGKIIVGFMEETNWLIRKLTRGPASLDVISVTGMPGSGKTTLAYKVYHDKSVCSHFDLRAWCTVDQEYNENNLLVK
LLNQVTSSDLKFSEDIDVADKLRKQLYGKRYLIVLDDVWDIDTWDDLTRPFPKVVNGSRIILTTRQKKVAFHAKGNTDPL
NLRLLRPEESWELLEKRAFGKESCPVELLDVGKEIAQNCKGLPLVVDLIAGVIAGREKTKSLWLEVRNNLNSFILNSEVD
VLKVIELSYDHLPHHLKPCLIYLASFPKDSEVDRDELKMYWRAEGLIEHTGMKSVEEVMEVYLDNLISSSLVIAFSDIRN
LPICQIHDLVHDFCLVKAREEKLF
>PHT98545.1
NSPNKPVENKSSTASKIIVGFEEETEWIIRKLTSGPSEVDVISIVGMPGLGKTTLAYRVYNDKSVVGHFDIRAWCTVDQE
RNEKKLLQKIFNEIGLKERVSEDDIDDDVADKLRKHLFGKRYLIVLDDLWDTATLDDLTRPFPTEFQKGSRVILTSRKKE
VALHGKCHSDPLDLRLLRPEESWELLEKRVFGEEHCPNELKDVGEKIAQKCGGLPLVLDLISGVISRKEKKEALWLEVLN
NLSSFIFKDEEEVMKVIQLSYDHLSDHIKPCFLYLASYPKDEDIYICWLKDLWSDEGLVEPSDLKSVEEVTEVYVDELIS
SSLVIVKGGSEQSCQIHDLVHDFCSIKARKEKLF
>PHT98546.1
PDIVEKIKLVKKRKLTSGPSEEDVISIVGMPGLGKTTLAYRVYNDKVSEDDIDDDVVDKLRIQLFGKRYLIVLDDLWDTA
TWDELTRPLYAIPSEFQNGSRVILTSRKKEVALHGKSHSDPLDLRLLKPEESWAFLEKSVFGEESYPDELRDVGEKISQK
CSGLPLVLDLIGGVMSRKEKKEVLWLEILNNLSSFIFKDEEEVMKVIQLSYDQLSDHLKPSFLYLASYPKDEAIEISQLK
DLWSHEGLVEQTDLKSVEEVTEFYVDELIASSLLIVRGRRKQRCQIHDLVHDFCSIKARTEKLF
>PHT98548.1
PVINKSSIASKIIVGFEEETEWIIQKLTSGPAEVDVISIVGMPGLGKTTLAYRVYIEKSVVGHFDVRAWCTVDQERNEKK
LLQKVFNEVTGLKERVSEDDIDDDVADKLRRQLFGKRYLIVLDDLWDTATWDELTRPLYAIPSEFQKGSRVILTSRKKEV
ALHGKFHSDTLDLRLLRPEESWELFEKKVFGEERCPDELKDVGEKIAEKCDGLPLVLDLIGGVISRKEKKEALWIEVLNN
LSSFIFKDEEEVMKVIQLSYDHLSDHLKPCFLYLASYPKDEDIVISLLKELWTDEGLVEPTDLKSVEEVTEIYVDELISS
SLVIVRGGSEQSCQIHDLVHDFCSIKSRQEKLF
>PHT99059.1
VEPSKHLPTHRSNPVNDEEIVGFENESEKIIQYLIRGTNEIDVVPVVGMGGQGKTTIAKKVYNNGSIVHHFDVRAWCIIS
QSYNRRDLLQEIFSQVTGKEDMGDKEDILAAELKKSLTGKRYLIVLDDMWDGKAWDDLRFSFPDVGNRSRIVITTRLEEV
AKQVKHHIDPYSLPFLTSDESLKLLQKKVFQQESCPPSLQDVSKAVAERCKGLPLVIVLVAGIIKRNKMEASWWHEVKNS
LVSYNGESEGYSLSTMQLSYDNLPDHLRPCLLYMGMFPEDARIPLSELISLWIAECFAQNIESRRLEETAEGYLNDLISS
NVVMVSGRRYNGKVKYCQVHDVVLHFCLNKSREEKFM
>PHT99227.1
QHMEGDIVQGLDEDLEIIVRRLTEPLSDLDIITITGMGGIGKTTLARKAHDHLKIRYHFDIRVWVTISQVYGSRNVLLEA
LRCISKQTNIDIGKDYDKKNDNELADLVQKKLKGPRYLVVVDDIWSTDVWDSVRRIFPDCNNRSRILLTTRETRVAIYAN
PISRHEMNPLNSDNSWKLLCDKVFGPNYDHPPELEEIGKQLAEKCHGLPLTITVIAGHLSKVARTLGSWMDVFRTMSEII
ASHPDKCLGVLGLSYHHLPNHLKPCFLSIGSTFPEAYQVETWRLIQLWIAEGFIRSPESDKSLEEVAEDYLEDLIGRNLI
IVNKRRFNGEIKVCGMHDLLREFCLTEVEMTKFM
>PHU01129.1
ALNTVPAQTSNLARFPMMNEEIVGFEDVIENLRDQLIKGTKGRDVISVVGMPGLGKTTLAYRLYYDRLITSHFDIRAQCC
VSQVYSRKDLLVAILRDAVNVDSGCREKQADELADQLRKTLFSKRYLILLDDVWETSVWDDLIGCFQDVNNGSRVILTTR
NHEVATYARFQSDPHPLRMFNNDESWELLRKKVFGEESCPPLLNNIGQQIAMKCGQLPLSVALVAGILAEMEKKVECWEQ
LANNLGPHIQKDSRSVIEQSYQILPYHLRSCFLYFGAFLEDNVIDVSKLTWLWISEGFIRSCEGKSLEDIAEGYLENLIG
RNLVMGTKRSPQGKIKACRIHDLLHDFCKERAKEEMRI
>PHU01563.1
LNTVPAHTSNLARSPMMNEEIVGFEDVIEKLRDQLTKGTKGRDVISIVGMPGLGKTTLAYRLYSDRLVASHFDIRAQCCV
SQVYSRKDLLMAILRDAISVNFECSGKQPDELADQLRKTLLPKRYLILVDDMWETRVWDDLIGCFQDANNGSRIIPTTRN
IEIANYTRFRSDPLQLRMFNEDESWELLRKKLFCEESFSPLLSKIGKEVAKKCEHLPLSVVLVAGILAEMEKKEECWEQF
ANNLGPHIHKDSRAIIEQSYQILPYHLRSCFLYFGRFLEDSVIPVSKLTRLWISEGFVRSCKGKSLEDIAEGYLENLIGR
NLVMGTKWNCRGKIKACRVHDLLHDFCKERAKEEMRL
>PHU01566.1
NAVTAHKSSNLVRSSRMNEEIIGFEDVIEKLRDQLIKGTKGRDVISIVGMPGLGKTTLAYRLYYDRSVSSHFDIRAQCCV
SQLYSRKELLMAILQKQPDELADQLRRKQPDELADQLRKTLLPRRYLILVDDVWETSVWDDLVGCFNDANNGSRIILTTR
NLEVANYTRFQSDPLQLRMFNDDESWELLRKMVVGEESCSPLLTKVGQQIAKKCGQLPLSVVLVAGILSELEKEEECWEQ
FANNLGPHIHKDSRAIIEQSYQILPYHLRSCFLFFGSFPEDNVLPVRELTWLWISQGFVKSCEGKSLEDIAQGYLENLIG
RNLVMGTKRSSRGKTKACRIHDLLHDFCKERAKEENFL
>PHU01568.1
NMVTAHKSSNLVKSSRMNEEIVGFEDVIEKLRDQLIKGTKGRDVISVVGMPGLGKTTLAYRLYNDRLVSSHFAIRAQCCV
SQVYSHKELLMAILRDATNENFECGDNQPDKLADQLRRTLFSRRYLILVDDVWETSVWDDLRGCFRDANNGSRIILTTRN
LDVANYTRFYSDPLQLRMFNEDESWELLRKKVFGEESCPPLLTEVGQQIAKKCGQLPLSVVLVAGILSELEKKEECWERF
ANNLGPHIHKDSRAIIEQSYQILPYHLRSCFLYFGAFPEDRVVHVTELTWLWISQGFVKSCEGKSLEDIAQGYLENLIGR
NLVMGTKRSSRGKTKACRIHDLLHDFCKERAKEENFI
>PHU01569.1
NSTVTAHASSSLTQSLRMDEEIVGFKDVTKKLKDQLINGTKGRDVITIVGMPGLGKTTLAYSLYSDRLVASYFKICAQYC
VSQVYSRRDLLLAVLRDVMGENPQHEFKRADELADELRKALFSKRYLILIDDVWETSVWDDLVGCFHDANNGSRVILTTR
NHEVANYARFHSDPLLLRMFTDDESLELLRKKVFREKSFPSRLTNIREKIAIRCGGLPLSVSLVAGILLDMEKKEECREQ
CWEQVANNIGPYIHNDSRAILEHSFRVLPYHMRSCFLYFGAFLEDSVIPISKLTRLWISEGFVKSCNGKSLEDIAEGYLE
NLIGRNLVMGTKRSSRGKIKACRIHDLLHDFCKERAKEQNLL
>PHU01570.1
NMVTAHKSSNLVKSSRMNEEIVGFEDVIEKLRDQLIKGTKGRDVISVVGMPGLGKTTLAYRLYNDRLVSSHFAIRAQCCV
SQVYSHKELLMAILRDATNENFECGDNQPDKLADQLRRTLFSRRYLILVDDVWETSVWDDLRGCFRDANNGSRIILTTRN
LDVANYTRFYSDPLQLRMFNEDESWELLRKKVFGEESCPPLLTEVGQQIAKKCGQLPLSVVLVAGILSELEKKEECWERF
ANNLGPHIHKDSRAIIEQSYQILPYHLRSCFLHFGAFPEDSVVHVSTLAQLWISQGFVKSCEGKSLEDIAQGYLENLIVR
NLVMGIKRSSRGKIKACRVHDLLHEFCKERAKEENFL
>PHU01850.1
DLDAIVNCLNAQMKELIVISVVGMGGIGKTTLARKVFDDSTIRCRFDKHAWVTISEQYNKRKMLLEVASSVGGIINQETS
NDRLMEIVYRGLKGRRFLIVIDDIWSTEAWDQVRRIFPNDYNKSRIILTTRLKNVADYASSPDFPPHDVSFLSLDDSWKL
FTGRLFRMDPCPLQLVKIGKHIIQQCQGLPLSIVVIAGLLGKIGLTRDNWKKIEENLNSFFGTVSEQCQAILSLSYNCLP
PYLKACFLYIGGFPEDLEIRVSKLISSWIAEQFIKERSNKRLEVVAEEYVQELMDRNLILAGRRKPNGRIKTCKIHDLLR
QLCIREAQIENVV
>PHU02043.1
TLSRTTPQPIQVNLSDEDEVVGFEEEAYTVIGKLIDGSNNLEVVPIVGMSGLGKSTLARKVYKDSRISFEFFSSIWVNVS
RSYNKTEVLLSILKRLRKRLDNESDEQMVDEIRTRLGYGGKCLIVLDDVWSTDIIDVIIDVFPDNNKGHRIMLTTQLEEV
ASCFNRDFHKLTFLSEENSWRLFKLKIFRKECCPPELEEIGRNIAKKCSGLPLAVVVIAGVLLGRTTKRDWQFVYENMGA
HLINRDQPNSCFRFIKMTYDLLSYYQQACFLYCASFPRGFDIPAWKLIRLWIAEGLIPIQNHLTLEEQAEEYLNDLTKKN
LLMVMEQSLDGQIKTCRIHDICYEFCKTEAMVEDIV
>PHU02047.1
QLDNLSSTTPQPRQLTLSDEDDVVGFEEEANTVIDRLINGSKSLESVPIVGMPGLGKSTLARKVYKDSRINFEFFSCIWV
NVSRSYNKTEVLLSILKNFTKPLDNKSDEKITEEICSFLEKGGRCLIVLDDVWDGEVMNFIEKIFPKGDKGHRIMMTSRQ
NNVASAFNKNIHRLNLLSHDNSWLLLKKKVFRKESCSSDLEEPGLSIAKKCNGLPLAIVVIAGALLGCKTKREWEFVNRN
IGEHLINPDSEDSCSRFVRMSYDLLSYDEKACFLYCATFPRGFDIPTWKLIRLWISEGFIPFDKNLTPEEKAEEYLNDLT
KKNLVMVMNWTADDQIKTCRIHDMLYEFCKKEASEDDLF
>PHU02049.1
NRGDEERKAPVVEEDDVVGFDEEAKTVIDRLIGGSDDVEVVPVVGMPGLGKTTLAYKIYKDPKVEYEFFTRVWVYVSQRF
KRREIFLNIISKFTRNTKQYHDTTEEDLANEVKELLGKGGKYLIVLDDVWTMEAWERIKVAFPNNGKRNRVLMTTRQTNV
AKRCNDEPHNLKFLTKDESWELLEKKVFHKEKCPPELEWPGKSIAEKCMGLPLAIVVIAGALIGKGKTTREWEFVADSVG
EHLINRDPENCKKLVQMSYDRLPYDLKACFLYCGAFLGGSQIPARKLIRLWIAEGFIQYQGPLTLEDIAEDHLNDLVNRN
LVMVMQRSYSGHIKICRVHDMLHEFCRHEAMTEENL
>PHU02073.1
KGHELTQGPSLEDDEVVGFDEEANKVIKRLFEGPAESLDIVPVVGMPGLGKTTLARKIYNDYKLAYEFFSIIWVYIGQSY
KIKDIFLNILKFFTERIEDHLNDDVDTLANAISVYMSKGGRCLIVLDDVWEAIVIDYVKKVFPENKKGHRIMMTTRDGYL
ATYANPDPHNLKFLTPQESFELLVKRVFGNGSCPDELVGLGEKIAGSCDGVPLAVVVIAGALRGRPNKSDWQRVQKNVAQ
HLYKNSQESCLKFVQMSYDRLPQEVQTCFLYCGIFPRGFDIASWKLIRMWIAEGLIKPQQTYTLEEIAELHLNDLVNRNL
LILMQKRSDGQIKACRLHDMLHEFCRKEATNKWLF
>PHU02078.1
KKGVEPTQEPFLEDDEVVGFDEEANKVITRLFEGPAESLDIVPVVGMPGLGKTTLARKIYNDSKLSYEFFSIIWIYVGQS
YKIKDIFLNILKFFTKRIEDHLNDDVDTLANLISDYMSKGGRCLIVLDDVWEATVIDHVKKVFPENKKSHRIMMTTRDGY
LATYANPDPHNLKFLIPKESFELLVKRVFGKGSCPDDLVKLGEKIAGSCGGVPLAVVVIAGALRGRPNKSDWQRVEKNVA
QHLYKNSQESCLKFVQMSYDRLPQEVQTCFLYCGVFPRGFDIPSWKLIRMWIAEGLIKPQQTYTLEEIAELHLNDLVKRN
LLILMQKRSDGQIKACRLHDMLHEFCRKEATNKWLF
>PHU02189.1
PQPIQINLSDEDDVVGLEEEANTVIDRLIHGSEKLEVVPIVSMGGLGKSTLARKVYRDSRITFEFVSCIWVNVSRSYNKT
KVLLNILKHLRKQLDMNKSDEQMIKEIRTFLGHGRRCLIVVDDVWSTDIIEFIKHVFPSNKKGHRIMMTSRFEEVGSCFN
HDCHKLTFLTDEESWFLLNLKVFGKRYCPSELEETGRNIAKKCNGLPLSVLVTAGVLAGRTTKREWQLVYENMGDCLIYS
NDPRTYVGLIKMSYDLLSYYQQACFLYCASFPQSFNIPAWKLIHLWIAEGFIPIQKQFTLEEQAEECLNDLTKKNLLMVI
EQSLDGKIKTCRLNDMFYEFCEKEA
>PHU02420.1
TDVATPHTLQFERITSMSEEMVGFDEVVNKLRRQLIGGLSGLDVISIVGMPGLGKTTLANKLFFDQLVVSHFDVRAQCCV
SQVYTRKDLLLTILRGVEKDAVISDNLPENELADKLRKLLLVQRYLILVDDVWEKIAWDDLKPCFCDANNRSRIIVTTRL
GDVAYHAQLVSDPHFLRLFTPEESWMLLKNKVFNTRSCPLVLEDVGQKIAHKCGGLPLSVVLVAGILETTEKEKHSWEQV
AINLGSHIQVKSEDIINLSYQDLPFHLKPCFLYFGVFLEDEEIQVSKLTWLWIAEGLVKTHKEKLSEDLAEYYLKNLIGK
NLVMVSKISSDGKIKACRIHDLLLDFCKQKAKVENFL
>PHU02543.1
DTSHTSSVLARTLRIDDEIVGFEDEIGTLIRQLTGGSKKRDIISIVGMPGAGKTALANRLFLDKSVVRHFDVHARCYMSS
AHSRRERLLSILEMLHVSIDESSLLSKKTNDLAAMLRKILHTGRYLILLDDVPDARAWDDLEPCFCDTNNGSRILLTTRH
YNVANNVKLLSEPLCLRMLDDGESWMLLKEKVFGEGFCSPLLEKVGRKIARKCGGLPLSIVFVACILARKERAEQCWKQV
ARSLGSEIPCYPENIIEQSYQDLPYHLKSCFLYFGMFSDQEEINISKLTLLWIGEGFVKGDEHKSLEDIAEGYLKNLVES
NLVMLAKRSYGGKVKVCRIHDILFHFCKARAHTENLI
>PHU02562.1
IVDDEIVEVSILPNLGSAIVWGLDDDVELIDERLRGQQSDLDIVTVSGMGGIGKTTLARRTHDHLSIRYHFDLRIWVTIS
QEYRRRSVFLDVLHCISKQANVFIGEDYDKKDDNELADLVRKNLMGRRYLVVVDDIWSTDVWDRIRRIFPECNNRSQILL
TTRDTKVAMYADSNSPHHMTLLDLDNSWKFICDRVFGPEHDHPPELEEIGKEIAEKCQGLPLTISVIAGYLSKTARTLQS
WKYVTETLSEIVASHPDKCLGVLGLSYNHLPNHLKPCFLSMSSFPEDFQVETCQLIQLWIAEDFISVSESGKSLEEVAKD
YLEDLISRNLIGVRKRRFNGEIKACGMHDILREFCLTEVEMTNFM
>PHU02564.1
TPKMNEEIVGFKDVIRKLRNQLIKGTKKRDAIAIVGMPVSCKDLLLAIIRDVTGEDSKFRANSTAELADKLRKALYFGRY
LILVDDVWETSVLDDLVGCFHDANEGSKIILTTRNHDVVNYARYKSEPHLLRMFSDDESWKLLRKKVFGEESCSTDLMEI
GQQIGKKCGQLPLSVALVAGILEKMERKEECWKQVANNLGPHIHGDSRAIIEHSYLNLPYHLRSCFLYFGAFLEDSAINV
SELTRLWISEGFIKSCESKSLEDIAVGYLDNLIRRNLVTVARRSSGGKVNACHVHDLLHDFCKERSKEENLL
>PHU03823.1
HDDIEQPLSSKKDVVVGLDDDFLSIADKLTGYPSKLDVVVIIGMGGIGKTTLAKRIYHDKLIEYHFYVRGWITISQRYKL
RNLLLDLLDCTSQVPAFRLDEMENEELAEQLYKSLKGRRYLIVMDDVWNTEAWNDVRRCFPNDNNGSRVMVTSRILKVAR
FISPLNAPHVMRFLTVDESWKLLQEKLCGLDSRLCCDDEMGWIGKQIAEKCKGLPLAIVMVAGILSKVSATASRWRYVAK
SIHSSFVKQEYSRQCLDILALSYKHLPHHLKACFLYMGAFPEDVEIPVWRLIRLWTAEGFIKLESPKTLEWIAREYLQDL
IDRSLILVGKRSFGRIKTCSIHDVLRNFCLEEAQREKLL
>PHU04246.1
VESNSEYSPNLQATVLELDDDLMTIKSRLIGPPSKLDVISIVGMGGIGKTTLARQVYDDIYMEHHFYIRAWITVSQMHQH
REMLLGILRCFSLVNDNTYLKSTEQLAEQVYRSLKGRRYLIAMDDVWDTSAWDVVKRSFPDDKNGSRVILTSRLANVGIY
ASSGSPHYMQCLSVEESLKLFNLKAFGRETCPLELAKATKQIVEKCQGLPLAIVVVAGFCSKISKTENCWEDVAHKIGMV
VSRGTEECLDLLTLSYNHLPHHLKQCFLYMGAFPKDFEISVSRLIKLWIAAEYVRCKPEKDFEEVADGYLRDLIDRSLIM
VKRRTSSGKVKTCEVHDLLHDLILRVAWKEKSI
>PHU04251.1
LTTWNTVESDSECTPHLPDTVLNLHNDLFTIKSRLIGPPSKLDVVSIIGMGGIGKTTLARQVYDDIYMEHHFYIRSWITV
SQMHQRREMLLGILRCFLLVNDNTYRKSTEQLAEQVYRSLKGRRYLIAMDDVWDTNAWDDVKRSFPDDKNGSRVILTSRL
ANVFGRETCPPELEKATMQVVEKCQGLPLAIVVVAGFCSKISKMRSHWEDVAHKIGKVVSRDTEECLNLLVLSYNHLPQH
LKPCFLYMGAFPKNFEVSVSRLIKLWIAAEFVKCTPEKDFEEVAEGYLRDLIDRSLIMVKKRTSGGKVKTCEVHDLLHDL
IIRESRKDRSI
>PHU05298.1
VQDFSSSTNDILNVKINMVGRDDQRKWLLEHLTRSYSGEPKVILIVGMGGIGKTTLAKEIYNDVSILHHFDVRAWATVSQ
QHNVKEILLSLLRSTKGDKFCMGSEAELADMLQKSLKGKRYLIVLDDMWKSESWDDVRLCFPNENNGNGILLMTRNVEVA
CYAGTENLSLQMDFMDQDESWNLFKSAFANKALPSEFETMRKRIAEKCHGLPLTILVVAGFLKSKMTIEDWESVAKHVKS
FVTNDPDEQCAHVLGLSFGHLTSDLKACLLYFRIFPEDTEIPVTNLMRSWMAEGFLNLEKDLEGEAEKCLQYLINRCLVL
VTKKSLDETKIRSHASHV
>PHU05951.1
TMPSRGMINVAKQEELVGFTDERHRLIDQLTRGSSQLSVIAIVGKSGVGKTTLAKRVYNDPGVSNHFDICAFVTVSRVYD
SLELLLEILRAITGHNDTVDGRRSSDLSEMLHERLHGKGFLIVMDDVWDAEAYNVLSASLPKDDSTGSRILLTTRSDDVA
QHTAAGFQPHNIHRLRPLGEKDSWILLEKKIFQQESCPPDLKELAMQLSKKTKGLPFAIILVAGILANAEKTDEHWTEVQ
ESLDQTKIGGNDQDLSSIIGMSYQGLPDCLRHCFLYFGAFPQDDEILTSKLIRLWIAEGLIQQTEGKSLEDVAVHYLMLL
IGRGLIMAEQKSSKDRVKSCRVRDLIHEFCLAKAKQENVY
>PHU06004.1
MLQHLEGDIVQGLDEDLEIIVRRLTEPLSDLEIVTISGMGGIGKTTLARKAHDHLKIRYHFDIRVWVTISQVYGSRNVLL
EALHCISKQTNIDIDKDYEKKDDNELADLVQKKLKGPRYLVVVDDIWSTDVWDSIRAIFPDCNNKSRILLTTRETKVAIY
VNPVSPHEMNTLNLENSWKLLRDKVFGPKYDHPPELEEIGKQIAEKCQGLPLTISVIAGHLSKVARTLESWMDVSRTMGE
IIASHPDKCLGVLGLSYHNLPNHLKPCFLSMGSFPEDYQAETWRLIQLWIAEGFIRRPESDKSLEEVAEDYLEDLISRNL
IIVNKRRFNSEIKVCGMHDLLREFCLTEVEMKKFL
>PHU06281.1
RRSPPLKRVPIVEEENVVGFDEEAKTMRSLLTNGSEELQIISIVGMGGLGKTTLAKKVYTDPSIEYHFYNRAWIYVSQQY
SRKEVFLGILDSLSLITDEMYKMNDEKLAIELSSHLRSKRYLVVIDDVWTMEAWDDLKMAFPNTASGSRILLTTRNRDVA
SYANPEGSPHHLRFLTNEESWELLSKKVFRKGSCPLELEDIGLQIAKKCYGLPLAIVVVSGLLLKKEKTRDWWKKVANDV
SSYVARDPKQCMDVLALSYKHLPDHLKVCFIYFGIFPEDFEIPVWKLLRLWTGEGFIQQMGQECLEDTAEEYLEDLVDRN
LVLVAKKRANGRIKSCRIHDILRDLSVKMGSEEKFL
>PHU06615.1
HPSRYVGKLIPESIIVGLEDDLTKIIRRLKGPTSTREVIPILGMGGIGKTTLARKAYDDPEIRHRFDIRVWRTREIEKES
DDRLMDMIRKKLMNKRYLVVMDDIWSSDAWDLMTRTFPENNNGSRIILTSRLKDMSTHADPDSIPHEISLLNLDESWKLL
HDNLFGLQQVCPPELEYIGKQVSQKCGGLPLALLVVAGHLSKIARTTESWKDVAKSVNEVVTNESDICLGVLAMSYGYLP
NRLRPCFLYMGVFPEDKEVDIKRLINLWDSEGFISEEVGRKCFEELVSRNLIMVRKRRSNGEAKTCSVHDLVRELILREA
KKEKFW
>PHU06748.1
DVQVGSSCVLSRTNAPTLNDDVVVGFNDVEEKIIDGLTRGMTERDVISIVGMPGLGKTTLAKKVFNDEKVLNYFDKRAWC
YVSEVYKNKELLLEILSQVLEDVDEATKMKDDADLAVLLYRKLKRKRYLIVLDDLWDIKAWDDLRRSFPDDDNGSRILVT
SRLQHLASQVESDTKPDNHPTPLRFFTVEESWELLQKKVFATDCCPRNLKEPGMRIARSCHGLPLAVTLVAGILARTEKI
ESWWNEVAESISSYIVDDPNQCRVILELSYKHLPDYLKPCFLYFGEFLMHPHIPVRKLIWLWIAEGFVSKTEGESFEDIA
EDYLTDLIGRSLVMATKKSTNGSVKVCRVHDLLREYCKRKAEEDNFF
>PHU07785.1
KVSPATLVRSPSGQQKPVGFQDELEKIIDRLRHGPRELDIISIVGMAGIGKTTLVKRAYNDPLVVNRFEVRAWTTVSQEY
REKDILFDFYYQVVPPTNEMNQESYEQAAYQVYDGLMNHPPKEIYEGSEDEIAVRLKKSLTCKRFLIVVDDMWSTAAWDN
MSRLFPDDENGSRVILTSRLIDVATYANPDRQPHQLNFLNNDEGWELLCQKLFGKRGCPSELEEIGRSIAEKCQGLPLAI
VVVAGHLSKMSKTPDCWNTVAESVGSVVNREPGQCLDILALSYNYLPQHLKACFLYMGAFPEDFEIPVRKLIRLWIAEGF
LNATVLMTVEEIADECLEDLIGRSLILAEKWSNGKLKTCKLHDIMRDFCLEEAKRQNFL
>PHU07944.1
AQNLTLESTSQHALQQTESMMIGCENEFEMIRDQLTRGTSQLDVVSVVGMGGIGKTTLANKIYNDQFILFRFDIRAKATV
SQEYCARNVLLRLLSSVSGSRKIEESYEQQDDGQLADRLQKFLKSRRYLIFIDDIWAKEAWDDVKLCFPDCDCGSRILLT
TRDMEVAKYASSGETLYQMSFLNHDESWNLLRVKVFEDACFPPEFEKVGKQIALNCKGLPLAIVVIAGLLLKIGKSLDEW
KSVSENITSLISTDLEVQCMRVLALSYHHLPHHLKSFFLYFAIFPEDELISVDKLVNLWVAEGFSLEQYAEQCLTDLIGR
SLIFIHHLSFDGKIKACGMHDVIRELCLREAQNLNFV
>PHU07946.1
QNLTLESTSQHALQQTESMMIACENEFEMIRDQLTTGTSQLDVVSIVSMGGIGKTTLANKIYNDQFILFRFDIRAKATVS
QEYCTRNVLLRLLSSVSGSRKIDESYEQQDDGQLADRLQKLLKGKRYLIFIDDIWAKEAWDDVKQCFPDYNCGSRILLTT
RIMEVAEYASSGKPPCQMSLLNHDESWNLLRIKVFENACFPPEFEKVGKQIALNCKGLPLAIVVIAGLLLKIGKSLDEWK
SVSENITSLISTDLEVQCMRVLALSYHHLPHHLKPFFLYFATFPEDEQISVNKLVNLWVAEDFSSKYADVNLRAAESFSS
KEWAAKRFPSKEYAEQCLTDLIDRSLIFIHHLSFDGKIKACGMHDVIRELCLREANNLNFV
>PHU08005.1
VQYFSSSVNDNLNVENSMVGSDDQMKRLLDDLTISYSSEPKVITIVGMGGIGKTTLAKEVYNNKSVLRRFDVRAWATVSQ
QHNRKEILVGLLRSTIKMDDTVQTKGEAELADMLQKSLKRKRYLIVLDDIWSCEVWDGVRRCFPTEDNAGSRILLTTRND
EVACYAGIDNLSLRMSFMDQDESWSLFKRAAFSSEALPYEFETVGKQIADECHGLPLTIVVVAGLLKSKRAIEDWESVAK
DVKSFLTNDLDEQCSRVLGLSYNHLTSDLKTCLLHFGIFPEDSEIPAKKLMRSWMAEGFLKLENDLEGEAEKCLQELVDR
CLVLVCKKSLDGIKIRSCKVHDLIYDLCVREIQRENIFIMNDIVLDY
>PHU08012.1
ESLVQDFSSSANDTPNVKNNMVGRDDQRKLLLELLTVGYSGEHKVISIIGMGGIGKTTLAKEIYNDVYVRCHFDVRAWAT
VSQQHNVKEILLSLLHSTKGDTDTFDMVDKAKIADMLQKSLKGKRYLIVLDDIWSCEVWDGVRRCFPTENNGGSRILLTT
RNNEVACYAGTENLSLQMHFMDQDESWNLFKSVTFANEELPSEFKTIGKQIAEKCHGLPLTIVVVAGLLKSQRTIEDWGS
VARDVKSFITNDPDEQCSHVLGLSYDHLTSDLKTCLLYFGIFREDTEIPVKNLMRLWMAEGFLNSENDLEGEAMKCLKDL
VDRCLVFVSKKSLDETNIRSCKVHDLIYDLCLREVHRGNVF
>PHU08020.1
FVHDFSSSTNDILNVNNNMVGRDDQKEHLLEDLTISNTGEPKVIPIVGMGGIGKTTLAKEVYNNKSVLHRFDVRAWATVS
QQHNIKEILLSLLQSTIKMDDTVRTKGEAELADMLQKSLKRKRYLIVLDDIWSCEVWDGVRRCFPTEYNAGIRILLTTRN
NEVARYAAIENLSIQMNFMDQDESWSLFKSAAFSNEALSSEFETIGKKIAEKCHGLPLTIVVVAGLLKSKRAIEGWGSVA
KDVTSFITNDPDEQCSHVLGLSYNHLTSNLKTCLLHFGVFPEDGEIPAKKLKRTWMAEGFLPLENDLEGEAEKCLQELVD
RCLVLVCKKSLDGTKIRSCKVHDRIYDLCVREIQRENIL
>PHU08026.1
VQEFPSSSRNILNVENNMVGRDDQRERLLNDLTTDFSGEPKVIPIVGMGGIGKTTLAKEVYNQKSILCRFDVHAWATVSQ
QHNRKEILLGLLRSTIKMDDTVEMKGEAELADMLQKSLKKKRYLIVLDDIWSCEVWDGVRRCFPIEDNAGSRILLTTRNN
EVACYAGIENLSLRMSFMDQDESWSLFKSAAFSSEALPYEFETVGKQIADECHGLPLTIVVVAGLLKSRRAIEDWESVAK
DVKSFLTNDLDEQCSRVLGLSYNHLTSDLKTCLLHFGIFPEDSEIPVKKLMRSWMAEGFLKLENDLEGEAEKCLQELVDR
CLVLVCKKSLDGTKIRSCKVHDLIYDLCVREIQRGNVF
>PHU08040.1
FNKTSKEYTTVEEITIGRDDQREWLLNYLTTSYSGEPKVIPIVGMGGIGKTTLAKEVYGNKSVLRRFDIRSWATVSQQHN
RKEILLCLLQSAIKMDDSVRMKGEAELADMLQKSLKRKRYLIVLDDIWSCEVWDGVRRCFPTEDNAGSRILLTTRNNEVA
CYADTENLSLQMDLMGPDESWSLLKSAAFSSEALPYGFEAVGKQIADECHGLPLTIVVVDGLLKSKRAIEDWESVAKDVK
SFVMNDPDERCSRVLGLSYNHLTSDLKACLLHFGIFPEDSEIPVKNLKRSWIAEGFLKLENDLEGEAEKCLQELVDRCLV
LVCKKSLDGTKIRSCKVHDLIYDLCVREIQRENIF
>PHU08067.1
FSNSTNNILNAINNMAGRDDQKEHLLEDLTTSYSSEPKVIPIVGMGGIGKTTLAKEVYNHESILRRFDVRAWATVSQHHN
KKEILLSLLQSTIKMDDTDKTKGESELADMLQKSLKRKRYLIVLDDIWSCRLWDGVRRCFPTEYNAGSRILLTTRNNKVA
CYAGTENLSMQMDFMDQDESWNLFKNATFSSDALPYEFETVGKQIADECHGLPLTIVVVAGLLKSKRSIEDWRSVAKDVK
SLVTNDPDERCSRVLGLSYNHLTSDQKTCLLHFGIFPEDSEIPVKILVRSWLAEGFLKLENDLEGEAEKCLQELVDRCLV
LVCKKSLDERKIRSCKVHDLIYDLCVREIQRENIF
>PHU08077.1
VHDFSSSTNDIVNVNNNMVGRDDQKECLLEDLKGSYSGEPKVIPIVGMGGIGKTTLVKEVYNHESILRRFDVRAWATVSQ
QHNIKEILLSLLQSIMDDTVKSKGEAELADMLQKSLKRKRYFIVLDDIWSCEVWDGVRRCLPTEDNAGSRILLTTRNDEV
ACYAGIESLSLRMSFMDQYESWNLFKSAAFSSEALPYEFETVGKQIAAECHGLPLTIVVVAGLLKSKREIEDWRSVAKDV
KSFVTNDPDERCSRVLRLSYNHLTSDLKACLLHFGIFPEDSDIPVKKLMRSWMAEGFLKLENDLEGEAEKCLQELVDRCL
ILVCKKSLDGTKIRSCKVHDLIYDLCVREIQRENIF
>PHU08080.1
KEFLVQDASSVKHTPYVENNMVGRDDQMKRMLTELTRYGGSSGELKVIPIVGMGGIGKTTLAKEVYNDESIRLHFNVHYW
ATVSQKHNVKEILLSLLRCAKGENFYMDDEAELADILQKSLKGKRYLIVLDDMWYSEAWDAVRLCFPSENNGSRILLTTR
NTEVACSAGTGSLSLQMDLMGTDESWNLFESIAFSNEVLPSEFKIIGKQVVDKCHGLPLSIAVVAGLLKSKRTIEYWENV
AKDVKSITNDPDKQCLDVLGLSYSHLTSDIKACLLYFGIFPEDEEISVKRLVRLWIAEGFLKLENDLEGEAEKCLQELVD
RCLVLVGKRSLDETKIRSCKVHDLIHDLCLRELTQSQDV
>PHU08160.1
VSEYVSEPDVDVMVGHENEFEMMQDQLVRGGSELEVVSIVGMGGIGKTTLANKIYSDSFIMPHFDIRAKVTVSQVYCARV
VLMGLLSCISAKTDGCHEQQDDGQLGDRLQKLLKGRRYLVVIDDIWTKRAWDDIKLCLPDSNCGSRILLTTRDMEVAEYA
SSGKPPCRMRLMNSDESWSLLCEKVFMKGFCPPEFEQLGKQIAFKCRGLPLAIIVIAGLLSKIGKTLNEWENVAENVSSM
VRTNLDDHCLRVLALSYHHLPHHVKACFLYCAIFPEDHVIFVDKLTELWVAEGFLKVEETLGIKEVAEKCLKDLIDRSLI
FAHQLSFDGKLKSCKIHDVTREFCLKEARSMNFL
>PHU08167.1
SNQMLQHLEGDIVQGLDEDLEIIVRRLTEPLSKLDIVTISGMGGIGKTTLARKAHDHLEIRCHFDIRVWVTISQVYGSRY
VLLEALHCISKQKNIDIEKDYEKKEDDELADLVQKILKGGRYLVVVDDIWSTDVWDSVRVIFPNCNNRSRILLTTRETKV
AIYANPINRHEMNPLNLENSWKLLRDKVFGSEYDHPPELEEIGKQIAEKCLGLPLTISVIAGHLSKVARTLGSWMDVSRT
MGKIITSHPDKCLAVLGLSYHNLPNYLKPCFLSMGSFPEDYQVETWRLIQLWIAEGFIRRPGSYTSLEEVAEDYLEDLIS
RNLIIVNKRRFNSEIKVCGMHDLLREFCLIEVEMTKYN
>PHU08252.1
ASKESAVQEFPSSSKDNVENNMVGRDDQRERLVEHLTTGYSGEPKVIPIVGMGGIGKTTLANEVYNDACIRSHFYVCAWA
TISQQHNVKEILLSLLHSTKGDEVFTQGEAELADMLQKSLKGKRYLIVLDDMWKTEAWDAVRQCFPRENKGSGILLTTRN
TEVARYAGTKNSLPMRFMDEDESWNLFKSVAFSSEELPSDLETIGKQIADECHGLPLTIVVVAGLLKSKRVIEDWESVAK
DVKSFVTNDPDERCSRVLGLSYDHLTSDLKTCLLHFGIFPEDSDIPVKRLVRSWMAEGFLKLENDMEGEAEKCLQELVNR
CLVLVCKKSLDGTKIRSCKVHDLIYDLCLREIQRGNVF
>PHU08257.1
SSSTNDILNVKSNMVGRDDQKERLLEDLTVSYSGEPKVIPIVGMGGIGKTTLAKEVYNHESILQRFDVRAWATISQQHNI
KEILLSLLQSTIKMDGTVKTKGEPELADMLQKSLKRKRYLIVLDDIWGCEVWDGVRQCFPTEDNAGSRILLTTRNDEVAC
YADTENLSLRMSFMDQDKSWSLFKSAAFTNEALPSEFETVGKQIAEKCHGLPLTIVVVAGLLKSKRAIADWENVAKDVKS
FVTNDPDEQCSRVLGLSYNHLTSDLKTCLLHFGIFPEDIDIPVKRLVRSWMAEGFLKLENDLEGEAEKCLQELVDRCLVL
VCKKSLDGTKIRSCKVHDLIHDMCVREIQRGNVS
>PHU08258.1
STVQEFPISAKDILNVENIMVGRDDQRKRLVEDLTRSYSSKPKVIPIVGMGGIGKTTLANEVYNDACIHSHFDVCAWATV
SQQQNVKEILLSLLRSTKSDTFDMNDEAKLADRLQKSLKGKRYLIVLDDMWKTEAWDAVRLCFPSENKGSGILLTTRNTE
VARDAGTENLSLQMDLMGPDESWNLFKSVAFANEALPSEFETIGKQIAEKCHGLPLTIAVVAGLLRSKRAIEDWENVAKD
VKSFVTNDADERCSRVLRLSYNHLPSDLKTCLLHFGIFPEDNEIPAKNLMRMWMAEGFLKLENDLEGGAEKCLQELVDRC
LVLVCKKSQDGTKIRSCKVHDLIYDLCVREIQRENIV
>PHU08312.1
DFSSSTNDILNFNNNMIGRDDQKERLLEDLTGSYSGEPKVIPIVGMGGIGKTTLAKEVYNHESILRRFDVRAWAIVSQQH
NRKEILLSLLQSRIKMDDMVKTKDEAELADMLQKSLKRKRYLIVLDDIWSCEVWDGVRRCFPTEDNAGSRILLTTRNNEV
ARNAGIENLSMQMNFMDQDESWNLFKSAAFSNEALSSEFETIGKKIAEKCHGLPLTIVVVAGLLKYKREIEDWESVAIDV
TSFITNDPDEQCSHVLGLSYNHLTSDLKTCLLHFGIFPEDSEIPAKNLMRSWMAEGFLKLENDLEGEAEKCLQELVDRCL
VLVCKTSLDGTKIRSCKVHDLIYDLCMREIQRGNVF
>PHU08321.1
VQEFPSSPKDILNVENCMVGRDDQRKRLVEDLTRSKSVEPKVIPIIGMGGIGKTTLANEVYKDACIRSHFDVCAWATVSQ
QHNAKEILLSLLQSTKGDTFDMNDETELANMLKKSLMGKRYLIVLDDMWKTEAWDAVKLCFPSGNKGSVILLTTRITEVA
RDAGTKNLSLQMDLMGPDESWLLFKSVAFSSEELPSDLKTIGKQIAEKCHGLPLTIAVVAGLLKSKRAIADWENVAKDVK
PFVTNDPDKQCSRVLGLSYNHLTSGLKTCLLHFGIFPEDSEIPTKKLMRSWMAEGFLKLENDLEREAEKCLQELVDRCLV
LVCKTSLDGTKIRSCKVHDLIYDLCVREIQRENIF
>PHU08322.1
SSSTNDILNVNNNMVGRGDQRERLLNDLTTGYSGEPKVILIVGMGGIGKTTLVNEVYNDVCIRSYFHVCAWATVSQQHNV
KEILLSLLRSTKDDQVFTGSEAELADMLQKSLKGKRYLIVLDDMWKSEAWDAVRLCFPCENKRSRILLTTRNTEVARCAG
TENLSLQMGFIGPDESWKLFKSVAFANEALPSEFETIGKQIAEKCHGLPLTIAVVAGLLRSKRAIEDWENVAKDVKSFVT
NDADERCSRVLRLSYNHLTSDLKTCLLHFGIFPEDSEIPAKNLMRSWMAEEFLKLENDLEGEADKCLQELVDRCLVLVCK
KSLDGTKIRSCKVHDLIFNLCLREVQRGNIF
>PHU08325.1
ESTVQEFPSSSKDIRNVENNMVGRDDQRKRLVEDLTRSYSGEPKVIPIVGMGGIGKTTLVNEVYNDACIRSHFDVCAWAT
VSQQHNIKEILLSLLRSTKGGTIDMNDEAELASMLQKSLKGKRYLIVLDDMWKTEAWDAVRLCFPSQNNGSGILLTTRNT
EVAHDAGTENLSLQMDLMGPNESWNLFKSVAFANEALPSELETIGKRIAEKCHGLPLTIVVVAGLLKSKRAIEDWKSVAK
NVKSLVTNDPDERCSRVLGLSYNHLTSDLKACLLHFGIFREDSEIPVKKLMRSWMAEGFLKLENDLEGEAEKCLQELVDR
CLVLACKKSIDGTKIRSCKVHDLIHDLCVREIQRENIF
>PHU08326.1
ESLVHEFSSSTNDILKVKNNMVGRDDQMKRLLKDLTRSCSDEPKVIPIVGMGGIGKTTLAEEVYNHKPILCHFDVHAWAT
VSQQHNKKEILLGLLHSTIKMDDTVKMKSEAELADKLQKSLKRTRYLIVLDDIWSCEVWDGLTRCFPTEDNAGSRILLTT
RNNELACYADTENLSLWMNFMDQDESWSLFKSAAFSSEALPYEFETVGKQIADECHGLPLTIVMVAGLLKSKRAIEDWES
VAKDVTSFVTNDPDEQCSRVLGLSYSHLTSDLKTCLLYFGTFPEDTEIPVKHLMRLWMAEGFLNSEKDLEGEAEKCLQDL
VDRCLVLVSKRSRDETKIRSCKVHDLIYNLCLREIQRGNVF
>PHU08328.1
STVQDFSSSTNNILNVNNSMVGRDDQKERLLEDLTASYSGEPKVIPIVGMGGIGKTTLAKEVYNHESILRRFDIRAWATV
SQQHNIKEVLLSLLQSTIKIDDTVKMSGEAELADMLQKSLKRKRYLIVLDDIWSFEVWDGLTRCFPTEDNAGSRILLTTR
NNELACYADTENLSLWMNFMDQDESWSLFKSAAFSSEALPYEFETVGKQIADECHGLPLTIVVVAGLLKSKRAIEDWESV
AKDVTSFVTNDPDEQCSRVLGLSYSHLTSDLKTCLLYFGTFPEDTEIPVKHLMRLWMAEGFLNSEKDLEGEAEKCLQDLV
NRCLVLVCKKSRDETKIISCKVHDLIYELCLREVERGNVF
>PHU08329.1
KESTVQDFSSSTNNILNVNNSMVGRDDQKERLLEDLTASYSGEPKVIPIVGMGGIGKTTLAKEVYNHESILCRFDIRAWA
TVSQQHNIKEVLLSLLQSTIKIDDTVKMSGEAELADMLQKSLKRKRYLIVLDDIWSFEVWDGVTRCFPTEENAGSRILLT
TRNNEVACYAGIENLSLQMSFMDQDESWSLFKSVAFSSEALTYEFETVGKQIADECHGLPLTIVVVAGLLKSKRAIEDWE
SVAKDVKSFVTNDPDERCSRVLGLSYDHLTSDLKTCLLHFGIFPEDSDIPVKRLVRSWMAEGFLKLENDLEGEAEKCLQE
LVDRCLVLAGKKSLDGTKIRSCKVHDLIYNLCLREVQRENIF
>PHU08330.1
FNKTSKKYSNVKKIIVGRDDQREQLLNDLTTGYSGEPKVIPIVGMGGIGKTTLAKEVYNHESILRCFDIRAWATVSQQHN
IKEVLLSLLQSTIKMDDTVKMSGEAELADMLQKSLKRKRYLIVLDDIWSFEVWDGVTRCFPTEDNAGSRILLTTRNNEVA
RYADTENLSLRMNFMDQDESWNLFKSAAFSNEALPSEFETIGKQIAEKCHGLPLTIVVVAGLLKSKRAIEYWKSVAKDVT
SFVANDPDKQCSRVLGLSYDHLTSDLKTCLLHFGIFPEDSEIPAKNLMRSWMAEGFLNLENDLEGEAEKYLKELVDRCLV
IVCKKSLDGTKVRSCKVHDLIYDLCVREIQRENIF
>PHU08340.1
VQDFSSLTNNILNVNNNMVGRDDQKERLLEDLTRSYSAEPKVIPIVGMGGIGKTTLAKEVYNSESVLRRFDFHAWATVSQ
QHNRKEVLLGLLRSTINMDDTVMTRGEADLADMLQKCLKRKRYLIVLDDIWSCEVWDGVRRCFPTEDNEGSRILLTTRIN
EVACYAGTTNLSLQMGFMDQNESWNLFKSVAFANEALPYEFETIGKQIADECHGLPLTIVVVAGLLKSKRAIEDWKSVAK
DVKSLVANDPDEQCSRVLGLSYNHLTSDLKACLLHFGIFREDSEIPVKNLMRSWMAEGFLKLENDLEGEAEKCLQELVNR
CLVLVCKKSLDGTKIRSCKVHDLIYDLCLREIQRGNVF
>PHU08344.1
HDFSSSANDILNVNNNMVGCDNQKEHLLEDLTGSYSCEPKVIPIVGMGGIGKTTLAKEVFNHESILRRFDIRAWATVSQQ
HNIKEIFLRLLQSTIKMDDTVKTKGEAELADMLQKSLKRKRYIIVLDDIWSCEVWDGLRRCFPTEDNAGSRILLTTRSNE
VACYAGTENLSMQMDFMDQDESWNLFKSVAFSSEALSYEFETVGKQIADECHGLPLTIVVVAGLLKSKRAIKDWEIVARD
VTSFVTNDPDELCSRVLGMSYNHLTSNLKTCLLHFGIFQEDSEIPANNLMRSWMAEGFLKLENDLEGEAEKCLQELVDRC
LVLVCKKSLDGTKIRSCKVHDLIYDLCLREIQWENIF
>PHU08348.1
ESTVQEFPISAKDILNVENIMVGRDDQRKRLVEDLTRSYSSKPKVIPIVGMGGIGKTTLANEVYNDACIHSHFDVCAWAT
VSQQQNVKEILLSLLRSTKSDTFDMNDEAKLADRLQKSLKGKRYLIVLDDIWKTEAWDAVRLCFPSENKGSGILLTTRNT
EVARDAGTENLSLQMDLMGPDESWNLFKSVAFANEALPSEFETIGKQIAEKCHGLPLTIAVVAGLLRSKRAIEDWENVAK
DVKSFVTNDADERCSRVLRLSYNHLPSDLKTCLLHFGIFPEDSEIPAKKLMRSWMAEGFLKLEKDLEGEAEKCLQELVDR
CLVLVCKKSPDGTKIRSCKVHDLIYDLCLREIQRGSIF
>PHU08974.1
EDLSARSVEERKPPVVEEDDVVGFDEEAENVIKRLLGGSDRLEVVPVVGMPGLGKTTLANKIFKHPTIGYEFFTRIWVYV
SQSYRRRELFLNIISKFTRNTKQYHVLCEEDLADVIQEFLGKGGKYLIVLDDVWSDEAWERIKIAFPNNNKCNRILLTTR
DTKVAKQCTPVPHDLKFLTEDESWILLEKKVFHKDKCPPELELSGQSIAKKCNGLPLAIVVIAGALIGKGKTSREWKQVD
ESVGEHLINRDQPENCNKLVQLSYDRLPYDLKACFLYCGAFPGGFQIPAWKLIRLWIAEGFIQYKGHLSLECKGEDNLND
LVNRNLVMVMERTSDGQIKTCRLHDMLHEFCRQEAMKEENL
>PHU09896.1
STAQEFPRSSRNILNVENSMVGRDDQRKRLVQDLTRSYSGEPKVIPIVGMGGIGKTTLVNEVYNDACIRSHFDVCAWATV
SQQHNVKEILLSLLRSTKGDTFDMNDEAELENMLQKSLKGKRYLIVLDDMWKSEAWDAMRLCFPSENKGSGILLTTRNTD
VARDAGTKNLSLQMDLMGPDESWNLFKSVEEDVKSFVSNDPVERCSRVVGLSHDHLTSDLKACLLHFGIFPEDSEIPVKN
LMRSWMAEGFLKLENDLEGEAEKCLQELVDRCLVLVCKKSLDGTKIRSCKVHDLIYDLCLREIQRGNIF
>PHU10975.1
KVKNNMVGRDDQRKRLLEDLTKSYYDEPKVIPIVGMGGIGNFAESSAIDDTVEIKGEAELADMLQERLKGKRYLIVLDDM
WKSEAWDAVRLCFPSEKKGSGILLTTRNTEVARDAGTENLSLQMGFMDQHESWNLFKISAFSNEALPYEFETIGKQIADK
CHGLPLTIVVVAGLLKSKREIEDWKSVAKDVRSFVTNDPYERCSRVLRLSYNHLTSDLKTCLLHFGIFLEDSEIPVKNLM
RSWMAEGFLMLENDLEGEAEKCLQELVDRCLVLVCKKSLDGTKIRSCKVHDLIYDLCLREVQRGNVF
>PHU10997.1
ESTVQEFPSSSKDIRNVKNNMVGRDDQRKRLVEDLTRSYSGEPKVIPIVGMGGIGKTTLANEVYNDACIRSHFDVCAWAT
VSQQQNVKEILLSLLRSIKVDKVVTGSEAELADMLQKSLKCKRYLIVLDDIWKTEAWEAVRLCFPSENKGSGILLTTRNT
EVARDAGTKNLSLQMDLMGPDESWSLFKSVAFSSEALPYEFEIVGKQIADDCHGLPLTIVVVAGLLKSKRAIEDWRSVAK
DVKSFVTNDPDERCSRVLGLSYDHLTSDLKACLLHFGIFPEDSDIPVKNLMRKWMAEGFLKLENDLEGEAEKCLQELVDR
CLVLVCKKSRDGTKIISCKVHDLIYDLCLTELQRENIF
>PHU11014.1
VQDFSSSANDTLNVKNNMVGLDDQRKLLLELLTIGYSGKHKVILIIGMGGIGKTTLAKEIYNDVCIRCHFDVRAWATVSQ
QHNVKEILLSLLRSTKGDTDDTFDVVDKSKIADMLQKSLKGKRYLIFLDDIWSCELWDGVRRCFPTENNAGSRILLTTHN
NEVACYTGTENLSLQMDFMDQDESWNLFKSAAFANEELPYEFETIGKQIAEKCHGLPLTIVVVAGLLKSKRAIEDWESVA
QDVKSFITNDPNERCSHVLGLSCNNLTSNLKACLLYFGIFREDTEIQVKYLMRLWVAEGFLNSENDLEGEAMKCLQDLID
RCLVLVGKKSLNETNIRSCKVHDLIHDVCLRELQRGTIF
>PHU12767.1
FTVKHVATQHSNPMTAEEIVGFRNDTEKMIQYLTRGTNELDVVPIVGMGGQGKTTIARKVYNHDIIISHFDVRAWCIISQ
TYNRRELLQDIFNQVTNSNDKGDKDDVLADILKKNLTRKRYLIVLDDMWDGAAWDDFCLCFPDVGNRSRIVVTTRLEKVG
EHVKRYTDLYFLPFLTPDESCKLLQKKVFQEEDFPLELQDVSLAVAKRCRGLPLVVVLIAGIIKKWPMEESWWHEVKNAL
FSYLGESEEYSLSTMQLSYDNLPDHLRPCLLYIGMFPEDARIPVSKLISLWIAEGFMQNVESGRLMEEAAEGYLMDLISS
NVVMVSKREYNGKVKYCHVHDVVLHFCMERSREEKFM
>PHU13266.1
VQDFSSSTNNILNVNNNMVGRDDQKERLLENLTGNYSGEPKVIPIVGMGGIGKTTLAKEVYNHESILRHFDVCAWATVSQ
QHNIKKILLSLLQSTIKMDDVIKTKGEAELVDMLQKSLKRKRYLIVLDDIWSCEVWDGMRRCFPTEDSPGSRILLTTRNN
EVARDAGIENLSKQMNFMDQDESWNLFKSAPFSNEVLSFEFETIGKKIAEKCHGLPLTIVVVAGLLKSKGAIEDWESVAK
DVTSFITNDPDEQCSHVLGLSYNHLTRDLITCLLHFGIFPEDSEIPAKNLMRSWMAEGFLKLGNDLEGEAEKCLQELVDR
CLVLVCKKSLDGTKIRSCKVHDLIYDLCVIEIQRENIF
>PHU13327.1
KQPVESKSLITSKIIVGFEEETNWLINQLTSGPKDLDVISITGMPGSGKTTLAYKVYNDKSVCSHFDLRAWCTVDQDYDE
KNLLVKLFNQVTGSYLKFSEDIDVADELRRKLHGSRYLIVLDDVWDIDTWDDLTRPFPNVKKGSRIIFTTRQMEVAFRGR
GTTDPLNLRLLKPEESWELLEKRAFGKESCPDELLDVGKEIFQNCKGLPLVVDLIAGVIAGLEKSKAMWFEVRNNLNSFI
FGSEVDVMKVIELSCNHLPHHMKPCFLYLAKYPKDTKISRDLLKVYWRAEGLVEQTEMKSLEEVMENYLDNLISSSLVIA
FNEIGDSPSCQLHDLVHGFCLIKARREKLF
>PHU13359.1
KNPVERKSLTTGKIIVGFKEETNWLISKLTSGPKDLDVISITGMPGSGKTTLAYKVYNDESVCSHFDIRAWCTVDQEYEE
KKWLVKLFNQVTGSDLKSSEDIDVAEKLRKQLYGKRYLIVLDDMWDTTTWDDLTRPFPEAEKGSRIILTSRQKEVDFHGK
GNTDPLNLRLLRPEESWELLEKRAFGKESFPDELLDVGKEIAQNCKGLPLVGDLIAGVIAGLEKKKAVWLEVRNNLNSFI
FGSEVDVMKVIELSYDHLPHHMKPRILYLASFPKDTAMDRVMLKMYWRAEGLVEQTEMKSLEEEMEIYLDKLISSSLVIA
FNEIGDYSSCQLHDLVHDFCLIKAREEKWF
>PHU13363.1
KNPVERKSLTTGKIIVGFKEETNWLISNLTSAPKDLDVISITGMPGSGKTTLAYKVYTDEAVCSHFDLRAWCTVDQEYDE
KKLLVKLFNQVTGSDLKFSEDIDVADMLRRELFGKRYLIVLDDVWDTTTWDDLTRPFPEVEKGSRIILTTRQKEVALHGK
GNTDPLNLRLLSPEESWELIEKRAFGEQSCPDELLDVGKEIAENCKGLPLVSDLIAGVIAGREKEKSVWLEVRNNLNSFI
LNSEVDAMKVIELSYNHLPHHLKPCLIYLASFPKDKEIQFDALQIYWRAEGLAEKTEVLQVYFDSLITSSLVTSFNEIGY
RQTCQIHDLVHDFCLIKAREEKLF
>PHU13376.1
KNPVESKSFTGGKVIVGFKEETNWLISKLTSGPKDLDVISITGMPGSGKTTLAYKVYNDDSVCSHFDLRAWCTIDQEYEE
KSLLVKLFNQVTGSDLKFSEDIDVADMLRRQLYGKRYLIVLDDVWDTSTWDDLTKTFPEVKKGSRIVLTTRLKEVAFHGK
GNTDPLNLRLLRLEESWELLQKRAFGNECCPDELLEVGKEIVLNCKGLPLVVDLIAGVIAGLEKKRAVWLEVRNNLNSFI
LNSEVDVMKVIELSYDHLPHHMKPCFLYLASFPKDSKISRDKLKMFWRAEGLVEQIEIKSLEEVMEIYLENLISSSLVTS
LNEIGDFPTCQIHDLVHDFCLIKARAENLF
>PHU13378.1
NSPKNPVERKLLTTGKIIVGFKVETNWLIRKLTSGPTNLDVISITGMPGSGKTTLAYKVYNDKSVCSHFDLRAWCTVDQD
YDDKNLLVKLFNQVTGSDLKFSEEIDVADKLRIKLHGNRYLIVLDDVWDVDTWDDLTRPFPEVKKGSKIILTTWQKEVAF
HGRGNTDPLNLRLLRPEESWELLEKRAFGEQSCPDELLDVGKEIAQNCKGLPLVADLIAGVIARREKTKSVWLEVRNNLN
SFILNSEVDVMKVIELSYDHLPLQLKLCYLYIVRFSKDTRIQIHALKSYWCVEGLVEQTEMMSVEEAMEIYLDNLISSSL
ISSS
>PHU13391.1
TVVNCTKKTVERKSLTPAKIIVGFKEDTNWLISKLTSGPKDLDVISITGMPGSGKTTLAYKVYNDESVCSHFDVRAWCTV
DQQYNEKKLLVKLFNQVTGLDLKFSDDIDVADELRRKLHGKRYLIVLDDEWYTTTWDELTRPFPKVEKGSRIILTTREKK
GTFHGKCNTDPLNLRLLSLEESWELLEKRAFGKESCPDDLLSVGKEIAQNCKGLPLVESLQVIELSYDYLPHHLKLCFLY
LARSLKDTTLDRDVLKILWRAEGFAEQTEMMSLEEVMEIYLNNLISSSFVIALNEIDLMPRKVVI
>PHU13393.1
KNPVERKSFTAGKIIVGFEEETNWLIIKLTSGPKDLDVISITGMPGSGKTTLAYKVYNDESVCSHFDLRAWCTVDQEYDE
KRLLVKLLNQVTGSDLKFSEEIDVADKLRKQLFGKRYLIVLDDVWDTTTWDDLTRPFPEVEKGSRIILTTRQKEVAFHGK
CNTDPLNLRLLRPEESWELLEKRAFGNESCPDELLDVGKEIVQNCKGFPLVVDLIAGVIAGFKKTKDVWLDVRNNLNSFI
LKSEVDVMKVIELSYDHLPHQCKPCFLYLASYPKDKEINRERLKMYWRAEGLVEHTETMSAEEVMEIYLDNLISSSLVIA
FNEIGDFPTFKIHDLVHDFCLIKAREEKLF
>PHU13395.1
VVNSTKKTVESKSLTAGKIIVGFEEETNWLISKLTSGQKDLDVLSITGMPGSGKTTLAYKVYNDELVCSHFDLRAWCTVD
QEYDEKKLVAKLFNQVTGSDLKFGEDIDVADKLRKQLYGKRYLIVLDDVWHTTTWDDLTRPFPEVEKGSRIILTTRQKEV
SLHGKHNTDPLNLRLLRLEESWELLEKRAFGNESCPDELLEVGKEVAQNCKGLPLVVDLIAGVIAEREKKKTVWLEVRNN
LNSFILSSEVDVMKIIELSYDHLPYQLKPCLIYLACFPNDTEINRDLLQIYWRAEGLVEQTGMKSLEEVMEIYLDNLISS
SLVIAFNEIGHYPTCQLHDLVHDFCLIKAKEEKLF
>PHU13397.1
KNPVERKSLTTGKIIVGFKEETNWLISQLTSGPKDLDVISITGMPGSGKTTLAYKAYNDESVCSHFDLRAWCTVDQDYDE
KEVLVKLFNQVTGSDLKFSEEIDVADELRKKLYGKRYLIVLDDVWDITTWDDLTRPFPEANKGSRIVLTTRQKEVAFHGK
GNSNPLNLRLLRHEESWELLEKRAFGNKSCPDELLDVGKEIAQNCKGLPLVADLIAGVISGLEKEKSVWLEVRNNLNSFI
LNSEADVMKVIELSYDHLPLQLKPCFLYLASFSKDAEIHRKVLKMYWRAEGLVEQTEMMSVDEVMEIYLDNLISSSLVIA
FNEIGYYPTCQLHDLVHDFCLIKAKEEKLF
>PHU13430.1
EAKHVIDSIIVRDNCFKEETNWLISKLTGGPKDLDVISITGMPGSGKTTLAYKVYNDESVYSNFDIRAWCTVNQEYDEKK
LLVKLFNQVTGSDLRFRVDIDVADKLRGQLFGKRYIIVLDDVWDTTTWDDLTRPFPDVEKGSRIILTTRQKEVAFHGKVN
TDPLNLRLLSPEECWELLEKRAFGEQRREKTKSVWLEVRNNLNSFIFGSEVDVMKVIELSYDYLPHHMKPCFLYLASFPN
DTAVDRVMLKMYWRAEGLVEQTGMKSLEEVMEVYLDNLISSSLVIAFNEIGHYPTCQLHDLVHNFCLIKAKEEKLF
>PHU13431.1
KPVESKSLTAGKIIVGFEEETNWLITKLTSGPKDLDVISIIGMPGSGKTTLAYKVYHDKSVARRFDTRSWCTVGQEYDKR
KLLEKVYNQVTGSDSKLSENIDVADELRRHLIGKKYLVVLDDLWDTDTWHKLKRPFPLGENGSRIILTTREMEVALDGKR
DTDPLKLRLLKSEESWELLEKRAFGVQSCPDELLDVGKEIAENCKGLPLVADLIAGVIAGREKTKSVWLEVRNNLNSFIF
GSEVDVMKVIGLSYDHLPHHLKPCFLYLARSLKDTALDRNRLKMFWCAEGLVEQTEMMSLDEVMEIFLDNLISSSLVISY
NDIGDQPICQLHDLVHDFCLIKSKEEKLL
>PHU13433.1
KNPVERKSLTTGKIIVGFKEETNWLISKLTSGPKDVDVISITGMPGSGKTTLAYKVYNDESVCSHFDVRAWCTVDQEYDE
KKLLVELFNQVTGVDLKSSEDIDVADKLRKQLYGKRYLIVLDDVWDTTTWDDLTRPFPEAKKGSRIILTTRQKEVAFHGK
GNTDPLNLRLLRPEESWELLEKRAFGEQSCPDELLDVGKEIAENCKGLPLVADLIAGVIAGLEKKKAAWLEVQNNLNSFI
FGSEVDVMKVIELSYDHLPHHMKPCILFLASFPKDTAMERVTLKIYWRVERLVEQTEMKSLEEEMEIYLDKLISCSLVIA
FNEIGDAPTCQLHDLVHNFCLIKAREEKWF
>PHU13436.1
KNPVERKSLKTGKIIVGFKEETNWLIRKLTSGPANLDVISITGMPGWGKTTLAYKVYNDESVCSHFDLRAWCTVDQKSDE
KKLLEKLFNQVMGSDLKFSEDIDVADMLRKQLFGKRYLIVLDEKGSRIILTTRQKEVAFHGKGNTDPLNLRLLSPEESWE
LIEKRAFGDQSFPDELLEVGKEIAQNCMGLPLVADLIAGVIAEREKTKSVWLEVRNNLNSFILNSEVDVMKVIELIYDHL
PHHLKPCFLHLARCPKDTALERDVLKVFWRAEGLVEQTEMMSVEEVMEIYLDNLISSSLVNAF
>PHU13453.1
KPVESKSLTAGKIIVGFEEETNWLITKLTSGPKDLDVISITGMPGLGKTTLAYKVYNDESVCSHFDLRAWCTVDQKSDEK
KLLEKLFNQVKDSDLKFSEDIDVADKLRRQLFRKRYLIVLDDVWDTTTWDDLTRPFPDVEKGSRIILTTRQKEVAFHGKR
DTDPLKLRLLSPEECWELLEKRAFGEQSYADEVLDVGKEIAENCKGLPLVADLIAGVIAGREKTKSVLLEVRNNLNSFIF
GNEVDVMRVIELSYNYLPHHMKPCFLYLASFPNDTAVDRVMLKMFWRAEGLVEQTGMKSLEEVMEIYLDNLISSSLVIAF
NEIGHYPTCQLHDLVHNFCLIKAKEEKLF
>PHU13486.1
PKKPVESKSLTAGKIIVGFEEETNWLIRKLTSGPANLDVISITGMPGSGKTTLVYKVYNDESVCSHFDLRAWCTVDQQCD
GKKLLVKIFNQVTGSDLKFSEVTDVADKLRKQLYAKRYLIVLDDVWDTTTWDDLTRPFPKVEKGSRIILTTRQKEVAFHV
KGNTNPLNLRLLRPEESWELLEKRAFGNESFLDELLDVGKEIVQNCKGLPLVVDLIAGVIAGLEKKKSVWLEVRNNLSSF
IFNSEVDVMKVIELSYDHLPHHLKPCLIYLACFQKDTAVERITLEMYLCAEGLVEQTKMKSLEEEMEIYLDKLISSSLVI
ACNELGNLPSCQLHDLVHDFCLIKAREEKLF
>PHU13487.1
GSKPLTAGKIVVGFEEETQLIISKLTSVEKDLDVISIIGMPGSGKTTLAYKVYNDDSVSTRFDIRAWCTVGQEYDKRNLL
EKVYNQVTGPDSKLSENIDVADELRRHLIGKRYLIVLDDLWDTDAWDKLTRPFPLVENGSRIILTSRDTEVGLYGKRSTD
PLNLRLLRPEESWELLEKRAFGNDCCPDELLEVVKEIAENCKGLPLVSDLISGVIAGREKKKSEWLEVRNNLNSFSLNSE
VDVMKVVDLEVMKVIELSYEHLPNHLKPCLLYLARFPKDTTMETDELKMYWHAEGLVELTEMMSVEEVMEVYLDNLISSS
LVILFNKRGNHPTCQLHDLVHYFCFIKARKEKLF
>PHU13488.1
KNPVEGKSLTAGKIIVGFEEDTDWIISKLTSGPKDLDVISITGMPSSGKTTLAYKVYNYKSVARRFDINAWCIVGQEYDK
RKLLEKVYNQVTGADSKLSENIDVADELRRHLFGKRYLVVLDDLWDTDTWYKLIRPFPLVENGSRIILTSREIEVALYGK
RNTDPLKLRLLKSEESWELLEKRAFGEKSCPGELLDVGKEIAKNCKGLPLVADLIAGVIAGREKKKSVWLEVRNNLNSFI
LNSEVEVMKVIELSYDHLPHQLKPCFLHFASIPKDNASHKHLLKMYWLNEGLVERTDMKSVEEVTEVYLDNLISCSLVIS
FNEIGSSPTCQLHDLVHDFRLIKAKEEKLF
>PHU13508.1
KESTVQEFPSSSKSILNVENSMVERDDQRKRLVEDLTRSYSSEPKVIPIVGMGGIGKTTLANEVYNDACIRSHFDVCAWA
TISQQHNVKEILLSLLHSTKSDTFDMNDEAEFANMLQKSLKGKRYLLVLDDMWKSEAWDAVRLCFPIENKGSGILLTTCN
TKVARDAGTENLSFQLNLMDPNESWSLFKSVAFANEALPSYLETIGKKIAEKCHGLPLTIAVVAGLLKSKRAIKDWESVE
KDVKSFVTNDPDERCSRVLGLKDSEIPVKKLMRTWMAEGFLKLENDLEGEADKCLQELVDRCLVLICKKCLDGTKIRSCK
VHDLIHDLCVREIQRENIF
>PHU13509.1
TVLNSTKMTVENKSLTAGKIIVGFEEETNWLISKLTSGPKDLDVISITGMPGSGKTTLGYKVYNDKSVCSHFDLRAWCTV
DQDYDEKEVLVKLFNQVTGSDLKFSEDIDVADKLRKQLYGKRYLIVLDDVWDTTTWDELTRPFPKVEKGSRIILTTRQKE
VACHGKGITDPLNLRLLRPEESWELLEKRAFGEESCPDELLEVGKEIAQNGKGLPLVVDLIAGVIAGREKSKSVWLEVRN
NLNSFILNSEVDVMKVIELSYDHLPHHMKPCFLYLARFRKDKKINRNLLKMYWRAEGLVERMKMMNVEEEMEIFLDNLIS
SSLVIAFNEIGNLPACQIHDLVHDFCLIKAREEKLF
>PHU13518.1
VVNSPKNPVERKLLTTSKIIVGFEEETNWLITMLTSGPKDLDVISITGMPGSGKTTLAYKVYNDKSVCSHFDLRAWCTVD
QDYDEKDVLVKLFNQVTGSALKFSKDIDVADMLRRQLFGKRYLIVLDDLWDTTTWDDLTKPFPDVEKGSRIILTTRQKEV
AFHGKGRTDPLNLRLLRPEESWELLEKRAFGKESCPDELLDVGKEIVQNCKGLPLVVDLIAGVIAGREKTKAVWLEVRNN
LKSFILNSKVDVMKVIELSYDHLPHHMKPCFLYLARYSKDAKIDRDLLKINWRAEGLVEQIEKMSLEEVMDNLISSSLVI
TFNEIGNDPTCQLHDLVHDFCLIKAKEENLF
>PHU13566.1
KNPVESKSLTTGKLIVGFEEETNWLITKLTSGPKDLEVISIIGMPGSGKTTLAYKVYSDESVCSHFDLRAWCTVGQEYDE
TKLLVKIFNQVTSSDLKFSEEIDVADKLRKQLYGKRYLIVLDDVWDTTTWDDLTRPLPEVEKGSRIILTTRQKEVAFHGK
GNTDPLNLRLLSPEESWELIEKRAFGDQSCPDELLEVGKEIAENCKGLPLVADLIAGVIAAREKTKSAWLEVQNNLSSFI
LRSEVDVMKVIELSYDHLPHHLKPCFLYLARSVKDTAIDRDILKLLWRAEGLVEQTGMKSVDELMEIYLDNLISSSLVIA
FNEIGDVPTCKIHDLVHDFCLIKARGEKLF
>PHU13571.1
VVNSTKKIVESKSLTVGKIIVGFEEETNWLISKLTSGLKVLDVISITGMPGSGKTTLAYKVYNDESVSRRFDIRAWCTVG
QEYDKINLLEKVYNQVTDHDSKLSENIDVADELRRHLIGKRYLIVLDDLWDTDAWDKLTRPFPLVENGSRIILTSRDMEV
GLYGKRNTDPLNLRLLRPEESWELLEKRAFGNKSCPDELLDVGKEIAQNCKGLPLVVDLIAGVIAGREKTKSVWLEIRNN
LNSFILNSEVYVMKVMKLSYDHLPLQLKPCFLYLARYPKDNAVDRDWLKMFWCAEGLVEQTELKSLEEVMEIYLDNLISS
SLVIAFNEIGNYPTCQLHDLVHDFCLIKAKEEKLF
>PHU13582.1
ANSTKKPVERKSLTTDKMIVGFKEETNWLITKLTCGPKDLDVISITGMPGSGKTTLAYKVYSDESVCSHFDLRAWCTVDQ
EYDETKLLVKIFNQVTSSDLKFSEEIDVADKLRKQLYGKRYLIVLDDVWDTTTWDDLTRPLPEVEKGSRIILTTRQKEVA
FHGKGNTDPLNLRLLSPEESWELIEKRAFGDQSCPDELLEVGKEIAENCKGLPLVADLIAGVIAAREKTKSAWLEVQNNL
SSFILRSEVDVMKVIELSYDHLPHHLKPSFLYLPRWPKDTTVDIDMLKMFWRTEGLVEQTEMMNVEEAMEIYLDNLISSS
LVIAFNEIGDFPTCKIHDLVHDFCLIKARGEKLF
>PHU13583.1
ANSTKKPVERKSLTTDKMIVGFKEETNWLITKLTCGPKDLDVISITGMPGSGKTTLAYKVYSDESVCSHFDLRAWCTVDQ
EYDETKLLVKIFNQVTSSDLKFSEEIDVADKLRKQLYGKRYLIVLDDVWDTTTWDDLTRPLPEVEKGSRIILTTRQKEVA
FHGKGNTDPLNLRLLSPEESWELIEKRAFGDQSCPDELLEVGKEIAENCKGLPLVADLIAGVIAAREKTKSAWLEVQNNL
SSFILRSEVDVMKVIELSYDHLPHHLKPCFLYLARSVKDTEIHRDELKSLWRAEGLVEQTGMMNVEEAMEIYLDNLISSS
LVIAFNEIGDLPTCKLHDLVHDFCLIKARQEKLF
>PHU13677.1
SIKKPVEIKSLTASKIIVGFEEETHWIISKLTSGPKDLDVISITGMPGSGKTTLAYKVYNDESVSRRFDIRAWCTIGQEY
DKKELLEKVYKQVTGSDSKLSENIDVADELRRHLIGKRYLIFLDDLWDTDTWDKLKRPFPVVENGSRMILTTRKMEVALY
GKHNTDPLKLRLLRSEETWELLEKRAFGEESCPNELLDVGKEIAQNCNGLPLVADLIAGVIAGREKKKTAWLEIRNNLKS
YVFNSEVDVMKVIELSYDHLPHHLKPCLLYLASAPKSAGLRVNWPAQGLVEQTEMKSMVYFDNLISSSLVTFINEIGNEP
FFLMHELISDFCLIKAKEEKLF
>PHU13684.1
VNCTKKTVENKSLTAGKIIVGFEEETNLLLSKLTSGTKDLDVIIITGMPGSGKTTLAYKVYNDESVCSHFDLRAWCTVDQ
EYGEKKVLMKLLNQIIGSDLKFGEEIDVADKLRKQLYGKRYLIVLDDVWDIDTWDDLTRPFPEVEKGSRIILTTRQKEVA
FHAKANTDPLNLRLLRPEESWQLIEKRAFGKESCPDELLDVGKEIVQNCKGLPLVADLIAGVIAGREKTKSVWLEVRNNL
KSFILNSEVDVMKVIELSYDHLPHHVKPCFLFLARCLKDTAVDRDVLKMFWRAEGIVEQTEMMSVEEVMEIYMDNLISSS
LVIAFNEIGNVPTCQLHDLVHDFCFIKARQEKLF
>PHU16917.1
IGKSSTSNNPMENPEETIVQGLDDDLKKIVKRLIFPPSELDIVTISGMGGIGKTTLARKVHDHPKIRYHFDIHVWVTISQ
EFRPRTVLLHALGCISKQLNVVDQIDKKTKNNELADMVQKKLKNRRYLFVVDDIWSMDVWDSIRGIFPDYNNGSRILLTT
RETEVAMHANTSSPHEMNLLNLDNSWKLLRDKVFGAKHDHPPKLEGIGKKIVEKCQGLPLTILVIAGHLFKMESTVESWK
DVAKTLDKIVVSHQDKCLGVLGLSYHHLPIHLKPCFLSMGNFPEDFHIETWRLIQLWIAEGFIRTSGGCKKTLEEVAEDY
LEDLISRNLILVRKRRFNGEIKTCAMHDLMREFCLKEANATKFM
>PHU16923.1
VSNQLGDDVVHGLDDDLEIIVNRLTGPSTDLDIVTITGMGGIGKTTLAKKAYDHFPIRYRFDILAWVTVSQEFRGRNVYL
QALHCISKQKDSVNEKDYDKMDESELADLLQKNLKRRRYLVVVDDIWRTDVWDRIRRIFPNDNNGSRILLTTRETEVAMY
ADTSSPHEMNLLTLENSWKLLCHKVFGPKHDHPPELEDTGKEIVKKCQGLPLTISVIAGHLCKMSRTLEGWKDVARTLSE
VIATHSDKCLEVVGLSYHHLPNCLKPCFLSMAGFLEDFQIDTRRLIQLWIAEGFIKSSEGGKSLDEVAADYLEDLISRNL
IQARKRRFNGEIKTCGIHDLLREFCLIEAEMTKHM
>PHU17037.1
DDVDQILELSTSNSMLQNLEDDIVQGLDEDLEIIVKRLIGPPSDLDIVTISGMGGIGKTTLARKAHDHLAISISKQTNIV
FERDYYKTSVDELADLVQKRLKGRRYLIVIDDIWSKDVWDSIQGIFPDSKCRSRILLTTRETEVAMYANPTSPHEMNLLD
FESSWKLLRDKVFGPKHDHPFELETIGKRIAGKCQGLPLTISVIAGHLTKTAMTLESWKYVAQTLSEIVSTHPNKCLGVL
GLSYHHLPNQLKPCFLSMGGFPEDFQVDVWRLIQLWIAEGFIRTSGSGKSMEEVAEDYLNDLISRNLIMVWRKRFNDLQN
LQTIIVHAQRD
>PHU18227.1
ISANSPNKPVENKLSISGKIIVGFEEETEWIIRKLTSGPAELDVIPIVGMPGIGKTTLAYKVYNDKSVVCHFDVCAWCTV
DQERNEKKLLQKIFNEVTGSKVRVNEDGIDNDVADKLRKWLFGKRYLIVLDDLWDTATWDELTRPFPTEFQKGSRVILTS
QKKEVALHGKCHSDPLDLRLLRPEESWELLEKRVFGEEHCPDELKDVGEKIAQKCDGLPLVLDLISGVISRKERKEALWL
EVLNNLSSFIFKDEEDVMKVIQLSYDHLSDHLKPCFLYLASYPKDKNIRISELKHLWSDEGLVEATDLKSVEEVTEVYVD
ELISSSLVIVRSGRHTTCQIHDLVHDFCSIKARKEKLF
>PHU18406.1
NSPNKPVENKSSTTSKIIVGFEEETEWIIRKLTGGPSEVDVISIVGLPGLGKTTLAYRVYNDKSVVDHFDVRAWCIIDQE
HNEKKLLKRIFNEVIGLKERVSEDGIDNNIADDLRKQLFGKRCLIVLDDLWDTATWDELTRPLYAIPPEFQKGSRVILTS
RKKEVAKHAKCCSDPLDLRLLRPEESWELLEKRVFGEERCPDELKDVGEKIAEKCYGLPLVLDLISGIISRKEKKEALWL
EVLNNLSSFIFKDEEEVMKVIQLSYDQLSNHLKPCLIYLASYPKDEYIAISDLEYLWSAEGLMEQSEVKVYVDELISSSL
VVVSNERGAYPHCQIHDLVHDFFLRKARKEKLF
>PHU18407.1
IFTNSPNKPVENKLSIASKIIVGFEEEKEWIIRKLTIGPSEVDVISIVGMPGLGKTTLAYRVYNEKSVVGHFDVRAWCTV
DQERNEKKLLQRIFNQVIGLKGSFNEDGIDNDVADKLRKHLIGKRYLIVLDDLWDTATWNELTRPFPSEFQKGSRVILTS
RKKEVAVHGKCHSDPLDLRLLRLEESWELLEKRAFGEEHCPDELKDVGEKIAQKCDGLPLVLDLIGGVISRKENKEALWL
EVLNNLSSFIFNDEEEVMKVIQVSYDHLSDDLKPCFLYLASYPNDKDIDISLLKQLWSDEGLVEPTDLKSVEEVMEVYVD
ELISSSLVIVRSGRHSSCQIHDLVHDFCSIKARMEKLF
>PHU18411.1
KPVENTSSIAGKIIVGFEEEIEWIIRKLTRGPTEIDVVSIVGMPGIGKTTLAYRVYNDKSVVGHFDVRAWCTVDQERNEK
NLLQKIFNQVTGLKGNFIEDGIENDVADKLRKHLFGKRYLIVLDDLWDTATWDELTRPLYTIPSEFQKGSRVILTSRKKE
VALHGKCHSAPLDLRLLRPEESWELLEKRVFGEDHCPDELKDVGEKIARKCDGLPLVLDLIGGVISRKENKEALWLEVLN
NLSSFIFNDGEEVMKVIQVSYDHLSDHLKPCFLYLASYPKDKDIDISLLKQLWSDEGLVEPTDLKSVEEVMEVYVDELIF
SSLVIVRGGRHTSYQIHDLVHDFCSIKARKEKLF
>PHU18412.1
HSPNKPVENKSSTTSKIIVGFEEETEWIIRKLTGGPSEVDVISIVGLPGLGKTTLAYRVYNDKSVVDHFDVRAWCTIDQE
HNEKKLLQRIFNEVIGLKERVSEDGIDNNVADDLRKQLFGKSDLLDLRLLRPEESWELFEKKVFGEERCPDELKDVGEKI
AEKCDGLPLVLDLISGVISRKEKKEALWIEVLNNLSSFIFKDEEEVMKVIQLSYDHLSDHLKPCFLYLASYPKDKDIDIS
LLKQLWSDEGLVEPTDLKSVEEVTEIYVDELTSSSLVIVRGGRHSSCQIHDLVHDFCSIKARMEKLF
>PHU18764.1
NSPNKPVENKLSISSKIIVGFEEEIEWIIRKLTSGTSEVDVISIVGMPGLGKTTLVYRVYNDNSVVGHFNVRAWCTVDQE
RNQKKLLQKIFNQVIVLKERDSEDDIDDDVADKLRKYLFGKRYLIVLDDLWDTATWDELTRPLYTIPSEFQKGSRVILTS
RKKEVALHGKCHSAPLDLRLLRPEESWELFAKNVFGEEHCPDELKDVGEKIAEKCDGLPLVLDLIGGVISRKEKKEALWL
EVLNNLSSFIFKDEEEVMKVIQLSYDHLSDHLKPCFLYLASYPKDKDIDISLLKQLWSDEGLVEPTDLKSVEEVTEVYVD
ELIASSLVIVRGGREQSCQIHDLVHDFCSIKARKEKLF
>PHU21186.1
HVVDPSEHLPTQHSNPVNDEEMVGFEIAAEKLIQYLTRGTSEQDVIPIVGMGGQGKTTIARKLYNDNIIVSHFDVRAWCI
VSQRYNRRGILQEIFSQVTGSKDNGDEVGELADKLRKSLMGKRYLIVLDDMWNCMAWDELRLCFPDVGNRSRIVITTRLE
KVGAHVMNHTDPYFLPFLTPEESFQLLQKKVFPREGFPPELEDVSLAVAKRCKGLPLVVVLVAGIIKKKKMKESWWHEVK
KSLLSYLGESEGYGLSTMKLSYDNLPDYLRPCLLYMGMFPEDARIPVSKLINLWIAEGFVQNIDSGTSMEEAAEGYLMDL
VRSNVVMASRRRYNGKVKYCQVHDVVLHFCLRKSREEKFM
>PHU21239.1
QDTLLEENKVVGFDEEAKVVIKRLVKGTKDLDVIPVVGLPGLGKTTLAIKISKDPQVSYDFFLTIWVNVGPQSKLKGVFL
SILKAFKKQTTEYQDMDVKELPKIICEFIDKGGKCLIVLDDVWTTDVVDAVMNVFPEKSKGHRIMITTRDGRIGRYANAN
PHMLKFLKMEESFQLLVNRVFGSNIRRCPVELIEHGESIAKQCFGVPLAVVVIAGALRGRTSKSDWKMVEDNVKHLINKD
DDPKSCLKFVEMSYVYLPEEMKACFLYCGAFPQGFEIPAWKLIRLWISEGLINSNLTGSPEDIAEYYLNDLINRNLVIVV
QKRANGQVKTCRIHDMLHQFCKIEANNEGLF
>PHU21240.1
SVVEPSKHLPTHRSNPMNDEEIVGFENESEKIIQYLIRGTHEIDVVPIVGMGGQGKTTIARKVYNNGNIVHYFDVRAWCI
ISQSYNRRDLLQEIFSQVAGKEDKGDKEDILAYELKQSLTGKRYLIVLDDMWDGKAWDDLRFSFPDGNRSRIVITTRLEE
VAKQVKHHIDPYSLPFLTPDDSLKLLQKKVFQQESCPPSLQDVSKAVAERCKGLPLVIVLVAGIIKRNKMDASWWHEVKN
SLVSYHGESEGYSLSTMQLSYDNLPDHLRPCLLYMGMFLEDARIPVSELISLWIAECFVQNIESRRLEETAEGYLNDLIS
SNVVMVSGRKYNGKVKYCQVHDVVLHFCLNKSREEKFM
>PHU21241.1
VVEPSKHLPIHRSNPVNDEEIVGFENESEKIIQYLIRGTHEIDVVPIVGMGGQGKTTIARKVYNNGSIVYHFDVRAWCII
SQSYNRRDLLQEIFSQVTGKEDKGDKEDIIADELKKSLMGKRYLIVLDDMWDSKSWDDLRLSFPDVGNRSRIVITTRLEE
VAKQVKHHIDPYSLPFLTSDDSLKLLQIKVFQQESFPPSLQDVSKAVAERCKGLPLVIVLVAGIIKRNKMEASWWHEVNS
LSTMQLSYDNLPDHLRPCLLYMGMFPKDSRIPVSELISLWIAECFVQNIEESGRLEETAEGYLNDLISSNVVMVSGRRYN
GKVKYCQVHDVVLHFCLNKSREEKFM
>PHU21576.1
HVVDPSEHLPTQHSNPVNDEEMVGFEIAAEKLIQYLTRGTSEQDVIPIVGMGGQGKTTIARKLYNDNIIVSHFDVRAWCI
VSQRYNRRGILQEIFSQVTGSKDNGDEVGELADKLRKSLMGKRYLIVLDDMWNCMAWDELRLCFPDVGNRSRIVITTRLE
KVGAHVMNHTDPYFLPFLTPEESFQLLQKKVFPREGFPPELEDVSLAVAKRCKGLPLVVVLVAGIIKKKKMKESWWHEVK
KSLLSYLGESEGYGLSTMKLSYDNLPDYLRPCLLYMGMFPEDARIPVSKLINLWIAEGFVQNIDSGTSMEEAAEGYLMDL
VRSNVVMASRRRYNGKVKYCQVHDVVLHFCLRKSREEKFM
>PHU26058.1
TMNTNIGNTSSQLDRTPNLNDEIVGFEDEIAKLRARLTEGTKARDVISIVGMPGQGKTTLAYRLYSDKSVVAHFDIRAQC
SVSQLYSRLDLVLAILHDTDQRRDKSILHDAAGEDSQRRKMREDDLADDLRKNLLPKRYLILLDDVWETSVWDDLRGCFQ
DANNGSRIIITTRDHEVANYSRCHSEPLQLRMFNDGESWMLLKKKVFGEEHCPPLLTNVGKKIAKKCGKLPLSIALVAGI
LSEMEKKEEYWERVAANLGSHIHSDSKAIIEQSYQNLPYHLRCCFLYFGSFLEDTMISVSKLTKLWTSEGFIKGYEGKSP
EDIAECYLENLITRNLVMDAKRSFGGKIKACRVHDLLHDFCKERAKEENLL
>PHU27292.1
VVNSSKKPVESRSLPSGKIIVGFEDETDWIISKLTSGPKELDVISITGMPGSGKTTLAYKVYNDKSVSRHFDIRAWCTVD
QVSDKKKLWVELFNLVAGSGLKFSEDIDVADMLRKQLFGKRYLIVLDDVWDSTTWDALTRPFPLCEIGSRIIFTTREKNV
AIHGKRNTDPLNLRLLRPEESWELLEKRAFGEQSCPDELLDIGKEISQKCQGLPLVADLIAGVIARREKKKTVWLEIRNN
LNSFIFDSEVDVMKVIELSYDQLPHHLKPYLLYLACFSKDTAVRVDVLKLLLHSEGLVEDVMEDYLDNLISSSLVILFDE
IGFYSTFQLHDLVYGFCLIKAREEMLF
>PHU29543.1
DDLVNRGGEERQPPVVEEDDVVGFDEEAQKVIDRLLEGSDDLEVVPVVGMPGLGKTTLANKIFKHPKIEYEFFTRLWLYV
SQSYKVKELYLNIISKFTGKTKQYHDMSEKDLADVVRGILEEGGKYLIVLDDVWSREAWDRIKIAFPKNNKRNRVLLSTR
HHTIAKYCNERPHNLKFLTDEESWILLEKKAFHKAKCPPELETHGQSIARKCKGLPLAIVVIAGALIGKGKTTMEWEQVD
QSVGEHLISRDHANNCNKLVRMSYDDLPYDLKACFLYFGAFPRGFLIPAWKLIRLWTAEGFIQYKGNLSLECKAEHYLND
LVNRNLVMVMRRTSDGQIKTCRVHDMLYEFCWQEATTEENL
>KAF3613433.1
PKKGVEPTQGPSLEDDEVVGFDEEANKVITRLFEGPAESLDIVPVVGMPGLGKTTLARKIYNDSKLSYEFFSIIWVYVGQ
SYKIKDIFLNILKFFTKRIEDHLNDDVDTLANLISDYMSKGGRCLIVLDDVWEATVIDHVKKVFPENKKGHRIMMTTRDG
YLATYANPDPHNLKFLNPKESFELLVKRVFGKGSCPDDLVKLGEKIAGSCGGVPLAVVVIAGALRGRPNKSDWQRVQKNV
AEHLYKNSQESCLKFVQMSYDRLPQEVQTCFLYCGVFPRGFDIPSWKLIRMWIAEGLIKPQQTYTLEEIAELHLNDLVKR
NLLILMQKRSDGQIKACRLHDMLHEFCRKEATNKWLF
>KAF3613699.1
KKGHELTQGPSLEDDEVVGFDEEANKVIKRLFEGPAESLDIVPVVGMPGLGKTTLARKIYNDSKLSYEFFSIIWVYIGQS
YKIKDIFLNILKFFTKRIEDHLNDDVDTLANVISVYMSKGGRCFIVLDDVWEAIVIDYVKKVFPENKKGHRIMMTTRDVY
LATYANPDPHDLKFLTPQESFELLVKRVFGNGSCPDELVGLGEKIAGSCDGVPLAVVVIAGALRGRPNKSDWQRVQKNVA
QHLYKNSQESCLKFVQMSYDRLPQEVQTCFLYCGIFPRGFDIASWKLIRMWIAEGLIKPQQTYTLEEIAELHLNDLVNRN
LLILMQKRSDGQIKACRLHDMLHEFCRKEATNKWLF
>KAF3616913.1
KNPVERKSFTAGKIIVGFEEETNWLIIKLTSGPKDLDVISITGMPGSGKTTLAYKVYNDESVCSHFDFRAWCTVDQEYDE
KRLLVKLLNQVTGSDLKFSEEIDVADKLRKQLFGKRYLIVLDDVWDTTTWDDLTRPFPEVEKGSRIILTTRQKEVAFHGK
CNTDPLNLRLLRPEESWELLEKRAFGNESCPDELLDVGKEIVQNCKGFPLVVDLIAGVIAGFKKTKDVWLDVRNNLNSFI
LNSEVDVMKVIELSYDHLPHQCKPCFLYLASYPKDKEINRERLKMYWRAEGLVEHTKTMSAEEVMEIYLDNFISSSLVIA
FNEIGDFPTFKIHDLVHDFCLIKAREEKLF
>KAF3618115.1
VESKSLTGGKIIVGFTEETNWLIRKLTRGPASLDVISVTGMPGSGKTTLAYKVYHDKSVCSHFDLRAWCTVDQEYNENNL
LVKLLNQVTSSDLKFSEDIDVADKLRKQLYGKRYLIVLDDVWDIGTWDDLTRPFPKVVNGSRIILTTRQKKVAFHAKGNT
DPLNLRLLRPEESWELLEKRAFGKESCPAELLDVGKEIAQNCKGLPLVVDLIAGVIAGREKTKSLWLEVRNNLNSFILNS
EVDVMKVIELSYDHLPHHLKPCLIYLASFPKDSEVDRDELKMYWRAEGLIEQTGMKSVEEVMEVYLDNLISSSLVIAFSD
IRNLPICHIHDLVHDFCLVKAREEKLF
>KAF3618117.1
VVHSTKKSVESKSITAGKIIVGFEEETNWLFSKLTSGPKELDVISITGMPGSGKTTLAYKVYNDESVCSHFDLRAWCTVD
QEYDEKKLLMKLFNQVAGLDLKFSEDIDVADKLRKQLYGKRYLIVLDDVWDTTTWDDLTRPFPDVEKGSRIILTTRQKEV
AFHGKGNTDPLNLRLLRPEESWELLEKRAFGEQSCPDELLEVGKEIAQNCKGLPLIVDLIAGVTAGLEKKKAVWLEVRNN
LNSFILNSEVDVMKVIELSYEHLPHHMKPCFLYLASFPKDAKISRDRLKMFWRAEGLVEQTEMMSLEEVMEIYLDNLISS
SLVIASNDIGDIPTCQLHDLVHGFCLIKAREEKLF
>KAF3620102.1
PQPIQINLSDEDDVVGLEEEANTVIDRLIHGSEKLEVVPIVSIAGLGKSTLARKVYRDSRITFEFVSCIWVNVSRSYNKT
KVLLNILKHLRKQLDMNKSDEQMIKEIRTFLGHGRRCLIVVDDVWSTDIIEFIKHVFPSNKKGHRIMMTSRFEEVGSCFN
HDCHKLTFLTDEESWFLLNLKVFGKRYCPSELEETGRNIAKKCNGLPLSVLVTAGVLAGRTTKREWQLVYENMGDCLIYS
NDPRTYVGLIKMSYDLLSYYQQACFLYCASFPQSFNIPAWKLIHLWIAEGFIPIQKQFTLEEQAEECLNDLTKKNLLMVI
EQSLDGKIKTCRLNDMFYEFCEKEA
>KAF3621615.1
LTTTSYSLVKNNTEETTFVGMKDDLDAIVNCLNAQMKELIVISVVGMGGIGKTTLARKVFDDSTIRCRFDKHAWVTISEQ
YNKRKMLLEVASSVGGIINQETSNDRLMEIVYRGLKGRKFLIVIDDIWSTEAWDQVRRIFPNDYNKSRIILTTRLKNVAD
YASSPDFPPHDVSFLSLDDSWKLFTGRLFRMDPCPLQLVKIGKHIIQQCQGLPLSIVVIAGLLGKIGLTRDNWKKIEENL
NSFFGTVSEQCQAILSLSYNCLPPYLKACFLYIGGFPEDLEIRVSKLIRSWIAEQFIKERSNKRLEVVAEEYVQELMDRN
LILAGRRKPNGRIKTCKIHDLLRQLCIREAQIENVV
>KAF3621834.1
ALNTVPAQTSNLARFPMMNEEIVGFEDVIENLRDQLIKGTKGRDVISVVGMPGLGKTTLAYRLYYDRLITSHFDIRAQCC
VSQVYSRKDLLVAILRDAVNVDSGCREKQADELADQLRKTLFSKRYLILLDDVWETSVWDDLIGCFQDVNNGSRVILTTR
NHEVATYARFQSDPHPLRMFNNDESWELLRKKVFGEESCPLLLNNIGQQIAMKCGQLPLSVALVAGILAEMEKKVECWEQ
LANNLGPHIQKDSRSVIEQSYQILPYHLRSCFLYFGAFLEDNVIDVSKLTWLWISEGFIRSCEGKSLEDIAEGYLENLIG
RNLVMGTKRSPQGKIKACRIHDLLHDFCKERAKEEMRI
>KAF3622676.1
DTLDTEELTNTPRMTEEVVGFEDVMEKLREQLISGSKQLDVISVVGMPGLGKTTVANKLYSDEFVVSRFEIRAQCCVSQA
YSRRNVLLSILRDAIGESPTLAKLSTDILADQLRKILLRKRYLILVDDVWEASVWDDLRCCFHDDNNGSRIILTTQHGGV
AENAKSVSDPLYLRLLNDDESWKLLKQKVFGEESCSVLFSNIGKEIANKCRGLPLSIVLVAGMLTKMKKSEICWKQVAMN
LCTDILSNSKTIIEQSYQSLPYHLKPCFLYFGVFLEDKEINVSILTWLWIAEGFIKSRDDKSLEDIAEGYLESLIGRNLV
TVAKWSSSGKVKTCRIHDLLLCFCKERAKEKNLL
>KAF3622968.1
KAQNLTITSTSQHTLERENMMVGREIEFEMVQDQLARGASEVEVVSIVGMGGIGKTTLANKLFCDPFIVSRFDIRAKVTI
TQEYCTRNVLLDLLFSISGSGRTGGLCEQQDDGQLADQLQKLLKGRRYLIVIDDIWAKEAWDDIKLCFPDCNCRSRILMT
TRNMEVAEYASSGKLPYQLLFLSSVESWNLLYEKVFVKECFSPEFENIGKQIALNCKGLPLTIVVISGLLQKIGKSLDKW
KSVAENVGSVVSTDLDVQCMKVLALSYHHLPQHLRACFLYFAIFPVDKLIFVNKLVRLWAAEGFLKVDEMKNMEEVGKEC
LKDLTDRNLIFIHRVSRLDGKIKACGMHDMIRELCLREARNTNFV
>KAF3623065.1
SLIVVNSRKNPVERKSLTTRKIIVGFKEETNWLISKLTSGPKDLDVISITGMPGSGKTTLAYKVYNDISVCSRFDLRAWC
TVDQEYDEKKLLVKIFNQVTGSDLNFSEDIDVADMLRRQLFGKRYLIVLDDVWDTTTWDDLTRPFPDVEKGSRIILTTRQ
KEVAFHGKGNTNPLNLRLLGPEECWELIEKRAFGKESCPDEPLDVGKEIAENCKGLPLVADLIAGVIAGREKEKSVWLEV
RNNLNSFILNIEVDVMKVIELSYDHLPHHLKPCFLYLASYPKDTAVDREILKTYWCAEGFVEQTGMKCLEEEMEIYLDKL
VSSSLVIAFSEIDLMPRILN
>KAF3623295.1
VLNSTKMTVENKSLTAGKIIVGFEEETTWLISKLTSGPKDLDVISITGMPGSGKTTLGYKVYNDKSVCSHFDLRAWCTVD
QDYDEKEVLVKLFNQVTGSDLKFSEDIDVADKLRKQLYGKRYLIVLDDVWDTTTWDELTRPFPKVEKGSRIILTTRQKEV
ACHGKGITDPLNLRLLRPEESWELLEKRAFGEESCPDELLEVGKEIAQNGKGLPLVVDLIAGVIAGREKSKSVWLEVRNN
LNSFILNSEVDVMKVIELSYDHLPHHMKPCFLYLARFRKDKKINRNLLKMYWRAEGLVERMKMMNVEEEMEIFLDNLISS
SLVIAFNEIGNLPACQIHDLVHDFCLIKAREEKLF
>KAF3623789.1
ISANSPNKPVENKLSITGKIIVGFEEETEWIIRKLTSGPAELDVIPIVGMPGLGKTTLAYKVYNDKSVVCHFDVCAWCTV
DQERNEKKLLQKIFNEVIGPKGRVNEDGIDNDVADKLRKWLFGKRYLIVLDDLWDTATWDELTRPFPTEFQKGSRVILTS
RKKEVALHGKCHSDPLDLRLLRPEESWELLEKRVFGEEHCPDELKDVGEKIAQKCDGLPLDEEEVMKVIQLSYDHLSDHL
KPCFLYLASYPKDKDIRISELKDLWSDEGLVEATDLSVEEVTEVYVDELISSSLIDSEYLYNSVSYNWHLRHLR
>KAF3623937.1
VQDFSSPTNNILNVNNNMVGRDEQKEQLLENLTGNYSGEPKVIPIVGMGGIGKTTLVKEVYNHESILCRFDVCAWATVSQ
QPSIKEVLLSLLQSTIKMDDTVKTKGEAELVDMLQKSLKRKRCLIVLDDIWSCEVWDGVRRCFPTEDNAGSRIPLTTRNN
EVACYVDTENLSLRMSFMDQDESWSLFKSAAFSSEALPYEFETVGKKIADECHGLPLTIVVVAGLLKSKSAIDDWESVAK
GVKSFLTNDLDEQCSRVLGLSYNHLTSDLKTCLLHFGIFPEDCEIPAKKLMRSWMAEGFLKLENDLEGETEKCLQELVDR
CLILVCKKSLDGTKIRSCK
>KAF3624664.1
SHTSSVLARTLRIDDEIVGFEDEIGTLIRQLTGGSKKRDIISIVGMPGAGKTALANRLFLDKSVVRHFDVHARCYMSSAH
SRRERLLSILEMLHVSIDESSLLSKKTNDLAAMLRKILHTGRYLILLDDVPDARAWDDLEPCFCDTNNGSRILLTTRHYN
VANNVKLLSEPLCLRMLDDGESWMLLKKKVFGEGFCSPLLEKVGRKIARKCGGLPLSIVFVACILARKERAEQCWKQVAR
SLGSEIPCYPENIIEQSYQDLPYHLKSCFLYFGMFSDQEEINISKLTLLWIGEGFVKGDEHKSLEDIAEGYLKNLVESNL
VMLAKRSYGGKVKVCRIHDILFHFCKARAHTENLI
>KAF3624905.1
VVNSSKKPVESRSLPSGKIIVGFEDETDWIISKLTSGPKELDVISITGMPGSGKTTLAYKVYNDKSVSRHFDIRAWCTVD
QVSDKKKLWVELLNLVAGSGLKFSEDIDVADMLRKQLFGKRYLIVLDDVWDSTTWDALTRPFPLCEIGSRIIFTTREKNV
AIHGMRNTDPLNLRLLRPEESWELLEKRAFGEQSCPDELLDIGKEISQKCQGLPLVADLIAGVIARREKKKTVWLEIRNN
LNSFIFDSEVDVMKVIELSYDQLPHHLKPYLLYLACFSKDTAVRVDVLKLLLHSEGLVEDVMEDYLDNLISSSLVILFDE
IGFYSTFQLHDLVYGFCLIKAREEMLF
>KAF3625092.1
NSIKKPVESKSLTASKIIVGFEKETHWIISKLTSGPKDLDVISITGMPGSGKTTLAYQVYNDESVSRHFDIRAWCTIGQE
YDKKELLEKVYKQVTGSDSKLSENIDVADELRRHLIGKRYLIFLDDLWDTDTWDKLKRPFPVVENGSRMILTTRKMEVAL
YGKHNTDPLNLRLLRSEETWELLEKRAFGEESCPNELLDVGKEIAQNCNGLPLVADLIAGVIAGREKKKTAWLEIRNNLK
SYVFNSEVDVMKVIELSYDHLPHHLKPCLLYLASSPKSSGLKVNWPAQGLVEQTDMKSMVYFDDLISSSLVTFINEIGNE
PIFLMHELISDFCLIKAKEEKLF
>KAF3627371.1
VSTRSLARDMSSEKLPNLEASNNMVGSGKQKKRVLEEIRGGSSDEQKIFPIVGMGGIGKTALAKQVFNHPSIQSHFDIRA
WATISKEYNVKEILLSLLQSIIKINDKVYCRSEAELADLLQKYLKRKRYLIVKDDIWNYKAWDETRQCFPIINNGSRILL
TTRHTEVALYASSSNLLLKMNLMNSDESWYLFKSKAYANERFPFELKATGKEISKRCHGLPLTIVVVAGLLSKSKSTKEE
WKNVAENIKSFLMKDPAEQCLCVVALSYNYLPNDLKACLLYLGIFPEDSEISVKKLVRLWIAEGFLKLEGDLEEAAENRL
QDLVDTCLTLASQKSADGRKIKTCRVHVLVNELCLREAQTQNFL
>KAF3628188.1
NPAERKSLTTGKIIVGFKEETNWLISKLTSAPKDLDVISITGMPGSGKTTLAYKVYNDEAVCSHFDLRAWCTVDQEYDEK
KLLVKLFNQVTGSDLKFSEDIDVADMLRRELFGKRYLIVLDDVWDTTTWDDLTRPFPEVEKGSRIILTTRQKEVALHGKG
NTDPLNLRLLSPEESWELIEKRAFGEQSCPDELLDVGKEIAENCKGLPLVSDLIAGVIAGREKEKSVWLEVRNNLNSFIL
NSEVDAMKVIELSYNHLPHHLKPCLIYLASFPKDREIQFDALQIYWRAEGLAEKTEVLQVYFDSLITSSLVTSFNEIGYR
QTCQIHDLVHDFCLIKAREEKLF
>KAF3628795.1
IVDDEIVEVSILPNLGSAIVWGLDDDVELIVERLRGQQSDLDIVTVSGMGGIGKTTLARRTHDHLSIRYHFDLRIWVTIS
QEYRRRNIFLDVLHCISKQANVSIGEDYDKKDDNELADLVRKNLMGRRYLVVVDDIWSTDVWDRIRRIFPECNNRSRILL
TTRDTKVAMYADSNSPHHMTLLDLDNSWKFICDRVFGPEHDHPPELEEIGKEIAEKCQGLPLTISVIAGYLSKTARTLES
WKYVTESLSEIVASHPDKCLGVLGLSYNHLPNHLKPCFLSMSSFPEDFQVETCQLIQLWIAEDFISVSESGKSLEEVAKD
YLEDLISRNLIGVRKRRFTGEIKACGMHDILREFCLTEVEMTNFM
>KAF3630470.1
KVSPATLVRSPSGQQKPVGFQDELEKIIDRLRHGPRELDIISIVGMAGIGKTTLAKRAYNDPLVVNRFEVRAWTTVSQEY
REKDILFDFFYQVVPPTNEMNQESYEQAAYQVYNGLMNHPPKEIYEGSEDEIADRLKKSLKRKRFLIVVDDMWSTAAWDN
MSRLFPDDENGSRVILTSRLIDVATYANPDRQPHQLNFLNNDEGWELLCQKLFGKRGCPSELEEIGRSIAEKCQGLPLAI
VVVAGHLSKMSKTPDCWNTVAESVGSVVNREPGQCLDILALSYNYLPQHLKACFLYMGAFPEDFEIPVWKLIRLWIAEGF
LNATVLMTVEEIADECLEDLIGRSLILAEKWSNGKLKTCKLHDIMRDFCLEEAKRQNFL
>KAF3631805.1
KNPVERKSLTTGKIIVGFEEETNWLISKLTSGLKDLDVISITGMAGSGKTTLAYKVYNDESVCSHFDLHAWCTIDQEYDE
KKLLMKLFNQVTGSDLKFSEDIDVADKLRKQLYGKRYLIVLDDVWDIDTWDELTRPFPEVVKGSRIILKTRQKEVAFHGK
CNTDPLTLRLLRPEESWELLEKRAFGEESFPDELLDVGKDIVQNCKGLSLVVDLIAGVIAGLEKKKVVWLEVRNNLNSFI
LNSEVDVMKVIELSYDHLPHHMKPCFLYLASYPKDQEININALKIYWRAEGLAEQREMMSFEEVMEIYLDNLISSILVIA
FNEIGNHPTCQIHDLVHDFCLIKARQEKLF
>KAF3631806.1
KNPVERKSLTTGKIIVGFKEETNWLISQLTSGPKDLDVISITGMPGSGKTTLAYKAYNDESVCSHFDLRAWFTVDQDYDE
KEVLVKLFNQVTGSDLKFSEEIDVADELRKKLYGKRYLIVLDDVWDITTWDDLTRPFPEANKGSRIVLTTRQKEVAFHGK
GNSNPLNLRLLRREECWELLEKRAFGNKSCPDELLDVGKEIAQNCKGLPLVADLIAGVIAGLEKEKSVWLEVRNNLNSFI
LNSEVDVMKVIELSYDHLPLQLKPCFLYLASFSKDTEIHRKVLKIYWRAEGLVEQTEMMSVDEVSEIYLDNLISSSLVIA
FNEIGYYPTCQLHDLVHDFCLIKAKEEKLF
>KAF3632606.1
QLSTLSRTTPQPIQVNLSDEDEVVGFEEEAYTVIGKLIDGSNNLEVVPIVGMSGLGKSTLARKVYKDSRISFEFFSSIWV
NVSRSYNKTEVLLSILKRLRKQLDDESDEQMVDEIRTRLGYGGKCLIVLDDVWSTDIIDVIIDVFPDNNKGHRIMLTTQL
EEVASCFNRDFHKLTFLSEENSWRLFKLKIFRKECCPPELEEIGRNIAKKCSGLPLAVVVIAGVLLGRTTKRDWQFVYEN
MGAHLINRDQPNSCFRFIKMTYDLLSYYQQACFLYCASFPRGFDIPAWKLIRLWIAEGLIPIQNHLTLEEQAEEYLNDLT
KKNLLMVMEQSLDGQIKTCRIHDIFYEFCKTEAMVEDIV
>KAF3632702.1
LKSQTYTLSGIPEHDGEQPENIVVGHETEYKMILDQLVRGERELEVVSIVGMGGIGKTTLATKLYRDPCIMPHFDLLAKA
TVSQEYCARNVLLGLLSSSRDESYDQLADRLQKLLKGKRYLVVIDDIWTTGAWDDIKLCFPDCNKGSRILLTTRNVEVAE
YASSGKPLYHMRLMNFDESWSLLYEKVFAKDSFPPQFEQLGKQIALKCGGLPLAIVVIAGLLSKLGKALSEWQSVAANIG
SAVSTDVDIQCMRVLALSYHYLPHHLKPCFLYFAIFPEDELVFVDKLVELWVVEGFLKVVEMKSIEEVARKNIKDLIDRS
LISICHSRFDGKIESCGMHDMIRELCLREARNLNFV
>KAF3632761.1
DDLVNRGGEERQPPVVEEDDVVGFDEEAQKVIDRLLEGSDDLEVVPVVGMPGLGKTTLANKIFKHPKIEYEFFTRLWLYV
SQSYKVKELYLNIISKFTGKTKQYHDMSEKDLADVVRGILEEGGKYLIVLDDVWSREAWDRIKIAFPKNNKRNRVLLSTR
HHTIAKYCNERPHNLKFLTDEESWILLEKKAFHKAKCPPELETHGQSIARKCKGLPLAIVVIAGALIGKGKTTMEWEQVD
QSVGEHLISRDHANNCNKLVRMSYDDLPYDLKACFLYFGAFPRGFLIPAWKLIRLWTAEGFIQYKGNLSLECKAEHYLND
LVNRNLVMVMRRTSDGQIKTCRVHDMLYEFCWQEATTEENL
>KAF3634241.1
VVNSTKKIVESKSLTVGKIIVGFEEETNWLISKLTSGLKDLDVISITGMPGSGKTTLAYKVYNDESVSRRFDICAWCTVG
QEYDKINLLEKVYNQVTGPDSKLSENIDVADELRRHLLGKRYLIVLDDLWDTDAWDKLTRPFPLVENGSRIILTSRDMVV
GLYGKRNTDPLNLRLLRPEESWELLEKRAFGNKSCPDELLDVGKEIAQNCKGLPLVVDLIAGVIAGREKTKSVWLEIRNN
LNSFILNSEVYVMKVVKLSYDHLPLQLKPCFLYLARYPKDNAVDRNWLKMFWCAEGLVEQTELKSLEEVMEIYLDNLISS
SLVIAFNEIGNYPTCQLHDLVHDFCLIKAKEEKLF
>KAF3636034.1
PKESTNDILNVKNNMVGRDDQREQLLDDLTRSYFGELKVIPIVGMGGIGKTTLAKEVYNHVSIIYHFDVRAWATVSQKHN
VKEILLSLLHSTKGDKFCTGSEAELADMLQKSLKGKRYLIVLDDMWSSEVWDDVRLCFPSENNAGSRILLTTRSNEVACH
AGTENLSTQIDFMDQDESWNLFKSAAFSNEAVPSEFETIGKQIADECHGLPLTIVVVAGLLKSKRAIEDWESVSKDVTSF
VTNDPDEQCSHILGLSFNHLTSDLKACLLYFGICPEDAEIPVKYLMRLWMAEGFLNLESDLEGEAEKCLQELVDRCLVLV
CKKNRDGTKIRSCKVHDLIHDLCLREVLRENVF
>KAF3636787.1
PKKPVESKSLTAGKIIVGFEEETNWLIRKLTSGPANLDVISITGMPGSGKTTLVYKVYNDESVCSHFDLRAWCTVDQQCD
GKKLLVKIFNQVTGSDLKFSEVTDVADKLRKQLYAKRYLIVLDDVWDTTTWDDLTRPFPKVEKGSRIILTTRQKEVAFHV
KGNTNPLNLRLLRPEESWELLEKRAFGNESFPDELLDVGKEIVQNCKGLPLVVDLIAGVIAGLEKKKSVWLEVRNNLSSF
IFNSEVDVMKVIELSYDHLPHHLKPCLIYLACFRKDTAVERITLEMYLCAEGLVEQTKMKSLEEEMEIYLDKLISSSLVI
ACNELGDLPSCQLHDLVHDFCLIKAREEKLF
>KAF3638048.1
VEPSKHLPTHRSNPVNDEEIVGFENESEKIIQYLIRGTNEIDVVPVVGMGGQGKTTIAKKVYNNGSIVRHFDVRAWCIIS
QSYNRRDLLQEIFSQVTGKEDKGDKEDILADKLKKSLTGKRYLIVLDDMWDGKAWDDLRFSFPDVGNRSRIVITTRLEEV
AKQVKHHIDPYSLPFLTSDESLKLLQKKVFQQESCPPSLQDVSKAVAERCKGLPLVIVLVAGIIKRNKMEASWWHEVKNS
LVSYNGESEGYSLSTMQLSYDNLPDHLRPCLLYMGMFPEDSRIPVSELISLWIAECFVQNIEESGRLEETAEGYLNDLIS
SNVVMVSGRRYNGKVKYCQVHDVVLHFCLNKSREEKFM
>KAF3638116.1
NQMLQHLEGDIVQGLDEDLEIIVRRLTEPLSKLDIVTISGMGGIGKTTLARKAHDHLEIRCHFDIRVWVTISQVYGSRYV
LLEALHCISKQKNIDIEKDYEKKDDNELADLVQKILKGGRYLVVVDDIWSTDVWDSVRVIFPNCNNRSRILLTTRVTKVA
IYANPINRHEMNPLNLENSWKLLRDKVLGSDYDHPPELEEIGKQIAEKCLGLPLMISVIAGHLSKVARTLGSWMDVSRTM
GEIIASHPDKCLGVLGLSYHNLPNYLKPCFLSMGSFPEDYQVETWRLIQLWIAEGFIRRPGSYTSLEEVAEDYLEDLISR
NLIIVNKRRFNSEIKVCGMHDLLREFCLIEVEMTKFM
>KAF3638786.1
RFNSKISHSRDTSSQIPLDQKDMIVGLDEDVLKIKDRLIVQSSRLEVVPIVGMGGIGKTTLARRVYDDSLITYHFYVRAW
INVSQEFDTRNIFLGILRSVSVVSDEVERNSTNEQLAERVYRSLKGRKYLIVLDDMWSIEAWKHVRRSFPDDHNGSRIVL
TTRLLDVASSASSGNSLHQMSFLSTEESWTLLCDKVFGDCSYPLELEKIGRYIVHQRQGLPLAVVVIGGLLSKMSKEIRS
WENVAEKVGSLMTSDTMDCLRILSLSYNHLPPYLKPCFLYIGVFAETREIPVWKLIKLWIAEGFIKKVKDKNPEDVAEES
LRELVDRSLVLVGKNTSLGKIKSCKMHDLVRDMCLREAQTENFI
>KAF3638787.1
SHSRDTQQCTSSQFTLNQNDITVGLDEDLLKIKDRLIVQSSSLKVVPIVGMGGIGKTTLARRVYDDALITYHFYVRAWIN
VSQGFNTRDIFLGILRSISLVNDEEEKNSTTEQLAERVYQSLKGRKYLIVLDDMWSIQAWQQVRRPFPDDHNGSRILLTT
RLVDVASCASSGNSLHQMRFLSMEESWTLLRDKVFGNSSYPPELVKIGRYIAHRCQGLPLAVVAIGGLLSAMSKETGSWK
TVAEKVGSLVTSDTMDCLSILSLSYNHLPQYLKPCFLYMGVFSKNREIPVWKLIRLWIAEGFIKKVEDKNLEDVAEENLR
ELVDRSLVLAGKWNSLGKLKTCKMHDLVRDMCLREARNENFI
>KAF3646594.1
NSTKKPVERKSLTTGKVIVGFKEETDWLIRKLTNGPANLDVISIFGMPGSGKTTLAYKVYNDKSVFSHFDLRAWCTVDQE
YDEKTLLVKLFNQVTGSDLKFGEDIDVADMLRKQLFGKRYLIVLDDVWDIDAWDGLTRPFPEAEKRSRIILTTRQKEVAF
HAKGNTDPLNLRLLSPEESWELLEKRAFGNDSCPDELLEVGREIARNCKGLPLVADLIAGVIVGREKKKTAWLEIRNNLN
SFILNSEVEVMKVIELSYDHLPNHLKPCLLDLATLRKDTAIIINVLKAYWRAEGFVEEVMEVYLDNLISSSLVIIFNEIG
HHSTCQIHDLVHDFCSIKARKEKFY
>KAF3650263.1
TVKHVATQHSNLMTAEEIVGFRNDTEKMIQYLTRGTNELDVVPIVGMGGQGKTTIARKVYNHDIVISHFDVRAWCIISQT
YNRRELLQDIFNQVTNSNDKGDKDDVLADILKKNLTWKRYLIVLDDMWDGAAWDDFCLCFPDVGNRSRIVVTTRLEKVGE
HVKRYTDLYFLPFLTPDESCKLLQKKVFQEEDFPLELQDVSLAVAKRCRGLPLVVVLIAGIIKKRPMEESWWHEVKNALF
SYLGESEEYSLSTMQLSYDNLPDHLRPCLLYIGMFPEDARIPVSKLISLWIAEGFMQNVESGRLMEEAAEGYLMDLISSN
VVMVSKREYNGKVKYCHVHDVVLHFCMERSREEKFM
>KAF3650333.1
KPVINRSSIASKINVGFEEETEWIIRKLTSGPAEVDVISILGMPGLGKTTLAYRVYIEKSVVGHFDIRAWCTVDQERNEK
KLLQKIFNEVIGLKESEDYIDDDVADRLWRQLFGKRYLIVLDDLWDTATWDELTRPFPTEFQKGSRVILTSRKKEVALHG
KRHSVPLDLRLLRPDESWELLEKRVFGEERCPDELKDVGEKIARKCDGLPLVLDLIGGVISRMEKKEALWLEVLNNLSSF
IFKDEEEVMKVIQLSYDHLSGHLKPCLLYLASYPKDKNIAISWLKDLWSDEGLVEPTDLKSVEEVTEVCVDESISSSLVI
VRGGRHPSCQIHDLVHDFCSIIARKEKLF
>KAF3652570.1
SSTNDILNFNNNMIGRDDQKERLLEDLTGSYSGEPKVIPIVGMGGIGKTTLAKEVYNHESILRRFDVRAWAIVSQQHNIK
EILLSLLQSRIKMDDMVKTKDEAELADMLQKSLKRKRYLIVLDDIWSCEVWDGVRRCFPTEDNAGSRILLTTRNNEVARN
AGTENLSMQMNFMDQDESWNLFKSAAFSNEALSSEFETIGKKIAEKCHGLPLTIVVVAGLLKYKREIEDWESVAIDVTSF
ITNDPDEQCSHVLGLSYNHLTSDLKTCLLHFGIFPEDSEIPAKNLMRSWMAEGFLKLENDLEGEAEKCLQELVDRCLVLV
CKTSVDGTKIRSCKVHDLIYDLCMREIQRGNVF
>KAF3652572.1
VNNNMVGRDDQKERLLEDLTISYSGELKHNRKEILLGLLQSTIKMDDTVKTRGEAELADMLQKSLKRKRYLIVLDDIWSC
EVWDGVKRCFPTEDNAGSRILLTTRNNEVACYADTENLSLRMNFMDQEESWNLFKSAAFSNETLLSKYENIGKQIAHECH
GLPLTIVVVAGLLKSKREIDDWESVAKDVRSFVTNDPNKQCSRLLGLSYDHLTSDLKTCLLHFGIFPKDSDIPVKRLVRS
WMADGFLKLENDLEGEAEKCLQELVDRCLVLVCKKSVDGTKIRSCKVHDLIYDLCLREIQRENIF
>KAF3652823.1
SLVHDFSSSTNDILNVNNNMVGRDDQMKRLLEDLTGSYSGEPKVIPIVGMGGIGKTTLAKEVYNHESILRRFDVRAWATV
SQPHNIKEILLSLLQSTIKMDDTVKTKGEAELEDMLQKSLKKKRYLIVLDDIWSCEVWDGVRRCFPTEDNAGSRILLTTR
NNEVARDADTENLSMQMNFMDQDESWNLFKSAAFSNEALSFEFETIGKKITEKCHGLPLTIVVVAGLLKSKRAIEDWESV
SKDVTSFITNDPDEHCSRVLGLSYNHLTSDLKACLLQFGVFEEDSEIPAKKLMKTWMAEGFLKLENDLEGEAEKCLQELI
DRCLVLVCKKSLDGTKIRSCKVHDLIYDLCVREIQRENIF
>KAF3653259.1
HPSRYVGKLIPESIIVDLEDDLTKIIRRLKGPTSTREVIPILGMGGIGKTTLARKAYDDPEIRHRFDIRVWVTVSQEYQT
RDMLLDVLCCISQLTREIEKESDDRLMDMIRKKLMNKRYLVVMDDIWSSDAWDLMTRTFPENNNGSRIILTSRLKDMSTH
ADPDSIPHEISLLNLDESWKLLHDNLFGLQQVCPPELEYIGKQVSQKCGGLPLALLVVAGHLSKIARTTESWKDVAKSVN
EVVTNESDICLGVLAMSYGYLPNRLRPEDKEVDIKRLINLWDSEGFISEEVGRKCFEELVSRNLIMVRKRRSNGEAKTCS
DHDLVRELILREAKKERFL
>KAF3653796.1
TPQPRQLILSDEDDVVGFEEEANTVIDRLINGSKSLESVPIVGMPGLGKSTLARKVYKDSRINFEFFSCIWVNVSRSYNK
TEVLLSILKNFTKPLDNKSDEKITEEICSFLEKGGRCLIVLDDVWDGEVMNFIEKIFPKGDKGHRIMMTSRQNNVASAFN
KNIHRLNLLSDDNSWLLLKKKVFRKESCSSDLEEPGFSIAKKCNGLPLAIVVIAGALLGKTKREWEFVNRNIGEHLINPD
SEDSCSRFVRMSYDLLSYDEKACFLYCATFPRGFDIPTWKLIRLWISEGFIPFDKNLTPEEKAEEYLNDLTKKNLVMVMN
WTADDQIKTCRIHDMLYEFCKKEASEDDLF
>KAF3653798.1
NRGDEERKAPVVEEDDVVGFDEEAKTVIDRLIGGSDDVEVVPVVGMPGLGKTTLAYKIYKDPKVEYEFFTRVWVYVSQRF
KRREIFLNIISKFTRNTKQYHDTTEEDLANEVKELLGKGGKYLIVLDDVWTMEAWERIKVAFPNNGKRNRVLMTTRQTNV
AKRCNDEPHNLKFLTKDESWELLEKKVFHKEKCPPELEWPGKSIAEKCMGLPLAIVVIAGALIGKGKTTREWEFVADSVG
EHLINRDPENCKKLVQMSYDRLPYDLKACFLYCGAFLGGSQIPARKLIRLWIAEGFIQYQGPLTLEDIAEDHLNDLVNRN
LVMVMQRSYSGHIKICRVHDMLHEFCRHEAMTEENL
>KAF3653998.1
DTTASADPSTQSDTAPMMNQEIVGFEDVMGTLKEKLIKGSKELDVVSIVGMPGLGKTTLANKLYFDEHVKSHFDIRAQCV
VSQVYTRKDLLLVLLRDAIGYIPVFHETPSEADVADTLRKVLWHNRYLILVDDIWETTAWDDLRSCFRDDNNGSRIILTT
RDHEVAIYAKSVSDPLRLRMFKEDESWKLLEKKVFHKEKFSPHLTEVGLEIAKKCGRLPLSIVLVAGILAKMEKKEQCWR
QLAAEFGPHIHNDSKNIIEKSYQHLPYHLRLCFLYFGAFLEDEEIKVSKLTSLWISEGFIKSCKDENLEDTADCYLENLI
GRNVVTDVKRSSTGKVKTCRIHDLLLDFCKERANKENLI
>KAF3655518.1
NKSSIAGKIIVGFEEETEWIIRKLTTGPAEVDVISIVGMPGLGKTTLAYKVYNEKSVVGHFDILAWCTVDQERNEKKLLQ
KIFNQVMGLKERFNEDDIDDVADKLRKELFGKRYLVVLDDMWDTATWDELTRPFDPLDLRLLRPEESWALLEKRVFGEES
CPDELRDVGEKISQKCDGLPLVLDLISGVMSRKEKKEVLWLEILNNLSSFIFKDEEEVMKVTQLSYDHLSDHLKPCFLYL
ASYPKDEDIEISQLKDLWSREGLVEQTDLKSVEEVTEVFVDELIASSLVIVRGRRKQRCQIHDLVHDFCSIKARTEKLF
>KAF3655754.1
NKSSIAGKIIVGFKEETKRIIRNLTSGPAEIDVISIVGMPGLGKTTLAYRVYNEKSVVGHFDVRAWCTVDQERNQKKLLQ
KIFNQVNGLKGSFNEEGIDDDIADKLRKHLFGKRYLIVLDDLWDTATWDELTRPLFTIPSEFQNGSRVILTSRKKEVALH
GKCHSDPLDLRLLRPEESWELLEKRVFGEEHFPDELKDVGAKIAEKCNGLPLVLDLIGGVISRKEKKQALWLEVLNNLSS
FIFKDEEEVMKVIQLSYDHLSDHLKPCFLYLASYPKDKNIRISWLKDLWSDEGLVEPTDMKSVEDVTEVYVDELISSSLV
IVRGGRHPSFQIHNLVHDFCSIKARMEKLF
>KAF3658255.1
LIVVNSTKKVENKSLTTDKIIVGFEKETNWLISKLTSGPKDLDVISITGMPGSGKTTLAYKVYNDKSVARRFDIRAWCTV
GQECDKRNLLNKVYNQVTGPDSKLIENIDVADELRRHILGKRYLILLDDLWDTDTWDKLTRPFPLADNESRIILSSRDME
VGLYGKCNTDLLNLRLLRLEESWELLEKRAFGEQSCPDELLEVEKEIAQKFEVDVMKVIELSYDHLPLQLKPCFLYLAHY
PKDTQISRDLLKMYLRAEWLVKEKRMKSVEEVMEAYLDNLIFNILVITFNEIDLMPQIVQIYY
>KAF3658276.1
AMYTVAAHTSSNLARSPRMTEEIVGFKDVIQTLRGQLISGTKERRVIPIVGMPGLGKTTLAYRLYFDRGKLADELANELR
KALFSKRYLVLLDDVWEVNVWDDLIGCFNDASNGSRIILTTRNFEVANYTRFQSDPLQLRMFNEDESWELLRKKVFGEEN
CSTLLTKIGRQIAEKCGQLPLSIALVAGILAEMEKKEECWEQLANNLGPHIHKDSRAIIEQSYQILPYHLRSCFLYFGSF
LEDSVIDVPRLTRLWISEGFIKSCEGKSLEDTAKGYFENLLGRNLVMGTKRRYGGEIKACRVHDLLYDFCKERAKEENLL
>KAF3658277.1
NSTVTAHASSSLTQSLRMDEEIVGFKDVTKKLKDQLINGTKGRDVITIAGMPGLGKTTLAYSLYSDRLVASHFDRCAQYC
VSQVYSRKDLLLAVLHDVMGENPQREFKRADELADELRKALFSKRYLILIDDVWETSVWDDLVGCFQDANNGSRVILTTR
NHEVANYARFHSDPLLLRMFNDDESLELLRKKVFGEESFPPLLTNIGKQIAKRCGGLPLSVSLVAGILLKMEKKEECWEQ
VANNIGPYIHNDSRAILEHSFRVLPYHMRSCFLYFGSFLEDSVIPISKLTRLWISEGFVKSCNGKSLEDIAEGYLENLIG
RNLVMGTKRSSRGKIKACRIHDLLHDFCKERAKEQNLF
>KAF3658278.1
NAVTAHKSSNLVRSSRMNEEIIGFEDVIEKLRDQLIKGTKGRDVISIIGMPGLGKTTLAYRLYYDWSVSSHFDIRAQCCV
SQLYSRKELLMAILRDAINEKFESSEKQPDELAYQLHRTLFSRRYLILVDDVWETSVWDDLVGCFRDANNGSRIILTTRN
LDVANYTRFYSDPLQLRMFNEDESWELLRKKVFGEESCPPLLTEVGQQIAKKCGQLPLSVVLVAGILSELEKEEECWERF
ANNLGPHIHKDSRAIIEQSYQILPYHLRSCFLYFGAFPEDSVVHVSTLAQLWISQGFVKSCEGKILEDIAEGYLENLIGR
NLVMGIKRNSQGKIKTCCLHDLLHDFCKERSEEENFI
>KAF3659092.1
KNPVERKSLTTGKIIVGFKEETNWLISKLTSGPKDVDVISITGMPGSGKTTLAYKVYNDESVCSHFDVRAWCTVDQEYDE
KKLLVKLFNQVTGSDLKSSEDIDVADKLRKQLYGKRYLIVLDDVWDTTTWDDLTRPFPEAEKGSRIILTTRQKEVAFHGK
GNTDPLNLRLLRPEESWELLEKRAFGEQSCPDELLDVGKEIAENCKGLPLVADMIAGVIAGLEKKKAAWLEVRNNLNSFI
FGSEVDVMKVIELSYDHLPHHMKPCILFLASFPKDTAMERVVLKIYWRVERLVEQTEMKSLEEEMEIYLDKLTSCSLVIA
FNEIGDAPTCQLHDLVHKFCLIKAREEKWF
>KAF3659093.1
PKNPVERKTLTTGKIIVGFKEETIWLISQLTSGPKDLDAVSITGMPCSGKTTLAYKAYNDESVCRHFDLRAWCTVDQDYD
EKEVLVKLFNQVSGSDLKFSEEIDVADELRKKLYGKRYLIVLDDVWDITTWDDLTRPFPEAKKGSRILLTTRQKEVAFHG
KGNSNPPNLRLLRRLEKEKSVWLEVRNNLSSFILNSEVDVMKVIELSYDHLPLQLMPCFLYLASFSKDTEIHRKVLKMYW
HAEGLVEQTEMMSVDEVTEIYMDNLISSSLVIAFNEMGYYPTFQLHDLVHDFCLIKAKEEKLF
>KAF3662779.1
PSKRQPIQHSDLMYDEEIVGFHNDMKRIIQHLIQGANELDVVPIVGMGGQGKTTCARKVYNSDAIVSHFDVRAWCIISQT
YNRRELLQEIFSQVTGSKDKGDKDDILADELRKSLMKKRYLIVLDDMWDCMTWDNLRLCFPDGGNRSRILVTTRLEKVGE
HVKRHTDLYFLPFLTPDESSKLLQKKVFQREDCPPELHDVSQEVAKRCKGLPLVIILVAGIIKRKKMEASWWHEVKNSLL
SYLGESEGYGLSTMKLSYDNLPDHLRPCLLYMGMFLEDARIPNIESGRLEEAAEEYLMDLIRSNVVMVS
>KAF3664770.1
KQPVESKSLITSKIIVGFEEETNWLISQLTSGPKDLDVISITGMPGSGKTTLAYKVYNDKSVCSHFDLRAWCTVDQDYDE
KNLLVKLFNQVTGSYLKLSEDIDVADELRRKLHGNRYLIVLDDVWDIDTWDDLTRPFPNVKKGSRIILTTRQMEVAFHGR
GTTDPLNLRLLRPEESWEILEKRAFGKESCPDELLDVGKEIVQNCKGLPLVVDLIAGVIAGLEKSKAMWFEVRNNLNSFI
FGSEVDVMKVIELSYNHLPHHMKPCFLYLAKYPKDTKISRDLLKVYWRAEGLVEQTEMKSLEEVMENYLDNLISSSLVIA
FNEIGDSPSCQLHDLVHGFCLIKARREKLF
>KAF3665558.1
TMNTNIGNTSSQLDRTPNLNDEIVGFEDEIAKLRARLTEGTKARDVISIVGMPGQGKTTLAYRLYSDKSVVAHFDIRAQC
SVSQLYSRLDLVLAILHDADQRRDKSILHDAAGEDSQRRKMREDDLADDLRKNLLPKRYLILLDDVWETSVWDDLRGCFQ
DANNGSRIIITTRDHEVANYSRCHSEPLQLRMFNDGESWMLLKKKVFGEEHCPPLLTNVGKKIAKKCGKLPLSIALVAGI
LSEMEKKEEYWERVAANLGSHIHSDSKAIIEQSYQNLPYHLRCCFLYFGSFLEDTMISVSKLTKLWTSEGFIKGYEGKSP
EDIAECYLENLITRNLVMDAKRSFGGKIKACRVHDLLHDFCKERAKEENLL
>KAF3667066.1
LNTVPAHTSNLARSPMMNEEIVGFEDVIEKLRDQLTKGTKGRDVISIVGMPGLGKTTLAYRLYSDRLVASHFDIRAQCCV
SQVYSRKDLLMAILRDAISVNFECRGKQPDELADQLRKTLLPKRYLILVDDMWETRVWDDLIGCFQDANNGSRIILTTRN
IEIANYTRFRSDPLQLRMFNEDESWELLRKKLFCEESFSPLLSKIGKEVAKKCEHLPLSVVLVAGILAEMEKKEECWEQF
ANNLGPHIHKDSRAIIEQSYQILPYHLRSCFLYFGRFLEDSVIPVSKLTRLWISEGFVRSCKGKSLEDIAEGYLENLIGR
NLVMGTKWNCRGKIKACRVHDLLHDFCKERAKEEMRL
>KAF3667138.1
QVGSSCVLSRTNAPTLNDDVVVGFISIVGMPGLGKTTLAKKVFNDEKVLNYFDKRAWCYVSEVYKNKELLLEILSQVLED
VDEATKMKDDADLAVLLYRKLKRKRYLIVLDDLWDIKAWDDLRRSFPDDDNGSRILVTSRLQHLASQVESDTKPDNHPTP
LRFFTVEESWELLQKKVFATDCCPRNLKEPGMRIARSCHGLPLAVTLVAGILARTEKIESWWNEVAESISSYIVDDPNQC
RVILELSYKHLPDYLKPCFLYFGEFLMHPHIPVRKLIWLWIAEGFVSKTEGESFEDIAEDYLTDLIGRSLVMATKKSTNG
SVKVCRVHDLLREYCKRKAEEDNFF
>KAF3668114.1
ESTVQEFPRSSKDILKVKNNMVGRDVQRERLVEHLTRSYSGEPKVIPIVRMGGIGKTTLANEVYNDACICSHFDVCAWAT
ISQQHNVKEILLSLLCSTKSDTFDMNDEEELANMLQKSLKGKRYLIVLDDIWKREAWDVVRLCFPSENKWSGILLTTRNT
EVARDAGTENLSLPMDLMGPDESWNLFKIVAFANEALPSGFETIGKQIAEKCHGLPLTIAVVAGLLKSKRAIEDWEIVAK
DVKSFVTNDPDERCSRVLGLSYNHLTSDLKTCLLHFRIFPEDSEIPVKRLVRSWMAEGFLKLENDLEGEAEKCLQEL
>KAF3668117.1
SKTSKEYTNVENSMVGRDDQRKRLVEDLTRIYSGEPKVIPIDGMGGIGKTTLANEVYNHESILRHFDVRAWATVSQQHNI
KQILLSLLQSTIKMDDTVKTKGEAELADMLQKSLKRKRYFIVLDDIWSCEVWDGVRQCFPTEDNAGNRILLTTRNNEVAC
YAGTENLSMQMDFMDQDESWNLFKSAAFSSEALPYEFETVGKQIADECHGLPLTIVVVAGVLKSKRAIEDWRTVVKDVKS
LVTNDPDERCSRVLGLSYNHLTSDLKTCLLHFGIFPEDSGIAVKKLTRSWMAEGFSWKMIWKERLRNVNHVPSECQSLMQ
>KAF3668338.1
QNLTLESTSQHALQQTESMMIACENEFEMIRDQLTTGTSQLDVVSIVGMGGIGKTTLANKIYNDQFILSRFDIREKATVS
QEYCARNVLICLLSSVSGSRKIDESYEQQDDGQLADRLQKLLKGKRYLIFIDDIWAKEAWDDVKLCFPDCNCGSRILLTT
RNMEVAEYASSGKPPCQMSLLNHDESWNLLRIKVFENACFPPEFEKVGIQIALNCKGLPLAIVVIAGLLLKIGKSLDEWK
SVSENITSLISTDLDVQCMRVLALSYHHLPHHLKPFFLYFATFPEDEQISVNKLVNLWVAEGFSSKEYADVNLRVPEGFS
SKEWAAKRFPSEEYAEQCLTDLIDRSLIFIHHLSFDGKIKACGMHDVIRELCLREANNLNFV
>KAF3670779.1
SYLLESSQEKSPAVQDIVVGLDDDVLEIKTRLCSFSSKLEIVSLVGMGGIGKSTLARMVYDDPFIQYHFSIRAWVTVKDH
RVKGLFLGLLDGIVEFTAEIHEKHSEQLEEMLYRKLKHNRYLIVLDDVWSTEVWGKIRRCFPDDKNGSRILLTTRLTKVA
LHAKSDSAPYCLKLLDLEESWELLCQKVCGRKFDRPDLEDIGKKIAGRCQGLPLTILVVAGQLSKLPRTRMCWQIFAKTV
GSIVTDEHEKCLDILALSYRNLPHHLKACFIYICAFPAETAIRVQPLVKLWIAEGFLTTGKQKILENYAEECLEDLVNRS
LVIVKQRKSNGRVKSCAVHDLLRDFGLREAQRENFF
>KAF3670782.1
SYLLESSQEKSPAVQDIVVGLDDDVLEIKTRLCSFSSKLEIVSLVGMGGIGKSTLARMVYDDSFIQYHFSIRAWVTVKDH
QVKGLFLGLLDGIVEFIDEIHEKHSEQLEEMLYRKLKHNRYLIVLDDVWSTEVWDKVRRCFPDDKNGSRILLTTRLTEVA
LLAKSDSAPYCLKFLDLEESWELLCQKVFGRKFDHSDLKDIGKKIAERCQGLPLTILVVAGQLSKLQRTRMCWETFAKTV
GSTVTDEYKKCLDILALSYRNLPHHLKACFIYICAFPAETAIRVQLLVNLWIAEGFLTTGKQKTFENYAEECLEDLVNRS
LVIVKQRKSNGRVKSCAVHDLLRDLGLREAQRENFF
>KAF3672938.1
LSSTSNNPMANPEETIVQGLDDDLKKIVKRLTGPPSDLDIVTISGMGGIGKTTLARKAHDHPEIRYHFDIHVWVTISQEF
RPRNVLLDALHCISKKINIVDEIDYKKKNNELADLVQKKIKGRRYLFVVDDIWSMDVWDNIRGMFPDYNNGSRILLTTRE
TDVAMYANTSIPHEMNLLNLDNSWELLRDKVFGKKHVHPPELEGIGKKIVEKCQGLPLTISVIAGHLSKMARTLQSWKDV
AQTLDQIVASHPDKCLGVLGLSYHHLPIHLKPCFLSMGNFPEDFHIETWRLIQLWIAEGFIRTSGGCKRTLEEVAVDYLE
DLISRNLILVSKRRFNGEIKACVMHDLMREFCLKEANATKFM
>KAF3676259.1
NRMLQHMEGDIVQGLDEDLEIIVRRLTEPLSDLDIITITGMGGIGKTTLARKAHDHLKIRYHFDIRVWVTISQVYGSRNV
LLEALRCISKQTNIDIGKDYDKKNNNELADLVQKKLKGPRYLVVVDDIWSTDVWDSVRRIFPDCNNRSRILLTTRETRVA
IYANPISRHEMNPLNSDNSWKLLCDKVFGPNYDHPPELEEIGKQLAEKCHGLPLTITVIAGHLSKVARTLGSWMDVFRTM
SEIIASHPDKCLGVLGLSYHHLPNHLKPCFLSIGSTFPEAYQVETWRLIQLWIAEGFIRSPESDKSLEEVAEDYLEDLIG
RNLIIVNKRRFNGEIKVCGMHDLLREFCLTEVEMTKFM
>KAF3676522.1
SKESLVHEFSSSTNDILNVSNNMVGRDDQKERLLEDLTVSYSGEPKVIPIVGMGGIGKTTLAKEVYNHESILCRFDVRAW
ATVSQQHNRKEILLGLLRSTIKIDDTRGEAELANVLQKSLKRKSRILLTTRNDEVACYASIENLSLRMSFMDQDESWILF
KTAAFSGEALPYEFETVGKQIADECHGLPLTIVVVAGLLKSKRAIEDWESVAKDVKSFLTNDLDEQCSRMIGLSYNHLTS
YQKTCLLHFGIFREDSEIPAKNLMRSWIAEGFLKLENDLEGEAEKYLEELVDRCLVLVCKKSLDGTKIRSCRVHDLIYDL
CVREIQRENIF
>KAF3681068.1
EDLSARSVEERKPPVVEEDDVVGFDEEADNVIKRLLGGSDRLEVVPVVGMPGLGKTTLANKIFKHPTIGYEFFTRIWVYV
SQSYRRRELFLNIISKFTRNTKQYHVLCEEDLADVIQEFLGKGGKYLIVLDDVWSDEAWERIKIAFPNNNKCNRILLTTR
DTKVAKQCTPVPHDLKFLTEDESWILLEKKVFHKDKCPPELELSGQSIAKKCNGLPLAIVVIAGALIGKGKTSREWKQVD
ESVGEHLINRDQPENCNKLVQMSYDRLPYDLKACFLYCGAFPGGFQIPAWKLIRLWIAEGFIQYKGHLSLECKGEDNLND
LVNRNLVMVMERTSDGQIKTCRLHDMLHEFCRQEAMKEENL
>KAF3682971.1
EPSKRQPIQHSDLIYDEEIVGFHNDMKRIIQHLIQGANEVDVVTIVGMGGLGKTTCARKVYSSEIIVSNFDVRAWCIISQ
TYNRRELLQEIFSQVTGSKDKGDKDDILADELRRSLMGKRYLIVLDDMWDGIAWDDLRLCFPDSGNRSRIVVTTRLEKVG
EHVKRYTDLYFLPFLTPEESCRLLHKKVFQKDDCPPDLQDVSQAVAKRCKGLPLVIVLVAGIIKKKKMEASWWHEVKKSL
LSCLGDSEGYGLSTMKLSYDNLPDYLRPCLLYMGMFPEDARIPASKLISLWIAEGFVQNIESGRLEEAAEEYLMDLIRGN
VVMVSRTRYNGKVKDCQVHDVVLHFCLEKSKEEKFM
>KAF3682977.1
YLPTHHSNPVIDEEIVGFGNDIEKLIQYLIRGTNDLDVIPIIGMGGQGKRTIARKVYNNDMIVSLFDVQACCIISQSYNL
RELLQEIFSQVTSSKDNGDEGDILSDKLRKSLIGKRYLIVLDDMWDCMSWDDLTLCFPDVGHRSRIVVTTRLEKVGEHVK
CYTDLYFLPFLTPDESCGLLQKKVFQKEDYPPELQDVSLAVAEKCKGLPLEIILVAGIIKRNKMEASWWHEVKDALFEYL
DRESGEYSLSTMQLSYDNLPDYLKPCLLYMGMFPEDARIPVSKLISLWIAEGFVQNVESGRLMEEIAEDYLMDLISSNVV
MVSRRRYNGKIKCSQVHDVVLHFCLEKSREERFM
>KAF3682985.1
QDTLLEENKVVGFDEEAKVVIKRLVKGTKDLDVIPVVGLPGLGKTTLAIKISKDPQVSYDFFLTIWVNVGPQSKLKGVFL
SILKAFKKQTTEYQDMDVKELPKIICEFIDKGGKCLIVLDDVWTTDVVDAVMNVFPEKSKGHRIMITTRDGRIGRYANAN
PHMLKFLKMEESFQLLVNRVFGSNIRRCPVELIEHGESIAKQCFGVPLAVVVIAGALRGRTSKSDWKMVEDNVKHLINKD
DDPKSCLKFVEMSYVYLPEEMKACFLYCGAFPQGFEIPAWKLIRLWISEGLINSNLTGSPEDIAEYYLNDLINRNLVIVV
QKRANGQVKTCRIHDMLHQFCKIEANNEGLF
>KAF3682986.1
SVVEPSKHLPTHRSNPVNDEEIVGFENESEKIIQYLIRGTHEIDVVPIVGMGGQGKTTIARKVYNNGNIVHYFDVRAWCI
ISQSYNRRDLLQEIFCQVAGKEDKGDKEDILAYKLKQSLTGKRYLIVLDDMWDGKAWDDLRFSFPDGNRSRIVITTRLEE
VAKQVKHHIDPYSLPFLTPDDSLKLLQKKVFQQESCPPSLQDVSKAVAERCKGLPLVIVLVAGIIKRNKMEASWWHEVKN
SLVSYHGESEGYSLSTMQLSYDNLPDHLRPCLLYMGMFLEDARIPVSELISLWIAECFVQNIESRRLEETAEGYLNDLIS
SNVVMVSGRKYNGKVKYCQVHDVVLHFCLNKSREEKFM
>KAF3684403.1
VHDFSSSTNDILNVNNYMVGRDDQKERLLEDLTGSYSGEPKVIPIVGMGGIGKTTLAKEVYYIESILYCFDVRAWATVFQ
QHNIKEILLSLLQSTIKMDDTVKTKVEAELVDMLQKSLKRKRYLIVLDDIWNCEVWDGVRRCFQNENAGSRILLTTRNNE
VARDAGTKNLSMQMNFMDKNDSWNLFKSAAFSNEALSSVFETIGKKIAEKCHGLPLTIVVVAGLLKSKRAIEDWGSVATD
VTSFITNDPDEQCSHVLGLSYNHLISDLKTCLLHFGIFPEDSEIPAKNLMRSWMAEGFLKFENDLEGEAEKCLQELVDRC
LVLVCKKSLDGTKLRSCKVHDLIYDVYVREIQRENIF
>KAF3613956.1
PKKGVEPTQGPSLEDDEVVGFDEEANKVIMRLFEGPAESLDIVPVVGMPGLGKTTLARKIYNDSKLSYEFFSIIWVYVGQ
SYKIKDIFLNILKFFTKRIEDHLNDDVDTLANLISDYMSKGGRCLIVLDDVWEATVIDHVKKVFPENKKGHRIMMTTRDG
YLATYANPDPHNLKFLNPKESFELLVKRVFGKGSCPDDLVKLGEKIAGSCGGVPLAVVVIAGALRGRPNKSDWQRVEKNV
AEHLYKNSQESCLKFVQMSYDRLPQEVQTCFLYCGVFPRGFDIPSWKLIRMWIAEGLIKPQQTYTLEEIAELHLNDLVKR
NLLILMQKRSDGQIKACRLHDMLHEFCRKEATNKWLF
>KAF3618373.1
ISANSPNKPVENKLSITGKIIVGFEEETEWIIRKLTSGPAELDVIPIVGMPGLGKTTLAYKVYNDKSVVCHFDVCAWCTV
DQERNEKKLLQKIFNEVIGPKGRVNEDGIDNDVADKLRKWLFGKRYLIVLDDLWDTATWDELTRPFPTEFQKGSRVILTS
RKKEVALHGKCHSDPLDLRLLRPEESWELLEKRVFGEEHCPDELKDVGEKIAQKCDGLPLDEEEVMKVIQLSYDHLSDHL
KPCFLYLASYPKDKDIRISELKDLWSDEGLVEATDLSVEEVTEVYVDELISSSLIDSEYLYNSVSYNWHLRHLR
>KAF3618679.1
NSPKKPVERKSLTADKIIVGFEEEINWLITRLTSGPKDMDVISITGMPGSGKTTLVYKVYNDESISRRFNIRAWYTVGQE
YDKRNLLEKVYNQVTGPDSKLSENMDVADELSRHLLGKRYLIVLDDLWDTDTWDKLSRPFPLVENGSRIILTSRDMEVGL
YGKRSTDPLNLRLLRLEESWELLEKRAFGNKSCPDELLDVGKEIAENCKGLPLVADLIAGVIAGREKTMSVWLEVRNNSN
SYILNSEVDVMKVIELSYDHLPLQLKPCFLYLSRYPKDEEINRDWLKIIWHAEGLVEQTEKSVDELMEIYFDNLISSGLI
ISFNEIGDEPTCQIHDLVRDFCLIKAREENVF
>KAF3618726.1
SPKKPVESKSLTASKIIVGFEEETNWLIRKLTSGPANLDVISITGMPGSGKTTLVYKVYNDESVRSHFDLCAWCTVDQQC
DGKKLLVKIFNQVTGSDLKFSEVTDVADKLRKQLYAKRYLIVLDDVWDTTTWDDLTRPFPKVKKRSRIILTTRQKEVAFH
VKGNTNPLNLRLLRPEESWELLEKRAFGNKSFPDELLDVGKEIVQNCKGLPLVVDLIAGVLAGLEKKKSVWLEVRNNLSS
FIFNSEVDVMKVIELSYDHLPHHLKPCLIYLACFQKDTAVERITLEMYLCAEGLVEQTKMKSLEEEMEICLDKLISSSLV
IACNELGNLPSCQLHDLVHDFCLIKAREEKLF
>KAF3619338.1
SGIPEHDGEQPKNIVVGHETEYKMILDQLVRGERELEVVSIVGMGGIGKTTLATKLYRDPCIMPHFDLLAKATVSQEYCA
RNVLLGLLSSSRDESYDELADRLQKLLKAKRYLVVIDDIWTTGAWDDIKLCFPDCNKGSRILLTTRNVEVAEYASSGKPL
YHMRLMNFDESWSLLYEKVFAKDSFPPQFEQLGKQIALKCGGLPLAIVVIAGLLSKLGKALSEWQSVAANIGSAVSTDVD
IQCMRVLALSYHYLPHHLKPCFLYFAIFPEDELVFVDKLVELWVVEGFLKVVEMKSIEEVARKNIKDLIDRSLISICHSR
FDGKIESCGMHDMIRELCLREARNLNFV
>KAF3620570.1
VVHSTKKSVESKSITAGKIIVGFEEETNWLFSKLTSGPKELDVISITGMPGSGKTTLAYKVYNDESVCSHFDLRAWCTVD
QEYDEKKLLMKLFNQVAGLDLKFSEDIDVADKLRKQLYGKRYLIVLDDVWDTTTWDDLTRPFPDVEKGSRIILTTRQKEV
AFHGKGNTEPLNLRLLRPEESWELLEKRAFGEQSCPDELLEVGKEIAQNCKGLPLIVDLIAGVTAGLEKKKAVWLEVRNN
LNSFILNSEVDVMKVIELSYEHLPHHMKPCFLYLASFPKDAKISRDRLKMFWRAEGLVEQTEMMSLEEVMEIYLDNLISS
SLVIASNDIGDIPTCQLHDLVHGFCLIKAREEKLF
>KAF3621657.1
QEFPSSSKDMQNNENSMVGRDDHRKRLVEDLTRSYSGEPKVIPIVGMGGIGKTTLANEVYNNACIRSHFDVCAWATVSQQ
HNVKEILFSLLRSTKGGTFDMKDEAELANMLQRSLKGKRYLIVLDDMWKSEAWDAVRLCFPSENKGSGILLTTRNTEVAR
DAGTENLSLQMDLMGPNECWNLFKSVAFANEALPSEFETIGKQIAEKCHGLPLTIAVVAGLLKSKRAIKDWKSVAKDVKS
LVTNDPDERCSRVLGLSYNHLTSDLKACLLHFGIFREDSEIPAKKLMRSWMAEGFLKLENDLEGQAEKCLQELVDRCLVL
ICKKSRDGTKIRSCKVHDLIYDLCLREIQRGNVF
>KAF3622523.1
LTTTSYSLVKNNTEETTFVGMKDDLDAIVNCLNAQMKELIVISVVGMGGIGKTTLARKVFDDSTIRCRFDKHAWVTISEQ
YNKRKMLLEVASSVGGIINQETSNDRLMEIVYRGLKGRKFLIVIDDIWSTEAWDQVRRIFPNDYNKSRIILTTRLKNVAD
YASSPDFPPHDVSFLSLDDSWKLFTGRLFRMDPCPLQLVKIGKHIIQQCQGLPLSIVVIAGLLGKIGLTRDNWKKIEENL
NSFFGTVSEQCQAILSLSYNCLPPYLKACFLYIGGFPEDLEIRVSKLIRSWIAEQFIKERSNKRLEVVAEEYVQELMDRN
LILAGRRKPNGRIKTCKIHDLLRQLCIREAQIENVV
>KAF3622524.1
ELARTSSIGRRIVEENIVVGMKDDFNTILDRLIAQTDELTILSIVGMGGIGKSTLSRKVYHDQFIQHRFDTCAWVTVSEN
YNERQVLLDVVSSIRRINRTNESIKNINSDQLAEIAYRSLKGRRFLIVIDDLWSNEAWDQMQRLFPDDKKKSRILLTTRL
KYVADYVSCPEFPPHNMSFLTSDDSWSLFTERLFRKDPCPPQLEPIGKHIIQQCQGLPFSITVIAGLLGKVEPTRDNWKK
VEENLNSFVVTVSEQCQTILSLSYRYLPQHLKACFLYIGGFPEDMEISVSKLIRLWIAELFVKPRSNKRLEVVAEEYLQD
LIDRSLILAGTQRPDGRMKTCKSHDLLRQLCIRESQFDNFM
>KAF3623596.1
DTLDTEELTNTPRMTEEVVGFEDVMEKLREQLISGSKQLDVISVVGMPGLGKTTVANKLYSDEFVVSRFEIRAQCCVSQA
YSRRNVLLSILRDAIGESPTLAKLSTDILADQLRKILLRKRYLILVDDVWEASVWDDLRCCFHDDNNGSRIILTTQHGGV
AENAKSVSDPLYLRLLNDDESWKLLKQKVFGEESCSVLFSNIGKEIANKCRGLPLSIVLVAGMLTKMKKSEICWKQVAMN
LCTDILSNSKTIIEQSYQSLPYHLKPCFLYFGVFLEDKEINVSILTWLWIAEGFIKSRDDKSLEDIAEGYLESLIGRNLV
TVAKWSSSGKVKTCRIHDLLLCFCKERAKEKNLL
>KAF3624009.1
ALNTVPAQTSNLARFPMMNEEIVGFEDVIENLRDQLIKGTKGRDVISVVGMPGLGKTTLAYRLYYDRLITSHFDIRAQCC
VSQVYSRKDLLVAILRDAVNVDSGCREKQADELADQLRKTLFSKRYLILLDDVWETSVWDDLIGCFQDVNNGSRVILTTR
NHEVATYARFQSDPHPLRMFNNDESWELLRKKVFGEESCPLLLNNIGQQIAMKCGQLPLSVALVAGILAEMEKKVECWEQ
LANNLGPHIQKDSRSVIEQSYQILPYHLRSCFLYFGAFLEDNVIDVSKLTWLWISEGFIRSCEGKSLEDIAEGYLENLIG
RNLVMGTKRSPQGKIKACRIHDLLHDFCKERAKEEMRI
>KAF3625103.1
QNLTLESTSQHALQQTESMMIACENEFEMIRDQLTTGTSQLDVVSIVGMGGIGKTTLANKIYNDQFILSRFDIREKATVS
QEYCARNVLICLLSSVSGSRKIDESYEQQDDGQLADRLQKLLKGKRYLIFIDDIWAKEAWDDVKLCFPDCNCGSRILLTT
RNMEVAEYASSGKPPCQMSLLNHDESWNLLRIKVFENACFPPEFEKVGIQIALNCKGLPLAIVVIAGLLLKIGKSLDEWK
SVSENITSLISTDLDVQCMRVLALSYHHLPHHLKPFFLYFATFPEDEQISVNKLVNLWVAEGFSSKEYADVNLRVPEGFS
SKEWAAKRFPSEEYAEQCLTDLIDRSLIFIHHLSFDGKIKACGMHDVIRELCLREANNLNFV
>KAF3626055.1
NRMLQHMEGDIVQGLDEDLEIIVRRLTEPLSDLDIITITGMGGIGKTTLARKAHDHLKIRYHFDIRVWVTISQVYGSRNV
LLEALRCISKQTNIDIGKDYDKKNNNELADLVQKKLKGPRYLVVVDDIWSTDVWDSVRRIFPDCNNRSRILLTTRETRVA
IYANPISRHEMNPLNSDNSWKLLCDKVFGPNYDHPPELEEIGKQLAEKCHGLPLTITVIAGHLSKVARTLGSWMDVFRTM
SEIIASHPDKCLGVLGLSYHHLPNHLKPCFLSIGSTFPEAYQVETWRLIQLWIAEGFIRSPESDKSLEEVAEDYLEDLIG
RNLIIVNKRRFNGEIKVCGMHDLLREFCLTEVEMTKFM
>KAF3626479.1
NSIKKPVESKSLTASKIIVGFEKETHWIISKLTSGPKDLDVISIIGMPGSGKTTLAYQVYNDESVSRHFDIRAWCTIGQE
YDKKELLEKVYKQVTGSDSKLSENIDVADELRRHLIGKRYLIFLDDLWDTDTWDKLKRPFPVVENGSRMILTTRKMEVAL
YGKHNTDPLNLRLLRSEETWELLEKRAFGEESCPNELLDVGKEIAQNCNGLPLVADLIAGVIAGREKKKTAWLEIRNNLK
SYVFNSEVDVMKVIELSYDHLPHHLKPCLLYLASSPKSSGLKVNWPAQGLVEQTDMKSMVYFDDLISSSLVTFINEIGNE
PIFLMHELISDFCLIKAKEEKLF
>KAF3626981.1
LNTVPAHTSNLARSPMMNEEIVGFEDVIEKLRDQLTKGTKGRDVISIVGMPGLGKTTLAYRLYSDRLVASHFDIRAQCCV
SQVYSRKDLLMAILRDAISVNFECRGKQPDELADQLRKTLLPKRYLILVDDMWETRVWDDLIGCFQDANNGSRIILTTRN
IEIANYTRFRSDPLQLRMFNEDESWELLRKKLFCEESFSPLLSKIGKEVAKKCEHLPLSVVLVAGILAEMEKKEECWEQF
ANNLGPHIHKDSRAIIEQSYQILPYHLRSCFLYFGRFLEDSVIPVSKLTRLWISEGFVRSCKGKSLEDIAEGYLENLIGR
NLVMGTKWNCRGKIKACRVHDLLHDFCKERAKEEMRL
>KAF3630015.1
SYLLESSQEKSPAVQDIVVGLDDDVLEIKTRLCSFSSKLEIVSLVGMGGIGKSTLARMVYDDSFIQYHFSIRAWVTVKDH
QVKGLFLGLLDGIVEFIDEIHEKHSEQLEEMLYRKLKHNRYLIVLDDVWSTEVWDKVRRCFPDDKNGSRILLTTRLTEVA
LLAKSDSAPYCLKFLDLEESWELLCQKVFGRKFDHSDLKDIGKKIAERCQGLPLTILVVAGQLSKLQRTRMCWETFAKTV
GSTVTDEYKKCLDILALSYRNLPHHLKACFIYICAFPAETAIRVQLLVNLWIAEGFLTTGKQKTFENYAEECLEDLVNRS
LVIVKQRKSNGRVKSCAVHDLLRDLGLREAQRENFF
>KAF3632135.1
SHTSSVLARTLRIDDEIVGFEDEIGTLIRQLTGGSKKRDIISIVGMPGAGKTALANRLFLDKSVVRHFDVHARCYMSSAH
SRRERLLSILEMLHVSIDESSLLSKKTNDLAAMLRKILHTGRYLILLDDVPDARAWDDLEPCFCDTNNGSRILLTTRHYN
VANNVKLLSEPLCLRMLDDGESWMLLKKKVFGEGFCSPLLEKVGRKIARKCGGLPLSIVFVACILARKERAEQCWKQVAR
SLGSEIPCYPENIIEQSYQDLPYHLKSCFLYFGMFSDQEEINISKLTLLWIGEGFVKGDEHKSLEDIAEGYLKNLVESNL
VMLAKRSYGGKVKVCRIHDILFHFCKARAHTENLI
>KAF3632332.1
NDIVDDEIVEVSMLPNLEDVVVRGLDDDLELIVERLRGRQSDLDIVTISGMGGIGKTTLARKTHDHLSIRYHFDLRVWVT
ISQEYRSRNVLLDALHCISKQPNSFIGEDYDKKDDNELADLVQKKLKGRRYLVVVDDIWSTGDWDRIRRIFPDCNNRSRV
LLTTRDTEVAMYLDSNSPHHMTLLNLDNSWKLLCDKVFGPEHDHPPELEEIGKRIAEKCQGLPLTISVIGGYLSKMTRTL
ESWKYVAQTLSEIIASHPDKCLGLLGLSYHHLPNHLKPCFLSMSSFPEDFQFETCILIQLWIAEDFISAFGSSKSLEEVA
EDYLEDLISRNLIMVRKRRFNGEIKSCGIHDLLREFCLNEAEMTNFM
>KAF3632333.1
IVDDEIVEVSILPNLGSAIVWGLDDDVELIVERLRGQQSDLDIVTVSGMGGIGKTTLARRTHDHLSIRYHFDLRIWVTIS
QEYRRRNIFLDVLHCISKQANVSIGEDYDKKDDNELADLVRKNLMGRRYLVVVDDIWSTDVWDRIRRIFPECNNRSRILL
TTRDTKVAMYADSNSPHHMTLLDLDNSWKFICDRVFGPEHDHPPELEEIGKEIAEKCQGLPLTISVIAGYLSKTARTLES
WKYVTESLSEIVASHPDKCLGVLGLSYNHLPNHLKPCFLSMSSFPEDFQVETCQLIQLWIAEDFISVSESGKSLEKVAKD
YLEDLISRNLIGVRKRRFNGEIKACGMHDILREFCLTEVEMTNFM
>KAF3635087.1
SSTTPQPRQLTLSDEDDVVGFEEEANTVIDRLINGSKSLESVPIVGMPGLGKSTLARKVYKDSRINFEFFSCIWVNVSRS
YNKTEVLLSILKNFTKPLDNKSDEKITEEICSFLEKGGRCLIVLDDVWDGEVMNFIEKIFPKGDKGHRIMMTSRQNNVAS
AFNKNIHRLNLLSDDNSWLLLKKKVFRKESCSSDLEEPGFSIAKKCNGLPLAIVVIAGALLGKTKREWEFVNRNIGEHLI
NPDSEDSCSRFVRMSYDLLSYDEKACFLYCATFPRGFDIPTWKLIRLWISEGFIPFDKNLTPEEKAEEYLNDLTKKNLVM
VMNWTADDQIKTCRIHDMLYEFCKKEASEDDLF
>KAF3635089.1
NRGDEERKAPVVEEDDVVGFDEEAKTVIDRLIGGSDDVEVVPVVGMPGLGKTTLAYKIYKDPKVEYEFFTRVWVYVSQRF
KRREIFLNIISKFTRNTKQYHDTTEEDLANEVKELLGKGGKYLIVLDDVWTMEAWERIKVAFPNNGKRNRVLMTTRQTNV
AKRCNDEPHNLKFLTKDESWELLEKKVFHKEKCPPELEWPGKSIAEKCMGLPLAIVVIAGALIGKGKTTREWEFVADSVG
EHLINRDPENCKKLVQMSYDRLPYDLKACFLYCGAFLGGSQIPARKLIRLWIAEGFIQYQGPLTLEDIAEDHLNDLVNRN
LVMVMQRSYSGHIKICRVHDMLHEFCRHEAMTEENL
>KAF3639127.1
INSTKKPVENKSLTTGKIIVGFEEETNWLISKLTSGPKDLEVISLTSMPGSGKTTLAYKVYNDESVCSHFDLCAWCTVDQ
EYDGKKLLVKLFNQVTGSDLKFNEDIDVADKLRKQLFGKRYLIVLDDVWDTTTWDELSRPFPKVEKGSRIILTTREKKVA
FHGRGTTDPLNLRLLRPDESWELLKKRAFGKESCPDELLDVGKEIVQNCKGLPLVVDLIAGVIAGREKKKTVWLEVRNNL
NSFILSSEVDVMKVIELSYDHLPYHLKPCLIYLACFPKDTESTEICCKYIGVLKGLLNRQSLGEVMEIYLDNLISSSLVI
AFNEIDDNPTFQLHDLVHDFCLIKAREEKLF
>KAF3640092.1
VVNSSKKPVESRSLPSGKIIVGFEDETDWIISKLTSGPKELDVISITGMPGSGKTTLAYKVYNDKSVSRHFDIRAWCTVD
QVSDKKKLWVELLNLVAGSGLKFSEDIDVADMLRKQLFGKRYLIVLDDVWDSTTWDALTRPFPLCEIGSRIIFTTREKNV
AIHGMRNTDPLNLRLLRPEESWELLEKRAFGEQSCPDELLDIGKEISQKCQGLPLVADLIAGVIARREKKKTVWLEIRNN
LNSFIFDSEVDVMKVIELSYDQLPHHLKPYLLYLACFSKDTAVRVDVLKLLLHSEGLVEDVMEDYLDNLISSSLVILFDE
IGFYSTFQLHDLVYGFCLIKAREEMLF
>KAF3641116.1
DVSEYVSEPDVDVMVGHENEFEMMQDQLVRGGSELEVVSIVGMGGIGKTTLANKIYSDSFIMPHFDIRAKVTVSQVYCAR
VVLMGLLSCISAKTDGCHEQQDDGQLGDRLQKLLKGRRYLVVIDDIWTKRAWDDIKLCLPDSNCGSRILLTTRDMEVAEY
ASSGKPPCRMRLMNSDESWSLLCEEVFMKGFCPPEFEQLGKQIAFKCRGLPLAIIVIAGLLSKIGKTLNEWENVAENVSS
MVRTNLDDHCLRVLALSYHHLPHHVKACFLYFAIFPEDHVIFVDKLTELWVAEGFLKVEETLGIKEVAEKCLKDLIDRSL
IFAHQLSFDGKLKSCKIHDVTREFCLKEARSMNFL
>KAF3641122.1
NQMLQHLEGDIVQGLDEDLEIIVRRLTEPLSKLDIVTISGMGGIGKTTLARKAHDHLEIRCHFDIRVWVTISQVYGSRYV
LLEALHCISKQKNIDIEKDYEKKDDNELADLVQKILKGGRYLVVVDDIWSTDVWDSVRVIFPNCNNRSRILLTTRVTKVA
IYANPINRHEMNPLNLENSWKLLRDKVLGSDYDHPPELEEIGKQIAEKCLGLPLMISVIAGHLSKVARTLGSWMDVSRTM
GEIIASHPDKCLGVLGLSYHNLPNYLKPCFLSMGSFPEDYQVETWRLIQLWIAEGFIRRPGSYTSLEEVAEDYLEDLISR
NLIIVNKRRFNSEIKVCGMHDLLREFCLIEVEMTKFM
>KAF3641306.1
HPSRYVGKLIPESIIVGLEDDLTKIIRRLKGPTSTREVIPILGMGGIGKTTLARKAYDDPEIRHRFDIRVWVTVSQEYQT
RDMLLDVLCCISQLTREIEKESDDRLMDMIRKKLMNKRYLVVMDDIWSSDAWDLMTRTFPENNNGSRIILTSRLKDMSTH
ADPDSIPHEISLLNLDESWKLLHDNLFGLQQVCPPELEYIGKQVSQKCGGLPLALLVVAGHLSKIARTTESWKDVAKSVN
EVVTNESDICLGVLAMSYGYLPNRLRPCFLYMGVFPEDKEVDIKRLINLWDSEGFISEEVGRKCFEELVSRNLIMVRKRR
SNGEAKTCSDHDLVRELILREAKKERFL
>KAF3643204.1
KESTVQEFPSSSKSILNVENSMVERDDQRKRLVEDLTRSYSSEPKVIPIVGMGGIGKTTLANEVYNDACIRSHFDVCAWA
TISQQHNVKEILLSLLHSTKSDTFDMNDEAEFANMLQKSLKGKRYLLVLDDMWKSEAWDAVRLCFPIENKGSGILLTTCN
TKVARDAGTENLSFQLNLMDPNESWNLFKSVAFANEALPSYLETIGKKIAEKCHGLPLTIAVVAGLLKSKRAIKDWESVE
KDVKSFVTNDPDERCSRVLGLKDSEIPVKKLMRTWMAEGFLKLENDLEGEADKCLQELVDRCLVLICKKCLDGTKIRSCK
VHDLIHDLCVREIQRENIF
>KAF3643406.1
TTHQPEKKNPSSEEDDSFGFEEEASTVINRLIGGPKNLETVPIIGMLGIGKSTLARKVFKDPRIVNEFPNCIWVDVSQTY
NTKEILLKILGDLKKELDSTKTEGQLASEIRMSLDNGRCLIVLDDVWNQNIVSFLESIVSLNYNSHRIMITTRDEDVATH
RNVHKLNILDKDRSWLLLEKKVIEKGSCPRPDFEEPGRAIAEKCGGLPFSIEVIAEDLAKKKAKWEWDKVIQDNIGESLI
KREDLLKSVKKSYDMLSCGAKACFLYCATFPKDHDISAWKLIRLWIAEGFVEHDKNLTPEKQAENYLNDLTKKNLVMIKA
RTCDGRIKKCRIHNLLYEFCKKEASKEDLF
>KAF3643408.1
TLSRTTPQPIQVNLSDEDEVVGFEEEAYRVIGRLIDGSNNLEVVPIVGMSGLGKSTLARKVYKDSRISFEFFSSIWVHVS
RSYNKTEVLLSILKRLRKQLDDESDEQMVDEIRTRLGYGGKCLIVLDDVWSTDIIDVIIDVFPDNNKGHRIMLTTQLEEV
ASCFNRDFHKLTFLSDENSWRLFKLKIFRKECCPPELEEIGRNIAKKCSGLPLAVVVIAGVLLGRTTKRDWQFVYENMGA
HLINRDQPNSCFRFIKMTYDLLSYYQQACFLYCASFPRGFDIPAWKLIRLWIAEGLIPIQNHLTLEEQAEEYLNDLTKKN
LLMVMEQSLDGQIKTCRIHDIFYEFCKTEAMAEDIV
>KAF3643548.1
QASKESAVQEFPSSSKDNVENNMVGRDDQRERLVEQLTTGYSGEPKVIPIVGMGGIGKTTLANEVYNDACIRSHFYVCAW
ATISQQHNVKEILLSLLHSTKGDKVFTQSEAELADMLQKSLKGKRYLIVLDDMWKTEAWDAVRQCFPRENKGSGILLTTR
NTEVARYAGTKNSLPMRFMDEDESWNLFKSVAFSSEELPSDLETIGKQIADECHGLPLTIVVVAGLLKSKRVIEDWESFA
KDVKSFVTNDPDERCSRVLGLSYDHLTSDLKTCLLHFGIFPEDSDIPVKRLVRSWMAEGFLKLENDMEGEAEKCLQELVD
RCLVLVGKKSLDGTKIRSCKVHDLIYDLCLREIQRGNVF
>KAF3643552.1
DFSSSTNDILNVKSNMVGRDDQKERLLEDLTVSYSGEPKVIPIVGMGGIGKTTLAKEVYNHESILQRFDVRAWATISQQH
NIKEILLSLLQSTIKMDGTVKTKLEPELADMLQKSLKRKRYLIVLDDIWGCEVWDGVRQCFPTEDNAGSRILLTTRNDEV
ACYADTENLSLRMSFMDQDKSWSLFKSAAFTNEALPSEFETVGKQIAEKCHGLPLTIVVVAGLLKSKRAIADWENVAKDV
KSFVTNDPDEQCSRVLGLSYNHLTSDLKTCLLHFGIFPEDIDIPVKRLVRSWMAEGFLKLENDLEGEAEKCLQELVDRCL
VLVCKKSLDGTKIRSCKVHDLIHDMCVREIQRGNVR
>KAF3643992.1
PQPIQINLSDEDDVVGLEEEANTVIDRLIHGSEKLEVVPIVSIAGLGKSTLARKVYRNSRITFEFVSCIWVNVSRSYNKT
KVLLNILKHLRKQLDMNKSNEQMIKEIRTFLGHGRRCLIVVDDVWSTDIIEFIKHVFPSNKKGHRIMMTSRFEEVGSCFN
HDCHKLTFLTDEESWFLLNLKVFGKRYCPSELEETGRNIAKKCNGLPLSVLVTAGVLAGRTTKREWQLVYENMGDCLIYS
NDPRTYVGLIKMSYDLLSYYQQACFLYCASFPQSFNIPAWKLIHLWIAEGFIPIQKQFTLEEQAEECLNDLTKKNLLMVI
EQSLDGKIKTCRLNDMFYEFCEKEA
>KAF3645277.1
TTASADPSTQSATAPMMNQEIVGFEDVMGTLKEKLIKGSKELDVVSIVGMPGLGKTTLANKLYFDEDVKSHFDIRAQCVV
SQVYTRKDLLLVLLRDAIGYIPVFHETPSEANVADTLRKVLWHNRYLILVDDIWETTAWDDLRSCFRDDNNGSRIILTTR
DHEVAIYAKSVSDPLRLRMFKEDESWKLLEKKVFDKEKFSPHLTEVGLEIAKKCGRLPLSIVLVAGILAKMEKKEQCWRQ
VAAEFGPHIHNDSKNIIEKSYQHLPYHLRLCFLYFGAFLEDEEIKVSKLTSLWISEGFIKSCKDENLEDTADCYLENLIG
RNVVTDVKRSSTGKVKTCRIHDLLLDFCKERANKENLI
>KAF3646824.1
DVQVGSSCVLSRTNAPTLNDDVVVGFNDVEEKIIDGLTRGMTERDVISIVGMPGLGKTTLAKKVFNDEKVLNYFDKRAWC
YVSEVYKNKELLLEILSQVLEDVDEATKMKDDADLAVLLYRKLKRKRYLIVLDDLWDIKAWDDLRRSFPDDDNGSRILVT
SRLQHLASQVESDTKPDNHPTPLRFFTVEESWELLQKKVFATDCCPRNLKEPGMRIARSCHGLPLAVTLVAGILARTEKI
ESWWNEVAESISSYIVDDPNQCRVILELSYKHLPDYLKPCFLYFGEFLMHPHIPVRKLIWLWIAEGFVSKTEGESFEDIA
EDYLTDLIGRSLVMATKKSTNGSVKVCRVHDLLREYCKRKAEEDNFF
>KAF3651740.1
NPAERKSLTTGKIIVGFKEETNWLISKLTSAPKDLDVISITGMPGSGKTTLAYKVYNDEAVCSHFDLRAWCTVDQEYDEK
KLLVKLFNQVTGSDLKFSEDIDVADMLRRELFGKRYLIVLDDVWDTTTWDDLTRPFPEVEKGSRIILTTRQKEVALHGKG
NTDPLNLRLLSPEESWELIEKRAFGEQSCPDELLDVGKEIAENCKGLPLVSDLIAGVIAGREKEKSVWLEVRNNLNSFIL
NSEVDAMKVIELSYNHLPHHLKPCLIYLASFPKDREIQFDALQIYWRAEGLAEKTEVLQVYFDSLITSSLVTSFNEIGYR
QTCQIHDLVHDFCLIKAREEKLF
>KAF3652729.1
QVSTRSLARDMSSEKLPNLEASNNMVGSGKQKKRVLEEIRGGSSDEQKIFPIVGMGGIGKTALAKQVFNHPSIQSHFDIR
AWATISKEYNVKEILLSLLQSIIKINDKVYCRSEAELADLLQKYLKRKRYLIVKDDIWNYKAWDETRQCFPIINNGSRIL
LTTRHTEVALYASSSNLLLKMNLMNSDESWYLFKSKAYANERFPFELKATGKEISKRCHGLPLTIVVVAGLLSKSKSTKE
EWKNVAENIKSFLMKDPAEQCLCVVALSYNYLPNDLKACLLYLGIFPEDSEISVKKLVRLWIAEGFLKLEGDLEEAAENR
LQDLVDTCLTLASQKSADGRKIKTCRVHVLVNELCLREAQRENFL
>KAF3652783.1
KAQNLTITSTSQHTLERENMMVGREIEFKMVQDQLARGASEVEVVSIVGMGGIGKTTLANKLFCDPFIVSRFDIRAKVTI
TQEYCTRNVLLDLLFSISGSGRTGGLCEQQDDGQLADQLQKLLKGRRYLIVIDDIWAKEAWDDIKLCFPDCNCRSRILMT
TRNMEVAEYASSGKLPYQLLFLSSVESWNLLYEKVFVKECFSPEFENIGKQIALNCKGLPLTIVVISGLLQKIGKSLDKW
KSVAENVSSVVSTDLDVQCMKVLALSYHHLPQHLRACFLYFAIFPVDKLIFVNKLVRLWAAEGFLKVDEMKNMEEVGKEC
LKDLTDRNLIFIHRVSRLDGKIKACGMHDMIRELCLREARNTNFV
>KAF3652915.1
KNPVERKSLTTGKIIVGFKEETNWLIRKLTSGPANLDVISITGMPGWGKTTLAYKVYNDESVCSHFDLRAWCTVDQKSDE
KKSLAKLFNQVKSSDLKFSEDIDVADMLRKQLFGKRYLIVLDDVWDTTTWDDLTRTLPEVKKGSRIILTTGQKEVAFHGK
GNTDPLNLRLLSPEESWELIEKRASGDQSFPDELLEVGKEIAQNCMGLLLVADLIAGVIAEREKTKSVWLEVRNNLNSFI
LNSEVDVMKVIELIYDHLPHHLKPCFLHLARCPKDTALERDVLKVFWRAEGLVEQTEMMSVEEVMEIYLDNLISRSLVNA
FHKIGDYPSCQLHDLVHDFCLIKAKEEKLF
>KAF3653676.1
VEPSKHLPTHRSNPVNDEEIVGFENESEKIIQYLIRGTNEIDVVPVVGMGGQGKTTIAKKVYNNGSIVRHFDVRAWCIIS
QSYNRRDLLQEIFSQVTGKEDKGDKEDILADKLKKSLTGKRYLIVLDDMWDGKAWDDLRFSFPDVGNRSRIVITTRLEEV
AKQVKHHIDPYSLPFLTSDESLKLLQKKVFQQESCPPSLQDVSKAVAERCKGLPLVIVLVAGIIKRNKMEASWWHEVKNS
LVSYNGESEGYSLSTMQLSYDNLPDHLRPCLLYMGMFPEDSRIPVSELISLWIAECFVQNIEESGRLEETAEGYLNDLIS
SNVVMVSGRRYNGKVKYCQVHDVVLHFCLNKSREEKFM
>KAF3656703.1
LSSTSNNPMANPEETIVQGLDDDLKKIVKRLTGPPSDLDIVTISGMGGIGKTTLARKAHDHPEIRYHFDIHVWVTISQEF
RPRNVLLDALHCISKKINIVDEIDYKKKNNELADLVQKKIKGRRYLFVVDDIWSMDVWDNIRGMFPDYNNGSRILLTTRE
TDVAMHANTSIPHEMNLLNLDNSWELLRDKVFGKKHVHPPELEGIGKKIVEKCQGLPLTISVIAGHLSKMARTLQSWKDV
AQTLDQIVASHPDKCLGVLGLSYHHLPIHLKPCFLSMGNFPEDFHIETWRLIQLWIAEGFIRTSGGCKRTLEEVAVDYLE
DLISRNLILVSKRRFNGEIKACVMHDLMREFCLKEANATKFM
>KAF3657896.1
DDLVNRGGEERQPPVVEEDDVVGFDEEAQKVIDRLLEGSDDLEVVPVVGMPGLGKTTLANKIFKHPKIEYEFFTRLWLYV
SQSYKVKELYLNIISKFTGKTKQYHDMSEKDLADVVRGILEEGGKYLIVLDDVWSREAWDRIKIAFPKNNKRNRVLLSTR
HHTIAKYCNERPHNLKFLTDEESWILLEKKAFHKAKCPPELETHGQSIARKCKGLPLAIVVIAGALIGKGKTTMEWEQVD
QSVGEHLISRDHANNCNKLVRMSYDDLPYDLKACFLYFGAFPRGFLIPAWKLIRLWTAEGFIQYKGNLSLECKAEHYLND
LVNRNLVMVMRRTSDGQIKTCRVHDMLYEFCWQEATTEENL
>KAF3659984.1
SKESLVQCLSRTNDIPNVKNNMVGRHDQRKRLVDLTRSYSGEPKVIPIVGMGGMGKTTLVKEVYNDACIRSHFDVCAWAT
VSQQHNVNEILLSLLRSTTCDTFDIDDEAKLADMLQKSLKGKRYLIVMDDIWSKEVWDDIRQCFPSQNNGSQILLTTRDN
EVACYADTENLSLQMGFMDQDDSWNLFKSTAFTNESLSSEFETIGKQIAKKCHGLPLTVVVVAGLLKSKRTIEDWENFAK
DVNSFVTNDPDDQCSHVLGLSYNHLTSDLKTCLLYFGIFPEDTQMPVKYLMRLWIAEGFLNLKNDLEGEAEKCLQELINR
CLVLVSKKSRDETKIKSCKVHDLIFDMCLRQVQRGNLF
>KAF3660794.1
KNPVESKSLTTGKIIVGFEEETNWLITKLTSGPKDLEVISIIGMPGSGKTTLAYKVYSDESVCSHFDLRAWCTVGQEYDE
TKLLVKIFNQVTSSDLKFSEEIDVADKLRKQLYGKRYLIVLDDVWDTTTWDDLTRPLPEVEKGSRIILTTRQKEVAFHGK
GNTDPLNLRLLSPEESWELIEKRAFGDQSCPDELLEVGKEIAENCKGLPLVADLIAGVIAAREKTKSAWLEVQNNLSSFI
LRSEVDVMKVIELSYDHLPHHLKPCFLYLARSVKDTAIDRDILKLLWRAEGLVEQTGMKSVDELMEIYLDNLISSSLVIA
FNEIGDVPTCKIHDLVHDFCLIKARGEKLF
>KAF3660823.1
AMYTVAAHTSSNLARSPRMTEEIVGFKDVIQTLRGQLISGTKERRVIPIVGMPGLGKTTLAYRLYFDRGKLADELANELR
KALFSKRYLVLLDDVWEVNVWDDLIGCFNDASNGSRIILTTRNFEVANYTRFQSDPLQLRMFNEDESWELLRKKVFGEEN
CSTLLTKIGRQIAEKCGQLPLSIALVAGILAEMEKKEECWEQLANNLGPHIHKDSRAIIEQSYQILPYHLRSCFLYFGSF
LEDSVIDVPRLTRLWISEGFIKSCEGKSLEDTAKGYFENLLGRNLVMGTKRRYGGEIKACRVHDLLYDFCKERAKEENLL
>KAF3660824.1
NSTVTAHASSSLTQSLRMDEEIVGFKDVTKKLKDQLINGTKGRDVITIAGMPGLGKTTLAYSLYSDRLVASHFDRCAQYC
VSQVYSRKDLLLAVLHDVMGENPQREFKRADELADELRKALFSKRYLILIDDVWETSVWDDLVGCFQDANNGSRVILTTR
NHEVANYARFHSDPLLLRMFNDDESLELLRKKVFGEESFPPLLTNIGKQIAKRCGGLPLSVSLVAGILLKMEKKEECWEQ
VANNIGPYIHNDSRAILEHSFRVLPYHMRSCFLYFGSFLEDSVIPISKLTRLWISEGFVKSCNGKSLEDIAEGYLENLIG
RNLVMGTKRSSRGKIKACRIHDLLHDFCKERAKEQNLF
>KAF3660825.1
NAVTAHKSSNLVRSSRMNEEIIGFEDVIEKLRDQLIKGTKGRDVISIIGMPGLGKTTLAYRLYYDWSVSSHFDIRAQCCV
SQLYSRKELLMAILRDAINEKFESSEKQPDELAYQLHRTLFSRRYLILVDDVWETSVWDDLVGCFRDANNGSRIILTTRN
LDVANYTRFYSDPLQLRMFNEDESWELLRKKVFGEESCPPLLTEVGQQIAKKCGQLPLSVVLVAGILSELEKEEECWERF
ANNLGPHIHKDSRAIIEQSYQILPYHLRSCFLYFGAFPEDSVVHVSTLAQLWISQGFVKSCEGKILEDIAEGYLENLIGR
NLVMGIKRNSQGKIKTCCLHDLLHDFCKERSEEENFI
>KAF3660827.1
NAVTAHKSSNLVRSSRMNQEIIGFEDVIEKLRDQLIKGTKGRDVISIVGMPGLGKTTLAYRLYYDRSVSSHFDIRAQCCV
SQLYSRKELLMAILSDAITEKFERSKKQPDELADQLRRKQPDELADQLRKTLLPRRYLILVDDVWETSVWDDLVGCFNDA
NNGSRIILTTRNLEVANYTRFQSDPLQLRMFNDDESWELLRKMVVGEESCSPLLTKVGQQIAKKCGQLPLSVVLVAGILA
ELEKEEECWKQFANNLGPHIHKDSRAIIEQSYQILPYHLRSCFLFFGSFPEDNVLPVRELTWLWISQGFVKSCEGKSLED
IAQGYLEDLIGRNLVMGTKTSSRGKTKACRIHDLLHDFCKERAKEENFL
>KAF3660857.1
TVKHVATQHSNLMTAEEIVGFRNDTEKMIQYLTRGTNELDVVPIVGMGGQGKTTIARKVYNHDIVISHFDVRAWCIISQT
YNRRELLQDIFNQVTNSNDKGDKDDVLADILKKNLTWKRYLIVLDDMWDGAAWDDFCLCFPDVGNRSRIVVTTRLEKVGE
HVKRYTDLYFLPFLTPDESCKLLQKKVFQEEDFPLELQDVSLAVAKRCRGLPLVVVLIAGIIKKRPMEESWWHEVKNALF
SYLGESEEYSLSTMQLSYDNLPDHLRPCLLYIGMFPEDARIPVSKLISLWIAEGFMQNVESGRLMEEAAEGYLMDLISSN
VVMVSKREYNGKVKYCHVHDVVLHFCMERSREEKFM
>KAF3664981.1
KQPVESKSLITSKIIVGFEEETNWLINQLTSGPKDLDVISITGMPGSGKTTLAYKVYNDKSVCSHFDLRAWCTVDQDYDE
KNLLVKLFNQVTGSYLKFSEDIDVADELRRKLHGSRYLIVLDDVWDIDTWDDLTRPFPNVKKGSRIIFTTRQMEVAFRGR
GTTDPLNLRLLKPEESWELLEKRAFGKESCPDELLDVGKEIFQNCKGLPLVVDLIAGVIAGLEKSKAMWFEVRNNLNSFI
FGSEVDVMKVIELSCNHLPHHMKPCFLYLAKYPKDTKISRDLLKVYWRAEGLVEQTEMKSLEEVMENYLDNLISSSLVIA
FNEIGDSPSCQLHDLVHGFCLIKARREKLF
>KAF3665160.1
KPVINRSSIASKINVGFEEETEWIIRKLTSGPAEVDVISILGMPGLGKTTLAYRVYIEKSVVGHFDIRAWCTVDQERNEK
KLLQKIFNEVIGLKESEDYIDDDVADRLWRQLFGKSVPLDLRLLRPDESWELLEKRVFGEERCPDELKDVGEKIARKCDG
LPLVLDLIGGVISRMEKKEALWLEVLNNLSSFIFKDEEEVMKVIQLSYDHLSGHLKPCLLYLASYPKDKNIAISWLKDLW
SDEGLVEPTDLKSVEEVTEVCVDESISSSLVIVRGGRHPSCQIHDLVHDFCSIIARKEKLF
>KAF3665267.1
PSKRQPIQHSDLMYDEEIVGFHNDMKRIIQHLIQGANELDVVPIVGMGGQGKTTCARKVYNSDAIVSHFDVRAWCIISQT
YNRRELLQEIFSQVTGSKDKGDKDDILADKLRKSLMKKRYLIVLDDMWDCMTWDNLRLCFPDGGNRSRILVTTRLEKVGE
HVKRHTDLYFLPFLTPDESSKLLQKKVFQREDCPPELHDVSQEVAKRCKGLPLVIILVAGIIKRKKMEASWWHEVKNSLL
SYLGESEGYGLSTMKLSYDNLPDHLRPCLLYMRMFPEDARIPNIESGRLEEAAEEYLMDLIRSNVVMVS
>KAF3668015.1
VNSPKNPVERKLLTTSKIIVGFEEETNWLITMLTSGPKDLDVISITGMPGSGKTTLAYKVYNDKSVCSHFDLRAWCTVDQ
DYDEKDVLVKLFNQVTGSALKFSKDIDVADMLRRQLFGKRYLIVLDDLWDTTTWDDLTKPFPDVEKGSRIILTTRQKEVA
FHGKGRTDPLNLRLLRPEESWELLEKRAFGKESCPDELLDVGKEIVQNCKGLPLVVDLIAGVIAGREKTKAVWLEVRNNL
KSFILNSKVDVMKVIELSYDHLPHHMKPCFLYLARYSKDAKIDRDLLKINWRAEGLVEQIEKMSLEEVMDNLISSSLVIT
FNEIGNDPTCQLHDLVHDFCLIKAKEENLF
>KAF3669771.1
DERKSLTTGKIIVGFEEETNWLITKLTRGPKDLDVVSITGMPGSGKTTLAYKVYTDESVCSHFDIRAWCRVDQEYDEKKL
QVKIFNQVSGSDWKFSKEIDVADKLRKQLYGKRYLIVLDEVWDTTTWDDLTRPFPEVEKEGRIILTTRQKEVAFHGKGNT
DPLNLRLLRLEESWELLEKRAFGNNCCPAELLDVGKQIVQNCKGLPLVVDLIAGVIASLDKKRVVWLEVRNNLNSFIFGS
EVGVMKVIELSYDHLPHHLKPCFLYLASYPKDSAMDRDMLKMYWRAEGFVEQIGMKSVDEVMEIYLDNLISGSLVIAFNE
IGGYPTYQLHDLVHDFCLIKAREEKLF
>KAF3672186.1
KEFLVQDASSVKHTPYVENNMVGRDDQMKRMLTELTRYGGSSGELKVIPIVGMGGIGKTTLAKEVYNDESIRLHFNVHYW
ATVSQKHNVKEILLSLLRCAKGEHFYMDDEVELADILQKSSKGSLSLQMDLMGTDESWNLFESIAFSNEVLPSEFKIIGK
QVVDKCHGLPLSIAVVAGLLKSKRTIEYWENVAKDVKSITNDPDKQCLDVLGLSYSHLTSDIKACLLYFGIFPEDEEISV
KRLVRLWIAEGFLKLENDLEGEAEKCLQELVDRCLVLVSKRSLDETKIRSCKVHDLIHDLCLRELTQSQDV
>KAF3673459.1
PSKHLPNQHSNPVSDDDEIVGFEIETEKLIQYLTRGTSELDVIPIVGMGGQGKTTIARKVYNKDMIVSHFDVQAWCIISQ
SYNLTELLQDIFSQVTGSKDNGDKEDILSAKLRKSLMGKRYLIVLDDMWDCMAWDDLCLCFPDGGNRSRVVVTTRLEKVG
EHVKYYTDLNFLPFLTPDESCKLLQKKVFQKEDLPPELQDVSLAVAEKCKGLPLVIIFVAGIIKRNKMEASWWHEVKDAL
FEYLDHESGEYSLSTMQLSYDNLPDYLKPCLLYMGMFPEDERIPVSKLISLWIAEGFVQNIESGRLKEEIAEDYLMDLIS
SNVVMVSRRRYNGKVKYCQVHDVVLHFCLEKSRQENFM
>KAF3673462.1
SKSQPIQHSDLIYDEEIVGFHNDMKRIIQHLIQGANEVDVVTIVGMGGLGKTTCARKVYSSEIIVSNFDVRAWCIISQTY
NRRELLQEIFSQVTGSKDKGDKDDILADELRRSLMGKRYLIVLDDMWDGIAWDDLRLCFPDSGNRSRIVVTTRLEKVGEH
VKRYTDLYFLPFLTPEESCRLLHKKVFQKDDCPPDLQDVSQAVAKRCKGLPLVIVLVAGIIKKKKMEASWWHEVKKSLLS
CLGDSEGYGLSTMKLSYDNLPDYLRPCLLYMGMFPEDARIPASKLISLWIAEGFVQNIESGRLEEAAEEYLMDLIRGNVV
MVSRTRYNGKVKDCQVHDVVLHFCLEKSKEEKFM
>KAF3673475.1
QDTLLEENKVVGFDEEAKVVIKRLVKGTKDLDVIPVVGLPGLGKTTLAIKISKDPQVSYDFFLTIWVNVGPQSKLKGVFL
SILKAFKKQTTEYQDMDVKELPKIICEFIDKGGKCLIVLDDVWTTDVVDAVMNVFPEKSKGHRIMITTRDGRIGRYANAN
PHMLKFLKMEESFQLLVNRVFGSNIRRCPVELIEHGESIAKQCFGVPLAVVVIAGALRGRTSKSDWKMVEDNVKHLINKD
DDPKSCLKFVEMSYVYLPEEMKACFLYCGAFPQGFEIPAWKLIRLWISEGLINSNLTGSPEDIAEYYLNDLINRNLVIVV
QKRANGQVKTCRIHDMLHQFCKIEANNEGLF
>KAF3673476.1
SVVEPSKHLPTHRSNPVNDEEIVGFANESEKIIQYLIRGTHEIDVVPIVGMGGQGKTTIARKVYNNGNIVHYFDVRAWCI
ISQSYNRRDLLQEIFCQVAGKEDKGDKEDILAYELKQSLTGKRYLIVLDDMWDGKAWDDLRFSFPDGNRSRIVITTRLEE
VAKQVKHHIDPYSLPFLTPDDSLKLLQKKVFQQESCPPSLQDVSKAVAERCKGLPLVIVLVAGIIKRNKMEASWWHEVKN
SLVSYHGESEGYSLSTMQLSYDNLPDHLRPCLLYMGMFLEDARIPVSELISLWIAECFVQNIESRRLEETAEGYLNDLIS
SNVVMVSGRKYNGKVKYCQVHDVVLHFCLNKSREEKFM
>KAF3673688.1
KKGHELTQGLSLEDDEVVSFDEEANKLIKRLFEGPAESLDIVPIVGMPGLGKTTLARKIYNDSRLSYEFFSIIWVYIGQS
YKIKDIFLNILKFLTNRIEDHLNDDVDTLANVISVYMSKGGRCFIVLDDVWEAIVIDYVKKVFPENKKGHRIMMTTRDLY
LATYANPDRHDLKFLTGPESFELLVKRVFGNGSCPDELVELGEKIARSCDGVPLAVVLVAGALRGHPNKSDWQRVQKNVA
QHLHMYRLESCLKFVQMGYDCLPQEVQTCFLYCGIFPRGFDIASWKLIRMWIAEGLIKPQQTYTLEEIAELHLNDLVNRN
LLILMQRRSDGRIKACRLHDMLHEFCRKEATNKWLF
>KAF3675794.1
TMNTNIGNTSSQLDRTPNLNDEIVGFEDEIAKLRARLTEGTKARDVISIVGMPGQGKTTLAYRLYSDKSVVAHFDIRAQC
SVSQLYSRLDLVLAILHDADQRRDKSILHDAAGEDSQRRKMREDDLADDLRKNLLPKRYLILLDDVWETSVWDDLRGCFQ
DANNGSRIIITTRDHEVANYSRCHSEPLQLRMFNDGESWMLLKKKVFGEEHCPPLLTNVGKKIAKKCGKLPLSIALVAGI
LSEMEKKEEYWERVAANLGSHIHSDSKAIIEQSYQNLPYHLRCCFLYFGSFLEDTMISVSKLTKLWTSEGFIKGYEGKSP
EDIAECYLENLITRNLVMDAKRSFGGKIKACRVHDLLHDFCKERAKEENLL
>KAF3676674.1
KNPVERKSLTTGKIIVGFEEETNWLISKLTSGLKDLDVISITGMAGSGKTTLAYKVYNDESVCSHFDLRAWCTIDQEYDE
KKLLMKLFNQVTGSDLKFSEDIDVADKLRKQLYGKRYLIVLDDVWDIDTWDELTRPFPEVVKGSRIILTTQQKEVAFHGK
CNTDPLTLRLLRPEESWELLEKRAFGEESFPDELLDVGKDIVQNCKGLSLVVDLIAGVIAGLEKKKVVWLEVRNNLNSFI
LNSEVDVMKVIELSYDHLPHHMKPCFLYLASYPKDQEININALKIYWRAEGLAEQREMMSFEEVMEIYLDNLISSILVIS
FNEIGNHPTCQIHDLVHDFCLIKARQEKLF
>KAF3676675.1
KNPVERKSLTTGKIIVGFKEETNWLISQLTSGPKDLDVISITGMPGSGKTTLAYKAYNDESVCSHFDLRAWFTVDQDYDE
KEVLVKLFNQVTGSDLKFSEEIDVADELRKKLYGKRYLIVLDDVWDITTWDDLTRPFPEANKGSRIVLTTRQKEVAFHGK
GNSNPLNLRLLRREECWELLEKRAFGNKSCPDELLDVGKEIAQNCKGLPLVADLIAGVIAGLEKEKSVWLEVRNNLNSFI
LNSEVDVMKVIELSYDHLPLQLKPCFLYLASFSKDTEIHRKVLKIYWRAEGLVEQTEMMSVDEVSEIYLDNLISSSLVIA
FNEIGYYPTCQLHDLVHDFCLIKAKEEKLF
>KAF3677282.1
PVINKSSIASKIIVGFEEETEWIIQKLTSGPAEVDVISIVGMPGLGKTTLAYRVYTEKSVVGHFDVRAWVTVDQERNEKK
LLQKVFNEVIGLKERVSEDDIDDDVADKLRRQLFGKRYLIVLDDLWDTATWDELTRPLYAIPSEFQKGSRVILTSRKKEV
ALHGKFHSDPLDLRLLRPEESWELFEKKVFGEERCPDELKDVGEKIAEKCDGLPLVLDLIGGVISRKEKKEALWIEVLNN
LSSFIFKDEEEVMKVIQLSYDHLSDHLKPCFLYLASYPKDEDIVISLLKELWTDEGLVEPTDLKSVEEVTEIYVDELISS
SLVIVRGGSEQSCQIHDLVHDFCSIKSRQEKLF
>KAF3678346.1
KVSPATLVRSPSGQQKPVGFQDELEKIIDRLRHGPRELDIISIVGMAGIGKTTLAKRAYNDPLVVNRFEVRAWTTVSQEY
REKDILFDFFYQVVPPTNEMNQESYEQAAYQVYDGLMNHPPKEIYEGSEDEIADRLKKSLKRKRFLIVVDDMWSTAAWDN
MSRLFPDDENGSRVILTSRLIDVATYANPDRQPHQLNFLNNDEGWELLCQKLFGKRGCPSELEEIGRSIAEKCQGLPLAI
VVVAGHLSKMSKTPDCWNTVAESVGSVVNREPGQCLDILALSYNYLPQHLKACFLYMGAFPEDFEIPVWKLIRLWIAEGF
LNATVLMTVEEIADECLEDLIGRSLILAEKWSNGKLKTCKLHDIMRDFCLEEAKRQNFL
>KAF3678782.1
RFNSKISHSRDTSSQIPLDQKDMIVGLDEDVLKIKDRLIVQSSRLEVVPIVGMGGIGKTTLARRVYDDSLITYHFYVRAW
INVSQEFDTRNIFLGILRSVSVVSDEVERNSTNEQLAERVYRSLKGRKYLIVLDDMWSIEAWKHVRRSFPDDHNGSRIVL
TTRLLDVASSASSGNSLHQMSFLSTEESWTLLCDKVFGDCSYPLELEKIGRYIVHQCQGLPLAVVVIGGLLSKMSKEIRS
WENVAEKVGSLMTSDTMDCLRILSLSYNHLPPYLKPCFLYIGVFAETREIPVWKLIKLWIAEGFIKKVKDKNPEDVAEES
LRELVDRSLVLVGKNTSLGKIKSCKMHDLVRDMCLREAQTENFI
>KAF3678783.1
SHSRDTQQCTSSQFTLNQNDITVGLDEDLLKIKDRLIVQSSSLKVVPIVGMGGIGKTTLARRVYDDALITYHFYVRAWIN
VSQGFNTRDIFLGILRSISLVNDEEEKNSTTEQLAERVYQSLKGRKYLIVLDDMWSIQAWQQVRRPFPDDHNGSRILLTT
RLVDVASCASSGNSLHQMRFLSMEESWTLLRDKVFGNSSYPPELEKIGRYIAHRCQGLPLAVVAIGGLLSAMSKETGSWK
TVAEKVGSLVTSDAMDCLSILSLSYNHLPQYLKPCFLYMGVFSKNREIPVWKLIRLWIAEGFIKKVEDKNLEDVAEENLR
ELVDRSLVLAGKWNSLGKLKTCKMHDLVRDMCLREARNENFI
>KAF3679063.1
KESLVHEFSSSTNDILNVSNNMVGRDDQKERLLEDLTVSYSGEPKVIPIVGMGGIGKTTLAKEVYNHESILCRFDVRAWA
TVSQQHNRKEILLGLLRSTIKIDDTRGEAELANVLQKSLKRKSRILLTTRNDEVACYASIENLSLRMSFMDQDESWILFK
TAAFSGEALPYEFETVGKQIADECHGLPLTIVVVAGLLKSKRAIEDWESVAKDVKSFLTNDLDEQCSRMIGLSYNHLTSY
QKTCLLHFGIFREDSEIPAKNLMRSWIAEGFLKLENDLEGEAEKYLEELVDRCLVLVCKKSLDGTKIRSCRVHDLIYDLC
VREIQRENIF
>KAF3679110.1
VNNNMVGRDDQKERLLEDLTISYSGELKHNRKEILLGLLQSTIKMDDTVKTRGEAELADMLQKSLKRKRYLIVLDDIWSC
EVWDGVKRCFPTEDNAGSRILLTTRNNEVACYADTENLSLRMNFMDQEESWNLFKSAAFSNETLLSKYENIGKQIAHECH
GLPLTIVVVAGLLKSKREIDDWESVAKDVRSFVTNDPNKQCSRLLGLSYDHLTSDLKTCLLHFGIFPKDSDIPVKRLVRS
WMADGFLKLENDLEGEAEKCLQELVDRCLVLVCKKSVDGTKIRSCKVHDLIYDLCLREIQRENIF
>KAF3682649.1
VNYPKKLVESKSLTSGKITVGFEEETHWIINKLTSGLKDLDVISITGMPGSGKTTLAYKVYNDESISRCFDIRAWCTVGQ
EYDKKKLLERVYNQVTGSDSKLSENIDVTDDLRRHLIGKRYLIFLDNLWDTDAWDKLKRPFPLGENGSRMILTTRKMEVA
LNVKCNIDPLKLRLLRSEESWELLEKRAFGEESFPDELLDVGKEIAKNCKGLPLVADLIAGVIAGREKKKTVWLEIRNNL
NSYIFDSEVDVMKVIALSYDHLPHHLKPCFLYLASFPKSSGLKVNWPAQGLVEQTEMKSMVNFDNLISSSLVTFFNDIGD
EPFFQMHDLVRDFRLIKAIEEKLF
>KAF3682650.1
NSTKKPVERKSLTTGKVIVGFKEETDWLIRKLTNGPANLDVISIFGMPGSGKTTLAYKVYNDKSVFSHFDLQAWCTVDQE
YDEKTLLVKLFNQVTGSDLKFGEDIDVADMLRKQLFGKRYLIVLDDVWDIDAWDGLTRPFPEAEKRKESWELLEKRAFGN
DSCPDELLEVGREIARNCKGLPLVADLIAGVIVGREKKKTAWLEIRNNLNSFILNSEVEVMKVIELSYDHLPNHLKPCLL
DLATLRKDTTIIINVLKAYWRAEGFVEEVMEVYLDNLISSSLVIIFNEIGHHSTCQIHDLVHDFCSIKARKEKFY
>KAF3685052.1
EDLSARSVEERKPPVVEEDDVVGFDEEADNVIKRLLGGSDRLEVVPVVGMPGLGKTTLANKIFKHPTIGYEFFTRIWVYV
SQSYRRRELFLNIISKFTRNTKQYHVLCEEDLADVIQEFLGKGGKYLIVLDDVWSDEAWERIKIAFPNNNKCNRILLTTR
DTKVAKQCTPVPHDLKFLTEDESWILLEKKVFHKDKCPPELELSGQSIAKKCNGLPLAIVVIAGALIGKGKTSREWKQVD
ESVGEHLINRDQPENCNKLVQMSYDRLPYDLKACFLYCGAFPGGFQIPAWKLIRLWIAEGFIQYKGHLSLECKGEDNLND
LVNRNLVMVMERTSDGQIKTCRLHDMLHEFCRQEAMKEENL
>KAF3685428.1
SLVQDFSSSANDTPNVKNNMVGRDDQRKLLLERLTVGYSGEHKVISIIGMGGIGKTTLAKEIYNDVYVRCHFDVRAWATV
SQQHNVKEILLSLLRSTKGDTDTFDMVDKAKIADMLQKSLKGKRYLIVLDDIWSCEVWDGVRRCFPTENNGGSRILLTTR
NNEVACYAGTENLSLQMHFMDQDESWNLFKSATFANEELPSEFKTIGKQIAEKCHGLPLTIVVVAGLLKSQRTIEDWGSV
ARDVKSFITNDPDEQCSHVLGLSYDHLTSDLKTCLLYFGIFREDTEIPVKNLMRLWMAEGFLNSENDLEGEAMKCLQDLV
DRCLVFVSKKSLDETNIRSCKVHDLIYDLCLREVHRGNVF
>KAF3685429.1
FNKTSKEYTNAENSMVGRDDQRKQLVEDLTRRYSSEPKVIPIVGMGGIVKTTLANEVYNDVCICAWDTVSLQQNVKEILS
SLLRSTKVDKVFTGSETKLANMLQKSLKGKRYLILLDDMWKTEAWDAMRLCFPSENKGSRILFTTRNTEVARDAAFSSEA
LPYEFETVGKHIADECHGLPLTIVVVAGLLKSKRAIEDWRSVAKDVMSFVTNDPDERCSRVLGLSYNHLTSDLKACLLHF
GIFPEDSEIPVKNLMRSWMAEGFLKLENDLEGEAEKCLQELVDRCLVLVCKKSLDGTKIRSCKVHDLINDLCMTELQREN
IF
>KAF3686032.1
NKSSIAGKIIVGFKEETKRIIRNLTSGPAEIDVISIVGMPGLGKTTLAYRVYNEKSVVGHFDVRAWCTVDQERNQKKLLQ
KIFNQVNGLKGSFNEEGIDDDIADKLRKHLFGKRYLIVLDDLWDTATWDELTRPLFTIPSEFQNGSRVILTSRKKEVALH
GKCHSDPLDLRLLRPEESWELLEKRVFGEEHFPDELKDVGAKIAEKCNGLPLVLDLIGGVISRKEKKQALWLEVLNNLSS
FIFKDEEEVMKVIQLSYDHLSDHLKPCFLYLASYPKDKNIRISWLKDLWSDEGLVEPTDMKSVEDVTEVYVDELISSSLV
IVRGGRHPSFQIHNLVHDFCSIKARMEKLF
>XP_016540153.2
ESTVQEFPSSPKDILNVENCMVGRDDQRKRLVEDLTRSKSVEPKVIPIIGMGGIGKTTLANEVYKDACIRSHFDVCAWAT
VSQQHNAKEILLSLLRSTKGDTFDMNDEAELANMLQKSLKGKRYLIVLDDMWKTEAWDAVKLCFPSGNKGSVILLTTRIT
EVARDAGTKNLSLQMDLMGPDESWLLFKSVAFSSEELPSDLKTIGKQIAEKCHGLPLTIAVIAGLLKSKRAIADWENVAK
DVKPFVTNDPDKQCSRVLGLSYNHLTSGLKTCLLHFGIFPEDSEIPTKKLMRSWMAEGFLKLENDLEREAEKCLQELVDR
CLVLVCKTSLDGTKIRSCKVHDLIYDLCVREIQRENIF
>XP_016540154.2
ESTVQEFPSSPKDILNVENCMVGRDDQRKRLVEDLTRSKSVEPKVIPIIGMGGIGKTTLANEVYKDACIRSHFDVCAWAT
VSQQHNAKEILLSLLRSTKGDTFDMNDEAELANMLQKSLKGKRYLIVLDDMWKTEAWDAVKLCFPSGNKGSVILLTTRIT
EVARDAGTKNLSLQMDLMGPDESWLLFKSVAFSSEELPSDLKTIGKQIAEKCHGLPLTIAVIAGLLKSKRAIADWENVAK
DVKPFVTNDPDKQCSRVLGLSYNHLTSGLKTCLLHFGIFPEDSEIPTKKLMRSWMAEGFLKLENDLEREAEKCLQELVDR
CLVLVCKTSLDGTKIRSCKVHDLIYDLCVREIQRENIF
>XP_016540155.2
ESTVQEFPSSPKDILNVENCMVGRDDQRKRLVEDLTRSKSVEPKVIPIIGMGGIGKTTLANEVYKDACIRSHFDVCAWAT
VSQQHNAKEILLSLLRSTKGDTFDMNDEAELANMLQKSLKGKRYLIVLDDMWKTEAWDAVKLCFPSGNKGSVILLTTRIT
EVARDAGTKNLSLQMDLMGPDESWLLFKSVAFSSEELPSDLKTIGKQIAEKCHGLPLTIAVIAGLLKSKRAIADWENVAK
DVKPFVTNDPDKQCSRVLGLSYNHLTSGLKTCLLHFGIFPEDSEIPTKKLMRSWMAEGFLKLENDLEREAEKCLQELVDR
CLVLVCKTSLDGTKIRSCKVHDLIYDLCVREIQRENIF
>XP_016540158.1
SSTNDILNFNNNMIGRDDQKERLLEDLTGSYSGEPKVIPIVGMGGIGKTTLAKEVYNHESILRRFDVRAWAIVSQQHNIK
EILLSLLQSRIKMDDMVKTKDEAELADMLQKSLKRKRYLIVLDDIWSCEVWDGVRRCFPTEDNAGSRILLTTRNNEVARN
AGTENLSMQMNFMDQDESWNLFKSAAFSNEALSSEFETIGKKIAEKCHGLPLTIVVVAGLLKYKREIEDWESVAIDVTSF
ITNDPDEQCSHVLGLSYNHLTSDLKTCLLHFGIFPEDSEIPAKNLMRSWMAEGFLKLENDLEGEAEKCLQELVDRCLVLV
CKTSVDGTKIRSCKVHDLIYDLCMREIQRGNVF
>XP_016540160.1
SSTNDILNFNNNMIGRDDQKERLLEDLTGSYSGEPKVIPIVGMGGIGKTTLAKEVYNHESILRRFDVRAWAIVSQQHNIK
EILLSLLQSRIKMDDMVKTKDEAELADMLQKSLKRKRYLIVLDDIWSCEVWDGVRRCFPTEDNAGSRILLTTRNNEVARN
AGTENLSMQMNFMDQDESWNLFKSAAFSNEALSSEFETIGKKIAEKCHGLPLTIVVVAGLLKYKREIEDWESVAIDVTSF
ITNDPDEQCSHVLGLSYNHLTSDLKTCLLHFGIFPEDSEIPAKNLMRSWMAEGFLKLENDLEGEAEKCLQELVDRCLVLV
CKTSVDGTKIRSCKVHDLIYDLCMREIQRGNVF
>XP_016540378.1
SNQMLQHLEGDIVQGLDEDLEIIVRRLTEPLSKLDIVTISGMGGIGKTTLARKAHDHLEIRCHFDIRVWVTISQVYGSRY
VLLEALHCISKQKNIDIEKDYEKKDDNELADLVQKILKGGRYLVVVDDIWSTDVWDSVRVIFPNCNNRSRILLTTRVTKV
AIYANPINRHEMNPLNLENSWKLLRDKVLGSDYDHPPELEEIGKQIAEKCLGLPLMISVIAGHLSKVARTLGSWMDVSRT
MGEIIASHPDKCLGVLGLSYHNLPNYLKPCFLSMGSFPEDYQVETWRLIQLWIAEGFIRRPGSYTSLEEVAEDYLEDLIS
RNLIIVNKRRFNSEIKVCGMHDLLREFCLIEVEMTKFM
>XP_016540461.1
FVHDFSSSTNDILNVNNNMVGRDDQKEHLLEDLTISNTGEPKVIPIVGMGGIGKTTLAKEVYNNKSVLHRFDVRAWATVS
QQHNIKEILLSLLQSTIKMDDTVRTKGEAELADMLQKSLKRKRYLIVLDDIWSCEVWDGVRRCFPTEYNAGIRILLTTRN
NEVARYAAIENLSIQMNFMDQDESWSLFKSAAFSNEALSSEFETIGKKIAEKCHGLPLTIVVVAGLLKSKRAIEGWGSVA
KDVTSFITNDPDEQCSHVLGLSYNHLTSNLKTCLLHFGVFPEDGEIPAKKLKRTWMAEGFLQLENDLEGEAEKCLQELVD
RCLVLVCKKSLDGTKIRSCKVHDLIYDLCVREIQRENIL
>XP_016540462.1
SFVHDFSSSTNDILNVNNNMVGRDDQKEHLLEDLTISNTGEPKVIPIVGMGGIGKTTLAKEVYNNKSVLHRFDVRAWATV
SQQHNIKEILLSLLQSTIKMDDTVRTKGEAELADMLQKSLKRKRYLIVLDDIWSCEVWDGVRRCFPTEYNAGIRILLTTR
NNEVARYAAIENLSIQMNFMDQDESWSLFKSAAFSNEALSSEFETIGKKIAEKCHGLPLTIVVVAGLLKSKRAIEGWGSV
AKDVTSFITNDPDEQCSHVLGLSYNHLTSNLKTCLLHFGVFPEDGEIPAKKLKRTWMAEGFLQLENDLEGEAEKCLQELV
DRCLVLVCKKSLDGTKIRSCKVHDLIYDLCVREIQRENIL
>XP_016540586.2
VSEYVSEPDVDVMVGHENEFEMMQDQLVRGGSELEVVSIVGMGGIGKTTLANKIYSDSFIMPHFDIRAKVTVSQVYCARV
VLMGLLSCISAKTDGCHEQQDDGQLGDRLQKLLKGRRYLVVIDDIWTKRAWDDIKLCLPDSNCGSRILLTTRDMEVAEYA
SSGKPPCRMRLMNSDESWSLLCEEVFMKGFCPPEFEQLGKQIAFKCRGLPLAIIVIAGLLSKIGKTLNEWENVAENVSSM
VRTNLDDHCLRVLALSYHHLPHHVKACFLYFAIFPEDHVIFVDKLTELWVAEGFLKVEETLGIKEVAEKCLKDLIDRSLI
FAHQLSFDGKLKSCKIHDVTREFCLKEARSMNFL
>XP_016540611.2
LVHDFSSSTNDILNVNNNMVGRDDQKEHLLEDLTGIYSGKPKVIPIVGMGGIGKTTLAKEVYNHESVLRHFDVRAWATVS
QQHNIKEIFLSLLQSMIKMDDTVKTKDEAELADMLQKSLKRKRYLIFLDDIWSCEVWDGMRRCFPTEDNAGSRILLTTRN
NEVACYADTENLSVRISFMDQNESWSLFKSAAFSSEALPYEFETVGKQIADECHGLPLTIVVVAGLLKSKRAIEDWKSVA
KDVKSLVTIDPDERCSRVLGLSYSHLTRDLKTCLLHFGIFPEDSEIPVNNLMRSWMAEGFLKLENDLDGEAEKCLQELVD
RCLVLVCKKSLDGIKIRSCKVHDLIYDLCVREIQRENIF
>XP_016541373.2
KAQNLTITSTSQHTLERENMMVGREIEFEMVQDQLARGASEVEVVSIVGMGGIGKTTLANKLFCDPFIVSRFDIRAKVTI
TQEYCTRNVLLDLLFSISGSGRTGGLCEQQDDGQLADQLQKLLKGRRYLIVIDDIWAKEAWDDIKLCFPDCNCRSRILMT
TRNMEVAEYASSGKLPYQLLFLSSVESWNLLYEKVFVKECFSPEFENIGKQIALNCKGLPLTIVVISGLLQKIGKSLDKW
KSVAENVGSVVSTDLDVQCMKVLALSYHHLPQHLRACFLYFAIFPVDKLIFVNKLVRLWAAEGFLKVDEMKNMEEVGKEC
LKDLTDRNLIFIHRVSRLDGKIKACGMHDMIRELCLREARNTNFV
>XP_016541421.2
VSPAMLVRSPSGQQKPVGFQDELEKIIDRLRHGPRELDIISIVGMAGIGKTTLAKRAYNDPLVVNRFEVRAWTTVSQEYR
EKDILFDFFYQVVPPTNEMNQESYEQAAYQVYDGLMNHPPKEIYEGSEDEIADRLKKSLKRKRFLIVVDDMWSTAAWDNM
SRLFPDDENGSRVILTSRLIDVATYANPDRQPHQLNFLNNDEGWELLCQKLFGKRGCPSELEEIGRSIAEKCQGLPLAIV
VVAGHLSKMSKTPDCWNSVAESVGSVVNREPGQCLDILALSYKYLPQHLKACFLYMGAFPEDFEIPVWKLIRLWIAEGFL
NATVLMTVEEIADECLEDLIGRSLILAEKWSNGKLKTCKLHDIMRDFCLEEAKRQNFL
>XP_016542535.1
DVQVGSSCVLSRTNAPTLNDDVVVGFNDVEEKIIDGLTRGMTERDVISIVGMPGLGKTTLAKKVFNDEKVLNYFDKRAWC
YVSEVYKNKELLLEILSQVLEDVDEATKMKDDADLAVLLYRKLKRKRYLIVLDDLWDIKAWDDLRRSFPDDDNGSRILVT
SRLQHLASQVESDTKPDNHPTPLRFFTVEESWELLQKKVFATDCCPRNLKEPGMRIARSCHGLPLAVTLVAGILARTEKI
ESWWNEVAESISSYIVDDPNQCRVILELSYKHLPDYLKPCFLYFGEFLMHPHIPVRKLIWLWIAEGFVSKTEGESFEDIA
EDYLTDLIGRSLVMATKKSTNGSVKVCRVHDLLREYCKRKAEEDNFF
>XP_016542536.1
DVQVGSSCVLSRTNAPTLNDDVVVGFNDVEEKIIDGLTRGMTERDVISIVGMPGLGKTTLAKKVFNDEKVLNYFDKRAWC
YVSEVYKNKELLLEILSQVLEDVDEATKMKDDADLAVLLYRKLKRKRYLIVLDDLWDIKAWDDLRRSFPDDDNGSRILVT
SRLQHLASQVESDTKPDNHPTPLRFFTVEESWELLQKKVFATDCCPRNLKEPGMRIARSCHGLPLAVTLVAGILARTEKI
ESWWNEVAESISSYIVDDPNQCRVILELSYKHLPDYLKPCFLYFGEFLMHPHIPVRKLIWLWIAEGFVSKTEGESFEDIA
EDYLTDLIGRSLVMATKKSTNGSVKVCRVHDLLREYCKRKAEEDNFF
>XP_016542537.1
DVQVGSSCVLSRTNAPTLNDDVVVGFNDVEEKIIDGLTRGMTERDVISIVGMPGLGKTTLAKKVFNDEKVLNYFDKRAWC
YVSEVYKNKELLLEILSQVLEDVDEATKMKDDADLAVLLYRKLKRKRYLIVLDDLWDIKAWDDLRRSFPDDDNGSRILVT
SRLQHLASQVESDTKPDNHPTPLRFFTVEESWELLQKKVFATDCCPRNLKEPGMRIARSCHGLPLAVTLVAGILARTEKI
ESWWNEVAESISSYIVDDPNQCRVILELSYKHLPDYLKPCFLYFGEFLMHPHIPVRKLIWLWIAEGFVSKTEGESFEDIA
EDYLTDLIGRSLVMATKKSTNGSVKVCRVHDLLREYCKRKAEEDNFF
>XP_016543537.1
DTTASADPSTQSDTAPMMNQEIVGFEDVMGTLKEKLIKGSKELDVVSIVGMPGLGKTTLANKLYFDEHVKSHFDIRAQCV
VSQVYTRKDLLLVLLRDAIGYIPVFHETPSEADVADTLRKVLWHNRYLILVDDIWETTAWDDLRSCFRDDNNGSRIILTT
RDHEVAIYAKSVSDPLRLRMFKEDESWKLLEKKVFHKEKFSPHLTEVGLEIAKKCGRLPLSIVLVAGILAKMEKKEQCWR
QLAAEFGPHIHNDSKNIIEKSYQHLPYHLRLCFLYFGAFLEDEEIKVSKLTSLWISEGFIKSCKDENLEDTADCYLENLI
GRNVVTDVKRSSTGKVKTCRIHDLLLDFCKERANKENLI
>XP_016544830.1
DDLVNRGGEERQPPVVEEDDVVGFDEEAQKVIDRLLEGSDDLEVVPVVGMPGLGKTTLANKIFKHPKIEYEFFTRLWLYV
SQSYKVKELYLNIISKFTGKTKQYHDMSEKDLADVVRGILEEGGKYLIVLDDVWSREAWDRIKIAFPKNNKRNRVLLSTR
HHTIAKYCNERPHNLKFLTDEESWILLEKKAFHKAKCPPELETHGQSIARKCKGLPLAIVVIAGALIGKGKTTMEWEQVD
QSVGEHLISRDHANNCNKLVRMSYDDLPYDLKACFLYFGAFPRGFLIPAWKLIRLWTAEGFIQYKGNLSLECKAEHYLND
LVNRNLVMVMRRTSDGQIKTCRVHDMLYEFCWQEATTEENL
>XP_016547145.2
PQPIQINLSDEDDVVGLEEEANTVIDRLIHGSEKLEVVPIVSIAGLGKSTLARKVYRDSRITFEFVSCIWVNVSRSYNKT
KVLLNILKHLRKQLDMNKSDEQMIKEIRTFLGHGRRCLIVVDDVWSTDIIEFIKHVFPSNKKGHRIMMTSRFEEVGSCFN
HDCHKLTFLTDEESWFLLNLKVFGKRYCPSELEETGRNIAKKCNGLPLSVLVTAGVLAGRTTKREWQLVYENMGDCLIYS
NDPRTYVGLIKMSYDLLSYYQQACFLYCASFPQSFNIPAWKLIHLWIAEGFIPIQKQFTLEEQAEECLNDLTKKNLLMVI
EQSLDGKIKTCRLNDMFYEFCEKEA
>XP_016547146.2
PQPIQINLSDEDDVVGLEEEANTVIDRLIHGSEKLEVVPIVSIAGLGKSTLARKVYRDSRITFEFVSCIWVNVSRSYNKT
KVLLNILKHLRKQLDMNKSDEQMIKEIRTFLGHGRRCLIVVDDVWSTDIIEFIKHVFPSNKKGHRIMMTSRFEEVGSCFN
HDCHKLTFLTDEESWFLLNLKVFGKRYCPSELEETGRNIAKKCNGLPLSVLVTAGVLAGRTTKREWQLVYENMGDCLIYS
NDPRTYVGLIKMSYDLLSYYQQACFLYCASFPQSFNIPAWKLIHLWIAEGFIPIQKQFTLEEQAEECLNDLTKKNLLMVI
EQSLDGKIKTCRLNDMFYEFCEKEA
>XP_016547147.2
PQPIQINLSDEDDVVGLEEEANTVIDRLIHGSEKLEVVPIVSIAGLGKSTLARKVYRDSRITFEFVSCIWVNVSRSYNKT
KVLLNILKHLRKQLDMNKSDEQMIKEIRTFLGHGRRCLIVVDDVWSTDIIEFIKHVFPSNKKGHRIMMTSRFEEVGSCFN
HDCHKLTFLTDEESWFLLNLKVFGKRYCPSELEETGRNIAKKCNGLPLSVLVTAGVLAGRTTKREWQLVYENMGDCLIYS
NDPRTYVGLIKMSYDLLSYYQQACFLYCASFPQSFNIPAWKLIHLWIAEGFIPIQKQFTLEEQAEECLNDLTKKNLLMVI
EQSLDGKIKTCRLNDMFYEFCEKEA
>XP_016547148.2
PQPIQINLSDEDDVVGLEEEANTVIDRLIHGSEKLEVVPIVSIAGLGKSTLARKVYRDSRITFEFVSCIWVNVSRSYNKT
KVLLNILKHLRKQLDMNKSDEQMIKEIRTFLGHGRRCLIVVDDVWSTDIIEFIKHVFPSNKKGHRIMMTSRFEEVGSCFN
HDCHKLTFLTDEESWFLLNLKVFGKRYCPSELEETGRNIAKKCNGLPLSVLVTAGVLAGRTTKREWQLVYENMGDCLIYS
NDPRTYVGLIKMSYDLLSYYQQACFLYCASFPQSFNIPAWKLIHLWIAEGFIPIQKQFTLEEQAEECLNDLTKKNLLMVI
EQSLDGKIKTCRLNDMFYEFCEKEA
>XP_016547149.2
PQPIQINLSDEDDVVGLEEEANTVIDRLIHGSEKLEVVPIVSIAGLGKSTLARKVYRDSRITFEFVSCIWVNVSRSYNKT
KVLLNILKHLRKQLDMNKSDEQMIKEIRTFLGHGRRCLIVVDDVWSTDIIEFIKHVFPSNKKGHRIMMTSRFEEVGSCFN
HDCHKLTFLTDEESWFLLNLKVFGKRYCPSELEETGRNIAKKCNGLPLSVLVTAGVLAGRTTKREWQLVYENMGDCLIYS
NDPRTYVGLIKMSYDLLSYYQQACFLYCASFPQSFNIPAWKLIHLWIAEGFIPIQKQFTLEEQAEECLNDLTKKNLLMVI
EQSLDGKIKTCRLNDMFYEFCEKEA
>XP_016547303.1
QLSTLSRTTPQPIQVNLSDEDEVVGFEEEAYTVIGKLIDGSNNLEVVPIVGMSGLGKSTLARKVYKDSRISFEFFSSIWV
NVSRSYNKTEVLLSILKRLRKQLDDESDEQMVDEIRTRLGYGGKCLIVLDDVWSTDIIDVIIDVFPDNNKGHRIMLTTQL
EEVASCFNRDFHKLTFLSEENSWRLFKLKIFRKECCPPELEEIGRNIAKKCSGLPLAVVVIAGVLLGRTTKRDWQFVYEN
MGAHLINRDQPNSCFRFIKMTYDLLSYYQQACFLYCASFPRGFDIPAWKLIRLWIAEGLIPIQNHLTLEEQAEEYLNDLT
KKNLLMVMEQSLDGQIKTCRIHDIFYEFCKTEAMVEDIV
>XP_016547431.1
KTTHQPEKKNPSSEEDDSFGFEEEASTVINRLIGGPKNIETVPIIGMLGIGKSTLARKVSKDPRIVNEFPNCIWVDVSQT
YNTKEILLKILGDLKKELDSTKTEGQLANEIRMSLDNGRCLIILDDVWNQNIVSFFFESIVPRNYNSHRIMITTRDEDVA
THRNVHKLNILDKDRSWLLLEKKVIKKGSCPRPDFEEPGRAIAEKCGGLPFSIEVIAEDLAKKKAKWEWDKVIQDNIGES
LIKREDLLKSVKKSYDMLSCRAKACFLYCATFPKDHDISAWKLIRLWIAEGFVEHDKNLTPEKQAENYLNDLTKKNLVMI
KARTCDGRIKKCRIHNLLYEFCKKEASKEDLF
>XP_016547658.2
TPQPRQLILSDEDDVVGFEEEANTVIDRLINGSKSLESVPIVGMPGLGKSTLARKVYKDSRINFEFFSCIWVNVSRSYNK
TEVLLSILKNFTKPLDNKSDEKITEEICSFLEKGGRCLIVLDDVWDGEVMNFIEKIFPKGDKGHRIMMTSRQNNVASAFN
KNIHRLNLLSDDNSWLLLKKKVFRKESCSSDLEEPGFSIAKKCNGLPLAIVVIAGALLGKTKREWEFVNRNIGEHLINPD
SEDSCSRFVRMSYDLLSYDEKACFLYCATFPRGFDIPTWKLIRLWISEGFIPFDKNLTPEEKAEEYLNDLTKKNLVMVMN
WTADDQIKTCRIHDMLYEFCKKEASEDDLF
>XP_016547675.2
NRGDEERKAPVVEEDDVVGFDEEAKTVIDRLIGGSDDVEVVPVVGMPGLGKTTLAYKIYKDPKVEYEFFTRVWVYVSQRF
KRREIFLNIISKFTRNTKQYHDTTEEDLANEVKELLGKGGKYLIVLDDVWTMEAWERIKVAFPNNGKRNRVLMTTRQTNV
AKRCNDEPHNLKFLTKDESWELLEKKVFHKEKCPPELEWPGKSIAEKCMGLPLAIVVIAGALIGKGKTTREWEFVADSVG
EHLINRDPENCKKLVQMSYDRLPYDLKACFLYCGAFLGGSQIPARKLIRLWIAEGFIQYQGPLTLEDIAEDHLNDLVNRN
LVMVMQRSYSGHIKICRVHDMLHEFCRHEAMTEENL
>XP_016547899.2
SHTSSVLARTLRIDDEIVGFEDEIGTLIRQLTGGSKKRDIISIVGMPGAGKTALANRLFLDKSVVRHFDVHARCYMSSAH
SRRERLLSILEMLHVSIDESSLLSKKTNDLAAMLRKILHTGRYLILLDDVPDARAWDDLEPCFCDTNNGSRILLTTRHYN
VANNVKLLSEPLCLRMLDDGESWMLLKKKVFGEGFCSPLLEKVGRKIARKCGGLPLSIVFVACILARKERAEQCWKQVAR
SLGSEIPCYPENIIEQSYQDLPYHLKSCFLYFGMFSDQEEINISKLTLLWIGEGFVKGDEHKSLEDIAEGYLKNLVESNL
VMLAKRSYGGKVKVCRIHDILFHFCKARAHTENLI
>XP_016548636.2
DTLDTEELTNTPRMTEEVVGFEDVMEKLREQLISGSKQLDVISVVGMPGLGKTTVANKLYSDEFVVSRFEIRAQCCVSQA
YSRRNVLLSILRDAIGESPTLAKLSTDILADQLRKILLRKRYLILVDDVWEASVWDDLRCCFHDDNNGSRIILTTQHGGV
AENAKSVSDPLYLRLLNDDESWKLLKQKVFGEESCSVLFSNIGKEIANKCRGLPLSIVLVAGMLTKMKKSEICWKQVAMN
LCTDILSNSKTIIEQSYQSLPYHLKPCFLYFGVFLEDKEINVSILTWLWIAEGFIKSRDDKSLEDIAEGYLESLIGRNLV
TVAKWSSSGKVKTCRIHDLLLCFCKERAKEKNLL
>XP_016550261.1
GSVGHSYSPQLDVSAIENNMVGYNFEQELMLRKLTGDSSEMEVISIVGMGGIGKSTFAKRLFSDPAVVSFFDVRGWITVS
KDYSLRNMLLSLLQYATGVKEEINPQDQENDEEEKKKNAELADRLQKSFKGRRYLIVVDDIWCRKAWDDIRLWFPENNKA
SRILLTTRILEVARYASSPKDPFPMRPLEPKESWNLFCQKAFGKVDSPTKFKDVAKIVVENCNGLPLIISVVAGTLSSTT
TLEEWNEVAQGVSSLVNVDDYQRCSRVLALSYNHLPSHLKSCFLYFGVFAKATEISVKKLIRLWIAEGLFEIRGHGDLEK
VAGSLLHDLIDKSLVVVSKRSLDGKIKTCRIHDLLHDLCLREAESENLL
>XP_016550409.1
ALNTVPAQTSNLARFPMMNEEIVGFEDVIENLRDQLIKGTKGRDVISVVGMPGLGKTTLAYRLYYDRLITSHFDIRAQCC
VSQVYSRKDLLVAILRDAVNVDSGCREKQADELADQLRKTLFSKRYLILLDDVWETSVWDDLIGCFQDVNNGSRVILTTR
NHEVATYARFQSDPHPLRMFNNDESWELLRKKVFGEESCPLLLNNIGQQIAMKCGQLPLSVALVAGILAEMEKKVECWEQ
LANNLGPHIQKDSRSVIEQSYQILPYHLRSCFLYFGAFLEDNVIDVSKLTWLWISEGFIRSCEGKSLEDIAEGYLENLIG
RNLVMGTKRSPQGKIKACRIHDLLHDFCKERAKEEMRI
>XP_016550410.1
ALNTVPAQTSNLARFPMMNEEIVGFEDVIENLRDQLIKGTKGRDVISVVGMPGLGKTTLAYRLYYDRLITSHFDIRAQCC
VSQVYSRKDLLVAILRDAVNVDSGCREKQADELADQLRKTLFSKRYLILLDDVWETSVWDDLIGCFQDVNNGSRVILTTR
NHEVATYARFQSDPHPLRMFNNDESWELLRKKVFGEESCPLLLNNIGQQIAMKCGQLPLSVALVAGILAEMEKKVECWEQ
LANNLGPHIQKDSRSVIEQSYQILPYHLRSCFLYFGAFLEDNVIDVSKLTWLWISEGFIRSCEGKSLEDIAEGYLENLIG
RNLVMGTKRSPQGKIKACRIHDLLHDFCKERAKEEMRI
>XP_016550411.1
ALNTVPAQTSNLARFPMMNEEIVGFEDVIENLRDQLIKGTKGRDVISVVGMPGLGKTTLAYRLYYDRLITSHFDIRAQCC
VSQVYSRKDLLVAILRDAVNVDSGCREKQADELADQLRKTLFSKRYLILLDDVWETSVWDDLIGCFQDVNNGSRVILTTR
NHEVATYARFQSDPHPLRMFNNDESWELLRKKVFGEESCPLLLNNIGQQIAMKCGQLPLSVALVAGILAEMEKKVECWEQ
LANNLGPHIQKDSRSVIEQSYQILPYHLRSCFLYFGAFLEDNVIDVSKLTWLWISEGFIRSCEGKSLEDIAEGYLENLIG
RNLVMGTKRSPQGKIKACRIHDLLHDFCKERAKEEMRI
>XP_016550413.1
ALNTVPAQTSNLARFPMMNEEIVGFEDVIENLRDQLIKGTKGRDVISVVGMPGLGKTTLAYRLYYDRLITSHFDIRAQCC
VSQVYSRKDLLVAILRDAVNVDSGCREKQADELADQLRKTLFSKRYLILLDDVWETSVWDDLIGCFQDVNNGSRVILTTR
NHEVATYARFQSDPHPLRMFNNDESWELLRKKVFGEESCPLLLNNIGQQIAMKCGQLPLSVALVAGILAEMEKKVECWEQ
LANNLGPHIQKDSRSVIEQSYQILPYHLRSCFLYFGAFLEDNVIDVSKLTWLWISEGFIRSCEGKSLEDIAEGYLENLIG
RNLVMGTKRSPQGKIKACRIHDLLHDFCKERAKEEMRI
>XP_016550414.1
ALNTVPAQTSNLARFPMMNEEIVGFEDVIENLRDQLIKGTKGRDVISVVGMPGLGKTTLAYRLYYDRLITSHFDIRAQCC
VSQVYSRKDLLVAILRDAVNVDSGCREKQADELADQLRKTLFSKRYLILLDDVWETSVWDDLIGCFQDVNNGSRVILTTR
NHEVATYARFQSDPHPLRMFNNDESWELLRKKVFGEESCPLLLNNIGQQIAMKCGQLPLSVALVAGILAEMEKKVECWEQ
LANNLGPHIQKDSRSVIEQSYQILPYHLRSCFLYFGAFLEDNVIDVSKLTWLWISEGFIRSCEGKSLEDIAEGYLENLIG
RNLVMGTKRSPQGKIKACRIHDLLHDFCKERAKEEMRI
>XP_016550581.2
LNTVPAHTSNLARSPMMNEEIVGFEDVIEKLRDQLTKGTKGRDVISIVGMPGLGKTTLAYRLYSDRLVASHFDIRAQCCV
SQVYSRKDLLMAILRDAISVNFECSGKQPDELADQLRKTLLPKRYLILVDDMWETRVWDDLIGCFQDANNGSRIILTTRN
IEIANYTRFRSDPLQLRMFNEDESWELLRKKLFCEESFSPLLSKIGKEVAKKCEHLPLSVVLVAGILAEMEKKEECWEQF
ANNLGPHIHKDSRAIIEQSYQILPYHLRSCFLYFGRFLEDSVIPVSKLTRLWISEGFVRSCKGKSLEDIAEGYLENLIGR
NLVMGTKWNCRGKIKACRVHDLLHDFCKERAKEEMRL
>XP_016552121.1
NSTVTAHASSSLTQSLRMDEEIVGFKDVTKKLKDQLINGTKGRDVITIAGMPGLGKTTLAYSLYSDRLVASHFDRCAQYC
VSQVYSRKDLLLAVLHDVMGENPQREFKRADELADELRKALFSKRYLILIDDVWETSVWDDLVGCFQDANNGSRVILTTR
NHEVANYARFHSDPLLLRMFNDDESLELLRKKVFGEESFPPLLTNIGKQIAKRCGGLPLSVSLVAGILLKMEKKEECWEQ
VANNIGPYIHNDSRAILEHSFRVLPYHMRSCFLYFGSFLEDSVIPISKLTRLWISEGFVKSCNGKSLEDIAEGYLENLIG
RNLVMGTKRSSRGKIKACRIHDLLHDFCKERAKEQNLF
>XP_016553453.2
VEPSKHLPTHRSNPVNDEEIVGFENESEKIIQYLIRGTNEIDVVPVVGMGGQGKTTIAKKVYNNGSIVRHFDVRAWCIIS
QSYNRRDLLQEIFSQVTGKEDKGDKEDILADKLKKSLTGKRYLIVLDDMWDGKAWDDLRFSFPDVGNRSRIVITTRLEEV
AKQVKHHIDPYSLPFLTSDESLKLLQKKVFQQESCPPSLQDVSKAVAERCKGLPLVIVLVAGIIKRNKMEASWWHEVKNS
LVSYNGESEGYSLSTMQLSYDNLPDHLRPCLLYMGMFPEDARIPLSELISLWIAECFVQNIESRRLEETAEGYLNDLISS
NVVMVSGRRYNGKVKYCQVHDVVLHFCLNKSREEKFM
>XP_016555099.2
VHDFSSSTNNILNVNNNMVGRDDQNERLLEDLTVSYSGEPKVIPIVGMGGIGKTTLAKEAYNHESILRRFDVRAWATVSQ
QHNIKDILLSLLQSTIKIDDKVKEEGEAKLADMLQKNLKKKRYLIVLDDIWSCEVWDSVRRCFPTEDNAGSRILLTTRNN
EVARDAGTENLSMQMNFMDQNESWNLFKSAAFSNEALSSEFETIGKKIEDECHGLPLTIVVVTGLLKPKRAIKDWGSVAK
DVTSFITNDPDEQCSPVLGLGYNHLTSNLKICLLHFRFFPEDSEIPAKKLMRTWMAEGFLLWENDLEGEAEKCLQELVDR
CLVLVCKKCQDGTKIRSCKVHDLIYDLCIREIQRENIF
>XP_016556021.1
VVHSTKKSVESKSITAGKIIVGFEEETNWLFSKLTSGPKELDVISITGMPGSGKTTLAYKVYNDESVCSHFDLRAWCTVD
QEYDEKKLLMKLFNQVAGLDLKFSEDIDVADKLRKQLYGKRYLIVLDDVWDTTTWDDLTRPFPDVEKGSRIILTTRQKEV
AFHGKGNTDPLNLRLLRPEESWELLEKRAFGEQSCPDELLEVGKEIAQNCKGLPLIVDLIAGVTAGLEKKKAVWLEVRNN
LNSFILNSEVDVMKVIELSYEHLPHHMKPCFLYLASFPKDAKISRDRLKMFWRAEGLVEQTEMMSLEEVMEIYLDNLISS
SLVIASNDIGDIPTCQLHDLVHGFCLIKAREEKLF
>XP_016556023.2
VESKSLTGGKIIVGFTEETNWLIRKLTRGPASLDVISVTGMPGSGKTTLAYKVYHDKSVCSHFDLRAWCTVDQEYNENNL
LVKLLNQVTSSDLKFSEDIDVADKLRKQLYGKRYLIVLDDVWDIGTWDDLTRPFPKVVNGSRIILTTRQKKVAFHAKGNT
DPLNLRLLRPEESWELLEKRAFGKESCPAELLDVGKEIAQNCKGLPLVVDLIAGVIAGREKTKSLWLEVRNNLNSFILNS
EVDVMKVIELSYDHLPHHLKPCLIYLASFPKDSEVDRDELKMYWRAEGLIEQTGMKSVEEVMEVYLDNLISSSLVIAFSD
IRNLPICHIHDLVHDFCLVKAREEKLF
>XP_016556034.2
IPKNRSRVVVSSPKKPVESKSLTNGKVIVGFKEETKWLISKLTCGPKDLDVISITGMPGSGKTTLAYKVYNDESVCSHFD
LHAWCTVDQEYDEKKLLMKLFNQVTGSDLTFSEEIDVADKLQKQLYGKRYLIVLDDVWDTTTWDDLTRPFPEVVKGSRII
LTTRQKEVAFHGKGNTDPLNLRLLRLEESWELLEKRAFGKESCPDELLDIGKEIAQNCKGLPLVADLIAGVIAGLEKKKS
VWLEVRNNFNSFILNSEVEVMKVIELSYEHLPDHLKPCFLYLARYLKDKEMNRDVMKMHWRAEGLVEQTGMKSLEEVMEI
YLDNLISSSLVISFNEIGDDPTCQLHDLVHDFCLIKAKEEKLF
>XP_016559604.2
TMNTNIGNTSSQLDRTPNLNDEIVGFEDEIAKLRARLTEGTKARDVISIVGMPGQGKTTLAYRLYSDKSVVAHFDIRAQC
SVSQLYSRLDLVLAILHDADQRRDKSILHDAAGEDSQRRKMREDDLADDLRKNLLPKRYLILLDDVWETSVWDDLRGCFQ
DANNGSRIIITTRDHEVANYSRCHSEPLQLRMFNDGESWMLLKKKVFGEEHCPPLLTNVGKKIAKKCGKLPLSIALVAGI
LSEMEKKEEYWERVAANLGSHIHSDSKAIIEQSYQNLPYHLRCCFLYFGSFLEDTMISVSKLTKLWTSEGFIKGYEGKSP
EDIAECYLENLITRNLVMDAKRSFGGKIKACRVHDLLHDFCKERAKEENLL
>XP_016560912.2
VVNSSKKPVESRSLPSGKIIVGFEDETDWIISKLTSGPKELDVISITGMPGSGKTTLAYKVYNDKSVSRHFDIRAWCTVD
QVSDKKKLWVELLNLVAGSGLKFSEDIDVADMLRKQLFGKRYLIVLDDVWDSTTWDALTRPFPLCEIGSRIIFTTREKNV
AIHGMRNTDPLNLRLLRPEESWELLEKRAFGEQSCPDELLDIGKEISQKCQGLPLVADLIAGVIARREKKKTVWLEIRNN
LNSFIFDSEVDVMKVIELSYDQLPHHLKPYLLYLACFSKDTAVRVDVLKLLLHSEGLVEDVMEDYLDNLISSSLVILFDE
IGFYSTFQLHDLVYGFCLIKAREEMLF
>XP_016566295.2
SVVEPSKHLPTHRSNPVNDEEIVGFANESEKIIQYLIRGTHEIDVVPIVGMGGQGKTTIARKVYNNGNIVHYFDVRAWCI
ISQSYNRRDLLQEIFCQVAGKEDKGDKEDILAYELKQSLTGKRYLIVLDDMWDGKAWDDLRFSFPDGNRSRIVITTRLEE
VAKQVKHHIDPYSLPFLTPDDSLKLLQKKVFQQESCPPSLQDVSKAVAERCKGLPLVIVLVAGIIKRNKMEASWWHEVKN
SLVSYHGESEGYSLSTMQLSYDNLPDHLRPCLLYMGMFLEDARIPVSELISLWIAECFVQNIESRRLEETAEGYLNDLIS
SNVVMVSGRKYNGKVKYCQVHDVVLHFCLNKSREEKFM
>XP_016566297.2
SVVEPSKHLPTHRSNPVNDEEIVGFANESEKIIQYLIRGTHEIDVVPIVGMGGQGKTTIARKVYNNGNIVHYFDVRAWCI
ISQSYNRRDLLQEIFCQVAGKEDKGDKEDILAYELKQSLTGKRYLIVLDDMWDGKAWDDLRFSFPDGNRSRIVITTRLEE
VAKQVKHHIDPYSLPFLTPDDSLKLLQKKVFQQESCPPSLQDVSKAVAERCKGLPLVIVLVAGIIKRNKMEASWWHEVKN
SLVSYHGESEGYSLSTMQLSYDNLPDHLRPCLLYMGMFLEDARIPVSELISLWIAECFVQNIESRRLEETAEGYLNDLIS
SNVVMVSGRKYNGKVKYCQVHDVVLHFCLNKSREEKFM
>XP_016566298.1
QDTLLEENKVVGFDEEAKVVIKRLVKGTKDLDVIPVVGLPGLGKTTLAIKISKDPQVSYDFFLTIWVNVGPQSKLKGVFL
SILKAFKKQTTEYQDMDVKELPKIICEFIDKGGKCLIVLDDVWTTDVVDAVMNVFPEKSKGHRIMITTRDGRIGRYANAN
PHMLKFLKMEESFQLLVNRVFGSNIRRCPVELIEHGESIAKQCFGVPLAVVVIAGALRGRTSKSDWKMVEDNVKHLINKD
DDPKSCLKFVEMSYVYLPEEMKACFLYCGAFPQGFEIPAWKLIRLWISEGLINSNLTGSPEDIAEYYLNDLINRNLVIVV
QKRANGQVKTCRIHDMLHQFCKIEANNEGLF
>XP_016566299.1
QDTLLEENKVVGFDEEAKVVIKRLVKGTKDLDVIPVVGLPGLGKTTLAIKISKDPQVSYDFFLTIWVNVGPQSKLKGVFL
SILKAFKKQTTEYQDMDVKELPKIICEFIDKGGKCLIVLDDVWTTDVVDAVMNVFPEKSKGHRIMITTRDGRIGRYANAN
PHMLKFLKMEESFQLLVNRVFGSNIRRCPVELIEHGESIAKQCFGVPLAVVVIAGALRGRTSKSDWKMVEDNVKHLINKD
DDPKSCLKFVEMSYVYLPEEMKACFLYCGAFPQGFEIPAWKLIRLWISEGLINSNLTGSPEDIAEYYLNDLINRNLVIVV
QKRANGQVKTCRIHDMLHQFCKIEANNEGLF
>XP_016566300.1
QDTLLEENKVVGFDEEAKVVIKRLVKGTKDLDVIPVVGLPGLGKTTLAIKISKDPQVSYDFFLTIWVNVGPQSKLKGVFL
SILKAFKKQTTEYQDMDVKELPKIICEFIDKGGKCLIVLDDVWTTDVVDAVMNVFPEKSKGHRIMITTRDGRIGRYANAN
PHMLKFLKMEESFQLLVNRVFGSNIRRCPVELIEHGESIAKQCFGVPLAVVVIAGALRGRTSKSDWKMVEDNVKHLINKD
DDPKSCLKFVEMSYVYLPEEMKACFLYCGAFPQGFEIPAWKLIRLWISEGLINSNLTGSPEDIAEYYLNDLINRNLVIVV
QKRANGQVKTCRIHDMLHQFCKIEANNEGLF
>XP_016566309.2
EPSKHLPSQHSNPVSDDDEIVGFXDSTRKLIRHLTRGTSELDVIPIVGMGGQGKTTIARKVYDKDMIVSRFDVQAWCIIS
QSYNLIELLQDIFSQVTGSKDNWDKEDILSDKLRKNLIGKRYLIVLDDMWDCMAWDDLSLCFPDGGNRSRVVVTTRLDKV
GEHVKCFTDLNFLPFLTPDESCKLLQKKVFQKEDYPPELQDVSLAVAEKCKGLPLVIILVAGIIKRNKMEASWWHEVKDA
LVEYLDHESVEXSLSTMQLSYDNLPDYLKPCLLYMGMFPEDARIPVSKLISLWIAEGFVQNIESGRLKEEIAEDYLMDLI
SSNVVMVSRRRYNGKVKYCQVHDVVLHFCLEKSRQENFM
>XP_016569402.2
VSKESLVQCLSRTNDIPNVKNNMVGRHDQRKRLVDLTRSYSGEPKVIPIVGMGGMGKTTLVKEVYNDACIRSHFDVCAWA
TVSQQHNVNEILLSLLRSTTCDTFDIDDEAKLADMLQKSLKGKRYLIVMDDIWSKEVWDDIRQCFPSQNNGSQILLTTRD
NEVACYADTENLSLQMGFMDQDDSWNLFKSTAFTNESLSSEFETIGKQIAKKCHGLPLTVVVVAGLLKSKRTIEDWENFA
KDVNSFVTNDPDDQCSHVLGLSYNHLTSDLKTCLLYFGIFPEDTQMPVKYLMRLWIAEGFLNLKNDLEGEAEKCLQELIN
RCLVLVSKKSRDETKIKSCKVHDLIFDMCLRQVQRGNLF
>XP_016572091.1
DQLGDDVVHGLDDDLEIIVNRLTGPSTDLDIVTITGMGGIGKTTLAKKAYDHFPIRYRFDILAWVTVSQEFRGRNVYLQA
LHCISKQKDSVNEKDYDKMDESELADLLQKNLKRRRYLVVVDDIWRTDVWDRIRRIFPSDNNGSRILLTTRETEVAMYAS
TSSPHEMNLLTLENSWKLLSHKVFGPKHDHPPELEDTGKEIVKKCQGLPLTISVIAGHLCKMSRTLEGWKDVARTLSEVI
ATHSDKCLEVVGLSYHHLPNCLKPCFLSMAGFLEDFQIDTRRLIQLWIAEGFIKSSEGGKSLEEVAADYLEDLISRNLIQ
ARKRRFNGEIKTCGIHDLLREFCLIEAEMTKHM
>XP_016572099.2
LSSTSNNPMANPEETIVQGLDDDLKKIVKRLTGPPSDLDIVTISGMGGIGKTTLARKAHDHPEIRYHFDIHVWVTISQEF
RPRNVLLDALHCISKKINIVDEIDYKKKNNELADLVQKKIKGRRYLFVVDDIWSMDVWDNIRGMFPDYNNGSRILLTTRE
TDVAMYANTSIPHEMNLLNLDNSWELLRDKVFGKKHVHPPELEGIGKKIVEKCQGLPLTISVIAGHLSKMARTLQSWKDV
AQTLDQIVASHPDKCLGVLGLSYHHLPIHLKPCFLSMGNFPEDFHIETWRLIQLWIAEGFIRTSGGCKRTLEEVAVDYLE
DLISRNLILVSKRRFNGEIKACVMHDLMREFCLKEANATKFM
>XP_016573675.2
IFTNSPNKPVENKLSIASKIIVGFEEEKEWIIRKLTSGPSEVDVISIVGMPGLGKTTLAYRVYNDKSVVGHFDVRAWCTV
DQERNEKKLLQRIFNQVIGLKGSFNEDGIDNDVADKLRKHLIGKRYLIVLDDLWDTATWDELTRPFPSEFQKGSRVILTS
RKKEVAVHGKCHSDPLDLRLLRLEESWELLEKRVFGEEHCPDELKDVGEKIARKCDGLPLVLDLIGGVISRKENKEALXL
EVLNNLSSFIFNDEEEVMKVIQLSYDHLSDDLKPCFLYLSSFPKDIDIVISLLKELWSDEGLVEPTDLKSVEEVMEVYVD
ELISSSLVIVRGRRHWSCQIHDLVHDFCSIKARMEKLF
>XP_016573681.2
NSPNKPVENKSSTASKIIVGFEEETEWIIRKLTSGPSEVDVISIVGMPGLGKTTLAYRVFNDKSVVGHFDIRAWCTVDQE
RNEKKLLQKIFNEIGLKERVSEDDIDDDVADKLRKHLFGKRYLIVLDDLWDTATLDELTRPFPTEFQKGSRVILTSRKKE
VALHGKCHSDPLDLRLLRPEESWELLEKRVFGEEHCPNELKDVGEKIAQKCGGLPLVLDLISGVISRKEKKEALWLEVLN
NLSSFIFKDEEEVMKVIQLSYDHLSDHIKPCFLYLASYPKDEDIYICWLKDLWSDEGLVEPSDLKSVEEVTEVYVDELIS
SSLVIVKGGSEQSCQIHDLVHDFCSIKARKEKLF
>XP_016573682.2
NSPNKPVENKSSTASKIIVGFEEETEWIIRKLTSGPSEVDVISIVGMPGLGKTTLAYRVFNDKSVVGHFDIRAWCTVDQE
RNEKKLLQKIFNEIGLKERVSEDDIDDDVADKLRKHLFGKRYLIVLDDLWDTATLDELTRPFPTEFQKGSRVILTSRKKE
VALHGKCHSDPLDLRLLRPEESWELLEKRVFGEEHCPNELKDVGEKIAQKCGGLPLVLDLISGVISRKEKKEALWLEVLN
NLSSFIFKDEEEVMKVIQLSYDHLSDHIKPCFLYLASYPKDEDIYICWLKDLWSDEGLVEPSDLKSVEEVTEVYVDELIS
SSLVIVKGGSEQSCQIHDLVHDFCSIKARKEKLF
>XP_016573683.2
NSPNKPVENKSSTASKIIVGFEEETEWIIRKLTSGPSEVDVISIVGMPGLGKTTLAYRVFNDKSVVGHFDIRAWCTVDQE
RNEKKLLQKIFNEIGLKERVSEDDIDDDVADKLRKHLFGKRYLIVLDDLWDTATLDELTRPFPTEFQKGSRVILTSRKKE
VALHGKCHSDPLDLRLLRPEESWELLEKRVFGEEHCPNELKDVGEKIAQKCGGLPLVLDLISGVISRKEKKEALWLEVLN
NLSSFIFKDEEEVMKVIQLSYDHLSDHIKPCFLYLASYPKDEDIYICWLKDLWSDEGLVEPSDLKSVEEVTEVYVDELIS
SSLVIVKGGSEQSCQIHDLVHDFCSIKARKEKLF
>XP_016574441.2
KPVINRSSIASKINVGFEEETEWIIRKLTSGPAEVDVISILGMPGLGKTTLAYRVYIEKSVVGHFDIRAWCTVDQERNEK
KLLQKIFNEVIGLKESEDYIDDDVADRLWRQLFGKRYPIVLDDLWDTATWDELTRPFPTEFQKGSRVILTSRKKEVALHG
KLHSVPLDLRLLRPDESWELLEKRVFGEERCPDELKDVGEKIARKCDGLPLVLDLIGGVISRMEKKEALWLEVLNNLSSF
IFKDEEEVMKVIQLSYDHLSGHLKPCLLYLASYPKDKNIAISWLKDLWSDEGLVEPTDLKSVEEVTEVCVDESISSSLVI
VRGGRHPSCQIHDLVHDFCSIIARKEKLF
>XP_016574523.1
IGKSSTSNNPMENPEETIVQGLDDDLKKILKRLIFPPSDLDIVTISGMGGIGKTTLARKVHDHPEIRYHFDIHVWITISQ
EFRPRTVLLDALGCISKKLNVVDQIDKKTKNNELADMVQKKLKNRRYLFVVDDIWSMDVWDSIRGIFPDYNNGSRILLTT
RETKVAMHANTSSSHEMKLLNLDNSWKLLRDKVFGAKHDYPPELEGIGKKIVEKCQGLPLTILVIAGHLFKMESTLESWK
DVAKTLDKIVVSHQDKCLGVLGLSYHHLPIHLKPCFLSMGNFPEDFHIETWRLIQLWIAEGFIRTSGGCKKTLEEVAEDY
LEDLTSRNLILVRKRRFNGEIKACAMHDLMREFCLKQANATKFM
>XP_016575980.2
KNPVESKSLTTGKIIVGFEEETNWLITKLTSGPKDLEVISIIGMPGSGKTTLAYKVYSDESVCSHFDLRAWCTVGQEYDE
TKLLVKIFNQVTSSDLKFSEEIDVADKLRKQLYGKRYLIVLDDVWDTTTWDDLTRPLPEVEKGSRIILTTRQKEVAFHGK
GNTDPLNLRLLSPEESWELIEKRAFGDQSCPDELLEVGKEIAENCKGLPLVADLIAGVIAAREKTKSAWLEVQNNLSSFI
LRSEVDVMKVIELSYDHLPHHLKPCFLYLARSVKDTAIDRDILKLLWRAEGLVEQTGMKSVDELMEIYLDNLISSSLVIA
FNEIGDVPTCKIHDLVHDFCLIKARGEKLF
>XP_016575987.2
VVNSTKKIVKSKSLTVGKIIVGFEEETNWLISNLTSGLKDLDVISITGMPGSGKTTLAYKVYNDESVSRRFDIRAWCTVG
QEYDKINLLEKVYNQVTGPDSKLSENIDVADELRRHLLGKRYLIVLDDLWDTDAWDKLTRPFPLVENGSRIILTSRDMEV
GLYGKRNTDPLNLRLLRPEESWELLEKRAFGNKSCPDELLDVGKEIAQNCKGLPLVVDLIAGVIAGREKTKSVWLEIRNN
LNSFILNSEVYVMKVMKLSYDHLPLQLKPCFLYLARYPKDNAVDRDWLKMFWCAEGLVEQTELKSLEEVMEIYLDNLISS
SLVIAFNEIGNYPTCQLHDLVHDFCLIKAKEERLF
>XP_016576182.2
TVLNSTKMTVENKSLTAGKIIVGFEEETTWLISKLTSGPKDLDVISITGMPGSGKTTLGYKVYNDKSVCSHFDLRAWCTV
DQDYDEKEVLVKLFNQVTGSDLKFSEDIDVADKLRKQLYGKRYLIVLDDVWDTTTWDELTRPFPKVEKGSRIILTTRQKE
VACHGKGITDPLNLRLLRPEESWELLEKRAFGEESCPDELLEVGKEIAQNGKGLPLVVDLIAGVIAGREKSKSVWLEVRN
NLNSFILNSEVDVMKVIELSYDHLPHHMKPCFLYLARFRKDKKINRNLLKMYWRAEGLVERMKMMNVEEEMEIFLDNLIS
SSLVIAFNEIGNLPACQIHDLVHDFCLIKAREEKLF
>XP_016576183.2
TVLNSTKMTVENKSLTAGKIIVGFEEETTWLISKLTSGPKDLDVISITGMPGSGKTTLGYKVYNDKSVCSHFDLRAWCTV
DQDYDEKEVLVKLFNQVTGSDLKFSEDIDVADKLRKQLYGKRYLIVLDDVWDTTTWDELTRPFPKVEKGSRIILTTRQKE
VACHGKGITDPLNLRLLRPEESWELLEKRAFGEESCPDELLEVGKEIAQNGKGLPLVVDLIAGVIAGREKSKSVWLEVRN
NLNSFILNSEVDVMKVIELSYDHLPHHMKPCFLYLARFRKDKKINRNLLKMYWRAEGLVERMKMMNVEEEMEIFLDNLIS
SSLVIAFNEIGNLPACQIHDLVHDFCLIKAREEKLF
>XP_016576184.2
TVLNSTKMTVENKSLTAGKIIVGFEEETTWLISKLTSGPKDLDVISITGMPGSGKTTLGYKVYNDKSVCSHFDLRAWCTV
DQDYDEKEVLVKLFNQVTGSDLKFSEDIDVADKLRKQLYGKRYLIVLDDVWDTTTWDELTRPFPKVEKGSRIILTTRQKE
VACHGKGITDPLNLRLLRPEESWELLEKRAFGEESCPDELLEVGKEIAQNGKGLPLVVDLIAGVIAGREKSKSVWLEVRN
NLNSFILNSEVDVMKVIELSYDHLPHHMKPCFLYLARFRKDKKINRNLLKMYWRAEGLVERMKMMNVEEEMEIFLDNLIS
SSLVIAFNEIGNLPACQIHDLVHDFCLIKAREEKLF
>XP_016580646.2
LKSQTYTLSGIPEHDGEQPENIVVGHETEYKMILDQLVRGERELEVVSIVGMGGIGKTTLATKLYRDPCIMPHFDLLAKA
TVSQEYCARNVLLGLLSSSRDESYDQLADRLQKLLKGKRYLVVIDDIWTTGAWDDIKLCFPDCNKGSRILLTTRNVEVAE
YASSGKPLYHMRLMNFDESWSLLYEKVFAKDSFPPQFEQLGKQIALKCGGLPLAIVVIAGLLSKLGKALSEWQSVAANIG
SAVSTDVDIQCMRVLALSYHYLPHHLKPCFLYFAIFPEDELVFVDKLVELWVVEGFLKVVEMKSIEEVARKNIKDLIDRS
LISICHSRFDGKIESCGMHDMIRELCLREARNLNFV
>XP_016582092.1
NRMLQHMEGDIVQGLDEDLEIIVRRLTEPLSDLDIITITGMGGIGKTTLARKAHDHLKIRYHFDIRVWVTISQVYGSRNV
LLEALRCISKQTNIDIGKDYDKKNNNELADLVQKKLKGPRYLVVVDDIWSTDVWDSVRRIFPDCNNRSRILLTTRETRVA
IYANPISRHEMNPLNSDNSWKLLCDKVFGPNYDHPPELEEIGKQLAEKCHGLPLTITVIAGHLSKVARTLGSWMDVFRTM
SEIIASHPDKCLGVLGLSYHHLPNHLKPCFLSIGSTFPEAYQVETWRLIQLWIAEGFIRSPESDKSLEEVAEDYLEDLIG
RNLIIVNKRRFNGEIKVCGMHDLLREFCLTEVEMTKFM
>XP_016582095.2
SHSRDTQQCTSSQFTLNQNDITVGLDEDLLKIKDRLIVQSSSLKVVPIVGMGGIGKTTLARRVYDDALITYHFYVRAWIN
VSQGFNTRDIFLGILRSISLVNDEEEKNSTTEQLAERVYQSLKGRKYLIVLDDMWSIQAWQQVRRPFPDDHNGSRILLTT
RLVDVASCASSGNSLHQMRFLSMEESWTLLRDKVFGNSSYPPELVKIGRYIAHRCQGLPLAVVAIGGLLSAMSKETGSWK
TVAEKVGSLVTSDTMDCLSILSLSYNHLPQYLKPCFLYMGVFSKNREIPVWKLIRLWIAEGFIKKVEDKNLEDVAEENLR
ELVDRSLVLAGKWNSLGKLKTCKMHDLVRDMCLREARNENFI
>XP_047249387.1
VSTRSLARDMSSEKLPNLEASNNMVGSGKQKKRVLEEIRGGSSDEQKIFPIVGMGGIGKTALAKQVFNHPSIQSHFDIRA
WATISKEYNVKEILLSLLQSIIKINDKVYCRSEAELADLLQKYLKRKRYLIVKDDIWNYKAWDETRQCFPIINNGSRILL
TTRHTEVALYASSSNLLLKMNLMNSDESWYLFKSKAYANERFPFELKATGKEISKRCHGLPLTIVVVAGLLSKSKSTKEE
WKNVAENIKSFLMKDPAEQCLCVVALSYNYLPNDLKACLLYLGIFPEDSEISVKKLVRLWIAEGFLKLEGDLEEAAENRL
QDLVDTCLTLASQKSADGRKIKTCRVHVLVNELCLREAQRENFL
>XP_047250120.1
TVKHVATQHSNLMTAEEIVGFRNDTEKMIQYLTRGTNELDVVPIVGMGGQGKTTIARKVYNHDIVISHFDVRAWCIISQT
YNRRELLQDIFNQVTNSNDKGDKDDVLADILKKNLTWKRYLIVLDDMWDGAAWDDFCLCFPDVGNRSRIVVTTRLEKVGE
HVKRYTDLYFLPFLTPDESCKLLQKKVFQEEDFPLELQDVSLAVAKRCRGLPLVVVLIAGIIKKRPMEESWWHEVKNALF
SYLGESEEYSLSTMQLSYDNLPDHLRPCLLYIGMFPEDARIPVSKLISLWIAEGFMQNVESGRLMEEAAEGYLMDLISSN
VVMVSKREYNGKVKYCHVHDVVLHFCMERSREEKFM
>XP_047252092.1
DVQVGSSCVLSRTNAPTLNDDVVVGFNDVEEKIIDGLTRGMTERDVISIVGMPGLGKTTLAKKVFNDEKVLNYFDKRAWC
YVSEVYKNKELLLEILSQVLEDVDEATKMKDDADLAVLLYRKLKRKRYLIVLDDLWDIKAWDDLRRSFPDDDNGSRILVT
SRLQHLASQVESDTKPDNHPTPLRFFTVEESWELLQKKVFATDCCPRNLKEPGMRIARSCHGLPLAVTLVAGILARTEKI
ESWWNEVAESISSYIVDDPNQCRVILELSYKHLPDYLKPCFLYFGEFLMHPHIPVRKLIWLWIAEGFVSKTEGESFEDIA
EDYLTDLIGRSLVMATKKSTNGSVKVCRVHDLLREYCKRKAEEDNFF
>XP_047252093.1
DVQVGSSCVLSRTNAPTLNDDVVVGFNDVEEKIIDGLTRGMTERDVISIVGMPGLGKTTLAKKVFNDEKVLNYFDKRAWC
YVSEVYKNKELLLEILSQVLEDVDEATKMKDDADLAVLLYRKLKRKRYLIVLDDLWDIKAWDDLRRSFPDDDNGSRILVT
SRLQHLASQVESDTKPDNHPTPLRFFTVEESWELLQKKVFATDCCPRNLKEPGMRIARSCHGLPLAVTLVAGILARTEKI
ESWWNEVAESISSYIVDDPNQCRVILELSYKHLPDYLKPCFLYFGEFLMHPHIPVRKLIWLWIAEGFVSKTEGESFEDIA
EDYLTDLIGRSLVMATKKSTNGSVKVCRVHDLLREYCKRKAEEDNFF
>XP_047252369.1
EFSSSTNDILNVNNNMVGRDDQRKRLVEYLTGNYSGEPKVIPIVGMGGIGKTTLAKEVYNHESILCRFDVRAWATVSQQH
NIKEILLSLLQSTIEMNDTVKTKGQVELEDMLQKSLKRKRYLIVLDDIWSCKVWDGARQCFPTEDNAGSRILLTTRNNEV
SCYADTENVSLRMIRIVTMSFMDQDESWSLFKSAALPSEALPFEFETTGQEIAEKCQGLPVIIVVAAGLLKSKKAIEDWE
NIAKDVKSFVTNDPDELCSHMLGLSYNHMTRDLKACLLHFGFFPEDSEIPAKKLMRSWIAEGFLQLENDLEGEAEKCLQE
LVDRCLVLISKKSRDGTKIRSCNKVHDLIYDLCVREIQRENIF
>XP_047252434.1
QNLTLESTSQHALQQTESMMIACENEFEMIRDQLTTGTSQLDVVSIVGMGGIGKTTLANKIYNDQFILSRFDIREKATVS
QEYCARNVLICLLSSVSGSRKIDESYEQQDDGQLADRLQKLLKGKRYLIFIDDIWAKEAWDDVKLCFPDCNCGSRILLTT
RNMEVAEYASSGKPPCQMSLLNHDESWNLLRIKVFENACFPPEFEKVGIQIALNCKGLPLAIVVIAGLLLKIGKSLDEWK
SVSENITSLISTDLDVQCMRVLALSYHHLPHHLKPFFLYFATFPEDEQISVNKLVNLWVAEGFSSKEYADVNLRVPEGFS
SKEWAAKRFPSEEYAEQCLTDLIDRSLIFIHHLSFDGKIKACGMHDVIRELCLREANNLNFV
>XP_047252517.1
SLVHDFSSSTNDILNVNNNMVGRDDQMKRLLEDLTGSYSGEPKVIPIVGMGGIGKTTLAKEVYNHESILRRFDVRAWATV
SQPHNIKEILLSLLQSTIKMDDTVKTKGEAELEDMLQKSLKKKRYLIVLDDIWSCEVWDGVRRCFPTEDNAGSRILLTTR
NNEVARDADTENLSMQMNFMDQDESWNLFKSAAFSNEALSFEFETIGKKITEKCHGLPLTIVVVAGLLKSKRAIEDWESV
SKDVTSFITNDPDEHCSRVLGLSYNHLTSDLKACLLQFGVFEEDSEIPAKKLMKTWMAEGFLKLENDLEGEAEKCLQELI
DRCLVLVCKKSLDGTKIRSCKVHDLIYDLCVREIQRENIF
>XP_047252518.1
SLVHDFSSSTNDILNVNNNMVGRDDQMKRLLEDLTGSYSGEPKVIPIVGMGGIGKTTLAKEVYNHESILRRFDVRAWATV
SQPHNIKEILLSLLQSTIKMDDTVKTKGEAELEDMLQKSLKKKRYLIVLDDIWSCEVWDGVRRCFPTEDNAGSRILLTTR
NNEVARDADTENLSMQMNFMDQDESWNLFKSAAFSNEALSFEFETIGKKITEKCHGLPLTIVVVAGLLKSKRAIEDWESV
SKDVTSFITNDPDEHCSRVLGLSYNHLTSDLKACLLQFGVFEEDSEIPAKKLMKTWMAEGFLKLENDLEGEAEKCLQELI
DRCLVLVCKKSLDGTKIRSCKVHDLIYDLCVREIQRENIF
>XP_047252525.1
NKTSKEYTTVEEITIGRDDQREWLLNYLTTSYSGEPKVIPIVGMGGIGKTTLAKEVYGNKSVLRRFDIRSWATVSQQHNR
KEILLCLLQSAIKMDDSVRMKGEAELADMLQKSLKRKRYLIVLDDIWSCEVWDRVRRCFPTEDNAGSRILLTTRNNEVAC
YADTENLSLQMDLMGPDESWSLLKSAAFSSEALPYGFEAVGKQIADECHGLPLTIVVVAGLLKSKRAIEDWESVAKDVKS
FVMNDPDERCSRVLGLSYNHLTSDLKACLLHFGIFPEDSEIPVKNLKRSWIAEGFLKLENDLEGEAEKCLQELVDRCLVL
VCKKSLDGTKIRSCKVHDLIYDLCVREIQRENIF
>XP_047252526.1
NKTSKEYTTVEEITIGRDDQREWLLNYLTTSYSGEPKVIPIVGMGGIGKTTLAKEVYGNKSVLRRFDIRSWATVSQQHNR
KEILLCLLQSAIKMDDSVRMKGEAELADMLQKSLKRKRYLIVLDDIWSCEVWDRVRRCFPTEDNAGSRILLTTRNNEVAC
YADTENLSLQMDLMGPDESWSLLKSAAFSSEALPYGFEAVGKQIADECHGLPLTIVVVAGLLKSKRAIEDWESVAKDVKS
FVMNDPDERCSRVLGLSYNHLTSDLKACLLHFGIFPEDSEIPVKNLKRSWIAEGFLKLENDLEGEAEKCLQELVDRCLVL
VCKKSLDGTKIRSCKVHDLIYDLCVREIQRENIF
>XP_047252527.1
NKTSKEYTTVEEITIGRDDQREWLLNYLTTSYSGEPKVIPIVGMGGIGKTTLAKEVYGNKSVLRRFDIRSWATVSQQHNR
KEILLCLLQSAIKMDDSVRMKGEAELADMLQKSLKRKRYLIVLDDIWSCEVWDRVRRCFPTEDNAGSRILLTTRNNEVAC
YADTENLSLQMDLMGPDESWSLLKSAAFSSEALPYGFEAVGKQIADECHGLPLTIVVVAGLLKSKRAIEDWESVAKDVKS
FVMNDPDERCSRVLGLSYNHLTSDLKACLLHFGIFPEDSEIPVKNLKRSWIAEGFLKLENDLEGEAEKCLQELVDRCLVL
VCKKSLDGTKIRSCKVHDLIYDLCVREIQRENIF
>XP_047252528.1
NKTSKEYTTVEEITIGRDDQREWLLNYLTTSYSGEPKVIPIVGMGGIGKTTLAKEVYGNKSVLRRFDIRSWATVSQQHNR
KEILLCLLQSAIKMDDSVRMKGEAELADMLQKSLKRKRYLIVLDDIWSCEVWDRVRRCFPTEDNAGSRILLTTRNNEVAC
YADTENLSLQMDLMGPDESWSLLKSAAFSSEALPYGFEAVGKQIADECHGLPLTIVVVAGLLKSKRAIEDWESVAKDVKS
FVMNDPDERCSRVLGLSYNHLTSDLKACLLHFGIFPEDSEIPVKNLKRSWIAEGFLKLENDLEGEAEKCLQELVDRCLVL
VCKKSLDGTKIRSCKVHDLIYDLCVREIQRENIF
>XP_047252530.1
TVQDFPSSSRNIQNVENNMVGRDDQRERLLNDLTTDFSGEPKVIPIVGMGGIGKTTLAKEVYNQKSILCRFDVHAWATVS
QQHNRKEILLGLLRSTIKMDDTVETKKRYLIVLDDIWSCEVWDGVRRCFPTEDNAGSRILLTTRNNEVACYADTENLSLR
MSFMDQDENWSLFKSAAFSSEALPYEFETVGKQIADECHGLPLTIVVVAGLLKSRRAIEDWESVAKDVKSFLTNDLDEQC
SRVLGLSYNHLTSDLKTCLLHFGIFPEDSEIPVKKLMRSWMAEGFLKLENDLEGEAEKCLQELVDRCLVLVYKKSLDGTK
IRSCKVHDLIYDLCVREIQRGNVF
>XP_047252589.1
KESTVQEFPISAKDILNVENIMVGRDDQRKWLVEDLTRSYSSKPKVIPIVGMGGIGKTTLANEVYNDACIHSHFDVCAWA
TVSQQQNVKEILLSLLRSTKSDTFDMNDEAKLADRLQKSLKGKRYLIVLDDIWKTEAWDAVRLCFPSENKGSGILLTTRN
TEVARDAGTENLSLQMDLMGPDESWNLFKSVAFANEALPSEFETIGKQIAEKCHGLPLTIAVVAGLLRSKRAIEDWENVA
KDVKSFVTNDADERCSRVLRLSYNHLPSDLKTCLLHFGIFPEDNEIPAKNLMRMWMAEGFLKLENDLEGGAEKCLQELVD
RCLVLVCKKSLDGTKIRSCKVHDLIYDLCVREIQRENIF
>XP_047252590.1
KESTVQEFPISAKDILNVENIMVGRDDQRKWLVEDLTRSYSSKPKVIPIVGMGGIGKTTLANEVYNDACIHSHFDVCAWA
TVSQQQNVKEILLSLLRSTKSDTFDMNDEAKLADRLQKSLKGKRYLIVLDDIWKTEAWDAVRLCFPSENKGSGILLTTRN
TEVARDAGTENLSLQMDLMGPDESWNLFKSVAFANEALPSEFETIGKQIAEKCHGLPLTIAVVAGLLRSKRAIEDWENVA
KDVKSFVTNDADERCSRVLRLSYNHLPSDLKTCLLHFGIFPEDNEIPAKNLMRMWMAEGFLKLENDLEGGAEKCLQELVD
RCLVLVCKKSLDGTKIRSCKVHDLIYDLCVREIQRENIF
>XP_047252616.1
STVQEFHSSSKDIRNVENNMVGRDDQRKLLVEDLTRSYSGEPKVIPIVGMGGIGKTTLVNEVYNDACIRSHFDVCAWATV
SQQHNVKEILLSLLRSTKGGTIDMNDEAELASMLQKSLKGKRYLIVLDDMWKTEAWDAVRLCFPSQNNGSGILLTTRNTE
VAHDAGTENLSLQMDLMGPNESWNLFKSVAFANEALPSELETIGKRIAEKCHGLPLTIVVVAGLLKSKRAIEDWKSVAKN
VKSLVTNDPDERCSRVLGLSYNHLTSDLKACLLHFGIFREDSEIPVKKLMRSWMAEGFLKLENDLEGEAEKCLQELVDRC
LVLACKKSIDGTKIRSCKVHDLIHDLCVREIQRENIF
>XP_047252618.1
TVQEFHSSSKDIRNVENNMVGRDDQRKLLVEDLTRSYSGEPKVIPIVGMGGIGKTTLVNEVYNDACIRSHFDVCAWATVS
QQHNVKEILLSLLRSTKGGTIDMNDEAELASMLQKSLKGKRYLIVLDDMWKTEAWDAVRLCFPSQNNGSGILLTTRNTEV
AHDAGTENLSLQMDLMGPNESWNLFKSVAFANEALPSELETIGKRIAEKCHGLPLTIVVVAGLLKSKRAIEDWKSVAKNV
KSLVTNDPDERCSRVLGLSYNHLTSDLKACLLHFGIFREDSEIPVKKLMRSWMAEGFLKLENDLEGEAEKCLQELVDRCL
VLACKKSIDGTKIRSCKVHDLIHDLCVREIQRENIF
>XP_047252619.1
TVQEFHSSSKDIRNVENNMVGRDDQRKLLVEDLTRSYSGEPKVIPIVGMGGIGKTTLVNEVYNDACIRSHFDVCAWATVS
QQHNVKEILLSLLRSTKGGTIDMNDEAELASMLQKSLKGKRYLIVLDDMWKTEAWDAVRLCFPSQNNGSGILLTTRNTEV
AHDAGTENLSLQMDLMGPNESWNLFKSVAFANEALPSELETIGKRIAEKCHGLPLTIVVVAGLLKSKRAIEDWKSVAKNV
KSLVTNDPDERCSRVLGLSYNHLTSDLKACLLHFGIFREDSEIPVKKLMRSWMAEGFLKLENDLEGEAEKCLQELVDRCL
VLACKKSIDGTKIRSCKVHDLIHDLCVREIQRENIF
>XP_047252621.1
ESTVQEFPSSPKDILNVENCMVGRDDQRKRLVEDLTRSKSVEPKVIPIIGMGGIGKTTLANEVYKDACIRSHFDVCAWAT
VSQQHNAKEILLSLLRSTKGDTFDMNDEAELANMLQKSLKGKRYLIVLDDMWKTEAWDAVKLCFPSGNKGSVILLTTRIT
EVARDAGTKNLSLQMDLMGPDESWLLFKSVAFSSEELPSDLKTIGKQIAEKCHGLPLTIAVIAGLLKSKRAIADWENVAK
DVKPFVTNDPDKQCSRVLGLSYNHLTSGLKTCLLHFGIFPEDSEIPTKKLMRSWMAEGFLKLENDLEREAEKCLQELVDR
CLVLVCKTSLDGTKIRSCKVHDLIYDLCVREIQRENIF
>XP_047252623.1
VHDFSSSTNDILNVNNNMVGRDDQKERLLEDLTISYSGELKVIPIVGMGGIGKTTLTKEVYNNKSVLRRFDVRAWATISQ
QHNRKEILLGLLQSTIKMDDTVKTRGEAELADMLQKSLKRKRYLIVLDDIWSCEVWDGVKRCFPTEDNAGSRILLTTRNN
EVACYADTENLSLRMNFMDQEESWNLFKSAAFSNETLLSKYENIGKQIAHECHGLPLTIVVVAGLLKSKREIDDWESVAK
DVRSFVTNDPNKQCSRLLGLSYDHLTSDLKTCLLHFGIFPKDSDIPVKRLVRSWMADGFLKLENDLEGEAEKCLQELVDR
CLVLVCKKSVDGTKIRSCKVHDLIYDLCLREIQRENIF
>XP_047253384.1
LTMPSRDMINVAKQEELVGFTDKRHRLIDQLTRGSSQLSVIAIVGKPGVGKTTLAKRFYNDPGVSNHFDICAFLTVSRVY
DNRELLLEILRDITGHNDTVDGRIFSDLPEMLVERLHGKRFLIVMDDVWDAEAWNVLSASLPKDDSTGSRILLTTRSDDV
AQYTAAGFQLHNIHHLRPLGEEDSRILLEKKIFQQESCPPELKGLAKQLSKKTKGLPFAIILVAGILANAEKTAEHWTEV
QESLDQTKIDGNDQDLSSIIGMSYQGLPDCLRHCFLYFGAFPQDDEILTSKLIRLWIAEGLIQQTEGKSLEDVAVDYLML
LIGRGLIMAEQKSSKDRVKSCRVRDLIREFCLAKAKQENVY
>XP_047253397.1
PYRHSFTTNVENDVVGLDDDLEKIIDRLLGSSSEREVVAITGMGGIGKTTLAKKAYDYPRVRSRFDVHAWVTVSREFGMR
RLLLSLVRCIPGMTDKFLEKTEDQLAVSLYRKLKDRRYLIVIDDIWSTKVWDDVTRCFPDDDNGSRIILTSRLQDVAAYA
DPDSPLHEMGTLSLDDSWKLLSIKVFGANDLCPSELEDIGKQIAEKCGGLPLAILVVAGHLSRIARRRESWIIVAKTVSS
VVANDPDKCLGVLGMSYSYLPNHLKPCFLSIGAFPEDFEIKAGTLIQVWAAEGFLKVERLKSLEKVAEECLEDLVSRNLI
MIRKRRFNGEIRSCGVHDLLRDLSLREAQKEKFL
>XP_047254423.1
ESNSEYSPNLQATVLELDDDLMTIKSRLIGPPSKLDVISIVGMGGIGKTTLARQVYDDIYMEHHFYIRAWITVSQMHQHR
EMLLGILRCFSLVNDNTYLKSTEQLAEQVYRSLKGRRYLIAMDDVWDTSAWDVVKRSFPDDKNGSRVILTSRIANVGIYA
SSGSPHYMQCLSVEESLKLFNLKAFGRETCPLELEKATKQIVEKCQGLPLAIVVVAGFCSKISKTENCWEDVAHKIGMVV
SRGTEECLDLLTLSYNHLPHHLKPCFLYMGAFPKDFEISVSRLIKLWIAAEYVRCKPEKDFEEVADGYLRDLIDRSLIMV
KRRTSSGKVKTCEVHDLLHDLILRVAWKERSI
>XP_047254424.1
ESNSEYSPNLQATVLELDDDLMTIKSRLIGPPSKLDVISIVGMGGIGKTTLARQVYDDIYMEHHFYIRAWITVSQMHQHR
EMLLGILRCFSLVNDNTYLKSTEQLAEQVYRSLKGRRYLIAMDDVWDTSAWDVVKRSFPDDKNGSRVILTSRIANVGIYA
SSGSPHYMQCLSVEESLKLFNLKAFGRETCPLELEKATKQIVEKCQGLPLAIVVVAGFCSKISKTENCWEDVAHKIGMVV
SRGTEECLDLLTLSYNHLPHHLKPCFLYMGAFPKDFEISVSRLIKLWIAAEYVRCKPEKDFEEVADGYLRDLIDRSLIMV
KRRTSSGKVKTCEVHDLLHDLILRVAWKERSI
>XP_047254713.1
DTLDTEELTNTPRMTEEVVGFEDVMEKLREQLISGSKQLDVISVVGMPGLGKTTVANKLYSDEFVVSRFEIRAQCCVSQA
YSRRNVLLSILRDAIGESPTLAKLSTDILADQLRKILLRKRYLILVDDVWEASVWDDLRCCFHDDNNGSRIILTTQHGGV
AENAKSVSDPLYLRLLNDDESWKLLKQKVFGEESCSVLFSNIGKEIANKCRGLPLSIVLVAGMLTKMKKSEICWKQVAMN
LCTDILSNSKTIIEQSYQSLPYHLKPCFLYFGVFLEDKEINVSILTWLWIAEGFIKSRDDKSLEDIAEGYLESLIGRNLV
TVAKWSSSGKVKTCRIHDLLLCFCKERAKEKNLL
>XP_047255206.1
LTTTSYSLVKNNTEETTFVGMKDDLDAIVNCLNAQMKELIVISVVGMGGIGKTTLARKVFDDSTIRCRFDKHAWVTISEQ
YNKRKMLLEVASSVGGIINQETSNDRLMEIVYRGLKGRKFLIVIDDIWSTEAWDQVRRIFPNDYNKSRIILTTRLKNVAD
YASSPDFPPHDVSFLSLDDSWKLFTGRLFRMDPCPLQLVKIGKHIIQQCQGLPLSIVVIAGLLGKIGLTRDNWKKIEENL
NSFFGGFPEDLEIRVSKLIRSWIAEQFIKERSNKRLEVVAEEYVQELMDRNLILAGRRKPNGRIKTCKIHDLLRQLCIRE
AQIENVV
>XP_047255313.1
KTTHQPEKKNPSSEEDDSFGFEEEASTVINRLIGGPKNIETVPIIGMLGIGKSTLARKVSKDPRIVNEFPNCIWVDVSQT
YNTKEILLKILGDLKKELDSTKTEGQLANEIRMSLDNGRCLIILDDVWNQNIVSFFFESIVPRNYNSHRIMITTRDEDVA
THRNVHKLNILDKDRSWLLLEKKVIKKGSCPRPDFEEPGRAIAEKCGGLPFSIEVIAEDLAKKKAKWEWDKVIQDNIGES
LIKREDLLKSVKKSYDMLSCRAKACFLYCATFPKDHDISAWKLIRLWIAEGFVEHDKNLTPEKQAENYLNDLTKKNLVMI
KARTCDGRIKKCRIHNLLYEFCKKEASKEDLF
>XP_047255397.1
KKGHELTQGPSLEDDEVVGFDEEANKVIKRLFEGPAESLDIVPVVGMPGLGKTTLARKIYNDSKLSYEFFSIIWVYIGQS
YKIKDIFLNILKFFTKRIEDHLNDDVDTLANVISVYMSKGGRCFIVLDDVWEAIVIDYVKKVFPENKKGHRIMMTTRDVY
LATYANPDPHDLKFLTPQESFELLVKRVFGNGSCPDELVGLGEKIAGSCDGVPLAVVVIAGALRGRPNKSDWQRVQKNVA
QHLYKNSQESCLKFVQMSYDRLPQEVQTCFLYCGIFPRGFDIASWKLIRMWIAEGLIKPQQTYTLEEIAELHLNDLVNRN
LLILMQKRSDGQIKACRLHDMLHEFCRKEATNKWLF
>XP_047255569.1
SHTSSVLARTLRIDDEIVGFEDEIGTLIRQLTGGSKKRDIISIVGMPGAGKTALANRLFLDKSVVRHFDVHARCYMSSAH
SRRERLLSILEMLHVSIDESSLLSKKTNDLAAMLRKILHTGRYLILLDDVPDARAWDDLEPCFCDTNNGSRILLTTRHYN
VANNVKLLSEPLCLRMLDDGESWMLLKKKVFGEGFCSPLLEKVGRKIARKCGGLPLSIVFVACILARKERAEQCWKQVAR
SLGSEIPCYPENIIEQSYQDLPYHLKSCFLYFGMFSDQEEINISKLTLLWIGEGFVKGDEHKSLEDIAEGYLKNLVESNL
VMLAKRSYGGKVKVCRIHDILFHFCKARAHTENLI
>XP_047255570.1
SHTSSVLARTLRIDDEIVGFEDEIGTLIRQLTGGSKKRDIISIVGMPGAGKTALANRLFLDKSVVRHFDVHARCYMSSAH
SRRERLLSILEMLHVSIDESSLLSKKTNDLAAMLRKILHTGRYLILLDDVPDARAWDDLEPCFCDTNNGSRILLTTRHYN
VANNVKLLSEPLCLRMLDDGESWMLLKKKVFGEGFCSPLLEKVGRKIARKCGGLPLSIVFVACILARKERAEQCWKQVAR
SLGSEIPCYPENIIEQSYQDLPYHLKSCFLYFGMFSDQEEINISKLTLLWIGEGFVKGDEHKSLEDIAEGYLKNLVESNL
VMLAKRSYGGKVKVCRIHDILFHFCKARAHTENLI
>XP_047255571.1
SHTSSVLARTLRIDDEIVGFEDEIGTLIRQLTGGSKKRDIISIVGMPGAGKTALANRLFLDKSVVRHFDVHARCYMSSAH
SRRERLLSILEMLHVSIDESSLLSKKTNDLAAMLRKILHTGRYLILLDDVPDARAWDDLEPCFCDTNNGSRILLTTRHYN
VANNVKLLSEPLCLRMLDDGESWMLLKKKVFGEGFCSPLLEKVGRKIARKCGGLPLSIVFVACILARKERAEQCWKQVAR
SLGSEIPCYPENIIEQSYQDLPYHLKSCFLYFGMFSDQEEINISKLTLLWIGEGFVKGDEHKSLEDIAEGYLKNLVESNL
VMLAKRSYGGKVKVCRIHDILFHFCKARAHTENLI
>XP_047255893.1
HDDIEQPLSSKKDVVVGLDDDFLSIADKLTGYPSKLDVVVIIGMGGIGKTTLAKRIYHDKLIEYHFYVRGWITISQRYKL
RNLLLDLLDCTSQVPAFRLDEMENEELAEQLYKSLKGRRYLIVMDDVWNAEAWNDVRRCFPNDNNGSRVMVTSRILKVAR
FISPLNAPHVMRFLTVDESWKLLQEKLCGLDSRLCCDDEMGWIGKQIAEKCKGLPLAIVMVAGILSKVSATASRWRYVAK
SIHSSFVKQEYSRQCLDILALSYKHLPHHLKACFLYMGAFPEDVEIPVWRLIRLWTAEGFIKLESPKTLEWIAREYLQDL
IDRSLILVGKRSFGRIKTCSIHDVLRNFCLEEAQREKLL
>XP_047256929.1
ALNTVPAQTSNLARFPMMNEEIVGFEDVIENLRDQLIKGTKGRDVISVVGMPGLGKTTLAYRLYYDRLITSHFDIRAQCC
VSQVYSRKDLLVAILRDAVNVDSGCREKQADELADQLRKTLFSKRYLILLDDVWETSVWDDLIGCFQDVNNGSRVILTTR
NHEVATYARFQSDPHPLRMFNNDESWELLRKKVFGEESCPLLLNNIGQQIAMKCGQLPLSVALVAGILAEMEKKVECWEQ
LANNLGPHIQKDSRSVIEQSYQILPYHLRSCFLYFGAFLEDNVIDVSKLTWLWISEGFIRSCEGKSLEDIAEGYLENLIG
RNLVMGTKRSPQGKIKACRIHDLLHDFCKERAKEEMRI
>XP_047256930.1
ALNTVPAQTSNLARFPMMNEEIVGFEDVIENLRDQLIKGTKGRDVISVVGMPGLGKTTLAYRLYYDRLITSHFDIRAQCC
VSQVYSRKDLLVAILRDAVNVDSGCREKQADELADQLRKTLFSKRYLILLDDVWETSVWDDLIGCFQDVNNGSRVILTTR
NHEVATYARFQSDPHPLRMFNNDESWELLRKKVFGEESCPLLLNNIGQQIAMKCGQLPLSVALVAGILAEMEKKVECWEQ
LANNLGPHIQKDSRSVIEQSYQILPYHLRSCFLYFGAFLEDNVIDVSKLTWLWISEGFIRSCEGKSLEDIAEGYLENLIG
RNLVMGTKRSPQGKIKACRIHDLLHDFCKERAKEEMRI
>XP_047257265.1
NAVTAHKSSNLVRSSRMNEEIIGFEDVIEKLRDQLIKGTKGRDVISIIGMPGLGKTTLAYRLYYDWSVSSHFDIRAQCCV
SQLYSRKELLMAILRDAINEKFESSEKQPDELAYQLHRTLFSRRYLILVDDVWETSVWDDLVGCFRDANNGSRIILTTRN
LDVANYTRFYSDPLQLRMFNEDESWELLRKKVFGEESCPPLLTEVGQQIAKKCGQLPLSVVLVAGILSELEKEEECWERF
ANNLGPHIHKDSRAIIEQSYQILPYHLRSCFLYFGAFPEDSVVHVSTLAQLWISQGFVKSCEGKILEDIAEGYLENLIGR
NLVMGIKRNSQGKIKTCCLHDLLHDFCKERSEEENFI
>XP_047257266.1
NAVTAHKSSNLVRSSRMNEEIIGFEDVIEKLRDQLIKGTKGRDVISIIGMPGLGKTTLAYRLYYDWSVSSHFDIRAQCCV
SQLYSRKELLMAILRDAINEKFESSEKQPDELAYQLHRTLFSRRYLILVDDVWETSVWDDLVGCFRDANNGSRIILTTRN
LDVANYTRFYSDPLQLRMFNEDESWELLRKKVFGEESCPPLLTEVGQQIAKKCGQLPLSVVLVAGILSELEKEEECWERF
ANNLGPHIHKDSRAIIEQSYQILPYHLRSCFLYFGAFPEDSVVHVSTLAQLWISQGFVKSCEGKILEDIAEGYLENLIGR
NLVMGIKRNSQGKIKTCCLHDLLHDFCKERSEEENFI
>XP_047257480.1
ARTSSSPGKSSIEENMIVGMEDDFNTILDRLTAQTDELTFIPIFGMGGIGKTTLARKVYDDSSIRSRFDKHAWVTISEEY
NERQMLLEISSSITGSNQEMSNDQLMEVVYRGLKGRRFLIVIDDIWNADTWDQMQRIFPNDGNKSRILLTRLKYVADYVS
CPDFPPHRKSFLSLENSWNLFTEKIFQKDPCPALLEEIGKHIVHQCRGLPLSIVVVAGLLGKMDPTHDNWKRVEGNMNSF
FGTVSERCQSTLSLSYSYLPQYLRACFSILXRFSEHKEIYVSMLIRLWIAEKFIRARSNKRLEVVAEEYVEELTDRSYIL
VGTRRANGRIKTCKIHDLRQLCIRE
>XP_047257527.1
PSESKSSIVGQILVGFEEETEWIIRQLTSGPAEIDVIFIVVGMPGLGKTTLDHKVYNNKCVADHFDVHAWCTVDQERNMK
KFLQKLYNQVIGLKERYNENDVDDDVVDNLXKQLFEKRYLIILDDVWDTATWDDLTMSFPEVKKGSRVILTSRKKEVALH
GKRHSDPLDLRLLRPDESWELLXRVFGEDCCPDELKDVGEKIARKCDGLPLVLDLIGGVIAKKEKKEALLLDALDNLSSS
NLKDEEEVIKVIQLSYDHLSDHLKPCLIYLASYSKDEEIAISDLTDLRIAEGLVELSGMAVYVDELISSSLVIVSNRRWR
SCKIHDLMHDFCSIKARKEKLF
>XP_047258303.1
KAQNLTITSTSQHTLERENMMVGREIEFEMVQDQLARGASEVEVVSIVGMGGIGKTTLANKLFCDPFIVSRFDIRAKVTI
TQEYCTRNVLLDLLFSISGSGRTGGLCEQQDDGQLADQLQKLLKGRRYLIVIDDIWAKEAWDDIKLCFPDCNCRSRILMT
TRNMEVAEYASSGKLPYQLLFLSSVESWNLLYEKVFVKECFSPEFENIGKQIALNCKGLPLTIVVISGLLQKIGKSLDKW
KSVAENVSSVVSTDLDVQCMKVLALSYHHLPQHLRACFLYFAIFPVDKLIFVNKLVRLWAAEGFLKVDEMKNMEEVGKEC
LKDLTDRNLIFIHRVSRLDGKIKACGMHDMIRELCLREARNTNFV
>XP_047258567.1
PVESKSLTVGKIVVGFEEETQSIISKLTSVEKDLDVISIIGMPGSGKTTLAYKVYNDESVSRRFDIRAWCTVGQEYDKRN
LLEKVYNQVTCPDSKLSENIDVADELRRHLIGRRYLIVLDDLWDTDAWDKLTRPFPLVENGSRIILTSRDMEVGLYGKRS
TDPLNLRLLRPEESWELLEKRAFGNDYCPDELLDVGKEIAENCKGLPLVADLIAGVIAGREKKKSEWLEVRNNLNSFSLN
SEVDVMKVIDSEVMKVIELSYDHLPCHLKPCLLYLARFPKDTTMETDVLKMYWHAEGLVEQTEMMSMEEVMEVYLDNLIS
SSFVILFNERGNHPTCQLHDLVHYFCFTKARKENLF
>XP_047258569.1
PVESKSLTVGKIVVGFEEETQSIISKLTSVEKDLDVISIIGMPGSGKTTLAYKVYNDESVSRRFDIRAWCTVGQEYDKRN
LLEKVYNQVTCPDSKLSENIDVADELRRHLIGRRYLIVLDDLWDTDAWDKLTRPFPLVENGSRIILTSRDMEVGLYGKRS
TDPLNLRLLRPEESWELLEKRAFGNDYCPDELLDVGKEIAENCKGLPLVADLIAGVIAGREKKKSEWLEVRNNLNSFSLN
SEVDVMKVIDSEVMKVIELSYDHLPCHLKPCLLYLARFPKDTTMETDVLKMYWHAEGLVEQTEMMSMEEVMEVYLDNLIS
SSFVILFNERGNHPTCQLHDLVHYFCFTKARKENLF
>XP_047258570.1
KNPLEGKSLTAGKISVGFEEDTDWIISKLTSGPKDLDVISITGMPGSGKTTLAYKVYNYKSVARRFDIHAWCIVGQEYDK
RKLLEKVYNQVTGADSKLSENIDVADELRRHLFGKRYLVVLDYIWDTDTWDKLIRPFPLVENGSRIILTSREMEVALYGK
RNTDPLKLRLLKSEESWELLEKRAFGEKSCPDELLDVGKETAKNCKGLPLVADLIAGVIAGREKKKSVWLEVQNNLNSFI
LNSEVEVMKVIELSYDHLPHQLRPCFLHFASIPKDNASHKHLLKMDWLNEGLVERTDMKSVEEVMEVYLDNLISCSLVIS
FNEIGSSPTCQLHDLVHDFCLIK
>XP_047258618.1
QWFNKTSKVEKIMVGRDDQRKQLLKDLTISYSGEQKVIPIVGMGGIGKTTLAKEVYNHKSILRRFDVRAWATVSQQHNKR
EILLGLLHSTVKMDYRVMTKGEAEIADMLKKSLNGKRYLIVLDDIWSCEVWDGMRRCFPTEDNAGSRILLTTRNNEVACY
ADSENLSLKMDLMGPDESWSLFKSAAFSSEELPYEFETVGKQIADECHGLPLTIAVVAGLLKSKRAIEDWESVAEDVKSF
LTNDLGNQCSHALGLSYNYLTSDLKTCLLHFGIFPEDSEIPAKKLMRSWMAEGFLKLEKDLEGEAEKCLQELVDRCLVLV
CKKSPDGTKIRSCKVHDLIYDLCLREIQRGSIF
>XP_047258792.1
NSTTKPVERKSLTTGKIIVGFKEETNWLISKLTSGPKDVDVISITGMPGSGKTTLAYKVYNDESVCSHFDVRAWCTVDQE
YDEKKLLVKLFNQVTGADLKSSEDIDVADKLRKQLYGKRYLIVLDDVWDTTTWDDLTRPFPEAEKGSRIILTTRQKEVAF
HGKGNTDPLNLRLLRPEESWELLEKRAFGDQSCPDELLDVGKEIAENCKGLPSVADLIAEVIAGREKIKSMWLEVRNNFN
SFILNGEVDVMKVIELSYDHLPHQLKPCFLYLATFEKDQEINIDRLKVYWCAEGLVEQMGMNSLEEAMEIYLDNLISSSL
VIAFNEIGRSPTCQLHYLVHDFCWIKAKEEKLF
>XP_047258970.1
VNSPKNPVERKLLTTSKIIVGFEEETNWLITMLTSGPKDLDVISITGMPGSGKTTLAYKVYNDKSVCSHFDLRAWCTVDQ
DYDEKDVLVKLFNQVTGSALKFSKDIDVADMLRRQLFGKRYLIVLDDLWDTTTWDDLTKPFPDVEKGSRIILTTRQKEVA
FHGKGRTDPLNLRLLRPEESWELLEKRAFGKESCPDELLDVGKEIVQNCKGLPLVVDLIAGVIAGREKTKAVWLEVRNNL
KSFILNSKVDVMKVIELSYDHLPHHMKPCFLYLARYSKDAKIDRDLLKINWRAEGLVEQIEKMSLEEVMDNLISSSLVIT
FNEIGNDPTCQLHDLVHDFCLIKAKEENLF
>XP_047258971.1
VNSPKNPVERKLLTTSKIIVGFEEETNWLITMLTSGPKDLDVISITGMPGSGKTTLAYKVYNDKSVCSHFDLRAWCTVDQ
DYDEKDVLVKLFNQVTGSALKFSKDIDVADMLRRQLFGKRYLIVLDDLWDTTTWDDLTKPFPDVEKGSRIILTTRQKEVA
FHGKGRTDPLNLRLLRPEESWELLEKRAFGKESCPDELLDVGKEIVQNCKGLPLVVDLIAGVIAGREKTKAVWLEVRNNL
KSFILNSKVDVMKVIELSYDHLPHHMKPCFLYLARYSKDAKIDRDLLKINWRAEGLVEQIEKMSLEEVMDNLISSSLVIT
FNEIGNDPTCQLHDLVHDFCLIKAKEENLF
>XP_047258972.1
VNSPKNPVERKLLTTSKIIVGFEEETNWLITMLTSGPKDLDVISITGMPGSGKTTLAYKVYNDKSVCSHFDLRAWCTVDQ
DYDEKDVLVKLFNQVTGSALKFSKDIDVADMLRRQLFGKRYLIVLDDLWDTTTWDDLTKPFPDVEKGSRIILTTRQKEVA
FHGKGRTDPLNLRLLRPEESWELLEKRAFGKESCPDELLDVGKEIVQNCKGLPLVVDLIAGVIAGREKTKAVWLEVRNNL
KSFILNSKVDVMKVIELSYDHLPHHMKPCFLYLARYSKDAKIDRDLLKINWRAEGLVEQIEKMSLEEVMDNLISSSLVIT
FNEIGNDPTCQLHDLVHDFCLIKAKEENLF
>XP_047259000.1
DERKSLTTGKIIVGFEEETNWLITKLTRGPKDLDVVSITGMPGSGKTTLAYKVYTDESVCSHFDIRAWCRVDQEYDEKKL
QVKIFNQVSGSDWKFSKEIDVADKLRKQLYGKRYLIVLDEVWDTTTWDDLTRPFPEVEKEGRIILTTRQKEVAFHGKGNT
DPLNLRLLRLEESWELLEKRAFGNNCCPAELLDVGKQIVQNCKGLPLVVDLIAGVIASLDKKRVVWLEVRNNLNSFIFGS
EVGVMKVIELSYDHLPHHLKPCFLYLASYPKDSAMDRDMLKMYWRAEGFVEQIGMKSVDEVMEIYLDNLISGSLVIAFNE
IGGYPTYQLHDLVHDFCLIKAREEKLF
>XP_047259001.1
KNPVERKSLTTGKIIVGFKEETNWLICKLTSGPKDLDVISITGMPGSGKTTLANKVYHDKSVARRFEIRAWCTVGQEYDK
RNLLEKVYNQVTSPDSKLSENIDVADKLRKQLYGKRYLIVLDDVWETDTWDKLKRPFPLVENGSRIILTTREMEVALHGK
RNTDPLKLRLLKSEESWELLEKRAFGENSFPDELLDVGKEINQNCKGLPLVADLIAGVIAGREKKKSVWLDVRNNLNSFI
FGGEVDVMKVIELSYEHLAHQLKPCLLYFARYPKDREMYRTRLKMLWRAEGLVEQTKMMSVEEVMEIYLDNLISSSLVIS
FNEIGDYPTCQLHDLVHDFCLVKAKEQKLF
>XP_047259071.1
KEFLVQDASSVKHTPYVENNMVGRDDQMKRMLTELTRYGGSSGELKVIPIVGMGGIGKTTLAKEVYNDESIRLHFNVHYW
ATVSQKHNVKEILLSLLRCAKGEHFYMDDEAELADILQKSLKGKRYLIVLDDMWYSEAWDAVRLCFPSENNGSRILLTTR
NTEVACSAGTGSLSLQMDLMGTDESWNLFESIAFSNEVLPSEFKIIGKQVVDKCHGLPLSIAVVAGLLKSKRTIEYWENV
AKDVKSITNDPDKKCLDVLGLSYSHLTSDIKACLLYFGIFPEDEEISVKRLVRLWIAEGFLKLENDLEGEAEKCLQELVD
RCLVLVSKRSLDETKIRSCKVHDLIHDLCLRELTQSQDV
>XP_047259425.1
KPVENTSSIAGKIIVGFEEEIEWIIRKLTRGPTQIDVVSIVGMPGIGKTTLAYRVYNDKSVVGHFDVRAWCTVDQERNEK
KLLQKIFNQVTGLKGNFIEDGIENDVADKLRKHLFGKRYLIVLDDLWDTATWDELTRPLYTIPSEFQKGSRVILTSRKKE
VALHGKCHSAPLDLRLLRPEESWELLEKRVFGEDHCPDELKDVGEKIARKCDGLPLVLDLIGGVISRKENKEALWLEVLN
NLSSFIFNDGEEVMKVIQLSYDHLSDHLKPCFLYLASYPKDKDIDISLLKQLWSDEGLVEPTDLKSVEEVMEVYVDELIF
SSLVIVRGGRHTSYQIHDLVHDFCSIKARKEKLF
>XP_047259497.1
VHDFSSSANDIVNVNNNMVGRDDQKERLLEDLKGSYSGEPKVIPIVGMGGIGKTTLAKEVYNHESILRRFDVRAWATVSQ
QHNIKEILLSLLQLIMDDTVKSKGEAELADMLQKSLKRKRYFIVLDDIWSCEVWDGVRRCLPTEDNAGSRILLTTRNDEV
ACYAGIESLSLRMSFMDQYESWNLFKSAAFSSEALPYEFETVGKQIAAECHGLPLTIVVVAGLLKSKREIEDWRSVAKDV
KSFVTNDPDERCSRVLRLSYNHLTSDLKACLLHFGIFPEDSDIPVKKLMRSWMAEGFLKLENDLEGEAEKCLQELVDRCL
ILVCKKSLDGTKIRSCKVHDLIYDLCVREIQRENIF
>XP_047259498.1
VHDFSSSANDIVNVNNNMVGRDDQKERLLEDLKGSYSGEPKVIPIVGMGGIGKTTLAKEVYNHESILRRFDVRAWATVSQ
QHNIKEILLSLLQLIMDDTVKSKGEAELADMLQKSLKRKRYFIVLDDIWSCEVWDGVRRCLPTEDNAGSRILLTTRNDEV
ACYAGIESLSLRMSFMDQYESWNLFKSAAFSSEALPYEFETVGKQIAAECHGLPLTIVVVAGLLKSKREIEDWRSVAKDV
KSFVTNDPDERCSRVLRLSYNHLTSDLKACLLHFGIFPEDSDIPVKKLMRSWMAEGFLKLENDLEGEAEKCLQELVDRCL
ILVCKKSLDGTKIRSCKVHDLIYDLCVREIQRENIF
>XP_047259499.1
VHDFSSSANDIVNVNNNMVGRDDQKERLLEDLKGSYSGEPKVIPIVGMGGIGKTTLAKEVYNHESILRRFDVRAWATVSQ
QHNIKEILLSLLQLIMDDTVKSKGEAELADMLQKSLKRKRYFIVLDDIWSCEVWDGVRRCLPTEDNAGSRILLTTRNDEV
ACYAGIESLSLRMSFMDQYESWNLFKSAAFSSEALPYEFETVGKQIAAECHGLPLTIVVVAGLLKSKREIEDWRSVAKDV
KSFVTNDPDERCSRVLRLSYNHLTSDLKACLLHFGIFPEDSDIPVKKLMRSWMAEGFLKLENDLEGEAEKCLQELVDRCL
ILVCKKSLDGTKIRSCKVHDLIYDLCVREIQRENIF
>XP_047259522.1
SPKKPVESKSLTASKIIVGFEEETNWLIRKLTSGPANLDVISITGMPGSGKTTLVYKVYNDESVRSHFDLCAWCTVDQQC
DGKKLLVKIFNQVTGSDLKFSEVTDVADKLRKQLYAKRYLIVLDDVWDTTTWDDLTRPFPKVKKRSRIILTTRQKEVAFH
VKGNTNPLNLRLLRPEESWELLEKRAFGNKSFPDELLDVGKEIVQNCKGLPLVVDLIAGVLAGLEKKKSVWLEVRNNLSS
FIFNSEVDVMKVIELSYDHLPHHLKPCLIYLACFQKDTAVERITLEMYLCAEGLVEQTKMKSLEEEMEICLDKLISSSLV
IACNELGNLPSCQLHDLVHDFCLIKAREEKLF
>XP_047259523.1
SPKKPVESKSLTASKIIVGFEEETNWLIRKLTSGPANLDVISITGMPGSGKTTLVYKVYNDESVRSHFDLCAWCTVDQQC
DGKKLLVKIFNQVTGSDLKFSEVTDVADKLRKQLYAKRYLIVLDDVWDTTTWDDLTRPFPKVKKRSRIILTTRQKEVAFH
VKGNTNPLNLRLLRPEESWELLEKRAFGNKSFPDELLDVGKEIVQNCKGLPLVVDLIAGVLAGLEKKKSVWLEVRNNLSS
FIFNSEVDVMKVIELSYDHLPHHLKPCLIYLACFQKDTAVERITLEMYLCAEGLVEQTKMKSLEEEMEICLDKLISSSLV
IACNELGNLPSCQLHDLVHDFCLIKAREEKLF
>XP_047259524.1
SPKKPVESKSLTASKIIVGFEEETNWLIRKLTSGPANLDVISITGMPGSGKTTLVYKVYNDESVRSHFDLCAWCTVDQQC
DGKKLLVKIFNQVTGSDLKFSEVTDVADKLRKQLYAKRYLIVLDDVWDTTTWDDLTRPFPKVKKRSRIILTTRQKEVAFH
VKGNTNPLNLRLLRPEESWELLEKRAFGNKSFPDELLDVGKEIVQNCKGLPLVVDLIAGVLAGLEKKKSVWLEVRNNLSS
FIFNSEVDVMKVIELSYDHLPHHLKPCLIYLACFQKDTAVERITLEMYLCAEGLVEQTKMKSLEEEMEICLDKLISSSLV
IACNELGNLPSCQLHDLVHDFCLIKAREEKLF
>XP_047259732.1
KKPVEGKSLTAGKIIVGFEEDTDWIISKLTSGPKDLDVISITGMPGSGKTTLAYKVYNYKSVARRFDIHAWCTVGQEYDK
RKLLEKVYNQVTGADSKLSENIDVADELRRHLFGKRYLVVLDDLWDTDTWDKLIRPFPLVENGSRIILTSREIEVALYGK
RNTDPLKLRLLKSEESWELLEKRAFGEKICPDELLDVGKEIAKNCKGLPLVADLIAGVIAGREKKKSVWLEVRNNLNSFI
LNSEVEVMKVIELSYDHLPHQLKPCFLHFASIPKDNASHKHLLKMDWLNEGLVERTDMKSVEEVMEVYLDNLISCSLVIS
FNEIGSSPTCQLHDLVHDFCLIKAKEEKLF
>XP_047260024.1
NSPKNPVERKLFTNGKIIVGFKEETNWLISKFTSGSKDLDVISITGMPGSGKTTLAYKVYNDESVCRCFDLRAWCTVDQD
YDEKKLLMKLFNQVTGSDLKFSEDIDVADKLRKKLLGKRYLIVLDDVWDTTTWDDLTRPFPEGEKGIRILLTTRQQKVAF
HGKCNTDPLNLRLLRPEESWELLEKRAFGEESCPDELLNVGKEIAENCKGLPLVADLIAGVIAGREKTKSVWLEIRNNLN
SFILKSEVDVMKVIELSYDHLPHHLKPCLIYLASFPKDRAMDKDELKRCWHAEGLVEQTGMKSVEEVMEVYFDNLISSSL
VIAFNEIGDEATCQIHDLVHDFCLLKAREEYLF
>XP_047260230.1
SKESAVQEFPSSSKDNVENNMVGRDDQRERLVEHLTTGYSGEPKVIPIVGMGGIGKTTLANEVYNDACIRSHFYVCAWAT
ISQQHNVKEILLSLLHSTKGDKVFTQSEAELADVLQKSLKGKRYLIVLDDMWKTEAWDAVRQCFPRENKGSGILLTTRNT
EVARYAGTKNSLPMRFMDEDESWNLFKSVAFSSEELPSDLETIGKQIADECHGLPLTIVVVAGLLKSKRVIEDWESVAKD
VKSFATNDPDERCSRVLGLSYDHLTSDLKTCLLHFGIFPEDSDIPVKRLVRSWMAEGFLKLENDMEGEAEKCLQELVDRC
LVLVGKKSLDGTKIRSCKVHDLIYDLCLREIQRGNVF
>XP_047260407.1
PKESTNDILNVKNNMVGRDDQREQLLDDLTRSYFGELKVIPIVGMGGIGKTTLAKEVYNHVSIIYHFDVRAWATVSQKHN
VKEILLSLLHSTKGDKFCTGSEAELADMLQKSLKGKRYLIVLDDMWSSEVWDDVRLCFPSENNAGSRILLTTRSNEVACH
AGTENLSTQIDFMDQDESWNLFKSAAFSNEAVPSEFETIGKQIADECHGLPLTIVVVAGLLKSKRAIEDWESVSKDVTSF
VTNDPDEQCSHILGLSFNHLTSDLKACLLYFGICPEDAEIPVKYLMRLWMAEGFLNLESDLEGEAEKCLQELVDRCLVLV
CKKNRDGTKIRSCKVHDLIHDLCLREVLRENVF
>XP_047260683.1
PSKHLPNQHSNPVSDDDEIVGFEIETEKLIQYLTRGTSELDVIPIVGMGGQGKTTIARKVYNKDMIVSHFDVQAWCIISQ
SYNLTELLQDIFSQVTGSKDNGDKEDILSAKLRKSLMGKRYLIVLDDMWDCMAWDDLCLCFPDGGNRSRVVVTTRLEKVG
EHVKYYTDLNFLPFLTPDESCKLLQKKVFQKEDLPPELQDVSLAVAEKCKGLPLVIIFVAGIIKRNKMEASWWHEVKDAL
FEYLDHESGEYSLSTMQLSYDNLPDYLKPCLLYMGMFPEDERIPVSKLISLWIAEGFVQNIESGRLKEEIAEDYLMDLIS
SNVVMVSRRRYNGKVKYCQVHDVVLHFCLEKSRQENFM
>XP_047260763.1
SSSTNDILNVNNNMVGHDDQRERLLNDLTTGYSGEPKVIPIVGMGGIGKTTLVNEVYNDVCIRSHFDVCAWATISQQHNI
KEILLSLLRSTKDDKVFTGSEAELADMLQKSLKGKRYLIVLDNMWKSEAWDAVRLCFPCENKRSRILLTTRNTEVARCAG
TENLSLQMGFIGPDESWNLFKSVAFANEALPSEFETIGQQIAEECHGLPLTIAVVAGLLRSKRAIEDWENVAKDVKSVVT
NDADERCSRVLRLSYNHLTSDLKTYLLHFGIFPEDSEIPAKNLMRSWMAEGFLKLENDLEGEADQCLQELVNRCLVLVCK
KSLDGTKIRSCTKIRSCKVHDLIFDLCLREVQRGNIF
>XP_047261193.1
NAVTAHKSSNLVRSSRMNEEIIGFEDVIEKLRDQLIKGTKGRDVISVVGMPGLGKTTLAYRLYSDRLVASHFDIRAQCCV
SQVYSRKDLLMAILRDAISVNFECRGKQPDELADQLRKTLLPKRYLILVDDMWETRVWDDLIGCFQDANNGSRIILTTRN
IEIANYTRFRSDPLQLRMFNDDESWELLRKKLFCEESFSPLLSKIGKEVAKKCEHLPLSVVLVAGILAELEKEEECWKQF
ANNLGPHIHKDSRAIIEQSYQILPYHLRSCFLFFGSFPEDNVLPVRELTWLWISQGFVKSCEGKSLEDIAQGYLEDLIGR
NLVMGTKTSSRGKTKACRIHDLLHDFCKERAKEENFL
>XP_047261241.1
KESTVQEFPSSSRNILNVENSMVGRDDQRKRLVEDLTRSYSGEPKVIAIVGMGGIGKTTLANEVYNDACIRSHFDVCAWA
TISQQHNVKEILLSLLRSTKSDSFDMNDEAELANMLQKSLKGKRYLIVLDDMWKTEAWDAVRLCFPSENKGSGILLTTRN
IEVARDAGTENLSLQMDLMGPDESWNLFKSVAFANEALPSEFETIGKQIAEKCHGLPLTIAVVAGLLKSKRAIEDWENVA
KDVKSFVTNDADERCSRVLRLSYNHLTSDLKTCLLHFGIFPEDSEIPVKNLMRSWMAEGFLKLENDLEGEAEKCLQELVD
RCLVLVCKKSLDETKIRSCKVHDLIYDLCLREIERENHF
>XP_047261439.1
KKPVESKSLTAGKIIVGFVDETDWIIRKLTSGPAALDVISIIGMPGSGKTTLAYKVYNDKSVCSHFDVRAWCTVDQEYDE
KKLLVRLFNQVTGSDLKFSENIDIADKLRKQLYGKRYLIVLDDVWDIDTWDELTRPFPEVVKGSRIILTTRQKEVALHGK
GSTDPLNLRLLNPEESWELLEKTAFGEQSCPDELLDVGKEIAQNCKGLPLVADLIAGVILGLEKEKTVWLEVRNNLRSFI
LNSEVDVMKVIELSYDRLPHHLKPCLIYLASFPKDTTIDKDVLKMYWRAEGLVDQIEMKSVKEVMEVYFDNLISSSLVIT
LNEIGKCPTCQIHDLVHDFCFIKAREEKLF
>XP_047261457.1
TDVATPHTLQFERITSMSEEMVGFDEVVNKLRRQLIGGLSGLDVISIVGMPGLGKTTLANKLFFDQLVVSHFDVRAQCCV
SQVYTRKDLLLTILRGVEKDAVISDNLPENELADKLRKLLLVQRYLILVDDVWEKIAWDDLKPCFCDANNRSRIIVTTRL
GDVAYHAQLVSDPHFLRLFTPEESWMLLKNKVFNTRSCPLVLEDVGRKIAQKCGGLPLSVVLVAGILETTEKEKHSWEQV
AINLGSHIQVKSEDIINLSYQDLPFHLKPCFLYFGVFLEDEEIQVSKLTWLWIAEGLVKTHKEKLSEDLAEYYLKNLIGK
NLVMVSKISSDGKIKACRIHDLLLDFCKQKAKVENFL
>XP_047261796.1
HDFSSSTDDILNVNNNMVGRDDQMKRLLEDLTTCYSGEPKVIPIVGMGGIGKTTLAKEVYNHGSILCRFDVRAWATVSQQ
HNIKEILLSLLQSTIKMDDTAKMKGEAELADMLQKSLKRKRYLIVLDDIWSCEVWDGMRRCFPTEDNAGNRILLTTRNDE
VACYAGVKNLSLRMSFMDQDESWSLFKTAAFSNEALPYEFETVGKQIADECHGLPLTIVVVAGLLKSKRAIDDWRSVAKD
VKSFVTNDPDERCSHVLGLSYDHLTSDLKTCLLHFGIFPEDSEIPVKNLMRSWMAEGFLKLENDLEGEAEKCLQELVDRC
LVLVCKKSLDGTKIRSCKVHDLIYDLCVREIQRENIF
>XP_047261836.1
PVINKSSIASKIIVGFEEETEWIIQKLTSGPAEVDVISIVGMPGLGKTTLAYRVYTEKSVVGHFDVRAWCTVDQERNEKK
LLQKVFNEVIGLKERVSEDDIDDDVADKLRRQLFGKRYLIVLDDLWDTATWDELTRPLYAIPSEFQKGSRVILTSRKKEV
ALHGKFHSDPLDLRLLRPEESWELFEKKVFGEERCPDELKDVGEKIAEKCDGLPLVLDLIGGVISRKEKKEALWIEVLNN
LSSFIFKDEEEVMKVIQLSYDNLSDHLKPCFLYLASYPKDEDIVISLLKELWTDEGLVEPTDLKSVEEVTEIYVDELISS
SLVIVRGGSEQSCQIHDLVHDFCSIKSRQEKLF
>XP_047261837.1
PVINKSSIASKIIVGFEEETEWIIQKLTSGPAEVDVISIVGMPGLGKTTLAYRVYTEKSVVGHFDVRAWCTVDQERNEKK
LLQKVFNEVIGLKERVSEDDIDDDVADKLRRQLFGKRYLIVLDDLWDTATWDELTRPLYAIPSEFQKGSRVILTSRKKEV
ALHGKFHSDPLDLRLLRPEESWELFEKKVFGEERCPDELKDVGEKIAEKCDGLPLVLDLIGGVISRKEKKEALWIEVLNN
LSSFIFKDEEEVMKVIQLSYDNLSDHLKPCFLYLASYPKDEDIVISLLKELWTDEGLVEPTDLKSVEEVTEIYVDELISS
SLVIVRGGSEQSCQIHDLVHDFCSIKSRQEKLF
>XP_047261838.1
PVINKSSIASKIIVGFEEETEWIIQKLTSGPAEVDVISIVGMPGLGKTTLAYRVYTEKSVVGHFDVRAWCTVDQERNEKK
LLQKVFNEVIGLKERVSEDDIDDDVADKLRRQLFGKRYLIVLDDLWDTATWDELTRPLYAIPSEFQKGSRVILTSRKKEV
ALHGKFHSDPLDLRLLRPEESWELFEKKVFGEERCPDELKDVGEKIAEKCDGLPLVLDLIGGVISRKEKKEALWIEVLNN
LSSFIFKDEEEVMKVIQLSYDNLSDHLKPCFLYLASYPKDEDIVISLLKELWTDEGLVEPTDLKSVEEVTEIYVDELISS
SLVIVRGGSEQSCQIHDLVHDFCSIKSRQEKLF
>XP_047261882.1
HDFSSSTDDILNVNNNMVGRDDQMKRLLEDLTTCYSGEPKVIPIVGMGGIGKTTLAKEVYNHGSILCRFDVRAWATVSQQ
HNIKEILLSLLQSTIKMDDTAKMKGEAELADMLQKSLKRKRYLIVLDDIWSCQVWDGVRRCFPTEDNAGNRILLTTRNDE
VACYAGVENLSLRMSFMDQDESWSLFKSAAFSNEALPYEFETVGKQIADECHGLPLTIVVVAGLLKSKRAIDDWRSVAKD
VKSFVTNDPDERCSHVLGLSYDHLTSDLKTCLLHFGIFPEDSEIPVKNLMRSWMAEGFLKLENDLEGEAEKCLQELVDRC
LVLVCKKSLDGTKIRSCKVHDLIYDLCVREMQRENIF
>XP_047261883.1
HDFSSSTDDILNVNNNMVGRDDQMKRLLEDLTTCYSGEPKVIPIVGMGGIGKTTLAKEVYNHGSILCRFDVRAWATVSQQ
HNIKEILLSLLQSTIKMDDTAKMKGEAELADMLQKSLKRKRYLIVLDDIWSCQVWDGVRRCFPTEDNAGNRILLTTRNDE
VACYAGVENLSLRMSFMDQDESWSLFKSAAFSNEALPYEFETVGKQIADECHGLPLTIVVVAGLLKSKRAIDDWRSVAKD
VKSFVTNDPDERCSHVLGLSYDHLTSDLKTCLLHFGIFPEDSEIPVKNLMRSWMAEGFLKLENDLEGEAEKCLQELVDRC
LVLVCKKSLDGTKIRSCKVHDLIYDLCVREMQRENIF
>XP_047261947.1
VQDFSSLTNNILNVNNNMVGRDDQKERLLEDLTRSYSGEPKVIPIVGMGGIGKTTLAKEVYNSESVLRRFDVHAWATVSQ
QHNRKEVLLGLLRSTINMDDTVTTRGEADLADMLQKCLKRKRYLIVLDDIWSCEVWDGVRRCFPTEDNEGSRILLTTRIN
EVACYAGTTNLSLQMGFMDQNESWNLFKSVAFANEALPYEFETIGKQIADECHGLPLTIVVVAGLLKSKRAMEDWKSVAK
DVKSLVANDPDEQCSRVLGLSYNHLTSDLKACLLHFGIFLEDSEIPVKNLMRSWMAEGFLKLENDLEGEAEKCLQELVNR
CLVLVCKKSLDGTKIRSCKVHDLIYDLCLREIQRGNVF
>XP_047261979.1
AQNLTLESTSQHALQQTESMMIGCENEFEMIRDQLTRGTSQLDVVSVVGMGGIGKTTLANKIYNDQFILFRFDIRAKATV
SQEYCARNVLLRLLSSVSGSRKIDESYEQQDDGQLADRLQKFLKSRRYLIFIDDIWAKEAWDDVKLCFPDCDCGSRILLT
TRNMEVAKYASSGETLYQMSFLNHDESWNLLRVKVFEDACFPPEFEKVGKQIALNCKGLPLAIVVIAGLLLKIGKSLDEW
KSVSENITSLISTDLEVQCMRVLALSYHHLPHHLKSVFLYFAIFPEDELISVDKLVNLWVAEGFSLEQYAEQCLTDLIGR
SLIFIHHLSFDGKIKACGMHDVIRELCLREAQNLNFV
>XP_047261980.1
AQNLTLESTSQHALQQTESMMIGCENEFEMIRDQLTRGTSQLDVVSVVGMGGIGKTTLANKIYNDQFILFRFDIRAKATV
SQEYCARNVLLRLLSSVSGSRKIDESYEQQDDGQLADRLQKFLKSRRYLIFIDDIWAKEAWDDVKLCFPDCDCGSRILLT
TRNMEVAKYASSGETLYQMSFLNHDESWNLLRVKVFEDACFPPEFEKVGKQIALNCKGLPLAIVVIAGLLLKIGKSLDEW
KSVSENITSLISTDLEVQCMRVLALSYHHLPHHLKSVFLYFAIFPEDELISVDKLVNLWVAEGFSLEQYAEQCLTDLIGR
SLIFIHHLSFDGKIKACGMHDVIRELCLREAQNLNFV
>XP_047263282.1
VVNSSKKPVESRSLPSGKIIVGFEDETDWIISKLTSGPKELDVISITGMPGSGKTTLAYKVYNDKSVSRHFDIRAWCTVD
QVSDKKKLWVELLNLVAGSGLKFSEDIDVADMLRKQLFGKRYLIVLDDVWDSTTWDALTRPFPLCEIGSRIIFTTREKNV
AIHGMRNTDPLNLRLLRPEESWELLEKRAFGEQSCPDELLDIGKEISQKCQGLPLVADLIAGVIARREKKKTVWLEIRNN
LNSFIFDSEVDVMKVIELSYDQLPHHLKPYLLYLACFSKDTAVRVDVLKLLLHSEGLVEDVMEDYLDNLISSSLVILFDE
IGFYSTFQLHDLVYGFCLIKAREEMLF
>XP_047263283.1
VVNSSKKPVESRSLPSGKIIVGFEDETDWIISKLTSGPKELDVISITGMPGSGKTTLAYKVYNDKSVSRHFDIRAWCTVD
QVSDKKKLWVELLNLVAGSGLKFSEDIDVADMLRKQLFGKRYLIVLDDVWDSTTWDALTRPFPLCEIGSRIIFTTREKNV
AIHGMRNTDPLNLRLLRPEESWELLEKRAFGEQSCPDELLDIGKEISQKCQGLPLVADLIAGVIARREKKKTVWLEIRNN
LNSFIFDSEVDVMKVIELSYDQLPHHLKPYLLYLACFSKDTAVRVDVLKLLLHSEGLVEDVMEDYLDNLISSSLVILFDE
IGFYSTFQLHDLVYGFCLIKAREEMLF
>XP_047263284.1
VVNSSKKPVESRSLPSGKIIVGFEDETDWIISKLTSGPKELDVISITGMPGSGKTTLAYKVYNDKSVSRHFDIRAWCTVD
QVSDKKKLWVELLNLVAGSGLKFSEDIDVADMLRKQLFGKRYLIVLDDVWDSTTWDALTRPFPLCEIGSRIIFTTREKNV
AIHGMRNTDPLNLRLLRPEESWELLEKRAFGEQSCPDELLDIGKEISQKCQGLPLVADLIAGVIARREKKKTVWLEIRNN
LNSFIFDSEVDVMKVIELSYDQLPHHLKPYLLYLACFSKDTAVRVDVLKLLLHSEGLVEDVMEDYLDNLISSSLVILFDE
IGFYSTFQLHDLVYGFCLIKAREEMLF
>XP_047263285.1
VVNSSKKPVESRSLPSGKIIVGFEDETDWIISKLTSGPKELDVISITGMPGSGKTTLAYKVYNDKSVSRHFDIRAWCTVD
QVSDKKKLWVELLNLVAGSGLKFSEDIDVADMLRKQLFGKRYLIVLDDVWDSTTWDALTRPFPLCEIGSRIIFTTREKNV
AIHGMRNTDPLNLRLLRPEESWELLEKRAFGEQSCPDELLDIGKEISQKCQGLPLVADLIAGVIARREKKKTVWLEIRNN
LNSFIFDSEVDVMKVIELSYDQLPHHLKPYLLYLACFSKDTAVRVDVLKLLLHSEGLVEDVMEDYLDNLISSSLVILFDE
IGFYSTFQLHDLVYGFCLIKAREEMLF
>XP_047263286.1
VVNSSKKPVESRSLPSGKIIVGFEDETDWIISKLTSGPKELDVISITGMPGSGKTTLAYKVYNDKSVSRHFDIRAWCTVD
QVSDKKKLWVELLNLVAGSGLKFSEDIDVADMLRKQLFGKRYLIVLDDVWDSTTWDALTRPFPLCEIGSRIIFTTREKNV
AIHGMRNTDPLNLRLLRPEESWELLEKRAFGEQSCPDELLDIGKEISQKCQGLPLVADLIAGVIARREKKKTVWLEIRNN
LNSFIFDSEVDVMKVIELSYDQLPHHLKPYLLYLACFSKDTAVRVDVLKLLLHSEGLVEDVMEDYLDNLISSSLVILFDE
IGFYSTFQLHDLVYGFCLIKAREEMLF
>XP_047263287.1
VVNSSKKPVESRSLPSGKIIVGFEDETDWIISKLTSGPKELDVISITGMPGSGKTTLAYKVYNDKSVSRHFDIRAWCTVD
QVSDKKKLWVELLNLVAGSGLKFSEDIDVADMLRKQLFGKRYLIVLDDVWDSTTWDALTRPFPLCEIGSRIIFTTREKNV
AIHGMRNTDPLNLRLLRPEESWELLEKRAFGEQSCPDELLDIGKEISQKCQGLPLVADLIAGVIARREKKKTVWLEIRNN
LNSFIFDSEVDVMKVIELSYDQLPHHLKPYLLYLACFSKDTAVRVDVLKLLLHSEGLVEDVMEDYLDNLISSSLVILFDE
IGFYSTFQLHDLVYGFCLIKAREEMLF
>XP_047264807.1
VVEPSKHLPIHRSNPVNDEEIVGFENESEKIIQYLIRGTHEIDVVPIVGMGGQGKTTIARKVYNNGCIVYHFDVRAWCII
SQSYNRRDLLQEIFSQVTGKEDKGDKEDIIADELKKSLMGKRYLIVLDDMWDSKAWDDLRLSFPDVGNRNRIVITTRLEE
VAKQVKHHIDPYSLPFLTSDDSLKLLQIKVFQQESFAPSLQDVSKAVAERCKGLPLVIVLVAGIIKRNKMEASWWYEVKH
SLVSYHGEPEGYSLSTMQLSYDNLPDHLRPCLLYMGMFPEDSRIPVSELISLWIAECFVQNIEESGRLEETAEGYLNDLI
SSNVVMVSGRRYNGKVKYCQVHDVVLHFCLNKSREEKFM
>XP_047264809.1
EPSKRQPIQHSDLIYDEEIVGFHNDMKRIIQHLIQGANEVDVVTIVGMGGLGKTTCARKVYSSEIIVSNFDVRAWCIISQ
TYNRRELLQEIFSQVTGSKDKGDKDDILADELRRSLMGKRYLIVLDDMWDGIAWDDLRLCFPDSGNRSRIVVTTRLEKVG
EHVKRYTDLYFLPFLTPEESCRLLHKKVFQKDDCPPDLQDVSQAVAKRCKGLPLVIVLVAGIIKKKKMEASWWHEVKKSL
LSCLGDSEGYGLSTMKLSYDNLPDYLRPCLLYMGMFPEDARIPASKLISLWIAEGFVQNIESGRLEEAAEEYLMDLIRGN
VVMVSRTRYNGKVKDCQVHDVVLHFCLEKSKEEKFM
>XP_047264810.1
EPSKRQPIQHSDLIYDEEIVGFHNDMKRIIQHLIQGANEVDVVTIVGMGGLGKTTCARKVYSSEIIVSNFDVRAWCIISQ
TYNRRELLQEIFSQVTGSKDKGDKDDILADELRRSLMGKRYLIVLDDMWDGIAWDDLRLCFPDSGNRSRIVVTTRLEKVG
EHVKRYTDLYFLPFLTPEESCRLLHKKVFQKDDCPPDLQDVSQAVAKRCKGLPLVIVLVAGIIKKKKMEASWWHEVKKSL
LSCLGDSEGYGLSTMKLSYDNLPDYLRPCLLYMGMFPEDARIPASKLISLWIAEGFVQNIESGRLEEAAEEYLMDLIRGN
VVMVSRTRYNGKVKDCQVHDVVLHFCLEKSKEEKFM
>XP_047264935.1
VEPSKHLPTHRSNPVNDEEIVGFENESEKIIQYLIRGTNEIDVVPVVGMGGQGKTTIAKKVYNNGSIVRHFDVRAWCIIS
QSYNRRDLLQEIFSQVTGKEDKGDKEDILADKLKKSLTGKRYLIVLDDMWDGKAWDDLRFSFPDVGNRSRIVITTRLEEV
AKQVKHHIDPYSLPFLTSDESLKLLQKKVFQQESCPPSLQDVSKAVAERCKGLPLVIVLVAGIIKRNKMEASWWHEVKNS
LVSYNGESEGYSLSTMQLSYDNLPDHLRPCLLYMGMFPEDARIPLSELISLWIAECFVQNIESRRLEETAEGYLNDLISS
NVVMVSGRRYNGKVKYCQVHDVVLHFCLNKSREEKFM
>XP_047264936.1
VEPSKHLPTHRSNPVNDEEIVGFENESEKIIQYLIRGTNEIDVVPVVGMGGQGKTTIAKKVYNNGSIVRHFDVRAWCIIS
QSYNRRDLLQEIFSQVTGKEDKGDKEDILADKLKKSLTGKRYLIVLDDMWDGKAWDDLRFSFPDVGNRSRIVITTRLEEV
AKQVKHHIDPYSLPFLTSDESLKLLQKKVFQQESCPPSLQDVSKAVAERCKGLPLVIVLVAGIIKRNKMEASWWHEVKNS
LVSYNGESEGYSLSTMQLSYDNLPDHLRPCLLYMGMFPEDARIPLSELISLWIAECFVQNIESRRLEETAEGYLNDLISS
NVVMVSGRRYNGKVKYCQVHDVVLHFCLNKSREEKFM
>XP_047264937.1
VEPSKHLPTHRSNPVNDEEIVGFENESEKIIQYLIRGTNEIDVVPVVGMGGQGKTTIAKKVYNNGSIVRHFDVRAWCIIS
QSYNRRDLLQEIFSQVTGKEDKGDKEDILADKLKKSLTGKRYLIVLDDMWDGKAWDDLRFSFPDVGNRSRIVITTRLEEV
AKQVKHHIDPYSLPFLTSDESLKLLQKKVFQQESCPPSLQDVSKAVAERCKGLPLVIVLVAGIIKRNKMEASWWHEVKNS
LVSYNGESEGYSLSTMQLSYDNLPDHLRPCLLYMGMFPEDARIPLSELISLWIAECFVQNIESRRLEETAEGYLNDLISS
NVVMVSGRRYNGKVKYCQVHDVVLHFCLNKSREEKFM
>XP_047265049.1
EDLSARSVEERKPPVVEEDDVVGFDEEADNVIKRLLGGSDRLEVVPVVGMPGLGKTTLANKIFKHPTIGYEFFTRIWVYV
SQSYRRRELFLNIISKFTRNTKQYHVLCEEDLADVIQEFLGKGGKYLIVLDDVWSDEAWERIKIAFPNNNKCNRILLTTR
DTKVAKQCTPVPHDLKFLTEDESWILLEKKVFHKDKCPPELELSGQSIAKKCNGLPLAIVVIAGALIGKGKTSREWKQVD
ESVGEHLINRDQPENCNKLVQMSYDRLPYDLKACFLYCGAFPGGFQIPAWKLIRLWIAEGFIQYKGHLSLECKGEDNLND
LVNRNLVMVMERTSDGQIKTCRLHDMLHEFCRQEAMKEENL
>XP_047265051.1
EDLSARSVEERKPPVVEEDDVVGFDEEADNVIKRLLGGSDRLEVVPVVGMPGLGKTTLANKIFKHPTIGYEFFTRIWVYV
SQSYRRRELFLNIISKFTRNTKQYHVLCEEDLADVIQEFLGKGGKYLIVLDDVWSDEAWERIKIAFPNNNKCNRILLTTR
DTKVAKQCTPVPHDLKFLTEDESWILLEKKVFHKDKCPPELELSGQSIAKKCNGLPLAIVVIAGALIGKGKTSREWKQVD
ESVGEHLINRDQPENCNKLVQMSYDRLPYDLKACFLYCGAFPGGFQIPAWKLIRLWIAEGFIQYKGHLSLECKGEDNLND
LVNRNLVMVMERTSDGQIKTCRLHDMLHEFCRQEAMKEENL
>XP_047266723.1
SLNLVPSLSANTPRANEEMEGFQEAMNKIKEQLLRGSSELDIISIVGMPGIGKTTLADKIFNDLILTPYFDVHAKCRVTQ
VYSWKELLLTILNDVLEPSDRTEKEDGELANELRQVLLTKRFLILIDDVWDKTAWDDLYMCFRDAQSGSRIILTTRLSDI
ANYVRCESNTHHLRLFRDDESWTLLQEEVFQGERCPPELVDVGFRIAKSCGGLPLFIVLVAGILKEEKKEADVWKEVEDS
LGSRRIGSLEESMSLIGFSYKNLPHHLKPCFLYXGGFLKGKDIHVSKLTRLWQAEGFVQANKEKTTEDAAQDFLEDFISR
NLVMAMEKRPNDKVKRCRXHNSCLEKAKQEN
>XP_047268013.1
TLSELEEDIVHGIDDDLEIIVKLLTGRLSDLDIVTISGMGGIGKTTLARKAYDHSAIRYHFDILHWVTISQEFRGRNVML
EAIRCISMQRNNVNENDYDKMDKSELANLVQKNLKGPRYLVVVDDIWSRDVWDNIRGIFPNFNNRSRILLTTRETEVAMY
ANTSIPHKLNLLNLENGWKLLXDKAFGSKHDHPLALEEIGKEIVQKCQGLPLTISVIAGHLSKTARTLESWKDVARTLSK
IIANHPDNCLGVLGFSYHYLPNHLKPCFLSMSSFPEDFQVETWRLNQLWIADGFIRTFGSRKSLEEVAIDYLEDLIGRNL
IQARKRKFNGEIKACGMHDLVHEFSLIEAEMIKHM
>XP_047268390.1
DQLGDDVVHGLDDDLEIIVNRLTGPSTDLDIVTITGMGGIGKTTLAKKAYDHFPIRYRFDILAWVTVSQEFRGRNVYLQA
LHCISKQKDSVNEKDYDKMDESELADLLQKNLKRRRYLVVVDDIWRTDVWDRIRRIFPSDNNGSRILLTTRETEVAMYAS
TSSPHEMNLLTLENSWKLLSHKVFGPKHDHPPELEDTGKEIVKKCQGLPLTISVIAGHLCKMSRTLEGWKDVARTLSEVI
ATHSDKCLEVVGLSYHHLPNCLKPCFLSMAGFLEDFQIDTRRLIQLWIAEGFIKSSEGGKSLEEVAADYLEDLISRNLIQ
ARKRRFNGEIKTCGIHDLLREFCLIEAEMTKHM
>XP_047268391.1
DQLGDDVVHGLDDDLEIIVNRLTGPSTDLDIVTITGMGGIGKTTLAKKAYDHFPIRYRFDILAWVTVSQEFRGRNVYLQA
LHCISKQKDSVNEKDYDKMDESELADLLQKNLKRRRYLVVVDDIWRTDVWDRIRRIFPSDNNGSRILLTTRETEVAMYAS
TSSPHEMNLLTLENSWKLLSHKVFGPKHDHPPELEDTGKEIVKKCQGLPLTISVIAGHLCKMSRTLEGWKDVARTLSEVI
ATHSDKCLEVVGLSYHHLPNCLKPCFLSMAGFLEDFQIDTRRLIQLWIAEGFIKSSEGGKSLEEVAADYLEDLISRNLIQ
ARKRRFNGEIKTCGIHDLLREFCLIEAEMTKHM
>XP_047268690.1
NSPNKPVKNKSSTTSKIIVGFEEETEWIIRKLTGGPSEVDVISIVGLPGLGKTTLAYRVYNDKSVVDHFDVRAWCTIDQE
HNEKKLLKRIFNEVIGLKERVSEDGIDNNVADDLRKQLFGKRYLIVLDDLWDTATWDELTRPLYAIPSEFQKGSRVILTS
RKKEVAKHAKCCSDPLDLRLLRPEESWELLEKRVFGEERCPDELKDVGEKIAEKCYGLPLVLDLISGIISRKEKKEALWL
EVLNNLSSFIFKDEEEVMKVIQLSYDQLSNHLKPCLIYLASYPKDEYIAISDLEYLWSAEGLMEQSEVKVYVDELISSSL
VVVSNERGEYPHCQIHDLVHDFFFEKSRKEKLF
>XP_047268701.1
PVINKSSIASKIIVGFAEETEWIIRKLTSRPAEIDVISIVGMPGLGKTTLAYRVYTEKSVVGHFDVRAWVTVDQERNEKK
LLQKVFNEVIGLKERVSEDDIDDDVADKLRRQLFGKRYLIVLDDLWDTATWDELTRPLYAIPSEFQKGSRVILTSRKKEV
ALHGKFHSDPLDLRLLRPEESWELFEKKVFGEERCPDELKDVGEKIAEKCDGLPLVLDLIGGVISRKEKKEALWIEVLNN
LSSFIFKDEEEVMKVIQLSYDHLSDHLKPCFLYLASYPKDEDIVISLLKELWTDEGLVEPTDLKSVEEVTEIYVDELISS
SLVIVRGGSEQSCQIHDLVHDFCSIKSRQEKLF
>XP_047268729.1
NKSSIAGKIIVGFKEETKRIIRNLTSGPAEIDVISIVGMPGLGKTTLAYRVYNEKSVVGHFDVRAWCTVDQERNQKKLLQ
KIFNQVNGLKGSFNEEGIDDDIADKLRKHLFGKRYLIVLDDLWDTATWDELTRPLFTIPSEFQNGSRVILTSRKKEVALH
GKCHSDPLDLRLLRPEESWELLEKRVFGEEHFPDELKDVGAKIAEKCNGLPLVLDLIGGVISRKEKKQALWLEVLNNLSS
FIFKDEEEVMKVIQLSYDHLSDHLKPCFLYLASYPKDKNIRISWLKDLWSDEGLVEPTDMKSVEDVTEVYVDELISSSLV
IVRGGRHPSFQIHNLVHDFCSIKARMEKLF
>XP_047269316.1
KQPVESKSLITSKIIVGFEEETNWLINQLTSGPKDLDVISITGMPGSGKTTLAYKVYNDKSVCSHFDLRAWCTVDQDYDE
KNLLVKLFNQVTGSYLKFSEDIDVADELRRKLHGSRYLIVLDDVWDIDTWDDLTRPFPNVKKGSRIILTTRQMEVAFHGR
GTTDPLNLRLLRPEESWEILEKRAFGKESCPDELLDVGKEIFQNCKGLPLVVDLIAGVIAGLEKSKAMWFEVRNNLNSFI
FGSEVDVMKVIELSCNHLPHHMKPCFLYLAKYPKDTKISRDLLKVYWRAEGLVEQTEMKSLEEVMENYLDNLISSSLVIA
FNEIGDSPSCQLHDLVHGFCLIKARREKLF
>XP_047269318.1
KNPVERKSLTTGKIIVGFEEETNWLISKLTSGLKDLDVISITGMAGSGKTTLAYKVYNDESVCSHFDLHAWCTIDQEYDE
KKLLMKLFNQVTGSDLKFSEDIDVADKLRKQLYGKRYLIVLDDVWDIDTWDELTRPFPEVVKGSRIILKTRQKEVAFHGK
CNTDPLTLRLLRPEESWELLEKRAFGEESFPDELLDVGKDIVQNCKGLSLVVDLIAGVIAGLEKKKVVWLEVRNNLNSFI
LNSEVDVMKVIELSYDHLPHHMKPCFLYLASYPKDQEININALKIYWRAEGLAEQREMMSFEEVMEIYLDNLISSILVIA
FNEIGNHPTCQIHDLVHDFCLIKARQEKLF
>XP_047269360.1
KNPVESKSFTGGKVIVGFKEETNWLISKLTSGPKDLDVISITGMPGSGKTTLAYKVYNDDSVCSHFDLRAWCTVDQEYEE
KSLLVKLFNQVTGSDLKFSEDIDVADMLRRQLYGKRYLIVLDDVWDTSTWDDLTKTFPEVKKGSRIVLTTRLKEVAFHGK
GNTDPLNLRLLRLEESWELLQKRAFGNECCPDELLEVGKEIVLNCKGLPLVVDLIAGVIAGLEKKRAVWLEVRNNLNSFI
LNSEVDVMKVIELSYDHLPHHMKPCFLYLASFPKDSKISRDKLKMFWRAEGLVEQIEIKSLEEVMEIYLENLISSSLVTS
LNEIGDFPTCQIHDLVHDFCLIKARAENLF
>XP_047269361.1
TVLNSTKMTVENKSLTAGKIIVGFEEETTWLISKLTSGPKDLDVISITGMPGSGKTTLGYKVYNDKSVCSHFDLRAWCTV
DQDYDEKEVLVKLFNQVTGSDLKFSEDIDVADKLRKQLYGKRYLIVLDDVWDTTTWDELTRPFPKVEKGSRIILTTRQKE
VACHGKGITDPLNLRLLRPEESWELLEKRAFGEESCPDELLEVGKEIAQNGKGLPLVVDLIAGVIAGREKSKSVWLEVRN
NLNSFILNSEVDVMKVIELSYDHLPHHMKPCFLYLARFRKDKKINRNLLKMYWRAEGLVERMKMMNVEEEMEIFLDNLIS
SSLVIAFNEIGNLPACQIHDLVHDFCLIKAREEKLF
>XP_047269362.1
TVLNSTKMTVENKSLTAGKIIVGFEEETTWLISKLTSGPKDLDVISITGMPGSGKTTLGYKVYNDKSVCSHFDLRAWCTV
DQDYDEKEVLVKLFNQVTGSDLKFSEDIDVADKLRKQLYGKRYLIVLDDVWDTTTWDELTRPFPKVEKGSRIILTTRQKE
VACHGKGITDPLNLRLLRPEESWELLEKRAFGEESCPDELLEVGKEIAQNGKGLPLVVDLIAGVIAGREKSKSVWLEVRN
NLNSFILNSEVDVMKVIELSYDHLPHHMKPCFLYLARFRKDKKINRNLLKMYWRAEGLVERMKMMNVEEEMEIFLDNLIS
SSLVIAFNEIGNLPACQIHDLVHDFCLIKAREEKLF
>XP_047269376.1
PKNPVERKTLTTGKIIVGFKEETIWLISQLTSGPKDLDAVSITGMPCSGKTTLAYKAYNDESVCRHFDLRAWCTVDQDYD
EKEVLVKLFNQVSGSDLKFSEEIDVADELRKKLYGKRYLIVLDDVWDITTWDDLTRPFPEAKKGSRILLTTRQKEVAFHG
KGNSNPPNLRLLRRXESWKLLEKRAFGNESFPDELLDVGKEIAQNCKGLPLVADLIAGVIAGLEKEKSVWLEVRNNLSSF
ILNSEVDVMKVIELSYDHLPLQLMPCFLYLASFSKDTEIHRKVLKMYWHAEGLVEQTEMMSVDEVTEIYMDNLISSSLVI
AFNEMGYYPTFQLHDLVHDFCLIKAKEEKLF
>XP_047269405.1
VVHSTKKSVESKSITAGKIIVGFEEETNWLFSKLTSGPKELDVISITGMPGSGKTTLAYKVYNDESVCSHFDLRAWCTVD
QEYDEKKLLMKLFNQVAGLDLKFSEDIDVADKLRKQLYGKRYLIVLDDVWDTTTWDDLTRPFPDVEKGSRIILTTRQKEV
AFHGKGNTDPLNLRLLRPEESWELLEKRAFGEQSCPDELLEVGKEIAQNCKGLPLIVDLIAGVTAGLEKKKAVWLEVRNN
LNSFILNSEVDVMKVIELSYEHLPHHMKPCFLYLASFPKDAKISRDRLKMFWRAEGLVEQTEMMSLEEVMEIYLDNLISS
SLVIASNDIGDIPTCQLHDLVHGFCLIKAREEKLF
>XP_047269406.1
VVHSTKKSVESKSITAGKIIVGFEEETNWLFSKLTSGPKELDVISITGMPGSGKTTLAYKVYNDESVCSHFDLRAWCTVD
QEYDEKKLLMKLFNQVAGLDLKFSEDIDVADKLRKQLYGKRYLIVLDDVWDTTTWDDLTRPFPDVEKGSRIILTTRQKEV
AFHGKGNTDPLNLRLLRPEESWELLEKRAFGEQSCPDELLEVGKEIAQNCKGLPLIVDLIAGVTAGLEKKKAVWLEVRNN
LNSFILNSEVDVMKVIELSYEHLPHHMKPCFLYLASFPKDAKISRDRLKMFWRAEGLVEQTEMMSLEEVMEIYLDNLISS
SLVIASNDIGDIPTCQLHDLVHGFCLIKAREEKLF
>XP_047269407.1
VVHSTKKSVESKSITAGKIIVGFEEETNWLFSKLTSGPKELDVISITGMPGSGKTTLAYKVYNDESVCSHFDLRAWCTVD
QEYDEKKLLMKLFNQVAGLDLKFSEDIDVADKLRKQLYGKRYLIVLDDVWDTTTWDDLTRPFPDVEKGSRIILTTRQKEV
AFHGKGNTDPLNLRLLRPEESWELLEKRAFGEQSCPDELLEVGKEIAQNCKGLPLIVDLIAGVTAGLEKKKAVWLEVRNN
LNSFILNSEVDVMKVIELSYEHLPHHMKPCFLYLASFPKDAKISRDRLKMFWRAEGLVEQTEMMSLEEVMEIYLDNLISS
SLVIASNDIGDIPTCQLHDLVHGFCLIKAREEKLF
>XP_047269408.1
VVHSTKKSVESKSITAGKIIVGFEEETNWLFSKLTSGPKELDVISITGMPGSGKTTLAYKVYNDESVCSHFDLRAWCTVD
QEYDEKKLLMKLFNQVAGLDLKFSEDIDVADKLRKQLYGKRYLIVLDDVWDTTTWDDLTRPFPDVEKGSRIILTTRQKEV
AFHGKGNTDPLNLRLLRPEESWELLEKRAFGEQSCPDELLEVGKEIAQNCKGLPLIVDLIAGVTAGLEKKKAVWLEVRNN
LNSFILNSEVDVMKVIELSYEHLPHHMKPCFLYLASFPKDAKISRDRLKMFWRAEGLVEQTEMMSLEEVMEIYLDNLISS
SLVIASNDIGDIPTCQLHDLVHGFCLIKAREEKLF
>XP_047269426.1
ESKSLMGGKIIVGFKEETNWLIRKLTSGPASLDVISITGMPGSGKTTLAYKVYNDESVCSHFDLRAWCTVDQDYDKRKLL
VELFNQVTGLDLKFSEEIDVVDKLRKQLYGKRYLIVLDDVXDTTTWDDLTRPFPEVEKGSRIILTTRQKEVAFHGRGNSD
PLNLRLLSPEESWKLLEKRKFGEQSCPDELLDVGKEIAENCKVLPLVAGLIAGVIAGLEKKRAVWLEVRNNLNYFIFNSE
VDVMKVIELSYDHLSHHMKPCFLYLASFPKDKAIQFDALEIYWRAEGLAEQTEVLQVYFDKLITSSLAIIFNEIGNRPTF
QIHDLVHDFCLIKAREEKLF
>XP_047269427.1
KNPVESKSLTTGKIIVGFEEETNWLITKLTSGPKDLEVISIIGMPGSGKTTLAYKVYSDESVCSHFDLRAWCTVGQEYDE
TKLLVKIFNQVTSSDLKFSEEIDVADKLRKQLYGKRYLIVLDDVWDTTTWDDLTRPLPEVEKGSRIILTTRQKEVAFHGK
GNTDPLNLRLLSPEESWELIEKRAFGDQSCPDELLEVGKEIAENCKGLPLVADLIAGVIAAREKTKSAWLEVQNNLSSFI
LRSEVDVMKVIELSYDHLPHHLKPCFLYLARSVKDTAIDRDILKLLWRAEGLVEQTGMKSVDELMEIYLDNLISSSLVIA
FNEIGDVPTCKIHDLVHDFCLIKARGEKLF
>XP_047269428.1
KNPVESKSLTTGKIIVGFEEETNWLITKLTSGPKDLEVISIIGMPGSGKTTLAYKVYSDESVCSHFDLRAWCTVGQEYDE
TKLLVKIFNQVTSSDLKFSEEIDVADKLRKQLYGKRYLIVLDDVWDTTTWDDLTRPLPEVEKGSRIILTTRQKEVAFHGK
GNTDPLNLRLLSPEESWELIEKRAFGDQSCPDELLEVGKEIAENCKGLPLVADLIAGVIAAREKTKSAWLEVQNNLSSFI
LRSEVDVMKVIELSYDHLPHHLKPCFLYLARSVKDTAIDRDILKLLWRAEGLVEQTGMKSVDELMEIYLDNLISSSLVIA
FNEIGDVPTCKIHDLVHDFCLIKARGEKLF
>XP_047270277.1
LIVVNSTKKVENKSLTTDKIIVGFEKETNWLISKLTSGPKDLDVISITGMPGSGKTTLAYKVYNDKSVARRFDIRAWCTV
GQECDKRNLLNKVYNQVTGPDSKLIENIDVADELRRHILGKRYLILLDDLWDTDTWDKLTRPFPLADNESRIILSSRDME
VGLYGKCNTDLLNLRLLRLEESWELLEKRAFGEQSLEKKKAVCLEVQNNLNPYILNSEVDVMKVIELSYDHLPLQLKPCF
LYLAHYPKDTQISRDLLKMYLRAEWLVKEKRMKSVEEVMEAYLDNLIFNILRGKVVWQGDTSSSSSSSSSDLMPQ
>XP_047270590.1
NSIKKPVESKSLTASKIIVGFEKETHWIISKLTSGPKDLDVISITGMPGSGKTTLAYQVYNDESVSRHFDIRAWCTIGQE
YDKKELLEKVYKQVTGSDSKLSENIDVADELRRHLIGKRYLIFLDDLWDTDTWDKLKRPFPVVENGSRMILTTRKMEVAL
YGKHNTDPLNLRLLRSEETWELLEKRAFGEESCPNELLDVGKEIAQNCNGLPLVADLIAGVIAGREKKKTAWLEIRNNLK
SYVFNSEVDVMKVIELSYDHLPHHLKPCLLYLASSPKSSGLKVNWPAQGLVEQTDMKSMVYFDDLISSSLVTFINEIGNE
PIFLMHELISDFCLIKAKEEKLF
>XP_047270591.1
NSIKKPVESKSLTASKIIVGFEKETHWIISKLTSGPKDLDVISITGMPGSGKTTLAYQVYNDESVSRHFDIRAWCTIGQE
YDKKELLEKVYKQVTGSDSKLSENIDVADELRRHLIGKRYLIFLDDLWDTDTWDKLKRPFPVVENGSRMILTTRKMEVAL
YGKHNTDPLNLRLLRSEETWELLEKRAFGEESCPNELLDVGKEIAQNCNGLPLVADLIAGVIAGREKKKTAWLEIRNNLK
SYVFNSEVDVMKVIELSYDHLPHHLKPCLLYLASSPKSSGLKVNWPAQGLVEQTDMKSMVYFDDLISSSLVTFINEIGNE
PIFLMHELISDFCLIKAKEEKLF
>XP_047270592.1
NSIKKPVESKSLTASKIIVGFEKETHWIISKLTSGPKDLDVISITGMPGSGKTTLAYQVYNDESVSRHFDIRAWCTIGQE
YDKKELLEKVYKQVTGSDSKLSENIDVADELRRHLIGKRYLIFLDDLWDTDTWDKLKRPFPVVENGSRMILTTRKMEVAL
YGKHNTDPLNLRLLRSEETWELLEKRAFGEESCPNELLDVGKEIAQNCNGLPLVADLIAGVIAGREKKKTAWLEIRNNLK
SYVFNSEVDVMKVIELSYDHLPHHLKPCLLYLASSPKSSGLKVNWPAQGLVEQTDMKSMVYFDDLISSSLVTFINEIGNE
PIFLMHELISDFCLIKAKEEKLF
>XP_047270593.1
NSIKKPVESKSLTASKIIVGFEKETHWIISKLTSGPKDLDVISITGMPGSGKTTLAYQVYNDESVSRHFDIRAWCTIGQE
YDKKELLEKVYKQVTGSDSKLSENIDVADELRRHLIGKRYLIFLDDLWDTDTWDKLKRPFPVVENGSRMILTTRKMEVAL
YGKHNTDPLNLRLLRSEETWELLEKRAFGEESCPNELLDVGKEIAQNCNGLPLVADLIAGVIAGREKKKTAWLEIRNNLK
SYVFNSEVDVMKVIELSYDHLPHHLKPCLLYLASSPKSSGLKVNWPAQGLVEQTDMKSMVYFDDLISSSLVTFINEIGNE
PIFLMHELISDFCLIKAKEEKLF
>XP_047270594.1
NSIKKPVESKSLTASKIIVGFEKETHWIISKLTSGPKDLDVISITGMPGSGKTTLAYQVYNDESVSRHFDIRAWCTIGQE
YDKKELLEKVYKQVTGSDSKLSENIDVADELRRHLIGKRYLIFLDDLWDTDTWDKLKRPFPVVENGSRMILTTRKMEVAL
YGKHNTDPLNLRLLRSEETWELLEKRAFGEESCPNELLDVGKEIAQNCNGLPLVADLIAGVIAGREKKKTAWLEIRNNLK
SYVFNSEVDVMKVIELSYDHLPHHLKPCLLYLASSPKSSGLKVNWPAQGLVEQTDMKSMVYFDDLISSSLVTFINEIGNE
PIFLMHELISDFCLIKAKEEKLF
>XP_047270595.1
NSIKKPVESKSLTASKIIVGFEKETHWIISKLTSGPKDLDVISITGMPGSGKTTLAYQVYNDESVSRHFDIRAWCTIGQE
YDKKELLEKVYKQVTGSDSKLSENIDVADELRRHLIGKRYLIFLDDLWDTDTWDKLKRPFPVVENGSRMILTTRKMEVAL
YGKHNTDPLNLRLLRSEETWELLEKRAFGEESCPNELLDVGKEIAQNCNGLPLVADLIAGVIAGREKKKTAWLEIRNNLK
SYVFNSEVDVMKVIELSYDHLPHHLKPCLLYLASSPKSSGLKVNWPAQGLVEQTDMKSMVYFDDLISSSLVTFINEIGNE
PIFLMHELISDFCLIKAKEEKLF
>XP_047270596.1
VNSTKKTVENKSLTAGKIIVGFEEETNLLISKLTSGTKDLDVIIITGMPGSGKTTLAYKVYNDESVCSHFDLRAWCTVDQ
EYGEKKLLMKLLNQIIGSDLKFGEEIDVADKLRKQLYGKRYLIVLDDVWDIDTWDDLTRPFPEVEKGSRIILTTRQKEVA
FHAKANTDSLNLRLLRPEESWQLIEKRAFGKESCPDELLDVGKEIVQNCKGLPLVADLIAGVIAGREKTKSVWLEVRNNL
KSFILNSEVDVIKVVELSYEHLPHHVKPCFLFLARCLKDTAVDRDVLKMFWRAEGLVEQTEMMSVEEVMEIYMDNLISSS
LVIAFNEIGNVPTCQLHDLVHDFCFIKARQEKLF
>XP_047270668.1
NSTKKPVERKSLTTGKVIVGFKEETDWLIRKLTNGPANLDVISIFGMPGSGKTTLAYKVYNDKSVFSHFDLRAWCTVDQE
YDEKTLLVKLFNQVTGSDLKFGEDIDVADMLRKQLFGKRYLIVLDDVWDIDAWDGLTRPFPEAEKRSRIILTTRQKEVAF
HAKGNTDPLNLRLLSPEESWELLEKRAFGNDSCPDELLEVGREIARNCKGLPLVADLIAGVIVGREKKKTAWLEIRNNLN
SFILNSEVEVMKVIELSYDHLPNHLKPCLLDLATLRKDTAIIINVLKAYWRAEGFVEEVMEVYLDNLISSSLVIIFNEIG
HHSTCQIHDLVHDFCSIKARKEKFY
>XP_047271077.1
SYLLESSQEKSPAVQDIVVGLDDDVLEIKTRLCSFSSKLEIVSLVGMGGIGKSTLARMVYDDSFIQYHFSIRAWVTVKDH
QVKGLFLGLLDGIVEFIDEIHEKHSEQLEEMLYRKLKHNRYLIVLDDVWSTEVWDKVRRCFPDDKNGSRILLTTRLTEVA
LLAKSDSAPYCLKFLDLEESWELLCQKVFGRKFDHSDLKDIGKKIAERCQGLPLTILVVAGQLSKLQRTRMCWETFAKTV
GSTVTDEYKKCLDILALSYRNLPHHLKACFIYICAFPAETAIRVQLLVNLWIAEGFLTTGKQKTFENYAEECLEDLVNRS
LVIVKQRKSNGRVKSCAVHDLLRDLGLREAQRENFF
>XP_047271558.1
FNSKISHSRDTSSQFPLDQKDMIVGLDEDLLKIKDRLIVQSSRLEVVPIVGMGGIGKTTLARRVYDDSLITYHFYVRAWI
SVSQEFDRRDIFLGILQSISTVNDEVERNSTTEQLAERVYRSLKGRKYLILLDDMWSIEPWQHVRRSFPDDHNGSRIVLT
TRLVDVASSASSANSLHQMRFLSMEESWTLLRDKVFGNDSYPPELEKIGRYIGHQCQGLPLAVVAIGGLLSKMRKETSSW
ENVAEKVGSLMTSDSMDCLSILSLSYNHLPPYLKPCFLYIGVFAETREIPVWKLIKLWIAEGFIKKVKHKNLEGVAEETL
RELVDRSLVLVGKHSSVGKIKTCKMHDLVRDMCLREAQSENFI
>St_A6-26_C01T000035.1
NRKISHSRDTSSSQFPLDQKDIIVGLDEDLLKIKDRLIVQSSRLEVVPIIGMGGIGKTTLARRVYDDSLIAYHFYVRAWT
NVSQEFDTREIFLGILRSIGVVNDEVERNSTNEQLAERVYRSLKGRKYLIILDDMWSIDAWQHVRRSFPDDHNESRIVLT
TRLVDVGSCACSGNSLHQMRFLSVEESWTLLREKVFGNGSYPPELEKIGRYIVHQCQGLPLAVVATGGLLSKMSKETSSW
ENVAEKVGSLMTSDTMDCLNILSLSYNHLPQYLKTCFLYMGVFAETREIPVWKLIRLWIAEGFVKKVQHENLEDVAEENL
RELVDRSLVLVGKHTSLGKIKTCKMHDLVRDMCLREAQYENFI
>St_A6-26_C01T000038.1
NSKISHSRDTSSQIPLDQKDVIIGLDEDLLKIKDRLIVQSSRLEVVSIIGMGGIGKTTLARRVYDDSLIAYHFYVRAWTN
VSQEFDTREIFLGILRSIGVVNDEVERSSTTEQLAERVYRSLKGRKYLIVLDDMWSIEAWQHVRRSFPDDHNGSRIVLTT
RLVDVASCACSGNSLHQMRFLSMEESWTLLRDKVFGNGGYPPELEKIGRYIGHQCQGLPLAVVAIGGLLSKMSKETSSWE
NVAEKVESLMTSDTMDCLNILSLSYNHLPQYLKTCFLYMGVFAETREIPVWKLIKLWIAEGFVKKVNHKNLEDVAEENLR
ELVDRSLVLVGKHTSLGKIKTCKMHDLVRDMCLREAQYENFI
>St_A6-26_C01T000039.1
FNSKISHSRDTSSQIPMDQKDVIIGLDEDLLKIKDRLIVQSSRLEVVPIIGMGGIGKTTLARRVYDDSLIAYHFYVRAWT
NVSQEFDTREIFLGILRSIGVVKDEVERNSTNEQLAERVYRSLKGMKYLIVLDDMWSIEAWKHVRRSFPDDHNGSRILLT
TRLVDVASCACSGNSLHEMRFLSVEESWILLRDKVFGNGSYPPELEKIGRYIVRQCQGLPLAVVAIGGLLSKMSKETSSW
EKVAEKVGSLMTSDTMDCLNILSLSYNHLPQYLKTCFLYMGVFAESREIPVWKLIKLWIAEGFVKKVNHKNLEDVAEENL
RELVDRSLVLVGKHTSLGKIKTCKMHDLVRDMCLRESQYENFL
>St_A6-26_C01T000092.1
PVRQVVETTQLDEVMVGFKDEIDLLIDRLTRGPKDLDIVSIVGMPGLGKTTLAKKAFHDEKMRHHFDVKAKCCVSQAYDR
RKLLLEILNQVKSSNQQNESNPADALQKFLKRKRYLLYIDDIWSVDTWDDLRGCFPDDNNGSRILLTSRLSDVASEINPD
REPLHLRFLDENESWELMRIKLFKEQTCPPDLSKVGANIASKCKGLPLLVILVAGVLSGISKNEESWRRIAESIKLDTVT
SAKECMEVIELSYKHLPDHLKPCLLYFASFQKDEEIPLSNLEWLWTIEGLVPNIEVESIHLAVESLLNDLIGRSLIMVSK
RKSTGGVRTCHIHDMLHDFCVTKSKEEKFM
>St_A6-26_C01T000096.1
PNPVRQVVETTQLDEVVVGFDEETDLLIDRLIRGPKDLDIVSIVGMPGLGKTTLAKKVYHDENIQHHFDVKAKCCVSQTY
DRRKLLLEILNQVKSSNQQNEKNPADALRKFLKRKRYLLYIDDIWSVDTWDDLRGCFPDDNNGSRILLTSRLSDVASEIN
PDREPLHLRFLFENESWELMKIKLFKEQTCPSDLSKVGENIARKCQGLPLLVILVAGVLSGISKNEESWRKIAESINIDT
VTNAKECLDVIELSYKHLPDNLKPCLLYFASFREDEEISSTNLAWLWTIEGFIPNTEAKSVELVAESLLNDLISRSLIMV
SKKRSIRGVRTCHIHDVLHDFCVTKAKEEKFM
>St_A6-26_C01T002839.1
HDDSINRGVEERQPPVVEEDDVVGFDNAAQTVIDRLLERSGDLEVIPVVGMPGLGKTTLATKIFKHPKIEYEFFTRLWLY
VSQSYKTRELYLNIISKFTGNTKHCRDMSEMDLALEVREILEEGGKYLIVLDDVWSTDAWDRIKIAFPKNDKGNRVLLTT
RDHNVARYCNRSPYDLKFLTDEESWILLEKRALHKAKCPPELETNGKSIARKCKGLPLAIVVIAGALIGKGKTIQEWEQV
DQSVGEHFINRDQPNKLVRMSYDVLPDDWKACFLYFGIFPRGYLIPARKLIRLWIAEGFIQYRGNLSLECKAENYLNELV
NRNLVMVMQRTLDGQIKTCRVHDMLYEFCWQKATTEENL
>St_A6-26_C03T000368.1
KLEDDIVQGIDDDLEIIVRRLTGPPWDLDVVTISGMGGIGKTTLARKAYDHLPIRYHFDIFAWVTISQEFRYRNVLLEAL
HCISRKTDIVNAKDYDKMDDNELADLVQKNLKGRRYLVVVDDIWCRDVWDSIRGIFPNYNNRSRILLTTRENEVAMYANT
CSPLEMSLLSLENGWRLLCDKVFGPKYEHPPELEEIGKEIVEKCQGLPLTISVIAGHLSKVARTLEGWKDVARTLSDIIA
SHPDKCLGVLGLSYHHLPNRLKPCFLSMAGFREDFEVETWRLIQLWVAEGFIRTSGSGKSLEEVGIDYLEDLISRNLIQA
RKRRFNGEIKACGIHDLLREFCLIKAEMTKHM
>St_A6-26_C03T000871.1
AKSSDKPIESTSSSFVEVLREILHQVTGSEGNKSEDDLAEKLRRALLDKRYLIVLDDVWDIATGEMLIACFPKDKRRNRI
ILTSRSMKVGLQVKCHSDPRRLQFLTPEKSWDLSEKRVFGEGRCLAELSYVGHQIVVNCKGLSLAVVLIARVTVRVRKGK
KKENEKDLWLKIQHNLDSFISANKNLQMMKVMQLSYDHLPYHLKSLLLYFARSQKSKRTPVSKLMQLWMAEGFVDHDIPS
KSSLEEATQSYLDALISSSLIFVDHIPSKKRTWPFSGMIKVCYVHDVVHDFCSVKAKKEKFF
>St_A6-26_C04T000125.1
DIPKKAHQVTQGPLEDDEVVGFDEDANEVMNRLVEGVSESVDIIPVVGMAGLGKTTLARKICNDSKLSFEFFRIIWVNVG
LEYKIKDIYLTILNFFTKHIEDHFNEDVDALAKTICGFMSEEGGRCLIVLDDVWVAEVVDAVKKVFPRNKKGHRIMLTTR
DGYLATYANPDPHNLKLLTPSNSFELLEKRAFGNGNFPVELVELGKNIAQRCWGVPLATVLIAGLLRGLRNKSDWVRVEN
NVSKCLHNKDYDFALFIEMSYNRLPQEMQTCFLYCGIFPRGFDIPAWKLIRLWIAEGLIKPQQPYTLEDIAELHLNDLVH
RNLVILLQKTADGRIKTCRLHDLLHEFCRTKAANKWLF
>St_A6-26_C04T000126.1
VKVIRQENSQDTFLEVRNIVGFTTESNEVMERLVEGTEEVECIPIVGMTGLGKTTLARKVWSEPLITAEFSKNIWVSVGQ
SNELKNIFFVILKSSTGPNQEFRCTGENELAEVIASFGTEQHRCLIVLDDVWASELVDFFKNVLPENKKGHRILMTTRRR
DLASCASERPYHLKFLTGEDSFRLLEKRVFDNGRCRNDLVELGKSIASKCGGLPLALVVIARALKVNQTVYEWKRIENNF
WQYVVKENDTATCWKIVEASYESLSSEMKACFLYCLAFPKGYDIPVQMLIRLWMAEGLIESSPINFSSSEDKADNYLMEF
ENLDLVIVSREITGSIKRVKCNEMFYEFYKME
>St_A6-26_C04T000128.1
DKVKKLRENNQQAFQPRPEASKVIKRLVEGPVESLDIIPVVGMPGLGKTTLARKIYNDPKLSYEFFSIPWVYVGQEYKIK
DIYLRILKCFKKSIEDHLNDDVDTLAKVISDFINKGGRCLIVLDDVWVAEVIDDVKKVFAENKKGHRIMMTTRDRYLATY
ANTEPHDLKFLNGKESFELLEKRVFGKGSCPDELVELGKKIAGNCGGVPLAVVVIAGALRGRPNTNDWLRVQKNVAEHLY
KNTQAGCLKFVEMSYNRLPQEVQTCFLYCGVFPRGFDIPSWKLIRLWIAEGLIKPQQTYTPEEIAEFYLNDLVNRNLVIL
MRKKSDGQIKICRLHDMLHEFCRTEASNKWLF
>St_A6-26_C04T000129.1
GEVTQGPSLENDAVVGFDDEANKVIKRLVEGPMDSVDIIPVVGMPGLGKTTLARKIYNDSKLTYEFYSIVWVYVGQECKA
KDIYLRILKFFKKNIEDHLNDDVDTLAKAIGGYIKKGGRCLIVLDDVWEDEVIDHARKVFAENKKGHRIMMTTRDLRLAK
FANREPHELKFLEKEESFELLVMRVFGKGSCPNELVVIGKKIAKKCGGVPLVVVVIAGALRGRLDKKDWERVDRNVVQHL
GEHTEDSCLKFVKMSYDHLPREVQMCFLYCGVFPRGFDIPCWKLIRLWIAEGLIKPQPESTLEEIAEFYLTDLLNRNLVI
IMQKRSDGQIKTCRLHDMLYQFCKKEASNKWLF
>St_A6-26_C04T000132.1
EHQKKEEVTQGPSLENDAVVGFDDEANKVIKRLVEGPMDSVNIIPVVGMPGLGKTTLARKICNDSKLTYEFYSIVWVYVG
KECKAKDIYLRILKFFRKNIEDHLNDDVDTLAKAIGGYIKKGGRCLIVLDDVWEDEVIDHVMKVFAENKKGHRIMMTTRD
LRLAKFANPEPHALKFLETEESFKLLVMRVFGKGSCPNELVVIGKEIAEKCGGVPLVVVVIAGALRGRLDKKDWERVDRN
VVQHFGDHTEDSCLKYVKMSYDHLPGEVQMCFLYCGVFPRGFDIPCWKLIRLWIAEGLIKPQPNFTLEEIAEFCLTDLLN
RNLVIIMQKRSDGQIKTCRLHDMLYQFCKKEASNRCFF
>St_A6-26_C04T000136.1
GHEITQGPSLEEDEVVGFDEEAYNLIKRLVEGPEESLDIIPVVGMPGLGKTVLARKIYNDPKLSYEFLSILWVYVGQEYK
IKDIYLRILKFFTKRVEDHLNDDEDTLAKVISDFMSKRGRCLIVLDDVWDAEVVDYVKKVFAENKRGHRIVITTRDGYLA
YYINPDPHSLKFLTKAESFELLVRRVFGKETCPDELLQFGKRIAERCCGVPIVVMVIAGALRGRSTTNDWLRVERNMAQH
LYSNYNRDSGVFLEMSYDCLPQEVQTCFSYCGIFPRDFDIPAWKLIRMWIAEGLIKPQQSYTLEEIAEHHLNDLVNRNLV
ILLQKRSDGQIKTCRLHGMLHEFCRRKAANKWLF
>St_A6-26_C04T000137.1
ELPKKGVQEQGPSLENDEVVGFDDEASKVIKRLVEGPAESLDIIPVVGMPGLGKTTLARKIYNDPKLSYEFFSIPWVYVG
QEYKIKDIYLRILKCFKKSIEDHLNDDVDTLAKVISDFINKGRRCLIVLDDVWVAEVIDDVKKVFAENKKGHRIMMTTRD
RYLATYANTEPHDLKFLNGKESFELLEKSVFGKGGCPDELVELGKKIAGNCGGVPLAVVVIAGALRGRPNTNDWLRVQKN
VAEHFYKSTQKGCLKFVEMSYNRLPQEVQTCFLYCGVFPRGFDIPSWKLIRLWIAEGLIKPQQTYTPEEIAEFYLKDLVD
RNLVILMRKKSDGQIKICRLHDMLHEFCRTEASNKWLF
>St_A6-26_C04T000138.1
EHHKKEEVTQGPSLENDAVVGFDDEAKKVIKRLVEGPMDSVDIIPVVGMPGLGKTTLARKIYNDSKLTYEFYSIVWVYVG
QECKAKDIYLRILKFFKKNIEDHLNDDVDTLAKAIGGYIKKGGRCLIVLDDVWEDEVIDHVKKVFAENKKGHRIMMTTRD
LRLAKFANEEPHELKFLEKDESFELLVMRVFGKGSCPNELVVIGKKIAKKCGGVPLVVVVIAGALRGRSDKKDWERVDRN
VVQHFGEHTEDSCLKFVKMSYDHLPQEVQMCFLYCGVFPRGFDIPCWKLIRLWIAEGLIKPQPEFTLEEIAEFYLTDLLN
RNLVIIMQKRSDGQIKTCRLHDMLYQFCKKEASNKWLF
>St_A6-26_C04T000146.1
SLLIKGPSLENDAVVGFDKEANTVIQRLVEGPMDSVDIIPVVGMLGLGKTTLARKIYNDSKLTYEFYSIVWVYVGKECKA
KDIYLRILKFFKKNIEDYLNDDVDTLAKAIGGYIKKGGRCLIVLDDVWEDEVIDHVMKVFAENKKGHRIMMTTRDSCVAK
FANPEPHELKFLKKEETFELLVMRVFGKGSCPNDLVRTGKKIAEKCGGVPLVVVVIAGALRGRSDKKEWERVDKNVVQHY
GEHTEDSCLKFVKMSYDHLPREVQMCFLFCGVFPRGFDIPCWKLIRLWIAEGLIKPQPESTLEVEEIAEFYLTDLLNRNL
VIIMQKRSDGQIKTCRLHDMLYQFCKKEASNKWLF
>St_A6-26_C04T000151.1
DQLKDDIVQGLDGDLEIIDKRLRGPTSDLDIVTISGMGGIGKTTLAKKAYDHLPIRYHFDIFVWVTISQEFRYRNVLLEA
LHCVSKQRVIVNTKDYDKMNDSELADLVQKSLKGPRYLVVVDDIWSRDVWDSISQIFPNRNNGSRVLLTTRETDVAIHAN
TSIPHKMNLLDLDNSWKLLRDKVFGLEHDHPPELEEIGKKIAEKCQGLPLIISVIAGHLSKTVPKTLESWKYVAKTLSEI
IASHPNKCLGVLGLSYHHLPNRLKPCFLSMGDFPEDFQVDTRRLIQLWIAEGFIRASAGSRESLEEVAEHYLKDLISRNL
IMARKRRFNGEVKVCGIHDLLHEFCLIEAEMTKFM
>St_A6-26_C04T000169.1
PVTQGPPLGNDEVVGFDKEANIVIKRLVEGPADSLDIIPVMGMPGLGKTTLARKVCNDSKVSYGFFKTVWVYVGQEYKIK
DIHLRILQLFTTRIEEYLNEDEARLAEVIRGYMSKGGRCLIVLDDVWEKNVIDHVKKVFPENKKGHRIMMTTRDEYVAAY
ANPEPHKLKFLTEEESFELLVRRVFGKGSCPDELKENGQKIAGSCGGLPLAVVVIAGALGGRSTTNDWERIERNVAQHLF
KNNQESCLKFVEMSYDRLPQEVQMCFLYSGIFPRGFDIPAWKLIRLWIAEGLIKPEQSSTLEQIAELYLNDLVHRNLVIL
LQKRSDGQIKTCRLHDMLHEFCRTKAA
>St_A6-26_C04T000203.1
KGKNMTSASQATDGELVGFTDVCKTIRDQLVRGSRELDVVSIVGMAGSGKTTLARSFINDDSIVSHFDIRAECRVSQEYT
REDLLFSILSSANSGLTDISKRGADILAHRLKQTLLHKRYLIIIDDVWAVQAWDDLRFCFPKEKQGSRIILTTRLKEVAT
YAKCVTEPIHLRSMEDSESWLLLQKKVFGEEMCPEELKKVGKTIAFKCNGLPLSIVLVAGLLAKIDKTERCWTRMELSFG
ERVQDGAKDLVKLSYEDLPNKLKSCFLYFGAFLEDREILVSKLTSLWIAEAFIKNNEDKCLEDTAEDYLNDLIGRNLIMV
TKRRSTGKIKACRVHDLMLDFCKEKAKEDNLL
>St_A6-26_C04T000204.1
LTKPKEKNMTSASQATDGELVGFTDVCKTIRDQLVGGSRELDVVSIVGMAGSGKTTLARSFINDDIIVSHFDFCAECRVS
QEYTREDLLFSILSSANSGLTDISKRDADLADRLRKTLLPKRYLLIIDDVWAVQAWDDLRLCFPEAKKGSRIILTTRLKE
VATYAKCVTEPIHLRSMKDSESWLLLQKKVFGEEMCPEELKEVGQNIAFKCNGLPLSIVLVAGLLAKIDKTERCWTRMEL
SFGERVQDGAKDLVKLSYEDLPNKLKSCFLYFGAFLEDREILVSKLTSLWIAEAFIKNNEDKCLEDTAEDYLKDLIGRNL
IMVTKRRSTGKIKACRVHDLMLDFCKEKAKEDNFL
>St_A6-26_C04T000320.1
KSFVEPIESTSSPFVEVTVGHEKEESQIIGQLLNQHESELDVISIVGMPGLGKTTLANKVYNNTLIASHFKIRAWCTVSQ
KYNKSKVLREILQQVASSEEKESEDHDLAVKLRRALYDKRYLIVLDDVWDIATGEMLIACFPKLKRGDRVILTSRISKVG
SQVKCRTDPIDLQVLTLEKSWELFEKRVFGEGSCPAELSDVGHQIVKKCKGLPLAIVLIAGVIVRGKKKEKNLWLKIQHN
LDSFISANINLQMMKVMQLSYDHLPCHLKPLLLYFARSQKNKRTPVSELKQLWMAEGFVDYDIPSKGSLEEATQSYLDAL
ISSSLIMVDQILSKKSMPFSVRIKVCYVHDVVHDFCSEKAKKEKFF
>St_A6-26_C04T000322.1
KSFVEPIESTSSPFVEVTVGHEKEESQIIGQLLNQHESELDVISIVGMPGLGKTTLANKVYNNTLVASHFKIRAWCTVSQ
KYNKSKVLREILQQVTGSEEKGSEDDLAEMLRRALYDKRYLIVLDDVWDIATGEMLIACLPKVERGNRVILTSRNSEVGL
KVKCRSDLLCLQLLTLGKSWELFEKMVFRKGSCPAELLDVGRQIVEKCRGLPLAVVLIAGVIVRGKKEEKDLWLKIQHNL
DSFISANINLVMQLSYDHLPYHLKPLLLYFARSQKSKRTPISKLMQLWMAEGFVDHDIRSKNSLEEVTQSYLDALISSNL
IMVDHIKGSNPFSVRIKVCFVHDVVHDFCSVKAKKEKFF
>St_A6-26_C04T000323.1
MIDHHAEKVVQEEQGSSLENHEVVGFDEEVTKVINRLVEGAECLDVIPVVGMPGLGKTTLARKIYNDPKISREFFSYIWV
FIGQSTCVKRDILFNILKKFTNSVDEFKNRNEADITQEIRKRVANGGKCLIVLDDVWDPNVVDFVKTVFPDNKKAHRIMM
TTRHEDIARSVNKYPHNLKFLDGDESFQLLEKRAFGISRCPVELVEHGEAIVAKCSGVPLTIVVIAGALRGRTSEIDWKV
VRENVGKHLLEDKRQRCLNVVRLSYNHLPQEKKACFLYFGAFPQGFDIPAWKLIRLWIAEGLIMSKLSGIEIEDISEYYL
NDFANRNLVMVTGKRSNGRIKTFRVHDMLHEFCVEEGTRLTLF
>St_A6-26_C04T000327.1
PIESTSSSFVEVTVGHEEDEAKMIDQLLDKHESELDVISIVGMPGLGKTTLANKVYNNTLVATHFNVRAWCTVSQKYNKS
KVLREILLQVTGSGGKEREDDLAEKLRVALYDKRYLIVLDDVWDIETWEMLTACFPKVERGNRVILTSRSSEVGLKVKCR
SDPLHLQLLTTKKSWELFEKKVFGEGSCPAELSEVGHQIVEKCQGLPLAVVLIAGVIVRGKKMENDLWLNIQDNLDSFIS
ANINLQMMKVMQLSYDHLPYHLKPLLLYFARSRKSKRTPVSKLMQLWMAEGLVDHDIPSKCSLEEATQRYLDALVSSSLI
MVDHMLYKKNMPFSVRIKVCYVHDVVHDFCSVKAKKEKFL
>St_A6-26_C04T000332.1
KSFVEPIESTSSPFVEVTVGHEKEESQIIGQLLNQHESELDVISIVGMPGLGKTTLANKVYNNTLVASHFKIRAWCTVSQ
KYNKSKVLREILQQVTGSEEKGSEDDLAEMLRRALYDKRYLIVLDDVWDIATGEMLIACLPKVERGNRVILTSRNSEVGL
KVKCRSDLLCLQLLTLGKSWELFEKMVFRKGSCPAELLDVGRQIVEKCRGLPLAVVLIAGVIVRGKKEEKDLWLKIQHNL
DSFISANINLVMQLSYDHLPYHLKPLLLYFARSQKSKRTPISKLMQLWMAEGFVDHDIRSKNSLEEVTQSYLDALISSNL
IMVDHIKGSNPFSVRIKVCFVHDVVHDFCSVKAKKEKFF
>St_A6-26_C04T000333.1
NPMIDHHAEKGSSLENHEVVGFDEEVTKVINRLVEGAECLDVIPVVGMPGLGKTTLARKIYNDPKISREFFSYIWVFIGQ
STCVKRDILFNILKKFTNSVDEFKNRNEADITQEIRKRVANGGKCLIVLDDVWDPNVVDFVKTVFPDNKKAHRIMMTTRH
EDIARSVNKYPHNLKFLDGDESFQLLEKRAFGISRCPVELVEHGEAIVAKCSGVPLTIVVIAGALRGRTSEIDWKVVREN
VGKHLLEDKRQRCLNVVRLSYNHLPQEKKACFLYFGAFPQGFDIPAWKLIRLWIAEGLIMSKLSGIEIEDISEYYLNDFA
NRNLVMVTGKRSNGRIKTFRVHDMLHEFCVEEGTRLTLF
>St_A6-26_C04T000338.1
KSVIEPIESTSSPFVEVTVGHKKEESQIIDQLLDEHESELDVISIVGMPGVGKTTLANKVYNNTLVASHFKIRAWCTVSQ
KYNKSKVLREILQQVTGSGGKESKDDLAENLRRALLDKSRISKVGSQAKCRTDPIDLQVLTPEKSWELFEKRVFGEGSCP
AELSDVGHQIVKKCKGLPLAIVLVAGVMVRGKKKEKDLWLKIQDNLDSFISANINLQMMKVMQLSYDHLPYHLKPLLLYF
ARSQKNKRTPVSKLKQLWMAEGFVDHDIRSKSSLEDATQSYLDALISSSLIMVDHILYKKSMPFSIRIKVCYVHDVVHDF
CSEKAKKEKFF
>St_A6-26_C04T000340.1
DRQAETVVQEEQGSSLENHEVVGFDKEATKVINRLVEGAECLDVIPVVGMPGLGKTTLARKIYNDPKISREFFSYIWVFI
GQSTCVKRDILFNILKGFTNSVDEFKNRNEADITEEIRKRVANGGKCLIVLDDVWDSNVVDFVKTVFPDNKKAHRIMMTT
RHEDIARSVNKYPHNLKFLDGDESFQLLEKRAFGVSHCPVELVEHGEAIVAKCSGVPLTIVVIAGALRGRTSEIDWKVVR
ENVGKHLIQEDKLQRCVNVVRLSYNHLPHEKKACFLYFGAFPQGFDIPAWKLIRLWIAEGLIMSKLSGNEIEEIAEYYLN
DFANRNLVMVMGKTSNDRIKTCRVHDMLHEFCVEEATRLTLF
>St_A6-26_C04T000842.1
LDESIRENVMEGYNKERENMVERLTKSSGANKLQVVSVVGMAGIGKTTFTKTILFDNSIKRVFHIRGWITVSNNYDLRKL
LLVLLHDVIRMGDGNDNTIDIGKLAERVQQGLKGERYLIVVDDLWSKDAWDRISHWFPDCGNKSRILLTSRDREVAEYAA
SNPKESLVMRPLMQDESRNLFYHRAFGKNYTIRGSDDEFEKVGEEVITNCKGLPLMITAVAGILSSKSKLDEWIEVAQSV
SSLVNDDDYQQCLKVVALSYNHLPSLMKACFLHFGVFPKAHVIPVKKLIRLWIAEGLVNLNGVEEFEQVAARVLHDLIGK
SLVIVDKRSLNGKIKTCRIHDLFHDFCSKEAESENLL
>St_A6-26_C04T000844.1
MCYATGSAEEDIEVVGFDKPAKDVIKRLCEGSKDLDVIPIVGMPGLGKTTLSRKVYHDSYLDFHFYKRMWIYVGTSKKPK
DILVEIVKEVAPSNSEELIKDKDEDQLAHIIREFLVERGKYLIVLDDVWDTKVVDFVKKAFPNNESQPRGDRIMLTTRQR
RVAEAVSAHPHNLEKLSKGDSFKLLEQRVFGKTSECPIKLRGYGNEIVDKCCGVPLAIVVIAGALRGCLGESEWKLVKDN
VGKHLINKDDNKSCLKFVETSYNHLPQQRKAAFLYFGVFPQGFDIPAWKLILLWVAEGLIKSDLQGSEIEEVAETYLSDF
AGRNLVMVMQKRSNGQIKTCRIHDMLHEFCIIEAERISLF
>St_A6-26_C04T000844.2
MCYATGSAEEDIEVVGFDKPAKDVIKRLCEGSKDLDVIPIVGMPGLGKTTLSRKVYHDSYLDFHFYKRMWIYVGTSKKPK
DILVEIVKEVAPSNSEELIKDKDEDQLAHIIREFLVERGKYLIVLDDVWDTKVVDFVKKAFPNNESQPRGDRIMLTTRQR
RVAEAVSAHPHNLEKLSKGDSFKLLEQRVFGKTSECPIKLRGYGNEIVDKCCGVPLAIVVIAGALRGCLGESEWKLVKDN
VGKHLINKDDNKSCLKFVETSYNHLPQQRKAAFLYFGVFPQGFDIPAWKLILLWVAEGLIKSDLQGSEIEEVAETYLSDF
AGRNLVMVMQKRSNGQIKTCRIHDMLHEFCIIEAERISLF
>St_A6-26_C04T000845.1
DENNVSPRLDDSIRENVMEGYNKERENMVETLTKSSGANELQVVSVVGMAGIGKTTFTKTILFDNYIKRVFRIRGWITVS
NNYDLKKLLLVLFHDVIKMEGKNFDEMNIGQLAGHVKQGLQGQRYLIVVDDIWSDQDWDRISHWFPDCGNRSRILLTSRD
KKVGEYAATNPKDGLVLMRPLTQDESRCLFYHKAFGKKYSIRGSDIDEFEKVGEEVITNCKGLPLMIIAVAGILSSKCKL
DEWIKVAQNVSSLVNDDAYKQCFNVVALSYNDLPPLMKACFLHFGVFPKAHVISVKKLIRLWIAEGLVNLKGVEEFEQVA
ARVLHDLIGKSLVIIDKRTLNGQIKTCRIHDLFHDFCSKKAESENLL
>St_A6-26_C04T000846.1
CENVMEGYNEERGRMVQRLTRGSGSNRLEVVSVVGMPGIGKTTFAKTILFDNSIKRVFRIRGWITVSNNYDLRKLLLVLL
RDVIRMGDGNDNTMDIGKLAERVQQGLKGEKYLIVVDDIWSKDAWDRISHWFPDCGNRSRILLTSRDNMVGEYAATNPKD
GLVLMRPLTQDESRNLFYHRAFGKNYSIRGSDIDEFEKVGEKVITNCKGLPLMITAVAGILSSKSKLDEWMEVAQSVSSL
VNDDAYKQCLKVVALSYNNLPSLMKACFLHFGVFPKAHVISVKKLIRLWIAEGLVNLKGVEEFEQVAARVLHDLIGKSLV
IVEKRSLDGQIKTCRIHDLFHDLCMTEAESENLL
>St_A6-26_C04T000847.1
KSTGTQGPAEEDIEVVGFDKPAEDVIKRLGEGSKDLDVIPIVGMPGLGKTTLSRKVYNDSSLDFHFYKRMWIYVGTSKKP
KDILVEIVNEVAPSNSKELIKDKDEDQLAHIIRDFLVERGKYLIVLDDVWDTQVVDFVKKAFPNNKSQPRGDRIMLTTRQ
QRVAEAVSARPHNLEKLSKGDSFKLLEQRVFGKTRECPINLRGYGEEIVDKCCGVPLAIVVISGALKGCMDESEWIVVKE
NVGKIFINKDDDKSCLKYVETSYTHLPQQKKAAFLYFGVFPQGFDIPAWKLIRLWVAEGLIKSDLQGSEIEKVAETYLSD
FAGRNLVMVMQKRSNGQIKTCRLHDMLHEFCIIEAKRISLF
>St_A6-26_C04T001440.1
NSPKKLVESKSLPAGKIIVGFEEETIWIIEKLTRGSANLDVISITGMPGSGKTTLAYKVYNDKSISSHFDLRAWCTVNQE
YDEKNLLNKIFNQVNGSDSKLSENIDVADKLRKQLYGKRYLIVLDDVWDTSKWDELTRPFPEVEKGSRIILTTREKKVAL
HGKRNTDLLDLRLLKPEESWELLEKRAFGNKSCPDELLDVGIEIAQNCKGLPLVADLIAGVIAGREKKKAVWLEVRNNLN
SFILNSEVEVMKVIELSYDHLSDQVKLCLLYIASYSKDTGMIISGLIDLWHAEGLVEQTEMKSEEEVMKVYLDNLISSSL
VIIFNEIGEYPTCQLHDLVHDFCLIKARKEMLF
>St_A6-26_C05T000020.1
ASLQFASTRRINEEIIGFEDVKDELIGKLKGGSSRLDVIAIVGMAGLGKTTLANKLYSDKSVVSYFDIHAHCCVSQEYTR
KDLLLAILHDITDERAKLRRETENELADKLRKLLMRKRYLLLIDDVWETRAWDDLKLCFPEDNNRSRIILTTRHYEVASH
AKHDSDPHKLRFLNSDESWMLLNKKVFNNESGPLILRDVSQEIVRKCGGLPISIILVAGILTRMKKEKHCWEQMATNLGT
NIQDQMEGTLDLSYQNLPPYLKPCFLYLGVFPEDGEIQVSKLTWLWIAEGFIKPHTGKTLEEIAENYLENLVGRNLVMID
KRSSDGRIKTCHIHDLVHEVCRKKAKLENIL
>St_A6-26_C05T000233.1
FNRGDEERKAPVVEEDDVVGFDDEAKIVIDRLIGGSDYVEVVPVVGMPGLGKTTLAYKIYKDPKVEYEFFTRVWVYVSQT
FKRREIFLNIISKFTRNTKQYHDTPEDDLANEVKELLGKGGKYLIVLDDVWTMEAWDRIKIAFPNNGKRNRVLMTTRESN
VAKRCNDKPHDLKFLTEDESWELLEKKVFHKEKCPPELELPGKSIAEKCMGLPLAIVVIAGALIGKGKTTREWELVAASV
REHLINRDPENCKKLVQMSYDRLPYDLKACFLYCGAFPGGSQIPAKKLIRLWIAEGFIQYQGPLALEDVAEDHLNDLVNR
NLVMVMQRSCSGQIKICRVHDMLHEFCRHEAMTEEDL
>St_A6-26_C05T000486.1
ASHGTEDTYTSHTQRIDDDIVGFEDEIGTLRRQLTGGSKNLDIISIVGMPGAGKTALANKLLLDKSVADRFDIFAQCYMS
SVHSRREQLLSILETLRVSIDESSPFGKETSDLAAMLRQILQTGRYLILLDDVPNARAWNDLEHCFCDTNNGSRILLTTR
HSNVAYYARSISEPLHLRMLNDGESWTLLKKKVFGEGFCSPLFEKVGPKIVRKCGGLPLSIVFVACILAGMERTEQCWKQ
VARSLGTEIRCYPENIIEQSYQNLPYHLKSCFLYFGMFSDEEEINISKLTLLWIGEGFVKNDEHRTLEDIAEGYLKNLVE
SNLVMLAKRNCGGKVKVCRIHDILFQFCKERAHTENLI
>St_A6-26_C05T000511.1
SMKSVIARTSSPLARTPSMNDEIVGFEDVIENLRKKLLNGTKGQDIISIHGMPGLGKTTLANRLYSDRELCASELADMLR
KTLLPRRYLILVDDLWDNRAWDDLRGCFPDANNRSRIILTTRHHEVAKYASVHSDPLHLRMFDEDESWKLLEKKVFGEQS
CSPLLRDVGQRIAKMCRQLPLSIVLVAGILSEMEKEVECWEQVANNLGTHIHNDSRAIVDQSYHVLPCHLKSCFLYFGAF
IEDRVIDISRLIRLWIAESFIKSSEGRSLEDIAEGNLENLIGRNLVMVTKRANSNGKVKACRLHDVLLDFCKERAAEENF
L
>St_A6-26_C05T000514.1
DTMKTVIASTSSQLVRTPRMNEEIVGFEDVIENLRRKLLNGTKGQDVISIHGMPGLGKTTLANRLYSDRSVVSQFDICAQ
CCVSQVYSYKELLLALLCDAIGDDSARRELCASELADMLRKTLLPRRYLILVDDLWDNSAWDDLRGCFPDVNNRSRIILT
TRHHEVAKYARVHSDPLHLRMFDEDESWKLLEKKVFGEQSCSPLLKDVGLRIAKMCGQLPLSIVLVAGILSEMEKEVECW
EQVANNLGTHIHNDSRAIVDQSYHVLPCHLKSCFLYFGAFLEDRVIDISRLIRLWISESLIKSCEDRSLEDIAEGYLENL
IGRNLVMVTQRAISDGKVKACRLHDVLLDFCKERAAEENFL
>St_A6-26_C05T000547.1
TPAHISSESTNTPRMTGEEIVGFEDVMEKLREQLIRGTKQLDVISVVGMPGLGKTTVANKLYSDELVVSRFDIRAKCCVS
QAYSRRSVLLSILRDAIGESPTLTKLSTDVLADQLRKTLLWKRYLILVDDIWEASVWDDLRCCFHDSNNASRIILTTQHA
DVAENAKSVSDPLHLRILNDDESWKLLKQKVFGEESCSVLLSNVGQEIANKCRGLPLSIVLVAGMLTKMEKSEQCWKQVA
MNLCTNVLSNSKAIIEQSYQNLPYHLKPCFLYFGVFLEDKEINISILTWLWISEGFIKSRDDKSLEDIAEGYLENLIGRN
LVMVAKWGSGGKIKTCRIHDLLLYFCKERAKEKNLL
>St_A6-26_C05T000831.1
PSLSANTSGANEEMVGFQDVMDKLKKQVLGGSHQLDVISIFGMPGNGKTTLAKKIYNDPTVVSHFDVRAMCHVTQVYSWR
VLLLTILNDVLGPANRTNKEDGELANELRHVLLTKRFLILIDDVWDRTAWDYLRMCFQSSQNRSRIILTTRLYEVAHYAK
CNSEPHPLRLLTDDESWKLLQEELFHGQSFPCELGDVGLRIAKRCGGLPLSIVLVAGVLKEKKKKADCWKEVEESLSSHN
IGSSEESMSIIGFSYKNLPNHLKPCFLYFGGFLRGKDIPVSKLTRVWLAEGIVEDSKEKGSEDAAQDYLKDLIRKNLVTD
MEKRSNGKLKTCRVHDLLHQFCVEKAKQDNFL
>St_A6-26_C05T000856.1
TSTYLVPSLSANTPGSNEEMKSFQEAMDQMKKQLLGGSRQLDVISLVGMPGIGKTTLAEKIYNDPVITSHFDVRAQCRVT
QVYSWRYLLLSILNDVLEPIDRNEKEDGELADELRRFLLTKRFLILIDDVWDDKVWDNLHMCFKDARNGSRIIITTRLSN
IANYAKCESEPHHLRLFRDAESWTLLQQELFQGKSCPPEIVDVGFRIAKKCGGLPLFIVIVAGVLKEKKIKAEFWKEIEE
SIGLLNIGSLEESMSIIGFSYRNLPHQLKPCFLYFGGLLKGKDIHVSKLTRLWVAEGFVQANEENGLQDAAEGLLEDLIS
RNLVMDVEKRPNGKLKTCRVHDLLHKFCLEKSKQENFL
>St_A6-26_C05T000877.1
AKTTTNVAPSFSANTQRANEEMDSFQDTIDELKEKLLGGSPELDVISIVGMPGLGKTTLAKKIYNDPEVTSRFDVHAQCV
VTQLYSWRELLLTILNDVLEPSDRNEKEDGEIADELRRFLLTKRFLILIDDVWDYKVWDNLCMCFSDVSKRSRIILTTRL
NDVAEYVKCESDPHHLRLFRDDESWTLLQKEVFQGESCPPKLKDVGFEISKSCRGLPLSVVLVAGVLKQKKKTLDSWKVV
EQSLSSQRIGSLEESISIIGFSYKNLPHYLKPCFLYFGGFLQGKDIHVSKMTKLWVAEGFVQANNEKGQEDTAQSFLDDL
IRRNLVMVMEKRPNAKVKTCRIHDLLHKFCMEKAKQEDFL
>St_A6-26_C05T001929.1
IVANAPNKPVERNSLSTVGKIIVGFEEETEWIIRKLTSGPAEIDVISIVGMPGLGKTTLAYRVYNDKSIVDHFDVCAWCT
VDQERNEKKLLQKIFNQVTGLEERFSEKDIDDDVADKLRKQLFGKRYLIVLDDMWDTATFDELTRPFPELKKGSRVILTS
RKKEVALHRKCHSDPLFLRLLRSEESWELLEKRVFGEERCPDELKDVGEKIARNCDGLPLVLDLIGGAISRKEKKETLWL
EVLNNLSSFIFNDEEEVMKVIQLSYDHLSDHVKPCLVYLASYPKDEDIRISELKNLWISQGLVQQIVMKSAEEVVDELIS
SSLVIPFDNSICKIHDLVHDFCYIKSRKEKLL
>St_A6-26_C05T002393.2
TVERIKLVKKRGFEEETKWIIRKLTSGPDEIDVISIVGMPGIGKTTLAFRVYNDESVVDHFDICAWCTVDQERNEKKLLQ
KIFNQVIGFKERFSENDIDDDVADKLRKQLFGKRYLIVLDDIWDSATLDELTRPFPEFQKGSRLILTSRKKEVALHGKCH
SDPLYLQLLRSEESWELLEKRVFGKERCPDELKGVGKMIARKCDGLPLVLDLIGGVISRKEKKEALWLEVLNNLSSFIFK
DEEEVVKVIQLSYDHLSDHVKPCLVCLAIYPKDENLRISELKDLWIGQGLEIKSAEEVVDELISSSLVIPFDNSICKIHD
LVHDFCYIKSRKEKLF
>St_A6-26_C05T002394.1
PVERNSSSTVGKIFVGFEEETEWIIRKLTSGPAEKDCTVDQERNEKKLLQKIFNQVIGLKQKFSEDDIDDDVADKLRKQL
FGKRYLIVLDDMWDTETFDELTRPFPELQKGSRVILTSRKKEVASHGKCHSDPLYLRLLKPKESWELLEKRVFGEERCPD
ELKDVREKIARKCNGLPLVLDLIGGVISRKENKEALWLEVLDNLSSFIFKDEEEVVKVIQLSYDHLSDHVKPCLVCLASY
PKDEDIWIFELEKLWISQGLVEQIEMKSAEEVVDELISSSLVIPFDNSSFKIHDLVHDFCFIKSRKENVF
>St_A6-26_C05T002394.2
PVERNSSSTVGKIFVGFEEETEWIIRKLTSGPAEKDCTVDQERNEKKLLQKIFNQVIGLKQKFSEDDIDDDVADKLRKQL
FGKRYLIVLDDMWDTETFDELTRPFPELQKGSRVILTSRKKEVASHGKCHSDPLYLRLLKPKESWELLEKRVFGEERCPD
ELKDVREKIARKCNGLPLVLDLIGGVISRKENKEALWLEVLDNLSSFIFKDEEEVVKVIQLSYDHLSDHVKPCLVCLASY
PKDEDIWIFELEKLWISQGLVEQIEMKSAEEVVDELISSSLVIPFDNSSFKIHDLVHDFCFIKSRKENVF
>St_A6-26_C05T002404.1
PVERNSSITVGKIIVGFEEETEWVIRKLTSGPAEIDVISIVGMPGIGKTTLAYRVYNDKSIVDHFDVCAWCTVDQERNEK
KLLQKIFNQVIGLKEQYNEDHDIDDDVADKLRKQLFGKRYLIVLDDMWDTATLDELTRPFPKLQKGSRVILTSRKKEVAL
HGKCHSDPLYLRLLRSEESWELLEKRVFGEERCPDELKDVGEKIARKCDGLPLVLDLIGGVISRKEKKEALWLEVLNNLS
SFIFKDEEEVVKVIQLSYDHLSDHVKPCLVCLAIYPKDENLRISELKNLWISQGFVQQIEMISAEEVVDQLISSSLVIPF
DNSICKIHDLVHDFCYIKSRKEKLF
>St_A6-26_C05T002412.1
PVERNSSITVGKIIVGFEEETEWVIRKLTSGPAEIDVISIVGMPGLGKTTLAYRVYNDKSIVDHFDVCAWCTVDQERNEK
KLLQRIFNQVIGLKEQFNEDHDIDDDVADKLRKELFGKRYLIVLDDMWDTATLDELTRPFPELQKGSRVILTSRKKEVAL
HGKCHSDPLYLRLLRSEESWELLEKRVFGEERCPDELKDVGEKIARKCDGLPLVLDLIGGVISRKEKKEALWLEVLNNLS
SFIFKDEEEVVKVIQLSYDHLSDHVKPCLVCLAIYPKDKNLRISELKNLWISQGFVQQIEMKSAEEVVNELISSSLVIPF
DNSICKIHDLVHDFCYIKSRKEKLF
>St_A6-26_C05T002414.1
PVERNSSITVGKIIVGFEEETEWVIRKLTSGPAEIDVISIVGMPGLGKTTLAYRVYNDKSIVDHFDVCAWCTVDQERNEK
KLLQRIFNQVIGLKEQFNEDHDIDDDVADKLRKELFGKRYLIVLDDMWDTATLDELTRPFPELQKGSRVILTSRKKEVAL
HGKCHSDPLYLRLLRSEESWELLEKRVFGEERCPDELKDVGEKIARKCDGLPLVLDLIGGVISRKEKKEALWLEVLNNLS
SFIFKDEEEVVKVIQLSYDHLSDHVKPCLVCLAIYPKDKNLRISELKNLWISQGFVQQIEMKSAEEVVNELISSSLVIPF
DNSICKIHDLVHDFCYIKSRKEKLF
>St_A6-26_C06T000122.1
PVESKSLITGKIIVGFEVETNWLLRKLTSGPADLDVISITGMPGSGKTTLAYKVYNDKSVSSHFDLRAWCTVDQGYDEKK
LLDKIFNQVSDSDSKLSENIDVADKLRKQLYGKRYLIVLDDVWDTTTWDELTRPFPEVEKGSRIILTTRKMEVALHGKLY
TTPLNLRLLRSEESWELLEKRAFGNESCPDELLDVGKEIAENCKGLPLVVDLIAGVIAGREKKKSVWLEVVNNLHSFILK
NEVEVMKVIEISFDHLPDHLKPCLLYFASRPKDKELTIYELKCVWGAEGFVEKTEMKSMEEVVKIYLDGLISSSLVICFN
EIGDDPTYQVHDLVHDYCLIKAREEKLF
>St_A6-26_C06T000122.2
PVESKSLITGKIIVGFEVETNWLLRKLTSGPADLDVISITGMPGSGKTTLAYKVYNDKSVSSHFDLRAWCTVDQGYDEKK
LLDKIFNQVSDSDSKLSENIDVADKLRKQLYGKRYLIVLDDVWDTTTWDELTRPFPEVEKGSRIILTTRKMEVALHGKLY
TTPLNLRLLRSEESWELLEKRAFGNESCPDELLDVGKEIAENCKGLPLVVDLIAGVIAGREKKKSVWLEVVNNLHSFILK
NEVEVMKVIEISFDHLPDHLKPCLLYFASRPKDKELTIYELKCVWGAEGFVEKTEMKSMEEVVKIYLDGLISSSLVICFN
EIGDDPTYQVHDLVHDYCLIKAREEKLF
>St_A6-26_C06T000123.1
SPKKPVESKSLTTNKIIVGFEEETNLILRKLTSGPADLDVISITGMSGSGKTTLAYKVYNDKSVSSHFDLRAWCTVDQGY
EEKKLLDKIFNQVSDSYSKLSENIDVADKLRKQLFGMRYLIVLYDVWDTNTWDELTRPFPDVALHGKLYTAPLNLRLLRS
EESWELLEKRAFGNKGCPDELLDVGKEIAENCKGLPLVADLIAGVIAGREKNKSEWLEVVNNLQSFIFKNEVDVMKVIEI
SYDHLPDHLKPCLLYFASWRKDTVNSIFDLKVLLVAEGFVEKTDMKSMEEVVKIYLDDLISSSLVICFNEIGENPTYQLH
DLVHDYCLIKAREEKLF
>St_A6-26_C06T000125.1
PRPVESKSLTTDKIIVGFEEETNLILRKLTSGPADLDVISITGMPGSGKTTLAYNVYNNKSVSSHFDLRAWCTLDQGYDE
KKLLDKIFNQVSDSDSKLSENIDVADKLRKQLYGKRYLIVLDDVWDTTTWDELTRPFPNGTKGSRIILTTRKKEVALHGK
VYTAPLDLRLLRSEESWELLEKRAFGNKSCPVELLDVGKEIAENCKGLPLVVDLIAGVISGREKKKSVWLEVVNNLHSFI
LKNEVEVMKVIEISYDHLPDHLKPCLLFFVGWPKDTAATIYELQAAWIAGGFVEKTEMKSTEEMVKIYVDNLISSSLVIC
FNEIGDEPTCQVHDLVRDFCLIKARKEKLF
>St_A6-26_C06T000128.1
PVESKSLITGKIIVGFEVETNWLLRKLTSGPADLDVISITGMPGSGKTTLAYKVYNDKSVYSHFDLRAWCTVDQGYDEKK
LLDKIFNQVSDSDSKLSENIDVADKLRKQLYGKRYLIVLDDVWDTTTWDELTRPFPEVEKGSRIILTTRKMEVALHGNLY
TTPLNLRLLRSEESWELLEKRGFGNESCPDELLDVGKEIAENCKGLPLVVDLIAGVIAGRENKKSVWLEVVNNLHSFILK
NEVEVMKVIEISYDHLPDHLKPCLLYFASRPKDKELTIYELKGLWGAEGFVEKTEMKSMEEVVKIYLDGLISSSLVICFN
EIGDNPTYQVHDLVHDYCLIKAREEKLF
>St_A6-26_C06T000129.1
SPKKPVESKSLTTNKIIVGFEEETNLILRKLTSGPADLDVISITGMSGSGKTTLAYKVYNDKSVSSHFDLRAWCTVDQGY
EEKKLLDKIFNQVSDSYSKLSENIDVADKLRKQLFGMRYLIVLYDVWDTNTWDELTRPFPDVALHGKLYTAPLNLRLLRS
EESWELLEKRAFGNKGCPDELLDVGKEIAENCKGLPLVADLIAGVIAGREKNKSEWLEVVNNLQSFIFKNEVDVMKVIEI
SYDHLPDHLKPCLLYFASWRKDTVNSIFDLKVLLVAEGFVEKTDMKSMEEVVKIYLDDLISSSLVICFNEIGENPTYQLH
DLVHDYCLIKAREEKLF
>St_A6-26_C06T000131.1
PRPVESKSLTTDKIIVGFEEETNLILRKLTSGPADLDVISITGMPGSGKTTLAYNVYNNKSVSSHFDLRAWCTLDQGYDE
KKLLDKIFNQVSDSDSKLSENIDVADKLRKQLYGKRYLIVLDDVWDTTTWDELTRPFPNGTKGSRIILTTRKKEVALHGK
VYTAPLDLRLLRSEESWELLEKRAFGNKSCPVELLDVGKEIAENCKGLPLVVDLIAGVISGREKKKSVWLEVVNNLHSFI
LKNEVEVMKVIEISYDHLPDHLKPCLLFFVGWPKDTAATIYELQAAWIAGGFVEKTEMKSTEEMVKIYVDNLISSSLVIC
FNEIGDEPTCQVHDLVRDFCLIKARKEKLF
>St_A6-26_C06T000134.1
PVESKSLITGKIIVGFEVETNWLLRKLTSGPADLDVISITGMPGSGKTTLAYKVYNDKSVYSHFDLRAWCTVDQGYDEKK
LLDKIFNQVSDSDSKLSENIDVADKLRKQLYGKRYLIVLDDVWDTTTWDELTRPFPEVEKGSRIILTTRKMEVALHGNLY
TTPLNLRLLRSEESWELLEKRGFGNESCPDELLDVGKEIAENCKGLPLVVDLIAGVIAGRENKKSVWLEVVNNLHSFILK
NEVEVMKVIEISYDHLPDHLKPCLLYFASRPKDKELTIYELKGLWGAEGFVEKTEMKSMEEVVKIYLDGLISSSLVICFN
EIGDNPTYQVHDLVHDYCLIKAREEKLF
>St_A6-26_C06T000135.1
SPKKPVESKSLTTNKIIVGFEEETNLILRKLTSGPADLDVISITGMPGSGKTTLAYKVYNDKSVSSHFDLRAWCTVDQGY
DEKKLLDKIFNQVSDSYSKLSENIDVADKLRKQLFGMRYLIVLDDVWDTNTWDELTRPFPDGMKGSRIILTTREKEVALH
GKLYTAPLNLRLLRSEESWELLEKRAFGNKGCPDELLDVGKEIAENCKGLPLVADLIAGVIAGREKNKSEWLEVVNNLQS
FIFKNEVDVMKVIEISYDHLPDHLKPCLLYFASWRKDTVNSIFDLKVLLVAEGFVEKTDMKSMEEVVKIYLDDLISSSLV
ICFNEIGENPTYQLHDLVHDYCLIKAREEKLF
>St_A6-26_C06T000566.1
PVESKSLTTGKIIVGFEEETNWIFGKLFGGPADLDVISITGMPGSGKTTLAYKVYSDESVSRHFDLCAWCTVDQEHDEKK
LLGTIFNQVSDSDSKLSENIDVADELRKQLYGNRYLIVLDDLWDTATWDELTRPFPRVKKGSRIILTTREKEVAFHGNTA
PLNLRLLRSEESWELLKKRAFGIKSCPDDLLDVGKEIAENCKGLPLVADLIAGVIAGLEKKKTVWLEVRNNLSSFILNSK
MEVMKVIELSYDHLPHHLKPCFFYLASYPKDTAMEISLLKHCWLAEGLVEQTEMKSVEEVMKVYLDNLISSSLVIAFNEI
GEYPTFQLHDLVHDFCLIKARKEKFF
>St_A6-26_C06T002135.1
GLSSRNVAKLNPENIVVGLEDDLVRIIRRLKGPTLTREIIPILGMGGIGKTTLARKAFDDFETRHRFDIRIWVTVSQEYR
IKGMLLDILRCTSDETNEKSNDRLMDMIYKKLKGWRYLVVMDDIWSNDVWDLMTRTFPDDNNGSRIILTSRQEEVANHAD
PHSNPHKMNLLNSDNSWKLLRDKVFGVEHACPPELEDIGEQVAQRCQGLPLALLVVAGHLSKISRTQESWKDVAKSVSKV
VADESDICLGVLAMSYNYLPDHLKPCFLYMGVFPEDSVVNIVRLINLWISEGFISDELEGRDCLEDLVSRNLVMVRNRSF
NGEAKTCGVHDLIRDLILREAEKEKFL
>St_A6-26_C06T002138.1
HSSRNVAKLNPENIVVGLEDDLVRIIRRLKGPTLTREIIPILGMGGIGKTTLARKAFDDFETRHRFDIHIWVTVSQEYWI
RGMLMEILRCISEVTTDEKSNDELRDTISIEYRIKSMLLDNLRHTSDETKKVSNDQMMDSIYKKLKGRRINSEVWDLMTR
IFPDDNNGSRIILTSRQEEVANHADPDSNPHEVNLLNSDNSWKLLREKVFGVEQACPPELQYIGVEIAQRCRGLPLALLV
VAGYLSKISRTRVSWEHFAISVSNVVTNESDICLGMLAMSYNYLPDHLKPCFLYMGVFPEDSNVNIVRLINLWISEGFLS
DELEGRDYFEDLVSRNLVMVRNRSFSGEAKTCGVHDLIRDLILKEAEKEKFL
>St_A6-26_C07T000497.1
DEDLQTGYVAKLNPESVVVGLEDDLMRIIRRLKGSMSTREIIPILGMGGIGKTTLAKMAYDDPQIRNRFDIHVWVTISQE
YQTRDLLLGVVSCIFNEIKQGTDNELMDMIYKKLKGRRYLVVMDDIWSNEVWDLMSRTFPDDDNGSRIILTSRVKGVATH
ADPDTPPHEVSLLNADDSWKLLHETVFGVVHVCPPELEDIGKQVAQKCQGLPLALLVIAGHLSKIERTQESWKDVAKSVS
KVVANESDKCLGVLAMSYHYLPNHLKPCFLYMGIFPEDSDVNIEKLINLWVCEGFLWEELVGRDYLEDLVSRNLIMVRNR
RFNGEWKTCGVHDLVRDLILREAEKEKFL
>St_A6-26_C08T000324.1
KQAIGDIDSVKEELSKPSDEQDMVGHSDEQERVWGELTGHSSLLEVISIVGMGGIGKSTFAKKMFSAASIGKVFDVCRWI
TMSKDYSLRNMLLSLLQGVNEELDNKPDDKLADCLQKRLKGKKYLIVVDDIWSTNAWDDIRRWFPENNNGSRILLTTRIT
EVARYASSSKNPFQMRFLDPEESWNLFCQKAFSKNDCPAEFRTSAKVIVGNCNGLPLMISVVAGSLSSEKMLRKWHEVAQ
SVSSLVNLDEYQRCSRVLALSYNHLPSHLKACFLYFGVFKKASEISVENLIRLWMAEGLFKLRGIGELEKEASSLLHDLI
DRSLIVACKHSLDDKIKTCT
>St_A6-26_C10T001253.1
RGFEERKPPVVEEDDVVGFDEEADNVIKRLLGESNRLEVVPVVGMPGLGKTTLANKIYKHPKIGYEFFTRIWVYVSQSYR
RRELFLNIISKFTRNTKQYHGMCEEDLADEIQEFLGKGGKYLVVLDDVWSDEAWERIKIAFPNNNKPNRVLLTTRDSKVA
KQCTPIPHDLKFLSEDESWILLEKKVFHKDKCPPELVVPSGKSIAKKCKGLPLAIVVIAGALIGKGKTPREWKQVDDSVS
EHLINRDQPENCNKLVQMSYDRLPYDLKACFLYCSAFPGGFQIPAWKLIRLWIAEGFIQYKGHLSLECKGEDNLNDLINR
NLVMVMERTSDGQIKTCRLHDMLHEFCRQEAMKEENL
>St_A6-26_C11T000980.1
STSSLFVEVTVGPEKEESQIIDQLLDEHESELDVISIVGMPGLGKTTLAKKVYNNTLVASHFKIRAWCTVSQKYNKSKVL
WEILQQVTGSEEKGSEDDLAEKLRRALLDKRYLIVLDDVWDIATGEMLISCFPKFNRGNRIILTSRISKVGSQVKCRTDP
LDLQVLTPEKSWELFEKRVFGEGSCPAELSDVGHKIVKKCKGLPLAIVLIAGVIVRGKKKEKDLWLKIQDNLDSFISANI
NLQMMKNKRTPVSKLKQLWMAEGLVDHDIPSKSSLEEVTQSYLDALISSSLIMVDHILCKKSMPFSVRIKVCYVHDVVHD
FCSEKAKKAKFF
>St_A6-26_C11T002030.1
CSRDVTQTLSSQKDVVVGLDDDFLLIADKLTGYPDKLDVVVIFGMGGIGKTTLAKRIFHDKLIEEHFYVRAWITVSERYK
VRNMLLDLLGCTSKVPFIMDEMENEELAERLYKSLKGQRYLIVMDDVWNTKAWDDVRRYFPNDKIGSRVMVTSRIMKVAR
FINPLNPPHQMRFLTVDESWKLLQKKILGLDDPSFCCDYEMERIGMQISKKCKGLPLAIVMVAGILSKESATASKWSDVA
ENIHSSFVTEESREFLDILALSYNHLPHHLKACFLYMGAFPEDVEIPVWRLIRLWTAEGFIKLDSPKTLEFVAQEYLQEL
IDRSLIIVSKRSYDNRVKTCSIHDILRNFCQEEAKQEKLL
>St_A6-26_C12T002025.1
ATTPSSPEKYTIEESTIVGMEDDFSTILDRLISQTDELTVIPIFGMGGIGKTTLARKLYDDSSIRCRFDKHAWVTISEEY
NERQMLLKIVSSITGSNQEMSNDQLMESVYRGLKGRRFLIVIDDIWSTEAWDQMQRIFPNDDNRSRILLTTRLKYVANYV
SCPDFPPHSKSFLSLEDSWNLFTEKLFKKDPCPPMLKETGKHIVKQCRGLPLSVVVVAGLLGKMDPTHDNWKKVEENLNS
FLGTVSEQCQSILSFSYSYLPQYLRSCFLYVGGFPEDMEIKVSKLIRLWIAEQFVKARSSKRVEVVAEEYLEELIDRSLI
LAGKQRANGRMRTCKIHDLLRQLCLREAHTENVV
>St_A6-26_C12T002167.1
LASTSASQHDVAEPENNYMMVGHENELEMMQDQLARGGRELEVVSIVGMGGIGKTTLANKIYNDPFIMSHFDIRAKATVS
QEYCAKNVCLSLLSSISGKSNENQDDGQLADRLQKSLKGRRYLVVIDDIWTERAWDDIKLCFPDCNCGSRILLTTRNMEV
AKYASSGKPPNQMRLLNIDESWKLLQSRVFVKNCFSPEFEQLGKQIALKCGGLPLAIIVIAGVLSNIGESFDEWTSVAEN
VSSVVSTDHNVQCMRVLALSYHHLPHHLRACFLYFAIFPEDTVIFVNKLVKLWTAEGFLKTEMMKSIEEVAEKCVKDLID
RNLVFVQRVSSFDGKIKACGMHDVIRELCLREARNTNFV
>St_A6-26_C12T002316.1
SKVSPARHVSTSSPNVQQKPVGFQDDLEKIIDRLNGRTSELDIITIVGMAGIGKTTLAKRAYNDPSVVNRFDVRAWITVS
QEYRERDILFGLFYSVVRPTNEINQESDKQAADQLHGGRMTHSSKEMYERRNQETADRVKKSLKYKRFLIVVDDMWKTDA
WDNVSMLFPDDNQGSRIILTSRLTDVATYANPDRQPHRLNFLSNDEGWELLRQKLFGKKGCPFELEEIGTSIAEKCQGLP
LAIVVVAGHLSKMSKTTDCWNTVAESVGSVVNREPGQCLDILALSYNYLPQHLKACFLYMGAFPEDFEIPVWKLIRLWVA
EGFLNATGLTTMEEIAEECLEDLIDRSLVLAVKRSNGKLKTCKLHDIMRDFCLEEAKRQNFL
>St_A6-26_C12T002327.1
NTSSSQHALLEPDENMNMVGDENEFEMMQGKLTRGGRELKVVSIVGMGGIGKTTLANKIYSDPFIMSHFDIRGKVTVSQE
YCRENVLLGLLSSLSGMSSHEFYEQQDEGELAEQLQKLLKGRRYLVVIDDIWITEAWDDIQLCFPDCKNGSRILMTTRNM
DVAKYASSGNTTPYQMSLLDFKRSWNLLHTKVFDKESCVSHEFKEIGKQIALKCGGLPLAITVIAGVLSKIGKSLDEWQS
VAENVSSVVSTDVDVQCMQVLALSYHHLPQHLKPCFLYFAIFPEDEVIFVDKLMELWVVEGFLKAEETKSVEQVAEKCLN
DLIDRSLISIHNLSFDEKLESCQMHDVTRELCLREARNVNFV
>St_A6-26_C12T002328.1
AQNLTLASTSRHSLEHENMMVGHENEFEMMQDQLTRGASDLEVVSIVGMGGIGKTTLANKIFCDPFVMSCFDIRAKVTIS
QEYCVRNVLLCLLYSVRGKTDAQTYVEQNDGQLADQLQKLLKCGRYLVVIDDIWTKGAWDDIKLCFPDCNCRSRILMTTR
NMEVAEYASSGRPPYQMCLMNFDESWSLLYEKIFAKDCFPPEFDEVGKQIALKCKGLPLTIVVIAGLLSKIGKALDEWKS
VAANVSSVVNTDLDVQCMRILALSYHHLPHHLRACFLYFALFPEDKLIFVNKLVKLWAAEGFLKVDEMKSMEQVAKQSLK
DLVDRSLVFIQRVSSFDGKIKACGMHDVIRELCLREARKINFV
>St_A6-26_C12T002329.1
AQNLTLASTSRHPLEHENMMVGHENEFEMMQDQLTRGASDLEVVSIVGMGGIGKTTVANKIICDPFVMSCFDIRAKVTIS
QEYRVRNVLLRLLSSISGKADQTYEEQVDWQLADQLQKLLKGPRYLVVIDDIWTTRAWDNIKRCFPDCNCRSRILMTTRN
MEVAEYASSGRPPYQMRLMNFDESWSLLYEKVFARRFFPHAFEQLGKQIASKCKGLPLMIVVIAGLLSKIGIRLDGWRSV
AENVSSVVSTDLDVQCMRVLALSYHHLPHHLRACFLYFALFPEDKLIFVNKLVKLWAAEGFLKVDETKSMEQVAKQSLKD
LVDRSLVFIQRVSSFDGKIKACGIHDVIRELCLREARKINFV
>St_A6-26_C12T002583.1
VQASSSAKVILNGKNNMVGRRDEREKMMTELTRGFSGVLKVIPIVGMGGIGKTTLAKEVFNDAFIRSHFDVRAWATISQE
HNVKDILVSLLHSTKEKDDTVNTEDESKLADMLQKSLKSRRYLIVLDDMWSDKAWDDVRLCFPSENNGSRILLTTRNTEV
ACSAGTKNISLPIGLMGPVESWDLFKSAAFVNEALPSEFETVGKQIVDQCQGLPLTIVVVAGLLSKSKRTIEVWGSVAKD
VKSFVTNDPDEQCLHVLGLSYNHLTSDLKPCLLYFGIFPEDSEVSVKRLVRLWIAEGFLKFEKDLEGVAEKCLQDLIDRC
LVLVSEKSLDETRVRYCKVHDLIYELCLREAQRQSLF
>St_A6-26_C12T002584.1
LRDTSSSEILPNLDVSNNMVGRDKEKKRMLEELRGGSKDELKVIPIVGMGGIGKTTLAKQVFNHPSIKSRFDVRAWATIT
KEYNVKEILLSLLQSIINIDDKVHSRDEDELADLLQKKLKCRRYLIVIDDIWSNKAWDDTKQCFPIDNNGSRILLTTRHT
EVAINASSSNLLLKMNLMNSDESWNLFKSKAFANESFPPELQTIGDKIASKCQGLPLTIVVVAGLLSKSKRTKEEWENVA
ENIKSFVTKDPDEQCLRVLGLSYNYLPNDLKACLQYFGIFPEDSEISVKRLVRLWIAEGFLKVEGDLEEEAENRLQDLVD
RCLVLVSKRSADGRKIKTCRIHDLVHELCLREAQSQNFL
>St_A6-26_C12T002706.1
TSSLVSLPEHAFEQPENIMVGYENEFEMMLDQLVRGGRELEVVSIVGMGGIGKTTLATKLYSDPCIMPRFDIRAKATVSQ
EYCVRNVLQGLLSSISDEPDDQLADRLQKHLKGRRYLVVIDDIWTTETWDDIKLCFPDCNNGSRILLTTRNVEVAEYASS
GKPPHHMRLMNFEESWNLLYKKIFEKEGSYSPEFENIGKQIALKCGGLPLAITVIAGLLSKISKTLDEWQNVAENVSSVV
STDLEAQCMRVLALSYHHLPSHLKSCFLYFAIFAEDEQIYVNNLVELWGVEGFLNEEEGKSIEEVAETCINELVDRSLIS
IHNLSFDGEIERCGMHDVTRELCLREARNMNFV
>St_A6-26_C12T002709.1
TSSLVSLPEHAVEQPENIMVGRENEFEMMLDQLARGGRELEVVSIVGMGGIGKTTLATKLYSEPYIMSRFDIRAKATVSQ
EYCVRNVLQGLLSSISDEPDDQLADRLQKHLKGRRYLVVIDDIWTTEAWDDIKLCFPDYYNGSRILLTARNVEVAEYASS
GKPPHHMRLMNFDESWNLLHKMIFEKEGSYSPEFENIGKQIALKCGGLPLAITVIAGLLSKMGQRLDEWQRIAENVSSVV
STDPEAQCMRVLALSYHHLPSHLKPCFLYFAIFAEDEEIYVNKLVELWAVEGFLNEEEGKSIEEVAKTCINELIDRSLIF
IHNLRFRGTIESCGMHDVTRELCLREAQNMNFV
>St_A6-26_C12T002711.1
QQTSSLVSLPEHDVEQPENIMVGRENEFEMMLDQLARGGRELEVVSIVGMGGIGKTTLATKLYSDPYIMSRFDIRAKATV
SQEYCVRNVLLGLLSLTSDEPDYQLADRLQKHLKGRRYLVVIDDIWTTEAWDDIKLCFPDCYNGSRILLTTRNVEVAEYA
SSGKPPHHMRLMNSIESWNLLHKKIFEKEGSYSPEFENIGKQIALKCGGLPLAITVIAGLLSKMGQRLDEWQRIAENVSS
VVSTDPEAQCMRVLALSYHHLPSHLKPCFLYFAIFAEDERIYVHELVELWPVEGFLNEEEGKSIEEVAETCINELVDRSL
ISIHNLSFDGKRQRCGMHDVTRELCLREARNMNFV
>St_A6-26_C12T002716.1
EHAVEQPENIMVGRENEFEMMLDQLVRGGRELEVVSIVGMGGIGKTTLATKLYSLLSSISDEPDDQLADRLQKHLKGRRY
LVVIDDIWTTEAWDDIKLCFPDCYNGSRILLTTRNVEVAEYASSGKPPHHMRLMKFDESWNLLHKKIFEKEGSYSPEFEN
IGKQIALKCGGLPLAITVIAGLLSKIGQRLDKWQRIVENVSSVVSTDPEAQCMRVLALSYHHLPSHLKPCFLYFAIFAED
EWIFVNKLVELWSVEGFLNEEEGKSIEEVATTCINELIDRSLIFIHNFSFRGTIESCGMHDVTRELCLREARNMNFV
>C88_C00H1G010540.1
IVANAPNKLVERNSSSTVGKTIVGFEKETEEIIRKLTSGPAEIDVISIVGMAGLGKTTLAYRVYNDKSIVDHFDVCAWCT
VDQERNEKKLLQKIFNQVIGLKEKFSADDIDDDVADKLRKRLCGQRYLIVLDDMWDTATLDELTRPFPEFQKGSRVILTS
RKKEVALHGKCHSDPLYLRLLRSEESWELLEKRVFREERCPDELKDVGEKIARKCNGLPLVLDLIGGVISRKEKKEALWL
EVLNNLSSFIFKDEEEVVKVIQLSYDHLSDHVKPCLVYLASYPKDEDIWMSELKDLWIGEGLVEQIEMKSTEEVVNELIS
SSLVIPFNNSIFKIHDLVHEFCYIKSRKEKLF
>C88_C00H1G010560.1
ANAPNKPVERNSSSTVGKIIVGFEEETEWIIRKLTSGPAEIDVISIVGMPGIGKTTLAYRVYNDKSIVDHFDVCAWCTID
QERNEKKLLQKIFNQVIGLKERFSEKDIDDDVADKLRKQLFGKRYLIVLDDMWDTETFDELTRPFPELQKGSRVILTSRK
KEVALHGKCHSDPLYLRLLRSDESLELLEKKVFGEERCPDELKDVGEKIARKCDGLPLVLDLIGGVISRKEKKEALWLEV
LDNLSSFIFKDEEEVMKIAQGLEMKNAEEVVDVLISSSLVIPFDNSICKIHDLVHDFCYIKSRKEKLF
>C88_C00H1G010600.1
NAPNKPVERNSSSTVGKIIVGFEEETERIIRKLTSGPAEIDVISIVGMPGLGKTTLAYRVYNDKSIVDHFDVCAWCTVDQ
ERNEKKLLQKIFNQVIGFNEKFSEDDIDDKVADKLRKKLCGQRYLIVLDDMWDTATLDELKRPFPEFQKGSRVILTSRKK
EVALHGKCHSDPLYLRILRSEESWELLEKRVFGEERCPDELKDVGEMIARKCDGLPLVLDLIGGVISRKEKKEALWVEVL
NNLSSFIFKDEEEVVKVIQLSYDHLSDHVKPCLVYLASYPKDKNIWISKLKDLWISQGLVEQIEMRSAEEVVDELILSSL
LIPFDNSICKIHDLVHDFCNIKSRKEKLL
>C88_C00H1G010600.2
NAPNKPVERNSSSTVGKIIVGFEEETERIIRKLTSGPAEIDVISIVGMPGLGKTTLAYRVYNDKSIVDHFDVCAWCTVDQ
ERNEKKLLQKIFNQVIGFNEKFSEDDIDDKVADKLRKKLCGQRYLIVLDDMWDTATLDELKRPFPEFQKGSRVILTSRKK
EVALHGKCHSDPLYLRILRSEESWELLEKRVFGEERCPDELKDVGEMIARKCDGLPLVLDLIGGVISRKEKKEALWVEVL
NNLSSFIFKDEEEVVKVIQLSYDHLSDHVKPCLVYLASYPKDKNIWISKLKDLWISQGLVEQIEMRSAEEVVDELILSSL
LIPFDNSICKIHDLVHDFCNIKSRKEKLL
>C88_C00H1G010600.3
NAPNKPVERNSSSTVGKIIVGFEEETERIIRKLTSGPAEIDVISIVGMPGLGKTTLAYRVYNDKSIVDHFDVCAWCTVDQ
ERNEKKLLQKIFNQVIGFNEKFSEDDIDDKVADKLRKKLCGQRYLIVLDDMWDTATLDELKRPFPEFQKGSRVILTSRKK
EVALHGKCHSDPLYLRILRSEESWELLEKRVFGEERCPDELKDVGEMIARKCDGLPLVLDLIGGVISRKEKKEALWVEVL
NNLSSFIFKDEEEVVKVIQLSYDHLSDHVKPCLVYLASYPKDKNIWISKLKDLWISQGLVEQIEMRSAEEVVDELILSSL
LIPFDNSICKIHDLVHDFCNIKSRKEKLL
>C88_C00H1G010610.1
PVERNSSITVGKIIVGFEEETEWIIRKLTSGPAEIDVISIVGMPGIGKTTLAYRVYNDKSIVDHFDVCAWCTVDQERNEK
KLLQKIFNQVIGLKEKFSEDGIDDDVADKLRKKLCGQRYLIVLDDMWDTATLDELTRPFPEFQKGSRVILTSRKKEVALH
GKCNSDPLYLRLLRSEESWELLEKRVFGEERCPDELKDVGKKIARKCDGLPLVLDLIGGVISRKEKKEALWLEVLNNLSS
FIFKDEEEVVKVIQLSYDHLSDHVKPCLVYLASYPKDKDIRISELKDLWIAEGLVEQIEMKSAEEVVDELISSSLVIPFD
NSICKIHDLVHEFCYIKSRKEKLF
>C88_C00H1G010640.1
NAPNKPVERNASSTVGKIIVGFEEETEWIIRKLTSGPSEIDVISIVGIPGLGKTTLAYRVYNDKSIVDHFDVCAWCTVDQ
ERNEKKLLQKIFNQVIGLKERFSEKDIDDDVADKLRKQLFGKRKQSYFNKSEKKVALHGKCHSDPLYLRLLRSEESWELL
EKRVFGEERCPDELKDVGEKIARKCDGLPLVLDLISGVISRKEKKEALWLDVLDNLGSFIFNDEEEVVKVIQLSYDHLAD
HVKPCLVYLASYPKDRDIMISELKDLWIAQGLVQQIEMRSAEEVVDVLISSSLVIPFDNSILKIHDLVHDFCYIKSRKEK
LF
>C88_C00H1G010640.2
NAPNKPVERNASSTVGKIIVGFEEETEWIIRKLTSGPSEIDVISIVGIPGLGKTTLAYRVYNDKSIVDHFDVCAWCTVDQ
ERNEKKLLQKIFNQVIGLKERFSEKDIDDDVADKLRKQLFGKRKQSYFNKSEKKVALHGKCHSDPLYLRLLRSEESWELL
EKRVFGEERCPDELKDVGEKIARKCDGLPLVLDLISGVISRKEKKEALWLDVLDNLGSFIFNDEEEVVKVIQLSYDHLAD
HVKPCLVYLASYPKDRDIMISELKDLWIAQGLVQQIEMRSAEEVVDVLISSSLVIPFDNSILKIHDLVHDFCYIKSRKEK
LF
>C88_C00H1G010730.1
VAIAPNKPVERNSLSTLGKIIIGFEEEIEWILRKLTSGPAEIDVISIVGMPGIGKTTLAYRVYNDKSIVDHFDVCAWCTV
DQERNEKKLLQKIFNQVIGLKEKFSEDDIDDDVADKLRKKLCGKRYLIVLDDMWDTATLDELTRPFPEFRKGSRVILTSR
KKEVALHGKFHSDPLYLRLLRSEESWELLEKSVFGEERCPDELKDVGEKISRKCDGLPLVLDLIGGVISRKEKKEALWLE
VLNNLSSFIFMDEEKVVKVIQLSYDHLSDHVKPCLVYLAIYPKDKDIRISQLKDFWIGQGLEMKNAEEVVDELISSSLVI
PFNNSICKIHDLVHEFCYIKSRKEKLF
>C88_C00H1G010730.2
VAIAPNKPVERNSLSTLGKIIIGFEEEIEWILRKLTSGPAEIDVISIVGMPGIGKTTLAYRVYNDKSIVDHFDVCAWCTV
DQERNEKKLLQKIFNQVIGLKEKFSEDDIDDDVADKLRKKLCGKRYLIVLDDMWDTATLDELTRPFPEFRKGSRVILTSR
KKEVALHGKFHSDPLYLRLLRSEESWELLEKSVFGEERCPDELKDVGEKISRKCDGLPLVLDLIGGVISRKEKKEALWLE
VLNNLSSFIFMDEEKVVKVIQLSYDHLSDHVKPCLVYLAIYPKDKDIRISQLKDFWIGQGLEMKNAEEVVDELISSSLVI
PFNNSICKIHDLVHEFCYIKSRKEKLF
>C88_C00H1G010730.3
VAIAPNKPVERNSLSTLGKIIIGFEEEIEWILRKLTSGPAEIDVISIVGMPGIGKTTLAYRVYNDKSIVDHFDVCAWCTV
DQERNEKKLLQKIFNQVIGLKEKFSEDDIDDDVADKLRKKLCGKRYLIVLDDMWDTATLDELTRPFPEFRKGSRVILTSR
KKEVALHGKFHSDPLYLRLLRSEESWELLEKSVFGEERCPDELKDVGEKISRKCDGLPLVLDLIGGVISRKEKKEALWLE
VLNNLSSFIFMDEEKVVKVIQLSYDHLSDHVKPCLVYLAIYPKDKDIRISQLKDFWIGQGLEMKNAEEVVDELISSSLVI
PFNNSICKIHDLVHEFCYIKSRKEKLF
>C88_C00H1G010730.4
VAIAPNKPVERNSLSTLGKIIIGFEEEIEWILRKLTSGPAEIDVISIVGMPGIGKTTLAYRVYNDKSIVDHFDVCAWCTV
DQERNEKKLLQKIFNQVIGLKEKFSEDDIDDDVADKLRKKLCGKRYLIVLDDMWDTATLDELTRPFPEFRKGSRVILTSR
KKEVALHGKFHSDPLYLRLLRSEESWELLEKSVFGEERCPDELKDVGEKISRKCDGLPLVLDLIGGVISRKEKKEALWLE
VLNNLSSFIFMDEEKVVKVIQLSYDHLSDHVKPCLVYLAIYPKDKDIRISQLKDFWIGQGLEMKNAEEVVDELISSSLVI
PFNNSICKIHDLVHEFCYIKSRKEKLF
>C88_C00H1G010790.1
IVANAPNKPVERNSLSTVGKIIVGFEEETKWIIRKLTSGPAEIDVISIVGMPGLGKTTLAYRVYNDKSIVDHFDVCTWCT
VDQKCNEKKLLQKIFNQVIGLEENFSEDDIDDDVADKLRKKLCAQRYLIVLDDMWDTATLDELTRPFPEFQKGSRVILKS
RKKEVALHGKCHSDPLYLRLLRSEESWELFEKRVFGEERCPDELKDVGEKIARKCDGLPLVLDLIGGVISRKEKKEALWL
EVLNNLSSFIFKDEKEVVKVIQLSYDHLSDHVKPCLVCLASYPKDKNIWISELKDLWISQGLVEQIEMRSAEEVVNELIS
SSLVIPFDNSICKIHDLVHDFCNIKSRKEKLL
>C88_C01H1G000460.1
SQSRVTQQYCTSSQFTLNQKDIIVGLDEEVLKIKDRLIVQSSRLEVVPIIGMGGIGKTTLARRVYDDSLITYHFYVRAWT
NVSQEFDTREIFLGILRSIGVVNCDVERNNTYKQLAERVYRSLKGRTYLIVLDDMWSIEAWQHVRRSFPDDHNGSRIVLT
TRLVDVASCASSGSPLHQMRFLSVTESWTLLRDKVFGNDSYPPELEKIGRSIGHQCQGLPLAVVAVGGLLSKTSKETSSW
ENVAEKVGSLMKSDTMDCLNILSLSYNHLPQYLKTCFLYMGVFAEIREIPVWKLIRLWIAEGFIKKVKHKNLEDVAEENL
RELVDRSLVLVGKHCSLGKIKTCKMHDLVRDMCLREAQNENFI
>C88_C01H1G000530.1
HSRDTSSQILLDKKDVVIGLDEDLLRIKERLTVQLPRLEVVPIIGMGGIGKTTLARRVYDDSLIAYHFYVRAWTNVSQEF
DTREIFLGILRSIGVDNDEVERDSTTEQLAERVYRSLKGRKYLIVLDDMWSIEAWQHVRRSFPDDHNGSRIVLTTRLVDV
ASCACSGNSLHQMRFLSMEESWTLLRDKVFGNASYPPELEKIGRYIVHQCQGLPLAIVAIGGLLSKMSKETSSWENVAEK
VRSLMTSDTMGCLNILSLSYNHLPQYLKTCFLYMGVFAETREIPVWKLIKLWIAEGFVKKVQHENLEDVAEENLRELVDR
SLVLVGKHTSLGKIKTCKMHDLVLDMCWREAQYENFI
>C88_C01H1G001250.1
PVRQVVETTQLDEVMVGFKDETDLLIEQLTIGPKYLDVVSIVGMPGLGKTTLAKKVFHDEKMRRHFDVQAMCCVSQTYDR
RKLLLGILNQVKCSNQQNEKNPADALRKFLLRKKYLLYIDDIWSVDIWEYLSRCLPDNGNGSRILLTSRNIDVASNITRE
REPLELRFLDENESWELMKIKLFKEQTCPPDLSKVGANIASKCKGLPLLVILVAGVLSGISENEESWRRVAESIKLDTVT
SAKECMEVIELSYKHLPDHLKPCLLYFASFQEDEEIPLSNLAWLWTIEGLLPNIGLDAESLLNDLIGRSLIMVSKRKSTG
GVRTCRIHDMLHDFCVTKSKEEKFM
>C88_C01H1G001250.2
PVRQVVETTQLDEVMVGFKDETDLLIEQLTIGPKYLDVVSIVGMPGLGKTTLAKKVFHDEKMRRHFDVQAMCCVSQTYDR
RKLLLGILNQVKCSNQQNEKNPADALRKFLLRKKYLLYIDDIWSVDIWEYLSRCLPDNGNGSRILLTSRNIDVASNITRE
REPLELRFLDENESWELMKIKLFKEQTCPPDLSKVGANIASKCKGLPLLVILVAGVLSGISENEESWRRVAESIKLDTVT
SAKECMEVIELSYKHLPDHLKPCLLYFASFQEDEEIPLSNLAWLWTIEGLLPNIGLDAESLLNDLIGRSLIMVSKRKSTG
GVRTCRIHDMLHDFCVTKSKEEKFM
>C88_C01H1G001250.3
PVRQVVETTQLDEVMVGFKDETDLLIEQLTIGPKYLDVVSIVGMPGLGKTTLAKKVFHDEKMRRHFDVQAMCCVSQTYDR
RKLLLGILNQVKCSNQQNEKNPADALRKFLLRKKYLLYIDDIWSVDIWEYLSRCLPDNGNGSRILLTSRNIDVASNITRE
REPLELRFLDENESWELMKIKLFKEQTCPPDLSKVGANIASKCKGLPLLVILVAGVLSGISENEESWRRVAESIKLDTVT
SAKECMEVIELSYKHLPDHLKPCLLYFASFQEDEEIPLSNLAWLWTIEGLLPNIGLDAESLLNDLIGRSLIMVSKRKSTG
GVRTCRIHDMLHDFCVTKSKEEKFM
>C88_C01H1G001290.1
PNPVRQVVETTQLDEVVVGFDEETDLLIDRLNRGPKDLDIVSIVRMPGLGKTTLAKKVYHDENIQHHFDVKAKCCVSQAY
DRRKLLLEILNKVKSSNQQNEKNPADALRKFLKRKRYLLYIDDIWSVDTWDDLRGCIPDDNNGSRILLTSRLSDVASEIN
PDRAPLHLRVLSENESWELMKIKLFKEQTCQGLPLLVILVAGVLSGISKNEESWRKIAESINLDTVTSAKECLDVIELSY
KHLPDNLKPCLLYFASFQDDEEISFTNLAWLWTIEGFIPNTVVAERLLNDLIGRRLIMVSKKRSIGGVRTCHIHDVLHDF
CVTKAKEEKFM
>C88_C01H1G007190.1
VVGPSKHLPTRHRNPVSDEEIVGFEIATEKLIQYLTRGTNKLDVISIVGMGGQGKTTCARKLYNNDIIVSQFDVRAWCIV
SQTYNRRELLQDIFSQVAGSKDKGDKDDVLADMLRKHLIGKRYLIVLDDMWDGMSWDDLRLSFPDNGNRSRIVITTRLEK
VGVQVKYHTDPYYLPFLTTEESFQLLQRKVFQPEGCPPELQNASLAVAKRCKGLPLVVVLVAGIIKKRKLEESWWNEVKD
VLFDYLDREFEEYGLATMQLSFDNLPDYLKPCLLYMGMFPEDSRIPVSKLISLWIAEDFVENIETAEGYLMDLISSNVLM
VSRRRYNGKVKYCQVHDVVLHFCLAKSKEENFM
>C88_C01H1G007190.2
VVGPSKHLPTRHRNPVSDEEIVGFEIATEKLIQYLTRGTNKLDVISIVGMGGQGKTTCARKLYNNDIIVSQFDVRAWCIV
SQTYNRRELLQDIFSQVAGSKDKGDKDDVLADMLRKHLIGKRYLIVLDDMWDGMSWDDLRLSFPDNGNRSRIVITTRLEK
VGVQVKYHTDPYYLPFLTTEESFQLLQRKVFQPEGCPPELQNASLAVAKRCKGLPLVVVLVAGIIKKRKLEESWWNEVKD
VLFDYLDREFEEYGLATMQLSFDNLPDYLKPCLLYMGMFPEDSRIPVSKLISLWIAEDFVENIETAEGYLMDLISSNVLM
VSRRRYNGKVKYCQVHDVVLHFCLAKSKEENFM
>C88_C01H1G007190.3
VVGPSKHLPTRHRNPVSDEEIVGFEIATEKLIQYLTRGTNKLDVISIVGMGGQGKTTCARKLYNNDIIVSQFDVRAWCIV
SQTYNRRELLQDIFSQVAGSKDKGDKDDVLADMLRKHLIGKRYLIVLDDMWDGMSWDDLRLSFPDNGNRSRIVITTRLEK
VGVQVKYHTDPYYLPFLTTEESFQLLQRKVFQPEGCPPELQNASLAVAKRCKGLPLVVVLVAGIIKKRKLEESWWNEVKD
VLFDYLDREFEEYGLATMQLSFDNLPDYLKPCLLYMGMFPEDSRIPVSKLISLWIAEDFVENIETAEGYLMDLISSNVLM
VSRRRYNGKVKYCQVHDVVLHFCLAKSKEENFM
>C88_C01H1G007190.4
VVGPSKHLPTRHRNPVSDEEIVGFEIATEKLIQYLTRGTNKLDVISIVGMGGQGKTTCARKLYNNDIIVSQFDVRAWCIV
SQTYNRRELLQDIFSQVAGSKDKGDKDDVLADMLRKHLIGKRYLIVLDDMWDGMSWDDLRLSFPDNGNRSRIVITTRLEK
VGVQVKYHTDPYYLPFLTTEESFQLLQRKVFQPEGCPPELQNASLAVAKRCKGLPLVVVLVAGIIKKRKLEESWWNEVKD
VLFDYLDREFEEYGLATMQLSFDNLPDYLKPCLLYMGMFPEDSRIPVSKLISLWIAEDFVENIETAEGYLMDLISSNVLM
VSRRRYNGKVKYCQVHDVVLHFCLAKSKEENFM
>C88_C01H1G007190.5
VVGPSKHLPTRHRNPVSDEEIVGFEIATEKLIQYLTRGTNKLDVISIVGMGGQGKTTCARKLYNNDIIVSQFDVRAWCIV
SQTYNRRELLQDIFSQVAGSKDKGDKDDVLADMLRKHLIGKRYLIVLDDMWDGMSWDDLRLSFPDNGNRSRIVITTRLEK
VGVQVKYHTDPYYLPFLTTEESFQLLQRKVFQPEGCPPELQNASLAVAKRCKGLPLVVVLVAGIIKKRKLEESWWNEVKD
VLFDYLDREFEEYGLATMQLSFDNLPDYLKPCLLYMGMFPEDSRIPVSKLISLWIAEDFVENIETAEGYLMDLISSNVLM
VSRRRYNGKVKYCQVHDVVLHFCLAKSKEENFM
>C88_C01H1G024600.1
RPSFNANLENNVVGLDDDLEKVIERLLGYSSEREVVAITGMGGIGKTTLAKKAYDYPRVRSRFDVHAWVTVSREYGMRRL
LLSLVRCIPGMTTDKLVEKTEDQLAESLYRKLKDRRYLIVIDDIWSTKVWDDVTRCFPDDDNGSRIILTSRLKDVAAYAN
PDSPLHEMGVLSLDDSWKLLSIKVFGVNDLCPSELEDIGKQIAERCGGLPLAILVVAGHLSKISRRRESWIIVAKTVNSV
VANDPDKCLGVLGMSYNYLSNHLKPCFLSMGAFPEDFEIKARTLIQVWVAEGFLKAERVKSLEKVAEECLEDLISRNLIM
IRKRRFNGEIRSCGIHDLLRDLSLREAQKEKFL
>C88_C01H1G028030.1
LNSGEERQPPVVEEDDVVGFDDEAQTVIDRLLEGSGDLEVIPVVGMPGLGKTTLATKIFKHLKIEYEFFTRLWLYVSQSY
KTRELYLNIISKFTGNTKNCRDMSETDLAHKVREILDEGGKYLIVLDDVWSTDAWDRIKIAFPRNGKGNRVLLTTRDNNV
ARYCNRSPHYLKFLTDEESWILLEKRALHKAKCPPELETNGKSIARKCKGLPLAIVVIAGALIGKGKTIREWEQVDQSVG
EHFINRDQPNKLVRMSYDVLPYDWKACFLYFGTFPRGYLIPARKLIRLWIAEGFIQYRGNLSLECKAENYLNELVNRNLV
MVMQRTLDGQIKTCRVHDMLYEFCWQEATTEENL
>C88_C01H1G028040.1
SLNSGEERQPPVVEEDDVVGFDDEAQTVIDHLLEGSGDLEVIPVVGMPGLGKTTLATKIFKHPKIEYEFFTRLWLYVSQS
YKTRELYLNIISKFTGNTKHCRDMSETDLAHKVREILDEGGKYLIVLDDVWSTDAWDRIKIAFPKNDKGNRVLLTTRDHK
VAKHCNRNPHDLKFLTDEESWILLEKRAFHKAKCPPELETNGKSIARKCKGLPLAIVVIAGALIGKGKTIKEWEQVDQSV
GEYFINRDQPNNCNKLVRMSYDVLPYDWKACFLYFGTFPRGYLIPARKLIRLWIAEGFIQYEGKLSLECKAEEYLNELVN
RNLVMVMQRTLDRQIKTCRVHDMLYEFCWQEATTEENL
>C88_C01H2G047680.1
NSKISHSRDTSSQIPLDQKDVIIGLDEDLLKIKDRLIVQSSRLEVVPIIGMGGIGKTTLARRVYDDSLIAYHFYVRAWTN
VSQEFDTREFFLGILCSIGLVNDEVERNSTTEQLAERVYRSLKGRKYLIVLDDMWSIEAWQHVRRSFPDDHNGSRIVLTT
RLVDVASCACSGNSLHQMRFLSMEESWTLLRDKVFGNGGYPPELEKIGRYIGYQCQGLPLAVVAIGGLLSKMSKETSSWE
NVAEKVGSLMTSDTMDCLNILSLSYNHLPQYLKTCFLYMGVFAETREIPVWKLIKLWIAEGFVKKVNHKNLEDVAEENLR
ELVDRSLVLVGKYTSLGKIKTFKMHDLVRDMCLREAQYEDFI
>C88_C01H2G047700.1
FNSKISHSRDTSSQIPMDQKDVIIGLDEDLLKIKHRLIVQSSRLEVVPIIGMGGIGKTTLARRVYDDSLIAYHFYVRAWT
NVSQEFDAREIFLGILRSIGLVNDEVERNSTTEQLAERVYRSLKGRKYLIVLDDMWSIEAWQHVRRSFPDDHNGSRIVLT
TRLVDVASCACSGNSLHQMRFLSMEESWTLLCDKVFGNGGYPPELEKIGRYIGHQCQGLPLAVVAIGGLLSKMSKETSSW
ENVAEKVESLMTSDTMDCLNILSLSYNHLPQYLKTCFLYMGVFAETREIPVWKLIKLWIAEGFVKKVNHKNLEDVAEENL
RELVDRSLVLVGKHTSLGKIKTCKMHDLVRDMCLREAQYENFI
>C88_C01H2G047730.1
NRKISHSRDTSSSQFPLDQKDIIVGLDEDLLKIKDRLIVQSSRLEVVPIIGMGGIGKTTLARRVYDDSLIAYHFYVRAWT
NVSQEFDTREIFLGILRSIGVVNDEVERNSTNEQLAERVYRSLKGRKYLIILDDMWSIDAWQHVRRSFPDDHNGSRIVLT
TRLVDVGSCACSGNSLHQMRFLSVEESWTLLREKVFGNGSYPPELEKIGRYIVHQCQGLPLAVVATGGLLSKMSKETSSW
ENVAEKVGSLMTSDTMDCLNILSLSYNHLPQYLKTCFLYMGVFAETREIPVWKLIKLWIAEGFVKKVQHENLEDVAEENL
RELVDRSLVLVGKHTSLGKIKTCKMHDLVRDMCLREAQYENFI
>C88_C01H2G047760.1
FNSKISHSRDTSSQIPMDQKDIIVGLDEDLLKIKDRLIVQSSKLEVVPIIGMGGIGKTTLARRVYDDSLIAYHFYVRAWT
NVSQEFDTREIFLGILRSIGVVKDEVERNSANEQLAERVYRSLKGRKYLISLDDMWSIDAWQHVRRSFPDDHNGSRIVLT
TRLVDVASCASSGNSLHQMRFLSMEESWTLLRDKVFGNGGYPPELEKIGRYICHQCQGLPLAVVAIGGLLSKVSMEKSSW
ENVAEKVGSLMTSDTMDCLNILSLSYNHLPQYLKTCFLYMGVFVETCEIPVWKLIKLWIAEGFVKKVNHKNLEDVAEENL
RELVDRSLVLVGKHTSLGKIKTCKMHDLVRDMCLREAQYENFI
>C88_C01H2G047760.2
FNSKISHSRDTSSQIPLDQKDVIIGLDEDLLKIKDRLIVQSSRLEVVPIIGMGGIGKTTLARRVYDDSLIAYHFYVRAWT
NVSQEFDTREIFLGILRSIGLVNDEVERNSTTEQLAERVYRSLKGRKYLIVLDDMWSIEAWQHVRRSFPDDHNGSRIVLT
TRLVDVASCACSGNSLHQMRFLSMEESWTLLRDKVFGNDGYPPELEKIGRYIGHQCQGLPLAVVAIGGLLSKMSKETSSW
ENVAEKVGSLMTSDTTDCLNILSLSYNHLPQYLKTCFLYMGVFAETREIPVWKLIKLWIAEGFVKKVNHKNLEDVAEENL
RELVDRSLVLVGKYTSLGKIKTCKMHDLVRDMCLREAQYEDFI
>C88_C01H2G047840.1
FNRKISHSRDTSSQIPLDQKDIIVGLDEDLLRIKDRLVVQSSRLEVVPIIGMGGIGKTTLARRVYDDSLIAYHFYVRAWT
NVSQEFDTREIFLGILCSIGAVNDEVERNSTTEQLAERVYRSLKGRKYLIVLDDMWSIEAWQHVRRSFPDDHNGSRIVLT
TRLADVASCACSVNSLHQMRFLSVEESWTLLRDKVFGNGSYSPELEKIGRYIVHQCQGLPLAVVAIGGLLSKMSKETSSW
ENVAEKVGSLMTSDTMDCLNILSLSYNHLPQYLKACFLYMGVFAEIREIPVWKLIKLWIAEGFVKKVNHKNLEDVAEENL
RELVDRSLVLVGKHTSLRKIKTCKMHDLVRDMCLREAKYENFI
>C88_C01H2G047840.2
FNRKISHSRDTSSQIPLDQKDIIVGLDEDLLRIKDRLVVQSSRLEVVPIIGMGGIGKTTLARRVYDDSLIAYHFYVRAWT
NVSQEFDTREIFLGILCSIGAVNDEVERNSTTEQLAERVYRSLKGRKYLIVLDDMWSIEAWQHVRRSFPDDHNGSRIVLT
TRLADVASCACSVNSLHQMRFLSVEESWTLLRDKVFGNGSYSPELEKIGRYIVHQCQGLPLAVVAIGGLLSKMSKETSSW
ENVAEKVGSLMTSDTMDCLNILSLSYNHLPQYLKACFLYMGVFAEIREIPVWKLIKLWIAEGFVKKVNHKNLEDVAEENL
RELVDRSLVLVGKHTSLRKIKTCKMHDLVRDMCLREAKYENFI
>C88_C01H2G047840.3
FNRKISHSRDTSSQIPLDQKDIIVGLDEDLLRIKDRLVVQSSRLEVVPIIGMGGIGKTTLARRVYDDSLIAYHFYVRAWT
NVSQEFDTREIFLGILCSIGAVNDEVERNSTTEQLAERVYRSLKGRKYLIVLDDMWSIEAWQHVRRSFPDDHNGSRIVLT
TRLADVASCACSVNSLHQMRFLSVEESWTLLRDKVFGNGSYSPELEKIGRYIVHQCQGLPLAVVAIGGLLSKMSKETSSW
ENVAEKVGSLMTSDTMDCLNILSLSYNHLPQYLKACFLYMGVFAEIREIPVWKLIKLWIAEGFVKKVNHKNLEDVAEENL
RELVDRSLVLVGKHTSLRKIKTCKMHDLVRDMCLREAKYENFI
>C88_C01H2G048510.1
PVRQVVETTQLDEVMVGFKDEIDLLIDRLTRGPKDLDIVSIVGMPGLGKTTLAKKAFHDEKMRHHFDVKAKCCVSQAYDR
RKLLLEILNQVKSSNQQNESNPADALQKFLKRKRYLLYIDDIWSVDTWDDLRGCFPDDNNGSRILLTSRLSDVASEINPD
REPLHLRFLDENESWELMRIKLFKEQTCPPDLSKVGANIASKCKGLPLLVILVAGVLSGISKNEESWRRIAESIKLDTVT
SAKECMEVIELSYKHLPDHLKPCLLYFASFQKDEEIPLSNLEWLWTIEGLVPNIEVESIHLAVESLLNDLIGRSLIMVSK
RKSTGGVRTCHIHDMLHDFCVTKSKEEKFM
>C88_C01H2G048540.1
PNPVRQVVETTQLDEVVVGFDEETDLLIDRLIRGPKDLDIVSIVGMPGLGKTTLAKKVYHDENIQHHFDVKAKCCVSQTY
DRRKLLLEILNQVKSSNQQNEKNPADALRKFLKRKRYLLYIDDIWSVDTWDDLRGCFPDDNNGSRILLTSRLSDVASEIN
PDREPLHLRFLFENESWELMKIKLFKEQTCPSDLSKVGENIARKCQGLPLLVILVAGVLSGISKNEESWRKIAESINIDT
VTNAKECLDVIELSYKHLPDNLKPCLLYFASFREDEEISSTNLAWLWTIEGFIPNTEAKSVELVAESLLNDLISRSLIMV
SKKRSIRGVRTCHIHDVLHDFCVTKAKEEKFM
>C88_C01H3G095500.1
NRKISHSRDTSSSQFPLDQKDIIVGLDEDLLKIKDRLIVQSSRLEVVPIIGMGGIGKTTLARRVYDDSLIAYHFYVRAWT
NVSQEFDTREIFLGILRSIGVVNDEVERNSTNEQLAERVYRSLKGRKYLIILDDMWSIDAWQHVRRSFPDDHNESRIVLT
TRLVDVGSCACSGNSLHQMRFLSVEESWTLLREKVFGNGSYPPELEKIGRYIVHQCQGLPLAVVATGGLLSKMSKETSSW
ENVAEKVGSLMTSDTMDCLNILSLSYNHLPQYLKTCFLYMGVFAETREIPVWKLIRLWIAEGFVKKVQHENLEDVAEENL
RELVDRSLVLVGKHTSLGKIKTCKMHDLVRDMCLREAQYENFI
>C88_C01H3G095530.1
FNSKISHSRDTSSQIPMDQKDVIIGLDEDLLKIKDRLIVQSSRLEVVPIIGMGGIGKTTLARRVYDDSLIAYHFYVRAWT
NVSQEFDTREIFLGILRSIGVVKDEVERNSTNEQLAERVYRSLKGMKYLIVLDDMWSIEAWKHVRRSFPDDHNGSRILLT
TRLVDVASCACSGNSLHEMRFLSVEESWILLRDKVFGNGSYPPELEKIGRYIVRQCQGLPLAVVAIGGLLSKMSKETSSW
EKVAEKVGSLMTSDTMDCLNILSLSYNHLPQYLKTCFLYMGVFAESREIPVWKLIKLWIAEGFVKKVNHKNLEDVAEENL
RELVDRSLVLVGKHTSLGKIKTCKMHDLVRDMCLRESQYENFL
>C88_C01H3G095540.1
FNSKISHSRDTSSQIPLDQKDIIVGLDEDLLRIKDRLIVQSSRLEVVPIIGMGGIGKTTLARRVYDDSLIAYHFYVRAWT
NVSQEFDTREIFLGILRSIGAVNDEVERNSTNEQLAERVYRSLKGRKYLIVLDDMWSIEAWQHVRRSFPDDHNGSRIVLT
TRLADVASCACSVNSLHQMRFLSMEESWTLLRDKVFGNGSYSPELEKIGRYIVHQCQGLPLAVVAIGGLLSKMSKETSSW
ENVAEKVGSLMTSDTTDCLNILSLSYNHLPQYLKACFLYMGVFAEIREIPVWKLIKLWIAEGFVKKVNHKNLEDVAEENL
RELVDRSLVLVGKHTSLRKIKTCKMHDLVRDMCLREAKYENFI
>C88_C01H3G095540.2
FNSKISHSRDTSSQIPLDQKDIIVGLDEDLLRIKDRLIVQSSRLEVVPIIGMGGIGKTTLARRVYDDSLIAYHFYVRAWT
NVSQEFDTREIFLGILRSIGAVNDEVERNSTNEQLAERVYRSLKGRKYLIVLDDMWSIEAWQHVRRSFPDDHNGSRIVLT
TRLADVASCACSVNSLHQMRFLSMEESWTLLRDKVFGNGSYSPELEKIGRYIVHQCQGLPLAVVAIGGLLSKMSKETSSW
ENVAEKVGSLMTSDTTDCLNILSLSYNHLPQYLKACFLYMGVFAEIREIPVWKLIKLWIAEGFVKKVNHKNLEDVAEENL
RELVDRSLVLVGKHTSLRKIKTCKMHDLVRDMCLREAKYENFI
>C88_C01H3G095550.1
NRKISHSRDTSSQFPLDQKDIIVGLDEDLLKIKDRLIVQSSRLEVVPIIGMGGIGKTTLARRVYDDSLIAYHFYVRAWTN
VSQEFDTREIFLGILRSIGVVNDEVERNSTNEQLAERVYRSLKGRKYLIILDDMWSIEAWQHVRRSFPDDHNGSRIVLTT
RLVDVASCACSGNSLHQMRFLSMEESWTLLRDKVFGNGGYPPELEKIGRYIGHQCQGLPLAVVAIGGLLSKMSKETSSWE
NVAEKVGSLMTSDTMDCLNILSLSYNHLPQYLKTCFLYMGVFAETREIPVWKLIKLWIAEGFVKRVNHKNLEDVAEENLR
ELVDRSLVLVGKHTSLGKIKTCKMHDLVRDMCLREVQYENFI
>C88_C01H3G096150.1
PVRQVVETTQLDEVMVGFKDEIDLLIDRLTRGPKDLDIVSIVGMPGLGKTTLAKKAFHDEKMRHHFDVKAKCCVSQAYDR
RKLLLEILNQVKSSNQQNESNPADALQKFLKRKRYLLYIDDIWSVDTWDDLRGCFPDDNNGSRILLTSRLSDVASEINPD
REPLHLRFLDENESWELMRIKLFKEQTCPPDLSKVGANIASKCKGLPLLVILVAGVLSGISKNEESWRRIAESIKLDTVT
SAKECMEVIELSYKHLPDHLKPCLLYFASFQKDEEIPLSNLEWLWTIEGLVPNIEVESIHLAVESLLNDLIGRSLIMVSK
RKSTGGVRTCHIHDMLHDFCVTKSKEEKFM
>C88_C01H3G096190.1
PNPVRQVVETTQLDEVVVGFDEETDLLIDRLIRGPKDLDIVSIVGMPGLGKTTLAKKVYHDENIQHHFDVKAKCCVSQTY
DRRKLLLEILNQVKSSNQQNEKNPADALRKFLKRKRYLLYIDDIWSVDTWDDLRGCFPDDNNGSRILLTSRLSDVASEIN
PDREPLHLRFLFENESWELMKIKLFKEQTCPSDLSKVGENIARKCQGLPLLVILVAGVLSGISKNEESWRKIAESINIDT
VTNAKECLDVIELSYKHLPDNLKPCLLYFASFREDEEISSTNLAWLWTIEGFIPNTEAKSVELVAESLLNDLISRSLIMV
SKKRSIRGVRTCHIHDVLHDFCVTKAKEEKFM
>C88_C01H3G098530.1
RSNRMLQHLEDGIVHGLDDDLEIIVERLKGAMSDLDVVTISGMGGIGKTTLARKAHDHLTIRYHFDIRVWITVSQKYGSR
NVLLEALHCISKQKNIDIGKDYDKKDDNELADLVQKKLKGPRYLVVVDDLWSTDVWDNIRGIFPDCNNRSRILLTTRETN
VAMYANPVSPHKMNLLNLENSWKLLCDKVFGPKHDCPPELVEIGKKIAEKCQGLPLTISVIAGHLSKVARTLGSWMDVAR
TLGEIIASHPDKCLGVLGLSYHHLPNHLKPCFLSIGGFPEDYQVETWRLIRLWIAEGFIRRPGSDKSLEEVAEDYLEDLI
SRNLIMVRKKRFNGEIKACGMHDLLREFCLTEVERTKFM
>C88_C01H3G098530.2
RSNRMLQHLEDGIVHGLDDDLEIIVERLKGAMSDLDVVTISGMGGIGKTTLARKAHDHLTIRYHFDIRVWITVSQKYGSR
NVLLEALHCISKQKNIDIGKDYDKKDDNELADLVQKKLKGPRYLVVVDDLWSTDVWDNIRGIFPDCNNRSRILLTTRETN
VAMYANPVSPHKMNLLNLENSWKLLCDKVFGPKHDCPPELVEIGKKIAEKCQGLPLTISVIAGHLSKVARTLGSWMDVAR
TLGEIIASHPDKCLGVLGLSYHHLPNHLKPCFLSIGGFPEDYQVETWRLIRLWIAEGFIRRPGSDKSLEEVAEDYLEDLI
SRNLIMVRKKRFNGEIKACGMHDLLREFCLTEVERTKFM
>C88_C01H3G101970.1
VVGPSKHLPTRHRNPVSDEEIVGFEIATEKLIQYLTRGTNKLDVISIVGMGGQGKTTCARKLYNNDIIVSQFDVRAWCIV
SQTYNRRELLQDIFSQVAGSKDKGDKDDVLADMLRKHLIGKRYLIVLDDMWDGMSWDDLRLSFPDNGNRSRIVITTRLEK
VGVQVKYHTDPYYLPFLTTEESFQLLQRKVFQPEGCPPELQNASLAVAKRCKGLPLVVVLVAGIIKKRKLEESWWNEVKD
VLFDYLDREFEEYGLATMQLSFDNLPDYLKPCLLYMGMFPEDSRIPVSKLISLWIAEDFVENIETAEGYLMDLISSNVLM
VSRRRYNGKVKYCQVHDVVLHFCLAKSKEENFM
>C88_C01H3G114930.1
SNHLPTQRNNLVNDEEIVGFEDEAEKIVQYLIRGTNELDVIPIVGMGGQGKTTIARKVYKSDMIVFHFDRLAWCCISQTY
NQIELLKQIYHQVPSYEDNVCKDDELADMLRKRLMGRRYLIVLDDMWSVKAWDDLRFSFPDDENRSRIIVTTRLEKVARQ
IKHHTEPHFLPFLTPEESCELLWKKVFQNEGPCLELYNVSLAVAERCKGLPLVIVLVAGIIKRKKTDASWWHEVNNSLLS
YLGESEEYSFSTMQLSYDNLPDYLRPCLLYMGMFQEDARIPVSKLIRLWIAEGLVQNIESGRLEEAAEGYLMDLISSNVV
MISRRRYSGKVIYCQVHDIVLHFCLERSREEKFM
>C88_C01H3G119020.1
PSFNANLENDVVGLDDDLEKVIERLLGYSSEREVVAITGMGGIGKTTLAKKAYDYPRVRSRFDVHAWVTVSREYGMRRLL
LSLVRCIPGMTTDKLVEKTEDQLAESLYRKLKDRRYLIVIDDIWSTKVWDDVTRCFPDDDNGSRIILTSRLKDVAAYANP
DSPLHEMGVLSLDDSWKLLSIKVFGVNDLCPSELEDIGKQIAERCGGLPLAILVVAGHLSKISRRRESWIIVAKTVNSVV
ANDPDKCLGVLSMSYNYLSNHLKPCFLSMGAFPEDFEIKARTLIQVWVAEGFLKAERVKSLEKIAEECLEDLISRNLIMI
RKRRFNGEIRSCGIHDLLRDLSLREAQKEKFL
>C88_C01H3G122590.1
DSISRGGEERQLPVVEEDDVVGFDDEAQTVIDRLLEGSGDLEVIPVVGMTGLGKTTLAFKIFKHPKIEYEFFTRLWLYVS
QSYKTRELYLNIISKFTGNTKHCRDMSEMDLALKVRDILEEGGKYLIVLDDVWSTDAWDRIKIAFPKNDKGNRVLLTTQD
HNVARYCNRSPHDLKFLTDEESWILLEKRAFHKAKCPPELETNGKSIARKCKGLPLAIVVIAGALIGKGKTIREWEQVDQ
SVGKHFINRDQPNNCNKFVRMSYDVLPYDWKACFLYFGTFPRGYLIPARKLIHLWIAEGFIQYRGNVSLECKAENYLNEL
VNRNLVMVMQRTLDGQIKTCRVHDMLYEFCWQEATTEENL
>C88_C01H3G122590.2
DSISRGGEERQLPVVEEDDVVGFDDEAQTVIDRLLEGSGDLEVIPVVGMTGLGKTTLAFKIFKHPKIEYEFFTRLWLYVS
QSYKTRELYLNIISKFTGNTKHCRDMSEMDLALKVRDILEEGGKYLIVLDDVWSTDAWDRIKIAFPKNDKGNRVLLTTQD
HNVARYCNRSPHDLKFLTDEESWILLEKRAFHKAKCPPELETNGKSIARKCKGLPLAIVVIAGALIGKGKTIREWEQVDQ
SVGKHFINRDQPNNCNKFVRMSYDVLPYDWKACFLYFGTFPRGYLIPARKLIHLWIAEGFIQYRGNVSLECKAENYLNEL
VNRNLVMVMQRTLDGQIKTCRVHDMLYEFCWQEATTEENL
>C88_C01H3G122590.3
DSISRGGEERQLPVVEEDDVVGFDDEAQTVIDRLLEGSGDLEVIPVVGMTGLGKTTLAFKIFKHPKIEYEFFTRLWLYVS
QSYKTRELYLNIISKFTGNTKHCRDMSEMDLALKVRDILEEGGKYLIVLDDVWSTDAWDRIKIAFPKNDKGNRVLLTTQD
HNVARYCNRSPHDLKFLTDEESWILLEKRAFHKAKCPPELETNGKSIARKCKGLPLAIVVIAGALIGKGKTIREWEQVDQ
SVGKHFINRDQPNNCNKFVRMSYDVLPYDWKACFLYFGTFPRGYLIPARKLIHLWIAEGFIQYRGNVSLECKAENYLNEL
VNRNLVMVMQRTLDGQIKTCRVHDMLYEFCWQEATTEENL
>C88_C01H3G122590.4
DSISRGGEERQLPVVEEDDVVGFDDEAQTVIDRLLEGSGDLEVIPVVGMTGLGKTTLAFKIFKHPKIEYEFFTRLWLYVS
QSYKTRELYLNIISKFTGNTKHCRDMSEMDLALKVRDILEEGGKYLIVLDDVWSTDAWDRIKIAFPKNDKGNRVLLTTQD
HNVARYCNRSPHDLKFLTDEESWILLEKRAFHKAKCPPELETNGKSIARKCKGLPLAIVVIAGALIGKGKTIREWEQVDQ
SVGKHFINRDQPNNCNKFVRMSYDVLPYDWKACFLYFGTFPRGYLIPARKLIHLWIAEGFIQYRGNVSLECKAENYLNEL
VNRNLVMVMQRTLDGQIKTCRVHDMLYEFCWQEATTEENL
>C88_C01H3G122600.1
SINRGGEERQPPVVEEDDVVGFDDEAQTVINRLLEGSGDLEVIPVVGMPGLGKTTLATKIFKHPKIEYEFFTRLWLYVSQ
SYKTRELYLNIISKFTGNTKHCRDMSETELAHKVREILDEGGKYLIVLDDVWSTDAWDRIKIAFPKNDKGNRVLLTTRDH
KVAKHCNRSPHDLKFLTDEESWILLEKRAFHKAKCPLELETNGKSIARKCKGLPLAIVVIAGALIGKGKTIKEWEQVDQS
VGEYFINRDQPNNCNKLVRMSYDVLPYDWKACFLYFGTFPRGYLIPARKLIRLWIAEGFIQYEGNLSLECKAEEYLNELV
NRNLVMVMQRTLDRQIKTCRVHDMLYEFCWQEATTEENL
>C88_C01H4G141500.1
SQSRVTQQYCTSSQFTLNQKDIIVGLDEEVLKIKDRLIVQSSRLEVVPIIGMGGIGKTTLARRVYDDSLITYHFYVRAWT
NVSQEFDTSEIFLGILRSIGVVNDEVERNSTIEQLAERVYRSLKGRKYLIVLDDMWSIEAWQHVRRSFPDDHNGSRIVFT
TRLVDVASCASSGSPLHQMRFLSVTESWTLLRDKVFGNDSYPPELEKIGRSIGHQCQGLPLAVVAIGGLLSKTSKETSSW
ENVAEKVGSLMTSDTMDCLNILSLSYNHLPQYLKTCFLYMGVFAEIREIPVWKLIRLWIAEGFIKKVKHKNLEDVAEENL
RELVDRSLVLVGKHCSLGKIKTCKMHDLVRDMCLREAQNENFI
>C88_C01H4G141520.1
FNRKISHSRDTSSQIPLDQKDVIIGLDEDLLKIKDRLIVQSSRLEVVPILGMGGIGKTTLARRVYEDSLIAYHFYVRAWT
KVSQEFDTREIFLGILRSIGVVNDEVERNSTNEQLAERVYRSLKGRKYLIVLDDMWSIEAWQHVRRSFPDDHNGSRIVLT
TRLVDVASCACSGNSLHQMRFLSMEECWTLLRDKVFGNGSYPPELEKIGRCIGHQCQGLPLAVVAIGGLLSKMSKETSSW
ENVAEKVGSLMTSDTMDCLNILSLSYNHLPQYLKTCFLYMGVFAETREIPVWKLIKLWIAEGFIKKVQHKSLEDVAEENL
RELVDRSLVLVGKHTSLGKIKTCKMHDLVRDVCLREAQYEDFI
>C88_C01H4G141520.2
FNRKISHSRDTSSQIPLDQKDVIIGLDEDLLKIKDRLIVQSSRLEVVPILGMGGIGKTTLARRVYEDSLIAYHFYVRAWT
KVSQEFDTREIFLGILRSIGVVNDEVERNSTNEQLAERVYRSLKGRKYLIVLDDMWSIEAWQHVRRSFPDDHNGSRIVLT
TRLVDVASCACSGNSLHQMRFLSMEECWTLLRDKVFGNGSYPPELEKIGRCIGHQCQGLPLAVVAIGGLLSKMSKETSSW
ENVAEKVGSLMTSDTMDCLNILSLSYNHLPQYLKTCFLYMGVFAETREIPVWKLIKLWIAEGFIKKVQHKSLEDVAEENL
RELVDRSLVLVGKHTSLGKIKTCKMHDLVRDVCLREAQYEDFI
>C88_C01H4G141580.1
SKISHSRDTSTLLPLDQKDIIVGLDEDLLKIKERLTVQSPRLEVVPIIGMGGIGKTTLARRVYDDSLIAYHFYVRAWANI
SQEFDTREIFLGILRSIGVVKDEVERNSTNEQLAERVYRSLKGRKYLIVLDDMWSIEAWQHVRRSFPDDHNGSRIVLTTR
LVDVASCACSGNSLHQMRFLSMEESWTLLRDKVFGNGGYPPELEKIGRSIGHQCQGLPLAVVAIGGLLSKVSKEKSSWEN
VAEKVGSLMTSDTMDCLNILSLSYNHLPQYLKTCFLYMGVFAETLEIPDIPVWKLIKLWISEGFVKKVNHKNIEDVAEEN
LRELVDRSLVLVGKHTSLGKIKTCKMHDLVRDMCLREAQYENFI
>C88_C01H4G141580.4
SKISHSRDTSTLLPLDQKDIIVGLDEDLLKIKERLTVQSPRLEVVPIIGMGGIGKTTLARRVYDDSLIAYHFYVRAWANI
SQEFDTREIFLGILRSIGVVKDEVERNSTNEQLAERVYRSLKGRKYLIVLDDMWSIEAWQHVRRSFPDDHNGSRIVLTTR
LVDVASCACSGNSLHQMRFLSMEESWTLLRDKVFGNGGYPPELEKIGRSIGHQCQGLPLAVVAIGGLLSKVSKEKSSWEN
VAEKVGSLMTSDTMDCLNILSLSYNHLPQYLKTCFLYMGVFAETLEIPDIPVWKLIKLWISEGFVKKVNHKNIEDVAEEN
LRELVDRSLVLVGKHTSLGKIKTCKMHDLVRDMCLREAQYENFI
>C88_C01H4G141580.5
SKISHSRDTSTLLPLDQKDIIVGLDEDLLKIKERLTVQSPRLEVVPIIGMGGIGKTTLARRVYDDSLIAYHFYVRAWANI
SQEFDTREIFLGILRSIGVVKDEVERNSTNEQLAERVYRSLKGRKYLIVLDDMWSIEAWQHVRRSFPDDHNGSRIVLTTR
LVDVASCACSGNSLHQMRFLSMEESWTLLRDKVFGNGGYPPELEKIGRSIGHQCQGLPLAVVAIGGLLSKVSKEKSSWEN
VAEKVGSLMTSDTMDCLNILSLSYNHLPQYLKTCFLYMGVFAETLEIPDIPVWKLIKLWISEGFVKKVNHKNIEDVAEEN
LRELVDRSLVLVGKHTSLGKIKTCKMHDLVRDMCLREAQYENFI
>C88_C01H4G142110.1
PVRQVVETTQLDEVMVGFKDETDLLIEQLTIGPKYLDVVSIVGMPGLGKTTLAKKVFHDEKMRRHFDVQAMCCVSQTYDR
RKLLLGILNQVKCSNQQNEKNPADALRKFLLRKKYLLYIDDIWSVDTWEYLSRCLPDNGNGSRILLTSRNIDVASNITRE
REPLELRFLDENESWELMKIKLFKEQTCPPDLSKVGANIASKCKGLPLLVILVAGVLSGISENEESWRRVAESIKLDTVT
SAKECMEVIELSYKHLPDNLKPCLLYFASFQEDEEISLSNLAWLWTIEGLLPNIGLDAESLLNDLIGRSLIMVSKRKSTG
GVRTCHIHDMLHDFCVTKSKEEKFM
>C88_C01H4G142140.1
PVRQVVETTQLDEVMVGFKDETDLLIEQLTIGPKYLDVVSIVGMPGLGKTTLAKKVFHDEKMRRHFDVQAMCCVSQTYDR
RKLLLGILNQVKCSNQQNEKNPADALRKFLLRKKYLLYIDDIWSVDTWEYLSRCLPDNENGSRILLTSRNIDVASNITRE
REPLELRFLDENESWELMKIKLFKEQTCPPDLSKVGANIASKCKGLPLLVILVAGVLSGISENEESWRRVAESIKLDTVT
SAKECMEVIELSYKHLPDHLKPCLLYFASFQEDEEIPLSNLAWLWTIEGLVPNIGLDAESLLNDLIGRSLIMVSKRKSTG
GVRTCRIHDMLHDFCVTKSKEEKFM
>C88_C01H4G142140.2
PVRQVVETTQLDEVMVGFKDETDLLIEQLTIGPKYLDVVSIVGMPGLGKTTLAKKVFHDEKMRRHFDVQAMCCVSQTYDR
RKLLLGILNQVKCSNQQNEKNPADALRKFLLRKKYLLYIDDIWSVDTWEYLSRCLPDNENGSRILLTSRNIDVASNITRE
REPLELRFLDENESWELMKIKLFKEQTCPPDLSKVGANIASKCKGLPLLVILVAGVLSGISENEESWRRVAESIKLDTVT
SAKECMEVIELSYKHLPDHLKPCLLYFASFQEDEEIPLSNLAWLWTIEGLVPNIGLDAESLLNDLIGRSLIMVSKRKSTG
GVRTCRIHDMLHDFCVTKSKEEKFM
>C88_C01H4G142140.3
PVRQVVETTQLDEVMVGFKDETDLLIEQLTIGPKYLDVVSIVGMPGLGKTTLAKKVFHDEKMRRHFDVQAMCCVSQTYDR
RKLLLGILNQVKCSNQQNEKNPADALRKFLLRKKYLLYIDDIWSVDTWEYLSRCLPDNENGSRILLTSRNIDVASNITRE
REPLELRFLDENESWELMKIKLFKEQTCPPDLSKVGANIASKCKGLPLLVILVAGVLSGISENEESWRRVAESIKLDTVT
SAKECMEVIELSYKHLPDHLKPCLLYFASFQEDEEIPLSNLAWLWTIEGLVPNIGLDAESLLNDLIGRSLIMVSKRKSTG
GVRTCRIHDMLHDFCVTKSKEEKFM
>C88_C01H4G142180.1
PNPVRQVVETTQLDEVVVGFDEETDLLIDRLTRGPKDLDVVSIVGMPGLGKTTLAKKAYHDENIQHHFDVKAKCCVSQAY
DRRKLLLEILNQVKSSNQQNEKNPADALRKLLKRKRYLLYIDDIWSVDTWDDLRGCFPDDNNGSRILLTSRLSDVASEIN
PDRAPLHLRVLSKNESWELMKIKLFKEQTCPPDLSKVGENIARKCQGLPLLVILVAGVLSGISKNEKSWRKIAESINLDT
VTSAKECLDVIELSYKHLPDNLKPCLLYFASFREDEEISSTNLAWLWTIEGFIPNTEAKSVEFVAENLLNDLIGRSLIMV
SKKRSIGGVRTCHIHDVLHDFCVTKAKEEKFM
>C88_C01H4G144430.1
RSNRMLQHLEDGIVHGLDDDLEIIVERLKGAMSDLDVVTISGMGGIGKTTLARKAHDHLTIRYHFDIRVWITVSQKYGSR
NVLLEALHCISKQKNIDIGKDYDEKDDNELADLVQKKLKGPRYLVVVDDTWSTDVWDNIRGIFPDCNNRSRILLTTRETN
VAMYANPVSPHKMNLLNLENSWKLICDKVFGPKHDCPPELVEIGKKIAEKCQGLPLTISVIAGHLSKVARTLGSWMDVAR
TLGEIIASHPDKCLGVLGLSYHHLPNHLKPCFLSIGGFPEDYQVETWRLIRLWIAEGFIKRLGSDKSLEEAAEDYLEDLI
SRNLIMVRKKRFNGEIKACGMHDLLREFCLTEVERTKFM
>C88_C01H4G146510.1
NRKISHSRDTSSQFPLDQKDIIVGLDEDLLKIKDRLIVQSSRLEVVPIIGMGGIGKTTLARRVYDDSLIAYHFYVRAWTN
VSQEFDTREIFLGILRSIGVVNDEVERNSTNEQLAERVYRSLKGRKYLIILDDMWSIEAWQHVRRSFPDDHNGSRIVLTT
RLVDVASCACSGNSLHQMRFLSMEESWTLLRDKVFGNGGYPPELEKIGRYIGHQCQGLPLAVVAIGGLLSKMSKETSSWE
NVAEKVGSLMTSDTMDCLNILSLSYNHLPQYLKTCFLYMGVFAETRAIPVWKLIKLWIAEGFVKKVNHKNLEDVAEENLR
ELVDRSLVLVGKHTSLGKIKTCKMHDLVRDMCLREVQYENFI
>C88_C01H4G147660.1
VVGPSKHLPTRHRNPVSDEEIVGFEIATEKLIQYLTRGTNKLDVISIVGMGGQGKTTCARKLYNNDIIVSQFDVRAWCIV
SQTYNRRELLQDIFSQVAGSKDKGDKDDVLADMLRKHLIGKRYLIVLDDMWDGMSWDDLRLSFPDNGNRSRIVITTRLEK
VGVQVKYHTDPYYLPFLTTEESFQLLQRKVFQPEGCPPELQNASLAVAKRCKGLPLVVVLVAGIIKKRKLEESWWNEVKD
VLFDYLDREFEEYGLATMQLSFDNLPDYLKPCLLYMGMFPEDSRIPVSKLISLWIAEDFVENIETAEGYLMDLISSNVLM
VSRRRYNGKVKYCQVHDVVLHFCLAKSKEENFM
>C88_C01H4G161650.1
SNHLPTQRNNLVNDEDIIGFEDEAEKIVQYLIRGTNELDVIPIVGMGGQGKTTIARKVYKSDMVVFHFDRLAWCCISQTY
NQIELLKQIYHQVPSYEDNVCKDDELADMLRKRLMGRRYLIVLDDMWSVKAWDDLRFSFPNDENRSRIIVTTRLENVARQ
IKYHTEPHFLPFLTPEESCELLWKKVFQNEGPRPELYDVSLAVAERCKGLPLVIVLVAGIIKRKKTDTSWWHEVNNSLLS
YLGESEEYSFSTMQLSYDNLPDYLRPCLLYMGMFQEDARIPVSKLIRLWIAEGLVQNIESGRLEEAAEGYLMDLISSNVV
MISKRRYSGKVIYCQVHDMVLHFCLERSREEKFM
>C88_C01H4G165850.1
RPSFNANLENDVVGLDDDLEKVIERLLGYSSEREVVAITGMGGIGKTTLAKKAYDYPRVRSRFDVHAWVTVSREYGMRRL
LLSLVRCIPGMTTDKLVEKTEDQLAESLYRKLKDRRYLIVIDDIWSTKVWDDVTRCFPDDDNGSRIILTSRLKDVAAYAN
PDSPLHEMGVLSLDDSWKLLSIKVFGVNDLCPSELEDIGKQIAERCGGLPLAILVVAGHLSKISRRRESWIIVAKTVNSV
VANDPDKCLGVLSMSYNYLSNHLKPCFLSMGAFPEDFEIKARTLIQVWVAEGFLKAERVKSLEKVAEECLEDLISRNLIM
IRKRRFNGEIRSCGIHDLLRDLSLREAQKEKFL
>C88_C01H4G169840.1
NSGEERQPPVVEEDDVVGFDDEAQKVIDRLLEGSGDLEVIPVVGMPGLGKTTLATKIFKHLKIEYEFFTRLWLYVSQSYK
TRELYLNIISKFTGNTKHCRDMSETDLAQKVREILDEGGKYLIVLDDVWSTDAWDRIKIAFPRNGKGNRVLLTTRDNNVA
RYCNRSPHYLKFLTDEESWILLEKRALHKAKCPPELETNGKSIARKCKGLPLAIVVIAGALIGKGKTIREWEQVDQSVGE
HFINRDQPNKLVRMSYDVLPYDWKACFLYFGTFPRGYLIPARKLIRLWIAEGFIQYRGNLSLECKAENYLNELVNRNLVM
VMQRTLDGQIKTCRVHDMLYEFCWQEATTEENL
>C88_C01H4G169840.2
NSGEERQPPVVEEDDVVGFDDEAQKVIDRLLEGSGDLEVIPVVGMPGLGKTTLATKIFKHLKIEYEFFTRLWLYVSQSYK
TRELYLNIISKFTGNTKHCRDMSETDLAQKVREILDEGGKYLIVLDDVWSTDAWDRIKIAFPRNGKGNRVLLTTRDNNVA
RYCNRSPHYLKFLTDEESWILLEKRALHKAKCPPELETNGKSIARKCKGLPLAIVVIAGALIGKGKTIREWEQVDQSVGE
HFINRDQPNKLVRMSYDVLPYDWKACFLYFGTFPRGYLIPARKLIRLWIAEGFIQYRGNLSLECKAENYLNELVNRNLVM
VMQRTLDGQIKTCRVHDMLYEFCWQEATTEENL
>C88_C02H2G036120.1
YTYLEDDIVHGLDDDLEIIIKRLLTGQSRDLEIVTITGMGGIGKTTVARKAYNYLAIRYHHFDILAWVTISQEFRGRNVL
LEALRCISKQTVSSNAKDYDNKDDSDLAGLVKKELNGRRYFVVVDDIWSKDVWDSIRGIFPDCNNRSRVLLTTRETEVVI
YATTSSPHKMNLLDLDNSWKLLRDQVFGLEHDHPPELGEIGKEIAEKCQGLPFTISVISGHLSKVDRTLESWKDVARTLS
EVLASHPDKCLGVLGLSYHHLPVHLKPCFLSMACFPEDFQVDTRRLIQLWIAEGFIRMSGRGRKSLEEVAVYYLEDLFSR
NLIMARKRRFNGEIKECAMHDLLREFCLIEAKMTKFI
>C88_C02H2G036120.2
YTYLEDDIVHGLDDDLEIIIKRLLTGQSRDLEIVTITGMGGIGKTTVARKAYNYLAIRYHHFDILAWVTISQEFRGRNVL
LEALRCISKQTVSSNAKDYDNKDDSDLAGLVKKELNGRRYFVVVDDIWSKDVWDSIRGIFPDCNNRSRVLLTTRETEVVI
YATTSSPHKMNLLDLDNSWKLLRDQVFGLEHDHPPELGEIGKEIAEKCQGLPFTISVISGHLSKVDRTLESWKDVARTLS
EVLASHPDKCLGVLGLSYHHLPVHLKPCFLSMACFPEDFQVDTRRLIQLWIAEGFIRMSGRGRKSLEEVAVYYLEDLFSR
NLIMARKRRFNGEIKECAMHDLLREFCLIEAKMTKFI
>C88_C02H3G068470.1
TSSTYLEDDIVHGLDDDLEIIITRLLTGQSRDLEIVTITGMGGIGKTTLARKAYNHLAIRYHHFDILAWVTISQEFRGRN
VLLEALHCISKQTVSSNAKDYDNKDDSDLAGLVKKELNGRRFFVVVDDIWSKDVWDSIRGIFPDCNNRSRVLLTTRETEV
AIYATTSSPHKMNLLDLDNSWKLLRDQVFGLEHDHPPELGEIGKEIAEKCQGLPFTISVISGHLSKVDRTLESWKDVART
LSEVLASHPDKCLGVLGLSYHHLPIHLKPCFLSMACFPEDFQVDTRRLIQLWIAEGFIRMSGRSRKSLEEVAEYYLEDLI
SRNLIMARKRRFNVERFGCPPESISKLQNLQ
>C88_C03H2G035790.1
DSKSKQTAHQLKRAPVVEEDEVVGFDEEADEIINRLLGGSDDVEFIPIVGMPGLGKTTLANKVFKSSTVGYAFHNRIWVY
VSQSYTRRDLFLNIINQFTRNTEQYRYVTEEALAEVICKHLSPGKYLIVLDDVWTWEPLDDVKIALPNKMRGSKVLFTTR
DVKLGKFCCDEPHHLKFLTDDECWELLQKKVFHKDKCPLDLKELGKRIAKKCMGLPLAALVIAGALTGRGKTKSEWEIVH
QYVSEHIISSDIMMTKKLVQMSCDSLPVNLKACFLYCGAFPKGSEIPAWKIVRLWIAEGFIRETRESIVETVAEGYLNEL
VSKSLLMVTQRTSNGQIKTFRVHDMLHEFCTLEASEENLF
>C88_C03H2G035790.2
DSKSKQTAHQLKRAPVVEEDEVVGFDEEADEIINRLLGGSDDVEFIPIVGMPGLGKTTLANKVFKSSTVGYAFHNRIWVY
VSQSYTRRDLFLNIINQFTRNTEQYRYVTEEALAEVICKHLSPGKYLIVLDDVWTWEPLDDVKIALPNKMRGSKVLFTTR
DVKLGKFCCDEPHHLKFLTDDECWELLQKKVFHKDKCPLDLKELGKRIAKKCMGLPLAALVIAGALTGRGKTKSEWEIVH
QYVSEHIISSDIMMTKKLVQMSCDSLPVNLKACFLYCGAFPKGSEIPAWKIVRLWIAEGFIRETRESIVETVAEGYLNEL
VSKSLLMVTQRTSNGQIKTFRVHDMLHEFCTLEASEENLF
>C88_C03H2G038910.1
KLEDDIVQGIDDDLEIIVRRLTGPPWDLDVVTISGMGGIGKTTLARKAYDHLPIRYHFDIFAWVTISQEFRYRNVLLEAL
HCISRKTDIVNAKDYDKMDDNELADLVQKNLKGRRYLVVVDDIWCRDVWDSIRGIFPNYNNRSRILLTTRENEVAMYANT
CSPLEMSLLSLENGWRLLCDKVFGPKYEHPPELEEIGKEIVEKCQGLPLTISVIAGHLSKVARTLEGWKDVARTLSDIIA
SHPDKCLGVLGLSYHHLPNRLKPCFLSMAGFREDFEVETWRLIQLWVAEGFIRTSGSGKSLEEVGIDYLEDLISRNLIQA
RKKRFNGEIKACGIHDLLREFCLIEAEMTKHM
>C88_C03H2G043560.1
AKSSDKPIESTSSSFVEVLREILHQVTGSEGNKSEDDLAEKLRRALLDKRYLIVLDDVWDIATGEMLIACFPKDKRRNRI
ILTSRSMKVGLQVKCHSDPRRLQFLTPEKSWDLSEKRVFGEGRCLAELSYVGHQIVVNCKGLSLAVVLIARVTVRVRKGK
KKENEKDLWLKIQHNLDSFISANKNLQMMKVMQLSYDHLPYHLKSLLLYFARSQKSKRTPVSKLMQLWMAEGFVDHDIPS
KSSLEEATQSYLDALISSSLIFVDHIPSKKRTWPFSGMIKVCYVHDVVHDFCSVKAKKEKFF
>C88_C03H3G070440.1
DDSKSKQTAHQLKRAPIVEEDEIVGFDEEADEIINRLLGGSDDVEFIPIVGMPGLGKTTLANKVFKSSTVGYTFDNRIWV
YVSQSYTRRDLFLNIINQFTRNTEQYRYVTEEALAEVIREHLLPGKYLIVLDDVWTWEPLDDVKIALPNKMRDNECWELL
QKKVFHKDKCPADLEELGERIAKKCMGLPLAALVIAGALTGRSKTKSEWEIVHQYVSEHIISSDIMMTKKLVQMSCDSLS
VNLKACFLYCGAFPKGSEIPAWKIVRLWIAEGFIRETMQSTVEIVAEGYLNELVSKSLLMVAQRTSNGQIKTFRVHDMLH
EFCTLEASEENLF
>C88_C03H3G070440.2
DDSKSKQTAHQLKRAPIVEEDEIVGFDEEADEIINRLLGGSDDVEFIPIVGMPGLGKTTLANKVFKSSTVGYTFDNRIWV
YVSQSYTRRDLFLNIINQFTRNTEQYRYVTEEALAEVIREHLLPGKYLIVLDDVWTWEPLDDVKIALPNKMRGSKVLFTT
RDDKLGKFCCNEPHHLKFLTDNECWELLQKKVFHKDKCPADLEELGERIAKKCMGLPLAALVIAGALTGRSKTKSSEIPA
WKIVRLWIAEGFIRETMQSTVEIVAEGYLNELVSKSLLMVAQRTSNGQIKTFRVHDMLHEFCTLEASEENLF
>C88_C03H3G070440.3
DDSKSKQTAHQLKRAPIVEEDEIVGFDEEADEIINRLLGGSDDVEFIPIVGMPGLGKTTLANKVFKSSTVGYTFDNRIWV
YVSQSYTRRDLFLNIINQFTRNTEQYRYVTEEALAEVIREHLLPGKYLIVLDDVWTWEPLDDVKIALPNKMRGSKVLFTT
RDDKLGKFCCNEPHHLKFLTDNECWELLQKKVFHKDKCPADLEELGERIAKKCMGLPLAALVIAGALTGRSKTKSEWEIV
HQYVSEHIISSDIMMTKKLVQMSCDSLSVNLKACFLYCGAFPKGSEIPAWKIVRLWIAEGFIRETMQSTVEIVAEGYLNE
LVSKSLLMVAQRTSNGQIKTFRVHDMLHEFCTLEASEENLF
>C88_C03H3G070440.4
DDSKSKQTAHQLKRAPIVEEDEIVGFDEEADEIINRLLGGSDDVEFIPIVGMPGLGKTTLANKVFKSSTVGYTFDNRIWV
YVSQSYTRRDLFLNIINQFTRNTEQYRYVTEEALAEVIREHLLPGKYLIVLDDVWTWEPLDDVKIALPNKMRGSKVLFTT
RDDKLGKFCCNEPHHLKFLTDNECWELLQKKVFHKDKCPADLEELGERIAKKCMGLPLAALVIAGALTGRSKTKSEWEIV
HQYVSEHIISSDIMMTKKLVQMSCDSLSVNLKACFLYCGAFPKGSEIPAWKIVRLWIAEGFIRETMQSTVEIVAEGYLNE
LVSKSLLMVAQRTSNGQIKTFRVHDMLHEFCTLEASEENLF
>C88_C03H4G109150.1
MLSDKLEDDIVQGIDDDLEIIVRRLTGPPWDLDVVTISGMGGIGKTTLARKAYDHLPIRKTDIVNAKDYDKMDDNELADL
VQKNLKGRRYLVVVDDIWCRDVWDSIRGIFPNYNNRSRILLTTRENEVAMYANTCSPLEMSLLSLENGWRLLCDKVFGPK
YEHPPELEEIGKEIVEKCQGLPLTISVIAGHLSKVARTLEGWKDVARTLSDIIASHPDKCLGVLGLSYHHLPNRLKPCFL
SMAGFREDFEVETWRLIQLWVAEGFIRTSGSGKSLEEVGIDYLEDLISRNLIQARKRRFNGEIKACGIHDLLREFCLIEA
EMTKHM
>C88_C03H4G113780.1
AKSSDKPIESTSSSFVEVLREILHQVTGSEGNKSEDDLAEKLRRALLDKRYLIVLDDVWDIATGEMLIACFPKDKRRNRI
ILTSRSMKVGLQVKCHSDPRRLQFLTPEKSWDLSEKRVFGEGRCLAELSYVGHQIVVNCKGLSLAVVLIARVTVRVRKGK
KKENEKDLWLKIQHNLDSFISANKNLQMMKVMQLSYDHLPYHLKSLLLYFARSQKSKRTPVSKLMQLWMAEGFVDHDIPS
KSSLEEATQSYLDALISSSLIFVDHIPSKKRTWPFSGMIKVCYVHDVVHDFCSVKAKKEKFF
>C88_C04H1G001310.1
KCHEVTQGPSLDDDEVVGFDEEAKKVIKRLVEGPAESLNIIPVVGMPGLGKTTLARKIYNDSTLSFEFFSVIWVYVGQEY
KIKDIYLRILKHFKNSIDEYLNEDEGTLAKVISGFMSKGGKCLIVLDDVWEANVIDHVKKVFPENKKGHRIMMSTRDGYL
AAYANPDPHNLKFLTAKECFELLEKRVFGKGSCPDELKEVGKRIAGNCGGVPLVVVVIAGALAGRSNTTEWEVVERNVAQ
HAFSVNKDCGVFVEMSYDRLSQEMQTCFLYSGIFPRGFDIPAWKLIRLWIAEGLIKPQQSSTLEEIAERHLNDLVHRNLV
ILLQKRSDGQIKTCRLHDMLHEFCRTKAANKWLF
>C88_C04H1G001320.1
VPKKVHEVTQGPSLDDDEVVGFDDEVNKVIKRLVEGPAESLAIIPVVGMPGLGKTTLARKIYNDSTLSFEFFSILWVYVG
QEYKIKDIYLRILKHFKNSLDEYLNEDEGTLAKVISGFMSKGGRCLIVLDDVWEENVIDHVKKVFPENKKGHRIMMTTRE
LPVAAYVNPDPHNLKFLTPKESFELLVKRVFGEGSCPDKLKDVGKRIAGNCGGVPLVVVVIAGALAGRSNTTEWEVVERN
VAQLAFSVNKDCGVFVEMSYDRLSQEMQTCFLYCGIFPRDFDIPAWKLIRTWIAEGLIKPQQSYTLEEIAEHHLNDLVNR
NLVIMLQKRSDGQIKTCRLHGMLHEFCRRKAANKWLF
>C88_C04H1G001330.1
ELPKKGVQEQGPSLENDEVVGFDEEANKVIKRLVEGPAESLDIIPVVGMPGLGKTTLARKIYNDPKLSYEFFSIPWVYVG
QEYKIKDIYLRILKFFKKSIEDHLNDDVDTLAKVISDFINKGGRCLIVLDDVWVAEVIDDVKKVFAENKKGHRIMMTTRD
RYLATYANTEPHDLKFLNGKESFELLEKRVFGKGSCPDELVELGKKIAGNCGGVPLAVVVIAGALRGRPNTNDWLRVQKN
VAEHLYKNTQAGCLKFVEMSYNRLPQEVQTCFLYCGVFPRGFDIPSWKLIRLWIAEGLIKPQQTYTPEEIAEFYLNDLVN
RNLVILMRKKSDGQIKICRLHDMLHEFCRKEASNKWLF
>C88_C04H1G001340.1
KGEVTQGPSLENDAVVGFDDEAKKVIKRLVEGPMESVDIIPVVGMPGLGKTTLARKIYNDPKLTYEFYSIVWVYIGQECK
AKDIYLRILKFFKKSIEDHLNDDVDTLAKAIGGYIKKGGRCLIVLDDVWEDEVIDHVKKVFAENKKGHRIMMTTRDLRLA
KFANPDPHELKFLKKEESFELLVMRVFGKGSCPNELVGTGNKIAEKCGGVPLVVVVIAGALRGRSDKKDWERVDRNVVQH
FGEHTEDSCLKFVKMSYDHLPGEVQMCFLYCGVFPRGFDIPCWKLIRLWIAEGLIKPQSEFTLEEIAEFYLTDLLNRNLV
IIMQKRSDGQIKTCRLHDMLYQFCKKEASNKWLF
>C88_C04H1G001350.1
LKDDIVQGLDGDLEIIDKRLRGPTSDLDIVTISGMGGIGKTTLAKKAYDHLSIRYHFDIFVWVTISQEFRYRNVLLQALH
CISKKKVIVNAKDYVKMEDNELADLVQKNLKGPRYLVVVDDIWSRDVWDSISQIFPNRNNGSRVLLTTRETDVAIYANTS
SPHKMKLLDLDNSWKLLRDKVFGLEHNHPPELEEIGKKIAEKCQGLPLIISVIAGHLSKTVPKTLESWKYVAKTLSEIIA
SHPNKCLGVLGLSYHHLPNRLKPCFLSMSDFPEDFQVDTWRLIQLWIAEGFIRTSSGSRESLEEVAKNYLVDLISRNLIM
ARKKRFNGEVKACGIHDLLREFCLIEAEMTKFM
>C88_C04H1G001360.1
SMSDQMLSDHLKDDIVKGLDGDLEIIDKRLRGPTSYLDIVTISGMGGIGKTTLAKKAYDHFPIRYHFDIFVWVTISQEFR
YRNVLLEALHCISKKNPKYYYEMNDNELADLVQKSLKGPRYLVVVDDIWSRDVWDSISQIFPNHNNGSRVLLTTRETDVA
MYANTSSPHKMNLLDLDNSWKLLRDKVFGLEHDHPPELEEIGKKIAEKCQGLPLIISVIAGHLSKTVPKTLKSWKYVAKT
LSKIISSHPNKCLGVLGLSYHHLPNRLKPCFLSLGDFPEDFQVDTRRLIQLWIAEGFIRTSSGSRESLEEVAEHYLEDLI
SRNLIMARKKRFNGEVKVCGIHDLLREFCLIEAEMTKFM
>C88_C04H1G001380.1
KDDIVQGLDGDLEIIDKRLRGPTSYLDIVTISGMGGIGKTTLAKKAYDHFLIRYHFDIFVWVTISQEFRYRNVLLEALHC
ISKQRVIVNTKDYDKMNDSELADLVQKSLKGPRYLVVVDDIWSRDVWDSISQIFPNRNNGSRVLLTTRETDVAMYANTSS
PHKMNLLDLDNSWKLLRDKVFGLEHDHPPELEEIGKKIAEKCQGLPLIISVIAGHLSKTVPKTLESWKYVAKTLSEIIAS
HPNKCLGVLGLSYHHLPNRLKPCFLSLGDFPEDFQVDTRRLIQLWIAEGFIRTSSGSRESLEEVAEHYLEDLISRNLIMA
RKKRFNGEVKVCGIHDLLREFCLIEAEMTKFM
>C88_C04H1G001430.1
HLKDDIVQGLDGDLEIIDKRLRGPTSYLDIVTISGMGGIGKTTLAKKAYDHLPIRYHFDIFVWVTISQEFGYRNVLLEAL
HCISKKNPKDYDEMNDNELADLVQKSLKGPRYLVVVDDIWSRDVWDSISQIFPNRNNGSRVLLTTRETDVAIYANTSSPH
KMNLLDLDNSWKLLRDKVFGLEHDHPPELEEIGKKIAEKCQGLPLIILVIAGHLSKTVPKTLESWKYVAKTLSEIIASHP
NKCLGVLGLSYHHLPNRLKPCFLSMGGFPEDFQVDTGRLIQLWIAEGFIRTSSGSRESLEEVAKNFLVDLISRNLIMARK
KRFNGEVKACGIHDLLREFCLIEAEMTKFM
>C88_C04H1G001940.1
KGKNTTSASQATDGELVGFTDVCKTIRDQLVGGSRELDVVSIVGMAGSGKTTLARSFINDDSIVSHFDIRAECRVSQDYT
REDLLFSILRSANSGLTDISRRGADMLADRLRKTLLHKRYLIIIDDVWAVQAWDDLRFCFPEEKQGSRIILTTRLKEVAT
YAKCVTEPIHLRSMEDSESWLLLQKKVFGEEMCPEELKEVGQNIAFKCNGLPLSIVLVAGLLAKIDKTERCWTRMELSFE
ERVQDGAKDLVKLSYEDLPNKLKSCFLYFSAFLEDREISVSKLTSLWIAEAFIKNNEDKCLEDTAEDYLNDLIGRNLIMV
TKRRSTGKIKACRVQDLMLDFCKEKAKEDNFL
>C88_C04H1G002970.1
DEPIESTSSSFVEVTVGHEEEEARIIDQLLDEHESELDVISIVGMPGLGKTTLANKVYNNTLVASHFNVRAWCTVSQKYN
KSKVLWEILQQVTASEKKESEDDLAKKQRRVVESEEDLAENLRVALYDKRYLIVLDDVWDIATGEMLIACFPKVERGNRV
ILTSRSTEVGLKVKCRSDPLHLQLLTLGKSWELFEKRVFGEGSFPAELSDVGHQIVEKCQGLPLAVVLIAGVIVRGKKKE
RDLWLKIQHNLDSFVSANNNLEIMKVMQLSYDHLPYHLKPLLLYFARSRKSKRTPVSKLMQLWMAEGLVDHDIPSKYSLK
EATQKYLDALVSSSLIMVDHMLYKKSKPFSVRIKVCYVHDVVHDFCSVKAKKEKFV
>C88_C04H1G002970.2
DEPIESTSSSFVEVTVGHEEEEARIIDQLLDEHESELDVISIVGMPGLGKTTLANKVYNNTLVASHFNVRAWCTVSQKYN
KSKVLWEILQQVTASEKKESEDDLAKKQRRVVESEEDLAENLRVALYDKRYLIVLDDVWDIATGEMLIACFPKVERGNRV
ILTSRSTEVGLKVKCRSDPLHLQLLTLGKSWELFEKRVFGEGSFPAELSDVGHQIVEKCQGLPLAVVLIAGVIVRGKKKE
RDLWLKIQHNLDSFVSANNNLEIMKVMQLSYDHLPYHLKPLLLYFARSRKSKRTPVSKLMQLWMAEGLVDHDIPSKYSLK
EATQKYLDALVSSSLIMVDHMLYKKSKPFSVRIKVCYVHDVVHDFCSVKAKKEKFV
>C88_C04H1G002970.3
DEPIESTSSSFVEVTVGHEEEEARIIDQLLDEHESELDVISIVGMPGLGKTTLANKVYNNTLVASHFNVRAWCTVSQKYN
KSKVLWEILQQVTASEKKESEDDLAKKQRRVVESEEDLAENLRVALYDKRYLIVLDDVWDIATGEMLIACFPKVERGNRV
ILTSRSTEVGLKVKCRSDPLHLQLLTLGKSWELFEKRVFGEGSFPAELSDVGHQIVEKCQGLPLAVVLIAGVIVRGKKKE
RDLWLKIQHNLDSFVSANNNLEIMKVMQLSYDHLPYHLKPLLLYFARSRKSKRTPVSKLMQLWMAEGLVDHDIPSKYSLK
EATQKYLDALVSSSLIMVDHMLYKKSKPFSVRIKVCYVHDVVHDFCSVKAKKEKFV
>C88_C04H1G002970.4
DEPIESTSSSFVEVTVGHEEEEARIIDQLLDEHESELDVISIVGMPGLGKTTLANKVYNNTLVASHFNVRAWCTVSQKYN
KSKVLWEILQQVTASEKKESEDDLAKKQRRVVESEEDLAENLRVALYDKRYLIVLDDVWDIATGEMLIACFPKVERGNRV
ILTSRSTEVGLKVKCRSDPLHLQLLTLGKSWELFEKRVFGEGSFPAELSDVGHQIVEKCQGLPLAVVLIAGVIVRGKKKE
RDLWLKIQHNLDSFVSANNNLEIMKVMQLSYDHLPYHLKPLLLYFARSRKSKRTPVSKLMQLWMAEGLVDHDIPSKYSLK
EATQKYLDALVSSSLIMVDHMLYKKSKPFSVRIKVCYVHDVVHDFCSVKAKKEKFV
>C88_C04H1G002970.5
DEPIESTSSSFVEVTVGHEEEEARIIDQLLDEHESELDVISIVGMPGLGKTTLANKVYNNTLVASHFNVRAWCTVSQKYN
KSKVLWEILQQVTASEKKESEDDLAKKQRRVVESEEDLAENLRVALYDKRYLIVLDDVWDIATGEMLIACFPKVERGNRV
ILTSRSTEVGLKVKCRSDPLHLQLLTLGKSWELFEKRVFGEGSFPAELSDVGHQIVEKCQGLPLAVVLIAGVIVRGKKKE
RDLWLKIQHNLDSFVSANNNLEIMKVMQLSYDHLPYHLKPLLLYFARSRKSKRTPVSKLMQLWMAEGLVDHDIPSKYSLK
EATQKYLDALVSSSLIMVDHMLYKKSKPFSVRIKVCYVHDVVHDFCSVKAKKEKFV
>C88_C04H1G003000.1
IESTSSSFVEVTVGHEEDEAKMIDQLLDKHESELDVISIVGMPGLGKTTLAKKVYNNTLVASHFNVRAWCTVSQKYNKSK
VLGEILRQVTASEKKESEDDLAEKLRVALYDKRYLIVLDDVWDIATGEMLITCFPKVERGNRVILTSRSSEVGLKVKCRS
DLLRLQLLTLGKSWELFEKMVFGEGSCPAELLDVGHQIVEKCQGLPLAVVLIAGVIVRGMKKEKDLWLKIHHNLDSFVSA
NNNLEMMKVMQLSYDHLPYHLKPLLLYFARSRKSKQTQVSKLMQLWMAEGLVDHDIPSKCSLEEATQSYLDALISSNLIM
VDYILTEKSRFFSVRIKVCYVHDVVHEFCSAKAKKEKFL
>C88_C04H1G003000.2
IESTSSSFVEVTVGHEEDEAKMIDQLLDKHESELDVISIVGMPGLGKTTLAKKVYNNTLVASHFNVRAWCTVSQKYNKSK
VLGEILRQVTASEKKESEDDLAEKLRVALYDKRYLIVLDDVWDIATGEMLITCFPKVERGNRVILTSRSSEVGLKVKCRS
DLLRLQLLTLGKSWELFEKMVFGEGSCPAELLDVGHQIVEKCQGLPLAVVLIAGVIVRGMKKEKDLWLKIHHNLDSFVSA
NNNLEMMKVMQLSYDHLPYHLKPLLLYFARSRKSKQTQVSKLMQLWMAEGLVDHDIPSKCSLEEATQSYLDALISSNLIM
VDYILTEKSRFFSVRIKVCYVHDVVHEFCSAKAKKEKFL
>C88_C04H1G003000.3
IESTSSSFVEVTVGHEEDEAKMIDQLLDKHESELDVISIVGMPGLGKTTLAKKVYNNTLVASHFNVRAWCTVSQKYNKSK
VLGEILRQVTASEKKESEDDLAEKLRVALYDKRYLIVLDDVWDIATGEMLITCFPKVERGNRVILTSRSSEVGLKVKCRS
DLLRLQLLTLGKSWELFEKMVFGEGSCPAELLDVGHQIVEKCQGLPLAVVLIAGVIVRGMKKEKDLWLKIHHNLDSFVSA
NNNLEMMKVMQLSYDHLPYHLKPLLLYFARSRKSKQTQVSKLMQLWMAEGLVDHDIPSKCSLEEATQSYLDALISSNLIM
VDYILTEKSRFFSVRIKVCYVHDVVHEFCSAKAKKEKFL
>C88_C04H1G003020.1
MIDHHAEKVVQEEQGSSLENHEVVGFDEEATRVINRLVEGAECLDVIPVVGMPGLGKTTLARKIYNDPKISREFFSYIWV
FIGQSTCVKRDILFNILKKFTNSVDEFKNRNEADITEEIRKRVANGGKCLIVLDDVWDSNVVDFVKTVFPDNKKAHRIMM
TTRHEDIARSVNKYPHNLKFLDGDESFQLLEKRAFGVSHCPVELVEHGEAIVAKCSGVPLTIVVIAGALRGRTSEIDWRV
VRENVGKHLIQEDKLQRCVNVVRLSYNHLPQEKKACFLYFGAFPQGFDIPAWKLIRLWIAEGLIMSRLSGNEIEEIAEYY
LNDFANRNLVMVMGKTSNDRIKTCRVHDMLHEFCVEEATRLALF
>C88_C04H1G003030.1
SDEPIESTSSSFVEVTVGHEEEEARIIGQLLDEHESELDVISIVGMPGLGKTTLANKVYRNTLVATHFNVRAWCTVTQKY
NKSKVLREIFQQVIGSEGKESEDDLAENIRRALYDKRYLIVLDDVWDIATGEMLIACFPKVKRGNRIILTSRSSKVGLQV
KCHSDPLLLQLLTPEKSWELFEKRVFGEQGSCPAELSEVGHQIVEKCKGLPLAVVLIVGVIVRGRKGKEKENDLWFKIQH
NLDSFISTNNNLEMMKVMQLSYDHLPFRLRPLLLYFSRSQKSKRTPVSRLMQLWMAEGFLDHDILSKSSLEEVIQSYLDA
LISSSLIMMDHIPCERSESFSVMIKVCYVHDVVHDFCSVKSKKEKFF
>C88_C04H1G003040.1
DPIESTSSSFVEVTVGHEEDEARIISQLLDEHESELDVISIVGMPGLGKTTLANKVYNNTLVASHFNVRAKCTVSQKYNK
SKVLQEILQQVTGLGGKESENDRAEKLRVALYDKRYLIVLDDVWDIATGEMLIACFPKVKRGNRIILTSRSSKVGLQVKC
HSDPLHLQLLTPEKSWDLFVKRVFEEGSCPAELSDVGHQIVEKCKGLPLAIVLISGVIVRGKKKEKDLWLKIQHNLDSFI
SSNNNLQMMKVMQLSYDHLPCHLKPLLLYFARSQKSKRTPVSTLMQLWMAEGLVDHDSLEEATQSYLDALISSSLIMVDH
VPSESIWRSVMIRACYVHDVVHDFCSVKAKKQKFF
>C88_C04H1G003050.1
DPIESTSSSFVEVTVGHEEDEARIISQLLDEHESELDVISIVGMPGLGKTTLANKVYNNTLVASHFNVRAKCTVSQKYNK
SKVLQEILQQVTGSGGKESENDRAEKLRVALYDKRYLIVLDDVWDIATGEMLIACFPKVKRGNRIILTSRSSKVGLQVKC
HSDPLHLQLLTPEKSWDLFVKRVFEEGSCPAELSDVGHQIVEKCKGLPLAIVLISGVIVRGKKKEKDLWLKIQHNLDSFI
SSNNNLQMMKVMQLSYDHLPCHLKPLLLYFARSQKSKRTPVSTLMQLWMAEGLVDHDSLEEATQSYLDALISSSLIMVDH
VPSESCSMMSVMIKVCYVHDVVHDFCSVKAKKEKLF
>C88_C04H1G003050.2
DPIESTSSSFVEVTVGHEEDEARIISQLLDEHESELDVISIVGMPGLGKTTLANKVYNNTLVASHFNVRAKCTVSQKYNK
SKVLQEILQQVTGSGGKESENDRAEKLRVALYDKRYLIVLDDVWDIATGEMLIACFPKVKRGNRIILTSRSSKVGLQVKC
HSDPLHLQLLTPEKSWDLFVKRVFEEGSCPAELSDVGHQIVEKCKGLPLAIVLISGVIVRGKKKEKDLWLKIQHNLDSFI
SSNNNLQMMKVMQLSYDHLPCHLKPLLLYFARSQKSKRTPVSTLMQLWMAEGLVDHDSLEEATQSYLDALISSSLIMVDH
VPSESCSMMSVMIKVCYVHDVVHDFCSVKAKKEKLF
>C88_C04H1G003050.3
DPIESTSSSFVEVTVGHEEDEARIISQLLDEHESELDVISIVGMPGLGKTTLANKVYNNTLVASHFNVRAKCTVSQKYNK
SKVLQEILQQVTGSGGKESENDRAEKLRVALYDKRYLIVLDDVWDIATGEMLIACFPKVKRGNRIILTSRSSKVGLQVKC
HSDPLHLQLLTPEKSWDLFVKRVFEEGSCPAELSDVGHQIVEKCKGLPLAIVLISGVIVRGKKKEKDLWLKIQHNLDSFI
SSNNNLQMMKVMQLSYDHLPCHLKPLLLYFARSQKSKRTPVSTLMQLWMAEGLVDHDSLEEATQSYLDALISSSLIMVDH
VPSESCSMMSVMIKVCYVHDVVHDFCSVKAKKEKLF
>C88_C04H1G006730.1
LSDQSKDDIVHGLDDDLEIIVKRLTGPPSDLDIVTISGMGGIGKTTLARKAYDQLQIRYHHFDILAWVTISQEFRGRNVL
LEALRCILKPTDFNAKDYVMMDESELADLVQKNLKGRRYLVVVDDIWSRDVWDNIRGIFPNYNNGSRILLTTRETEVAMY
ANASSPHEMNLLNLDNSWKLLCDKVFRQKHGHPPELEEVGKEIVEKCQGLPLTISVIVGHLSNIPRTLGVWKDTARTLSE
IIASYPDKCLRVLGLSYHHLPNRLKPCFLSMSSFPEDFQVETWRLIQLWIAEGFIRTFGSDKSLEEVAVDYLEDLISRNL
IQRGKRRFNGEIKACGVHDILREFCLKEVEMTKHM
>C88_C04H1G008760.1
ENNVSPLLDDSIRENVMEGYNEETRNMVERLTKSSGANKLQVVSVVGMAGIGKTTFTETILFDNSIKRVFRIRGWITVSN
NYDLKKLLLVLLHDVIKMEVKNSDEMNIGQLAGRVNQGLQGQRYLIVVDDIWSDQDWDRISHWFPDCGNRSLILLTSRDK
KVGEHAACNTKDGLVPMRLLTQEESWYLFYHKAFGKNYSIRGSEVDEFEKVGEEVITNCKGLPLMITAVAGILSSKSKLD
EWMEVAQSVSSLVNDDDYQQCLKVVALSYNHLPSLMKACFLHFGVFPKAHVISVKKLIRLWIAEGLINLKGVEEFEQVAT
RVLHDLIGKSLVIVDKQSMDWQIKTCRIHDFCSKEAESE
>C88_C04H1G008770.1
SSASPRLDASIRENVMEGYNEERERMVQRLTRGSGSNRREVVSVVGMPGIGKTTFAKTILFDNSIKRVFRIRGWITVSNN
YDLRKLLLVLLRDVIRMGDGNDNTMDIGKLAERVQQGLKGEKYFIVVDDIWSQKAWDRISHWFPDCGNRSRILLTSRDNK
VGEYAATNPNESLVMRPLTQDESRCLFYHKVFGENYSIRGSDIDEFEKVGEKVVTNCKGLPLMITAVAGILSSKSKLDEW
MEVAQSVSSLVNDDDYKQCLKVVALSYNNLPSLMKACFLHLGVFPKAHVISVKKLIRLWIAEGLVNLKGVEEFEQVAARV
LHDLIGKSLVIVDERSLDGQIKTCRIHDLFHDLCMMEAESENLL
>C88_C04H1G008770.2
SSASPRLDASIRENVMEGYNEERERMVQRLTRGSGSNRREVVSVVGMPGIGKTTFAKTILFDNSIKRVFRIRGWITVSNN
YDLRKLLLVLLRDVIRMGDGNDNTMDIGKLAERVQQGLKGEKYFIVVDDIWSQKAWDRISHWFPDCGNRSRILLTSRDNK
VGEYAATNPNESLVMRPLTQDESRCLFYHKVFGENYSIRGSDIDEFEKVGEKVVTNCKGLPLMITAVAGILSSKSKLDEW
MEVAQSVSSLVNDDDYKQCLKVVALSYNNLPSLMKACFLHLGVFPKAHVISVKKLIRLWIAEGLVNLKGVEEFEQVAARV
LHDLIGKSLVIVDERSLDGQIKTCRIHDLFHDLCMMEAESENLL
>C88_C04H1G008780.1
KSTGTQGSAEEDIEVVGFDKPAKDVIERLCKGSKDLDVIPIVGMPGLGKTTLSRKVYHDSNITSHFYKRMWVYVGTSKKP
KDILVEIVKEVAPSSSEELIKDKDEDQLAHIIRDFLVERGKYLIVLDDVWDTQVVDFVKKAFPNNKSQPRGDRIMLTTRQ
QRVAEAVSARPHNLEKLSKGDSFKLLEQRVFGKTRECPINLRGYGEEIVDKCCGVPLAIVVISGALKGCMDESEWIVVKE
NVGRIFINKDDDKSCLKYVETSYNHLPQQKKAAFLYFGVFPRGFDIPAWKLIRLWVAEGLIKSDLQGSEIEKVAETYLSD
FAGRNLVMVMQTRSNGQIKTCRLHDMLHEFCIIEAERICLF
>C88_C04H1G008780.4
KSTGTQGSAEEDIEVVGFDKPAKDVIERLCKGSKDLDVIPIVGMPGLGKTTLSRKVYHDSNITSHFYKRMWVYVGTSKKP
KDILVEIVKEVAPSSSEELIKDKDEDQLAHIIRDFLVERGKYLIVLDDVWDTQVVDFVKKAFPNNKSQPRGDRIMLTTRQ
QRVAEAVSARPHNLEKLSKGDSFKLLEQRVFGKTRECPINLRGYGEEIVDKCCGVPLAIVVISGALKGCMDESEWIVVKE
NVGRIFINKDDDKSCLKYVETSYNHLPQQKKAAFLYFGVFPRGFDIPAWKLIRLWVAEGLIKSDLQGSEIEKVAETYLSD
FAGRNLVMVMQTRSNGQIKTCRLHDMLHEFCIIEAERICLF
>C88_C04H2G034600.1
GHEVTQGPSLDDDEVVGFDVEAEKVIKRLVEGPAESLNIIPVVGMPGLGKTTLARKIYNDSTLSFEFFSIFWVYVGREYK
IKDIYLRILKHFKNSIDEYLNEDEDRLAKVISGFMSKGGRCLIVLDDVWEANVIDHVKKVFPENKKGHRIMMTTRDGLLA
AYANLDPHNLKFLTTEESFELLVKRVFGKGSCPDELKEVGKRIAGNCSGVPLVVVVTAGALAGRSNTTEWKVVERNVIQY
AFNVNKDCGVFVEMSYDRLSQELQTCLLYSGVFPRGFDIPAWKLIRLWIAEGLIKPQQSSTLEEIAELHLNDLVHRNLVI
LLQKRSDGQIKTCRLHDMLHEFCRTKAADKWLF
>C88_C04H2G034630.1
HEVTQGPSLDDDEVVGFDVEAEKVIKLLVEGPAESLNIIPVVGMPGLGKTTLARKIYNDSTLSFEFFSILWVYVGREYKI
KDIYLRILKHFKNSIDEYLNEDEDRLAKVISGFMSKGGRCLIVLDDVWEANVIDHIKKVFPENKKGHRIMMTTRDRLLAA
YANPEPHNLKFLTTEESFELLVKRVFGKGSCPDELKEVGKRIAGNCSGVPLVVVVTAGALAGRSNTTEWKVVERNVIQYA
FNVNKDCGVFVEMSYDRLSQELQTCLLYSGIFPRGFDIPAWKLIRLWIAEGLIKPQQSSTLEEIAELHLNDLVHRNLVIL
LQKRSDGQIKTCRLHDMLHEFCRTKAADKWLF
>C88_C04H2G034640.1
LPKKGVQEQGPSLENDEVVGFDDEASKVIKRLVEGPAESLDIIPVVGMPGLGKTTLARKIYNDPKLSYEFFSIPWVYVGQ
EYKIKDIYLRILKCFKKSIEDHLNDDVDTLAKVISDFINKGGRCLIVLDDVWEPNVIDDVKKVFAENKKGHRIMMTTRDR
YLATYANTEPHDLKFLNGKESFELLEKRVFGKGSCPDELVELGKKIAGNCGGVPLAVVVIAGALRGRPNTNDWVRVQKNV
AEHFYKNTQAGCLKFVEMSYNRLPQEVQTCFLYCGVFPRGFDIPSWKLIRLWIAEGLIKPQQTYTPEEIAEFYLNDLVNR
NLVILMRKKSDGQIKICRLHDMLHEFCRTEASNKWLF
>C88_C04H2G034650.1
KKEEVTQGPSLENDAVVGFDKEANTVIQRLVEGPMDSVDIIPVVGMPGLGKTTLARKIYNDSKLTYEFYSIVWVYVGKEC
KAKDIYLRILKFFKKNIEDHLNDDVDTLAKAIGGYIKKGGRCLIVLDDVWEDEVIDHVRKVFAENKKGHRIMMTTRDSCV
AKFANPKPHELKFLEKEESFELLVTRVFGKGSCPNELVRTGKKIAEKCGGVPLVVVVIAGALRGRLDKKDWERVDRNVVQ
HMGVHTEDSCLKYVKMSYDHLPGEVQMCFLYCGVFPRGFDIPCWKLIRLWIAEGLIKPQPKFTLEEIAEFCLTDLLNRNL
VIIMQKRSDGQIKTCRLHDMLYQFCKMEASNRCLF
>C88_C04H2G034650.2
KKEEVTQGPSLENDAVVGFDKEANTVIQRLVEGPMDSVDIIPVVGMPGLGKTTLARKIYNDSKLTYEFYSIVWVYVGKEC
KAKDIYLRILKFFKKNIEDHLNDDVDTLAKAIGGYIKKGGRCLIVLDDVWEDEVIDHVRKVFAENKKGHRIMMTTRDSCV
AKFANPKPHELKFLEKEESFELLVTRVFGKGSCPNELVRTGKKIAEKCGGVPLVVVVIAGALRGRLDKKDWERVDRNVVQ
HMGVHTEDSCLKYVKMSYDHLPGEVQMCFLYCGVFPRGFDIPCWKLIRLWIAEGLIKPQPKFTLEEIAEFCLTDLLNRNL
VIIMQKRSDGQIKTCRLHDMLYQFCKMEASNRCLF
>C88_C04H2G034690.1
KGEVTQGPSLENDAVVGFDKEANTVIQRLVEGPMDSVDIIPVVGMLGLGKTTLARKICNDSKLTYEFYSIVWVYVGKECK
AKDIYLRILKFFKKNIEDHLNDDVDSLSKAIGGYIKKGGRCLIVLDDVWEDEVIDHVRKVFAENKKGHRIMMTTRYSCVA
KFANPKPHELKFLEKEESFELLVTRVFGKGSCPNELVRTGKKIAEKCGGVPLVVVVIAGALRGRLDKKDWERVDRNVVQH
MGVHTEDSCLKFVKMSYDHLPQEVQMCFLYCGVFPRGFDIPCWKLIRLWIAEGLIKPQPKFTLEEIAEFCLTDLLNRNLV
IIMQKRSDGQIKTCRLHDMLYQFCKMEASNRCLF
>C88_C04H2G034710.1
LKDDIVQGLDGDLEIIDKRLRGPTSYLDIVTISGMGGIGKTTLAKKAYDHLSIRYHFDIFVWVTISQEFRYRNVLLEALH
CISKQRVNVNTKDYVNMNDSELADLVQKSLKGPRYLVVVDDIWSRDVWDSISQIFPNRNNGSRVLLTTRETDVEILANTS
SRHKMNFLDLDNSWKLLRDKVFGLEHDHPPELEEIGKTIAGKCQGLPLIISVIAGHLSKTVPKTLESWEYVAQTLSEIIA
SHPNKCLGVLGLSYHHLPNRLKPCFLSMGDFPEDFQVETWRLIQLWIAEGFIRMSSGSRKSLEEVAKNYLEDLISRNLIM
ARKKRYNGEVKACGIHDLLREFCLIEAEMTKFM
>C88_C04H2G034750.1
KSYPMLSNQLKDDIVQGLDDDLEMIDKRLRGRESGLDVVTISGMGGIGKTTLAKKVYDHFPIRYHFDIFVWVTISQEFQY
RNVLLEALHCISKKNPKDYDEMNDNELADLVQKSLKGPRYLVVVDDIWSRDVWDSISQIFPNRNNGSRVLLTTRETDVAI
YANTSRPHKMNLLDLDNSWKLLRDKVFGLEHDHPPEFEEIGKKIAEKCQGLPLIISVIAGHLSKTVPKTLESWKYVAKTL
SKIIASHPNKCLGVLGLSYHHLPNRLKPCFLSMGDFTEDFQVDTWRLIQLWIAEGFIRMSSGSRESLEEVAKNYLEDLIS
RNLIMARKKRFNGEVKACGIHDLLREFCLIEAEMTKFM
>C88_C04H2G034760.1
KDDIVQGLDGDLEIIDKRLRGPTSYLDIVTISGMGGIGKTTLAKKTYDHLPIRHHFDIFVWVTISQEFRYRNVLLEALHC
ISKQRVNVNTKDYDKMNDSELADLVQKNLKGPRYLVVVDDIWSRDVWDSISQIFPNRNNGSRVLLTTRETDVAIYANTSS
HHKMNLLDLDNSWKLLRDKVFGLEHDHPPELEEIGKKIAEKCQGLPLIISVIAGHLSKTVPKTLESWKYVAKTLSEIIAS
HPNKCLGVLGLSYHHLPNRLKPCFLSLGDFPEDFQVDTRRLIQLWIAEGFIRTSSGSRESLEEVAEHYLEDLISRNLIMA
RKKRFNGEVKVCGIHDLLREFCLIEAEMTKFM
>C88_C04H2G034790.3
LPKKGVQEQGPSLENDEVVGFDDEASKVIKRLVEGPAESLDIIPVVGMPGLGKTTLARKIYNDPKLSYEFFSIPWVYVGQ
EYKIKDIYLRILKCFKKSIEDHLNDDVDTLAKVISDFINKGGRCLIVLDDVWEPNVIDHVKKVFAENKKGHRIMMTTRDR
YLATYANTEPHDLKFLNGKESFELLEKRVFGKGSCPDELVELGKKIAGNCGGVPLAVVVIAGALRGRPNTNDWIRVQKNV
AEHFYKNTQAGCLKFVEMSYNRLPQEVQTCFLYCGVFPRGFDIPSWKLIRLWIAEGLIKPQQTYTPEEIAEFYLNDLVNR
NLVILMRKKSDGQIKICRLHDMLHEFCRTEASNKWLF
>C88_C04H2G034850.1
LKDDIVQGLDGDLEIIDKRLRGPTSYLDIVTISGMGGIGKTTLAKKAYDHLPIRYHFDIFVWVTISQEFRYRNVLLEALH
CISKQRVNVNTKDYDEMNDSELADLVQKSLKGPRYLVVVDDIWSRDVWDIISQIFPNRNNGSRVLLTTRESDVAIYANTS
SHHKMNLLDLDNSWKLLRDKVFGLEHDHPPEMEEIGKKIAEKCQGLPLIISVIAGHLSKTVPKTLESWKYVAKTLSKIIA
SHPNKCLGVLGLSYHHLPNRLKPCFLSLGDFPEDFQVDTRRLIQLWIAEGFIRTSSGSRESLEEVAEHYLEDLISRNLIM
ARKKRFNGEVKVCGIHDLLREFCLIEAEMTKFM
>C88_C04H2G034880.2
KGEVTQDPSLENDAVVGFDDEANKVIKRLVEGPMDSVDIIPVVGMPGLGKTTLARKIYNDSKLTYEFYSIVWVYVGQECK
AKDMYLRILKFFKKNIEDHLNDDVDTLAKAIGGYIKKGGRCLIVLDDVWEDEVIDHVMKVFAENKKGHRIMMTTRDSRVA
KFANKEPHELKFLKKEESFELLVMRVFGKGSCPNELVVIGNKIAEKCGGVPLVVVVIAGALRGRSDKKEWERVDKNVVQH
YGEHTEDSCLKFVKMSYDHLPGEVQMCFLYCGVFPRGFDIPCWKLIRLWIAEGLIKPPPESTLEVEEIAEFYLTDLLNRN
LVIIMQKRSDGQIKTCRLHDMLYQFCKKEASNKWLF
>C88_C04H2G034890.2
KGEVTQGPSLENDAVVGFDDQANQVIKRLVEGPMDSVDTIPVVGMPGLGKTTLARKIYNDSKLTYEFYSIVWVYVGKECK
AKDIYLRILKFFKKNIEDHLNDDVDTLAKAIGGYIKKGGRCLIVLDDVWEDEVIDHVMKVFAENKKGHRIMMTTRDLRLA
KFANPEPHELKFLETEESFELLVMRVFGKGSCPNELVVIGKEIAEKCGGVPLVVVVIAGALRGRLDKKEWERVNKNVVQH
LGKHTEDSCLKYVKMSYDHLPGEVQMCFLYCGVFPRGFDIPCWKLIRLWIAEGLIKPQPNFTLEEIAEFCLTDLLNRNLV
IIMQKRSDGQIKTCRLHDMLYQFCKKEASNRWLF
>C88_C04H2G034920.1
KGEVTQGPSLENDAVVGFDKEANTVIQRLVEGPMDSVDIIPVVGMLGLGKTTLARKICNDSKLTYEFYSIVWVYVGKECK
AKDIYLRILKFFKKNIEDHLNDDVDSLSKAIGGYIKKGGRCLIVLDDVWEDEVIDHVRKVFAENKKGHRIMMTTRYSCVA
KFANPKPHELKFLEKEESFELLVTRVFGKGSCPNELVRTGKKIAEKCGGVPLVVVVIAGALRGRLDKKDWERVDRNVVQH
MGVHTEDSCLKFVKMSYDHLPQEVQMCFLYCGVFPRGFDIPCWKLIRLWIAEGLIKPQPNFTLEEIAEFCLTDLLNRNLV
IIMQKRSDGQIKTCRLHDMLYQFCKMEASNRCLF
>C88_C04H2G034930.1
HLKDDSVQGLDGDLEIIDKRLRGPTSYLDIVTISGMGGIGKTTLAKKAYGHLPIRYHFDIFVWVTISQEFRYRNVLLEAL
HCISKQRVNVNTKDYDKMNDSELADLVQKSLKGPRYFVVVDDIWSRDVWDSISQIFPNRNNGSRVLLTTRETEVATYANT
SSPHEMKLLDLDNSWKLLRDKVFGLEHDHPPELEEIGKKIAEKCQGLPLIISVIGGHLSKTVPKTLESWKYVAKTLSEII
ASHPNKGLGVLGLSYHHLPNRLKPCFPSLGDFPEDFQVDTWRLIQLWIAEGFIRTSSGSRESLEEVAEHYLEDLISRNLI
MARKKRFNGEVKVCGIHDLLREFCLIEAEMIKFM
>C88_C04H2G034950.1
QLKDDIVQGLDGDLEIIDKRLRGPTSYLDIVTISGMGGIGKTTLAKRAYDHLPIRCHLDIFVWVTISQEFRYRNVLLEAL
HCISKQRVNVNTKDYVKMNASELADLVQKSLKGPRYLVVVDDIWSRGVWDSISQIFPNRNNGSRVLLTTRETDVAIYANT
SSPHKMNLLNLDNSWKLLRDKVFGLKHDHPPELEEIGKKIAEKCQGLPLIISVIAGHLSKTVPKTLESWKYVAKTLSEII
ASHPNKCLGVLGLSYHHLPNQLKPCFLSMGDFPEDFQVDTRRLIQLWIAEGFIRASAGSRDSLEEVAEHYLKDLISRNLI
MARKKRFNGEVKACGIHDLLREFCLIEAEMTKFM
>C88_C04H2G035520.1
TKPKEKNMTSASQATDVELVGFTDVCKTIRDQLVGGSRELDVISIVGMAGSGKTTLARSFINDDIIVSHFDFCAECRVSQ
EYTFEDSLFSILSSANSGLTDISKRGADILADRLRKTLLPKRYLLIIDDVWAVKAWDDLRLCFPEAKKGSRIILTTRLKE
VATYAKCVTEPIHLRSMKDSESWLLLQKKVFGEEMCPEELKEVGQNIAFKCNGLPLSIVLVAGLLAKIDKTERCWTRMEL
SFGERVQDGAKDLVKLSYEDLPNKLKSCFLYFGAFLEDREILVSKLTSLWIAEAFIKNNEDKCLEDTAEDYLNDFIGRNL
IMVTKRRSTGKIKACRVHDLMRDFCKEKAKEDNFL
>C88_C04H2G035520.2
TKPKEKNMTSASQATDVELVGFTDVCKTIRDQLVGGSRELDVISIVGMAGSGKTTLARSFINDDIIVSHFDFCAECRVSQ
EYTFEDSLFSILSSANSGLTDISKRGADILADRLRKTLLPKRYLLIIDDVWAVKAWDDLRLCFPEAKKGSRIILTTRLKE
VATYAKCVTEPIHLRSMKDSESWLLLQKKVFGEEMCPEELKEVGQNIAFKCNGLPLSIVLVAGLLAKIDKTERCWTRMEL
SFGERVQDGAKDLVKLSYEDLPNKLKSCFLYFGAFLEDREILVSKLTSLWIAEAFIKNNEDKCLEDTAEDYLNDFIGRNL
IMVTKRRSTGKIKACRVHDLMRDFCKEKAKEDNFL
>C88_C04H2G036940.1
SDKPIESTSSSFVEVTVGHEEDEAKMIDQLLDEHESELDVISIVGMPGVGKTTLANKVYNNTLVASHFKIRAWCTISQKY
NKSKVLQEILQQVTGLGGKQSEDDLAEKLRVALYDKRYLIVLDDVWDIAIGEMLLACFPKVERGNRVILTSRSSEVGLKV
KCRSDLLRLQLLTLGKSWELFEKMVFGEGSCPAELLDVGHQIVEKCQGLPLAVVLIAGVIVRGKKKEKDLWLIIQHNLDS
FVSANNNLEIMQLSYDHLPDHLKPLLLYFARSRKSKRTQVSKLMQLWMAEGLVDHDIPSKCSLEEATQSYLDALISSNLI
MVDHILSKKNRYFSVRIKVCYVHDVVHDFCSVKAKREKFL
>C88_C04H2G036940.2
SDKPIESTSSSFVEVTVGHEEDEAKMIDQLLDEHESELDVISIVGMPGVGKTTLANKVYNNTLVASHFKIRAWCTISQKY
NKSKVLQEILQQVTGLGGKQSEDDLAEKLRVALYDKRYLIVLDDVWDIAIGEMLLACFPKVERGNRVILTSRSSEVGLKV
KCRSDLLRLQLLTLGKSWELFEKMVFGEGSCPAELLDVGHQIVEKCQGLPLAVVLIAGVIVRGKKKEKDLWLIIQHNLDS
FVSANNNLEIMQLSYDHLPDHLKPLLLYFARSRKSKRTQVSKLMQLWMAEGLVDHDIPSKCSLEEATQSYLDALISSNLI
MVDHILSKKNRYFSVRIKVCYVHDVVHDFCSVKAKREKFL
>C88_C04H2G036940.3
SDKPIESTSSSFVEVTVGHEEDEAKMIDQLLDEHESELDVISIVGMPGVGKTTLANKVYNNTLVASHFKIRAWCTISQKY
NKSKVLQEILQQVTGLGGKQSEDDLAEKLRVALYDKRYLIVLDDVWDIAIGEMLLACFPKVERGNRVILTSRSSEVGLKV
KCRSDLLRLQLLTLGKSWELFEKMVFGEGSCPAELLDVGHQIVEKCQGLPLAVVLIAGVIVRGKKKEKDLWLIIQHNLDS
FVSANNNLEIMQLSYDHLPDHLKPLLLYFARSRKSKRTQVSKLMQLWMAEGLVDHDIPSKCSLEEATQSYLDALISSNLI
MVDHILSKKNRYFSVRIKVCYVHDVVHDFCSVKAKREKFL
>C88_C04H2G036940.4
SDKPIESTSSSFVEVTVGHEEDEAKMIDQLLDEHESELDVISIVGMPGVGKTTLANKVYNNTLVASHFKIRAWCTISQKY
NKSKVLQEILQQVTGLGGKQSEDDLAEKLRVALYDKRYLIVLDDVWDIAIGEMLLACFPKVERGNRVILTSRSSEVGLKV
KCRSDLLRLQLLTLGKSWELFEKMVFGEGSCPAELLDVGHQIVEKCQGLPLAVVLIAGVIVRGKKKEKDLWLIIQHNLDS
FVSANNNLEIMQLSYDHLPDHLKPLLLYFARSRKSKRTQVSKLMQLWMAEGLVDHDIPSKCSLEEATQSYLDALISSNLI
MVDHILSKKNRYFSVRIKVCYVHDVVHDFCSVKAKREKFL
>C88_C04H2G036950.1
PTIVHQAETVVQEEQGSSLENHEVVGFDEEATKVINRLVEGAECLDVIPVVGMPGLGKTTLARKIYNDPKISREFFSYIW
VFIGQSSCVKRDILFNILKGFTNSFDEFKNRNEADITQEIRKRVANGGKCLIVLDDVWDPNVVDFVKTVFPDNKKAHRIM
MTTRHEDIARSVNKYPHNLKFLDGDESFQLLEKRAFGVSRCPVELVEHGEAIVAKCSGVPLTIVVIAGALRGRTSEIDWK
VVRENVGKHLLEDKRQRCLNVVRLSYNHLPQEKKACFLYFGAFPQGFDIPAWKLIRLWIAEGLIMSKLSGIEIEDIAEYY
LNDFANRNLVMVTGKRSNGRIKTFRVHDMLHEFCVEEGTRLTLF
>C88_C04H2G041110.1
QSGDDVVHGIDDDLKIIIKRLIGPPSDLDIVTVSGMGGIGKTTLARKAYDHLPIRYHFDILAWVTISQEFRYKNVLLEAL
HCISKQTDGSFNANDYDKMDDSDLAGLLNKELIGRRYLVVVDDIWSTDVWDSVRGIFPDFKNRSRVLLTTRETEVAVYAN
TCSPHEMNLLSAENGWRLLCDKVFEPKYDHPPELEEIGKEIVEKCQGLPLTISVIAGHLSKVARTLEGWKDIARTLSEII
ASHPDKCLQVLGLSYHHLPYHLKPCFLSMSSFREDFQVETWRLIQLWIAEGFIRSSENCKRLEEVGMDYLEDLISRNLII
VSKRRLNGEIKTCGIHDLLREFCLIEAEMTKHM
>C88_C04H2G042800.1
KTTGTQGPAEEDIEVVGFDKPAKDVIKRLCEGSKDLDVIPIVGMPGLGKTTLSRKVYHDSYLDFHFYKRMWIYVGTSKKP
KDILVEIVKEVAPSNSEELIKDKDEDQLAHSIREFLVERGKYLIVLDDVWDTKVVDFVKKAFPNNESQPRGDRIMLTTRQ
RRVAEAVSAHPHNLEKLSKGDSFKLLEQRVFGKTRECPIKLRGYGNEIVDKCCGVPLAIVVIAGALRGCLGESEWKLVKD
NVGKHLINKDDNKSCLKFVETSYNHLPQQRKAAFLYFGVFPQGFDIPAWKLILLWVAEGLIKSDLQGSEIEEVADTYLSD
FAGRNLVMVMQKRSNGQIKTCRLHDMLHEFCIIEAERISLF
>C88_C04H2G042800.2
KTTGTQGPAEEDIEVVGFDKPAKDVIKRLCEGSKDLDVIPIVGMPGLGKTTLSRKVYHDSYLDFHFYKRMWIYVGTSKKP
KDILVEIVKEVAPSNSEELIKDKDEDQLAHSIREFLVERGKYLIVLDDVWDTKVVDFVKKAFPNNESQPRGDRIMLTTRQ
RRVAEAVSAHPHNLEKLSKGDSFKLLEQRVFGKTRECPIKLRGYGNEIVDKCCGVPLAIVVIAGALRGCLGESEWKLVKD
NVGKHLINKDDNKSCLKFVETSYNHLPQQRKAAFLYFGVFPQGFDIPAWKLILLWVAEGLIKSDLQGSEIEEVADTYLSD
FAGRNLVMVMQKRSNGQIKTCRLHDMLHEFCIIEAERISLF
>C88_C04H2G042800.3
KTTGTQGPAEEDIEVVGFDKPAKDVIKRLCEGSKDLDVIPIVGMPGLGKTTLSRKVYHDSYLDFHFYKRMWIYVGTSKKP
KDILVEIVKEVAPSNSEELIKDKDEDQLAHSIREFLVERGKYLIVLDDVWDTKVVDFVKKAFPNNESQPRGDRIMLTTRQ
RRVAEAVSAHPHNLEKLSKGDSFKLLEQRVFGKTRECPIKLRGYGNEIVDKCCGVPLAIVVIAGALRGCLGESEWKLVKD
NVGKHLINKDDNKSCLKFVETSYNHLPQQRKAAFLYFGVFPQGFDIPAWKLILLWVAEGLIKSDLQGSEIEEVADTYLSD
FAGRNLVMVMQKRSNGQIKTCRLHDMLHEFCIIEAERISLF
>C88_C04H2G042800.4
KTTGTQGPAEEDIEVVGFDKPAKDVIKRLCEGSKDLDVIPIVGMPGLGKTTLSRKVYHDSYLDFHFYKRMWIYVGTSKKP
KDILVEIVKEVAPSNSEELIKDKDEDQLAHSIREFLVERGKYLIVLDDVWDTKVVDFVKKAFPNNESQPRGDRIMLTTRQ
RRVAEAVSAHPHNLEKLSKGDSFKLLEQRVFGKTRECPIKLRGYGNEIVDKCCGVPLAIVVIAGALRGCLGESEWKLVKD
NVGKHLINKDDNKSCLKFVETSYNHLPQQRKAAFLYFGVFPQGFDIPAWKLILLWVAEGLIKSDLQGSEIEEVADTYLSD
FAGRNLVMVMQKRSNGQIKTCRLHDMLHEFCIIEAERISLF
>C88_C04H2G042800.5
KTTGTQGPAEEDIEVVGFDKPAKDVIKRLCEGSKDLDVIPIVGMPGLGKTTLSRKVYHDSYLDFHFYKRMWIYVGTSKKP
KDILVEIVKEVAPSNSEELIKDKDEDQLAHSIREFLVERGKYLIVLDDVWDTKVVDFVKKAFPNNESQPRGDRIMLTTRQ
RRVAEAVSAHPHNLEKLSKGDSFKLLEQRVFGKTRECPIKLRGYGNEIVDKCCGVPLAIVVIAGALRGCLGESEWKLVKD
NVGKHLINKDDNKSCLKFVETSYNHLPQQRKAAFLYFGVFPQGFDIPAWKLILLWVAEGLIKSDLQGSEIEEVADTYLSD
FAGRNLVMVMQKRSNGQIKTCRLHDMLHEFCIIEAERISLF
>C88_C04H2G042800.6
KTTGTQGPAEEDIEVVGFDKPAKDVIKRLCEGSKDLDVIPIVGMPGLGKTTLSRKVYHDSYLDFHFYKRMWIYVGTSKKP
KDILVEIVKEVAPSNSEELIKDKDEDQLAHSIREFLVERGKYLIVLDDVWDTKVVDFVKKAFPNNESQPRGDRIMLTTRQ
RRVAEAVSAHPHNLEKLSKGDSFKLLEQRVFGKTRECPIKLRGYGNEIVDKCCGVPLAIVVIAGALRGCLGESEWKLVKD
NVGKHLINKDDNKSCLKFVETSYNHLPQQRKAAFLYFGVFPQGFDIPAWKLILLWVAEGLIKSDLQGSEIEEVADTYLSD
FAGRNLVMVMQKRSNGQIKTCRLHDMLHEFCIIEAERISLF
>C88_C04H2G042950.1
ENSASPRLDDSIRENVMEGYNKEREKMIERLTKSSGSNKLQVVSVVGMAGIGKTTFTKTILFHNYIKRVFRIRGWITVSK
NFDLKNLLLVLLHDVIKMEGKKFDEMNIGQLASHVKQGLQGQRYLIVVDDIWSDQDWDRISHWFPDCGNRSRILLTSRDN
KVGEYAATNPKDGLVLMRPLTQDESRCLFYHKAFGKNYSIRGSDIDEFEKVGEKVITNCKGLPLMITAVAGILSSKSKLD
DWMTVAQSVSSLVNDDAYKQCLKVVALSYNNLPSLMKACFLYFGVFPKSHVIPVKKLTRLWIAEGLINLNGVEEFEQVAA
RVLHDFIGKSLVIVDKSSLNGQIKTCRIHDLFHDFCSKEAESENLL
>C88_C04H2G042950.2
ENSASPRLDDSIRENVMEGYNKEREKMIERLTKSSGSNKLQVVSVVGMAGIGKTTFTKTILFHNYIKRVFRIRGWITVSK
NFDLKNLLLVLLHDVIKMEGKKFDEMNIGQLASHVKQGLQGQRYLIVVDDIWSDQDWDRISHWFPDCGNRSRILLTSRDN
KVGEYAATNPKDGLVLMRPLTQDESRCLFYHKAFGKNYSIRGSDIDEFEKVGEKVITNCKGLPLMITAVAGILSSKSKLD
DWMTVAQSVSSLVNDDAYKQCLKVVALSYNNLPSLMKACFLYFGVFPKSHVIPVKKLTRLWIAEGLINLNGVEEFEQVAA
RVLHDFIGKSLVIVDKSSLNGQIKTCRIHDLFHDFCSKEAESENLL
>C88_C04H3G071060.1
IPEKAHQVTQKGPLEDDEVVGFDEEANEVMKRLVEGVSESVDIIPVVGMAGLGKTTLARKICNDSKLSFEFFRIIWVNVG
LEYKIKDIYLTILNFFTKHIEDHFNEDVDALAKTICGFMSEEGGRCLIVLDDVWVAEVVDAVKKVFPRNKKGHRIMLTTR
DGYLATYTNPDPHNLKRLTPSNSFELLEKRAFGNGNFPVELVELGKNIAQRCWGVPLATVLIAGLLRGLRNKSDWVRVES
NVSQRLHNKDYDFALFIEMSYDRLPQEMQRCFLYCGIFPRGFDIPAWKLIRLWIAEGLIKPQQSSTLEEIAERHLNDLVH
RNLVILLQKRSDGQIKTCRLHDMLHEFCRTKAANKWLF
>C88_C04H3G071060.2
DIPEKAHQVTQGPLEDDEVVGFDEEANEVMKRLVEGVSESVDIIPVVGMAGLGKTTLARKICNDSKLSFEFFRIIWVNVG
LEYKIKDIYLTILNFFTKHIEDHFNEDVDALAKTICGFMSEEGGRCLIVLDDVWVAEVVDAVKKVFPRNKKGHRIMLTTR
DGYLATYTNPDPHNLKRLTPSNSFELLEKRAFGNGNFPVELVELGKNIAQRCWGVPLATVLIAGLLRGLRNKSDWVRVES
NVSQRLHNKDYDFALFIEMSYDRLPQEMQRCFLYCGIFPRGFDIPAWKLIRLWIAEGLIKPQQSSTLEEIAERHLNDLVH
RNLVILLQKRSDGQIKTCRLHDMLHEFCRTKAANKWLF
>C88_C04H3G071060.3
IPEKAHQVTQKGPLEDDEVVGFDEEANEVMKRLVEGVSESVDIIPVVGMAGLGKTTLARKICNDSKLSFEFFRIIWVNVG
LEYKIKDIYLTILNFFTKHIEDHFNEDVDALAKTICGFMSEEGGRCLIVLDDVWVAEVVDAVKKVFPRNKKGHRIMLTTR
DGYLATYTNPDPHNLKRLTPSNSFELLEKRAFGNGNFPVELVELGKNIAQRCWGVPLATVLIAGLLRGLRNKSDWVRVES
NVSQRLHNKDYDFALFIEMSYDRLPQEMQRCFLYCGIFPRGFDIPAWKLIRLWIAEGLIKPQQSSTLEEIAERHLNDLVH
RNLVILLQKRSDGQIKTCRLHDMLHEFCRTKAANKWLF
>C88_C04H3G071060.5
LDIPEKAHQVTQGPLEDDEVVGFDEEANEVMKRLVEGVSESVDIIPVVGMAGLGKTTLARKICNDSKLSFEFFRIIWVNV
GLEYKIKDIYLTILNFFTKHIEDHFNEDVDALAKTICGFMSEEGGRCLIVLDDVWVAEVVDAVKKVFPRNKKGHRIMLTT
RDGYLATYTNPDPHNLKRLTPSNSFELLEKRAFGNGNFPVELVELGKNIAQRCWGVPLATVLIAGLLRGLRNKSDWVRVE
SNVSQRLHNKDYDFALFIEMSYDRLPQEMQRCFLYCGIFPRGFDIPAWKLIRLWIAEGLIKPQQSSTLEEIAERHLNDLV
HRNLVILLQKRSDGQIKTCRLHDMLHEFCRTKAANKWLF
>C88_C04H3G071060.6
IPEKAHQVTQKGPLEDDEVVGFDEEANEVMKRLVEGVSESVDIIPVVGMAGLGKTTLARKICNDSKLSFEFFRIIWVNVG
LEYKIKDIYLTILNFFTKHIEDHFNEDVDALAKTICGFMSEEGGRCLIVLDDVWVAEVVDAVKKVFPRNKKGHRIMLTTR
DGYLATYTNPDPHNLKRLTPSNSFELLEKRAFGNGNFPVELVELGKNIAQRCWGVPLATVLIAGLLRGLRNKSDWVRVES
NVSQRLHNKDYDFALFIEMSYDRLPQEMQRCFLYCGIFPRGFDIPAWKLIRLWIAEGLIKPQQSSTLEEIAERHLNDLVH
RNLVILLQKRSDGQIKTCRLHDMLHEFCRTKAANKWLF
>C88_C04H3G071080.1
HEVTQGPSLDDDEVVGFDVEAEKVIKRLVEGPAESLNIIPVVGMPGLGKTTLARKIYNDSTLSFEFFSILWVYVGREYKI
KDIYLRILKHFKNSIDEYLNEDEDRLAKVISGFMSKGGRCLIVLDDVWEANAIDHVKKVFPENKKGHRIMMTTRDGLLAS
YTNPDPHNLKFLTTEESFELLVKRVFGKGSCPDELKENGQKIAGSCGGVPLVVVVTAGALAGRSNTTEWKVVERNVIQYA
FNVNKDCGVFVEMSYDRLSQELQTCLLYSGIFPRGFDIPAWKLIRLWIAEGLIKPQQSSTLEEIAELHLNDLVHRNLVIL
LQKRSDGQIKTCRLHDMLHEFCRTKAADKWLF
>C88_C04H3G071080.2
HEVTQGPSLDDDEVVGFDVEAEKVIKRLVEGPAESLNIIPVVGMPGLGKTTLARKIYNDSTLSFEFFSILWVYVGREYKI
KDIYLRILKHFKNSIDEYLNEDEDRLAKVISGFMSKGGRCLIVLDDVWEANAIDHVKKVFPENKKGHRIMMTTRDGLLAS
YTNPDPHNLKFLTTEESFELLVKRVFGKGSCPDELKENGQKIAGSCGGVPLVVVVTAGALAGRSNTTEWKVVERNVIQYA
FNVNKDCGVFVEMSYDRLSQELQTCLLYSGIFPRGFDIPAWKLIRLWIAEGLIKPQQSSTLEEIAELHLNDLVHRNLVIL
LQKRSDGQIKTCRLHDMLHEFCRTKAADKWLF
>C88_C04H3G071080.3
HEVTQGPSLDDDEVVGFDVEAEKVIKRLVEGPAESLNIIPVVGMPGLGKTTLARKIYNDSTLSFEFFSILWVYVGREYKI
KDIYLRILKHFKNSIDEYLNEDEDRLAKVISGFMSKGGRCLIVLDDVWEANAIDHVKKVFPENKKGHRIMMTTRDGLLAS
YTNPDPHNLKFLTTEESFELLVKRVFGKGSCPDELKENGQKIAGSCGGVPLVVVVTAGALAGRSNTTEWKVVERNVIQYA
FNVNKDCGVFVEMSYDRLSQELQTCLLYSGIFPRGFDIPAWKLIRLWIAEGLIKPQQSSTLEEIAELHLNDLVHRNLVIL
LQKRSDGQIKTCRLHDMLHEFCRTKAADKWLF
>C88_C04H3G071090.1
SLWDELRPPLENDEVVGFDVEANNMIKRLVEGPEESLDIIPVVGMPGLGKTILARKIYNDPKLSYEFPSILWVNVGREYK
IKDIYLRILKFFTKRIEDNLNDDEDTLAKVISGLMSNRGRCLIILDDVWEAEVIDYVMKVFPENKKGHRIVMTTRKGYVT
SYLNPEAHHLKFLSMKESFELLREVIAGALAGRSNRTEWEVVHRNVAHAYSVNNNCAFVEVSYDHLPQEVQMCFLYCGIF
PRDFDIPAWKLIRMWIAEGLIKPQQSYTIEEIAEHHLNDLVNRNLVILLQKKSDGKIKTCRLHGMLHEFCRTKAA
>C88_C04H3G071100.1
LPKKGVQEQGPSLENDEVVGFDDEASKVIKRLVEGPVESLDIIPVVGMPGLGKTTLARKIYNDPKLSYEFFSIPWVYVGQ
EYKIKDIYLRILKFFKKSIEDHLNDDVDTLAKVISDFINKGGRCLIVLDDVWVAEVIDDVKKVFAENKKGHRIMMTTRDR
YLATYANTEPHDLKFLNGKESFELLEKRVFGKGSCPDELVELGKKIAGNCGGVPLAVVVIAGALRGRPNTNDWVRVQKNV
AEHFYKNTQAGCLKFVEMSYNRLPQEVQTCFLYCGVFPRGFDIPSWKLIRLWIAEGLIKPQQTYTPEEIAEFYLNDLVNR
NLVILMRKKSDGQIKICRLHDMLHEFCRTEASNKWLF
>C88_C04H3G071110.2
GEVTQGPSLENDAVVGFDDEANKVIKRLVEGPMDSVDIIPVVGMPGLGKTTLARKIYNDSKLTYEFYSIVWVYVGQECKA
KDIYLRILKFFKKNIEDHLNDDVDTLAKAIGGYIKKGGRCLIVLDDVWEDEVIDHARKVFAENKKGHRIMMTTRDLRVAK
FANREPHELKFLEKEESFELLVMRVFGKGSCPNELVVIGKKIAKKCGGVPLVVVVIAGALRGRLDKKDWERVDRNVVQHL
GEHTEDSCLKFVKMSYDHLPREVQMCFLYCGVFPRGFDIPCWKLIRLWIAEGLIKPQPESTLEEIAEFYLTDLLNRNLVI
IMQKRSDGQIKTCRLHDMLYQFCKKEASNKWLF
>C88_C04H3G071130.1
KGEVTQGPSLENDAVVGFDEEANTVIKRLVEGSMESVDIIPVVGMPGLGKTTLARKICNDSKLTYEFYSIVWVYVGQECK
AKDIYLRILKFFKKNIEDHLNDDVDTLAKAIGGYIKKGGRCLIVLDDVWEDEVIDHVMKVFAENKKGHRIMMTTRDSRVA
KFANPEPHELKFLKKEETFELLVMRVFGKGSCPNDLVRTGKKIAEKCGGVPLVVVVIAGALRGRSDKKEWERVEKNVVQF
MGEHTEDSCLKYVKTSYDHLPQEMQMCFLYCGVFPRGFDIPCWKLIRLWIAEGLIKPQPNFTLEEIAEFCLTDLLNRNLV
IIMQKRSDGQIKTCRLHDMLYQFCKKEASNRWLF
>C88_C04H3G071170.1
ELPKKGVQEQGPSLENDEVVGFDDEASKVIKRLVEGPAESLDIIPVAGMPGLGKTTLARKIYNDPKLSYEFFSIPWVYVG
QEYKIKDIYLRILKCFKKSIEDHLNDDVDTLAKVISDFINKGERCLIVLDDVWVAEVIDDVKKVFAENKKGHRIMMTTRD
RYLATYANTEPHDLKFLNGKESFELLEKRVFGKGGCPDELVELGKEIAGKCGGVPLALVVIAGALRGRPNTNDWLRVQKN
VAEHFYKNTQEGCLKFVEMSYNRLPQEVQTCFLYCGVFPRGFDIPSWKLIRLWIAEGLIKPQQTYTPEEIAEFYLNDLVN
RNLVILMRKKSDGQIKICRLHDMLHEFCRKEASNKWLF
>C88_C04H3G071170.2
ELPKKGVQEQGPSLENDEVVGFDDEASKVIKRLVEGPAESLDIIPVAGMPGLGKTTLARKIYNDPKLSYEFFSIPWVYVG
QEYKIKDIYLRILKCFKKSIEDHLNDDVDTLAKVISDFINKGERCLIVLDDVWVAEVIDDVKKVFAENKKGHRIMMTTRD
RYLATYANTEPHDLKFLNGKESFELLEKRVFGKGGCPDELVELGKEIAGKCGGVPLALVVIAGALRGRPNTNDWLRVQKN
VAEHFYKNTQEGCLKFVEMSYNRLPQEVQTCFLYCGVFPRGFDIPSWKLIRLWIAEGLIKPQQTYTPEEIAEFYLNDLVN
RNLVILMRKKSDGQIKICRLHDMLHEFCRKEASNKWLF
>C88_C04H3G071170.3
ELPKKGVQEQGPSLENDEVVGFDDEASKVIKRLVEGPAESLDIIPVAGMPGLGKTTLARKIYNDPKLSYEFFSIPWVYVG
QEYKIKDIYLRILKCFKKSIEDHLNDDVDTLAKVISDFINKGERCLIVLDDVWVAEVIDDVKKVFAENKKGHRIMMTTRD
RYLATYANTEPHDLKFLNGKESFELLEKRVFGKGGCPDELVELGKEIAGKCGGVPLALVVIAGALRGRPNTNDWLRVQKN
VAEHFYKNTQEGCLKFVEMSYNRLPQEVQTCFLYCGVFPRGFDIPSWKLIRLWIAEGLIKPQQTYTPEEIAEFYLNDLVN
RNLVILMRKKSDGQIKICRLHDMLHEFCRKEASNKWLF
>C88_C04H3G071280.2
ELPKKGVQEQGPSLENDEVVGFDDEASKVIKRLVEGPAESLDIIPVAGMPGLGKTTLARKIYNDPKLSYEFFSIPWVYVG
QEYKIKDIYLRILKCFKKSIEDHLNDDVDTLAKVISDFINKGERCLIVLDDVWVAEVIDDVKKVFAENKKGHRIMMTTRD
RYLATYANTEPHDLKFLNGKESFELLEKRVFGKGGCPDELVELGKEIAGKCGGVPLALVVIAGALRGRPNTNDWLRVQKN
VAEHFYKNTQEGCLKFVEMSYNRLPQEVQTCFLYCGVFPRGFDIPSWKLIRLWIAEGLIKPQQTYTPEEIAEFYLNDLVN
RNLVILMRKKSDGQIKICRLHDMLHEFCRKEASNKWLF
>C88_C04H3G071280.3
ELPKKGVQEQGPSLENDEVVGFDDEASKVIKRLVEGPAESLDIIPVAGMPGLGKTTLARKIYNDPKLSYEFFSIPWVYVG
QEYKIKDIYLRILKCFKKSIEDHLNDDVDTLAKVISDFINKGERCLIVLDDVWVAEVIDDVKKVFAENKKGHRIMMTTRD
RYLATYANTEPHDLKFLNGKESFELLEKRVFGKGGCPDELVELGKEIAGKCGGVPLALVVIAGALRGRPNTNDWLRVQKN
VAEHFYKNTQEGCLKFVEMSYNRLPQEVQTCFLYCGVFPRGFDIPSWKLIRLWIAEGLIKPQQTYTPEEIAEFYLNDLVN
RNLVILMRKKSDGQIKICRLHDMLHEFCRKEASNKWLF
>C88_C04H3G071280.4
ELPKKGVQEQGPSLENDEVVGFDDEASKVIKRLVEGPAESLDIIPVAGMPGLGKTTLARKIYNDPKLSYEFFSIPWVYVG
QEYKIKDIYLRILKCFKKSIEDHLNDDVDTLAKVISDFINKGERCLIVLDDVWVAEVIDDVKKVFAENKKGHRIMMTTRD
RYLATYANTEPHDLKFLNGKESFELLEKRVFGKGGCPDELVELGKEIAGKCGGVPLALVVIAGALRGRPNTNDWLRVQKN
VAEHFYKNTQEGCLKFVEMSYNRLPQEVQTCFLYCGVFPRGFDIPSWKLIRLWIAEGLIKPQQTYTPEEIAEFYLNDLVN
RNLVILMRKKSDGQIKICRLHDMLHEFCRKEASNKWLF
>C88_C04H3G071380.1
ELPKKGVQEQGPSLENDEVVGFDDEASKVIKRLVEGPAESLDIIPVAGMPGLGKTTLARKIYNDPKLSYEFFSIPWVYVG
QEYKIKDIYLRILKCFKKSIEDHLNDDVDTLAKVISDFINKGERCLIVLDDVWVAEVIDDVKKVFAENKKGHRIMMTTRD
RYLATYANTEPHDLKFLNGKESFELLEKRVFGKGGCPDELVELGKEIAGKCGGVPLALVVIAGALRGRPNTNDWLRVQKN
VAEHFYKNTQEGCLKFVEMSYNRLPQEVQTCFLYCGVFPRGFDIPSWKLIRLWIAEGLIKPQQTYTPEEIAEFYLNDLVN
RNLVILMRKKSDGQIKICRLHDMLHEFCRKEASNKWLF
>C88_C04H3G071380.2
ELPKKGVQEQGPSLENDEVVGFDDEASKVIKRLVEGPAESLDIIPVAGMPGLGKTTLARKIYNDPKLSYEFFSIPWVYVG
QEYKIKDIYLRILKCFKKSIEDHLNDDVDTLAKVISDFINKGERCLIVLDDVWVAEVIDDVKKVFAENKKGHRIMMTTRD
RYLATYANTEPHDLKFLNGKESFELLEKRVFGKGGCPDELVELGKEIAGKCGGVPLALVVIAGALRGRPNTNDWLRVQKN
VAEHFYKNTQEGCLKFVEMSYNRLPQEVQTCFLYCGVFPRGFDIPSWKLIRLWIAEGLIKPQQTYTPEEIAEFYLNDLVN
RNLVILMRKKSDGQIKICRLHDMLHEFCRKEASNKWLF
>C88_C04H3G071520.1
LELPKKSVQEQGPSLENDEVVGFDDEASKVIKRLVEGPAESLDIIPVAGMPGLGKTTLARKIYNDPKLSYEFFSIPWVYV
GQEYKIKDIYLRILKCFKKSIEDHLNDDVDTLAKVISDFINKGERCLIVLDDVWVAEVIDDVKKVFAENKKGHRIMMTTR
DRYLATYANTEPHDLKFLNGKESFELLEKRVFGKGGCPDELVELGKEIAGKCGGVPLALVVIAGALRGRPNTNDWLRVQK
NVAEHFYKNTQEGCLKFVEMSYNRLPQEVQTCFLYCGVFPRGFDIPSWKLIRLWIAEGLIKPQQTYTPEEIAEFYLNDLV
NRNLVILMRKKSDGQIKICRLHDMLHEFCRKEASNKWLF
>C88_C04H3G071530.1
EIIDNLKLEDDIVQGLDGDLEIIDKRLTGPTLDLDIVTISGMGGIGKTTLAKKAYDHLSISELADLVQKSLKGPRYLFVV
DDIWSRDVWDSISQIFPNCNNRSRVLLTTRETEVAMYANTSIPHKMNLLDLDNSWKLLRDKVFGLEHDHPAELEEIGKTI
AEKCQGLPLIISVIAGHLSKTVPKTLESWKYVAKTLSEIIASHPNKCLGVLGLSYHHLPNRLKPCFLSMGDFPEDFQVDT
RRLIQLWIAEGFIRASAGSRESLEEVAEHYLEDLINRNLIMARKKRFNGELKVCGIHDLLREFCLIEAEMTKFM
>C88_C04H3G071530.2
KLEDDIVQGLDGDLEIIDKRLTGPTLDLDIVTISGMGGIGKTTLAKKAYDHLSIRYHFDIFVWVTISQEFRYRNVLLEAL
HCISKHRVIENTKKYVNMNDSELADLVQKSLKGPRYLFVVDDIWSRDVWDSISQIFPNCNNRSRVLLTTRETEVAMYANT
SIPHKMNLLDLDNSWKLLRDKVFGLEHDHPAELEEIGKTIAEKCQGLPLIISVIAGHLSKTVPKTLESWKYVAKTLSEII
ASHPNKCLGVLGLSYHHLPNRLKPCFLSMGDFPEDFQVDTRRLIQLWIAEGFIRASAGSRESLEEVAEHYLEDLINRNLI
MARKKRFNGELKVCGIHDLLREFCLIEAEMTKFM
>C88_C04H3G072040.1
KGKNMTSASQATDGELVGFTDVYKTIRNQLVGGSRELDVVSIVGMAGSGKTTLARSFINDDIIVSHFDFCAECRVSQEYT
HEDLLFSILSSANSDLTDISKRGADILAQRLKQTLLHKRYLIIIDDVWAVQAWDDLRLCFPKENQGSRIILTTRLKEVAT
YAKCVTEPIHLRSMKDSESWLLLQKKVFGEEMCPEELKEVGQNIAFKCNGLPLSIVLVAGLLAKIDKTERCWTRMELSFG
ERVQDGAKDLVKLSYEDLPNKLKPCFLYFSAFLEDREISVSKLTSLWIAEAFIKNNKDKCLEDTAEDYLKDLIGRNLIMV
TKRRSTGKIKACRVHDLMLDFCKEKAKEDNFL
>C88_C04H3G073220.1
MIDHHAEKVVQEEQGSSLENHEVVGFDEEAAKVINRLVEGAECLDVIPVVGMPGLGKTTLARKIYNDPKISREFFSYIWV
FIGQSTCVKRDILFNILKKFTNSVDEFKNRNEADITQEILKRVANGGKCLIVLDDVWDPNVVDFVKTVFPDNKKAHRIMM
TTRHEDIARSVNKYPHNLKFLDGDESFQLLEKRAFGVSRCPVELVEHGEAIVAKCSGVPLTIVVIAGALRGRTSEIDWKV
VRENVGKHLLEDKRQRCLNVVRLSYNHLPQEKKACFLYFGAFPQGFDIPAWKLIRLWIAEGLIMSKLSGIEIEDIAEYYL
NDFANRNLVMVTGKRSNGRIKTFRVHDMLHEFCVEEGTRLTLF
>C88_C04H3G073230.1
KSSDESIESTLSSFVEVTVGHEEDESWIIDQLLDEHESELDVISIVGMPGLGKTTLANKVYKNTLVASHFNVRAWCTVSQ
KYNKSKVLLEILQQVTGSEGKESEDDLADKVRRALFDKRYLIVLDDVWDIATGEMLIACFPKVKRGNRIILTSRNSEVGL
KVKCHSDLLHLQLLTPEKSWELFEKRVFGDEGSCPAELSKVGHKIVEKCQGLPLALVLISGVIVKGRKGKQKDLWLKIQH
NLDSFISANNNLQMMKVMQLSYDHLPHHLKPLLLYIGRSQKSKRTPVVELMQLLIAEGLVDNDICSNSSLEEVSQSYLDA
LISRCLLMVDHIKKSKSFSVRIKVCYVHDVVHDFCSVKAKKEKFF
>C88_C04H3G073270.1
DAKSSEETIESTSSSFVEVTVGHEEEEARIICQLLDEHESELDVISIVGMPGLGKTTLANKVYKNTLVATHFNVRAWCTV
SQKYNKLKVLREILQQVTVSEKKESEDDLAENLRRALLDKRYLIVLDDVWDIETGEMLIACFPKFKRGNRIILTSRSSKV
GLQVKCHSDPLHLQLLTPEKSWDLFVKKVFGDEGSCPAELSEVGHQIVEKCKGLPLAIVLIAGVIVRGKKKEKDLWLQIE
HNLDFFISANNNLQMMKVMQLSYDHLPYHLKPLLLYFARSQKSKRTPVSTLMQLWMAEGLVDHDSLEEATQSYLDALISS
SLIMVDHIPFKSIWRTPVMIKVCYMHDVVHDFCSVKAKKEKFF
>C88_C04H3G073270.2
DAKSSEETIESTSSSFVEVTVGHEEEEARIICQLLDEHESELDVISIVGMPGLGKTTLANKVYKNTLVATHFNVRAWCTV
SQKYNKLKVLREILQQVTVSEKKESEDDLAENLRRALLDKRYLIVLDDVWDIETGEMLIACFPKFKRGNRIILTSRSSKV
GLQVKCHSDPLHLQLLTPEKSWDLFVKKVFGDEGSCPAELSEVGHQIVEKCKGLPLAIVLIAGVIVRGKKKEKDLWLQIE
HNLDFFISANNNLQMMKVMQLSYDHLPYHLKPLLLYFARSQKSKRTPVSTLMQLWMAEGLVDHDSLEEATQSYLDALISS
SLIMVDHIPFKSIWRTPVMIKVCYMHDVVHDFCSVKAKKEKFF
>C88_C04H3G073280.1
EPIELTSSSFVEVTVGHEEDEARIIGQLLDEHESELDVISIVGMPGLGKTTLANKVYNNTLVASHFNVRAKCTVSQKYNK
SKVLQEILQQVPHVSGGNKSEDDPADKLRRALLDKRYLIVLDDVWDTATGEMLIACFPKVKRGNRIILTSRDSKVGLQVK
CHSVPLHLQLLTPEKSWDLFVKKVFGDEGSCPAELSEVGHQIVEKCQGLPLAIVLIAGVIVRGKTKEKDLWLQIQDNLDS
LISAKNNLEMMKVMQLSYDHLPHHLKPLLLYFGRYRKSKRTPVSTLIQLWMAEGLVDHDSSEEGTQSYLDALISSSLIMM
DHIPYESSEPFSVMIKVCYVHDVVHDFCSVKAKKEKLF
>C88_C04H3G083930.1
NSPKKLVESKSLPAGKIIVGFEEETIWIIEKLTRGSADLDVISITGMPGSGKTTLAYKVYNDKSISSHFDLRAWCTVDQE
YNEKNLLNKIFNQVNGSDSKLSENIDVADKLRKQLYGKRYLIVLDDVWDTSKWDELTRPFPEVEKGSRIILTTREKKVAL
HGKRNTDLLDLRLLKPEESWELLEKRAFGNESCPDELLDVGIEIAQNCKGLPLVADLIAGVIAGREKKKAVWLEVRNNLN
SFILNSEVEVMKVIELSYDHLSDQVKLCLLYIASYSKDTGMIISGLIDLWHAEGLVEQTEMKSEEEVMKVYLDNLISSSL
VIIFNEIGEYPTCQLHDLVHDFCLIKARKEMLF
>C88_C04H4G101530.1
KVHEVTQDPSLDDDEVVGFDEEAKKVIKRLVEGPAESLAIIPVVGMPGLGKTTLARKIYNDSTLSFEFFIILWVYVGQEY
KIKDIYLRILKHFKNSIDEYLNEDEGTLAKVISGFMSRGGRCLIVLDDVWEENVIDHVKKVFPENKKGHRIVMTTRELSV
AAYANPDPHNLKFLTKEESFELLVKRVFGKGSCPDELVDLGERIAKSCDGVPLVVVVIAGALAGRSNTTEWEVVERNVAQ
HAFSVNKDCGVFVETSYDRLSQEMQTCFLYCGIFPQGFDIPAWKLIRMWIAEGLIKPQQPYTLEEIAEHHLNDLVNRNLV
IMLQKRSDGQIKTCRLHGMFHEFCRRRAA
>C88_C04H4G101550.1
GHEVTQGPSLDDDEVVGFDEEAKKVIKRLVEGPAESLAIIPVVGMPGLGKTTLARKIYNDSTLSFEFFSILWVYVGQEYK
IKDIYLRILKHFKNSIDEYLNEDEGTLAKVISGFMSKGGKCLIVLDDVWEANVIDHVKKVFPENKKGHRIMMSTRDGFLA
AYANPDPHNLKFLTKEESFELLVKRVFGKGSCPDELVDLGERIAKSCDGVPLVVVVIAGALAGRSNTTEWQVVERNVAQH
AFSVNKDCGVFVEMSYDRLSQELQTCFLYSGIFPRGFDIPAWKLIRLWIAEGLIMPQQSSTLEEIAERHLNDLVHRNLVI
LLQKRSDGQIKTCRLHDMLHEFCRTKAANKWLF
>C88_C04H4G101570.1
VEHHKKEEVTQGPSLENDAVVGFDKEANTVIQRLVEGPMDSVDIIPVVGMPGLGKTTLARKIYNDSKLTYEFYSIVWVYV
GKECKAKDIYLRILKFFKKNIEDHLNDDVDTLAKAIGGYIKKGGRCLIVLDDVWEDEVIDHVRKVFAENKKGHRIMMTTR
NSCVAKFANPKPHELKFLEKEESFELLVTRVFGKGSCPNELVRTGKKIAEKCGGVPLVVVVIAGALRGRLDKKDWERVDR
NVVQHFGDHTEDSCLKFVKMSYDHLPQEVQMCFLYCGVFPRGFDIPCWKLIRLWIAEGLIKPQPNFTLEEIAEFCLTDLL
NRNLVIIMQKRSDGQIKTCRLHDMLYQFCKMEASNRCLF
>C88_C04H4G101590.1
LPKKGVQEQGPSLENDEVVGFDDEASKVIKRLVEGPAESLDIIPVVGMPGLGKTTLARKIYNDPKLSYEFFSIPWVYVGQ
EYKIKDIYLRILKFFKKSIEDHLNDDVDTLAKVISDFINKGGRCLIVLDDVWVAEVIDDVKKVFAENKKGHRIMMTTRDR
YLATYASTEPHDLKFLNGKESFELLEKRVFGKGSCPDELVELGKKIAGNCGGVPLAVVVIAGALRGRPNTNDWLRVQKNV
AEHFYKNTQKGCLKFVEMSYNRLPQEVQTCFLYCGVFPRGFDIPSWKLIRLWIAEGLIKPQQTYTPEEIAEFYLNDLVNR
NLVILMRKKSDGQIKICRLHDMLHEFCRTEASNKWLF
>C88_C04H4G101590.2
LPKKGVQEQGPSLENDEVVGFDDEASKVIKRLVEGPAESLDIIPVVGMPGLGKTTLARKIYNDPKLSYEFFSIPWVYVGQ
EYKIKDIYLRILKFFKKSIEDHLNDDVDTLAKVISDFINKGGRCLIVLDDVWVAEVIDDVKKVFAENKKGHRIMMTTRDR
YLATYASTEPHDLKFLNGKESFELLEKRVFGKGSCPDELVELGKKIAGNCGGVPLAVVVIAGALRGRPNTNDWLRVQKNV
AEHFYKNTQKGCLKFVEMSYNRLPQEVQTCFLYCGVFPRGFDIPSWKLIRLWIAEGLIKPQQTYTPEEIAEFYLNDLVNR
NLVILMRKKSDGQIKICRLHDMLHEFCRTEASNKWLF
>C88_C04H4G101590.3
LPKKGVQEQGPSLENDEVVGFDDEASKVIKRLVEGPAESLDIIPVVGMPGLGKTTLARKIYNDPKLSYEFFSIPWVYVGQ
EYKIKDIYLRILKFFKKSIEDHLNDDVDTLAKVISDFINKGGRCLIVLDDVWVAEVIDDVKKVFAENKKGHRIMMTTRDR
YLATYASTEPHDLKFLNGKESFELLEKRVFGKGSCPDELVELGKKIAGNCGGVPLAVVVIAGALRGRPNTNDWLRVQKNV
AEHFYKNTQKGCLKFVEMSYNRLPQEVQTCFLYCGVFPRGFDIPSWKLIRLWIAEGLIKPQQTYTPEEIAEFYLNDLVNR
NLVILMRKKSDGQIKICRLHDMLHEFCRTEASNKWLF
>C88_C04H4G101600.1
KGEVTQGPSLENDAVVGFDDEANKVIKRLVEGSMESVDIIPVVGMPGLGKTTLARKIYNDSKLTYEFYSIVWVYVGQECK
AKDIYLRILKFFKKNIEDHLNDEVDTLAKAIGGYIKKGGRCLIVLDDVWEDEVIDHVMKVFAENKKGHRIMMTTRDLRVA
KFANPEPHELKFLKTEESFELLVMRVFGKGSCPNELVGTGKKIAEKCGGVPLVVVVIAGALRGRSDKKDWERVDKNVVQH
FGEHTEDSCLKFVKMSYDHLPQEVQMCFLYCGVFPRGFDIPCWKLIRLWIAEGLIKPQPEFTLEEIAEFYLTDLLNRNLV
IIMQKRSDGQIKTCRLHDMLYQFCKKEASNKWLF
>C88_C04H4G101620.1
KGEVTQGPSLENDAVVGFDDQANQVIKRLVEGPMDSVNTIPVVGMPGLGKTTLARKIYNDSKLTYEFYSIVWVYVGKECK
AKDIYLRILKFFKKNIEDHLNDDVDTLAKAIGGYIKKGGRCLIVLDDVWEDEVIDHVMKVFAENKKGHRIMMTTRDLRLA
KFANPEPHELKFLETEESFELLVMRVFGKGSCPNELVVIGKEIAEKCGGVPLVVVVIAGALRGRLDKKEWERVNKNVVQH
LGKHTEDSCLKYVKMSYDHLPGEVQMCFLYCGVFPRGFDIPCWKLIRLWIAEGLIKPQPNFTLEEIAEFCLTDLLNRNLV
IIMQKRSDGQIKTCRLHDMLYQFCKKEASNRWLF
>C88_C04H4G101640.1
LKDDIVQGLDGDLEIIDKRLRGPTSYLDIITISGMGGIGKTTLAKKAYDHLPIRYHFDIFVWVTISQEFRYRNVLLEALH
CISKQRVIVNTKDYDKMNDNELADLVQKSLKGPRYLVVVDDIWSGDVWDSISQIFPNRNNGSRVLLTTRETDVAIYATTS
SPHKMNLLDLDNSWKLLRYKVFGLEHDYPPKLEEIGKKIAEKCQGLPLIISVIAGHLSKTVPKTLESWKYVAKTLSEIIA
SHPNKCLGVLGLSYHHLPNRLKPCFLSMGDFPEDFQVDSWRLIQLWIAEGFIRTSSGSRDSLEEVAKNYLEDLISRNLIM
ARKKRYNGEVKVCGIHDLLCEFCLIEAEMTKFM
>C88_C04H4G101670.1
QLKDDIVQGLDGDLEIIDKRLRGPTSYLDIVTISGMGGIGKTTLAKKAYDHLPIRYHFDIFVWVTISQEFQYRNVLLEAL
HCISKQKVIVKAKDYVEMEDNELADLVQKNLKGPRYLVVVDDIWSRDVWDSISQIFPKRNNGSRVLLTARETEVAMYANT
STPHKMNLLDLDNSWNLLRDKVFGLEHDHPPELEEIGKTIAVKCHGLPLIISVIAGHLSKTVPKTLESWKYVSQTLSEII
ASHPNKILGVFGLSYHHLPNRLKPCFLSMGDFPEDFQVDTWRLIQLWIAEGFIRTSSGSRESLEEVAKNYLEDLISRNLI
MARKKRFNGEVKACGIHDLLREFCLKEAGMTKFM
>C88_C04H4G102110.1
LTKPKEKNMTSASQATDGELVGFTDVCKTIRDQLVGGSQELDVVSIVGMAGSGKTTLARSFINDDIIVSHFDFCAECRVS
QEYTREDLLFSILSSANSGLTDISKRGADILADRLRKTLLPKRYLLIIDDVWAVQAWDDLRFCFPEAKKGSRIILTTRLK
EVATYAKCVTEPIHLRSMKDSESWLLLQKKVFGEEMCPEELKEIGQKIAFKCNGLPLSIVLVAGLLAKIDKTERCWTQME
LNFGERVLDGAKDLVKLSYEDLPNKLKSCFLYFSAFLEDREILVSKLTSLWIAEEFIKNNEDKCLEDTAEDYLNDLIGRN
LIMVTKRRSTGKIKACRVHDLMLDFCKEKAKEDNFL
>C88_C04H4G102110.2
LTKPKEKNMTSASQATDGELVGFTDVCKTIRDQLVGGSQELDVVSIVGMAGSGKTTLARSFINDDIIVSHFDFCAECRVS
QEYTREDLLFSILSSANSGLTDISKRGADILADRLRKTLLPKRYLLIIDDVWAVQAWDDLRFCFPEAKKGSRIILTTRLK
EVATYAKCVTEPIHLRSMKDSESWLLLQKKVFGEEMCPEELKEIGQKIAFKCNGLPLSIVLVAGLLAKIDKTERCWTQME
LNFGERVLDGAKDLVKLSYEDLPNKLKSCFLYFSAFLEDREILVSKLTSLWIAEEFIKNNEDKCLEDTAEDYLNDLIGRN
LIMVTKRRSTGKIKACRVHDLMLDFCKEKAKEDNFL
>C88_C04H4G102110.3
LTKPKEKNMTSASQATDGELVGFTDVCKTIRDQLVGGSQELDVVSIVGMAGSGKTTLARSFINDDIIVSHFDFCAECRVS
QEYTREDLLFSILSSANSGLTDISKRGADILADRLRKTLLPKRYLLIIDDVWAVQAWDDLRFCFPEAKKGSRIILTTRLK
EVATYAKCVTEPIHLRSMKDSESWLLLQKKVFGEEMCPEELKEIGQKIAFKCNGLPLSIVLVAGLLAKIDKTERCWTQME
LNFGERVLDGAKDLVKLSYEDLPNKLKSCFLYFSAFLEDREILVSKLTSLWIAEEFIKNNEDKCLEDTAEDYLNDLIGRN
LIMVTKRRSTGKIKACRVHDLMLDFCKEKAKEDNFL
>C88_C04H4G102110.4
LTKPKEKNMTSASQATDGELVGFTDVCKTIRDQLVGGSQELDVVSIVGMAGSGKTTLARSFINDDIIVSHFDFCAECRVS
QEYTREDLLFSILSSANSGLTDISKRGADILADRLRKTLLPKRYLLIIDDVWAVQAWDDLRFCFPEAKKGSRIILTTRLK
EVATYAKCVTEPIHLRSMKDSESWLLLQKKVFGEEMCPEELKEIGQKIAFKCNGLPLSIVLVAGLLAKIDKTERCWTQME
LNFGERVLDGAKDLVKLSYEDLPNKLKSCFLYFSAFLEDREILVSKLTSLWIAEEFIKNNEDKCLEDTAEDYLNDLIGRN
LIMVTKRRSTGKIKACRVHDLMLDFCKEKAKEDNFL
>C88_C04H4G102120.1
LTKPKEKNMTSASQATDGELVGFTDVCKTIRDQLVGGSQELDVVSIVGMAGSGKTTLARSFINDDIIVSHFDFCAECRVS
QEYTREDLLFSILSSANSGLTDISKRGADILADRLRKTLLPKRYLLIIDDVWAVQAWDDLRFCFPEAKKGSRIILTTRLK
EVATYAKRVTEPINLRSMKDSESWLLLQKKVFGEEMCPEELKEVGQKIAFKCNGLPLSIVLVAGLLAKIDRKMLDADGIK
FWGKSAGWRKGFKDREILVSKLTSLWIAEAFIKNNEDKCLEDTAEDYLKDLIGRNLIMVTKRRSTGKIKACRVHDLMLDF
CKEKAKEDNFL
>C88_C04H4G103310.1
KSFVEPIESTSSPFVEVTVGHEKEESQIIGQLLNQHESELDVISIVGMPGLGKTTLANKVYNNTLVASHFKIRAWCTVSQ
KYNKSKVLREILQQVASSEEKESEDHDLAEKLRRALYDKRYLIVLDDVWDIATGEMLIACFPKLKRGDRVILTSRISKVG
SQVKCRTDPIDLQVLTLEKSWELFEKRVFGEGSCPAELSDVGHQIVKKCKGLPLAIVLIAGVIVRGKKKEKNLWLKIQHN
LDSFISANINLQMMKVMQLSYDHLPCHLKPLLLYFARSQKNKRTPVSELKQLWMAEGFVDYDIPSKGSLEEATQSYLDAL
ISSSLIMVDQVLSKKSMPFSVRIKVCYVHDVVHDFCSEKAKKEKFF
>C88_C04H4G103330.1
SNEPIESTSSSFVEVTVGHEEDEAKMIDQLLDKHESELDVISIVGMPGLGKTTLANKVYNNTLVASHFKIRAWCTVSQKY
NKSKVLREILQQVDNSEENESEDHDLAEKLRRALYDKRYLIVLDDVWDIATGEMLIACFPKFKRGDRVILTSRNSEVGLK
LKCHSDLLCLQLLTFGKSWELFEKMVFGKESCPAELLDVGHQIVKKCQGLPLAVVLIAGVIVRGKKEEKDLWLKIQHNLD
ISANNNLEIMKVMQLSYDHLPYHLKPLLLYFARSRKGKRTPVSKLMQLWMAEGFLDHDIRSKNSLEEVTQSYLDALISSS
LIMVDHIKGSHPFFVKIKVCYVHDVVHDFCSVKAKKEKFF
>C88_C04H4G103330.2
SNEPIESTSSSFVEVTVGHEEDEAKMIDQLLDKHESELDVISIVGMPGLGKTTLANKVYNNTLVASHFKIRAWCTVSQKY
NKSKVLREILQQVDNSEENESEDHDLAEKLRRALYDKRYLIVLDDVWDIATGEMLIACFPKFKRGDRVILTSRNSEVGLK
LKCHSDLLCLQLLTFGKSWELFEKMVFGKESCPAELLDVGHQIVKKCQGLPLAVVLIAGVIVRGKKEEKDLWLKIQHNLD
ISANNNLEIMKVMQLSYDHLPYHLKPLLLYFARSRKGKRTPVSKLMQLWMAEGFLDHDIRSKNSLEEVTQSYLDALISSS
LIMVDHIKGSHPFFVKIKVCYVHDVVHDFCSVKAKKEKFF
>C88_C04H4G103330.3
SNEPIESTSSSFVEVTVGHEEDEAKMIDQLLDKHESELDVISIVGMPGLGKTTLANKVYNNTLVASHFKIRAWCTVSQKY
[truncated: 4,036,173 more chars]
