# Supplementary material for: A root-specific NLR network mediates immune signaling of resistance genes against plant parasitic nematodes
Source: Plant Cell. 2025 Jun 24;37(7):koaf145. doi: 10.1093/plcell/koaf145 (PMC12236159; doi:10.1093/plcell/koaf145)
Supplement: koaf145_Supplementary_Data [file koaf145_supplementary_data.zip › Supplementary Dataset 2/Supplementary Dataset 2/reference_seq/Ca_NRC.fasta]

>CaNRC1_XP_016544830
MVDVAVSFLLENLTQLLRDNAELIVGVKGEAENLLEDLSEFNAFLKQAAIVRSENPVLKELVKSIRKVVNRAEDAIDKFV
IEAKLHKDRGVTRLWENIGHYKKVKDVAEEIKGIRDRVREIRQNNAHGLQALQDHDDLVNRGGEERQPPVVEEDDVVGFD
EEAQKVIDRLLEGSDDLEVVPVVGMPGLGKTTLANKIFKHPKIEYEFFTRLWLYVSQSYKVKELYLNIISKFTGKTKQYH
DMSEKDLADVVRGILEEGGKYLIVLDDVWSREAWDRIKIAFPKNNKRNRVLLSTRHHTIAKYCNERPHNLKFLTDEESWI
LLEKKAFHKAKCPPELETHGQSIARKCKGLPLAIVVIAGALIGKGKTTMEWEQVDQSVGEHLISRDHANNCNKLVRMSYD
DLPYDLKACFLYFGAFPRGFLIPAWKLIRLWTAEGFIQYKGNLSLECKAEHYLNDLVNRNLVMVMRRTSDGQIKTCRVHD
MLYEFCWQEATTEENLFHEVKVGVEQSISEMSTYRRLCIHSTVLEFISKKPSAEHVRSFLCFPSEKVEIPPTAIANIPKG
FPLLRVLDTESIKISRFCKEFFQLYHLRYIAFSFDLIKVLPKHVGELWNVQTLIVNTQQTNLDIQADIWNMPRLRHLHTN
TSAKLPTPTTPKTSKFTLVNQSLQTLCTIAPESCTEDVLSRAPNLKKLGIRGKIAKLLEPSKTALFSNVKKLQCLENLKL
INVGQTDQKQLRLPPAYIFPSKLRKLTLSDTWLEWDDMSVLGQLEYLQVLKLKDNAFQGEYWETKVGGFRSLLVLCIVRT
TLASWHASGDHFPRLKHLLLISCDKLAEVPIGLADIRSLQVMELRNATKPAAKSARCIQAKKSKLQTVKSQRFELSIFPP
DV
>CaNRC9_XP_016546578_PARTIAL
MWNAVIVDFITCVFPDNNKGHKIMMASRFVEVTSYFNRDYYKLSFLTDEDSWFLLKLKVFRKKCCPPELAEIGRNIAKKC
NGLPLAVVVIAGALLGRTTRREWQLVDENMGEYLINRDVPDSCFRLIKMSYDLLSYYQQACFLYCASFPQGFDIPGWKLI
HLSIAEGFIPIQNHLTLEEQAEECLNELTKKNLLMVMEESLDGQIKTCREFCKKEAIEEDIFWAIKNAPDEESLVTKDSG
TYRRLCIDSSTLSNFLKELRKEPPMQNVKSFLCFSSNPIDNQTPDMIKSLHKGEFKSLPLMFVKFWNLETLIVHTTYPDS
TFEVKVDIWSMMRLRHLHVNAPTKLPPPSASISKERECNIQTLSVIAPQSCTSEVFTRARNLRKLAIRGQVFSLSDNIAS
RLSELAMLKRLEKLKLVNDDQDDSRVITLPVMVFMLPNTLRKLTLSNTRLNWRDMTKLGPLESLEVLKLRENAFNGEFWE
PEIGSFARLQVLWIEKTDLQASRHNFPRLKRLVLIFCEHLEEVPQGLADIPNLQEM
>CaNRC9_XP_016547145
MTEVAVNSLLEKLLELGRENTELIVGVQDDVNDLVADLQILKAFLKDASKIDGDNQGWKQSLKEIRSVVYKADDSVDKFL
VEAKEHQDTHPAAKWIDVPYWINVKNVAKEIQAIKNKVKDLQVKYKPLLETDTQLSTLSMTTPQPIQINLSDEDDVVGLE
EEANTVIDRLIHGSEKLEVVPIVSIAGLGKSTLARKVYRDSRITFEFVSCIWVNVSRSYNKTKILLNILKHLRKQLDMNK
SDEQMIKEIRTFLGHGRRCLIVVDDVWSTDIIEFIKHVFPSNKKGHRIMMTSRFEEVGSCFNHDCHKLTFLTDEESWFLL
NLKVFGKRYCPSELEETGRNIAKKCNGLPLLVLVTAGVLAGRTTKREWQLVYENMGDCLIYSNDPRTYVGLIKMSYDLLS
YYQQACFLYCASFPQSFNIPAWKLIHLWIAEGFIPIQKQFTLEEQAEECLNDLTKKNLLMVIEQSLDGKIKTCRLNDMFY
EFCEKEAIEEDIVWAIKNAPDQESLETKDLGTCRRLCIDSSTLSNFLKELRKKPPMENVKSFFCFSSKPIDNQTPDMNKS
LHKGFPLIKVLDVEPIRSLFSKDFYRLLHLKYISLSGEFKSLPLMFVKFWNLETLIIHTTHKVRTFEVKADIWSMMRLRH
LHVNVPTKLPPSSASISKERECNIHTLSVIAPQSCTSEVFTRARNLRKLAIRGQVFSLFDNNASGLSELDMLKQLEKLKI
VNDDQNLEKLKMVNDDQDLEKSKIVYDDQDDSQVMTPPVMVFMLPNTLRKLTLYNTRLNWRDMTKLGPLESLEVLKLREK
AFSGEFWEPEIGSFARLEVLWIEKTDLQIWKASSHNFPRLKQLVLILCEELEEVPQGLADIPNLQEIRLECTYKAVKSAS
IIAKKKLEDHASSSVSRFRLSVFPPHLDADDSS
>CaNRC9_XP_016547302
MTEVAVNSLLENLLELARENVDLIVGVQDDVKDLTAELQILKAFLQEVSKINRDTQSWKQTMKDIRNVVYKAEDSINKFL
GRAKQHRDSNLAAKWMDVTYWTSVRNVAKEIKSIRIDLNDLQVKYTPLLEEATQLSTLSRTTPQPIQVNLSDEDEVVGFE
EEAYTVIGKLIDGSNNLEVVPIVGMSGLGKSTLARKVYKDSRISFEFFSSIWVNVSRSYNKTEVLLSILKRLRKQLDDES
DEQMVDEIRTRLGYGGKCLIVLDDVWSTDIIDVIIDVFPDNNKGHRIMLTTQLEEVASCFNRDFHKLTFLSEENSWRLFK
LKIFRKECCPPELEEIGRNIAKKCSGLPLAVVVIAGVLLGRTTKRDWQFVYENMGAHLINRDQPNSCFRFIKMTYDLLSY
YQQACFLYCASFPRGFDIPAWKLIRLWIAEGLIPIQNHLTLEEQAEEYLNDLTKKNLLMVMEQSLDGQIKTCRIHDIFYE
FCKTEAMVEDIVWEIKNAPSQEFLEMKDLGTCRRLCIDSSTLNNFLKKLRNKPPMENVKSFLCFSSKPIDNQTPDMIQSL
HKGFPLIKVLDVEPIRFLFTKDFYQLLHLKYISLSGYFKVLPSIFVKFWNLETLIIHITHPDSTFEVKADIWSMMRLRHL
HVNAPTKLPPPSASARKERECNIQTLSVIAPQSCTSEVFTRARHLKKLAIRGQVFSLFDKNASRLRKLAMLKRLEKLKIV
NDDQDVSRVLTLPVMVFILPNTLRKLTLSNTQLKWKDMTKLGQLESLEVLKLRQNAFSGEFWEPEIGSFTRLQVLWIEKT
DLQIWRASSHNFPRLKRLFLISCEDLEEVPSGLADIANLQEMRLECTYKAVKSASIIAKKKLEDHASSSTSGFRLSVFPP
HFDADDSS
>CaNRC4_XP_016547338
MADRVVNFFVENLLQLLSDNVELIKGVDDDFKLLLEEVKRLKAFLDDAAKFHSDSNQWEQLVQDIQRMVFKAEDVIDKFL
VQAKLHRDKNKVGRFFDVSHLATVRALAAEIKAIHEKVKKLREDNKDAFQPKPVLELPKKGHELTQGPSLEDDEVVGFDE
EANKVIKRLFEGPAESLDIVPVVGMPGLGKTTLARKIYNDSKLSYEFFSIIWVYIGQSYKIKDIFLNILKFFTKRIEDHL
NDDVDTLANVISVYMSKGGRCFIVLDDVWEAIVIDYVKKVFPENKKGHRIMMTTRDVYLATYANPDPHDLKFLTPQESFE
LLVKRVFGNGSCPDELVGLGEKIAGSCDGVPLAVVVIAGALRGRPNKSDWQRVQKNVAQHLYKNSQESCLKFVQMSYDRL
PQEVQTCFLYCGIFPRGFDIASWKLIRMWIAEGLIKPQQTYTLEEIAELHLNDLVNRNLLILMQKRSDGQIKACRLHDML
HEFCRKEATNKWLFHEICKTPDNVIPSIQDQDTSRRLCSEPSVLYDFLSTRPFAEHVRSFYCFSSKQKQIELSPNDIKLI
HKAFPLIRVLDVESLKFLFSKDFNQLFHLRYIAISGDFKSLPPTFGKFWNLQTLILNTSTSEPTIDVKAEIWNMLQLRHL
HTNIPAKLPSPTTTTGKASCLQTLSMVSPESCKKDVLAKACNLKKLGIRGQMAVFLETRGGISNLEELKCLEHLKLLNDA
LYMNKSLHLPPAFFRLVRTVKKLTLANTKFPWSEADRLGQLESLEVLKLKENAFMGDTWRPEVGGFSQLQVLWIERAELE
TWEASNLCFPILSHLVLVSCDKLNAVPLELADIPNLHEMKLDNTSKAVKSAKEILERKTSKNIKFKFSMFPPETESKATQ
>CaNRC2_XP_016547365
MANVAVEFLVENLMQLLRDNAELILGVKEAAESLLQDLNDFNAFLKQAAKCRNENDVLKELVKKIRTVVNSAEDAIDKFV
IEAKLHKDKGVTRVLDLPHYKRVREVAGEIKAIRNKVREIRQNNAIGLQALQDEDLSARSVEERKPPVVEEDDVVGFDEE
ADNVIKRLLGGSDRLEVVPVVGMPGLGKTTLANKIFKHPTIGYEFFTRIWVYVSQSYRRRELFLNIISKFTRNTKQYHVL
CEEDLADVIQEFLGKGGKYLIVLDDVWSDEAWERIKIAFPNNNKCNRILLTTRDTKVAKQCTPVPHDLKFLTEDESWILL
EKKVFHKDKCPPELELSGQSIAKKCNGLPLAIVVIAGALIGKGKTSREWKQVDESVGEHLINRDQPENCNKLVQMSYDRL
PYDLKACFLYCGAFPGGFQIPAWKLIRLWIAEGFIQYKGHLSLECKGEDNLNDLVNRNLVMVMERTSDGQIKTCRLHDML
HEFCRQEAMKEENLFQEIKLGSEQYFPGKRELSTYRRLCIHSSVLDFISTKPSGEHVRSFLSFSSKKVEMPSADIPTIPK
GFPLLRVLDVESINFSRFSKDFYQLYHLRYVAFSSDSIKMLPKLMGELWNIQTLIINTQQRTLDIQANIWNMERLRHLHT
NSSARLPVPVAPKSSSVTLVNQSLQTLSTIAPESCTEEVFARTPNLKKLGIRGKIAVLLDNKSAASLKNVKRLEYIENLK
LMNDSNQTGKLRLPPAYIFPTKLRKLTLLDTWLEWKDMSILGQLEHLEVLKLKENGFTGECWESAGGFCSLLVLWIERTN
LASWKASADDFPRLKHLVLICCDKLKEIPIGLADIRSFQVMELQNSTKTAAVSARQIQDKKYKQAQEGNKNIAFKVSIFP
PDL
>CaNRC9_XP_016547431
MTEVEVSNLVEKLIELGREIELNNEEAKHVFDLMKSFQKWKVNLENASQLDKSTQDWEEKMKDIRSVVYKAQDTIDQILV
EANQQQLKHQATTIRAAGFCPCFNDSTNGTTVSRSTNRGTSAYRLSSNESRVIKSIRDSVVELKPTKKIIVPATQVSRSP
PKTTHQPEKKNPSSEEDDSFGFEEEASTVINRLIGGPKNIETVPIIGMLGIGKSTLARKVSKDPRIVNEFPNCIWVDVSQ
TYNTKEILLKILGDLKKELDSTKTEGQLANEIRMSLDNGRCLIILDDVWNQNIVSFFFESIVPRNYNSHRIMITTRDEDV
ATHRNVHKLNILDKDRSWLLLEKKVIKKGSCPRPDFEEPGRAIAEKCGGLPFSIEVIAEDLAKKKAKWEWDKVIQDNIGE
SLIKREDLLKSVKKSYDMLSCRAKACFLYCATFPKDHDISAWKLIRLWIAEGFVEHDKNLTPEKQAENYLNDLTKKNLVM
IKARTCDGRIKKCRIHNLLYEFCKKEASKEDLFHEFTKAHPDNSAEAIQGSNISRRLSIGSSSLYSILSSFSKEQRMENV
RSFLCFGPKPIEMPGQIPKAIQEALPLVKVLDVESIPFNFPVDFHQLLHLRYVSFSGNIKAPPQHYGMFWYLETLIINTS
TSHDYTTSPLEVDIWSMLRLRHLHTKVPAKLPSPSDKTSNTCHIQTLSAIAPQCCTKEVLARAVNLGKLGIRGDVVSLLS
TNTSRLSELEMLEQLESLKIVSEFQYAGNTILRSVLPKTLRKLTFSGTQLDWSHMSILAKLEFLRVLKLKENAFKGQHWE
AETNISFTSLQVLWIQKTDLKIWTALESNFPVLKRLVLISCEELVELPDSLAAIDDLQFIKLKDTPNAVASAKQIVENKR
QDIKLTVIPPDPDNLVD
>CaNRC9_XP_016547658
MTEVAVNYLVEKLLELGRENVELITGVQDDVNNLVADLQILKAFLKDASKIDRDTQGWKQSLKEIRNVLYKAEDSVDKFL
DEAKQHQDTHKAVKWIDIPYWSKVRNVAKEIQSIRNKVKDLQDKYKALLDAIQLDNLSSTTPQPRQLTLSDEDDVVGFEE
EANTVIDRLINGSKSLESVPIVGMPGLGKSTLARKVYKDSRINFEFFSCIWVNVSRSYNKTEVLLSILKNFTKPLDNKSD
EKITEEICSFLEKGGRCLIVLDDVWDGEVMNFIEKIFPKGDKGHRIMMTSRQNNVASAFNKNIHRLNLLSDDNSWLLLKK
KVFRKESCSSDLEEPGFSIAKKCNGLPLAIVVIAGALLGKTKREWEFVNRNIGEHLINPDSEDSCSRFVRMSYDLLSYDE
KACFLYCATFPRGFDIPTWKLIRLWISEGFIPFDKNLTPEEKAEEYLNDLTKKNLVMVMNWTADDQIKTCRIHDMLYEFC
KKEASEDDLFQEITEEPSQCAGILRQLESDFCRRLCINSSILTYFLSSFSKKPPMELVRSFLCFTSEPTGKTDGHLKTIH
KVFPLIKVLNLESVKFSFTNDFYRLVHLRYIAFSGDFKFLPERFGKFWNLETLIINTITPESTFEIKADIWNMLRLRHLH
TNAPAKLPLPGAPTGRESCIQTLSTIAPQSCTKKIFSRARALRKLGIRGKVVADLLGSKAGGLGDLAELKRLENLKLIND
GQYIGRVITLPNLVFIFPKTLRKLTFSGTSFEWSDMSKLGQLESLEVLKLKENAFKGEFWETELGGFSGLLVLWIERTDL
KTWQASNRSFPCLKRIFLISCENLQQIPEELADIPELQEMKLENTNKVAVKAAREIESKRKKNKLESSIGFKLTVFPPDS
DADPQPSH
>CaNRC3_XP_016547675
MADVAVKFLVENLMQLLIDNADLILGIKGEVEDLLRDLSDFNAFLKQAAKSRRDNEVLKEMVKKIRKVVNAAEDSIDKFV
IEAKRHDDKNKFAQWFHLTHVARAKGVADEIKSIRERVKEIRENDSYGLQAIALDDNYNRGDEERKAPVVEEDDVVGFDE
EAKTVIDRLIGGSDDVEVVPVVGMPGLGKTTLAYKIYKDPKVEYEFFTRVWVYVSQRFKRREIFLNIISKFTRNTKQYHD
TTEEDLANEVKELLGKGGKYLIVLDDVWTMEAWERIKVAFPNNGKRNRVLMTTRQTNVAKRCNDEPHNLKFLTKDESWEL
LEKKVFHKEKCPPELEWPGKSIAEKCMGLPLAIVVIAGALIGKGKTTREWEFVADSVGEHLINRDPENCKKLVQMSYDRL
PYDLKACFLYCGAFLGGSQIPARKLIRLWIAEGFIQYQGPLTLEDIAEDHLNDLVNRNLVMVMQRSYSGHIKICRVHDML
HEFCRHEAMTEENLFQEIKRGQGRSFPDKQELATYRRLCIHSLVPEFLSTKPSGEHVRSFLCFGSKKIEMPSNEIPVIPK
AFPLLRVLDAESIKFNRFSREFFKLFHLRYIAISTDKIKTIPAAFISTDKIKTMPADFGNLWNVQTLIVETQQGTLDIKA
DVWNMTRLRHVCTNASTTLPSTKRPKSSKDNLANRCLQTLSTIAPECCTAEVFTRTPNLKKLGVRGNIDALLETSKDGSG
TVLFSNIGKLAYLENLKLVNDTRLSSKQQRLPPAYIFPQKLKKLTLVDTWFEWKDMSILGLLEYLEVLKLKENAFRGQSW
EQEDGGFPRLQVLVIERTDLTSWKASSGNFPRLKHLVLISCDKLEALPAELADVKNLQLMELQSTSESAARSARAILKKK
QEKEQDGSKSSGFKLSVFPHDLGL
>CaNRC4_XP_016554892
MADCVVNFLVENLLQLLSDNVELIKGVDDDFKLLLEEVKRLKAFLDDAAKFHSDSSQWEQLVQDIQKMVFKAEDVIDKFL
VQAKLHRNKNKVERFFDVSHLTTVRALAAEIKGIHEKVKKLREDNKDAFQPKPVLELPKKGVEPTQGPSLEDDEVVGFDE
EANKVITRLFEGPAESLDIVPVVGMPGLGKTTLARKIYNDSKLSYEFFSIIWVYVGQSYKIKDIFLNILKFFTKRIEDHL
NDDVDTLANLISDYMSKGGRCLIVLDDVWEATVIDHVKKVFPENKKGHRIMMTTRDGYLATYANPDPHNLKFLNPKESFE
LLVKRVFGKGSCPDDLVKLGEKIAGSCGGVPLAVVVIAGALRGRPNKSDWQRVQKNVAEHLYKNSQESCLKFVQMSYDRL
PQEVQTCFLYCGVFPRGFDIPSWKLIRMWIAEGLIKPQQTYTLEEIAELHLNDLVKRNLLILMQKRSDGQIKACRLHDML
HEFCRKEATNKWLFHEICKTPDNVIPSIQDQDTRRRLCIEPSILYDFLSTRPFAEHVRSFYCFSSKQKQIELSPNDIKLI
HKAFPLIRVLDVESLKFLFSKDFNQLFHLRYIAISGDFKALPPTFGTFWNLQTLILNTSTSEPTIDVKAEIWNMLQLRHL
HTNIPAKLPSPTTTTGKASCLQTLSMVSPESCKKDVLAKVCNLKKLSIRGQMAAFLETRGGISNLEELKCLEHLKLLNDA
LYMNKLLHLPPAFFRLVRTVKKLTLANTKFPWSEADRLGQLESLEVLKLKENAFTGDTWKPEVGGFSQLQVLWIERAELE
TWEASNLCFPILRHLVLVSCDKLNAVPLELADIPNLHEMKLDNTSKAVKSAKDILERKTSKNIKFKFSMFPPETESKATQ
>CaNRC2_XP_016555259_PARTIAL
MANVAVEFLVENLMQLLRDNAELILGVKEAAESLLQDLNDFNAFLKQAAKCRNENDVLKELVKKIRTVVNSAEDAIDKFV
IEAKLHKDKGVTRVLDLPHYKRVREVAGEIKAIRNKVREIRQNNAIGLQALQDEDLSARSVEERKPPVVEEDDVVGFDEE
ADNVIKRLLGGSDRLEVVPVVGMPGLGKTTLANKIFKHPTIGYEFFTRIWVYVSQSYRRRELFLNIISKFTRNTKQYHVL
CEEDLADVIQEFLGKGGKYLIVLDDVWSDEAWERIKIAFPNNNKCNRILLTTRD
>CaNRC8_XP_016566298
MADVALQFAVEILVPIIKETWKYIDSGKEDSANELLGELNRLKAFLQDAAKYRQSNSEQWKNFVKEVQVMVYEAEGLIDK
LMVEMKLHQKKNKFEQIVDIKYHKTLKDLVEDIKAILGKVKNIREANLQAFQAKPILDYQPEIVAPGTQDTLLEENKVVG
FDEEAKVVIKRLVKGTKDLDVIPVVGLPGLGKTTLAIKISKDPQVSYDFFLTIWVNVGPQSKLKGVFLSILKAFKKQTTE
YQDMDVKELPKIICEFIDKGGKCLIVLDDVWTTDVVDAVMNVFPEKSKGHRIMITTRDGRIGRYANANPHMLKFLKMEES
FQLLVNRVFGSNIRRCPVELIEHGESIAKQCFGVPLAVVVIAGALRGRTSKSDWKMVEDNVKHLINKDDDPKSCLKFVEM
SYVYLPEEMKACFLYCGAFPQGFEIPAWKLIRLWISEGLINSNLTGSPEDIAEYYLNDLINRNLVIVVQKRANGQVKTCR
IHDMLHQFCKIEANNEGLFHEVCEKTDQAGLSIPDLDSSRRLCIPLSLLKAFISTEPSAEHVRSFLCFSTKQKESEKLSN
IQQLHKAFPLVRVLDVESLEFSFSKYFRELYHLRYISISVESSVLPMFFGKFWNLQTLIIYTKASTIEIKAEIWNMLRLR
HVHTNVPAKLPSSTTHTVDESSRIQTLSKVAPESCREDVLARACNLRKLTIQGKMADFLEINMGGFNNFQKLKCLEQLKL
LNDNVDRSMSGVLHLPPAFPKFLCKLKKLTLSNTRFAWSEASRLGQLECLEVLKLKENAFSGTIWDSEIGGFNQLKVLWI
ERADLKAWKVANLQFQRLQCLVVKSCDELEAVPIELADVRTLQEMTLEHTKKAIKSVNAIKCRKQEMHREHMQKAAESKS
GTEIEGKKKVSEDMESFKFELTIFPPETADCNPKH
>CaNRC8_XP_016567375_PARTIAL
SNSEQWKXFVKEIQVMVYKAEGLIDKLTVEAKLHQEKNKLMQIMDIEYHKTVGDLTVDIRTALEQVKKIRKDNPQAFQAK
PILDYHPEVVASGTQVIPRNTTYATFFNNFFYPAVGTDANDTLLEENEVASFEEEAKIVIKRLAKGTSDLDVIPVVGFPG
LGKTTLAKKISKDPQISFEFFLTIWVNVGPQYKLKGIFLKILKALKKQLAKIIRESIEKGGKCLVVLDXTDVVDSFMNVF
PRNSQGHRIMITTRDGRIGRYANANPHMLKFLTNEESFQLLENRVFGSNVRSCPEELVVHGESIAKQCSGVPLGVELISG
VLRGRTRQSEWKMVEDNVRELLININDPKSCLKFVEMSYGHLPEDMKACFLYCGVFPQGFEIPAWKLIGLWISEGQISSN
LKGSPEDIAEYYLNDLINRNLVIVVQKRINGQVKTCRLHNMLHHFCKMVGNNGGLFQEVCEKKDQTGLSIPDLDTSRRLC
IQLSLLKDFISTEPSSEHVRSFLCFPRKQKESERLSNIQLIHKVFPLIRVLDVESLEFSFTKCFVKLFHLRYISISVQSN
ALPTFFGKFCNLQTLIINTKAPTIEIKAEIWNMLRLRHLHTNVPTKLPSLTTQKAYESSFLQTLSKVLPESGSEDVLTRA
CNLRKVSIQGQMADFLETDKGGFNNFQKLKCLEQLKLLNEEVSSMSKVIQLPPVFVRFLHKLKKLTLSNTRFSWSEVNSL
GKLECLEVLKLKENAFSGMIQGIVDERADLNSWNVAGRQFQSLKYLVIKSCNKLEAVPVELADVRDLQEMTLENTKKAIN
SAKEIQRRKQEIHQEHMTEIKDKKKETETMESFKFKLTIFPPEMADCTSMQ
>CaNRC4_XP_016574221_PARTIAL
PSLEDDXFVGFYEEAITLIKQLVEGPSESLDTVPIVGMPGLGKTTLARKIYNDPNLTYEFFSILWIYIGQEYKRKDIILR
IIKFFTKRIEDYLNEDVDALAKVINGYISKGGRCLIVLDDVWEATIIDHVKKVFPXNQKVHRIMMTTRERNLATYANPDP
HDLKFLTPNEIFKLLVKRVFGKESCPDELVGLGEKITGSCDGVPLVILVIAGALRGYPYKNDWQRVQKDMAQHLIKKNQE
SSSKFVEMSYDCLPQEVQICFLYSGVFPXGFDILSWKLIHLWIAEGLIKPXQTYTLEEIAKFYLNDLVNKNLVILMRNKS
DGQIKXCQLHDMLHEFCRTEANNKWLFXKMHLTFDQAVLSIQDKDTYHRLCIKNSIMNKFLLDKPFVEHVRSFYCFSSEQ
KQIELSPNDIKLIHKVFPLIRVLDVEPIKFLFSRDFHQLYHXRYIAISGDFKTVPPTFGKFXNLQTLILNTSTSEPTIDV
KADIWNMLQLRHLHTNIPTKFPSPTTTTGRTSCLQTISMVSPESYKEDVLAKTCNLRKLSIXGQMMAFLESRGGISNLEE
QXCLEHLKLLSDVLYMNKTVHLPTIFFKLVRTVKKLTLANIRFSWSDANRLAQLESLKVLKLKXNTFIGESWEPXIGGFS
MLXVLWIERSELKSWEASSLNFPILSHLVLISCDKRKAVPLELADIHNFQEMRLDNTSKAAVQSAKEIKSKKQKFILTIF
HPETDSKDTQ
