# Supplementary material for: A root-specific NLR network mediates immune signaling of resistance genes against plant parasitic nematodes
Source: Plant Cell. 2025 Jun 24;37(7):koaf145. doi: 10.1093/plcell/koaf145 (PMC12236159; doi:10.1093/plcell/koaf145)
Supplement: koaf145_Supplementary_Data [file koaf145_supplementary_data.zip › Supplementary Dataset 2/Supplementary Dataset 2/reference_seq/Ca_NRC_NBARC.fasta]

>CaNRC1_XP_016544830
RGGEERQPPVVEEDDVVGFDEEAQKVIDRLLEGSDDLEVVPVVGMPGLGKTTLANKIFKHPKIEYEFFTRLWLYVSQSYK
VKELYLNIISKFTGKTKQYHDMSEKDLADVVRGILEEGGKYLIVLDDVWSREAWDRIKIAFPKNNKRNRVLLSTRHHTIA
KYCNERPHNLKFLTDEESWILLEKKAFHKAKCPPELETHGQSIARKCKGLPLAIVVIAGALIGKGKTTMEWEQVDQSVGE
HLISRDHANNCNKLVRMSYDDLPYDLKACFLYFGAFPRGFLIPAWKLIRLWTAEGFIQYKGNLSLECKAEHYLNDLVNRN
LVMVMRRTSDGQIKTCRVHDMLYEFCWQEATTEENL
>CaNRC9_XP_016547302
STLSRTTPQPIQVNLSDEDEVVGFEEEAYTVIGKLIDGSNNLEVVPIVGMSGLGKSTLARKVYKDSRISFEFFSSIWVNV
SRSYNKTEVLLSILKRLRKQLDDESDEQMVDEIRTRLGYGGKCLIVLDDVWSTDIIDVIIDVFPDNNKGHRIMLTTQLEE
VASCFNRDFHKLTFLSEENSWRLFKLKIFRKECCPPELEEIGRNIAKKCSGLPLAVVVIAGVLLGRTTKRDWQFVYENMG
AHLINRDQPNSCFRFIKMTYDLLSYYQQACFLYCASFPRGFDIPAWKLIRLWIAEGLIPIQNHLTLEEQAEEYLNDLTKK
NLLMVMEQSLDGQIKTCRIHDIFYEFCKTEAMVEDIV
>CaNRC4_XP_016547338
PKKGHELTQGPSLEDDEVVGFDEEANKVIKRLFEGPAESLDIVPVVGMPGLGKTTLARKIYNDSKLSYEFFSIIWVYIGQ
SYKIKDIFLNILKFFTKRIEDHLNDDVDTLANVISVYMSKGGRCFIVLDDVWEAIVIDYVKKVFPENKKGHRIMMTTRDV
YLATYANPDPHDLKFLTPQESFELLVKRVFGNGSCPDELVGLGEKIAGSCDGVPLAVVVIAGALRGRPNKSDWQRVQKNV
AQHLYKNSQESCLKFVQMSYDRLPQEVQTCFLYCGIFPRGFDIASWKLIRMWIAEGLIKPQQTYTLEEIAELHLNDLVNR
NLLILMQKRSDGQIKACRLHDMLHEFCRKEATNKWLF
>CaNRC2_XP_016547365
RSVEERKPPVVEEDDVVGFDEEADNVIKRLLGGSDRLEVVPVVGMPGLGKTTLANKIFKHPTIGYEFFTRIWVYVSQSYR
RRELFLNIISKFTRNTKQYHVLCEEDLADVIQEFLGKGGKYLIVLDDVWSDEAWERIKIAFPNNNKCNRILLTTRDTKVA
KQCTPVPHDLKFLTEDESWILLEKKVFHKDKCPPELELSGQSIAKKCNGLPLAIVVIAGALIGKGKTSREWKQVDESVGE
HLINRDQPENCNKLVQMSYDRLPYDLKACFLYCGAFPGGFQIPAWKLIRLWIAEGFIQYKGHLSLECKGEDNLNDLVNRN
LVMVMERTSDGQIKTCRLHDMLHEFCRQEAMKEENL
>CaNRC9_XP_016547658
TTPQPRQLTLSDEDDVVGFEEEANTVIDRLINGSKSLESVPIVGMPGLGKSTLARKVYKDSRINFEFFSCIWVNVSRSYN
KTEVLLSILKNFTKPLDNKSDEKITEEICSFLEKGGRCLIVLDDVWDGEVMNFIEKIFPKGDKGHRIMMTSRQNNVASAF
NKNIHRLNLLSDDNSWLLLKKKVFRKESCSSDLEEPGFSIAKKCNGLPLAIVVIAGALLGKTKREWEFVNRNIGEHLINP
DSEDSCSRFVRMSYDLLSYDEKACFLYCATFPRGFDIPTWKLIRLWISEGFIPFDKNLTPEEKAEEYLNDLTKKNLVMVM
NWTADDQIKTCRIHDMLYEFCKKEASEDDL
>CaNRC3_XP_016547675
YNRGDEERKAPVVEEDDVVGFDEEAKTVIDRLIGGSDDVEVVPVVGMPGLGKTTLAYKIYKDPKVEYEFFTRVWVYVSQR
FKRREIFLNIISKFTRNTKQYHDTTEEDLANEVKELLGKGGKYLIVLDDVWTMEAWERIKVAFPNNGKRNRVLMTTRQTN
VAKRCNDEPHNLKFLTKDESWELLEKKVFHKEKCPPELEWPGKSIAEKCMGLPLAIVVIAGALIGKGKTTREWEFVADSV
GEHLINRDPENCKKLVQMSYDRLPYDLKACFLYCGAFLGGSQIPARKLIRLWIAEGFIQYQGPLTLEDIAEDHLNDLVNR
NLVMVMQRSYSGHIKICRVHDMLHEFCRHEAMTEENL
>CaNRC4_XP_016554892
PKKGVEPTQGPSLEDDEVVGFDEEANKVITRLFEGPAESLDIVPVVGMPGLGKTTLARKIYNDSKLSYEFFSIIWVYVGQ
SYKIKDIFLNILKFFTKRIEDHLNDDVDTLANLISDYMSKGGRCLIVLDDVWEATVIDHVKKVFPENKKGHRIMMTTRDG
YLATYANPDPHNLKFLNPKESFELLVKRVFGKGSCPDDLVKLGEKIAGSCGGVPLAVVVIAGALRGRPNKSDWQRVQKNV
AEHLYKNSQESCLKFVQMSYDRLPQEVQTCFLYCGVFPRGFDIPSWKLIRMWIAEGLIKPQQTYTLEEIAELHLNDLVKR
NLLILMQKRSDGQIKACRLHDMLHEFCRKEATNKWLF
>CaNRC8_XP_016566298
PEIVAPGTQDTLLEENKVVGFDEEAKVVIKRLVKGTKDLDVIPVVGLPGLGKTTLAIKISKDPQVSYDFFLTIWVNVGPQ
SKLKGVFLSILKAFKKQTTEYQDMDVKELPKIICEFIDKGGKCLIVLDDVWTTDVVDAVMNVFPEKSKGHRIMITTRDGR
IGRYANANPHMLKFLKMEESFQLLVNRVFGSNIRRCPVELIEHGESIAKQCFGVPLAVVVIAGALRGRTSKSDWKMVEDN
VKHLINKDDDPKSCLKFVEMSYVYLPEEMKACFLYCGAFPQGFEIPAWKLIRLWISEGLINSNLTGSPEDIAEYYLNDLI
NRNLVIVVQKRANGQVKTCRIHDMLHQFCKIEANNEGLF
>CaNRC8_XP_016567375_PARTIAL
YPAVGTDANDTLLEENEVASFEEEAKIVIKRLAKGTSDLDVIPVVGFPGLGKTTLAKKISKDPQISFEFFLTIWVNVGPQ
YKLKGIFLKILKALKKQLAKIIRESIEKGGKCLVVLDXTDVVDSFMNVFPRNSQGHRIMITTRDGRIGRYANANPHMLKF
LTNEESFQLLENRVFGSNVRSCPEELVVHGESIAKQCSGVPLGVELISGVLRGRTRQSEWKMVEDNVRELLININDPKSC
LKFVEMSYGHLPEDMKACFLYCGVFPQGFEIPAWKLIGLWISEGQISSNLKGSPEDIAEYYLNDLINRNLVIVVQKRING
QVKTCRLHNMLHHFCKMVGNNGGLF
>CaNRC4_XP_016574221_PARTIAL
PSLEDDXFVGFYEEAITLIKQLVEGPSESLDTVPIVGMPGLGKTTLARKIYNDPNLTYEFFSILWIYIGQEYKRKDIILR
IIKFFTKRIEDYLNEDVDALAKVINGYISKGGRCLIVLDDVWEATIIDHVKKVFPXNQKVHRIMMTTRERNLATYANPDP
HDLKFLTPNEIFKLLVKRVFGKESCPDELVGLGEKITGSCDGVPLVILVIAGALRGYPYKNDWQRVQKDMAQHLIKKNQE
SSSKFVEMSYDCLPQEVQICFLYSGVFPXGFDILSWKLIHLWIAEGLIKPXQTYTLEEIAKFYLNDLVNKNLVILMRNKS
DGQIKXCQLHDMLHEFCRTEANNKWLF
