# Supplementary material for: A root-specific NLR network mediates immune signaling of resistance genes against plant parasitic nematodes
Source: Plant Cell. 2025 Jun 24;37(7):koaf145. doi: 10.1093/plcell/koaf145 (PMC12236159; doi:10.1093/plcell/koaf145)
Supplement: koaf145_Supplementary_Data [file koaf145_supplementary_data.zip › Supplementary Dataset 2/Supplementary Dataset 2/reference_seq/HCN.fasta]

>NRC6a
MDPFTAAALTTAVTATVSLLVENLSHLISYNWKLYTGLKKSCEDLYDEVKRLNAFLVDNANQRSNSTQWDVLVDKIRRTV
YKAEDVVDKLLIQGKLDQESNIAKKMFHKTYKNRNFTEEINEILVEVRKILEENQHLFEANPTIDHHQPEKVVQEEQGSS
LENHEVVGFDEEATKVINRLVEGAECLDVIPVVGMPGLGKTTLARKIFNDPKISREFFSYIWVFIGQSTCVKRDILFNIL
KGFTNSFDEFKNRNEASITDEIRKRVANGGKCLIVLDDVWDTNVVDIVKTVFPDNKKAHRIMMTTRHEDIARSVNKYPHN
LKFLDGDESFQLLEKRAFGVSRCPVELVEHGEAIVAKCSGVPLTIVVIAGALRGRTSEIDWKVVRENVGKHLIQEDKLQR
CVNVVRLSYNHLPQEKKSCFLYFGAFPQGFDIPAWKLIRLWIAEGLIMSKLSGNEIEEIAEYYLNDFANRNLVMVMKKKS
NDRIKTCRVHDMLHEFCVEEATRLTLFKQVCLTSDQDIQNSITCRRVSIQSSVPQNFISKKTVEEHVRSLLCFSSKQKQV
DFSNIDVKLIPTAFPLMRVLDIESVKFSIPREFYQLLHLRYIAMSGDFEQLPKLFTSFCNAQTLILNTSKPTLDIKADIW
NMPRLRHLHTNKPAILPPPTSSSSSSSTNSCLLQTLSLVTPESCKGNVLSKARNVKKMSVKGNLTPFLETSKGEFFSNFQ
VLKLLESLTLLNDDKSNKSLHLPSAFSECLPNLKKLTLSKTRFDWNQAYRLGQVKNLQVLKLKENAFTGPSWRMEPGGFK
KLQVLWIEMADFVSWEASNCPFPRLRSLFLISCLNLEAVPLDLSHLDNLQEMTLENTSKASKSAREIECEKKKKQADHPE
TGKFKLTIPY*
>NRC6b
MDPFTAAALTTAVTATVSLLVENLSHLISYNWKLYTGLKKSCEDLYDEVKRLNAFLADNANQRSNSTQWDVLVDKIRRTV
YKAEDVVDKLLIQGKLDQESNIAKKMFHKTYKNRNFTEEINEILVEVRKILDENQHLFEANPTIDHHQPEKVVQEEQGSS
LENHEVVGFDEEATKVINRLVEGAERLDVIPVVGMPGLGKTTLARKIFNDPKISREFFSYIWVFIGQSTCVKRDILFNIL
KGFTNSFDEFKNRNEADITDEIRKRVANGGKCLIVLDDVWDPNVVDIVKTVFPDNKKAHRIMMTTRHEDIARSVNKYPHN
LKFLDGDESFQLLEKRAFGVSRCPVELVEHGEAIVAKCSGVPLTIVVIAGALRGRTSEIDWKVVRENVGKHLIQEDKLQR
CVNVVRLSYNHLPQEKKSCFLYFGAFPQGFDIPAWKLIRLWIAEGLIMSKLSGNEIEEIAEYYLNDFANRNLVMVMKKKS
NDRIKTCRVHDMLHEFCVEEATRLTLFKQVCLTSDQDIQNSIACRRVSIQSSVPQNFISKKTVEEHVRSLLCFSSKQKQV
DFSNIDVKLIPTAFPLMRVLDIESVKFSIPREFYQLLHLRYIAISGDFEQLPKLFTSFCNAQTLILNTSKPTLDIKADIW
NMPRLRHLHTNKPAILPPPTSSSSSSTNSCLLQTLSLVTPESCKGNVLSKARNVKKMSVKGNLTPFLETSKGEFFSNFQV
LKLLESLTLLNDDKSNKSLHLPSAFSECLPNLKKLTLSKTRFDWNQAYRLGQVKNLQVLKLKENAFTGPSWRMEPGGFKK
LQVLWIEMADFVSWEASNCPFPRLRSLFLISCLNLEAVPLDLSHLDNLQEMTLENTSKASKSAREIECEKKKKQADHPET
GKFKLTIPY*
>HeroA
MEKGEKPLLLFEEQKKRITNLIDDFLNGLKQIMNEEEEFIASKLDVIQKLRMDLRLLRTFVLFGNSTNLDDFYYRMNIHI
NKFNILTETLFCKDDLILEKYHMECVAPLLLKEIRNYLSLKNDYVATAIEMKKFEYLIRNLHDLPKYCYDLLQPLMSEYK
ILRQVCTHLRDFYQLECNKTTKTEFLYTRYQVTVDRVTQFCFDLWTGKYRNYRYEYAFSKCSSKITSLLIDIIPLELEVL
HISTSNLIKESRSKELEGFVKQILKASPRILQKHLIHLQGRMVADSYSATQSINVMMEFLLIFLTDIPKRFIHRGKLNSM
LAHVGLLTRKISILMEESSTMNEAEFSAPYLLHEIERMKGDIKQIILKAPESSQLCFPMDDGFLFMNLLLRHLNDLLTSN
SYSVSLIKKEIEMVKQSLEFLTASFRQTLDESTSGVVKDCWMCALDVAYEAEHVINSILVRDKALSHLLFSLPDVIDKIK
FIVAQVTGLQLEAKNGDDPLDAKSSYEPIELTSSSFVEVTVGHEEDEARIIGQLLDEHESKLDVISIVGMPGVGKTTLAN
KVYNNTLVASHFKIRAKCTVSQNFNKSKVLREILQQVTASETNRSEDDLAEKLRVALLDKRYLIVLDDVWDIATGEMLIA
CFPKVERGNRVILTSRSGEVGLKVKCRSDPVDLQVLTDEKSWELFEKRVFRDEGSCPAELLDIGHQIVEKCKGLPLALVL
IAGVIVRGREGKEKEKEKDFWVKIQNNLDSFTSSNINSQIMNVMQSSYDHLPYQLKPLLLYFARLQKSERTPVSMLMQLW
MAEGLVDHDIPSKCSLEEVTESYLDALISSSLIMVDHIRSVSNWTSVMMRACYVHDVVHDFCSVKAGKEKFFKLINSGDP
FHASDFLHHRLTIHTDDKKCVLFNSNKCSAGSKHLISLEVSSSLDNSGYIFHTRHMRLVRVLQLDDIVLQHHLVEEIGSL
FHLRFLKIWTRDVKAIPLSWLNLQNLETLLISEEFSTIVLLPRLFKLSKLKHVSIDQSSFFDKEEVEVEVEEEEEVEVEV
EEEDEDKEEEDTDNIQSRILEGENSKLTTLSKVDISYSQGTNDALEKFQNLEHLDCTIIVPECPPKHGDWFPKFDVLNKL
QSLTAVYKWSHYGYPIIEYHFPTSLKDLRLHSFPITPALLSVIAALPQLEILAIFYSDFMEDKWDASKDIYQSLKTLSLS
YIKLSEWEVDRSETFPKLEELILERCYKLTEIPSAFEDIETLKIIHLTNIKRELGDSAIEIKKQIVEITGVDRLQVHLSG
LYE*
>HeroB
MVCLTLEEERRRISDLIDDLLNGLKKIKKEFIASKWDDIEKLRMELRFLRTFVLFRNWNLDDFYDKILLNIEKLKDLTDT
IFNEDEFIVAKYNMDSLPSYLRKEINSYLRLKNVAKIITEENMFEYTDSLLKNLHDLPKYCSDLLLPLMSEYNILRQVCT
HLRDFYQLKCNKTTKEFLYAWYRMTVDRVTQFCFDLWTGKYKNYGYEYAFSECSSKITSLLIDIIPLELEVLHISTSKLI
KESTSKELEGLVKQILKASPRILQNNLIHLQRRMEVAVDVNYAPTRSISVMMEFLLIFLTDMPKRFIHREKLNDMLAHAG
MLTRKISFLVIKLLEEISEDNINEADFSAPDFLQEIEQMKGDIRHIFLKAPESSQLRFPMDDGFLFMNLLLRHLNDLLIA
NVSSVTLIKKEIRMVKESLEFLTSSFGKVRKTLDGNSGVVKDCWLHALDVAYEAEHIINSILVRDKTLLHLVFSLPNVTD
KIKLIVAQVTSLQLEDKNGDEPLDAKSSHESIVLTSSPFVEVTVGHEEEEAWIIGQLLDEHESELDVISIVGMPGVGKTT
LANKVYNNTLVASHFHVHAKCTVSQKYNKSKVLQEILQQVTGSGGKESEDDLAEMLRVALYNKRYLIVLDDVWDIATGEM
LMACFPKVKRGNRIILTSRSSKVGLQVKCHSDPLRLQLLTPEKSWDLFVKKVFGDEGSCPAELSEVGHQIVEKCKGLPLA
IVLIAGVIVRGKKKEKDFWLKILHNLDSFISTNISLVMQLSYDHLPCHLKPLLLYFATTQKSQRTPVSTLMQLWMAEGFV
DHDSLEEVTQSYLDALISSNLIMVDHIPSESIWWTSTMIKVCYMHDVVHDFVSVKAEKEKFFKLINSGDHASDLLHHRLT
IYTDYEGELCNKCVLCKFIKCSAVSKYLLSLRVRSSVYKYRYIHHTRQLRLLKVLQLDDFIVFEDSLMKEIGSLFHLRFL
SIKTDMKAIPESWVNLQNLETLLINPGFSPFVLLPRILKLSKLKYASVCLSSFFDEEEEDNIRLLEGENSKLKTLSKVDI
SYSQGTNDALEKFPNLEHLDCTIIVPKCPPKHGDWFPRFDVLNKLQSLSLNYHKPRYYFCNPIEYHFPTGLKELRLFDIP
MRPALLSAIVALPQLEILEINYCNFVMDKWDASEDIYQSLKTLRLACPELSEWEVDRETFPKLEELIVENCFMLMEIPYA
FGDIDTLKSIRLVQNELELRDSAMKIKKDVIDFTGEDRLHVHISSMYLP*
>HeroC
MEKGKVCLTLEEERRRISDHIDDFLNGLKKIKNEFIASKWDDIEKLRMELRFLRTFVLFGNSNSDNFYQRMSMNTKKFDE
LASSLFYEDENKLILVKYNMDKLAPYLIKEIASILLRLKNVAIIMTEENMLEYSKSILKHLHDLPKYCSNLLQPLMSEYN
ILRQVCTHLRDFYQLECHKTTKTEFLYARYQMTVDRVTQFCFDLWTGVYKEYFGNEYYYAYCNVSQCSSKITSLLIDIIP
LELEVLYISTSKLIKESASTQLKRFVKQILKASPRILQNYLIHLQRSMVAVKYAPTQSINVMMEFLLIFLTDIPKRFIHR
EKLNDMLAHAGMLTRKISFLVSKLLEETSENNINEADFSAPDFLQEIEQMKGDIRQIFLKAPESSQLRFPMDDGFLFMNL
LLRHLNDLLIANVSSVTLIKKEIGMVKESLEFLTSSFGKVRKTLDGTSGVVKDCWLRALDVAYEAEHVINSILVRDKALS
HLIFSLPDVTDKIMLIVAHVTSLQLEDKNGDEPLDAKSSDELIEPTSSSFVEVTVGHEEDEAWIIGQLLDEHESELDVIS
IFGMPGVGKTTLANKVYNNTLVASHFHVRAKCTVSQKYNKSKVLQEILQQVTGSGGKESEDDLAEKLRVALYNKRYLIVL
DDVWDIATGEMLMACFPKVKRGNRIILTSRSSKVGLQVKCHSDPLRLQLLTPEKSWDLFVKKVFGDEGSCPAELSEVGHQ
IVEKCKGLPLAIVLIAGVIVRGKKKEKDFWLKIIHNLDSFISTNINLVMQLSYDHLPCHLKPLLLYFATTQKSQRTPVST
LMQMWMAEGLVDHDSLEETTQSYLDALISSSLIMVDHIPSWSKWWASVMIKVCYMHDVVHDFCSLKAKKERFFKLINSGD
PFHASDLLQRRLTVYTDDDRQLQKKFVLFNSNKCLGGCKHLISLKVSGSLDNYKYTRHLRLVRVLQLDGIVLEDSLMDDI
GFLFHLRFLSIRSNMEAIPESWVNLQNLETLLINTENTIVLLPRLFKLSKLKHVSIDKSSFFDEEEEDNIRLLEGENSKL
KTLSKVDISYSQGTNDALEKFPNLEHLDCTIMVPECPPTHGDWFPKFDILNKLQSLIAEYIIEWNYHVYPIEYHFPTSLK
ELRLFDIPMRPALLSAIVALPQLEILEINYCEFVDYKWDASEDIYQSLKTLRLACPELLEWEVYRETFPKLEELILENCF
MLTEIPYAFGDIDTLKSIHVVQSELELGDSAMKIKKDVIDFTGEDRLHVHIS*
>HeroD
MEKGKVCLPLEEEGRRISDLIDDFLNRLKEIQNEEEKFFASKLDLIEKLRMELRFLRTFFLFGNSTNLDDFYRRMSMNIS
KLEELIWSLFYEEEDVIILVKYNMDRLAPYLINEIASIVLRLKNVAIIMTEENMFEYRKSILKHLHDLPKYCSDLLQPLM
SEYNILRQVCTHLRDFYQLECNKTTKTEFLYTRYQVTVDRVTQFCFDLWTRKYKDFDNEYAFSECSSKITSLLIDIIPLE
LEVLYISTSKLIKESTSTQLKRFVKQILKASPRILHNYLIHLQRRMEVAVAVNYTHTQSINVMMEFLLIFLTDIPKRFIH
RKKLNDMLAHAGVLTRKISVLVSKLLEEISENNINEADFSAPDFFQEIEQMKGDIRQIFLKAPESSQLRFPMDDGFLFMN
LLLRHLKDLLISNAYSVSLIKREIGMVKQSLEFLTSSLGKSGKHWMALVE
>HeroD
MPGVGKTTLANKVYNNTLVASHFNVRAKCTVSQNFNKSKVLREILQQVTALETNGSENDLAEKLRVALLDKRYLIVLDDV
WDIATGEMLIACFPKVERGNRVILTSRSGEVGLKVKCRSDPVNLQVLTDEKSWELFEKRVFGDEGSCPAELLDIGHQIVE
KCKGLPLALVLIAGVIVRGREGKEKEKEKDFWVKIQHNLDSFTSSNINSQIMNVMQSSYDHLPYQLKPLLLYFARSQKSK
RTPVSTLMQLWMAEGLVDHDIGLKSSLEEVTHSYLDALISSSLIMVDHIPSESVWTSVMIRACYVHDVVHDFCSVKAGKE
KFFKLIKSGDSVHASDFLHRRLTIHTDDKKCLLLNSDKSSAGSKHLISLKVSGYVDDSRYICHTRHMRLISVLQLDDILL
QHHLVEEIGSLFHLRFLKI*
>HeroD
MDNIQSRLLEGENSKLTTLSHVDISYSQGTNDALEKFPNLEHLDCTIMVPECPPTHGDWFPKLDVLNKLQSLIAVYNNEW
NYYDYPIIEYHFPTSLKELRLHSFTITPALLSAIAALPQLEILAIIYADFMEDKWDASEDMYQSLKTLSLSFTKLSEWEV
DRETFPKLEELILKYCYKLTEIPCAFGDLDTLKSIHLTYIKRQLADSADEIKIQIVDFAGEDRLHVHISSMYLPSD
>HeroF
MEKGKVCLPLEEERRRISDLIDDFLNGLKKIQNEEQKFIASKLDLIEKLRMELRFLRTFVLFGNSTNLDDFYRRMSMNIS
KLDTLIWSLFYEEEDKLILAKYNMDRLAPYLIKEIASIVLRLKNVAIIMTEENMFEYRKSILKHLHDLPKYCSDLLQPLM
SEYNILRQVCTHLRDFYQLECNKTTKTEFLYTRYQVTVDRVSRFCFDLWTGKYINYDYEYAVSECSSKITSLLIDIIPLE
LEVLYISTSKLIKESTSKELEGFVKQILKASPRILQKHLIHLQQCMEGAVAVNYAPTQSIYVMMEFLLIFLTDMPKRFIH
REKLNDMLAHAGMLTRKISFLVSKLLEEISEDNINEADFSAPDFFQEIEQMKGDIRHIFLKAPESSQLHFSMDDGFLFMN
LLLRHLNDLLISNAYSVFLIKKEIGMVKESLEFLISSFRKVRKTLDESTSGVVKDCWVRALDVAYEAEHVINSILVRDKA
LSHLLFSLPSVTDKIKLIVEQVTRLQLEDKNGDGPLDAKSSFEPTQSTSSPFVEVTVGHEKEESQIIDQLLDEHESELDV
ISIVGMPGVGKTTLANKVYNNTLVASHFKIRAKCTVSQKYNKSKLLQEILQQVTASEEEESEDDLAEKLRVALYDKRYLI
VLDDVWDIATGEMLIACFPKVERGNRIILTSRSSKVGLQVKCRSDPLRLQLLTPEKSWDLFVKKVFGDEGSCPAELSKVG
HQIVEKCKGLPLAIVLIAGVIVRGKKKEKDFWLKILHNLDSFISTNINLVMQLSYDHLPCHVKPLLLYFATTQKSQRTPV
STLMQLWMAEGFVDHDSLEEVTQSYLDALISSSLIMVDHIPSESIRWTSLMIKVCYVHDVVHDFCSEKAKKEKFLKLINS
GDTFHASDFLHHRLTIHTDNGQLHKKCVLFNSNKCLAVSKHLISLKVRGPLDNFRYICHTRHFGLVRVLQLDRIDLQGSL
IEEIGSLFHLRFLRIQASGVKAIPVSWLNLQNLETLFINTNYSPMVLLPRILLLSKLKHVKIDICSFFEEEEDIQSRILE
AGKSSNLTTLSGVVISNSEGMSDDALEKFPILQHLDCIIMEWQYPPTHDYWFPKLDVLNKLESLRASYKCNEYPLLIRQP
NGYHFPTSLKELRLFGFLLRPDLLSAIAALPKLDITELYLCNFVDNKWDASEHIYQSLKTLILRDVLLSEWQVGKETFPK
LEKLILTYFSELGEIPCAFIDVDTLKSIDLSYVGCELGDSAIEIKKNVADFTGEDRLDVHTSHLIATDAEKLLKMRWRML
RSQMFEYELQ*
>HeroH
MEKGKVCLPLEEERRRTSDLIDDFLNGLKKIQNEEEKFIASKLDVIEKLRMELRFLRTFVLFGNSTNLDDFYRRMSMNIS
KLDELIRSLFYEEEDKLILAKYNMDRPGPYLIKEIASIVLRLKNVAIIMTEENMFEYRKSILKHLHDLPTYCSDLLQPLM
SEYNILRQVCTHLRDFYQLKCNKTTKTEFLYTRYQVTVDRVSQFCFELWTGKYINYGYEYAVSECSSKITSLLIDIIPLE
LEVLYISTSKLIKESTSKELEGFVKQILKASPRILQKHLIHLQQRMEGAVAVNYAPTQSIYVMMEFLLIFLTDMPKRFIH
REKLNDMLAHAGVLTRKISFLVSKLLEEISENNINEADFSAADFFQEIEQMKGDIRQIFLKAPESSQLRFPMNDGFLFMN
LLLRHLNDLLIANVYSVTLIKKEIGMVKESLEFLTSSFGKVRKTLDESTSGVVKDCWLHALDVAYEAEHVINSILVRDKG
LSHLIFSLPNVTDKIKLIVAQVTGLQLDDKNGDEPLDAKSSNEPIVLTSSSFVEVTVGHEEDEAWIIGQLLDEHESELDV
ISIVGMPGVGKTTLANKVYNNTLVASHFNVRAKCTVSQKYNKSKVLQEILQQVPHVSGGNESEDDLADKLRVALLDKRYL
IVLDDVWDIATGEMLMACFPKVKRGNRIILTSRSSKVGLQVKCHSDPLHLQLLTSEKSWDLFVKKVFGDEGSCPAELSEV
GHQIVEKCKGLPLAIVLIAGVIDRGKKKEKDFWVKILYNLDSVISTNINLVMQLSYDHLPCHLKPLLLYFARSQKSQRTP
VSTLMQLWMAEGFVDHDSLEEVTQSYLDALISSSLIMVDHIPSGSKWWTSVMIKVCYVHDVVHDFCSVKAKKEKFFKLID
SGDQFHASDLLHRRLTVHTNDDRQLQKKYDLFNSNKCSGGSKHLISLTVSGSLDDSRYICHTRHLRLVRVLQLDGIVLED
SLMEEIGFLFHLRFLSICADMEAIPESWLNLQNLETLLINTENSIALLPRLLKLSKLKHVSIDICSFFDEEDADNIRLLE
GENAKLKTLSKVDISYSQGTNDALEKFPNLEHLHCTIIVPECLPTHDDWFPKLDVLNKLQSLIAVYKNEQDFYGYPSEYH
FPTSLKELRLYYIPMRPALLSAIAALPQLEILEIIYCDFLEDKWDASEDIYQSLKTLVLRMVNLSEWHVDRETFPMLEEL
ILEKCFMRREIPCAFGDIDTLKSIRVVKCNRDLGDSAIEIKKDVAAYTGEDRLHVDISGKIKDDFLELMLGNLDMLI*
>HeroJ
MEKGEKSLLLFEEQKTRITNLIDDFLIRLKQIKNEFIASKLDAFENLRMELRFLRTFVLFGNSMNLDDFYERMSLSISKF
DQSTEYVDKIILEKYNMECLAPLLLKEIRNYLSLKNDYVATTTEIKLFEYLIRNLHDLPKYCSDLLLPLMSEYKILRQVC
THLRDFYQLECNKTTKTEFLYTRYQVTVNRVTQFCFDLWTGKYKDFDNEYAFSECSSKITSLLIDIIPLELEVLHISTSN
LIKESRSKELEGFVKQILKASPRILQKHLIHLQGRMVAVSYSTTQSINVMMEFLLIFLTDIPKRFIHRGKLNSMLAHVGL
LTRKISILMEESSNMNEADFSATYLLQEIERMKRDIKQIILKAPESSQLCLPMDDGFLFMNLLLRHLNDLLTSNSYSVSL
IKKEIEMVKQCLEFLTTSFRQTLDESTSGVVKDCWMRALDVAYEAEHVINSILVRDKALSHLIFSLPNVTGKIKLIVAQV
TGLQLKNKNGYEPLDAKSSNEPIELTSSSFVEVTVGHEEDEARIIGQLLDEHESKLDVISIVGMPGVGKTTLANKVYNNT
LVASHFKIRAKCTVSQNFNKSKVLREILQQVTGSGTKECEDDLAEKLRVALLDKRYLIVLDDVWDIATGEMLIACFPKVE
RGNRVILTSRSSEVGMKVKCRSDPLYLQILTPEKSWDLFVKKVFVDEGSCPAELSDVGHQIVEKCKGLPLSIVLIAGVIV
RGKKKKKDLWLQIEHNLDSFISSNNNSQMMNVMQLSYDHLPYHLKPLLLYFARSQKSKRTPVSTLMQLWMAEGLVDHDSS
VETTQSYLDALISSSLIMVDHIPSESLWWTSVMIRACYVHDVVHDFCSVKAKKEKFFKLINSGDPFHASDFLHGRLTIHT
DNGQLHKKCVLFNSNKCLAVSKHVISLKVSGPLDEFRYICHTRHFGLVRVLQLDDIILEESLMEEIGSLFHLRFLSIQTA
EDVIAIPVSWLNLQNLETLFIGTNYSTMVLLPRIFSLSKLKHVKINECSFFEKKEDIQRRILEAGNSSNLTTLSGVVISY
SEGMSDDALEKFPILQHLDCIIMESQYPPTHDYWFPKLDALNKLESFKARYEFNGYPSLNRQPNGFHFPTSLKELRLTGF
LLRPDLLSVIAALPELEIMEFSSCDILDDKWDASEDIYQSLKTLILHQVQISEWQVERETFPELENLRLTDCYRLREIPC
AFMDVDTLKSIHLSAVWCELGDSAIEIKKNVADFTGEDRLDVHTSYLIGNQHEKTDDEDENELASAIWKSMAYYIGELYK
*
>HeroK
MEKGEKSLLLFEEQKTRITNLIDDFLIRTKQIKNEFIASKLDAFENLRMELRFLRTFVLFGNSMNLDGFYERMSLSIRKF
YQSTEKYNMECLAPLLLEEIRNYLSLKNDYVATTTEIKLFEYLIRNLHDLPKYCSDLLQPLMSEYNILRQVCTHLRDFYE
LECIAANRTITEFLYARYQMTVDRVTQFCFDLWTGKYKNYGYEYAISECSSKITSLLIDIIPLELEVLYISTSKLIKESR
SKELEGLVKQILKASPRILQNYLIHLQRRMEVAVDVNYAPTQSINVMMEFLLIFLTDMPKRFIHREKLNDIVGTCWNAYQ
KNIFSGEQAVGGDL*
>HeroK
MLTRKISFLVSKLLEEISEDNINEADFSAPDFLQEIEQMKGDIRHIFLKAPESSKLHFPMDDGFLFMNLLLRHLNDLLIA
NVSSVSLIKKEIGMVKENLEFLTSSFGKVRKTLDGTSGVVKDCWLHALDVAYEAEHVINSILVRDKTLLHLIFSLPNVTD
KIKLIVAEVTSLGLEDKTGDEPLDAKSSHEPIVLTSSSFVEVTVGHEEEEAWIIGQLLDEHESELDVISIVGMPGVGKTT
LANKVYNNTLVASHFNIRAKCTVSQKYNKSKVLQEILQQVTGSGGKESEDDLAEKLRVALYDKRYLIVLDDVWDIATGEM
LMACFPKVKRGNRIILTSRSSKVGLQVKCHSDPLRLQLLTPEKSWDLFVKKVFGDEGSCPAELSEVGHQIVEKCKGLPLA
IVLIAGVIVRGKKKEKDFWLKIIHNLDSFISTNINLVMQLSYDHLPCHLKPLLLYFATTQKSKRTPVSTLMQLWMAEGLV
DHDSLEETTQSYLDALISSSLIMVDHIPSWSKWWASVMIKVCYMHDVVHDFCSLKAKKERFFKLINSGDPFHASDLLHRR
LTVHADDDLELQKKNVLFNSNKCSGGFKHLISLKLSGSLDNYKYTRHLRLVRVLQLDDIVLEDSLMNDIGFLFHLRFLSI
RANMEAIPESWLNLQNLETLLINTHYTIVLLPRLFKLSKLKDVSIDESSFFDEEEDDNIRLLEGENSKLTTLSKVDISYS
QGTNDALEKFPNLEHLDCTIMVPECPPTHGDWFPKFDILNKLQSLIAEHINKWNYHVCPIEYHFPTGLKELRLFDIPMRP
ALLSAIVALPQLEILVIADSDFVDNTWDASEDIYQSLKTLTLACPQLSEWEVDRETFPKLEELILENCCMLMEIPYAFGD
IDTLKSIRLVLSELELGDSAMKIKEDVIHFTGEDRLHVHIS*
>HeroM
MNEEEEEEFIALRLDHIEKLRMELRFLRTFVLFGNSTNLNGFYHGMYIHIEKFEILTQILIRKDELILEKYYMECLAPLL
LEEIRNYLSLKNNYVATTTEIKLYEYLIRHLHDLPKCRSYLLLPQMTEYKILRQVCRHLIDFYPILAANKTSTEYLYPRF
QFTTHRVTQFCFDLWTEQHDVSECSSKITSLLIDIIPLELEVLYISTSKLIKESTSKELEGFVKQILKASPRILQKHLIH
LQGRMAGVEAVNFAPTRSISVMMEFLLIFLTDMPKRFIHREKLNDMLAHVRILTRKISTLVSKLLEEISENNINEADFSA
PGLLKEIEQMKGDIRQIFLKAPEPFQLRFPMDDGFLFMNLLLRHLNDLLISNAYSVFLIKKEIGMVKESLEFLLSSFRKV
RKTLDESTSGVVKNCWVRALDVAYEAEHVINSILVRDKALSHLLFSLPSVTDKIKLIVAQVTGLQLEDKNGDEPLDAKSS
NEPIKLTSSSFVEVTVGHEEDEARIIGQLLDEHESELDVISIVGMPGVGKTTLANKVYNNKLVASHFKIRAKCTVSQKYN
KSKVLQEILQQVTGSGGKESEDDLAEKLRVALYNKRYLIVLDDVWDIATGEMLMACFPKVKRGNRIILTSRSSKVGLQVK
CHSDPLRLQLLTPEKSWDLFVKKVFGDEGSCPAELSEVGHQIVEKCKGLPLAIVLIAGVIVRGKKKEKDFWLKIIHNLDS
FISTNINLVMQLSYDHLPCHLKPLLLYFATTQKSQRTPVSTLMQLWMAEGFVDHDSLEEVTQSYLDALISSSLIMVDHIP
SKSYWWTSLMIKVCYVHDVVHDFCSEKAKKEKFFKLINSGDTFHASDFLHHRLTIHTDNGQLHKKCVLFNSNKCLAVSKH
LISLKVRAPLDNFRYICHTRHFGLVRVLQLDRIDLKGSLIEEIGSLFHLRFLSIDPLGVKAIPVSWLNLQNLETLLINTH
YSTMVLLPRILQLSKLKHVKIDKSSFFEKKEDIKSRILEAGNSSNLTTLSGVVISYSEGMSDDALEKFPILQHLDCIIME
SQYPPTHDYWFPKLDVLNKLESFIARYKCNEYPSLIRQPNGYHFPTSLKELRLINFPLRPVFLSAIATLPELEIMEFSSC
NFLDDKWDASEDIVSSLTTLILREVQLTEWQVEGTFPKLEKLILTYCFELGEIPCAFIDIETLKSIDLSYVGRELGDSAI
EIKKNVADFTGEDRLDVHTSHLTGNQREETEDEDASD*
>HeroN
MKAGWMEKGGKPLLLFEEQKTRITNLIDDVLNRLKQIMNEEEESIASKLDEIQKLRMDLRFVRTFVLFGNSMNLDGFYCR
MFNYICKFHVLTRIVFFRDDLILEKYHMERLAPLLLEEIRNCLNLKNDYVATAIEIKFYEYLIRHLHDLPKYRSELLLHQ
MTEYKILQEVCRHLIDFYPILAAKKTSTEYLYPRFQFTTHRVTQFCFDLWTGYHDVYGCFSKITSLFIDIIPLELEILYI
STCKLIKESRSKELEGFVKQILKTSPRILQHYLIHLQGRMAGVVAVNYATTRSISVMMEFLLIFLTDMPKRFIHREKLND
MLAHAGMLTRKISFLVSKLLEEISEDNINEADFSAPDFLQEIEQMKGDIRHIFLKAPESSQLRFPMDDGFLFMNLLLRHL
NDLLITNAYSVFLIKKEIGMVKESLEFLISSFRKVRKTLDGTSGVVKDCWVRALDVAYEAEHVINSILVRDKALSHLLFS
LPSVTDKIKLIVEQVTRFQLEDKNGDGPLDAKSSFEPTQSTSSPFVEVTVGHEKEESQIIDQLLDEHESELDVISIVGMP
GLGKTTLANKVYKKTLVASHFHVRAWCTVSQKYNKSKVLREILQQVTASEEEKKLWMTWLKSYEQHYSIKGISSSWMMCG
ILQLGRC*
