# Supplementary material for: A root-specific NLR network mediates immune signaling of resistance genes against plant parasitic nematodes
Source: Plant Cell. 2025 Jun 24;37(7):koaf145. doi: 10.1093/plcell/koaf145 (PMC12236159; doi:10.1093/plcell/koaf145)
Supplement: koaf145_Supplementary_Data [file koaf145_supplementary_data.zip › Supplementary Dataset 2/Supplementary Dataset 2/reference_seq/HCN_NBARC.fasta]

>NRC6a
HHQPEKVVQEEQGSSLENHEVVGFDEEATKVINRLVEGAECLDVIPVVGMPGLGKTTLARKIFNDPKISREFFSYIWVFI
GQSTCVKRDILFNILKGFTNSFDEFKNRNEASITDEIRKRVANGGKCLIVLDDVWDTNVVDIVKTVFPDNKKAHRIMMTT
RHEDIARSVNKYPHNLKFLDGDESFQLLEKRAFGVSRCPVELVEHGEAIVAKCSGVPLTIVVIAGALRGRTSEIDWKVVR
ENVGKHLIQEDKLQRCVNVVRLSYNHLPQEKKSCFLYFGAFPQGFDIPAWKLIRLWIAEGLIMSKLSGNEIEEIAEYYLN
DFANRNLVMVMKKKSNDRIKTCRVHDMLHEFCVEEATRLTLF
>NRC6b
HHQPEKVVQEEQGSSLENHEVVGFDEEATKVINRLVEGAERLDVIPVVGMPGLGKTTLARKIFNDPKISREFFSYIWVFI
GQSTCVKRDILFNILKGFTNSFDEFKNRNEADITDEIRKRVANGGKCLIVLDDVWDPNVVDIVKTVFPDNKKAHRIMMTT
RHEDIARSVNKYPHNLKFLDGDESFQLLEKRAFGVSRCPVELVEHGEAIVAKCSGVPLTIVVIAGALRGRTSEIDWKVVR
ENVGKHLIQEDKLQRCVNVVRLSYNHLPQEKKSCFLYFGAFPQGFDIPAWKLIRLWIAEGLIMSKLSGNEIEEIAEYYLN
DFANRNLVMVMKKKSNDRIKTCRVHDMLHEFCVEEATRLTLF
>HeroA
ELTSSSFVEVTVGHEEDEARIIGQLLDEHESKLDVISIVGMPGVGKTTLANKVYNNTLVASHFKIRAKCTVSQNFNKSKV
LREILQQVTASETNRSEDDLAEKLRVALLDKRYLIVLDDVWDIATGEMLIACFPKVERGNRVILTSRSGEVGLKVKCRSD
PVDLQVLTDEKSWELFEKRVFRDEGSCPAELLDIGHQIVEKCKGLPLALVLIAGVIVRGREGKEKEKEKDFWVKIQNNLD
SFTSSNINSQIMNVMQSSYDHLPYQLKPLLLYFARLQKSERTPVSMLMQLWMAEGLVDHDIPSKCSLEEVTESYLDALIS
SSLIMVDHIRSVSNWTSVMMRACYVHDVVHDFCSVKAGKEKFF
>HeroB
VLTSSPFVEVTVGHEEEEAWIIGQLLDEHESELDVISIVGMPGVGKTTLANKVYNNTLVASHFHVHAKCTVSQKYNKSKV
LQEILQQVTGSGGKESEDDLAEMLRVALYNKRYLIVLDDVWDIATGEMLMACFPKVKRGNRIILTSRSSKVGLQVKCHSD
PLRLQLLTPEKSWDLFVKKVFGDEGSCPAELSEVGHQIVEKCKGLPLAIVLIAGVIVRGKKKEKDFWLKILHNLDSFIST
NISLVMQLSYDHLPCHLKPLLLYFATTQKSQRTPVSTLMQLWMAEGFVDHDSLEEVTQSYLDALISSNLIMVDHIPSESI
WWTSTMIKVCYMHDVVHDFVSVKAEKEKFF
>HeroC
EPTSSSFVEVTVGHEEDEAWIIGQLLDEHESELDVISIFGMPGVGKTTLANKVYNNTLVASHFHVRAKCTVSQKYNKSKV
LQEILQQVTGSGGKESEDDLAEKLRVALYNKRYLIVLDDVWDIATGEMLMACFPKVKRGNRIILTSRSSKVGLQVKCHSD
PLRLQLLTPEKSWDLFVKKVFGDEGSCPAELSEVGHQIVEKCKGLPLAIVLIAGVIVRGKKKEKDFWLKIIHNLDSFIST
NINLVMQLSYDHLPCHLKPLLLYFATTQKSQRTPVSTLMQMWMAEGLVDHDSLEETTQSYLDALISSSLIMVDHIPSWSK
WWASVMIKVCYMHDVVHDFCSLKAKKERFF
>HeroD
MPGVGKTTLANKVYNNTLVASHFNVRAKCTVSQNFNKSKVLREILQQVTALETNGSENDLAEKLRVALLDKRYLIVLDDV
WDIATGEMLIACFPKVERGNRVILTSRSGEVGLKVKCRSDPVNLQVLTDEKSWELFEKRVFGDEGSCPAELLDIGHQIVE
KCKGLPLALVLIAGVIVRGREGKEKEKEKDFWVKIQHNLDSFTSSNINSQIMNVMQSSYDHLPYQLKPLLLYFARSQKSK
RTPVSTLMQLWMAEGLVDHDIGLKSSLEEVTHSYLDALISSSLIMVDHIPSESVWTSVMIRACYVHDVVHDFCSVKAGKE
KFF
>HeroF
QSTSSPFVEVTVGHEKEESQIIDQLLDEHESELDVISIVGMPGVGKTTLANKVYNNTLVASHFKIRAKCTVSQKYNKSKL
LQEILQQVTASEEEESEDDLAEKLRVALYDKRYLIVLDDVWDIATGEMLIACFPKVERGNRIILTSRSSKVGLQVKCRSD
PLRLQLLTPEKSWDLFVKKVFGDEGSCPAELSKVGHQIVEKCKGLPLAIVLIAGVIVRGKKKEKDFWLKILHNLDSFIST
NINLVMQLSYDHLPCHVKPLLLYFATTQKSQRTPVSTLMQLWMAEGFVDHDSLEEVTQSYLDALISSSLIMVDHIPSESI
RWTSLMIKVCYVHDVVHDFCSEKAKKEKFL
>HeroH
VLTSSSFVEVTVGHEEDEAWIIGQLLDEHESELDVISIVGMPGVGKTTLANKVYNNTLVASHFNVRAKCTVSQKYNKSKV
LQEILQQVPHVSGGNESEDDLADKLRVALLDKRYLIVLDDVWDIATGEMLMACFPKVKRGNRIILTSRSSKVGLQVKCHS
DPLHLQLLTSEKSWDLFVKKVFGDEGSCPAELSEVGHQIVEKCKGLPLAIVLIAGVIDRGKKKEKDFWVKILYNLDSVIS
TNINLVMQLSYDHLPCHLKPLLLYFARSQKSQRTPVSTLMQLWMAEGFVDHDSLEEVTQSYLDALISSSLIMVDHIPSGS
KWWTSVMIKVCYVHDVVHDFCSVKAKKEKFF
>HeroJ
ELTSSSFVEVTVGHEEDEARIIGQLLDEHESKLDVISIVGMPGVGKTTLANKVYNNTLVASHFKIRAKCTVSQNFNKSKV
LREILQQVTGSGTKECEDDLAEKLRVALLDKRYLIVLDDVWDIATGEMLIACFPKVERGNRVILTSRSSEVGMKVKCRSD
PLYLQILTPEKSWDLFVKKVFVDEGSCPAELSDVGHQIVEKCKGLPLSIVLIAGVIVRGKKKKKDLWLQIEHNLDSFISS
NNNSQMMNVMQLSYDHLPYHLKPLLLYFARSQKSKRTPVSTLMQLWMAEGLVDHDSSVETTQSYLDALISSSLIMVDHIP
SESLWWTSVMIRACYVHDVVHDFCSVKAKKEKFF
>HeroK
VLTSSSFVEVTVGHEEEEAWIIGQLLDEHESELDVISIVGMPGVGKTTLANKVYNNTLVASHFNIRAKCTVSQKYNKSKV
LQEILQQVTGSGGKESEDDLAEKLRVALYDKRYLIVLDDVWDIATGEMLMACFPKVKRGNRIILTSRSSKVGLQVKCHSD
PLRLQLLTPEKSWDLFVKKVFGDEGSCPAELSEVGHQIVEKCKGLPLAIVLIAGVIVRGKKKEKDFWLKIIHNLDSFIST
NINLVMQLSYDHLPCHLKPLLLYFATTQKSKRTPVSTLMQLWMAEGLVDHDSLEETTQSYLDALISSSLIMVDHIPSWSK
WWASVMIKVCYMHDVVHDFCSLKAKKERFF
>HeroM
KLTSSSFVEVTVGHEEDEARIIGQLLDEHESELDVISIVGMPGVGKTTLANKVYNNKLVASHFKIRAKCTVSQKYNKSKV
LQEILQQVTGSGGKESEDDLAEKLRVALYNKRYLIVLDDVWDIATGEMLMACFPKVKRGNRIILTSRSSKVGLQVKCHSD
PLRLQLLTPEKSWDLFVKKVFGDEGSCPAELSEVGHQIVEKCKGLPLAIVLIAGVIVRGKKKEKDFWLKIIHNLDSFIST
NINLVMQLSYDHLPCHLKPLLLYFATTQKSQRTPVSTLMQLWMAEGFVDHDSLEEVTQSYLDALISSSLIMVDHIPSKSY
WWTSLMIKVCYVHDVVHDFCSEKAKKEKFF
