# Supplementary material for: A root-specific NLR network mediates immune signaling of resistance genes against plant parasitic nematodes
Source: Plant Cell. 2025 Jun 24;37(7):koaf145. doi: 10.1093/plcell/koaf145 (PMC12236159; doi:10.1093/plcell/koaf145)
Supplement: koaf145_Supplementary_Data [file koaf145_supplementary_data.zip › Supplementary Dataset 2/Supplementary Dataset 2/reference_seq/RefPlantNLR_NBARC.fasta]

>NRCX
VKDQELIRKVPLPEEDDVVGFDEEATEIINRLCKGSDEIEIIPIVGMPGLGKTTLANKIFKDARVQYEFVSQIWVYVAQS
YNRREVFLNIISKFTRNVKQFEYEAEEDLATAIREFLGKGGRYLIVLDDIWTLEALNELKIAFPNNHKGNKIMLTTRNSS
LAYRCNNYPHKLKFLTESECWLLLKKKVFRKDKCPLEFEELGRGIAKKCMGLPLATVVIAGSLIGRCTERDWHQVHQSVG
EHIIYRDYSIPKKLVQMSYDSLPFNLKVCFLYLGAFPRGSEIPVWKLVRLWIAEGFIPEQRPFTLESVAEEYLNELINKN
LLMVMQRASNGQTKTCRVHDMLHEFCRLEASEENI
>3gG2
SLHSESTSLVVESVIYGRDDDKEMIFNWLTSDIDNCNKLSILSIVGMGGLGKTTLAQHVFNDPRIENKFDIKAWVCVSDE
FDVFNVTRTILEAVTKSTDDSRNRETVQGRLREKLTGNKFFLVLDDVWNRNQKEWKDLQTPLNYGASGSKIVVTTRDKKV
ASIVGSNKTHCLELLQDDHCWRLFTKHAFRDDSHQPNPDFKEIGTKIVEKCKGLPLALTTIGSLLHQKSSISEWEGILKS
EIWEFSEEDSSIVPALALSYHHLPSHLKRCFAYCALFPKDYRFDKEGLIQLWMAENFLQCHQQSRSPEKVGEQYFNDLLS
RSLFQQSSTVERTPFVMHDLLNDLAKYVCGDICFR
>Adnr1
TSATSTRHDVCFGSWYPTPCGELVGIDGHLNTLEAWLGKDGEQQLKVVSVVGSGGVGKTTLSKELYRRIRGQFECQAFVR
TSRKPDIRRLLISLLSQVRPHQTPHTWKLHSLIADIRTHLHDKRYLIVIDDVWATQTWDIINRALPAGNLCSRILITTEV
EDVALKCCGYDSRHVLMVKPLGYDDSSKLFFSTAFGLQYECPPELCDAAHNIVRKCAGSPLAMVTVASLLVSQIGKPEKW
DYVNEIFGHGLSTYPSSEGMKQVLNLSYNNLPHYLKACVMYLSIYEEDYIIQKDDLVKQWIAEGLILATEEKDKEEISRR
YFDELISSRMILPVYTNDNDDVLSCTLHHMVLDFIKHKSLEENFV
>Adnr1-RGA4
ARNPVGIGRPVEDLLSMLDEVEGEKEQLRVISVVGFGGLGKTTLARAVYEDPHAVEKFHCRAWVAAGRWSPEVTGHGVGE
ILRDVLQQVRPKDAMDVVADNGQRIEALLKEYLKDKRYLIVIDDMGMEQWSTINSIFENNGKSSRILLTTTIQSTANICS
HGNGYVYQMNTLGEEDSKKIALQEVRSPELEQGSMPLLQKCGGLPLALVSVSDFLKCSGEPTGERCTELCRNLGSHLREK
HGHDNFAELRKVLMHNYDSLSVYAMTCLLYLGVFPNNRPLKRKVVIRRWLAEGYARSDSLRSEEDIADETFKALVDRNII
QSIGTRNNAQVKTCMTHGIMHEFVLHKSV
>ADR1
SDPEIQTVLELGKKKVKEMMFKFTDTHLFGISGMSGSGKTTLAIELSKDDDVRGLFKNKVLFLTVSRSPNFENLESCIRE
FLYDGVHQRKLVILDDVWTRESLDRLMSKIRGSTTLVVSRSKLADPRTTYNVELLKKDEAMSLLCLCAFEQKSPPSPFNK
YLVKQVVDECKGLPLSLKVLGASLKNKPERYWEGVVKRLLRGEAADETHESRVFAHMEESLENLDPKIRDCFLDMGAFPE
DKKIPLDLLTSVWVERHDIDEETAFSFVLRLADKNLLTIVNNPRFGDVHIGYYDVFVTQHDVLRDLALHMSNRVDVN
>ADR1-L1
AMEIETNDDSEKFGVGLELGKVKVKKMMFESQGGVFGISGMGGVGKTTLAKELQRDHEVQCHFENRILFLTVSQSPLLEE
LRELIWGFLSGCEAGNPVPDCNFPFDGARKLVILDDVWTTQALDRLTSFKFPGCTTLVVSRSKLTEPKFTYDVEVLSEDE
AISLFCLCAFGQKSIPLGFCKDLVKQVANECKGLPLALKVTGASLNGKPEMYWKGVLQRLSKGEPADDSHESRLLRQMEA
SLDNLDQTTKDCFLDLGAFPEDRKIPLDVLINIWIELHDIDEGNAFAILVDLSHKNLLTLGKDPRLGSLYASHYDIFVTQ
HDVLRDLALHLSNAGKVN
>ADR1-L2
TAEATVEMVTTDGADLGVGLDLGKRKVKEMLFKSIDGERLIGISGMSGSGKTTLAKELARDEEVRGHFGNKVLFLTVSQS
PNLEELRAHIWGFLTSYEAGVGATLPESRKLVILDDVWTRESLDQLMFENIPGTTTLVVSRSKLADSRVTYDVELLNEHE
ATALFCLSVFNQKLVPSGFSQSLVKQVVGECKGLPLSLKVIGASLKERPEKYWEGAVERLSRGEPADETHESRVFAQIEA
TLENLDPKTRDCFLVLGAFPEDKKIPLDVLINVLVELHDLEDATAFAVIVDLANRNLLTLVKDPRFGHMYTSYYDIFVTQ
HDVLRDV
>ADR1-L3
MLFNLNDEARIIGISGMIGSGKTILAKELARDEEVRGHFANRVLFLTVSQSPNLEELRSLIRDFLTGHEAGFGTALPESV
GHTRKLVILDDVRTRESLDQLMFNIPGTTTLVVSQSKLVDPRTTYDVELLNEHDATSLFCLSAFNQKSVPSGFSKSLVKQ
VVGESKGLPLSLKVLGASLNDRPETYWAIAVERLSRGEPVDETHESKVFAQIEATLENLDPKTKECFLDMGAFPEGKKIP
VDVLINMLVKIHDLEDAAAFDVLVDLANRNLLTLVKDPTFVAMGTSYYDIFVTQHDVLRDVALHLTNRGKVS
>AhRRS5
DALLLENTDLVGIEEPKKQLISWLIKGCPGRKVISVTGMGGMGKTTVVKKVYDDPEVIKHFKACVWVTVSQSFKTEELLR
DLVQKIFSEIRRPVPDGLESMRSDKLKLIIKDMLQRRRYLVVFDDVWHMHEWEAVKYALPDNNCGSRVMITTRKSDLASA
CSIQSKGKVYNLQPLKEDEVWDLFTRKTFQGKSCPSYLTSICKCILRKCEGLPLAIVAISSVLAMKDKCRIEEWDMICHS
LGAEIQDNDKLGNLKTVLGLSINDLPYYLKYCFLYLSIFPEDHLIERMRLIRLWIAEGFIEAKEGKTLEDVAEDYLKELL
NRNLIQVAGTTTDGRVKTLRIHDLIREIIILKSKDENFA
>alpha-CMV//alpha-WOLF12//alpha-WOLF16//alpha-WOLF4//alpha-WOLF6//alpha-WOLF6b//alpha-WOLF6c
ERETRSYIDVKNILGRDKDKNDIIDRLLNRNGNEACSFLTIVGAGGLGKTALAQLVFNDERVKIEFHDLRYWVCVSDQDG
GQFDVKEILCKILEVVTKEKVDNSSTLELVQSQFQEKLRGKKYFLVLDDVWNEDREKWLPLEELLMLGQGGSKVVVTTRS
EKTANVIGKRHFYTLECLSPDYSWSLFEMSAFQKGHEQENHHELVDIGKKIVEKCYNNPLAITVVGSLLYGEEISKWRSF
EMSELAKIGNGDNKILPILKLSYHNLIPSLKSCFSYCAVFPKDHEIKKEMLIELWMAQGYVVPLDGGQSIEDAAEEHFVI
LLRRCFFQDVKKDKYGDVDSVKIHDLMHDVAQEVGREELCV
>alpha-WOLF2a
ERETRSYIDVKNILGRDKDKNDIIDRLLNRNGNEACSFLTIVGAGGLGKTALAQLVFNDERVKIEFHDLRYWVCVSDQDG
GQFDVKEILCKILEVVTKEKVDNSSTLELVQSQFQEKLRGKKYFLVLDDVWNEDREKWLPLEELLMLGQGGSKVVVTTRS
EKTANVIGKRHFYTLECLSPDYSWSLFEMSAFQKGHEQENHDELVDIGKKIVEKCYNNPLAITVVGSLLYGEEISKWRSF
EMSELAKIGNGDNKILSILKLSYYNLANSLKSCFSYCAVFPKDHEIKKEMLIELWMAQGYVVPLDGGQSIEDAAEEHFVI
LLRRCFFQDVKKDKYGDVDSVKIHDLMHDVAQEVGREEICV
>alpha-WOLF4a
ERETRSYIDVKNILGRDKDKNDIIDRLLNRNDNEACSFLTIVGAGGLGKTALAQLVFNDERVKIEFHDLRYWVCVSDQDG
GQFYVKEILCKILEMVTKEKVDNSSALELVQSQFQEKLRGKKYFLVLDDVWNEDREKWFQLEELLMLGQGGSKVVVTARS
EKTANVIGKRHFYTLECLSPDYSWSLFEMSAFQKGHEQENHDELVDIGKKIVEKCYNNPLAITVVGSLLYGEEISKWRSF
EMSELAKIGNGDNKILSILKLSYYNLANSLKSCFSYCAVFPKDHEIKKEMLIELWMAQGYVVPLDGGQSIEDAAEEHFVI
LLRRCFFQDVKKDKYGDVDSVKIHDLMHDVAQEVGREEICV
>alpha-WOLF7
ERETRSYIDVKNILGRDKDKNDIIDRLLNRNDNEACSFLTIVGAGGLGKTALAQLVFNDERVKIEFHDLRYWVCVSDQDG
GQFDVKEILCKILEVVTKEKVDNSSALELVQSQFQEKLRGKKYFLVLDDVWNEDREKWFKLEELLMLGQGGSKVVVTARS
EKTANVIGKRHFYTLECLSPDYSWSLFEMSAFQKGHEQENHDELVDIGKKIVEKCYNNPLAITVVGSLLYGEEISKWRSF
EMSELAKIGNGDNKILSILKLSYYNLANSLKSCFSYCAVFPKDHEIKKEMLIELWMAQGYVVPLDGGQSIEDAAEEHFVI
LLRRCFFQDVVKDEYGDVDSVKIHDLMHDVAQEVGREEICI
>alpha-WOLF10
ERETRSYIDVKNILGRDKDKNDIIDRLLNRNDNEACSFLTIVGAGGLGKTALAQLVFNDERVKIEFHDLRYWVCVSDQDG
GQFDVKEILCKILEVVTKEKVDNSSALELVQSQFQEKLRGKKYFLVLDDVWNEDREKWLRLEELLMLGQGGSKVVVTTRS
EKTANVIGKRHLYTLECLSPDYSWSLFEMSAFQKGQEQENHHELVRIGKKIVEKCYNNPLVITVVGSLLYGEEISKWQSF
ERSELAKIGNGDNKILSILKLSYYNLANSLKSCFSYCAVFPKDHEIKKEMLIELWMAQGYVVPLDGGQSIEDAAEEHFVI
LLRRCFFQDVKKDEYGDVYAVKIHDLMHDVAQEVGREEICV
>alpha-WOLF11//alpha-WOLF15//alpha-WOLF2//alpha-WOLF8//alpha-WOLF9
ERETRSYIDVKNILGRDKDKNDIIDRLLNRNGNEACSFLTIVGAGGLGKTALAQLVFNDERVKIEFHDLRYWVCVSDQDG
GQFDVKEILCKILEVVTKEKVDNSSTLELVQSQFQEKLRGKKYFLVLDDVWNEDREKWLPLEELLMLGQGGSKVVVTARS
EKTANVIGKRHFYTLECLSPDYSWSLFEMSAFQKGHEQENHHELVDIGKKIVEKCYNNPLAITVVGSLLYGEEISKWRSF
EMSELAKIGNGDNKILPILKLSYHNLIPSLKSCFSYCAVFPKDHEIKKEMLIDLWIAQGYVVALDGGQSIEDAAEEHFVI
LLRRCFFQDVKKDEYGDVDSVKIHDLMHDVAQEVGREEICV
>alpha-WOLF18
ERETRSYIDVKNILGRDKDKNDIIDRLLNRNGNEACSFLTIVGAGGLGKTALAQLVFNDERVKIEFHDLRYWVCVSDQDG
GQFDVKEILCKILEVVTKEKVDNSSTLELVQSQFQEKLRGKKYFLVLDDVWNEDREKWLPLEELLMLGQGGSKVVVTTRS
EKTANVIGKRHFYTLECLSPDYSWSLFEMSAFQKGHEQENHHELVDIGKKIVEKCYNNPLAITVVGSLLYGEEISKWRSF
EMSELAKIGNGDNKILPILKLSYHNLIPSLKSCFSYCAVFPKDHEIKKEMLIYLWMAQGYVVPLDGGQSIEDAAEEHFVI
LLRRCFFQDVKKDKYGDVDSVKIHDLMHDVAQEVGREELCV
>AtNRG1.1
RDLCSVPKLDKVIVGLDWPLGELKKRLLDDSVVTLVVSAPPGCGKTTLVSRLCDDPDIKGKFKHIFFNVVSNTPNFRVIV
QNLLQHNGYNALTFENDSQAEVGLRKLLEELKENGPILLVLDDVWRGADSFLQKFQIKLPNYKILVTSRFDFPSFDSNYR
LKPLEDDDARALLIHWASRPCNTSPDEYEDLLQKILKRCNGFPIVIEVVGVSLKGRSLNTWKGQVESWSEGEKILGKPYP
TVLECLQPSFDALDPNLKECFLDMGSFLEDQKIRASVIIDMWVELYGKGSSILYMYLEDLASQNLLKLVPLGTNEHEDGF
YNDFLVTQHDILRE
>AtNRG1.2
LVSKRCSVPKLDNMVLVGLDWPLVELKKKLLDNSVVVVSGPPGCGKTTLVTKLCDDPEIEGEFKKIFYSVVSNTPNFRAI
VQNLLQDNGCGAITFDDDSQAETGLRDLLEELTKDGRILLVLDDVWQGSEFLLRKFQIDLPDYKILVTSQFDFTSLWPTY
HLVPLKYEYARSLLIQWASPPLHTSPDEYEDLLQKILKRCNGFPLVIEVVGISLKGQALYLWKGQVESWSEGETILGNAN
PTVRQRLQPSFNVLKPHLKECFMDMGSFLQDQKIRASLIIDIWMELYGRGSSSTNKFMLYLNELASQNLLKLVHLGTNKR
EDGFYNELLVTQHNILRELAIFQS
>BAR1
LNSTLSRDSYNLVGIDNHMRELDSLLCLESTEVKMVGIWGPAGIGKTTIARALFNRLSENFQHTIFMENVKGSSRTSELD
AYGFQLRLQEQFLSEVIDHKHMKIHDLGLVKERLQDLKVLVVLDDVDKLEQLDALVKQSQWFGSGSRIIVTTENKQLLRA
HGITCIYELGFPSRSDSLQIFCQYAFGESSAPDGCIELATEITKLAGYLPLALKVLGSSLRGMSKDEQKSALPRLRTSLN
EDIRNVLRVGYDGIHDKDKVIFLHIACLFNGENVDYVKQILASSGLDVTFGLQVLTSRSLIHISRCNRTITMHNLLEQLG
REIVCEQSIA
>beta-WOLF0//beta-WOLF11//beta-WOLF3//beta-WOLF9
TCSYFVGAKEIVGRDKDKDVIIGMLLDHDNDCSFLAVVGVGGVGKTTLAQLVYNDERVKSEFQDLRYWVCVSDQDGGQFD
DKRILCKIIELVTGQIPPSNESMESVRKKFQEELGGKKYFLVLDDVWNEDRQKWLHLENFLKLGQGGSKIVVTTRSEKTA
NVIGKRQDYKLECLSAEDSWRLFEMSAFDEGHGQENYDELVTIGKKIVEKCYNNPLAITVVGSLLFGQEINKWRSFESSG
LAQIANGDNQIFPILKLSYHNLPHSLKSCFSYCAVFPKDYEIKKEMLIDLWIAQGYIIPLDGGQSIEDAAEEHFVILLRR
CFFQDVKKDSLGNVDYVKIHDLMHDVAQEVGKEEICV
>beta-WOLF5a//beta-WOLF5b
TCSYFVGAKEIVGRDKDKDVIIGMLLDHDNDCSFLAVVGVGGVGKTTLAQLVYNDERVKSEFQDLRYWVCVSDQDGGQFD
DKRILCKIIELVTGQIPPSNESMESVRKKFQEELGGKKYFLVLDDVWNEDRQKWLHLENFLKLGQGGSKIVVTTRSEKTA
NVIGKRQDYKLECLSAEDSWRLFEMSAFDEGHGQENYDELVTIGKKIVEKCYNNPLAITVVGSLLFGQEINKWRSFESSG
LAQIANGDNQIFPILKLSYHNLPHSLKSCFSYCAVFPKDNEIKKEMLIDLWIAQGYIIPLDGGQSIEDAAEEHFVILLRR
CFFQDVKKDSLGNVDYVKIHDLMHDVAQEVGKEEICV
>beta-WOLF6b
TCSYFVGAKEIVGRDKDKDVIIGMLLDHDNDCSFLAVVGVGGVGKTTLAQLVYNDERVKSEFQDLRYWVCVSDQDGGQFD
DKRILCKIIELVTGQIPPSNESMESVRKKFQEELGGKKYFLVLDDVWNEDRQKWLHLENFLKLGQGGSKVVVTTRSEKTA
NVIGKRQDYKLECLSAEDSWRLFEMSAFDEGHGQENYDELVTIGKKIVEKCYNNPLAITVVGSLLFGQEINKWRSFENSG
LAQIANGDNQIFPILKLSYHNLPHSLKSCFSYCAVFPKDNEIKKEMLIDLWIAQGYIIPLDGGQSIEDAAEEHFVILLRR
CFFQDVKKDSLGNVDYVKIHDLMHDVAQEVGKEEICV
>BjuWRR1
QKRQREIQQTYPKRSQKDLVGVEQSVNELVGHLVENDNIQVVSISGMGGIGKTTLARQVFHHDIVRSHFDGFAWICVSQD
FKRKDIWQKLLQDLRPHDKGNKHMNEETLQAELFHLLETSKYLIVMDDVWKKEDWDVIKDVFPQERGWKMILTSRDEGVG
LHVNPKSFLFKPKILTPEESWKLCESIVFSRREITEFIVDEELEAMGRKMVKYCGGLPLAVKVLGGLLANKIMVEEWKRV
DDNIKTQIVRRDDKNQDSVYRVLSMSYEDLPMQLKNCFLYLAHFPEDYKIEAEQLYYYWEAEGIITSSVDGETTRKIGED
YIDELVRRNMIIGVKEDLSCRWEYCQMHDMMREVCLSKAKEENFL
>Bph1/9-1_1
ARATMSGAQEERWQHEKAIDHLVRLVKTKVDERRVIAVWGTSGDIREMSIVGGAYDHLKRNNKFECCAWVNLMHPLNPTK
LLQTIVRQFYVRSLQEAGKATPSCQILSSMLIKEDQGLGFRVLRSMLMKEDHLNDEFNKYLSDKCYLIVLNDLSTAEEWK
QIKMLFPDNKKGSRIIVFTQQVEVASFCARTEEVAPEHMQLFADQTLYAFHCKGAKDGVD
>Bph1/9-1_2
LTCTYSMVTAFKESEIVGRVDEIKEIIELISKGSQQLEKISVWGMGGIGKTTLIQNVYRSEKVKKMFDKHACVTIMRPFN
LNDLLMSLVRQLEDSKTSGGKELVSILEGKKYLIVLDDVLFTTEWDAIESYFPATETGSRIIITTRHESIAKHCSGDQQG
KMYQLNRLGDNDAKNLFAKKVFKESVNLDQQDLELIKEAKPILKKCNGLPLAIVTIGGFLASRPKTTLEWRKLNEHISAE
LETNPGLEAIRAVLNISYDGLPYHLKSCFLYLSIFPEDGKISRKRLVRRWCAEGYSRELWDKSAEEIANNYFFELIDRSM
ILPTQNSTYSSRGADSCQIHDIMREIAILKSKEENLV
>Bph1/9-2_1
AHEERWQHEKAIDHLVRLVKTKVDERRVIAVWGTSGDIREMSIVGGAYDHLKRNNKFECYAWVNLMHPLNPTKLLQTIVR
QFYVRSLQEAGKATPSCQILSSMLIKEDQGLGFRVLRSMLMKEDHLNDEFNKYLSDKCYLIVLNDLSTAEEWKQIKMLFP
DNKKGSRIIVFTQQVEVASFCARTEEVAPEHMQLFADQTLYAFHCKGAKDGV
>Bph1/9-2_2
KSLTRTYSMVTAFKESEIVGRVDEIKEIIELISKGSQQLEKISVWGMGGIGKTTLIQNVYRSEKVKKMFDKHACVTIMRP
FNLNDLLMSLVRQLEDSKTSGGKELVSILEGKKYLIVLDDVLFTTEWDAIESYFPATETGSRIIITTRHESIAKHCSGDQ
QGKMYQLNRLGDNDAKNLFAKKVFKESVNLDQQDLELIKEAKPILKKCNGLPLAIVTIGGFLASRPKTTLEWRKLNEHIS
AELETNPGLEAIRAVLNISYDGLPYHLKSCFLYLSIFPEDDKISRKRLVLRWCAEGYSRELWDKSAEEIANNYFFELIDR
SMILPTQKSTYSNRGADSCQVHDIMREIAISKSKEENLV
>Bph1/9-7_1
ARATMSGAQEERWQHEKAIDHLVRLVKTKVDERRVIAVWGTSGDIREMSIVGGAYDHLKRNNKFECCAWVNLMHPLNPTK
LLQTIVRQFYVRSLQEAGKATPSCQILSSMLIKEDQGLGFRVLRSMLMKEDHLNDEFNKYLSDKCYLIVLNDLSTAEEWK
QIKMLFPDNKKGSRIIVFTQQVEVASFCARTEEVAPEHMQLFADQTLYAFHCKGAKDGV
>Bph1/9-7_2
KSLTHTYSMVTAFKESEIVGRVDEIKEIIELISKGSQQLEKISVWGMGGIGKTTLIQNVYRSEKVKKMFDKHACVTIMRP
FNLNDLLMSLVRQLEDSKTSGGKELVSILERKKYLIVLDDVLFTTEWDAIESYFPATETGSRIIITTRHESIAKHCSGDQ
QGKMYQLNRLGDNDAKNLFAKKVFKESVNLDQQDLELIKEAKPILKKCNGLPLAIVTIGGFLASRPKTTLEWRKLNEHIS
AELETNPGLEAIRAVLNISYDGLPYHLKSCFLYLSIFPEDGKISRKRLVRRWCAEGYSRELWDKSAEEIANNYFFELIDR
SMILPTQNSTYSSRGADSCQIHDIMREIAILKSKEENLV
>Bph1/9-9_1
RATMSGAHEERWQHDKAVAGLVRLVKTKVDECRVIAVWGTSGDLRETSIIREAYDHIKRSKKFECCAWIDLMHPLNPTKF
LQTIVRQLYIRSLQEAGEATPGCQLLRSMLMKEDHLDYDDFNKYLSDKGYLIVLNDLSTTEEWKQIKRHLPDNKKGSRII
VSTHQVEVASLCAGTEEVAPEHVQLFADHALYAFHFKGAKD
>Bph1/9-9_2
LTRTDTMVTFFKESEIVGRVDDRNKIIELISKGSQQLEKISVWGMGGIGKTTLIQNVYRSEKVKKMFDKHACVTIMRPFN
LNDLLMSLVRQLEDSKTSGEKELASILEGKKYLIVLDDVLFTTEWDAIESYFPATETGSRIIITTRHESIAKHCSGDQQG
KMYQLNRLGDNDAKNLFAKKVFKESVNLDQQDLELIKEAKPILKKCNGLPLAIVTIGGFLASRPKTTLEWRKLNEHISAE
LETNPGLEAIRAVLNISYDGLPYHLKSCFLYLSIFPEDGKISRKRLVRRWCAEGYSRELWDKSAEEIANNYFFELIDRSM
ILPTQNSTYSSRGADSCQIHDIMREIAILKSKEENLV
>Bph14
WRKTDSKISDLSLDIANNSRKEDKQEIVSRLLVPASEGDLTVLPIVGMGGMGKTTLAQLIYNDPDIQKHFQLLLWVCVSD
NFDVDLLAKSIVEAARKQKNDNSGSTNKSPLDELKEVVSGQRYLLVLDDVWNRDARKWEALKSYLQHGGSGSSVLTTTRD
QEVAQVMAPAQKPYDLKRLKESFIEEIIRTSAFSSQQERPPELLKMVGDIAKKCSGSPLAATALGSTLRTKTTKKEWEAI
LSRSTICDEENGILPILKLSYNCLPSYMRQCFSFCAIFPKDHEIDVEMLIQLWMANGFIPEQQGECPEIIGKRIFSELVS
RSFFQDAKGIPFEFHDIKNSKITCKIHDLMHDVAQSSMGKECAA
>Bs2
DFSSSTNDILKVKNNMVGRDDQRKQLLEDLTRSYSGEPKVIPIVGMGGIGKTTLAKEVYNDESILCRFDVHAWATISQQH
NKKEILLGLLHSTIKMDDRVKMIGEAELADMLQKSLKRKRYLIVLDDIWSCEVWDGVRRCFPTEDNAGSRILLTTRNDEV
ACYAGVENFSLRMSFMDQDESWSLFKSAAFSSEALPYEFETVGKQIADECHGLPLTIVVVAGLLKSKRTIEDWKTVAKDV
KSFVTNDPDERCSRVLGLSYDHLTSDLKTCLLHFGIFPEDSDIPVKNLMRSWMAEGFLKLENDLEGEVEKCLQELVDRCL
VLVSKRSRDGTKIRSCKVHDLIYDLCVREVQRENIF
>Bs4
AYSLSFLQDIVGINAHLEKLKSKLQIEINDVRILGIWGIGGVGKTRIAKAIFDTLSYQFEASCFLADVKEFAKKNKLHSL
QNILLSELLRKKNDYVYNKYDGKCMIPNRLCSLKVLIVLDDIDHGDQMEYLAGDICWFGNGSRVIVTTRNKHLIEKDDAI
YEVSTLPDHEAMQLFNMHAFKKEVPNEDFKELALEIVNHAKGLPLALKVWGCLLHKKNLSLWKITVEQIKKDSNSEIVEQ
LKISYDGLESEEQEIFLDIACFFRGEKRKEVMQILKSCDFGAEYGLDVLINKSLVFISENDRIEMHDLIRDMGRYVVKMQ
KLQKKRSRIWDVEDFKEV
>CaMi
SPKKPVERKSLATDKIIVGFEEETNLILRKLTSGPADLDVISITGMPGSGKTTLAYKVYNDKSVSRHFDLRAWCTVDQGY
DDKKLLDTIFSQVSGSDSNLSENIDVADKLRKQLFGKRYLIVLDDVWDTTTLDELTRPFPEAKKGSRIILTTREKEVALH
GKLNTDPLDLRLLRPDESWELLEKRTFGNESCPDELLDVGKEIAENCKGLPLVADLIAGVIAGREKKRSVWLEVQSSLSS
FILNSEVEVMRVIELSYDHLPHHLKPCLLHFASWPKDTPLTIYLLTVYLGAEGFVEKTEMKGIEEVVKIYMDDLISSSLV
ICFNEIGDILNFQIHDLVHDFCLIKARKENLF
>CaPtr1
ENTSREQTHSSVRASDIIGRDADQENIVKQLIDSHNEENISVIPIVGLGGLGKTTLVKLVYNDNRVVQNFDLRMWVSISE
DFSLRKIIEKILRSATGESFDHLDMDQLQGCLGNVLRLKRYLLVLDDVWNEDQHKWTDLRELLMNCASGSKIVVTTRSKM
AALITGTVPPYYLEGLASDDCLSLFLKCAFGGQDNMFPNLVEIGKEIVKKCGGVPLAVKTLGRLLYTKTDENEWLQIRDN
EIWEIEQKESDILPILRLSYEQMPSHLRQCFAYCSMLSKGQEIPREDFINRWIAQGFIQSSNRNSKLEDIGNQYFDELLS
RFCFLDVVQAFDGEILACKIHSLVHDLAQSVAGAECLN
>CAR1
SLREQRQSFPYVVEHNLVGLEQSLEKLVNDLVSGGEKLRVTSICGMGGLGKTTLAKQIFHHHKVRRHFDRFAWVYVSQDC
RRRHVWQDIFLNLSYKDENQRILSLRDEQLGEELHRFLKRNKCLIVLDDIWGKDAWDCLKHVFPHETGSEIILTTRNKEV
ALYADPRGVLHEPQLLTCEESWELLEKISLSGRENIEPMLVKKMEEIGKQIVVRCGGLPLAITVLGGLLATKSTWNEWQR
VCENIKSYVSNGGSSNGSKNMLVADVLCLSYEYLPPHVKQCFLYFAHYPEDYEVHVGTLVSYCIAEGMVMPVKHTEAGTT
VEDVGQDYLEELVKRSMVMVGRRDIVTSEVMTCRMHDLMREVCLQKAKQESFV
>CcRpp1
KERERLLHKLRRNVEEEHVVGFIRGSQAIIKLLKEGGSRRNVVSIIGMGGLGKTTLARKVYNDSKVKQGFSCCVWVYVSN
ECRAKELLLSLLKHLRPNLETELQEENNKGKKFTEEQDIFNLSVEELKKLVRQYLERKTRYLVVLDDLWKTQDWDEVQDA
FPDNNRGNRILITSRLKEVALHTSLHPPYYLQFLSQEESWELFRRKVFRGEECPFELEPLGKQIVASCRGLPLSIVVLAG
LLANKEKSHREWSKVVGHVNWYLTQDETQVKDIVLKLSYDNLPRRLKPCFLYFGIFPEDFEIPVRPLLQQWVAEGFIQET
RNRDPDDVAEDYLYELIDRSLVQVAAIKTSGGVKTCHIHDLLRDLCVSQSKGDKIF
>CD3.1
TMVVNPTTTAVSPQKVFGRDNDRDKIIAMLHEKEGGLDPSTSKGLCFSVIGIHGVSGSGKSTLAQFVYAHEKNDKQDNKE
DHFDLVMWVHVSQDFSVWGIFKELYEAASDPKVPCPQFNNLNALEEELERKLDGKRFLLVLDDVWCNADVGNQELPKLLS
PLKKGKKGSKILVTTRSKYALPDLCPGVRYTAMPITEVDDTAFFELFMHYALEDGQDQSMFQNIGVEIAKKLKGSPLAAR
TVGGNLRRQQDVDHWRRVGDQDLFKVWTGPLWWSYYQLGEQARRCFAYCSIFPRRHRLYRDELVRLWMAEGFIRNTDEGA
DAEDVGLGIFNELLSISFLQPGGQDWYNHGKEYYLVHDLLYDLAGAVAGTDCFR
>CHS1
LSSASSDFKGLAGMDRHMKALYALLALESDEKVRTIGIWGSSGVGKTTLARYTYAEISVKFQAHVFLENVENMKEMLLPS
ENFEGEDLRSVNHEMNEMAEAKQKHRKVLLIADGVNNIEQGKWIAENANWFAPGSRVILITQEKSLLVQSGVNHVYEVGS
LRYDEALQLFSRFAFKQPYPSPDFERLSVRAVQLAGFLPVTIRLFGSFLTGRDKEEWEATLLKLNAKQGKDIKEVWKIME
>CHS3
EIVRDVYGKLYPAERVGIYARLLEIEKLLYKQHRDIRSIGIWGMPGIGKTTLAKAVFNHMSTDYDASCFIENFDEAFHKE
GLHRLLKERIGKILKDEFDIESSYIMRPTLHRDKLYDKRILVVLDDVRDSLAAESFLKRLDWFGSGSLIIITSVDKQVFA
FCQINQIYTVQGLNVHEALQLFSQSVFGINEPEQNDRKLSMKVIDYVNGNPLALSIYGRELMGKKSEMETAFFELKHCPP
LKIQDVLKNAYSALSDNEKNIVLDIAFFFKGETVNYVMQLLEESHYFPRLAIDVLVDKCVLTISENTVQMNNLIQDTCQE
IFNGEIETCTRMWEPSRIRYLL
>CNL-11990
TSSTINPMRSDKSEDDIVQGIDDDLEIIVKRLIGPPSDLEIVTITGMGGIGKTTLARKAYDHLQIRYHFDILAWVTITQE
FRNRNVLLEALRCILKSTDSFNAKDYDDNELADLVQKKLKGRRYLVVVDDIWTKNVWDSIRGIFPNYKNGSRILLTTRET
EVAMYASTCSPHEMIHLSLENGWRLLCDKVFGQKYEHPPELDEIGKEIVEKCQGLPLTISVIAGHLSKVANTLEGWKDVA
RNLSEIIASHPNQCLGVLGLSYYHLPNRLKPCFLSMSSFPEDFQVDTRRLIQLWIAEGFIRTSAGSRKSLEEVAEHYLED
LISRNLIQARKRRFSGEIKACGIHDILREFCLIEAEMTNHM
>CSA1
KCSALPPQRHQKRHETFWGIELRIKQLEEKLRFGSDETTRTIGVVGMPGIGKTTLATMLYEKWNDRFLRHVLIRDIHEAS
EEDGLNYLATKFLQGLLKVENANIESVQAAHEAYKDQLLETKVLVILDNVSNKDQVDALLGERNWIKKGSKILITTSDKS
LMIQSLVNDTYEVPPLSDKDAIKHFIRYAFDGNEGAAPGPGQGNFPKLSKDFVHYTKGNPLALQMLGKELLGKDESHWGL
KLNALDQHHNSPPGQSICKMLQRVWEGSYKALSQKEKDALLDI
>CW9
EYMQSLQERQKEMRQTFSNNNESVLVGLEENVKKLVGHLVEVEDSSQVVSITGMGGIGKTTLARQVFNHETVKSHFAQLA
WVCVSQQFTRKYVWQTILRKVGPEYIKLEMTEDELQEKLFRLLGTRKALIVLDDIWREEDWDMIEPIFPLGKGWKVLLTS
RNEGVALRANPNGFIFKPDCLTPEESWTIFRRIVFPGENTTEYKVDEKMEELGKQMIKHCGGLPLALKVLGGLLVVHFTL
DEWKRIYGNIKSHIVGGTSFNDKNMSSVYHILHLSFEELPIYLKHCFLYLAQFPEDFTIDLEKLSYYWAAEGMPRPRYYD
GATIRKVGDGYIEELVKRNMVISERDARTRRFETCHLHDIVREVCLLKAEEENLI
>DAR5
EVVTKFWLKRPLMELKKMLFEDGVVTVVVSAPYALGKTTLVTKLCHDADVKEKFKQIFFISVSKFPNVRLIGHKLLEHIG
CKANEYENDLDAMLYIQQLLKQLGRNGSILLVLDDVWAEEESLLQKFLIQLPDYKILVTSRFEFTSFGPTFHLKP
>DES1
PRMMALYTDVTELVGIEETRDKLINMLIEDDDWSKYPLKTISIVGFGGLGKTTLAKAAYDKIKVQFDCGAFVSVSQNPEM
KKVLKDILYGLDKVKYENIHNAARDEKYLIEDIIEFLNEKRYLIVVDDIWNEKAWELIKCAFSKKSPGSRLITTTRNVSV
STACCSFEGDIYRMEPLSDDVSRRLFCKRVFSQEEGCPRELLQVSEEILKKCGGIPLAIITIASLLANKGQIKAKDEWYA
LLSSIGHGLTEDRSLEQMKKILLFSYYDLPSYLKPCLLYLSIFPEDHAIVRGRLIWRWISEGLVYSDKQETSLYELGNSY
FTELVNRSMVQPIGIDVEGNVEGCRVHDMVLDLICSLSSEENFV
>Dm1^Uk-3
DKLNLTPSRDFEGMVGMEAHLTELNSLLSLESDEVKMIGIWGPAGIGKTTIARTLFNKLSSIFPFKCFMENLKGSIKGGA
EHYSKLSLQKQLLSEILKQENMKIHHLGTIKQWLHDQKVLIILDDVDDLEQLEVLAEDPSWFGSGSRIIVTTEDKKILKA
HRIQDIYHVDFPSEEEALEILCLSAFKQSSIPDGFEELANKVAELCGNLPLGLSVVGASLRRKSKNEWERLLSRIESSLD
RDIDDILRIGYDRLSKEDQSLFLHIACFFNYAKVDNVTALLADSNLDVRNGFNILADRSLVRISTFDVGQIEMHHLLQQL
GKQIVLEQSKE
>Dm2d^Uk-1
DVSNILNLSIPSRDFDGFVGMTPHMEMMEKYLRLDLDEVRMVGIWGPPGIGKTTIATCVFNRFSSRFPFAAIITDIRECY
PRLCLDERSAQLKLQAQMLSQMINHKDIMISHLGVAPERLKDKKVFLVLDEVDHLGQLDALAKDTRWFGPGSRIIITTED
LGVLKAHGINHVYKVGYPSNDEAFQIFCMNAFGQKQPHEGFDEIAREVMALAGELPLGLKVLGSALRGKSKPEWERTLPR
LRTSLDGKIGSIIQFSFDALCEEDKYLFLYIACLFNKESTTKVEGLLGKFLDVRQGLHILAQKSLISIEYGNIYFTLLAQ
KSAFDGERIHMHTLLEQFGRETSRKQFVH
>Dm2h^Bla-1
SNMLNSFTPSRDFDGLVGMRAHMDMLEQLLRLDLDEVRMIGIWGPPGIGKTTIARFLFNQVSDRFQLSAIIVNIRGIYPR
PCFDEYSAQLQLQNQMLSQMINHKDIMISHLGVAQERLRDKKVFLVLDEVDQLGQLDALAKETRWFGPGSRIIITTEDLG
VLKAHGINHVYKVKYPSNDEAFQIFCMNAFGQKQPHEGFDEIAWEVMALAGELPLGLKVLGSALRGKSKPEWERTLPRLK
TSLDGNIGSIIQFSYDGLCDEDKYLLLYIACLFNYESTTKVEEVLANKFLDVKQGLHVLAQKSLISIDENSFYGDTINMH
TLLRQFGRETSRKQFVY
>DM2h^Ler
SNMLNSFTPSRDFDGLVGMRAHMDMLEQLLRLDLDEVRMIGIWGPPGIGKTTIARFLFNQVSDRFQLSAIIVNIRGIYPR
PCFDEYSAQLQLQNQMLSQMINHKDIMISHLGVAQERLRDKKVFLVLDEVDQLGQLDALAKETRWFGPGSRIIITTEDLG
VLKAHGINHVYKVKYPSNDEAFQIFCMNAFGQKQPHEGFDEIAREVMALAGELPLGLKVLGSALRGKSKPEWERTLPRLK
TSLDGNIGSIIQFSYDGLCDEDKYLFLYIACLFKDELSTKVEEVLANKFLDVKQGLHVLAQKSLISIDENSFYGDTINMH
TLLRQFGRETSRKQFVYHGFTKRQLLVGERDICEVLSDDTIDSRRFIGIHLDLYKSEEELNISEKVLERVHDFHFVR
>Dm2h^Uk-1
VSNMLNSFTPSRDFDGLVGMRAHMDMLEQLLRLDLDEVRMIGIWGPPGIGKTTIARFLLNQVSDRFQLSAIMVNIKGCYP
RPCFDEYSAQLQLQNEMLSQMINHKDIMISHLGVAQERLRDKKVFLVLDEVDQLGQLDALAKETRWFGPGSRIIITTEDL
GVLKAHGINHVYKVGYPSNDEAFQIFCMNAFGQKQPHEGFDEIAWEVTCLAGKLPLGLKVLGSALRGMSKTEWERTLPRL
KTSLDGNIGSIIQFSFDALCDEDKYLFLYIACLFNNESTTKVEEVLANKFLDVGQGIHVLAQKSLISFEGEEIQMHTLLV
QFGRETSRKQFVH
>DM10^Col-0
NKLNATISWDFEDMVGIEAHLQKMQSLLHLDYEDGAMIVGIYGPAGIGKTTIARALHSRLSSSFQLTCFMENIRGSYNSG
LDEYGLKLRLQEQLLSKVLNHDGIRINHLGAIPERLCDQKVLIILDDVDDLQQLEALANETNWFGPGSRIIVTTEDQELL
EQHDVNKKYHVDFPTREEACKIFCTYAFRRSFAPYGFEKLAERVTWLCSNLPLGLRVMGSTLRGKKEDDWEGILRRLENS
LDRKIDGVLRVGYDHLCEDDQFLYLL
>DM10^Tuescha9
SNKLNATISWDFEDMVGIEAHLQKMQSLLHLDYEDGAMIVGIYGPAGIGKTTIARALNSRLSSSFQLTCFMENIRGSYNS
GLDEYGLKLRLQEQLLSKVLNHDGIRINHLGAIPERLCDQKVLIILDDVDDLQQLEALANETNWFGPGSRIIVTTEDQEL
LEQHDVNKKYHVDFPTREEACKIFCTYAFRRSFAPYGFEKLAERVTWLCSNLPLGLRVMGSTLRGKKEDDWEGILRRLEN
SLDRKIDGVLRVGYDHLCEDDQFLYLL
>DSC1
NDLAPSGNEGLVGIESRLKNLEKLLSWEDLDTVHIIGIVGMVGIGKTTLADCLYGRMRGQFDGSCFLTNIRENSGRSGLE
SLLQKLFSTVLNDRDLEIGAPGNAHERFERRLKSKRLLIVLDDVNDEKQIRYLMGHCKWYQGGSRIIITTRDSKLIETIK
GRKYVLPKLNDREALKLFSLNAFSNSFPLKEFEGLTNMVLDYAKGHPLALKVLGSDLCERDDLYWEAKLDRLKSRSHGDI
YEVLETSYEELTTEQKNVFLDIACFFRSENVDYVTSLLNSHGVDVSGVVKDLVDKCLITLSDNRIEMHDMLQTMAKEISL
KVETIGIRDCRWLSRHGNQCQWHIRLWDSEDICDLL
>DSC2
VLSYTPSRDFDDYVGIRPHITRINSLLCLESSDVRMIGILGPPGIGKTTIARVLYDQISEKFQFSAFIENIRLSYWKGWH
DEGNLDFPVEIMTGDRQRKLNLQRRLLSELFNQKDIQVRHLGAVQERLRDHKVLVILDGVDQLEQLTALAKETQWFGYGS
RIIITTQDQRLLRAHEINHVYKVDLPATDEALQIFCLYAFGQKFPYDGFKKLAREFTALAGELPLGLRVLGSYLRGMSLE
EWKNALPRLRTSLDGEIEKTLRFAYNVLSDKDKSLFLHIACLFNGCQVNHVKQWLANSSLDVNHGFEVLSNKSLISTDMG
LVRMHSLLQQLGVDIVRKQSIG
>FB_MR5
RARRNISPSSSQPDGPVIGRDEDKRKIVELLSKQEHRTVNFDVVAIVGMAGVGKTTLAGQVLNDMVATQTFQPAVWACVS
DDFNLERVTKQILESITSRQCTTEDYNKVQDYLHKELAGKKFLIVLDDVWKTCSYGEWMKLQSPFRDGAQGSKIIVTTRD
TDVSKMMGAATLVHNLEPMESSVCLQVFEQHAFLNSNDDKPPNYELLKEKIAAKCRGLPLAARTLGGVLLRKDTYEWEDI
LNNKLWSLSNEHDILPVLRLTYFYLPSHLKRCFAYCSILPNDYEFEEKQMILLWMAEGFILPRPEDKKQIEDLGADYFRD
LVSRSLFQKSTKCISKYVMHDLIGDLARWAAGEICFR
>Fom-1
WDELTKLVDIERQLFKMEKLNDLEPNVVRFIGIIGMGGIGKTTIAEVFYDRVARTFGKNRCFLRIYEHTTLLSLQQQLLS
QLLQTKDLIINNENEGARMIGSRLKDKRVLIVLDGVKEKTQLEQLVGNPNWFGSGSKIIITTRNRDVLRQPNYKDKMVEY
SVEFLDTKSAMTLFCKHAFGCGFPRKNFKDFSKEIVERVKGHPQALIQIGSSLYDKGIEIWKEELKSLEEDYNNRIFKTL
KISFDDLGKTSQEVFLDLACFFNEKTKEKVIEILKSFDYRPHSEIQLLQDRCLIEVRSDNTILMPKCIQTMGQQIEREAD
KRSRIWLPKDAQDV
>Fom-2
QYRETISELEDHKILGRDVEVESIVKQVIDASNNQLTSILPIVGMGGLGKTTLAKLVFKHELVRQHFDKTVWVCVSEPFI
VNKILLDILQNLKGGISNGGDSKEVLLRELQKEMLGQTYFLVLDDVWNENSFLWGELKYCLLKITGNSKNSIVVTTRSAE
VTKIMGTCPGHLLSKLSDDHCWSLFKESANVYGLSMTSNLGIIQKELVKKIGGVPLVARVLGRTVKFEGDVEKWEETLKS
VLRIPVQEEDFVLSILKLSVDRLPSSALKQCFSYCSIFPKDFVFEKQELIQMWMAQGFLQPQEGRNMTMETVGDIYFKIL
LSHCLFQDAHETRTEEYKMHDLVYGTRTEEYKMHDLVHDIAMAISRDQNLQ
>GbaNA1
VNDHSIVAVKLPTQNLVGHQVSVRDEIYGYLMGDDVGMIGVCGMGGIGKTTIMKDVYNRLIPEAKFKKLIWITVSQNIDI
RSIQMDIVSQLQKELPDHENTIVRAGKLSKMLREMLRKQGRYALILDDVWSSFPLEDIGIVEPTKDNGCKVVLTTRSEEV
IRSMGCTKVQVTCLSMHEAIDLFLSKVGQDISENPTLKSSMRLVVGECDGLPLALVTLAACMKGISNPRVWKNAVNELRG
YVRNIRDMEDKVFGSLKFSYDRLNTGDQDCFSYCALYPEDHQIEKEEIIQYWMEEGLLDEMGSREAMEDNGHSILEKFEQ
NSLLERVENSAYVKMHDVFRDMALHIKRKRFMV
>GhDSC1
SNCRSVSEDLVGIDDQKRIILGLIEQADSRVIGLWGMGGIGKTTLADIVYKEVSPEFESRFFLRNVSKKIKDQGDESLRN
DLLSKLLKEKEICVDTPSIGYPYNERLNNKSVLLVLDDISDPDQIDFMGVTHFGPGSKIIVTSRDRQILNNGGADKIHEV
KKLNANDSLQLFSTFAFKQLNPAVDFRDLSRKFVKYAQGSPLALKVCGSTLYKKSRKEWESEVDKLRECAQPKILQILES
SFNGLDEIEKNIFLDIAIFFKGERRENVEEILNCCYKGVDGVIRSLLDKSLLDTKSYSEISMHDMLEEMGRDIVRQESRR
>GmKR3
ASIYVADHPVGLHLEVEKIRKLLEAGSSDAISMIGIHGMGGVGKSTLARAVYNLHTDHFDDSCFLQNVREESNRHGLKRL
QSILLSQILKKEINLASEQQGTSMIKNKLKGKKVLLVLDDVDEHKQLQAIVGKSVWSESEFGTRLVLIITTRDKQLLTSY
GVKRTHEVKELSKKDAIQLLKRKAFKTYDEVDQSYNQVLNDVVTWTSGLPLALEVIGSNLFGKSIKEWESAIKQYQRIPN
KEILKILKVSFDALEEEEKSVFLDITCCLKGYKCREIEDILHSLYDNCMKYHIGVLVDKSLIQISDDRVTLHDLIENMGK
EIDRQKSPKETGKRRRLWLLKDIIQVLK
>GmNNL1^HT1
SCIPLHIADNPIGLEHAVLEVKSLLGHGSDVNIIGIYGIGGIGKTTISRAVYNLICSQFEGTCFLPDIREKAINKQGLVQ
LQEMLLSEVLKKKHIKVGDVNRGIPIIKRRLEKKKVLLVLDDVDKLEQLKVLAGESRWFGNGSIIIITTRDKHLLATHGV
VKIYDVKPLNVAKALELFNWCAFKNHKADPLYVNIANRAVSYACGIPLALEVIGSHLFGKSLNECNSALDKYERIPHEKI
HEILKVSYDGLEENEKQIFLDIACFFNTCGVGYVTSVLRAHGFHVKDGLRVLVDRSLLKIDASGCVRMHDLIRDTGREIV
RQESTVEPGRRSRLWFEEDIVHVLE
>Gpa2
TSSLVSLPEHDVEQPENIMVGRENEFEMMLDQLARGGRELEVVSIVGMGGIGKTTLAAKLYSDPYIMSRFDIRAKATVSQ
EYCVRNVLLGLLSLTSDEPDYQLADQLQKHLKGRRYLVVIDDIWTTEAWDDIKLCFPDCDNGSRILLTTRNVEVAEYASS
GKPPHHMRLMNFDESWNLLHKKIFEKEGSYSPEFENIGKQIALKCGGLPLAITLIAGLLSKISKTLDEWQNVAENVRSVV
STDLEAKCMRVLALSYHHLPSHLKPCFLYFAIFAEDERIYVNKLVELWAVEGFLNEEEGKSIEEVAETCINELVDRSLIS
IHNVSFDGETQRCGMHDVTRELCLREARNMNFV
>Gro1-4
QRHASNARNLVGMESHMHKVYKMLGIGSGGVHFLGILGMSGVGKTTLARVIYDNIRSQFQGACFLHEVRDRSAKQGLERL
QEILLSEILVVKKLRINDSFEGANMQKQRLQYKKVLLVLDDVDHIDQLNALAGEREWFGDGSRIIITTKDKHLLVKYETE
KIYRMKTLNNYESLQLFKQHAFKKNRPTKEFEDLSAQVIKHTDGLPLALKVLGSFLYGRGLDEWISEVERLKQIPENEIL
KKLEQSFTGLHNTEQKIFLDIACFFSGKKKDSVTRILESFHFCPVIGIKVLMEKCLITILQGRITIHQLIQDMGWHIVRR
EATD
>HcMLA1
ALYAEASELVGIYGKRDQELMRLLSMEGDDASEKRLKKVSIVGFGGLGKTTLARAVYDKIKGDFDCGAFVPVGQNPDMKK
VLRDILIDLGNPLSDLAMLDANQLIKKLRDFLENKRYLVIIDDIWDDKLWEAINFAFSKRNNLGSRLIITTRIVSVSNSC
CSSAHDSVYQMKPLSTDDSRRLFHKRIFPDDSGCPNEFEQVSEDLLKKCGGVPLAIITIASALAGGQQMKPKCEWDILLQ
SLGSGLTEDNSLEEMRRILSFSYYDLPYHLRTCLLYLCIYPEDSQIDRDRLIWKWVAEGFVHCGNQGTSLFLLGLNYFNQ
LINRSMIQPIYGYAGEVYACCVHDMVLDLICNLSHEAKFV
>Hero-A
ELTSSSFVEVTVGHEEDEARIIGQLLDEHESKLDVISIVGMPGVGKTTLANKVYNNTLVASHFKIRAKCTVSQNFNKSKV
LREILQQVTASETNRSEDDLAEKLRVALLDKRYLIVLDDVWDIATGEMLIACFPKVERGNRVILTSRSGEVGLKVKCRSD
PVDLQVLTDEKSWELFEKRVFRDEGSCPAELLDIGHQIVEKCKGLPLALVLIAGVIVRGREGKEKEKEKDFWVKIQNNLD
SFTSSNINSQIMNVMQSSYDHLPYQLKPLLLYFARLQKSERTPVSMLMQLWMAEGLVDHDIPSKCSLEEVTESYLDALIS
SSLIMVDHIRSVSNWTSVMMRACYVHDVVHDFCSVKAGKEKFF
>HRG1
SNMLNYSTPSRDFDGLIGMRAHMKVMEPMLCLHSDEVRMIGIWGPSGIGKTTIARILFSQFSDSFELSVFMENVKELMYT
RPVCSDEYSAKLHLQKQFMSQIINHKDIEIPHLGVVEDRLKDKKVFIVLDNIDQSIQLDAIAKESRWFGHGSRIIITTQD
RKLLKAHDGINHIYNVNFPSAYEACQIFCMYAFGQKFPKDGFEELAWEVAKLLGGLPLGLRVMGSHFRGMSKHEWINALP
RLRTRLDANIQSILKFSYNALCEEDKDLFLYIACLFNNKRIEKVEEHLAEKSLNVKQGLHVLTEKSLISIEGGRIKMHNL
LEQLGKEIVRH
>Hrt1
QERQRVQREIRQTYPDSSESDLVGVEQSVTELVCHLVENDVHQVVSIAGMGGIGKTTLARQVFHHDLVRRHFDGFAWVCV
SQQFTQKHVWQRILQELQPHDGDILQMDESALQPKLFQLLETGRYLLVLDDVWKKEDWDRIKAVFPRKRGWKMLLTSRNE
GVGIHADPTCLTFRASILNPEESWKLCERIVFPRRDETEVRLDEEMEAMGKEMVTHCGGLPLAVKVLGGLLANKHTVPEW
KRVSDNIGSQIVGGSCLDDNSLNSVYRILSLSYEDLPTHLKHRFLFLAHFPEDSKITTQELFYYWAAEGIYDGSTIEDSG
EYYLEELVRRNLVIADNKYLRVHSKYCQMHDMMREVCLSKAKEENFL
>HvPm3
RQTDHVIIDPQEIARRSREKDKKNIIDILVGGAGNADLTVVPVVAMGGLGKTTLAQLIYNEPEVQKHFQLLIWVCVSDTF
DMNSLAKSIVEASPKKNDYTDEPPLDRLRNLVSGQRYLLVLDDVWNNRDFQKWERLKVCLEHGVAGSAVLTTTRDMKVAE
IMGADRAYHLNALGNSFIKEIIEARAFSSGNEKPPELLEMICEIVERCRGSPLAATALGSVLRTKTSMEEWKAVSSRSSI
CTEDTGILPILKLSYNDLPAHMKQCFAFCAIFPKDYKINVEKLIQLWIANGFIPEHEEDSLETIGKHIFSELASRSFFLD
IEESKDASEYYSITTCRMHDLMHDIAMSVMEKECIV
>HvRGA1
APDPPSAPGGTDQDPEEQLLGLLARSQPEGNLKVISVAGFSGVGMTRLAHKVYSDRDVRSQFPLHAWVRAAPGMSVLKLL
QKIHDQLMLISITKDHGETASNSKIIPQINGNAQHAVSDHPLAGLLKTGRYLIVIDGVNTHELYDVLSAFSWADGMDGRI
IMTTTIQLPSATCCKCGNGSSLAMDSTSQVFIGELTESGFVESCLHLRDDTLARMRRSSNEILSSPVVQDLLLYFCMFPR
DHPVRRNPLIRRWLAEGLVFPQPETEIFSQDVAVKNLESLISRNIIQPI
>I2
FDSTKLETRRPSTSVDDESDIFGRQSEIEDLIDRLLSEGASGKKLTVVPIVGMGGQGKTTLAKAVYNDERVKNHFDLKAW
YCVSEGFDALRITKELLQEIGKFDSKDVHNNLNQLQVKLKESLKGKKFLIVLDDVWNENYNEWNDLRNIFAQGDIGSKII
VTTRKDSVALMMGNEQIRMGNLSTEASWSLFQRHAFENMDPMGHPELEEVGRQIAAKCKGLPLALKTLAGMLRSKSEVEE
WKRILRSEIWELPHNDILPALMLSYNDLPAHLKRCFSFCAIFPKDYPFRKEQVIHLWIANGLVPVKDEINQDLGNQYFLE
LRSRSLFEKVPNPSKRNIEELFLMHDLVNDLAQLASSKLCIR
>KR1
KKINRAPLHVADYPVGLESRIQEVKALLDVGSDDVVHMLGIHGLGGVGKTTLAAAVYNSIADHFEALCFLQNVRETSKKH
GLQHLQRNLLSEMAGEDKLIGVKQGISIIEHRLRQKKVLLILDDVDKREQLQALAGRPDLFGPGSRVIITTRDKQLLACH
GVERTYEVNELNEEYALELLNWKAFKLEKVDPFYKDVLNRAATYASGLPLALEVIGSNLSGKNIEQWISALDRYKRIPNK
EIQEILKVSYDALEEDEQSIFLDIACCFKKYDLAEVQDILHAHHGHCMKHHIGVLVEKSLIKISLDGYVTLHDLIEDMGK
EIVRKESPQEPGKRSRLWLPTDIVQVLE
>L
SKENLILETDELVGIDDHITAVLEKLSLDSENVTMVGLYGMGGIGKTTTAKAVYNKISSCFDRCCFIDNIRETQDQKDGV
VVLQKKLVSEILRIDSGSVGFNNDSGGRKTIKERVSRFKILVVLDDVDEKFKFEDMLGSPKDFISQSRFIITSRSMRVLG
TLNENQCKLYEVGSMSKPRSLELFSKHAFKKNTPPSDYETLANDVVDTTAGLPLTLKVIGSILFKQEIAVWEDTLEQLRK
TLNLDEVYDRLKISYDALKPEAKEIFLDIACFFIGKNKEKPYYMWTDCNFYPASNIIFLIQRCMIQVGDDDKFKMHDQLR
DMGREIVRREDVR
>L1
ISKENLILETDELVGIDDHITAVLEKLSLDSENVTMVGLYGMGGIGKTTTAKAVYNKISSCFDRCCFIDNIRETQDQKDG
VVVLQKKLVSEILRIDSGSVGFINDSGGRKMIKERVSRFKILVVLDDVDEKFKFEDMLGNHKDFISQSRFIITSRSVRVL
STLNENQCKLYEVGSLSKPHSLELFSKHAFKKNTPPSYYETLANDVVYTAAGLPLTLKVIGSLLFKQEIAVWEDTLEQLR
RTLNLDEVYDRLKISYDALKPEAKEIFLDIACFFIGKNKEEPYYMWTDCNFYPASNITFLIQKCMIQVGDDDKFKMHDQL
RDMGREIVRREDVR
>L2
SKENLILETDELVGIDDHITAVLEKMSLDSENVTMVGLYGMGGIGKTTTAKAVYNKISSCFDRCCFIDNIRETQDQKDGV
VVLQKKLVSEILRIDSGSVGFNNDSGGRKMIKERVSRFKILVVLDDVDEKFKFEDMLGSPKDFISQSRFIITSRSMRVLG
TLNENQCKLYEVGSMSKPRSLELFSKHAFKKNTPPSDYEILANDVVDTTAGLPLTLKVIGSLLFKQKIGVWEDTLEQLRK
TLNLDEVYDRLKISYDALKPEAKEIFLDIACFFIGEKKEEPYYMWTDCNFYPASNITFLIQRCMIQVGNNDEFKMHDQLR
DMGREIVRREDVR
>L4
SKENLILETDELVGIDDHITAVLEKLSLDSENVTMVGLYGMGGIGKTTTAKAVYNKISSCFDRCCFIDNIRETQDQKDGV
VVLQKKLVSEILRIDSGSVGFNNDSGGRKMIKERVSRFKILVVLDDVDEKFKFEDMLGSPKDFISQSRFIITSRSMRVLG
TLNENQCKLYEVGSMSKPHSLELFSKHAFKKNTPPSDYETLANDVVDTTAGLPLTLKVIGSILFKQEIGVWKDTLQQLRK
TLNLDEVYDRLKISYDALKPEAKEIFLDIACFFIGKNKEVPYYMWTDCNFYPASNIIFLIQRCMIQVGDDDKFKMHDQLR
DMGREIVRREDIR
>L5
SKENLILETDELVGIDDHITAVLEKLSLDSENVTMVGLYGMGGIGKTTTAKAVYNKISSCFDRCCFIDNIRETQDQKDGV
VVLQKKLVYEILRIDSGSVGFNNDSGGRKMIKERVSRFKILVVLDDVDEKFKFEDMLGSPKDFISQSRFIITSRSMRVLG
TLNENQCKLYEVGSMSKPRSLELFSKHAFKKNTPPSDYETLANDVVDTTAGLPLTLKVIGSILFKQEIGVWKDTLQQLRK
TLNLDEVYDRLKISYDALKPEAKEIFLDIACFFIGKNKEVPYYMWTDCNFYPASNIIFLIQRCMIQVGDDDKFKMHDQLR
DMGREIVRREDIR
>L8
ISKENLILETDELVGIDDHITAVLEKLSLDSENVTMVGLYGMGGIGKTTTAKAVYNKISSCFDRCCFIDNIRETQDQKDG
VVVLQKKLVSEILRIDSGSVGFNNDSGGRKMIKERVSRFKILVVLDDVDEKFKFEDMLGSPKDFISQSRFIITSRSMRVL
GTLNENQCKLYEVGSMSKPRSLELFSKHAFKKNTPPSDYETLANDVVDTTAGLPLTLKVIGSLLFKQEIGVWEDTLEQLC
KTLNLDEVYDRLKISYDALKPEAKEIFLDIACFFIGKNKEEPYYMWTDCNFYPASNITFLIQRCMIQVGDDDEFEMHDQL
RDMGREIVRREDVR
>L9
SKENLILETDELVGIDDHITAVLEKLSLDSENVTMVGLYGMGGIGKTTTAKAVYNKISSCFDCCCFIDNIRETQDQKDGV
VVLQKKLVSEILRIDSGSVGFINDSGGRKMIKERVSRFKILVVLDDVDEKFKFEDMLGNHKDFISQSRFIITSRSVRVLS
TLNENQCKLYEVGSLSKPHSLELFSKHAFKKNTPPSYYETLANDVVYTAAGLPLTLKVIGSLLFKQEIAVWEDTLEQLRR
TLNLDEVYDRLKISYDALKPEAKEIFLDIACFFIGKNKEEPYYMWTDCNFYPASNITFLIQKCMIQVGDDDKFKMHDQLR
DMGREIVRREDVR
>L10//L3
SKENLILETDELVGIDDHITAVLEKLSLDSENVTMVGLYGMGGIGKTTTAKAVYNKISSCFDRCCFIDNIRETQDQKDGV
VVLQKKLVSEILRIDSGSVGFNNDSGGRKMIKERVSRFKILVVLDDVDEKFKFEDMLGSPKDFISQSRFIITSRSMRVLG
TLNENQCKLYEVGSMSKPHSLELFSKHAFKKNTPPSDYETLANDVVDTTAGLPLTLKVIGSILFKQEIGVWKDTLQQLRK
TLNLNEVYDRLKISYDALKPEAKEIFLDIACFFIGKNKEVPYYMWTDCNFYPASNIIFLIQRCMIQVGDDDKFKMHDQLR
DMGREIVRREDIR
>L11//L6//L7
SKENLILETDELVGIDDHITAVLEKLSLDSENVTMVGLYGMGGIGKTTTAKAVYNKISSCFDCCCFIDNIRETQEKDGVV
VLQKKLVSEILRIDSGSVGFNNDSGGRKTIKERVSRFKILVVLDDVDEKFKFEDMLGSPKDFISQSRFIITSRSMRVLGT
LNENQCKLYEVGSMSKPRSLELFSKHAFKKNTPPSYYETLANDVVDTTAGLPLTLKVIGSLLFKQEIAVWEDTLEQLRRT
LNLDEVYDRLKISYDALNPEAKEIFLDIACFFIGQNKEEPYYMWTDCNFYPASNIIFLIQRCMIQVGDDDEFKMHDQLRD
MGREIVRREDVL
>L^1
KKLETRTPSTSLVDESKILGRMIEKERLIDRLLSSDSNGENLTVVPIVGMGGVGKTTLAKIVYNDKKVKDHFDLKAWFCV
SEAYDSFRITKGLLQEIGSFDLKDDNNLNQLQVKLKESLKGKRFLVVLDDLWNDDSDEWDDLKNLFVQGAMGSKILVTTR
KEDVALMMGNGAINVETLSDEVSWDLFKQHSLKNRDPEEHPELEEVGKQIADKCKGLPLALKALAGILCRKSEVYEWKNV
LRSEIWELPRRKNGILPELMLSYNDLPAHLKRCFAFCAIYPKDYQFCKEQVIHLWIANGLVQQLHSGNQYFNELRSRSLF
ERVPESSERYGGKFLMHDLVNDLAQIASSKLCVR
>L^1a
KKLETRTPSTSLVDESKILGRMIEKERLIDRLLSSDSNGENLTVVPIVGMGGVGKTTLAKIVYNDKKVKDHFDLKAWFCV
SEAYDSFRITKGLLQEIGSFDLKDDNNLNQLQVKLKESLKGKRFLVVLDDLWNDDCDEWDDLKNLFVQGAMGSKILVTTR
KEDVALMMGNGAINVETLSDEVSWDLFKQHSLKNRDPEEHLELEEVGKQIADKCKGLPLALKALAGILCRKSEVYEWKNV
LRSEIWELPRRKNGILPELMLSYTDLPAHLKRCFAFCAIYPKDYQFCKEQVIHLWIANGLVQQLHSGNQYFNELRSRSLF
ERVPESSERYGGKFLMHDLVNDLAQIASSKLCVR
>L^1c//L^2//L^3
KKLETRTPSTSLVDESKILGRMIEKERLIDRLLSSDSNGENLTVVPIVGMGGVGKTTLAKIVYNDKKVKDHFDLKAWFCV
SEAYDAFRITKGLLQEIGSFDLKDDNNLNQLQVKLKESLKGKRFLVVLDDLWNDDCDEWDDLKNLFVQGAMGSKILVTTR
KEDVALMMGNGAINVETLSDEVSWDLFKQHSLKNRDPEEHPELEEVGKRIADKCKGLPLALKALAGILCRKSEVYEWKNV
LRSEIWELPRRKNGILPELMLSYNDLPAHLKQCFAFCAIYPKDYKFCKEQVIHLWIANGLVQQLHSGNQYFNELRSRSLF
ERVPESSERYGGKFLMHDLVNDLAQIASSKLCVR
>L^2b
KKLESRTPSTSLVDESKILGRMIEKERLIDRLLSSDSNGENLTVVPIVGMGGVGKTTLAKIVYNDKKVKDHFGLKAWFCV
SEAYDAFRITKGLLQEIGSFDLKDDNNLNQLQVKLKESLKGKRFLVVLDDLWNDDCDEWDDLKNLFVQGAMGSKILVTTR
KEDVALMMGNGAINVKTLSDEVSWDLFKQHSLKNRDPEEHPELEEVGKQIADKCKGLPLALKALAGILCRKSEVYEWKNV
LRSEIWELPRRKNGILPELMMSYNDLPAHLKRCFAFCAIYPKDYKFCKEQVIHLWIANGLVQQLHSGNQYFNELRSRSLF
ERVPESSERYGGKFLMHDLVNDLAQIASSKLCVR
>L^4
KKLETRTPSTSLVDESKILGRMIEKERLIDRLLSSDSNGENLTVVPIVGMGGVGKTTLAKIVYNDKKVKDHFGLKAWFCV
SEAYDAFRITKGLLQEIGSFDLKDDNNLNQLQVKLKESLKGKRFLVVLDDLWNDDCDEWDDLKNLFVQGAMGSKILVTTR
KEDVALMMGNGAINVKTLSDEVSWDLFKQHSLKNRDPEEHPELEEVGKQIADKCKGLPLALKALAGILCRKSEVYEWKNV
LRSEIWELPRRKNGILPELMMSYNDLPAHLKRCFAFCAIYPKDYKFCKEQVIHLWIANGLVQQLHSGNQYFNELRSRSLF
ERVPESSERYGGKFLMHDLVNDLAQIASSKLCVR
>LAZ5
TVSSTGSIEHPPPNYGIEPRLKEMEEKLDFDSLETKTVGIVGMPGIGKTTLAETLYRKWEHKFERSMFFPDASKMANEHG
MCWLQKRLLEELLKDTNLNIGYTTNEHEFCKDVLLLKKVFLVIDNVSSEEQIETLFGKWNWIKNGSKIVITSSDESMLKG
FVKDTYVVPSLNSRDSLLWFTNHAFGLDDAQGNLVKLSKHFLNYAKGNPLALGAFGVELCGKDKADWEKRIKTLTLISNK
MIQDVLRRRYDELTERQKDIFLD
>Le4 2
RREARRPYPHVMDDNIVGLGKDIQKLVSVLVDEESECKVLSISGMGGLGKTTLAKKIYSQSHVVGHFKHLAWAYVSQNCQ
KRKVWEDILSDFNLLSEADKKMKVEKLAEKLSSFLEENKCLVVLDDIWNTESWDSLKPAFSARETRSKILLTSRNKEIVS
HADSKGFLYELQYLNYKQSWELFQKIAFPPTNSPRYKIDAKMKELGEEMVKHCAGLPLAIIILGGILATKYPSLTEWLKV
SANVKSYLNNDKGEVLRDVLALSYDDLPPYLRPCFLYLSHFPEDYEIPADRLIQLWVAEGIVSSKQEEGEEGQVAEDVAE
GYLLELAERCMIQVRERDIATLKIRSFQMHDLMRDVCLSKAKQQKFL
>LH
SKENLILETDELVGIDDHITAVLEKLSLDSENVTMVGLYGMGGIGKTTTAKAVYNKISSCFDRCCFIDNIRETQDQKDGV
VVLQKKLVYEILRIDSGSVGFNNDSGGRKMIKERVSRFKILVVLDDVDEKFKFEDMLGSPKDFISQSRFIITSRSMRVLG
TLNENQCKLYEVGSMSKPRSLELFSKHAFKKNTPPSDYETLANDVVDTTAGLPLTLKVIGSLLFKQEIGVWEDTLEQLCK
TLNLDEVYDRLKISYDALKPEAKEIFLDIACFFIGKNKEEPYYMWTDCNFYPASNITFLIQRCMIQVGDDDEFEMHDQLR
DMGREIVRREDVRPWKRSRIWSREEGID
>LOV1
QERQREQKEIRQTFANSSESDLVGVEQSVEALAGHLVENDNIQVVSISGMGGIGKTTLARQVFHHDMVQRHFDGFAWVFV
SQQFTQKHVWQRIWQELQPQNGDISHMDEHILQGKLFKLLETGRYLVVLDDVWKEEDWDRIKAVFPRKRGWKMLLTSRNE
GVGIHADPKSFGFKTRILTPEESWKLCEKIVFHRRDETGTLSEVRVDEDMEAMGKEMVTCCGGLPLAVKVLGGLLATKHT
VPEWKRVYDNIGPHLAGRSSLDDNLNSIYRVLSLSYEDLPMCLKHCFLYLAHFPEYYEIHVKRLFNYLAAEGIITSSDDG
TTIQDKGEDYLEELARRNMITIDKNYMFLRKKHCQMHDMMREVCLSKAKEENFL
>Lr1
QIGSTIIQDTLYGRRHTFEETVNRIFSCKHPVSVLPIVGPGGIGKTTFAQHLYNDARTEEHFQVRVWVCVSTDFNVLKLT
REILACIPATEEGGSSSVANETTNLDHLQRSIVRRLKSKRFLIVLDDIWKCDSQDQWKTLLAPFTKGETKGSMLLVTTRF
PKLAQMMETIDPLELLGLESNDFFTFFEACIFGEDNKPEHFEDELAGIAQKIADKLKGSPLAAKTVGRLLHKDLSQKHWN
GVLEKHQWLKQQNNDDIMPSLKISYDCLPFDLKKCFSYCGLFPEDHWFTSSEINHFWVAVGIIDSDHQADRNYLEELVDN
GFLMKKKEYYLDDRCKQKEFDCYVMHDLMHELSKSVSAQECLN
>Lr10
PRLCTVDTCAADLVGIDGPKHELVKWLRNGEDESVHQQKVVSIVGCAGLGKTTLAKQVYDELRINFEYRAFVSISRSPNM
ATILKCVLSQFHAQDYSSDESEIPKLVDQIRDLLQDKRYFVIIDDIWDMKTWDVLKCALCKNSCGSVIMTTTRIYDVAKS
CCSSNGDLVYNIQPLSVADSEELFLNRVFGHEKGFPPELKEVSKDVLRKCGGLPLAINAISSLLAAEKIEEWDRVGLSNV
FAQGEKSDIDAMKYKLSLCYFDLPLHLRSCLLYLIMFPEDCLIEKERLVHRWISEGFIRNEDGEDLVEVGERYLYELVNR
SLIESVGVPYDGKARFYRVHNVILDFLMIKSMEENFC
>Lr13_ha
VRPETSSFVNETKIFGRKKELKSLMEKLGVKIPVKSTGKRKLAEGSARMEELPVLPIGNARMTELSVLPIVGMGGMGKTT
MAQQICSDSKVKKHFDLIIWTCASDDFDKKRLTKEILEHLGQDTSSNNLNFLMTKLQDCVRSKKFLLVVDDIWDGILKDD
GAGWREFCAPLQNGSEGSRILVTTRFAEVAKVISPTYHYELPCLKGDVFWKFFKLCAFGSTSSVDNRESLECIGKNILPK
LKGNPLAAKTIGRLLRMDLSTTHWENIMESELWQVEQTENDILPALRLSYMYLPQNLKRCFSICAMYPKDHKFEMRFLAD
IWTAHGYAENPQKASLYFNALANRSFFQKASTYSSMYVIHDLMHDTAKLVSKDECFI
>Lr13_hb
VRPETSSFVNETKIFGRKKELKSLMEKLGVKIPVKSTGKRKLAEGSARMEELPVLPIGNARMTELSVLPIVGMGGMGKTT
MAQQICSDSKVKKHFDLIIWTCASDDFDKKRLTKEILEHLGQDTSSNNLNFLMTKLQDCVRSKKFLLVVDDMWDGILKDD
GAGWREFCAPLQNGSEGSRILVTTRFAEVAKVISPTYHYELPCLKGDVFWKFFKLCAFGSTSSVDNRESLECIGKNILPK
LKGNPLAAKTIGRLLRMDLSTTHWENIMESELWQVEQTENDILPALRLSYMYLPQNLKRCFSICAMYPKDHKFEMRFLAD
IWTAHGYAENPQKASLYFNALANRSFFQKASTYSSMYVIHDLMHDTAQLVSKDECFI
>Lr21
DIANKNRSRIRTASKRKVFGREGLRDHIMVRLREIPEHDAASSSADPCYSVIGIYGVAGSGKTTFAGYIQDYIKEECKDE
KLFDTIMCIHVTETFSVDDIFHEMLKYITGDSHSNISDRGALDKKLKEALCGKRFFLILDDLWVKNKNDQHLEELISPLN
VGLKGSKILVTARTKEAAGALGADKFIEMPDLDEDQYLAMFMHYALSGTRVALQEFEQVGREIAKKLHRSPIAAVTVAGR
LGANPNISFWKNVAKLDMLNYTMDALWWSYQQLDPDIRRCFEFCSIFPRKFKLEKDQLVRLWTAQGFVKTSCATEEMEDV
AEGYIQELVSCSFLQEKGTGSGVDHFTIHDLLHDLLVKVAGNDCFR
>Lr22a//Lr22a_sus
HDYSISDDELVGIDKNRDILMGSLNLEKSLDLQTIALWGMGGIGKSTLVNNVFRNEASNFECRVWVSVSQSYKLDDIWRI
MLKEIYSKDQKAFDGEKLTCAELQDELKETLKTKRYLIILDDVWTAEAFRKIKGVLVDTKMGSRIIITTRFDEVASQADD
GYKIKVEPLEKEDAWRLFCRKAFPRTENHICPLALRKCGESIVEKCDGLPLALVSIGSILSLKEQNDTEWGLFEAQLISE
LNNNSDLKHVVKILNLSYKYLPDDLKSCFLYCAMFPEDHMIHRKRLIRLWVAEGFIKQNGNCSLEDVAEGYLRELVRRSM
LHVVERNSFNRIKCVRMHDLVRELAIFQSKRESFG
>M
SKENFILETDELVGIDDHVEVILEMLSLDSKSVTMVGLYGMGGIGKTTTAKAVYNKISSHFDRCCFVDNVRAMQEQKDGI
FILQKKLVSEILRMDSVGFTNDSGGRKMIKERVSKSKILVVLDDVDEKFKFEDILGCPKDFDSGTRFIITSRNQNVLSRL
NENQCKLYEVGSMSEQHSLELFSKHAFKKNTPPSDYETLANDIVSTTGGLPLTLKVTGSFLFRQEIGVWEDTLEQLRKTL
DLDEVYDRLKISYDALKAEAKEIFLDIACFFIGRNKEMPYYMWSECKFYPKSNIIFLIQRCMIQVGDDGVLEMHDQLRDM
GREIVRREDVQ
>Ma
ERIFGVLIKTFSNDDLKDFVGMDRVNEIKSKMSLCMGSEEVRVIGICGMPGIGKSTVAKALSQRIHSQFDAISFISKVGE
ISKKKGLFHIKKQLCDHLLDKKVTTKDVDDVICKRLRDKRVLIILDNVDELEQIEAVAGSDGAGLSNRFGKGSRIIVTTT
DERLLIDYNPEIYTIEKLTPDQALLLFCRKALKTDHPTDAFKKLSNEFVDYIDGHPLALEVFGHSLWKREEDYWSTKLKS
LKDKGYSGEKKIIGVLKASFDGLENQEQQDMFLDTACFFKGEDVCRLEKIFESCGYYPGINITILCEKSLVSIVGGRLWM
HDLLQKMGRGLVLGESKK
>Mal-R
TKRGVTTSLLTESCIVGRAQDKENLIRLLLEPSDGAVPVVPIVGLGGAGKTTLSQLIFNDKRVEEHFPLRMWVCVSDDFD
VKRITREITEYATNGRFMDLTNLNMLQVNLKEEIRGTTFLLVLDDVWNEDPVKWESLLAPLDAGGRGSVVIVTTQSKKVA
DVTGTMEPYVLEELTEDDSWSLIESHSFREASCSSTNPRMEEIGRKIAKKISGLPYGATAMGRYLRSKHGESSWREVLET
ETWEMPPAASDVLSALRRSYDNLPPQLKLCFAFCALFTKGYRFRKDTLIHMWIAQNLIQSTESKRSEDMAEECFDDLVCR
FFFRYSWGNYVMNDSVHDLARWVSLDEYFR
>MdNLR16
RLIHVSSSKDNGLVGMDYHIDKVNSLLRPGVNDVFTVGIWGMGGIGKTTIARAVYDEIACQFEACCFLENIKEGFSKNGA
AHMQEVLLSRILKEKVQSLGTLDRGSRVIMERLQRKKVFIVLDDVDELSQIEALLGEQHSFGGGSRVIITTRDKQLLSGA
GAVYEPENLREPEALKLFKQYAFRTNQPTRVYDQLSRDVIQYAQGLPLALKVLGAFLDNKTLPEWEDVLEKIRKIPQRGI
HNVLKTSFDGLDDSEKNVFLDIACFLKGMDIDMAKKILDSCGFYPHTGIRVLIDRALISVSEWGTLEMHDLLEEMGREIV
RQESIK
>Mi-1
KPVERKSLTTDKIIVGFEEETNLILRKLTSGPADLDVISITGMPGSGKTTLAYKVYNDKSVSRHFDLRAWCTVDQGYDDK
KLLDTIFSQVSGSDSNLSENIDVADKLRKQLFGKRYLIVLDDVWDTTTLDELTRPFPEAKKGSRIILTTREKEVALHGKL
NTDPLDLRLLRPDESWELLEKRTFGNESCPDELLDVGKEIAENCKGLPLVADLIAGVIAGREKKRSVWLEVQSSLSSFIL
NSEVEVMKVIELSYDHLPHHLKPCLLHFASWPKDTPLTIYLLTVYLGAEGFVEKTEMKGIEEVVKIYMDDLISSSLVICF
NEIGDILNFQIHDLVHDFCLIKARKENLF
>MLA1//MLA8
LYAEATELVGIYGKRDQDLMRLLSMEGDDASNKRLKKVSIVGFGGLGKTTLARAVYEKIKGDFDCRAFVPVGQNPHMKKV
LRDILIDLGNPHSDLAMLDANQLIKKLREFLENKRYLVIIDDIWDEKLWEGINFAFSNRNNLGSRLITTTRIVSVSNSCC
SSHGDSVYQMEPLSVDDSRILFWKRIFPDENGCLNEFEQVSRDILKKCGGVPLAIITIASALAGDQKMKPKCEWDILLQS
LGSGLTEDNSLEEMRRILSFSYSNLPSHLKTCLLYLCIYPEDSKIHRDELIWKWVAEGFVHHENQGNSLYLLGLNYFNQL
INRSMIQPIYGFNDEVYVCRVHDMVLDLICNLSREAKFV
>MLA2//MLA27-1//MLA27-2
RALYAEVTELVGIYGKRDQDLMRLLSMEGDDASNKRLKKVSIVGFGGLGKTTLARAVYEKIKGDFDCRAFVPVGQNPDMK
KVLRDILIDLGNPHSDLAMLDANQLIKKLHEFLENKRYLVIIDDIWDEKLWEGINFAFSNRNNLGSRLITTTRIVSVSNS
CCSSNGDSVYQMEPLSVDDSRMLFYKRIFPDENACINEFEQVSRDILKKCGGVPLAIITIASALAGDQKMKPKCEWDILL
RSLGSGLTEDNSLEEMRRILSFSYSNLPSHLKTCLLYLCVYPEDSMISRDKLIWKWVAEGFVHHENQGNSLYLLGLNYFN
QLINRSMIQPIYGFNGEVYACRVHDMVLDLICNLSREAKFV
>MLA6
LYAEATELVGIYGKRDQDLMRLLSMEGDDASNKRLKKVSIVGFGGLGKTTLARAVYEKIKGDFDCRAFVPVGQNPDMKKV
LRDILIDLGNPHSDLAMLDANQLIKKLHEFLENKRYLVIIDDIWDEKLWEGINFAFSNRNNLGSRLITTTRIVSVSNSCC
SSDGDSVYQMEPLSVDDSRMLFSKRIFPDENGCINEFEQVSRDILKKCGGVPLAIITIASALAGDQKMKPKCEWDILLRS
LGSGLTEDNSLEEMRRILSFSYSNLPSHLKTCLLYLCVYPEDSMISRDKLIWKWVAEGFVHHENQGNSLYLLGLNYFNQL
INRSMIQPIYNYSGEAYACRVHDMVLDLICNLSYEAKFV
>MLA10//MLA13//MLA30-1//MLA34//MLA36-1//MLA37-1//MLA7//MLA9
YAEATELVGIYGKRDQGLMRLLSMEGDDASNKRLKKVSIVGFGGLGKTTLARAVYEKIKGDFDCRAFVPVGQNPDMKKVL
RDILIDLGNPHSDLAMLDANQLIKKLHEFLENKRYLVIIDDIWDEKLWEGINFAFSNRNNLGSRLITTTRIVSVSNSCCS
SDGDSVYQMEPLSVDDSRMLFYKRIFPDENACINEFEQVSRDILKKCGGVPLAIITIASALAGDQKMKPKCEWDILLRSL
GSGLTEDNSLEEMRRILSFSYSNLPSNLKTCLLYLCVYPEDSMISRDKLIWKWVAEGFVHHENQGNSLYLLGLNYFNQLI
NRSMIQPIYNYSGEAYACRVHDMVLDLICNLSNEAKFV
>MLA12
YAEATELVGIYGKRDQGLMRLLSMEGDDASNKRLKKVSIVGFGGLGKTTLARAVYEKIKGDFDCRAFVPVGQNPDMKKVL
RDILIDLGNPHSDLAMLDANQLIKKLHEFLENKRYLVIIDDIWDEKLWEGINFAFSNRNNLGSRLITTTRIVSVSNSCCS
SDGDSVYQMEPLSVDDSRMLFYKRIFPDENACINEFEQVSRDILKKCGGVPLAIITIASALAGDQKMKPKCEWDILLRSL
GSGLTEDNSLEEMRRILSFSYSNLPSNLKTCLLYLCVYPEDSMISRDKLIWKWVAEGFVHHENQGNSLYLLGLNYFNQLI
NRSMIQPIYNYSGEAYACRVHDMVLDLICNLSREAKFV
>MLA16-1
LYAEATELVGIYGKRDQELMRLLSMEGDGASEKRLKKVSIVGFGGLGKTTFARAVYDKIKGDFDCRAFVPVGQNPDIKKV
LRDILIDLGNPHSDLATLDANQLIKKLHEFLENKRYLIIIDDIWDEKLWEGLNFAFPKRNNLGSRLITTTRIVSVSNSCC
LSNNDSVYQMEPLSVDDSRKLFYKRIFSDENGCPNEFEQVSRDIVKKCGGVPLAIITIASALAGRQKMKPKCEWDILLHS
LGSGLTEDNSLEEMRRILSFSYSNLPSHLKTCLLYLCIYPEDSVIYRDILIWKWVAEGFVHHENQGTSLFLVGLNYFNQL
INRSMIQPIYDGTGKVYACRVHDMVLDLIRSLSRETKFV
>MLA18-1
LYAEATELVGIYGKRDQELMRLLSMEGDGASEKRLKKVSIVGFGGLGKTTLARAVYDKIKGDFDCRAFVPVGQNPDIKKV
LRDILIDLGNPHSDLATLDANQLIKKLHEFLENKRYLTIIDDIWDEKLWEGLNFAFPKRNNLGSRLITTTRIVSVSNSCC
LSNNDSVYQMKPLSVDDSRKLFYKRIFSDENGCPNEFEQVSRDIVKKCGGVPLAIITIASALAGRQKMKPKCEWDILLHS
LGSGLTEDNSLEEMRRILSFSYSNLPSHLKTCLLYLCIYPEDSVIYRDILIWKWVAEGFVHHENQGTSLFLVGLNYFNQL
INRSMIQPIYDGTGKVYACRVHDMVLDLIRSLSRETKFV
>MLA18-2
LYAEATELVGIYGKRDQDLMRLLSMEGDDASNKRLKKVSIVGFGGLGKTTLARAVYEKIKGDFDCRAFVPVGQNPDMKKV
LRDILIDLGNPHSDLAMLDANQLIKKLHEFLEHKRYLVIIDDIWDEKLWEGINFAFSNRNNLGSRLITTTRIVSVSNSCC
SSDGDSVYQMEPLSFDDSRMLFYKRIFPDENGCINEFEQVSRDILKKCGGVPLAIITIASALAGDQKMKPKCEWDILLRS
LGSGLTEDNSLEEMRRILSFSYSNLPSHLKTCLLYLCVYPEDSMISRDKLIWKWVAEGFVHHENQGNSLYLLGLNYFNQL
INRSMIQPIYNHSGEAYACRVHDMVLDLICNLSYEAKFV
>MLA19-1
ALYAEATELVGIYGKRDQDLMRLLSMEGDDASNKRLKKVSIVGFGGLGKTTLARAVYEKIKGDFDCRAFVPVGQNPDMKK
VLRDILIDLGNPHSDIEMLDANQLIKKLHEFLENKRYLVIIDDIWDENLWEGINFAFSNRNNLGSRLITTTRIVSVSNSC
CSSHGDSVYQMEPLSVDDSKILFWKRIFPDENGCPNEFEQVSRDILKKCGGVPLAIITIASALAGDQKMKPKCEWDILLQ
SLGSGLTEDNSLEEMRRILSFSYSNLPSHLKTCLLYLCIYPEDSKIYRDKLIWKWVAEGLVPHENQGNSLYLLGLNYFNQ
LINRSMIQPIYGFNGEVYACRVHDMVLDLICNLSREAKFV
>MLA22
LYAEATELVGIYGKRDQDLMRLLSMEGDDASNKRLKKVSIVGFGGLGKTTLARAVYEKIKGDFDCRAFVPVGQNPDMKKV
LRDILIDLGNPHSDLAMLDANQLIKKLHEFLENKRYLVIIDDIWDEKLWEGINFAFSNRNNLGSRLITTTRIVSVSNSCC
SSDGDSVYQMEPLSVDDSRMLFYKRIFPDKNGCLNEFEQVSKDILKKCGGVPLAIITIASALAGDQKMKPKCEWDILLQS
LGSGLTEDNSLGEMRRILSFSYSNLPSHLKTCLLYLCVYPEDSMISRDKLIWKWVAEGFVHHENQGNSLYLLGLNYFNQL
INRSMIQPIYNYSGDSYACRVHDMVLDLICNLSHEAKFV
>MLA23//MLA3//MLA35-1
LYAEATELVGIYGKRDQDLMRLLSMEGDDASNKRLKKVSIVGFGGLGKTTLARAVYEKIKGDFDCRAFVPVGQNPDMKKV
LRDILIDLGNPHSDLAMLDANQLIKKLHEFLENKRYLVIIDDIWDEKLWEGINFAFSNRNNLGSRLITTTRIVSVSNSCC
SSDGDSVYQMEPLSVDDSRMLFYKRIFPDENACINEFEQVSRDILKKCGGVPLAIITIASALAGDQKMKPKCEWDILLRS
LGSGLTEDNSLEEMRRILSFSYSNLPSNLKTCLLYLCVYPEDSMISRDKLIWKWVAEGFVHHENQGNSLYLLGLNYFNQL
INRSMIQPIYNYSGEAYACRVHDMVLDLICNLSNEAKFV
>MLA25-1
LYAEAAELVGIYGKRDQELMRLLSMEGDDASEKRLKKVSIVGFGGLGKTTLARAVYEKIKGDFDCRAFVPVGQNPDMKKV
LRDILIDLGNPHSDLAMLDANQLIKKLHEFLENKRYLVIIDDIWDEKLWEGINFAFSNRNNLGSRLITTTRIVSVSNSCC
SSDGDSVYQMEPLSVDDSRMLFCKRIFPDENGCLTEFEQVSRDILKKCGGVPLAIITIASALAGGQKMKPKYEWDILLQS
LGSGLTEDNSLKEMRRILYFSYSNLPSHLKTCLLYLCVYPEDSTIPRDRMIWKWMAEGFVHHGNQGTSLFLLGLNYFNEL
VNRSMIQPIYGTTGEVYACRVHDMVLDLICNLSYEAKFV
>MLA28-1
LYAEATELVGIYGKRDQDLMRLLSMEGDDASNKRLKKVSIVGFGGLGKTTLARAVYEKIKGDFDCRAFVPVGQNPDMKKV
LRDILIDLGNHHSDLAMLDANQLIKKLHEFLENKRYLVIIDDIWDEKLWEGINFAFSNRNNLGSRLITTTRIVSVSNSCC
SSHGDSVYQMEPLSVDDSRILFWKRIFPDENGCLNEFEQVSRDILKKCGGVPLAIITIASALAGDQKMKPKCEWDILLQS
LGSGLTEDNSLEEMRRILSFSYSNLPSHLKTCLLYLCIYPEDSKIYRDKLIWKWVAEGFVHHENQGNSLYLLGLNYFNQL
INRSMIQPIYGFNDEVYACRVHDMVLDLICNLSREAKFV
>MLA31-1
ALYAEATELVGIYGKRDEDLMRLLSMDGDDASNKRLKKVSIVGFGGLGKTTLARAVYEKIKGDFDCRAFVPVGQNPDMKK
VLRDILIDLGNHHSDLALLDANQLIKKLHEFLENKRYLVIIDDIWDEKLWEGINFAFSNRNNLGSRLITTTRIVSVSNSC
CSSDGDSVYQMEPLSVDDSRMLFCKRIFPDENGCLNEFEQLSRDILKKCGGVPLAIITIASALAGDEKMKPKCEWDILLQ
SLGSGLTEDNSLEEMRRILSFSYSNLPSHLKTCLLYLCIYPEDSKIYRDKLIWKWVAEGFVHHQNQGSSLFLLGLNYFNQ
LINRSMIQPIYGITDKVYACRVHDMVLDLICNLSHEAKFV
>MLA32
ALYAEATELVGIYGKRDEDLMRLLSMDGDDASNKRLKKVSIVGFGGLGKTTLARAVYEKIKGDFDCRAFVPVGQNPDMKK
VLRDILIDLGNHHSDLAMLDANQLIKKLREFLENKRYLVIIDDIWDEKLWEGINFAFSNKNNLGSRLITTTRIVSVSNSC
CSSDGDSVYQMEPLSVDDSRMLFCKRIFPDENGCLNEFEQVSRDILKKCGGVPLAIITIASALAGDEKMKPKYEWDILLQ
SLGSGLTEDNNLEEMRRILSFSYSNLPSHLKTCLLYLCIYPEDCIIYRGKLIWKWVAEGFVHHENQGNSLYLLGLNYFNQ
LINRSMIQPIYNYSGEAYACHVHDMVLDLICNLSHEAKFV
>MLA39-1
YAEATELVGIYGKRDQGLMRLLSMEGDDASNKRLKKVSIVGFGGLGKTTLARAVYEKIKGDFDCWAFVPVGQNPDMKKVL
RDILIDLGNPHSDLAMLDANQLIKKLHEFLENKRYLVIIDDIWDEKLWEGINFAFSNRNNLGSRLITTTRIVSVSNSCCS
SDGDSVYQMEPLSVDDSRMLFYKRIFPDENACINEFEQVSRDILKKCGGVPLAIITIASALAGDQKMKPKCEWDILLRSL
GSGLTEDNSLEEMRRILSFSYSNLPSNLKTCLLYLCVYPEDSMISRDKLIWKWVAEGFVHHENQGNSLYLLGLNYFNQLI
NRSMIQPIYNYSGEAYACRVHDMVLDLICNLSNEAKFV
>MrRPV1
RLDVGANLVGIDSHVKEMILRLHLESSDVRMVGIYGVGGIGKTTIAKVIYNELSCEFEYMSFLENIREGSNPQVLFHLQN
QLLGDILEGEGSQNISSVAHRASMIKDILLSRRVFIVLDDVDDLSQLEYLLGHREWLGEGSRVIITTRNKHVLAVQEVDD
LYEVEGLNFEEACELFSLYAFKQNLPKSDYRNLTCRVVGYCQGLPLALKVLGSLLCKKTIPQWEGELKKLDSEPKADIHK
VLKRSYDGLDRIDKNIFLDLACFFKGEGRDFVLRILDGCDFPAETGISNLNDLCLITLPYNQICMHDLIQQMGWEIVREN
FPVEPNKWSRLWDPCD
>MrRUN1
LDAGANLVGIDSHVKEMIWRLHMESSDVRMVGMYGVGGIGKTTIAKVIYNELSREFEYMSFLENIREKFNTQGVSPLQNQ
LLDDILKGEGSQNINSVAHGASMIKDILSSKIVFIVLDDVDDQSQLEYLLRHREWLGEGSRVIITTRNKHVLDVQKVDDL
YEVKGLNFEEACELFSLYAFEQNLPKSDYRNLSHRVVGYCQGLPLALKVLGCLLLKKTIPEWESELRKLDREPEAEILSV
LKRSYDGLGRTEKSIFLDVACFFKGEDRDFVSKILDACDFHAEIGIKNLNDKCLITLQYNRIRMHDLIQQMGWEIVREKF
PDEPNKWSRLWDTC
>muRdr1A
LTVFGSSEKLFGMDSKLEEIDVLLDKEANDVRFIGIWGMGGIGKTTFARLVYQKISHQFEVCIFLANVRQVSATHGLVCL
QNQILSQILKEGNDHVWDVYSGITMIKRCFCNKAVLLVLDDVDQSEQLEHLAGEKDCFGLRSRIIITTRDRHVLVTHDIE
KPYELKTLGEDEALQLFSWKAFRKHEPEEDYAKQSKNFVRYAGGLPLALKILGSFLYKRSLDSWSSAFQELKQTPNPKVF
EILKISFDGLHEMEKKIFLDIACFPRLYGNESMIEQAYSSEFFSRIAIEVLVEKSLLTISFGNHVYMHDLIQEMGRRIVR
QENEEPGGRSRLWLRNDIFHVF
>muRdr1H
LTVFGSSEKLFGMDSKLEEIDVLLDKEANEVRFIGIWGMGGIGKTTLARLVYQKISHQFEVCIFLDNVREVSKTTHGLVD
LQKKILSQIFKEENVQVLDVYSGMTMIKRCVCNKAVLLVLDDMDQSEQLENLVGEKDCFGLRSRIIITTRDRHVLVTHGV
EKPYELNGLNKNEALQLFSWKAFRKCEPEEDFAELCKSFVTYAGGLPLALKILGSFLKGRTPDEWNSALAKLQQTPDITV
FKILKMSFDGLDEMEKKIFLDIACFRWLYRKEFMIELVDSSDPCNRITRSVLAEKSLLTISSDNQVHVHDLIHEMGCEIV
RQENKEPGGRSRLCLRDDIFH
>N
LCKISLSYLQNIVGIDTHLEKIESLLEIGINGVRIMGIWGMGGVGKTTIARAIFDTLLGRMDSSYQFDGACFLKDIKENK
RGMHSLQNALLSELLREKANYNNEEDGKHQMASRLRSKKVLIVLDDIDNKDHYLEYLAGDLDWFGNGSRIIITTRDKHLI
EKNDIIYEVTALPDHESIQLFKQHAFGKEVPNENFEKLSLEVVNYAKGLPLALKVWGSLLHNLRLTEWKSAIEHMKNNSY
SGIIDKLKISYDGLEPKQQEMFLDIACFLRGEEKDYILQILESCHIGAEYGLRILIDKSLVFISEYNQVQMHDLIQDMGK
YIVNFQKDP
>Napostrophe
LDSDKQETRRLSTSVVDDSNIFGRQNEIEELVGRLLSVAVNGKNLTVIPIVGMAGIGKTTLAKAVYNDEKVKYHFDLKAW
FCVSEPYDAFRITKGLLQEIGSFDLKMDNNLNQLQVKLKESLKGKKFLIVLDDVWNDNYNAWEDLKNLFVQGNAGSTIIV
TTRKKSVAKTMGNEQISMDTLSSDVSWSLFKRHAFDNMDPKEHLEHVEVGKEIVAKCKGLPLALKTLAGILRSKSEIEGW
KRILRSEVWELPDNGILPVLMLSYSDLPAHLKQCFSYCAIFPKDYPFRKKQVIQLWIANGLVQGLQKYETIEDLGNLFFL
ELQSRSLFERVPESSKNNAEKFLMHDLVNDLAQVASSKLCVR
>NbADR1
LGAGIELGKRKVKEMLMGKEDRGVFEICGIGGSGKTTLAKEICKDDQVKSYFKDKIFFFTVSQSPNVEQLRKTIWEKISG
CNLHGYGRAEILPQWNLQYQWNSNSTVPVLLILDDVWSLSVLEPLILKIPGCKILVVSRIKFPPSVVDCVYDLELLREDE
AMSLFCHFAFGHNSIPRGFNHTLVKKVVEECEGLPLALKVIGSSLKGKPEMFWTSAKNRLSQSQPVCESHELQLLERMKL
SIDCLPDKVRECFLDLGAFPEDKRIPLDVLINMWVELHDIDEEEAFHILVELSDKNLLNLVKDARAGDMYTSYYEISVSQ
HDVLRDL
>NbNRC2a
EDQSAKGVQERKPPVVEEDDVVGFEEEADKVINRLLGGSSGLEVVPVVGMPGLGKTTLANKIYKHPDIGYQFFTRIWVYV
SQSYRRRELFLNIISKFTRNTKQYHDMCEEDLADEIEDFLGKGGKYLIVLDDVWSPDAWERIRIAFPNNNKSNRILLTTR
DSKVAKQCKQCIGIPHDLKFLTEDESWILLEKKVFHKDKCPPELELSGKSIAKKCNGLPLAIVVIAGALIGKGKTSREWK
QVDESVGEHLINKDQPENCNKLVQLSYDRLSYDLKACFLYCGAFPGGFEIPAWKLIRLWIAEGFIQYKGHLSLECKAEDN
LNDLINRNLVMVMQRTSDGQIKTCRLHDMLHEFCRQEAMKEENL
>NbNRC2b
EDQSAKGVEERKPPVVEEDDVVGFEEEADKVINRLLGGLSGLEVVPVVGMPGLGKTTLANKIYKHPDIGYQFFTRIWVYV
SQSYRRRELFLNIISKFTRNTKQYHDMCEEDLADEIQDFLGKGGKYLIVLDDVWSPDAWEHIKIAFPNNNKSNRILLTTR
DSKVAKQCKQCIGIPHDLKFLTEDESWILLEKKVFHKDKCPPELELSGKSIAKKCNGLPLAIVVIAGALIGKGKTSREWK
QVDESVGEHLINKDQPENCNKLVQLSYDRLSYDLKACFLYCGAFPGGFEIPAWKLIRLWIAEGFIQYKGHLSLECKAEDN
LNDLINRNLVMVMQRTSDGQIKTCRLHDMLHEFCRQEAMKEENL
>NbNRC3
TSYDNFNQGAQERKVPVVEEDDVVGFDDEAKTVIDRLIGGSDYVVPVVGMPGLGKTTLAYKIFKDSTVEYEFFNRIWVYV
SQSFNRREIFLNIISKFTRNTKQYHDTPEEELANEIKELLGKGGKYLVVLDDVWTREAWDRIKIAFPNNNKRNRVLMTTR
QNNVAKSCNDKPHDLKFLTENESWELLEKRVFHKEKCPFELELPGKSIAKKCRGLPLAIVVIAGALIGKGKTTREWELVA
DSVGEHLINRDPENCKKLVQMSYDRLPYDLKACFLYCGAFPGGSEISAQKLICLWIAEGFIQYQGPLTLEDIAEDHLNDL
VNRNLVMVMKRSSSGQIKTCRVHDMLHEFCRHEAMMEENL
>NbNRC4a
KGSSETTQQGPALEDDEVVGFDEEANKVINRLVKESKDLDIIPVVGMPGLGKTTLARKIYKDPKLSYEFFGVHWVYVGQS
YKIKDVFLNILKFFTRRTEDYQHEDADALAKVIAGFINKGGRCLICLDDVWETKVIDYVKTIFPENEKGHRVMMTTRNKV
LATYANSDPHDLKFLTPKESFELLVKRVFGKKPCPKDLVGHGESIAGKCGGVPLAVVVIAGALRGRPNTSDWIRVERNVV
QHLFTNSEESCLKFVEMSYDHLPQEVQTCFLYCGVFPRGFDIPSWKVIRLWIAEGLIKPQESYTLEEIAEFYLNDLVNRN
LVILQQKRSDGQIKTCRLHDMLHQFCKKEASNKWLF
>NbNRC4b
KGSSETTQQGPALEDDEVVDFDEEANKVINRLVKESKDLEIIPVVGMPGLGKTTLARKIYKDPKISYEFFGVHWVYVGQS
YKIKDVFLNILKFFTRCTEDYQHEDVDALAKVIAGFINKGGRCLICLDDVWETKVIDYVKTIFPENEKGHRVMMTTRNRV
LATYANSDPHDLKFLTPKESFELLVKRVFGKKPCPKDLVGHGESIAGKCGGVPLAVVVIAGALRGRPNTSDWIRVERNVV
QHPFTNSEESWLKFVEMSYDHLPQEVQTCFLYFGVFPRGFDIPSWKVIRLWIAEGLIKPQESYTLEEIAEFYLNDLVNRN
LVILQQKRSDGQIKTCRLHDMLHQFCKKEASNKWLF
>NbNRC4c
KGSSETTQQGPALEDDEVVGFDEEANKVINRLVKESKDLDIIPVVGMPGLGKTTLARKIYKDPKLSYEFFGVHWVYVGQS
YKIKDVFLNILKFFTRRTEDYQHEDVDALAKVIAGFINKGGRCLICLDDVWETKVIDYVKTIFPENEKGHRVMMTTRNKV
LATYANSDPHDLKFLTPKESFELLVKRVFGKKPCPKDLVGHGESIAGKCGGVPLAVVVIAGALRGRPNTSDWIRVERNVV
QHLYTNSEESCLKFVEMSYDHLPQEVQTCFLYCGVFPRGFDIPSWKVIRLWIAEGLIKPQESYTLEEIAEFYLNDLVNRN
LVILQQKRSDGQIKTCRLHDMLHQFCKKEASNKWLF
>NbPRFa
TSTNLAPSFSDNTQRTDEEMEGFQDTMDELKEQLLGGSPQLDVISIVGMPGLGKTTLAKKIYNDPTVTSHFDVHAQCLVT
QIYSWRELLLTILNDVLEPADRNEKEDSELADELRRFLLTKRFLILIDDVWDNKVWDNLHMCIRDVRNGSRIILTTRLSD
IANYVKCESAPHHLRLFRDDESWALLQKEVFQGETCPPELADVGSRIARRCRGLPLSVVLVAGVLKQKKKKLDSWKVVEE
GLGSQSIGSLEESMSIIGFSYKNLPHYLKPCFLYFGGFLQGKDIHVSKLTRLWEAEGFVQANKEKGQQDAAQGFLEDLIR
RNLVMGMEKRPNAKVKTCRIHDLLHKFCMEKAKQENFL
>NbPRFb
APPFSDNTQRTSEEMEGFQDTMDELKEQLLGGSPQLDVISIVGMPGLGKTTLAKKIYNDPTVTSHFDVHAQCLVTQIYSW
RELLLTILNDVLEPADRNEKEDGELADELRRFLLTKRFLILIDDVWDNKVWDNLHMCFRDVRNGSRIILTTRLSDIANYV
KCESDPHHLRLFRDDESWTLLQKEVFQGETCPPELADVGSRIARRCRGLPLSVVLVAGVLKQKKKKLDLWKVVEESLGSQ
SIGSLEESMSIIGFSYKNLPHYLKPCFLYFGGFLQGKDIHVSKLTRLWEAEGFVQANKEKGQDDAAQGFLEDLIRRNLVM
GMEKRPNTKVKTCRIHDLLHKFCMEKAKLENLL
>NbPtr1
ICREQTHSFVRASDIIGRETDQENIVKQLIDSRDEENISVIPIVGLGGLGKTTLVKLVYNNNKVVQNFDLRMWVSISEDF
SLSKVIEKILRSATGESFGHLDMDQLQGHLSEVLRSKRYLLVLDDVWNEDQNRWTDLRELLMNCSRGSKIVVTTRSKMVA
LITGTVAPYYLGGLTDDACLSLFLKCAFVGEDKLLPNLVEIGKEIVKKCGGVPLAVKTLGRLLYMKTDENEWLRIRDNEI
WEIEQKQSDILPILRLSYEQMPSHLRQCFAYCSMLSKGQEIPREDFINRWIAQGFIQSSNGSRKLEDIGNQYFDELLSRF
CFLDVVQAFDGEILACKLHNLVHDLAQSVAGSECSN
>NbZAR1
NNLMSRWTSSLYDHTQVVGLEGDTEKIKDWLFEARDGLLTIAFVGMGGLGKTTLAQKVFNDKRVEDHLERRIWVSVSQTF
TEEQVMRSILRSLGDACVGDDQCELLRKINQYLLGKRFLIVMDDVWSWDNAWWQKIYTGLPKGNGSTVIVTTRNELVARK
MGVTEARIHWPKFLNEHYSWLLFRKIAFAGSAGECHFPELEDVGKEIVEKCKGLPLAIKAVGGVMLCKPSYYHEWRRISN
HFRDELKENDDSVMASLQLSYDELPPYLKSCFLCFSLFPEDCVIPKDQLIRWWIGEGFIPLRSGRLSTEVGEDCFSQLSN
RCLIEVVDKAYNGVIHTCKMHDMVRDLVIKLAEDDAFF
>Ngc-D
NYALVTDELVGIDSRVDEVVGLLNLDSSTSEKIIGIHGMGGLGKTTLAKAVYDKVSTKFERCYFLENIRDTLSEKNGVSI
LQNKIISGILRKDFNEAKNASDGIRIIRDRVCRHKLLIVLDDVDEKFQFDDVLGKLNNFSTNSRFLITTRDARGLELLQE
YKMFELQEMSPDHSLTLFNKHAFDVDCPPKDYAILSKEFVQAAAGLPLYIKVIGSLLFRMDKIFWEEKLEEFKKISPTKV
QERLKISYNELTHNEKQIFLDIACYFIGSQKIYPIFMWEDCDFYPESTIRSLIQRSLIKLQRSRIKGDVLNTFWMHDHII
DLGRAIVREEKNQ
>NiattPtr1
ICREQTHSFVRASDIIGRETDQENIVKQLIDARDEENISVIPIVGLGGLGKTTLVKLVYNYNTVVQNFDLRMWVSISEDF
SLSKVIEKILRSATGESFGHLDMDQLQGHLSEVLRSKRYLLVLDDVWNEDQNKWTDLRELLMNCSKGSKIVVTTRSKMVA
LITGTVAPYYLGGLTDDACLLLFLKCAFVGEDKLLPNLVEIGKEIVKKCGGVPLAVKTLGRLLYMKTDENEWLRIRDNEI
WEIEQKQSDILPILRLSYEQMPSHLRQCFAYCSMLSKGQEIPREDFINRWIAQGFIQSSNGSRKLEDIGNQYFDELLSRF
CFLDVVQAFDGEILACKLHNLVHDLAQSVAGSECLN
>NitabPtr1//NtomPtr1
ICREQTHSFVRASDIIGRETDQENIVKQLIDAREEENISVIPIVGLGGLGKTTLVKLVYNNNKVVQNFDLRMWVSISEDF
SLSKVIEKILRSATGESFGHLDMDQLQSHLSEVLRSKRYLLVLDDVWNEDQNKWTDLRELLMNCSRGSKIVVTTRSKMVA
LITGTVAPYYLGGLADDECLSLFLKCAFVGEDKLLPNLVEIGKEIVKKCGGVPLAVKTLGRLLYMKTDENEWLRIRDNEI
WEIEQKQSDILPILRLSYEQMPSHLRQCFAYCSMLSKGQEIPREDFINRWIAQGFIQSSNGSRKLEDIGNQYFDELLSRF
CFLDVVQAFDGEILACKLHNLVHDLAQSVAGSECLN
>NLS1
PRLSALYVDEDRLVGIDAPRDEIIGRLLDKRRSASAKQVMTISIVGCGGLGKTTLANQIYCKIKGKFECAAFASVFQNPN
TKKVLTNILSQVATTAAVEDDEQAIINKLREYLSDKRYIVIVDDIWDMQIWKFIECALVKNCRGSRIITTTRIHDIAKLC
CSSHGDYIYEMKPLGVIDSKILFDKRIFDPEERRPPQLTEVSEEILKKCGGLPLAIISISSLLASKPKSKDQWDRVKVSL
SSTLERTPDIETMEWVLSLSYSDLPNHLKTCLLYLSIFPEGYEINRERLVSRWIAEGFIYKKHGQNPYEVGDSYFNELVN
RSLIQPANIKPDGQTNACRVDDTVHDFIVSMSVEENFV
>NRC0
ESSHRSPPQKRVPMVEEENVVGFDDEARKISSRLTNGSEELEIISIVGMGGLGKTTLAKKVYTDSSIEFHFYNRAWIYVS
QLYSRKEVFLGILDSLSLITDEMYKMNDEKLAGELFSHLRSKRYLVVIDDVWTMEAWDDLQMAFPKTATGSRILLTTRNT
EVALHANPEGLPHHLRFLTHEESWELLSKKVFRKGICPLELEDIGLQIAKKCYGLPLAIVVVSGLLLKKEKTRDWWKKIA
NDVSSYVARDPKQCMDVLALSYKHLPDHLKVCFIYFGVFPEDFEIPVWKLLRLWTSEGFVQKMGQECLEDTAEEYLEDLV
DRNLVLVAKKRASGRIKTCRIHDMLRDLSVKMGSEEKFL
>NRC1
RGGEERQPPVVEEDDVVGFDDEAQTVIDRLLEGSGDLEVIPVVGMPGLGKTTLATKIFKHPKIEYEFFTRLWLYVSQSYK
TRELYLNIISKFTGNTKHCRDMSEKDLALKVQEILEEGGKYLIVLDDVWSTDAWDRIKIAFPKNDKGNRVLLTTRDHRVA
RYCNRSPHDLKFLTDEESWILLEKRAFHKAKCLPELETNGKSIARKCKGLPLAIVVIAGALIGKSKTIKEWEQVDQSVGE
HFINRDQPNSCDKLVRMSYDVLPYDWKACFLYFGTFPRGYLIPARKLIRLWIAEGFIQYRGDLSPECKAEEYLNELVNRN
LVMVMQRTVDGQIKTCRVHDMLYEFCWQEATTEENL
>NRC2
RGSEERKPPVVEEDDVVGFDEEADIVINRLLGESNHLEVVPVVGMPGLGKTTLANKIYKHPKIGYEFFTRIWVYVSQSYR
RRELFLNIISKFTRNTKQYHGMCEEDLADEIQEFLGKGGKYLVVLDDVWSDEAWERIKIAFPNNNKPNRVLLTTRDSKVA
KQCNPIPHDLKFLTEDESWILLEKKVFHKDKCPPELVLSGKSIAKKCKGLPLAIVVIAGALIGKGKTPREWKQVDDSVSE
HLINRDHPENCNKLVQMSYDRLPYDLKACFLYCSAFPGGFQIPAWKLIRLWIAEGFIQYKGHLSLECKGEDNLNDLINRN
LVMVMERTSDGQIKTCRLHDMLHEFCRQEAMKEENL
>NRC3
FNRGDEERKAPVVEEDDVVGFDDEAKTVIDRLIGGSDYVEVVPVVGMPGLGKTTLAYKIYKDPKVEYEFFTRVWVYVSQT
FKRREIFLNIISKFTRNTKQYDDTPEDDLANEVKELLGKGGKYLIVLDDVWTMEAWDRIKIAFPNNGKRNRVLMTTRQSN
VAKRCNDKPHDLKFLTKDESWELLEKKVFHKEKCPPELELPGISIAEKCMGLPLAIVVIAGALIGKGKTTREWELVAASV
GEHLINRDPENCKKLVQMSYDRLPYDLKACFLYCGAFPGGSQIPAKKLIRLWIAEGFIQYQGPLALEDVAEDHLNDLVNR
NLVMVTQRSCSGQIKTCRVHDMLHEFCRHEAMMEENL
>NRC4a
KKGEVTQGPSLENDAVVGFDDEANKVIKRLVEGPLDSVDIIPVVGMPGLGKTTLARKIYNDPKLTYEFYSIVWVYVGQEY
KAKDIYLRILKFFKKNIEDHLNDDVDTLAKAIGGYIKKGGRCLIVLDDVWEDDVIDHVMKVFAENKKGHRIMMTTRDTRL
GFFANKEPHKLKFLETEESFELLVMRVFGRGGCPNELVVTGTEIARKCGGVPLVVVVIAGALRGRSDKKDWERVEKSVVQ
YLGEHTEDSCLKYVKMSYDYLPREVQMCFLYCGVFPRGFDIPCWKLIRLWIAEGLIKPQPESTLQVEEIAEFYLTDLLNR
NLVIIMQKRSDGQIKTCRLHDMLYQFCKKEASNKWLF
>NRC4b
GHEVTQGPSLDDDEVVGFDEEAKKVIKRLVEGPAESLAIVPVVGMPGLGKTTLARKIYNDTTLSFEFFSTIWIYAGPECK
IKDLYHKILKHFKKNIDEHLDEDDHTLAKVISGFMSKGGRCLIVLDDVWEANVIDHVKKVFPENKKGHRIMMTTRDGLLA
AYKNAEPHNLKFLLADECFELLEKRVFGKGSCPDELKDVGERIAGNCGGVPLIVVVIAGALAGRSNTTDWEIVERDVARH
AFTVNKNCGVFVEMSYDRLSQEMQTCFLYSGIFPRGFDIPAWKLIRLWIAEGLIKPQQSSTLEEIAELHLNDLVHRNLVI
LLEKRSDGQIKTCRLHDMLHQFCRTKAADKWLY
>NRC6
HHQPEKVVQEEQGSSLENHEVVGFDEEATKVINRLVEGAECLDVIPVVGMPGLGKTTLARKIFNDPKISREFFSYIWVFI
GQSTCVKRDILFNILKGFTNSFDEFKNRNEASITDEIRKRVANGGKCLIVLDDVWDPNVVDIVKTVFPDNKKAHRIMMTT
RHEDIARSVNKYPHNLKFLDGDESFQLLEKRAFGVSRCPVELVEHGEAIVAKCSGVPLTIVVIAGALRGRTSEIDWKVVR
ENVGKHLIQEDKLQRCVNVVRLSYNHLPQEKKSCFLYFGAFPQGFDIPAWKLIRLWIAEGLIMSKLSGNEIEEIAEYYLN
DFANRNLVMVMKKKSNDRIKTCRVHDMLHEFCVEEATRLTLF
>NRG1
GWSDVPQFSDSVVGFDLPLQELKVKLLEEKEKVVVLSAPAGCGKTTLAAMLCQEDDIKDKYRDIFFVTVSKKANIKRIVG
EIFEMKGYKGPDFASEHAAVCQLNNLLRRSTSQPVLLVLDDVWSESDFVIESFIFQIPGFKILVTSRSVFPKFDTYKLNL
LSEKDAKALFYSSAFKDSIPYVQLDLVHKAVRSCCGFPLALKVVGRSLCGQPELIWFNRVMLQSKRQILFPTENDLLRTL
RASIDALDEIDLYSSEATTLRDCYLDLGSFPEDHRIHAAAILDMWVERYNLDEDGMKAMAIFFQLSSQNLVNLALARKDA
PAVLGLHNLHYIQQHDLLRELVIH
>NtTPN1
MVGFNEETEMLIEQLVRGHRQLDVISIFGMPGLGKTTLAKKLYDHETISNRFDIRLWCCSSQSYNNRVLLFELLGHICEL
DDITKEKSDDELAEKLYRYLKGKRYLIVVDDVWSPNAWDDIKRPFPDDNKGSRIILTTRLESITTYAMINSSPHHLRLFT
EEESWMLLKEKVFKEDNCYCPQQLEDIGKQIATKCGGLPLAIVLVAGVLAKNDKEIVHWQQVRERLKLKMQGCMDIVESS
YQHLPVHLQNCFLYFASFLEGKKVPVQKLIRLWIAENFVEASSTTLKSLEMVAMDYLMDLIRSNLVMVANINSSGELKAV
YIHDVIHEFSLRKAKVGNFL
>P
ETVQKQLIDMSPSINRNNLVAMGSRIFEIERLLAMDKLDDTCIIGLWGMGGVGKTTLAEACYERVTSSNKGIKHLFVRNV
NEICEKHHGVEKIVHKLYSKLLDENNIDREDLNIAYRRERLSRSRVFVVLDNVETLEQLEQLALGYVFNLSKVFAAGSRI
IITTRNKKVLQNAMAKIYNVECLNNKESIRLFSLHAFKQDRPQDNWTDKSHLAISYCKGNPLALKILGGALFGEDVHYWR
SLLTGLRQSGNLGIESILRRSYDKLGKEEKKIFMDVACLLYGMSRSRLIDYMATMYSSSYVRVKDLIDKSLLTCVPSENG
EMIEVHDLLKEMAWNIVKEEPKL
>P2
ETVQKQLIDMSPSINRNNLVAMGSRIFEIERLLAMDKLDDTCIIGLWGMGGVGKTTLAEACYERVTSSNKGIKHLFVRNV
NEICEKHHGVEKIVHKLYSKLLDENNIDREDLNIGYRRERLSRSRVFVVLDNVETLEQLEQLALGYVFNLSKVFAAGSRI
IITTRNKKVLQNAMAKIYNVECLNNKESIRLFSLHAFKQDRPQDNWTDKSHLAISYCKGNPLALKILGGALFGEDVHYWR
SLLTGLRQSGNLGIESILRRSYDKLGKEEKKIFMDVACLLYGMSRSRLIDYMATMYSSSYVRVKDLIDKSLLTCVPSENG
EMIEVHDLLKEMAWNIVKEEPKL
>Pb1
IKQEFKKQLKIKGIVDKIKHHLIEYKIKHELPDECPLIILKFDDMMDGSRWEEFRKALSLLECSADALIFTTENTEQAKR
YSYPPREPIDYSLVGLYHYTVLELTSKHKNEDNCSPKIFRDILEECEGHEFCMKIFTHALYANPKRSNEELSKLHSTLQD
SQKSFDAIAKKMFMYSYNDLPKEYKSCLLYLAIFPKGQKIRRSTLIGRWVAEGLTLKEDWPSSVRQANRCFDALIRRYLV
CPVDIGGTGKVKSCAVHDPVHGFITTIARKQHIV
>Pbr1.b
PRLPSLYAEPDGLVGIDKPRDELIKCLMEGMGASVQQQKVLSIVGPGGLGKTTLANEVYRKLEGQFQCRAFVSLSQQPDV
NKILRNILSQVCQQELPSTSVQDEGKLIDAIREVLKNKRYLVVIDDIWSTQAWKIIKCSLFLNDLGSRIMTTTRSIDIAK
SCCSRRHDRVYEIMPLTTANSKGLFFKRIFGSEDICPPQLEEISSEILKKCGGSPLAILTIASLLANKDSTNEEWKWVYN
SIGSTLGKDPGVEEMRRILSLSYDDLPHHLKTCLLYLSIFPEDYEIERDRLIRRWIAEGFIDTDGGRDLEEIGECYFNDL
INRSMLEPVKIQYDGQVVSCRVHDMILDLLASKSIEENFA
>Pbr1.c
NPRLPSLYAEPDGLVGIDKPRDELIKCLMEGMGASVQQQKVLSIVGPGGLGKTTLANEVYRKLEGQFQCRAFVSLSQQPD
VNKILRNILSQVCQQELPSTSVQDEGKLIDAIREVLKNKRYLVVIDDIWSTQAWKIIKCSLFLNDLGSRIMTTTRSIDIA
KSCCSRRHDRVYEIMPLTTANSKGLFFKRIFGSEDICPPQLEEISSEILKKCGGSPLAILTIASLLANKDSTNEEWKWVY
NSIGSTLGKDPGVEEMRRILSLSYDDLPHHLKTCLLYLSIFPEDYEIERDRLIRRWIAEGFIDTDGGRDLEEIGECYFND
LINRSMLEPVKIQYDGQVVSCRVHDMILDLLASKSIEENFA
>Pc
FNTLVPTRDQHVGTRYKTVGEMTWLSKVPESKIPLRDQEKDEIISKLVECNAGENNMIVSIIGLGGSGKTTLAKHICHDV
KIKEHFGGEIFWVHVSQEFDVQKLIGKLFETIVGDNSDRHPPQHMVQKISEKLSNKKFLLILDDAWHEDRHDWEQFMVQL
KCGAPETRIMLTTRDRKVAQAVESRYTFELAFLSESESWNLFLKGSGFAEQDLSSDEVQVGKDIIKGCGGVPLAIQTLGA
VLRDKKQISTWRAIRENNLWKVQSIKDRVFASLKLSYIHLADELKQCFTFCSIFPKGYGIQKDRLIAQWIAHGFINAMNG
EQPEDVGRDYLDSLVNVSFLQEAYASWNTDIYNMHDLIHDLTRQI
>Ph-3
MDRRRRFLHANDETEVIGLDHDFNKLQHKLLLQDLPYGVVSIVGMPGLGKTTLAKKLYRHVRHQFECSGLVYVSQQPRAG
EILLNIAKQVGLTEEERKENLEHNLRSLLKIKRYVILLDDIWDVEIWDDLKLVLPESDSKIGSRIIITSRNSNVGRYIGG
DFSIHELQPLDSENSFELFTKKICNFVDDNWANTSPDLVNIGRCIVERCGGIPLAIVVTAGMLRARGRTEHAWNRVLDSM
THKIQEGCAKVLALSYNDLPIALRPCFLYFGLFPEDHEIRAFDLINMWIAEKLIVVNSGNTREAESKAEDFLNDLVSRNL
IQVAKRRYDGRISTCRIHDLLHSLCVELGKESNFF
>Pi1-5//Pik-m1
KEDVKEITAMLAPVKSICEFHEVKTICILGLPGGGKTTIARVLYHALGTQFQCRVFASISPSSSPSPNLTETLADIFAQA
QLGVTDTLSTPYGGSGTGRALQQHLIDNISAFLLNKKYLIVIDDIWHWEEWEVIRKSIPKNDLGGRIIMTTRLNSIAEKC
HTDDNDVFVYEVGDLDNNDAWSLSWGIATKSGAGNRIGTGEDNSCYDIVNMCYGMPLALIWLSSALVGEIEELGGAEVKK
CRDLRHIEDGILDIPSLQPLAESLCLGYNHLPLYLRTLLLYCSAYHWSNRIERGRLVRRWIAEGFVSEEKEAEGYFGELI
NRGWITQHGDNNSYNYYEIHPVMLAFLRCKSKEYNFL
>Pi1-6//Pik-2//Pik-m2//Pik-s2
IKEPVGMKTVMEELEVWLTNPQAENGQAVLSIVGFGGVGKTTIATALYRKVSEKFQCRASVAVSQNYDQGKVLNSILSQV
SNQEQGSSTTISEKKNLTSGAKSMLKTALSLLRGNCICQPENDGNPDNTPIRLQETTDDDQNPRKLEQLLAEKSYILLID
DIWSAETWESIRSILPKNNKGGRIIVTTRFQAVGSTCSPLETDRLHTVDFLTDDESQNLFNTSICESKIRKDSNKVDEQV
PEEIWKICGGLPLAIVSMAGLVACNPRKACCDWSKLCKSLFPEQETPLTLDGVTRILDCCYNDLPADLKTCLLYLSIFPK
GWKISRKRLSRRWIAEGFANEKQGLTQERVAEAYFNQLTRRNLVRPMEHGSNGKVKTFQVHDMVLEYIMSKSIEENFI
>Pi2//Piz-t
DMDSYAEDIRNQSARNVDEAELVGFSDSKKRLLEMIDTNANDGPAKVICVVGMGGLGKTALSRKIFESEEDIRKNFPCNA
WITVSQSFHRIELLKDMIRQLLGPSSLDQLLQELQGKVVVQVHHLSEYLIEELKEKRYFVVLDDLWILHDWNWINEIAFP
KNNKKGSRIVITTRNVDLAEKCATASLVYHLDFLQMNDAITLLLRKTNKNHEDMESNKNMQKMVERIVNKCGRLPLAILT
IGAVLATKQVSEWEKFYEHLPSELEINPSLEALRRMVTLGYNHLPSHLKPCFLYLSIFPEDFEIKRNRLVGRWIAEGFVR
PKVGMTTKDVGESYFNELINRSMIQRSRVGIAGKIKTCRIHDIIRDITVSISRQENFV
>Pi5-1
HYFEEKQTTSYRNTDIAIVGRDADLDHLMDLLMQNSAEELCIIPIVGPVGFGKTSLAQLVFNDTRTEVFSFRIWVHVSMG
NINLEKIGRDIVSQTTEKIEGNMQLQSIKNAVQRVLNKYSCLIIIDSLWGKDEEVNELKQMLLTGRHTESKIIVTTHSNK
VAKLISTVPLYKLAALSEDDCLKIFSQRAMTGPGDPLFREYGEEIVRRCEGTPLVANFLGSVVNAQRQRREIWQAAKDEE
MWKIEEDYPQDKISPLFPSFKIIYYNMPHELRLCFVYCSIFPKGTVIEKKKLIQQWIALDMIESKHGTLPLDVTAEKYID
ELKAIYFLQVLERSQNDAERSSASEEMLRMHNLAHDLARSVAGEDILV
>Pi5-2
LKRKLDQSTKDTSVFSLLQHSLSNLDKSNEQEVLLHRTEIIGRDTDKENIKNLLLQNDVDKLPIIPIVGLAGLGKTAVAK
LIFHEQGEGWNFDQRIWVHLDKKLDLNKIANSIISQVNQSVDTTKNQIQNNLQFKRNCLQEVLCDQSSLIVLDDLFSTEE
NQIAELKEMLRGTKKGTKIIVTTSSEISAELIHTVPPYKLGPLSEGDCSTIFCQRAFGDGHENSSLTEIAKQIVKRCEGI
PAVAYSLGSLVRNKNKEAWLYARDKEIWELPTLFPNGFELLASFSEMYICMPSALKSCFAYLSTIPKGTIIDREKLIEQW
IALDMVGSKHGTLPAYVQGEMFIQQLLSISFLQVRNKPSATRIRDTNQSKELRIHNLVHDFAMYVARDDLII
>Pi5-3
LKHCNEPVIFDGYKILGRDNDRENVKNLLFQNDADKFSIIPIVGLAGIGKTALARLIFQDYGEEWNFDQRIWICIDRKLE
LNKIANDIISQVNKKEETISEFVLNDQIHNNLQFMKNRLQEVLSDKSSLIVLDGLISTDKNQLIELKEMLRGTEKCTKII
VTTSSEVSADLIGTVPSYKLHPLSDDDCWGIFCQRAFDNGAGNMDRAEIGRQIVKRCEGIPMAAYSLGSMMRNKDDNAWL
WARDKEIWELPKVFANGFELLAPFSEIYHSMPSALKSCFSYLSIFPIGFVIDREKLIQQWIAL
>Pi7-J-1
ANKDVKETTPMLAPVKSICEFHKVKTVCILGLPGGGKTTVARELYDALGTHFPCRVFVSVSPSSSPSPNLTKTLADIFAQ
AQLGVTDTLSTPYGGSGTGRALQQHLIDNISAFLLNKKYLIVIDDIWHWEEWEVIRKSIPKNDLGGRIIMTTRLNSIAEK
CHTDDNDVFVYEVGDLDNNDALSLSWGIATKSGAGNRIGTGEDNPCYDIVNMCYGMPLALIWLSSALVGEIEELGGAEVK
KCRDLRHIEDGILDIPSLQPLAESLCLGYNHLPLYLRTLLLYCSAYHWSNRIERGRLVRRWIAEGFVSEEKEAEGYFGEL
INRGWITQHGDNNSYNYYEIHPVMLAFLRCKSKEYNFL
>Pi7-J-2//Pik-e2//Pik-h2//Pik-p2
IKEPVGMKTVMEELEVWLTNPQAENGQAVLSIVGFGGVGKTTIATALYRKVSDKFQCRASVAVSQNYDQGKVLNSILSQV
SNQEQGSSTTISEKKNLTSGAKSMLKTALSLLRGNCICQPENDGNPDNTPIRLQETTDDDQNPRKLEQLLAEKSYILLID
DIWSAETWESIRSILPKNNKGGRIIVTTRFQAVGSTCSPLETDRLHTVDFLTDDESQNLFNTSICESKIRKDSNKVDEQV
PEEIWKICGGLPLAIVTMAGLVACNPRKACCDWSKLCKSLFPEQETPLTLDGVTRILDCCYNDLPADLKTCLLYLSIFPK
GWKISRKRLSRRWIAEGFANEKQGLTQERVAEAYFNQLTRRNLVRPMEHGSNGKVKTFQVHDMVLEYIMSKSIEENFI
>Pi9
DDMDSYAEDIRNQSARNVDEAELVGFSDSKKRLLEMIDTNANDGPAKVICVVGMGGLGKTALSRKIFESEEDIRKNFPCI
AWITVSQSFHRIELLKDMIRQLLGPSSLDQLLQELQGKVVVQVHHLSEYLIEELKEKRYFVILDDLWILHDWNWINEIAF
PKNNKKGSRIVITTRNVDLAEKCATASLVYHLDFLQMNDAITLLLRKTNKNHEDMESNKNMQKMVERIVNKCGRLPLAIL
TIGAVLATKHVSEWEKFYEQLPSELEINPSLEALRRMVTLGYNHLPSHLKPCFLYLSIFPEDFEIKRNRLVGRWIAEGFV
RPKVGMTTKDVGESYFNELINRSMIQRSRVGIAGKIKTCRIHDIIRDITVSISRQENFV
>Pi35
VPTIVVPVVTSLLPPRVFGRNMDRDRIIHLLTKPMATVSSSVGYSGLAIVAHGGAGKSTLAQCVYNDKRVQEHFDVRIWV
CISRKLDVHRHTREIIESATNGECPRVDNLDTLQCRLKDIMQKSEKFLLVLDDVWFDESVNEREWDQLLDPLVSQQEGSR
VLVTSRRDVLPAALHCKDVVHLENMEDAEFLALFKYHAFSGTEIRNPQLHARLEEVAEKIAKRLGQSPLAARTVGSQLSR
NKDIAIWKSALNIENLSEPMKALLWSYNKLDSRLQRCFLYCSLFPKGHKYKIDEMVDLWVAEGLVDSRNQGDKRIEDIGR
DYFNEMVSGSFFQSVSERYMTWYIMHDLLHDLAESLTKEDCFR
>Pi36
RILNIEKMANNLVGIDEPRDELIKMLSQHERDNNLNTSNRKTKIVYVVGMGGLGKTTLATAVYEKIKVGFPLNAFVPIGQ
NPNMKAILWNILHRLGSEKYLNCPNIEMLTVQELIGELKQFIKGKRFFIVIDDIWDKPSWQILESGLQDNDYGSKILVTT
RKSEVATIISDVYNMKPLSHDNSKELLYTRTGSEGKSLDSSSTEACDKILKKCAGVPLAIITIASLLASRSGLDWSEVYR
AIDFGEEDNYEMANTKRILSFSYYDLPSHLKNCLLYLSMFPEDYKIDKNHLIWMWIAEGFVPEKQNTNLGLYELGESYFN
ELINRSMIQPIENEFFGCIEGCRVHDMVLDLARSLTSEQNFV
>Pi37
VPTIVVPVVTSLLPPRVFGRNMDRDRIIHLLTKPMATVSSSVGYSGLAIVAHGGAGKSTLAQCVYNDKRAQEHFDVRMWV
CISRKLDVHRHTREIIESATNGECPRVDNLDTLQCRLKDIMQKSEKFLLVLDDVWFDESVNEREWDQLLDPLVSQQEGSR
VLVTSRRDVLPAALHCKDVVHLENMEDAEFLALFKYHAFSGTEIRNPQLHARLEEVAEKIAKRLGQSPLAARTVGSQLSR
NKDIAIWKSALNIENLSEPMKALLWSYNKLDSRLQRCFLYCSLFPKGHKYKIDEMVDLWVAEGLVDSRNQGDKRIEDIGR
DYFNEMVSGSFFQPVSERYMGTWYIMHDLLHDLAESLTKEDCFR
>Pi54
EIERAVRANTIRDALAEPMVGRSELAEKMVRVLLAVGGEEDGPLVMPIVGGPGIGKTRIVQALFNDSMVREKFPVRRWEN
VSERFNLFKMRMPNIWFNSTKFQNFLDEFINKSLNGRKGKYLVVLDDVWNENEAQDWPEWDSLMQALPSNGAVIFTTRTP
MLVSKTAAVVPRTFPYFLQPLQQEHTVQFVHQWLKRCWLDRSSEPFNIGMKIASKCDGVPLLIQSAGAILCRRPEAAFWQ
QFLEDFDVFFEGSGLYSSDEEGSDILESAYSSYKHLPSHLQSCFLYCSMFPLGFNFDAEELADLFATAELTGAQRIGFLE
QLLNECFYPIEDSEYGGKFIYRMHKILHIFAVYMERELSTV
>Pi63
RHRMARNTRLTTSVPIEPKVYGRDADRDRIIEMLINEGSSDLLVLPIVGIGGIGKTTLARFVYRDQRIIDHFDLQIWICV
STKFNEVRLTLEILEHEILLKNIREKRFLIILDDMWEDRDSSGWDKLLAPLKCNQVTGCAVLATTRRNSVAQMIGTVNAF
QISGLDKKEFWLFFKACAFGNEAYEGQPSLHSIGQKIAKALKGCPLAARSVGALLNRDVSYEHWRTVQDKWKSLQVKDDD
IIPILKLSYDYLPFHLQCCFSYCSLFPEDHQFSGETLVQAWISQNFVQYEDTGMGLEETGLQYLANLVDFGFFQKVGSDY
AMHDLMHELAEQVSSNECAA
>Pi64
VVPVATSLLPPRVFGRDMDRDRIIHLLTEPTAAVSSSAGYSGLAIVAHGGAGKSTLAQYVYNDKRVQEHFDVRMWVCISR
KLDVRRHTREIIESATNGECPCVENLDTLQCRLKDILQKSEKLLLVLDDVWFDKFNNETEWDQLLDPLVSLKEGSRVLVT
SRQDVLPAALRCKDVVRLEDMEDTEFLALFKHHAFSGTEIQNPQLRGRLEKIAEKIVKRLGHSPLAARTVGSQLSRKKDI
NEWKSALNIETLSEPVKALLWSYNKLDSRLQRCFLYCSLFPKGHKYKIKEMVDLWVAEGLIDSRSPGDKRIEDVGRDYFN
EMVSGSFFQPVSERYMGTWYIMHDLLHGLAESLTKEDCFR
>Pia-1
CSSASDPRIHEADLVGVDADREELLEQLAERQPEQLKVIAIVGFCGLGKTALAAEAYNRETGGGRFERHAWVCAGHRSAR
EVLGELLRRLDADGRSFHGDSDAGQLCVDIRQQLEKNRYFIVIDDIQTEDQWKSIKSAFPTDKDIGSRIVVTTTIQSVAN
ACCSANGYLHKMSRLDKNCSKQLLSKKACPERYSHYKQPDSAAILKKCDGQPLALVTIGEFLQANGWPTGPNCEDLCNRL
HYHLENDKTLERMWRVLVRNYTSLPGHALKACLLYFGMFPSDHPIRRKSLLRRWLAEGFVEPLSSSSNIDSTAAFNVLMD
RNIIEPINVSNNDKVKTCQTYGMMREFISHMS
>Pia-2
HHGVSANLVGVDEFKTKLNRWLSDEEGPHLKVAAIVGPAGIGKTALATELYRDHRWQFECRAFVRASRKPDMQRLLGGIL
SQVQRRQRSSDAYADSTVQSLIDNLREHLQDRRYLIIIDGLWETAVWNIANSAFPDVNSFSRILITADIEQVALECCGYK
YDYIMRMEPLGSLDSKKVFFNKVFGSEDQCPPELKEVSNTILEKCGGLPLAIISIAGLLGSQPENPVLWDYVTKYLCSSL
GTNPTLKDVVKETLNLSYNSLPHPFKTCLLYLGMYPDGHIMLKADLMKQWSAEGFVSANEAKDTEEIVDKYFDELVNRGI
LEPV
>Pib_1
DDARRAAKQDNQRVDLVQLINSEDQDLKVIAVWGTSGDMGQTTIIRMAYENPDVQIRFPCRAWVRVMHPFSPRDFVQSLV
NQLHATQGVEALLEKEKTEQDLAKKFNGCVNDRKCLIVLNDLSTIEEWDQIKKCFQKCRKGSRIIVSSTQVEVASLCAGQ
ESQASELKQLSADQTLYAFYDKG
>Pib_2
VARKSLTRIRTSVGASEESQLIGREKEISEITHLILNNDSQQVQVISVWGMGGLGKTTLVSGVYQSPRLSDKFDKYVFVT
IMRPFILVELLRSLAEQLHKGSSKKEELLENRVSSKKSLASMEDTELTGQLKRLLEKKSCLIVLDDFSDTSEWDQIKPTL
FPLLEKTSRIIVTTRKENIANHCSGKNGNVHNLKVLKHNDALCLLSEKVFEEATYLDDQNNPELVKEAKQILKKCDGLPL
AIVVIGGFLANRPKTPEEWRKLNENINAELEMNPELGMIRTVLEKSYDGLPYHLKSCFLYLSIFPEDQIISRRRLVHRWA
AEGYSTAAHGKSAIEIANGYFMELKNRSMILPFQQSGSSRKSIDSCKVHDLMRDIAISKSTEENLV
>Pid3
RRSSNWRSDSVLFKREDELVGIEKKRDLLMKWVKDEEQRRMVVSVWGMGGIGKTALVANVYNAIKADFDTCAWITVSQSY
EADDLLRRTAQEFRKNDRKKDFPVDVDITNYRGLVETTRSYLENKRYVLVLDDVWNANVWFDSKDAFEDGNIGRIILTSR
NYDVALLAHETHIINLQPLEKHHAWDLFCKEAFWKNEIRNCPPELQPWANNFVDKCNGLPIAIVCIGRLLSFQGSTYSDW
EKVYKNLEMQLTNNSIMDMMNIILKISLEDLPHNIKNCFLYCSMFPENYVMKRKSLVRLWVAEGFIEETEHRTLEEVAEH
YLTELVNRCLLLLVKRNEAGHVHEVQMHDILRVLALSKAREQNFC
>Pid3-A4//Pid3-I1//Pid3-W4
RRSSNWRSDSVLFKREDELVGIEKKRDLLMKWVKDEEQRRMVVSVWGMGGIGKTALVANVYNAIKADFDTCAWITVSQSY
EADDLLRRTAQEFRKNDRKKDFPIDVDITNYRGLVETTRSYLENKRYVLVLDDVWNANVWFDSKDAFEDGNIGRIILTSR
NYDVALLAHETHIINLQPLEKHHAWDLFCKEAFWKNEIRNCPPELQPWANNFVDKCNGLPIAIVCIGRLLSFQGSTYSDW
EKVYKNLEMQLTNNSIMDMMNIILKISLEDLPHNIKNCFLYCSMFPENYVMKRKSLVRLWVAEGFIEETEHRTLEEVAEH
YLTELVNRCLLLLVKRNEAGHVHEVQMHDILRVLALSKAREQNFC
>Pid3-W3
RRSSNWRSDSVLFKREDELVGIEKKRDLLMKWVKDVEQRRMVVSVWGMGGIGKTALVANVYNAIKADFDTCAWITVSQSY
EADDLLRRTAQEFRKNDRKKDFPIDVDITNYRGLVETTRSYLENKRYVLVLDDVWNANVWFDSKDAFEDGNIGRIILTSR
NYDVALLAHETHIINLQPLEKHHAWDLFCKEAFWKNEIRNCPPELQPWANNFVDKCNGLPIAIVCIGRLLSFQGSTYSDW
EKVYKNLEMQLTNNSIMDMMNIILKISLEDLPHNIKNCFLYCSMFPENYVMKRKSLVRLWVAEGFIEETEHRTLEEVAEH
YLTELVNRCLLLLVKRNEAGHVHEVQMHDILRVLALSKAREQNFC
>PigmR
DMDSYAEDIRNQSAHNVDEAELVGFSDSKKRLLEMIDTNANDGPAKVICVVGMGGLGKTALSRKIFESEEDIRKNFPCNA
WITVSQSFHRIELLKDMIRQLLGPSSLDQLLQELQGKVVVQVHHLSEYLIEELKEKRYFVVLDDLWILHDWNWINEIAFP
KNNKKGSRIVITTRNVDLAEKCATASLVYHLDFLQMNDAITLLLRKTNKNHEDMESNKNMQKMVERIVNKCGRLPLAILT
IGAVLATKQVSEWEKFYEQLPSELEINPSLEALRRMVTLGYNHLPSHLKPCFLYLSIFPEDFEIKRNRLVGIWIAEGLVR
PKVGMTTKDVGESYFYELINRSMIQRSRVGIAGKIKTCRIHDIIRDITVSISRQENFV
>PigmS
DDMDSYAEDIRNQSARNVDEAELVGFSDSKKRLLEMIDTNANDGPAKVICVVGMGGLGKTALSRKIFESEEDIRKNFPCN
AWITVSQSFHRIELLKDMIRQLLGPSSLDQLLQELQGKVVVQVHHLSEYLIEELKEKRYFVVLDDLWILHDWNWINEIAF
PKNNKKGSRIVITTRNVDLAEKCATASLVYHLDFLQMNDAITLLLRKTNKNHEDMESNKNMQKMVERIVNKCGRLPLAIL
TIGAVLATKQVSEWEKFYEHLPSELEINPSLEALRRMVTLGYNHLPSHLKPCFLYLSIFPEDFEIKRNRLVGRWIAEGFV
RPKVGMTTKDVGESYFNELINRSMIQRSRVGIAGKIKTCRIHDIIRDITVSISRQENFV
>PIH-X
ALTKHETRRHSTSLVEESDVFGRQNEIEELIDRLLSKDASEKSPAVVPIVGMGGVGKTTLAKAAYNDDKVQSHFNLTAWF
CVSEPYDSFRITKGLLQEIGSLQVDDNLNQLQVKLKESLKGKRFLIVLDDMWNENYNEWNDFWNVFVQGGIGSKIIVTTR
KESVALMMRTEQISMDTLSIDDSWSLFKRHAFENMDPMEHPEHEEVGKQIVAKCKGLPLALKTLAGMLRSKSEVEGWRCI
LRSETWDLSKNDILPALMLSYNELPPDLKPCFSYCAIFPKDYPFRKEQVIHLWIANGLVEQRGDERIQDLGNQYFNELRS
RSLFERVPESSERDRGKFLMHDLVNDLAQIASSKLCVR
>Pii-1
HYFEEKQTTSYRNTDIAIVGRDADLDHLMDLLMQNSAEELCIIPIVGPVGFGKTSLAQLVFNDTRTEVFSFRIWVHVSMG
NINLEKIGRDIVSQTTEKIEGNMQLQSIKNAVQRVLNKYSCLIIIDSLWGKDEEVNELKQMLLTGRHTESKIIVTTHSNK
VAKLISTVPLYKLAALSEDDCLKIFSQRAMTGPGDPLFREYGEEIVRRCEGTPLVANFLGSVVNAQRQRREIWQAAKDKE
MWKIEEDYPQDKTSPLFPSFKIIYYNMPHELRLCFVYCSIFPKGTVIEKKKLIQQWIALDMIESKHGTLPLDVTAEKYID
ELKAIYFLQVLERSQNDAERSSASEEMLRMHNLAHDLARSVAGEDILV
>Pii-2
QHSLSNLDKSNEQEVLFHRTEIIGRDTDKENIKNLLLQNDVDKLPIIPIVGLAGLGKTAVAKLIFHEQGEGWNFDQRIWV
HLDKKLDLNKIANSIISQVNQSVDTTKNQIQNNLQFKRNCLQEVLCDQSSLIVLDDLFSTEENQIAELKEMLRGTKKGTK
IIVTTSSEISAELIHTVPPYKLGPLSEGDCSTIFCQRAFGDGHENSSLTEIAKQIVKRCEGIPAVAYSLGSLVRNKNKEA
WLYARDKEIWELPTLFPNGFELLASFSEMYLCMPSALKSCFAYLSTIPKGTIIDREKLIEQWIALDMVGSKHGTLPAYVQ
GEMFIQQLLSISFLQVRNKPSATRIRDTNQSKELRIHNLVHDFAMYVARDDLII
>PIK5-NP
LSTLRNKVGRAQLVQVEDKRKRVEEATKPCEFHEVKTICILGLPGAGKTTLAKLLYSHHSTTEQQFQHRAFVSLSPGANL
TDTLTDILLQVGAYNDDATPYCGTGTPHQQYLIDNISAYLIGKKYLIIIDDVWHWEEWEVIRKSIPKNDLGSRIIMTTRL
NSIAEKCRNDDMDAFVYETEALDYVDAWLLCDKVARKSVTCMNINPCYDIVDMCYGMPLALIRVSSALAEEIQALDSDER
QIWRALRRVEDGILDIPSLKPLAESLCLGYDHLPLYLRTLLLCCSVYHWLDGGIVQRGRLVTRWIAEGFVSEEKAAEGYF
DELVGRGWMKHRGLNEYEIHPMMLAILRYKSKEYNFV
>PIK6-NP
IVSIKEPVGMKTVMENLEKWLTEPQPDKGRAVLSIVGFGGVGKTTIAMALYRKVSGKFDCQASVAVSQNYDEDEVLRSIL
NQVSKQEEAGGSTESSSRDENTREPQGSSSTSSREENTAESGTKRMLNKLKKALPLSLLGGNDDKTSVRQQETMGSLQLR
EELKRRLAEKRYILLIDDIWSAKTWNSIIIPFLPSENDKDSRIIVTTRFHAVGSTCSPRHKNDEATSSPGHGKDLLHKVD
FLTGDKPLDLFNASIPDPMKRTDRDKKLSKICGGLPLAIVTMAGLVACNPNKANSDWSKLCESLFPYPVTTLNLDGVTRI
LDCCYNDLPADLKTCLLYLSIFPKGWKISRKRLARRWIAEGFATEKQGLTEEEVAEAYFNQLARRNLIRPVEHGSNGKVK
AFQVHDMVLEYIMSKSIEENFI
>Pik-1
VSQVKEDVKEITAMLAPVKSICEFHEVKTICILGLPGGGKTTIARVLYHALGTQFQCRVFASISPSSSPSPNLTETLADI
FAQAQLGVTDTLSTPYGGSGTGRALQQHLIDNISAFLLNKKYLIVIDDIWHWEEWEVIRKSIPKNDLGGRIIMTTRLNSI
AEKCHTDDNDVFVYEVGDLDNNDALSLSWGIATKSGAGNRIGTGEDNSCYDIVNMCYGMPLALIWLSSALVGEIEELGGA
EVKKCRDLRHIEDGILDIPSLQPLAESLCLGYNHLPLYLRTLLLYCSAYHWSNRIERGRLVRRWIAEGFVSEEKEAEGYF
GELINRGWITQHGDNNSYNYYEIHPVMLAFLRCKSKEYNFL
>Pik-e1
KEDVKEITAMLAPVKSICEFHEVKTICILGLPGGGKTTIARVLYHALGTQFQCRVFASISPSSSPSPNLTETLADIFAQA
QLGVTDTLSTPYGGSGTGRALQQHLIDNISAFLLNKKYLIVIDDIWHWEEWEVIRKSIPKNDLGGRIIMTTRLNSIAEKC
HTDDNDVFVYEVGDLDNNDALWLSWGIATKSGAGNRIGTGEDNPCYDIVNMCYGMPLALIWLSSALVGEIEELGGAEVKK
CRDLRHIEDGILDIPSLQPLAESLCLGYNHLPLYLRTLLLYCSAYHWSNRIERGRLVRRWIAEGFVSEEKEAEGYFGELI
NRGWITQHGDNNSYNYYEIHPVMLAFLRCKSKEYNFL
>Pik-h1
QAKKDVKETTPMLAPVKSICEFHKVKTVCILGLPGGGKTTVARELYDALGTHFPCRVFVSVSPSSSPSPNLTKTLADIFA
QAQLGVTDTLSTPYGGSGTGRALQQHLIDNISAFLLNKKYLIVIDDIWHWEEWEVIRKSIPKNDLGGRIIMTTRLNSIAE
KCHTDDNDVFVYEVGDLDNNDALSLSWGIATKSGAGNRIGTGEDNPCYDIVNMCYGMPLALIWLSSALVGEIEELGGAEV
KKCRDLRHIEDGILDIPSLQPLAESLCLGYNHLPLYLRTLLLYCSAYHWSNRIERGRLVRRWIAEGFVSEEKEAEGYFGE
LINRGWITQHGDNNSYNYYEIHPVMLAFLRCKSKEYNFL
>Pik-p1
ANKDVKETTPMLAPVKSICEFHKVKTVCILGLPGGGKTTVARELYDALGTHFPCRVFVSVSPSSSPSPNLTKTLADIFAQ
AQLGVTDTLSTSYGGSGTGRALQQHLIDNISAFLLNKKYLIVIDDIWHWEEWEVIRKSIPKNDLGGRIIMTTRLNSIAEK
CHTDDNDVFVYEVGDLDNNDALSLSWGIATKSGAGNRIGTGEDNPCYDIVNMCYGMPLALIWLSSALVGEIEELGGAEVK
KCRDLRHIEDGILDIPSLQPLAESLCLGYNHLPLYLRTLLLYCSAYHWSNRIERGRLVRRWIAEGFVSEEKEAEGYFGEL
INRGWITQHGDNNSYNYYEIHPVMLAFLRCKSKEYNFL
>Pik-s1
EDVKEITAMLAPVKSICEFHEVKTICILGLPGGGKTTIARVLYHALGTQFQCRVFASISPSSSPSPNLTETLADIFAQAQ
LGVTDTLSTPYGGSGTGRALQQHLIDNISAFLLNKKYLIVIDDIWHWEEWEVIRKSIPKNDLGGRIIMTTRLNSIAEKCH
TDDNDVFVYEVGDLDNNDAWSLSWGIATKSGAGNRIGTGEDNSCYDIVNMCYGMPLALIWLSSALVGEIEELGGAEVKKC
RDLRHIEDGILDIPSLQPLAESLCLGYNHLPLYLRTLLLYCSAYHWSNRIERGRLVRRWIAEGFVSEEKEAEGYFGELIN
RGWITQHGDNNSYNYYEIHPVMLAFLRCKSKEYNFL
>PiPR1
HHNTTSDSRLKTSSLLQRKMYGRVDEKNSIIKMITEAKSDGVTVIPIVGIGGIGKTALAQFVYNDPDVKSLFEDKMIWVW
LSNNFDEEQLTREMLDVVCQKKQEGSCNFSKLQEILKSHMKPTRYLLVLDDVWDDMNNYRLNKLLAPFNSNNAEGNVIIM
TTRIWSVAKRIGTVKPIELGALEKEDSWMLFKQCAFGDENHELCGSLSIMGQKIEDKLDGNPLEAENIGELLREHHTVEH
WNNILKTEDWKSMQLSGGIMPSLKRSYDMLPYQLKQCFLYCSLFPKGYSFSKEQLIQIWIAQGFVEKSSERLEQKGRKYL
AELVDSGFYQHVERTSEHFVMHDLMHDLAKLVSQSEFAT
>Pish
VPTIVVPVVTSLLPPRVFGRNMDRDRIIHLLTKPMATVSSSVGYSGLAIVAHGGAGKSTLAQCVYNDKRVQEHFDVRIWV
CISRKLDVHRHTREIIESATNGECPRVDNLDTLQCRLKDIMQKSEKFLLVLDDVWFDESVNEREWDQLLDPLVSQQEGSR
VLVTSRRDVLPAALHCKDVVHLENMEDAEFLALFKYHAFSGTEIRNPQLHARLEEVAEKIAKRLGQSPLAARTVGSQLSR
NKDIAIWKSALNIENLSEPMKALLWSYNKLDSRLQRCFLYCSLFPKGHKYKIDEMVDLWVAEGLVDSRNQGDKRIEDIGR
DYFNEMVSGSFFQPVSERYMGTWYIMHDLLHDLAESLTKEDCFR
>Pit
RSQTSPVDELEVVGEDIRRAIDDMVKMIVSSNYNESRSTVFGIQGMGGIGKTTLAQKIYNEQRIREKFQVHIWLCISQNY
TETSLLKQAIRMAGGICDQLETKTELLPLLVDTIRGKSVFLVLDDVWKSDVWIDLLRLPFLRGLNSHILVTSRNLDVLVE
MHATYTHKVNKMNDCDGLELLMKMSLGPYEQSREFSGVGYQIVKKCDGLPLAIKVVAGVLSTKRTRAEWESIRDSKWSIH
GLPRELGGPLYLSYSNLPPELKQCFLWCALLPSNFVIRRDAVAYWWVAEGFVTEVHGYSIHEVAEEYYHELIRRNLLQPR
PEFVDKGESTMHDLLRSLGQFLTKDHSIF
>Pi-ta
DAAVHGQLVGRDISMQKLVRWLADGEPKLKVASIVGSGGVGKTTLATEFYRLHGRRLDAPFDCRAFVRTPRKPDMTKILT
DMLSQLRPQHQHQSSDVWEVDRLLETIRTHLQDKRYFIIIEDLWASSMWDIVSRGLPDNNSCSRILITTEIEPVALACCG
YNSEHIIKIDPLGDDVSSQLFFSGVVGQGNEFPGHLTEVSHDMIKKCGGLPLAITITARHFKSQLLDGMQQWNHIQKSLT
TSNLKKNPTLQGMRQVLNLIYNNLPHCLKACLLYLSIYKEDYIIRKANLVRQWMAEGFINSIENKVMEEVAGNYFDELVG
RGLVQPVDVNCKNEVLSCVVHHMVLNFIRCKSIEENFS
>Pi-ta-RGA4
APRGGHVEPNPVGMEKPIEHLVQLLDEAGAGGGPQQLRVIAIVGFRGSGKTTLARAVYSRSGRQFRERAWVDASRWTDVG
DLLADIVRQVCLGEYDVSESHEENLRNRLKNKRYLIVLDDISMEQWNAIESIFENNGRGSRVIVTTAILSVANSCTAYKS
GANGGCCIRRHGCVYKMQTLGEAHAKELALGGGSDQRPPELEHGSATLMAKCDGLPLALVSVANHLRCLGNLTGRHCADL
CHLLGSLLLDERNVPRLAGTAAAADSFARLRRVLMDSYAGLPDYAARTCLLYLAVFPNDGRRLKRSVLVRRWLAEGYARG
GEDVLGNSTDVDVADGHFRSFVDQSIIVAHPADDDDDDDHRTRRCRTHGIVHEFVLHKSI
>Pl8
ETSLLESDVVGREGEKKRLLNQLFVGESSKENFIIVPIVGMGGVGKTTLARMLYNDTRVKVHFELMAWVCVSDEFDIFKI
SQTTYQSVAKESKQFTDTNQLQIALKEKLEGKRFLVVLDDVWNENYDDWENLVRPFHSGATGSRVIMTTRQQQLLKKMGF
NHLDLLESLSHDDALSLLARHALDVDNFDSHETLKPLGEGIVEKCGCLPLALKAIGRLMRAKTEEEEWSDVLNSEIWDLE
SADEIVPALRLSYHDLSADLKRLFAYCSLFPKDFLFEKEELVLLWVAEGYLNESLANKSPECLAREYFEKLLSRSFFQPA
PSGEPFFVMHDLINDLATFVAGEYFLR
>Pl17
VDECLVGMRTRFQDLKPLLDIGSGGVRMVGIWGVGGGGKTTLASSVYMEMSQHFQGHCILENVREDTSKHGLKKLQENIL
SSLFKKEVNVYSVIEGKHKMKEMLCHRKVLVVLDDVDELGQLEALAGKHNWFGSGSRIIITTRDEHLLRTHRVDHVYPIA
LLSNDDATQLFKRHAYNEKEPIEDYDKFSLRAISYASGHPLSLKVLGSFLYDKNKNEWISALEKLKDIPNPNVMNIIKTS
YDGLESYEKELFLDIACFFRRWKADKVVQILEASGFHPKIGMKVLIQKALITIVDDIIDMHDVLEEMGHYIVREEHPNNP
EKHSRLWINKEIKE
>Pm1a
FHGVAKGLVAIDGRRDKVISWLMEESKELKVVAIVGGGGLGKTTLAMEIYRKIGGDYQCRASVSVSRTLDLEKLLKDVLS
QIDEAEFSKCQSERWEKDQLIRHIQLILTEKRYFLVIDDLWKVQDWEFIKAAFPDNYNGSRIIATTRIANVARSCCSNSS
GQLYQMLPLNDFDSRRLFFKRIFDSESLCPSQLEKVSARILKKCGGMPLAIITIASLLANKPPSAAEWERLQDSIGAGLS
YDSDDGGKGMAHILLLSYWDLPHHLKTCLLYLCIYPEDAKISCEELKWKWIAEGFITSNQGNLYQEAVSCFNELVNRSMI
QIVDVDSFEEKYCQVHDMVLDLIISRSAEENFA
>Pm2a
TSSQQLMDNDRQTSSTSSATNFVGREKEKEQIIGWLANTSDELGETMVIKTNSIPIISVIGHGGMGKTALAQSICGQDEV
VKHFKVIWTTISTSFDATSVTSKILEDATRVKPSSDHLEPLQRDLKEKLASINFLLVLDDVWEDKKRDEWEKLFAPLKEL
NTTGSKILLTTRMQSVADMAAKVMGVERDKFLTLQGLEDDKNLKLFGHHAFSGLNPRDDAYLMLIGEQIAKKLRGCPLVT
KVVAEHLQSNITPEYWRKFLHQGLEHFKGTEKDIMKVLRLSYYHLPTELQICFRYCCLFPQDYIFEKKELVQMWIGSGLI
ASGIQSLEDTAEQFLAQLTRKSFFDKKPIWAQSEFYVMHDLMHELASNVSTGECAR
>Pm2d
TSSQQLMDNDRQTSSTSSATNFVGREKEKEQIIGWLANTSDELGETMVIKTNSIPIISVIGHGGMGKTALAQSICGQDEV
VKHFKVIWTTISTSFDATSVTSKILEDAKRVKPSSDHLEPLQRDLKEKLASINFLLVLDDVWEDKKRDEWEKLFAPLKEL
NTTGSKILLTTRMQSVADMAAKVMGVERDKFLTLQGLEDDKNLKLFGHHAFSGLNPRDDAYLMVIGEQIAKKLRGCPLVT
KVVAEHLQSNITPEYWRKFLHQGLEHFKGTEKDIMKVLRLSYYHLPTELQICFRYCCLFPQDYIFEKKELVQMWIGSGLI
ASGIQSLEDTAEQFLAQLTRKSFFDKKPIWAQSEFYVMHDLMHELASNVSTGECAR
>Pm2e//Pm2i//Pm2j
TSSQQLMDNDRQTSSTSSATNFVGREKEKEQIIGWLANTSDELGETMVIKTNSIPIISVIGHGGMGKTALAQSICGQDEV
VKHFKVIWTTISTSFDATSVTSKILEDATRVKPSSDHLEPLQRDLKEKLASINFLLVLDDVWEDKKRDEWEKLFAPLKEL
NTTGSKILLTTRMQSVADMAAKVMGVERDKFLTLQGLEDDKNLKLFGHHAFSGLNPRDDAYLMVIGEQIAKKLRGCPLVT
KVVAEHLQSNITPEYWRKFLHQGLEHFKGTEKDIMKVLRLSYYHLPTELQICFRYCCLFPQDYIFEKKELVQMWIGSGLI
ASGIQSLEDTAEQFLAQLTRKSFFDKKPIWAQSEFYVMHDLMHELASNVSTGECAR
>Pm2f
TSSQQLMDNDRQTSSTSSATNFVGREKEKEQIIGWLANTSDELGETMVIKTNSIPIISVIGHGGMGKTALAQSICGQDEV
VKHFKVIWTTISTSFDATSVTSKILEDATRVKPSSDHLEPLQRDLKEKLASINFLLVLDDVWEDKKRDEWEKLFAPLKEL
NTTGSKILLTTRMQSVADMAAKVMGVERDKFLTLQGLEDDKNLELFGHHAFSGLNPRDDAYLMLIGEQIAKKLRGCPLVT
KVVAEHLQSNITPEYWRRFLHQGLEHFKGTEKDIMKVLRLSYYHLPTELQICFRYCRLFPQDYIFEKKELVQMWIGSGLI
ASGIQSLEDTAEQFLAQLTRKSFFDKKPIWAQREFYVMHDLMHELASNVSTGECAR
>Pm2g
TSSQQLMHNDRQTSSTSSATNFVGREKEKEQIIGWLANTSDELGETMVIKTNSIPIISVIGHGGMGKTALAQSICGQDEV
VKHFKVIWTTISTSFDATSVTSKILEDATRVKPSSDHLEPLQRDLKEKLASINFLLVLDDVWEDKKRDEWEKLFAPLKEL
NTTGSKILLTTRMQSVADMAAKVMGVERDKFLTLQGLEDDKNLELFGHHAFSGLNPRDDAYLMLIGEQIAKKLRGCPLVT
KVVAEHLQSNITPEYWRRFLHQGLEHFKGTEKDIMKVLRLSYYHLPTELQICFRYCRLFPQDYIFEKKELVQMWIGSGLI
ASGIQSLEDTAEQFLAQLTRKSFFDKKPIWAQREFYVMHDLMHELASNVSTGECAR
>Pm2h
SQQLMDNDRQTSSTLSATNFVGREKEKEQIIGWLANTSDELGETMVIKTNSIPIISVIGHGGMGKTALAQSICGQDEVVK
HFKVIWTTISTSFDATSVTSKILEDATGVKPSSDHLEPLQRNLKEKLASINFLLVLDDVWEDKKRDEWEKLFAPLKELNT
TGSKILLTTRMQSVADMAAKVMGVERDKFLTLQGLEDDKNLELFGHHAFSGLNPRDDAYLMLIGEQIAKKLRGCPLVTKV
VAEHLQSNITPEYWRRFLHQGLEHFKGTEKDIMKVLRLSYYHLPTELQICFRYCRLFPQDYIFEKKELVKMWIGSGLIAS
GIQSLEDTAEQFLAQLTRKSFFDKKPIWAQREFYVMHDLMHELASNVSTGECAR
>Pm3a
HTDYVSIDPQEIASRSRHEDKKNIIGILVDEASNADLTVVPVVAMGGLGKTTLAQLIYNDPEIQKHFQLLLWVCVSDTFD
VNSLAKSIVEASPNKNVDTDKPPLDRLQKLVSGQRYLLVLDDVWDNKELRKWERLKVCLQHGGMGSAVLTTTRDKRVSEI
MGADRAAYNLNALEDHFIKEIIEARAFSSKKEKPIELVEVVDEIVKRCCGSPLAATALGSVLCTKTSVKEWKAVSSGTSV
CTEETGILPILKLSYNDLPSHMKQCFAFCAVFPKDYKIDVAKLIQLWIANGFIPEHKEDSLETIGQLIFDELASRSFFLD
IEKSKEDWEYYSRTTCKIHDLMHDIAMSVMEKECVV
>Pm3b
HTDYVSIDPQEIASRSRHEDKKNIIGILVDEASNADLTVVPVVAMGGLGKTTLAQLIYNDPEIQKHFQLLLWVCVSDTFD
VNSLAKSIVEASPNKNVDTDKPPLARLQKLVSGQRYLLVLDDVWDNKELRKWERLKVCLQHGGMGSAVLTTTRDKRVAEI
MGADRAAYNLNALEDHFIKEIIVDRAFSSENGKIPELLEMVGEIVKRCCGSPLAASALGSVLRTKTTVKEWNAIASRSSI
CTEETGILPILKLSYNDLPSHMKQCFAFCAVFPKDYKIDVAKLIQLWIANGFIPEHKEDSLETIGQLIFDELASRSFFLD
IEKSKEDWEYYSRTTCKIHDLMHDIAMSVMEKECVV
>Pm3c//Pm3CS//Pm3d//Pm3e//Pm3f//Pm3g
HTDYVSIDPQEIASRSRHEDKKNIIGILVDEASNADLTVVPVVAMGGLGKTTLAQLIYNDPEIQKHFQLLLWVCVSDTFD
VNSLAKSIVEASPNKNVDTDKPPLDRLQKLVSGQRYLLVLDDVWDNKELRKWERLKVCLQHGGMGSAVLTTTRDKRVSEI
MGADRAAYNLNALEDHFIKEIIEARAFSSKKEKPIELVEVVDEIVKRCCGSPLAATALGSVLCTKTSVKEWKAVSSGTSV
CTDETGILPILKLSYNDLPAHMKQCFAFCAVFPKDYKINVEKLIQLWIANGFILEYKEDSPETFGKHIFDELVSRSFFLD
LEESKDYSGYYSSTCKIHDLMHDIAMSVMEKECVV
>Pm3k
HTDYVSIDPQEIASRSRHEDKKNIIGILFDEASNADLTVVPVVAMGGLGKTTLAQLIYNDPEIQKHFQLLLWVCVSDTFD
VNSLAKSIVEASPNKNVDTDKPPLDRLQKLVSGQRYLLVLDDVWDNKELRKWERLKVCLQHGGMGSAVLTTTRDKRVSEI
MGADRAAYNLNALEDHFIKEIIEARAFSSKKEKPIELVEVVDEIVKRCCGSPLAATALGSVLCTKTSVKEWKAVSSGTSV
CTDETGILPILKLSYNDLPAHMKQCFAFCAVFPKDYKINVEKLIQLWIANGFILEYKEDSPETFGKHIFDELVSRSFFLD
LEESKDYSGYYSSTCKIHDLMHDIAMSVMEKECVV
>Pm5b
TTPGAVVVEAPNKLVQLLALDDDVNDKTLKVIPIIGCAGVGKTTAARTLYHKHGGKFQCRAFVSVSQNPDMRGILTSMLA
QLKAPRPPGFPDVLDLIGAISRHLQGKGYLIVLDDLWTASVWHIVSRAFPRGDHRSRIITTTQVHDVALACSGYHPVRIY
KMELLDEYESRKLFFRDYQKMYRVFSSAPGDGCSPATKEVSYEIIRKCEGLPLAIVSIAGLLASELSIVMEDWRHIQNSF
SSTSEGMKDILNLIYNSLPPGLRTCLLYLSMYPQGYVMKKAELVKHWVAEGFIGVVEGTVAMKIAERYFDELVSRAMVQA
VDTDYTGKVLSCTVHHLVLDFIRSKSLDENFV
>Pm5-BMDM//Pm5-CS//Pm5-ND//Pm5a//Pm5e
TTPGAVVVEAPNKLVQLLALDDDVNDKTLKVIPIIGCAGVGKTTAARTLYHKHGGKFQCRAFVSVSQNPDMRGILTSMLA
QLKAPRPPGFPDVLDLIGAISRHLQGKGYLIVLDDLWTASVWHIVSRAFPRGDHRSRIITTTQVHDVALACSGYHPVRIY
KMELLDEYESRKLFFRRVFSSAPGDGCSPATKEVSYEIIRKCEGLPLAIVSIAGLLASELSIVMEDWRHIQNSFSSTSEG
MKDILNLIYNSLPPGLRTCLLYLSMYPQGYVMKKAELVKHWVAEGFIGVVEGTVAMKIAERYFDELVSRAMVQAVDTDYT
GKVLSCTVHHLVLDFIRSKSLDENFV
>Pm8
RQTDYVINDPKEIASKSREKDKVEVVGTLLRQANNADLAVVAIVGMGGLGKTTLAQLIYNEPGIQKHFQLLLWVCVSDTF
DVNSIAKSIVEASPKKNDDTNKPPLERLQKLVSGQRYLLVLDDVWNREVHKWERLKGHLQHGGVGSVVLTTTRDKGVAEI
MGADNHILRPLDDRFLKEIIEAGAFSSAEKKPVELVKMVDQIVDRCRGSPLAACALGSVLRTKTTVKEWKAIASRSSICT
EETGILPILKLSYNDLPSHMKQCFAFCAVFPKDYKIDVAKLIQLWIANGFIPEHKEDSLETIGQLIFDELASRSFFLDIE
KSKEDWEYYSRNTCKIHDLMHDIAMSVMEKECVA
>Pm17
RQTDYVINDPKEIASKSRDKDKVEVVGTLLRQANNADLAVVAIVGMGGLGKTTLAQLIYNEPGIQKHFQLLLWVCVSDTF
DVNSIAKSIVEASPKKNDDTNKPPLERLQKLVSGQRYLIVLDDVWNREVHKWERLKDHLKHGGMGSVVLTTTRDKGVAEI
MGADTHILGRLDDRFLKEIIEAGAFSSRGKKPVELVKMVDQIVDRCRGSPLAACALGSVLRTKTTVKEWKAIASRSSICT
EETGILPILKLSYNDLPSHMKQCFAFCAIFPKDYKINVAKLIQLWIANGFIPEHKEDSLETIGQLIFDELASRSFFLDIE
KSKEDWEYYSRNTCKIHDLMHDIAMSVMEKECVA
>Pm21
TRMLAIYKQATGLVGIDGPKKELVSWLTDTQEKLKVVAIVGFGGLGKTTLAKQVYDTIGGQFSCKIFFSVSQRPDMSSLL
RGLQSELNMEEELTQPHEVQHIIGRLREYLTHKRYLIVVDDLWYQSTWNIMSCIFPEVGNGSRVIVTTRVEDVAIWACRD
DHECVYRMEPLKEQDSRMLFCNRVFGSGYACPLPLKKVSDEILKKCGGLPLAIITIASLLASRQARSDEWESIRNCLGAK
LAINSTLEEMRSILNLSYMHLPLHLRPCLLYFGMYPEDKIIRRRDMVLQWVAEGFVNNSHGSNLEDVAESYFNELINRSL
IQPGESIDGKIESYKVHDMMLDLILSKCAENNFI
>Pm41
RMPALYADATDLVGIDATRDELIELVTNQEEKELKVVSIVGYGGLGKTTLAIQVYRHLHGQFDFQAKVLMSRIFDMKRIL
RAILFQTNETDYLDQNTESWGEDLLIEKLRKFLMDKRYFVVIDDIWDARNWDAIKCAFPDGKRGSRIMTTTRINSVAKSC
CTHRRDHIHKLSVLSEADSQCLFYRRAFYCEDGCPPELEEVATEIVQRCGGLPLAIITLASLLSTKSYTRREWMIVQDSI
GLGLMNNDGMEDMNKILSLSYIDLPYHLKTCLLYLSLFPEDFLITRDRLVRRWIAEGFITAECGKTLEEQGESYFNELIN
RNLIQPIDIKYDGRARACRVHDMILDFIVSKAAEEKFA
>Pm60//Pm60a//Pm60b
NLNRPPTGSISAQHTLYGRADIFEGTKDDITSGRFYTETLSVLPVVGPGGIGKTTFAQYLYNDKRIQEHFAVRVWVCVST
DFDVLKLSQQILSCIQGSNSPNQTTSLDQLQISIAEKIMSKRFLIVFDDMWKCSNQGWEDLLAPLRKGETKGNMVLVTTR
FPSIAEMVKTTPSIPLKGLESDEFFRFFEAFIFDEKKPEYQGDLASIAQTIAKKLKGSPLAGKTVGRLLRKEISRKHWME
VLENNKWQNQENDDGIMTSLRISYDYLPSHLKKCFQYFALFPEDYKFKNLEITYFWIAIGIIEKDEDYMEQLVENGFLVK
ENAHWSSQQYYVLHDLLHELSRCVSSQECLN
>PmR1
RPLIGSTTVQDRLFGRRNVFEQTIKDIITNSSETLSVIPIVGPGGIGKTTFTQHLYNDERTQQHFPFRAWVCVSTDFDVF
KVSQEILSCIEGKKTVNQSTSLDQIQISITRELKPKRFLIVLDDIWECNSQGWENLLAPLMKGEAKGSMVLVTTRFPSKA
DIVKTTDPIALKGLEPDEFFTFFESFIFAGQKPEGYHDGLTHIARDIAKKLKGSPLAAKTVGRMLKKDLSREYWMRVLEN
NEWQNEKNADDILPSLRISYDYLPFHLKKCFPYFALFPEDHRFKNLEIIYFLIAIGIIDKDENYMDELVDNGFLVKENDD
WEDQYYVLHDLLHELARNISSKECLN
>Prf
TYVAPSFSAYTQRANEEMEGFQDTIDELKDKLLGGSPELDVISIVGMPGLGKTTLAKKIYNDPEVTSRFDVHAQCVVTQL
YSWRELLLTILNDVLEPSDRNEKEDGEIADELRRFLLTKRFLILIDDVWDYKVWDNLCMCFSDVSNRSRIILTTRLNDVA
EYVKCESDPHHLRLFRDDESWTLLQKEVFQGESCPPELEDVGFEISKSCRGLPLSVVLVAGVLKQKKKTLDSWKVVEQSL
SSQRIGSLEESISIIGFSYKNLPHYLKPCFLYFGGFLQGKDIHVSKMTKLWVAEGFVQANNEKGQEDTAQGFLDDLIGRN
VVMAMEKRPNTKVKTCRIHDLLHKFCMEKAKQEDFL
>Prv^1_1
NLFEMPLRLRTMEMLLGLGSNDIRFIGIVGMSGIGKTTLAEVIYAHSFKSLISDLGKRCFLHSRGRSIVSLQQQLLDQLA
SSKMIDIQILDENHGVRLIKQHLRFLKKVLIVLDGISETSQLEMLAGSPDWFGKGSRIIITTTNKDIFRHPNFKDKVQEY
NVELPSHEAAFSLFCKLAFGDYPPSEDMKDLCNEIIEKVGRLPLALEKIASSLYGHDMNIWEDTLKNFHKVVYDNIFSDI
LKSSYEGLEAESQQIFLDLACFLNGEKVDRVIEILQGFGYSSPQTNLQLLVDRCLIDILDGHIQMHILILCMGKEIVRRK
LGTCQQTRIWLRDDAR
>Prv^1_2
GTDHKLILSHKTSLVGMENQVEKVCNLLDLKRSKDTLFVGIFGSSGIGKTTIAEVVYNTIVDQFQSGCFLYLSSKPNSLV
PLQHQMLSHLLSKESKIWDEDHGAQLVKHHMSNRKVLIVLDGVDERNQIEKLVGSPNWFAPGSRVIITARNRDVLHQLDY
RDQVQEYKVELLSPESAYSLFCKNAFGDGPYDKNDLCSEIVEKVGRLPLALRTIGSYLHNKELEVWNETLKRLDEVEQNF
FDTISQRTQK
>Prv^2_1
EMPLRSRTMEMLLGLGSNDIRFIGIVGMSGIGKTTLAEVIYAHSFKSLISDLGKRCFLHSRGRSIVSLQQQLLDQLASSK
MIDIQILDENHGVRLIKQHLRFLKKVLIVLDGISETSQLEMLAGSPDWFGERSRIIITTTNKDIFRHPNFKDKVQEYNVE
LLSHEAAFSLFCKLAFGDYPPSVDMKDLCNEIIEKVGRLPLALEKIASSLYGHDMDIWEDTLKNFHKVVYDNIFSDILKS
SYEGLEAESQQIFLDLACFLNGEKVDRVIEILQGFGYSSPQTNLQLLVDRCLIDILDGHIQMHILILCMGKEIVRRKLGT
CQQTRIWLRDDAR
>Prv^2_2
QGTDHKLVLSHKTSLVGMENQVEKVCNLLDLERSKDTLFVGIFGSSGIGKTTIAEVVYNTILDQFQSGCFLYLSSKQNSL
VPLQHQMLSHLLSKETKIWDEDHGAQMIKHHMSNRKVLIVLDGVXXXXXIEKLVGSPTWFAPGSRVIITARNRDVLHQLD
YRDQVQEYKVELLSRESAYSLFCKNAFGDGPSDKNDLCSEIVEKVGRLPLALRTIGSYLHNKELEVWIETLKRLDELEQN
FFDTISQRTQK
>Ptr1
ENTSREQTHSFVRASDIIGRDDDQENIVKQLIDSHDEENISVIPIVGLGGLGKTTLVKLVYNNNRVVQNFDLRMWVSISE
DFSLSKVIEKILRSATGESFDHLDMDQLQCCLGEVLQQKRYLLVLDDVWNEDQHKWTDLRELLMNCSRGSKIVVTTRSKM
VALITGTVPPYYLGGLANDDCLSLFLKCAFGGQDNLFPNLVEIGKEIVKKCGGVPLAVKTLGRLLYMKTDENEWLQIRDN
EIWEIEQNKSDILPILRLSYEQMPSHLRQCFAYCSMLPKGQEIPREDFINRWIAQGFIQSSNRNRKLEDIGNQYFDELLS
RFCFLDVVQAFDGEILACKIHNLVHDLAQSVSGAECLN
>PvLOV
WKQSNQLPTTSLVDESRICGREEDKEEIIKILLSDNVTCNQVPVISIVGMGGMGKTTLTQLVYNEQRVLDQFDLKAWVYV
SQYFDVVAVTKAILKAFGSKAAEEKDLNLLQLELKERLMGKRFLLVLDDVWNENYASWGALQIPFIYESSGSRILITTRN
EKVALVMNSSQLYHLKPLEKEDCWRLFSNLAFHDKDATKYPNLVSVGSKIVNKCGGLPLALKTLGNILRVKFSQHEWVKI
LESDMWHLSDNDGNINPALRLSYHNLPSYLKRCFAYCSIFPKGYEFDRDQLIQLWMAEGLLNCCQINKSEEELGSEFFND
LVARSFFQRARRHASRFTMHDLLNDLAKSVSGEFCLQ
>Pvr4
TVIHSDEFDSRKQKEEEVMTALKDEGITIVGICGMGGVGKTTLAEKVRARAKQERLFDYVVVLTISQQQPDIKKIQREIA
EGVGLSLEGDDLLERGDRLRSRLMQKDSRVLVILDDVWKKVDLKRVGIPSGSDRNYWCKVILTTRLRDVCDDMEAKKKVH
VEILCENEAWLLFRQKAGNSADDLSLPDIAEAVAKECKGLPLAIVTVAGALKGKTKRSWEDALLELKKAAPRNIRGVLAD
VYQPLKISYNHLGSDEAKDAFLLCSLFEEDSNIWTEELLRYGMGLGIFSELENLECARNRVSNLLETLKNCFLLSQVPGK
DYVKMHDVVRDMAIHIASEGNHI
>R1
DTMKTVIARTSSKLARTPRMNEEIVGFEDVIENLRKKLLNGTKGQDVISIHGMPGLGKTTLANSLYSDRSVFSQFDICAQ
CCVSQVYSYKDLILALLRDAIGEGSVRRELHANELADMLRKTLLPRRYLILVDDVWENSVWDDLRGCFPDVNNRSRIILT
TRHHEVAKYASVHSDPLHLRMFDEVESWKLLEKKVFGEESCSPLLKNVGLRIAKMCGQLPLSIVLVAGILSEMEKEVECW
EQVANNLGSYIHNDSRAIVDKSYHVLPCHLKSCFLYFGAFLEDRVIDISRLIRLWISEAFIKSSEGRRLEDIAEGYLENL
IGRNLVMVTQRSISDGKAKECRLHDVLLDFCKERAAEENFL
>R2
NQVRTLRRTTSYVDDQDYIFVGLQDVVQKLLAQLLKAEPRRTVLSIHGMGGLGKTTLARKLYNSSAILNSFPTRAWICVS
QEYNTMDLLRNIIKSVQGRTKETLDLLERMTEGDLEIYLRDLLKERKYLVMVDDVWQKEAWDSLKRAFPDSKNGSRVIIT
TRKQDVAERADDIGFVHKLRFLSQEESWDLFRKKLLDVRSMVPEMENLAKDMVEKCRGLPLAIVVLSGLLSHKKGLNQWQ
KVKDHLWKNIKEDKSIEISNILSLSYNDLSTALKQCFLYFGIFPEDQVVKADDIIRLWMAEGFIPRGEERMEDVADGFLN
ELIRRSLVQVAKTFWEKVTDCRVHDLLRDLAIQKVLEVNFF
>R2-like//RPi-abpt//Rpi-hjt1.2
SNQVTKLRRTTSYVDEQDYIFVGFQDVVQTFLAQLLKAEPRRSVLSIYGMGGLGKTTLARKLYTSPDILNSFRTRAWICV
SQEYNTMDLLRNIIKSIQGRTKETLDLLERMTEGDLEIYLRDLLKERKYLVVVDDVWQREAWESLKRSFPDGKNGSRVII
TTRKEDVAERADDRGFVHKLRFLSQEESWDLFRRKLLDVRAMVPEMESLAKDMVEKCRGLPLAIVVLSGLLSHKKGLNQW
QKVKDHLWKNIKEDKSIEISNILSLSYNDLSTALKQCFLYFGIFPEDQVVKADDIIRLWMAEGFIPRGEERMEDVADGFL
NELIRRSLVQVAKTFWEKVTDCRVHDLLRDLAIQKALEVNFF
>R3a//Rpi-sto2
GSTKQETRTPSTSLVDDSDIFGRQNDIEDLIDRLLSEDASGKKRTVVPIVGMGGLGKTTLAKAVYNDERVQIHFGLKAWF
CVSEAFDAFRITKGLLQEIGSFDLKADDNLNQLQVKLKERLKGKKFLIVLDDVWNDNYNKWDELRNVFVQGDIGSKIIVT
TRKESVALMMGNEQISMDNLSTESSWSLFKTHAFENMGPMGHPELEEVGKQIAAKCKGLPLALKTLAGMLRSKSEVEEWK
RILRSEIWELPHNDILPALMLSYNDLPAHLKRCFSFCAIFPKDYPFRKEQVIHLWIANGLVPQEDVIIEDSGNQYFLELR
SRSLFERVPNPSQGNTENLFLMHDLVNDLAQIASSKLCIR
>R3b
SGKQETRESSTSVVDESDILGRQNEIEGLIDRLLSEDGKNLTVVPVVGMGGVGKTTLAKAVYNDEKVKNHFGFKAWICVS
EPYDILRITKELLQEFGLMVDNNLNQLQVKLKESLKGKKFLIVLDDVWNENYKEWDDLRNLFVQGDVGSKIIVTTRKESV
ALMMGCGAINVGTLSSEVSWDLFKRHSFENRDPKEHPELEEIGIQIAYKCKGLPLALKALAGILRSKSEVDEWRHILRSE
IWELQSRSNGILPALMLSYNDLPPQLKRCFAFCAIYPKDYLFCKEQVVHLWIANGLVQQLHSANQYFLELRSRSLFEKVR
ESSKWNSGEFLMHDLVNDLAQIASSNLCMR
>R8
FKHLPARHSNLVTDEEVVGFENKAEKLIGYLIRGTNELDVIPIVGMGGQGKTTIARKLYNNDIIVSRFNVRAWCIISQTY
SRRELLQEIFSQVTGSKDKEDEVGKLADRLRKSLMGKRYLIVLDDMWDCMVWDDLRLSFPDDGIRSRIVVTTRLEEVGKQ
VKNHTDPYSLPFLTTKESCQLLQKKVFQKEDCPPELQYVSQAVAEKCKGLPLVVVLVAGIIKKRKMEESWWNEVKDALFD
YLDSEFEEYSLATMQLSFDNLADCLKPCLLYMGMFLEDARIPVSKLISLWIAEGFVENTESGRLMEEEAEGYLMDLISSN
VVIVSKKGYNGKVKCCQVHDVVHHFCLKKSREEKFM
>R9a
DCIPMEQRRKFLHADETEVIGLDDDFNKLQDKLLVQDLCNGVVSIVGMPGLGKTTLAKKLYRHVRHQFECSALVYVSQQP
RAGEILLDIAKQVGLTDEGRKEHLEDNLRSLLETKRYVILLDDIWDTKIWDALNRVLRPECDSKIGSRIIITSRYHHVGR
YIGEDFSLHELQPLDSEKSFELFTKKIFIFDNNNNWANASPVLVDIGKSIVRRCGGIPLAIVVTAGMLRARERTEHAWNR
VLERIGHNIQDGCAKALALSYNDLPIALRPCFLYFGLYPEDHEIRAFDLTNMWIAEKLIVVNSGNGREAESLADDVLNDL
VSRNLIQVAKRTYDGRISSCRIHDLLHSLCVDLAKESNFF
>RAC1
LLTTPKDSEELVGIEDHIAEMSLLLQLESEEVRMVGISGSSGIGKTTIARALFKRLSRHFQGSTFIDRAFVSNSRNIYSG
ANPDDPNMKLQLQGHFLSEILGKKDIKIDDPAALEERLKHQKVLIIIDDLDDIMVLDTLVGQTQWFGYGSRIIVVTNDKH
FLTAHGIDHIYEVSFPTDVHAYQMLCQSAFKQNYAPKGFEDLVVDVVRHAGSFPLGLNLLGKYLRRRDMEYWMDMLPRLE
NGLRIDGKIEKILRISYDGLESEDQEIFRHIACLFNHMEVTTIKSLLADSDVSFALENLADKSLIHVRQGYVVMHRSLQE
MGRKIVRIQS
>Rcg1
TESSSCSSVSDPHTLKADVVGIDGPRDELVQQLTEEAEGLTKQLKVISIVGIHGSGKTVLAREVYESDVGRQFSLRAWVS
ATDRGPREVLMEILRNFGRPVVDSSSIDQLTVDLRKHLGEKRYFIVIDGMQTDQWSTIETAFPENNVVSSRVIVTTTIRS
VANSCSSSNGYVHKMKRLSDEHSEQLFIKKACPTKYSGYTRPESKEVLKKCDGQPLALVTMGQFLRKNGWPTGPNCENVC
RDLRRHLEQDDTLERMRRVLIHSLSSLPSHVPKACLLYFGMFPCDHPIKRKSLMRRWLAEGFVQTQPSSSENFNTLIDRN
IIEPIGICNDDQVKTCKTYGMMHEFILL
>RCT1
LDKTDLFVADNPVGIDSRVQDMIQLLDTQQTNDVLLLGMWGMGGIGKTTVAKAIYNKIGRNFEGRSFIANIREVWGKDCG
QVNLQEQLMYDIFKETTTKIQNVESGISILNGRLCHKRVLLVLDDVNKLDQLNALCGSCKWFAPGSRIIITTRDKHILRG
NRVDKIYIMKEMDESESLELFSWHAFKQARPSKDFSEISTNVVQYSGRLPLALEVLGSYLFDREVTEWICVLEKLKRIPN
DQVHQKLKISYDGLNDDTEKSIFLDIACFFIGMDRNDVIHILNGSGFFAEIGISVLVERSLVTVDDKNKLGMHDLLRDMG
REIIREKSPM
>RCY1
SLSLQERQREIRQTYPDSSESDLVGVEQSVKELVGHLVENDVHQVVSIAGMGGIGKTTLARQVFHHDLVRRHFDGFAWVC
VSQQFTQKHVWQRILQELQPHDGDILQMDEYALQRKLFQLLEAGRYLVVLDDVWKKEDWDRIKAVFPRKRGWKMLLTSRN
EGVGIHADPTCLTFRASILNPEESWKLCERIVFPRRDETEVRLDEEMEAMGKEMVTHCGGLPLAVKALGGLLANKHTVPE
WKRVFDNIGSQIVGGSGLDDNSLNSVYRILSLSYEDLPTHLKHCFLYLAHFPEDSKIYRHGLFNYWAVEGIYDGSTIEDS
GEYYLEELVRRNLVIADNKNLDWHSKYCQMHDMMREVCLPKAKEENFL
>RDG2A
REERQHPWRQTHSKLDETTQIFGREDDKEVVVKLLLDQQDQRRVQVLPIIGMGGLGKTTLAKMVYNDQGVEQHFELKMWH
CVSDNFDAIALLKSIIELATNGSCDLPGSIELLQKKLEQVIGQKRFMLVLDDVWNEDERKWGDVLKPLLCSVGGPGSVIL
VTCRSKQVASIMCTVTPHELVFLNEEDSWELFSDKAFSNGVEEQAELVSIGRRIVNKCGGLPLALKTMGGLLSSKQKVQE
WKAIEESNIGDKDGGKYEVMHILKLSYKHLSPEMKQCFAFCAVFPKDYEMEKDRLIQLWMANGFIQHKGTMDLVQKGELI
FDELVWRSFLQDKKVAVRFTSYRGNKIYETIVCKMHDLMHDLAKDVTDECASI
>Rfg1//rj2_rfg1
SKINHAPLPVADYPVGLESRLLEVTKLLDVESDDGVYMIGIHGIGGIGKSTLAIAVYNLIACHFDGSCFLKDLREKSNKK
GLQHLQSILLREILGEKEINLASVEQGASIIQHRLQRKKVLLILDDVDKHEQLQAIVGRPCWFGPGSRVIITTRDKQLLA
SHGVKRTYEVELLNENNALQLLTWKSFKTEKVDPSYKEVLNDVVIYASGLPLALEVIGSNLFGKSIEEWKSAIKQYKRIP
GIQILEILKVSFDALEEEQKNVFLDIACCFNRYDLTKVEDILRAHYGDCMKYHIGVLVEKSLIKKKFSWYGRVPRVTMHD
LIEDMGKEIVRQESPK
>RFL1
IVTEAAPIAEVEELPIQSTIVGQDSMLDKVWNCLMEDKVWIVGLYGMGGVGKTTLLTQINNKFSKLGGGFDVVIWVVVSK
NATVHKIQKSIGEKLGLVGKNWDEKNKNQRALDIHNVLRRKKFVLLLDDIWEKVELKVIGVPYPSGENGCKVAFTTHSKE
VCGRMGVDNPMEISCLDTGNAWDLLKKKVGENTLGSHPDIPQLARKVSEKCCGLPLALNVIGETMSFKRTIQEWRHATEV
LTSATDFSGMEDEILPILKYSYDSLNGEDAKSCFLYCSLFPEDFEIRKEMLIEYWICEGFIKEKQGREKAFNQGYDILGT
LVRSSLLLEGAKDKDVVSMHDMVREMALWIFSDLGKH
>RGA2_1
AITGAMTMSSTEDARRQREKAKADLVQLIRKMDDRLRVIAVWGTSTDVGETSVIKRAFEDLKKQNRFDCHAWIKVMCPFN
SVEFMRSIIRQFYINLLQDPVENMDAQVLRGMGMKKENDLVDEFKSYLNDKSYLIVIDGMSTTEEWDQIKPCFPNNKRGS
RIIVSTKQVEVASLCAGPQNVAPEHKQLSIDQNTLYAFFEKG
>RGA2_2
NKILTRMETTLAAFKEFQLIGREKEKSEIIQLVTNGDGRQFEVISVCGMGGLGKTTVVRDVYQSQELRGKFEKCACVTIM
RPFNCDELLANLAGQFGYEDVEDMVRHLVGKKCLIVLDDLSSTREWDAIIRRFTALETSCRIIVTTRVEDIAKHCSKKRK
NIYRLQGLELKDAHDLFIQKVFDKTTDLDEQYPELVEQTNMILKKCKGLPLAIVTIGGFLANQPKTALEWKKLNEHISAA
ELEMNPELEAIITVLNKSYDGLPYHLKSCFLYLSIFPEDYNIKLKRLLRRWIAEGYPGVVRNKSTEEVAESYFMDLISRS
MLLPSQRSICDGKRIGSCQVHDLIREIGISKSMEGNLV
>RGA2a
SPCGRAAIRLVGMDSPVKQLCGWLANDGQPEHKVASIVGTSGVGKTTLAREVYRKLGGQFECRAFVQTSRKQDMKTLLTS
ILSQVRRHHLPDSFEVHKLLFEIKEHLQDKTYIIVIDNLWASSTWDIIGHALPKGNCCSRILTTTEVDAIAQTCCADTSK
YIFKKEPLSEDESRELFLVTVFGHEAGCPQVLKEVSNEIIKRSGGLPLAIIILASLLAGQPASSIEHWNYIKNSLSSDPS
TNTSLEGIKQVLNLGYDNLPHSLKACMLYLCLYEEDCVIWKDDLLKQWMAEGFIYAMDGNGGKEVARSYFDELVNRGMIQ
PMDISCNDEILSFRVHAMVLHFIRYKSVEENFS
>RGC2B
MNASTSASLSDDFPSREKTFTQALKALEPNQKFHMVALCGMGGVGKTRMMQRLKKAAEEKKLFNYIVGAVIGEKTDPFAI
QEAIADYLGIQLNEKTKPARADKLREWFKKNSDGGKTKFLIVLDDVWQLVDLEDIGLSPFPNQGVDFKVLLTSRDSQVCT
MMGVEANSIINVGLLTEAEAQSLFQQFVETSEPELQKIGEDIVRKCCGLPIAIKTMACTLRNKRKDAWKDALSRIEHYDI
HNVAPKVFETSYHNLQEEETKSTFLMCGLFPEDFDIPTEELMRYGWGLKLFDRVYTIREARTRLNTCIERLVQTNLLIES
DDVGCVKMHDLVRAFVLG
>Rj2
SKINHAPLPVADYPVGLESRLLEVTKLLDVESDDGVYMIGIHGIGGIGKSTLAIAVYNLIACHFDGSCFLKDLREKSNKK
GLQHLQSILLREILGEKEINLASVEQGASIIQHRLQRKKVLLILDDVDKHEQLQAIVGRPCWFGPGSRVIITTRDKQLLA
SHGVKRTYEVELLNENNALQLLTWKSFKTEKVDPSYKEVLNDVVIYASGLPLALEVIGSNLFGKSIEEWKSAIKQYKRIP
GIQILEILKVSFDALEEEQKNVFLDIACCFNRYDLTEVEDILRAHYGDCMKYHIGVLVEKSLIKKKFSWYGRVPIVTMHD
LIEDMGKEIVRQESPKEPEKRSRLWLPEDIIHVLE
>RLM1A
EKLNVTPCRDFDGMVGIEAHLRKIQSLLDLDNDEVKMVAISGPAGIGKSTIGRALHSLLSNRFHHTCFVDNLRGSHPIGL
DEYGLKLRLQEQLLSKILNQDGSRICHLGAIKERLCDMKVFIILDDVNDVKQLEALANESNWFGPGSRIIVTTENKELLK
QHGINNTYYVGFPSDEEAIKILCRYAFRQSSSRHGFKKLTRSVTELCGKLPLGLRVVGSSLHGKNEEEWEYVIRRLETII
DRDIEQVLRVGYESLHENEQSLFLHIAIFFNYEDGDLVKAMLAENDLDIEHELNILVNKSLIYISTDGRIRMHKLLQLVG
RQANQRE
>RLM1B
LNATPSRDFDGMVGIEAHLREIKSLLDLDNVEVKIVAIAGPAGIGKTTIARALYGLLSKRFQLSCFVDNLRGSYHSGFDE
YGFKLHLQEQFLSKVLNQSGMRICHLGAIKENLSDQRVLIILDDVNKLKQLEALANETTWFGPGSRIVVTTENKELLQQH
GINNTYHVGFPSDEDALKILCSYAFKQTSPRHGFEELSESVTKLCGKLPLGLCVVGSSLRGKKEDEWEDVVTRLETILDQ
DIEDVLRVGYESLDENAQTLFLHIAIFFNKEDGDLVKTMFAESDLDVKYGLKILENRSLIKMKIFSNGDTKIVMHRLLQQ
MGKRAIQKQE
>RLM3_Col
NKLFPPSNNFSDFVGIEAHIEALISMLRFDSKKARMIGICGPSETGKTTIGRALYSRLKSDFHHRAFVAYKRKIRSDYDQ
KLYWEEQFLSEILCQKDIKIEECGAVEQRLKHTKVLIVLDDVDDIELLKTLVGRIRWFGSESKIVVITQKRELLKAHNIA
HVYEVGFPSEELAHQMFCRYAFGKNSPPHGFNELADEAAKIAGNRPKALKYVGSSFRRLDKEQWVKMLSEFRSNGNKLKI
SYDELDGKGQD
>Roq1
FSISITNRDLVGIESQIKKLSSLLRMDLKGVRLVGIWGMGGVGKTTAARALFNRYYQNFESACFLEDVKEYLQHHTLLYL
QKTLLSKLLKVEFVDCTDTEEMCVILKRRLCSKKVLVVLDDVNHNDQLDKLVGAEDWFGSGSRIVITTRDMKLLKNHDVH
ETYEIKVLEKDEAIELFNLHAFKRSSPEKEFKELLNLVVDYTGGLPLALKVLGSLLYKEDLDVWISTIDRLKDNPEGEIM
ATLKISFDGLRDYEKSIFLDIACFFRGYNQRDMTALFHASGFHPVLGVKTLVEKSLIFILEDKIQMHDLMQEMGRQIAVQ
ESPM
>Rp1-D
APTSVPTTTSLPTSKVFGRDRDRDRIVDFLLGKTTTAEASSAKYSGLAIVGLGGMGKSTLAQYVYNDKRIEECFDIRMWV
CISRKLDVHRHTREIIESAKKGECPRVDNLDTLQCKLRDILQESQKFLLVLDDVWFEKSHNETEWELFLAPLVSKQSGSK
VLVTSRSKTLPAAICCEQEHVIHLKNMDDTEFLALFKHHAFSGAEIKDQVLRTKLEDTAVEIAKRLGQCPLAAKVLGSRL
CRKKDIAEWKAALKIGDLSDPFTSLLWSYEKLDPRLQRCFLYCSLFPKGHRYESNELVHLWVAEGFVGSCNLSRRTLEEV
GMDYFNDMVSVSFFQLVFHIYCDSYYVMHDILHDFAESLSREDCFR
>Rp3-1
TIGEVPLYTIVDETSIFGRDQAKNQIISKLIETDSQQRIKIVSVIGLGGSGKTTLAKQVFNDGNIIKHFEVILWVHVSRE
FAVEKLVAKLFEAIAGDMSDHLLLQHVSRTISDKLVGKRFLAVLDDVWTEDRVEWERFMVHLKCGAPGSSILLTTRSRKV
AEAVDSSYAYDLPLLSMEDSWKVFQQCFGIAMKALDPEFLQSGIEIVEKCGGVPLAIKVIAGILHGMKGIEEWQSICNSN
LLDVQDDEHRVFACLWLSFVHLPDHLKPCFLHCSIFPRGYVINRCHLISQWIAHGFVPTNQARQAEDVGIGYFDSLLKVG
FLQDHDRDQIWSTRGEVTCKMHDLVHDLARQILRDEFES
>Rpa1
KRDSTVLLQEATVGLDDALTEITNRLLGSASEREVITILGMGGCGKTTLAKKAQDDLSIMSRFDIQVWVTISQEYHLREV
LLSLVCSVAGNKFQDMSDDQLMEKAYRALKGRKYLIVIDDVWSTKIWDVMARTLPNDNNGSRIILTTRLKDVAEYVNSDI
PPHEMMPLSLNDSWKLLCDKLLVEDHTCPSELQEIGKKIVGKCQGLPLAILVVAGHLSKVGMTKESWATVAKNVNKVVTS
YPDKCLAVLAMSYYHLPIHLKPCFLHLGTFPEDHEIDAWRLIQLWVAEGILKSSKLRSLEEVAQDCLEDLASRNLVMVTR
RKLNGQIKRCGMHDLLRDLSVSEAGKEKFL
>Rpg1b
QISQSTSSVVESDIYGRDKDKKMIFDWLTSDNGNPNQPSILSIVGMGGMGKTTLAQHVFNDPRIEEARFDVKAWVCVSDD
FDAFRVTRTILEAITKSTDDSRDLEMVHGRLKEKLTGKRFLLVLDDVWNENRLKWEAVLKHLGFGAQGSRIIATTRSKEV
ASTMRSKEHLLEQLQEDHCWKLFAKHAFQDDNIQPNPDCKEIGMKIVEKCKGLPLALKTMGSLLHNKSSVTEWKSILQSE
IWEFSTERSDIVPALALSYHHLPSHLKRCFAYCALFPKDYEFDKECLIQLWMAEKFLQCSQQGKSPGEVGEQYFNDLLSR
CFFQQSSNTERTDFVMHDLLNDLARFICGDICFR
>Rpg1r
QISQSTSSVVESDIYGRDKDKKMIFDWLTSDNGNPNQPSILSIVGMGGMGKTTLAQHVFNDPRIQEARFDVKAWVCVSDD
FDAFRVTRTILEAITKSTDDSRDLEMVHGRLKEKLTGKRFLLVLDNVWNENRLKWEAVLKHLVFGAQGSRIIATTRSKEV
ASTMRSREHLLEQLQEDHCWKLFAKHAFQDDNIQPNPDCKEIGTKIVEKCKGLPLALKTMGSLLHDKSSVTEWKSILQSE
IWEFSTERSDIVPALALSYHHLPSHLKRCFAYCALFPKDYVFDKECLIQLWMAEKFLQCSQQGKSPEEVGEQYFNDLLSR
CFFQQSSNTKRTHFVMHDLLNDLARFICGDICFR
>RPG5
AVSISNVHVNTAGCSLVGVEQPMKKLVNLLAFGDDNQKQLKVISISGSAGVGKTTVARTIYHRYGREFQCRAFVRVSRNP
DMRRLLTSVLSQTKAPRTHSFSDAQDLIDSIIKHLQGKSYFIVVDDLWASSEWDIISRAFPYGDRCSRILTTTQVEDVAL
ACSGYETEYIFEMRPLNDGEARKLFLNNVFGSESEDACPKEFEVVADRIIRKCSGLPLSIVSIASLLLPSKWNPAMWEKV
ESSLPSILRIDPTSQGMKDVLILIYNKLPLHLKTCLLYLGMYPEGCTITKDDLVKQWVAESLVSDTDYGCFDELVRRGMI
QPVDTNYDGEVLSCTVDHMVMDLIRYKS
>Rph1
LVAMKDPVGVEDHMKELEEWLTNEKNNSGVLYVVGFGGVGKTTIATALYRKFGDQFDHRAMVNVSQSSDINAVLTNIKNQ
VMPQSSGQTQQGTGGVLGRLKQGTSAFAAKCCNAGASEETRGETKLDKLKEVLTDHFKDSSYLVLVDDVWSAATWEQIRK
SLPTSSKRTRIIVTTRFQAVATRRRGEEGDHTRKVSPLGVEESERLFKQAFFESKGSEIDKVPKDVWKMCGGLPLAIVIM
AGHVACNPNKSGTEWSKVCKSLFPESGKDPGKDGGRDLTQEEVGRIVSHCYNDMPADIKTCSLYLSIFPKGQKISRKRLT
RRWIAEAFVAEKQGLSVEDVAETYFNHLIRRKIIRPVEHSSNGKVKKCIVHDMVLEHIVAKASEENFI
>Rph15
QSTASDPSRRTSSLLQGKVYGRDEEKDSIINRMTAGKSDSVTVLPIVGIGGTGKTALAQFVYNDPNVQNQFDQCIWVWVS
NNLDEMIITREMLDIVPPEKHEGLCSLDKLQQVLKTHIESKRVLLILDDVWDDMNDGRMDVILAPFKSDNAKGNVILVTT
RYLSVAKRIGTTEPVVLGALKDEDLWSLFKARAFRDEKYEGHGNLTNIGWKIASKLKGNPLAAVTAGELLRVDLTVGHWN
KILKDEDGKLLGRSGRIMSSLKLSYDQLPYHLHQCFSYCSIFSDYDEFLAEELVHIWISQGFVTRTHSSKRLEDIGMDYL
ADLVNLGYFQQVESKDSPLGSQNSYVVSGLMHDFARMV
>Rpi-amr1e
PPSPEKSTNEEHTIVGMEDEYNTILDRLTAQTDELTVIPIFGMGGIGKTTLARKVYDDSSIRSRFDRHVWVTTSEEFNER
RMLLEVVSSITTGSNQEKSDDQLMEIVYRGLKGRRFLIVIDDIWSTEAWDQMQRIFPNDDNKSRILLTTRLKYVADYVSS
PDFPPHSKSFLSLDDSWNLFTEKVFNKDTCPPHLEETGKHIVQQCRGLPLSVVVVAGLVGKMDPTHDNWENVEENLNSFI
GTVSERCQSILSLSYNYLPQYLRACFLYVGCFPEDKEIDVSKLIRLWIAEQFVKARSNKRLEVVAEEYLEELIDRSLILS
GRQRANGRMKTCKIHDLLRQLCLSEAHTENIS
>Rpi-amr1e-1032//Rpi-amr1e-3408
SPEKSTIEEHTIVGMEDEYNTILDRLTAQTDELTVIPIFGMGGIGKTTLARKVYDDSSIRSRFDRHVWVTTSEEFNERRM
LLEVVSSITTGSNQEKSDDQLMEIVYRGLKGRRFLIVIDDIWSTQAWDQMQRIFPNDDNKSRILLTTRLKYVADYVNSPD
FPPHSKSFLSLDDSWNLFTEKVFNKDTCPPHLEETGKHIVQQCRGLPLSVVVVAGLVGKMDPTHDNWENVEENLNSFIGT
VSERCQSILSLSYNYLPQYLRACFLYVGCFPEDKEIDVSKLIRLWIAEQFVKARSNKNLEVVAEEYLEELIDRSLILSGR
QRANGRMKTCKIHDLLRQLCLSEAHTENIS
>Rpi-amr1e-1101//Rpi-amr1e-1123
PSSSGKSTIEEHTIVGMEDEYNTILDRLTAQTDELTVIPIFGMGGIGKTTLARKVYDDSSIRSRFDRHAWVTTSEEFNER
RMLLEVVSSITTGSNQGKSDDQLMEIVYRSLKGRRFLIVIDDIWSTQAWDQMQRIFPNDDSKSRILLTTRLKYVADYVSS
PDFPPHSKSFLSLDDSWNLFTEKVFNEDTCPPHLEETGKHIVQQCQGLPLSVVVVAGLVGKMDPTHDNWENVEENLNSFF
GTVSERCHSILSLSYNYLPQYLRACFLYVGGFPEDKEIDVSKLIRLWIAEQFVKARSNKRLEVVAEEYLEELIDRSLILS
GRQRANGRMKTCKIHDLLRQLCLSEAHTENIS
>Rpi-amr1e-2271
SAELATTDPSSPEKSRIVGMEDEYNTILDRLTSQTDELTVIPIFGMGGIGKTTLARKAYDDSYIHSRFDKHAWVTISEEY
NERQMLLEFVSSITTESNHEMSDDQLMEFVYRGLKGWRFLIVIDDIWNTEAWDQMQRIFPNDNKKSRILLTTRLKYVADY
VCSPDFPSHCKSFLSLDDSWNLFTEKLFKKDPCPPLLEITGKHIVQQCQGLPLSVVVVAGLVGKMDPTHDNWKKVEENLN
SFFGTVSERCQSILSLSYSYLPQYLKACFLYVGGFPEDKEIDVSKLIRLWIAEQFVKARSNKRLEVVAEECLEELIDRSL
ILAGRQRANGRMKTCKIHDLLRQLCLSEAHIEDIS
>Rpi-amr1e-2272
PSSQEKSTIEENTIVGMEDEYNTILDRLTAQTDELTVITIFGMGGIGKTTLARKVYDDSYIHSRFDKHAWITISEEYNQR
QMLLQVVSSITTGSNGEMSDDQLMEIVYRGLKGRRFLIVIDDIWSTEAWDQMQRIFPNDNNKSRILLTTRLKYVADYVSC
PDFPSHCKSFLSLDDSWNLFTEKVFKKDPCPPHLEETGKHIVQQCQGLPLSVVVVAGLVGKMDPTHDNWENVEENLNSFF
GTVSERCQSILSLSYNYLPQYLRACFLYVGGFPEDKEIDVSKLIRLWIAEQFVKARSNKRLEVVAEEYLEELIDRSLILT
GRQRVNGRMKTCKIHDLLRQLCLSEAHTENIS
>Rpi-amr1e-2300
SPEKSTIEEHTIVGMEDEYNTILDRLTAQTDELTVIPIFGMGGIGKTTLARKVYDDSSIRSRFDRHVWVTTSEEFNERRM
LLEVVSSITTGSNQEKSDDQLMEIVYRGLKGRRFLIVIDDIWSTEAWDQMQRIFPNDDNKSRILLTTRLKYVADYVNSPD
FPPHSKSFLSLDDSWNLFTEKVFNKDTCPPHLEETGKHIVQQCRGLPLSVVVVAGLVGKMDPTHDNWENVEENLNSFIGT
VSERCQSILSLSYNYLPQYLRACFLYVGCFPEDKEIDVSKLIRLWIAEQFVKARSNKNLEVVAEEYLEELIDRSLILSGR
QRANGRMKTCKIHDLLHQLCLSEAHTENIS
>Rpi-amr1e-2307
PSSSGKSTIEEHTIVGMEDEYNTILDRLTAQTDELTVIPIFGMGGIGKTTLARKVYDDSSIRSRFDRHAWVTTSEEFNER
RMLLEVVSSITTGSNQGKSDDQLMEIVYRSLKGRRFLIVIDDIWSTQAWDQMQRIFPNDDNKSRILLTTRLKYVADYVSS
PDFPPHSKSFLSLDDSWNLFTEKVFNEDTCPPHLEETGKHIVQQCQGLPLSVVVVAGLVGKMDPTHDNWENVEENLNSFF
GTVSERCHSILSLSYNYLPQYLRACFLYVGGFPEDKEIDVSKLIRLWIAEQFVKARSNKRLEVVAEEYLEELIDRSLILS
GRQRANGRMKTCKIHDLLRQLCLSEAHTENIS
>Rpi-amr1e-3409
PSSSGKSTIEEHTIVGMEDEYNTILDRLTAQTDELTVIPIFGMGGIGKTTLARKVYDDSSIRSRFDRHAWVTTFEEFNER
RMLLEVVSSITTGSNQGKSDDQLMEIVYRSLKGRRFLIVIDDIWSTQAWDQMQRIFPNDDSKSRILLTTRLKYVADYVSS
PDFPPHSKSFLSLDDSWNLFTEKVFNEDTCPPHLEETGKHIVQQCQGLPLSVVVVAGLVGKMDPTHDNWENVEENLNSFF
GTVSERCHSILSLSYNYLPQYLRACFLYVGGFPEDKEIDVSKLIRLWIAEQFVKARSNKRLEVVAEEYLEELIDRSLILS
GRQRANGRMKTCKIHDLLRQLCLSEAHTENIS
>Rpi-amr3
TSSTTYPMLEDDIVQGIDDDLEIIVKRLTGPPRDLDVVTITGMGGIGKTTLARKAYDHLTIRYHFDILVWITISQEFRCR
NVLLEALHCISKSTDIVNTKDYDKKDDNELADIVQKKLKGPRYLVVVDDIWSRDVWDSIRGIFPNYNNGSRILLTTRENE
VAMYANTCSPHEMSLLSLENGWRLLCDKVFGPKHDHPPELEEIGKEIVEKCQGLPLTISVIAGHVSKMPRTLECWKDVAR
TLSEIISSHPDNCLGVLGLSYHHLPNHLKPCFLSMSSFPEDFQVETRRLIYLWIAEGFIRTCENGKSLEEVAVDYLEDLI
SRNLIQARKRRFNGEIKACGIHDLLREFCLIEAEITKHM
>Rpi-amr3-1032
ISYSMLEDDIVKGIDDDLEIIINRLTGRPRDLDVVTITGMGGIGKTTLARKAYHHLTIRYHFDILAWITISQEFRCRNVL
LEALHCISRKTDIVNANNYDKMDDNELADLVQKKLKGRRYLVVVDDIWSTDVWDSISGIFPNYNNGSRILLTTRENEVAM
YANTCSPHQMSLLSLENGWRLLCDKVFGPKHDHPSELEEIGKEIVEKCQGLPLTISVIAGHVSKMPRTLGCWKDVARTLS
EIIASHPDKCLGVLGLSYHHLPNRLKPCFLSMSSFPEDFQVETRRLIYLWIAEGFIRTCENGKSLEEVAVDYLEDLISRN
LIQARKRRFNGEIKACGIHDLLREFCLIEAEITKHM
>Rpi-amr3-1101//Rpi-amr3-3409
TYSISYPMLEDDIVLGIDDDLEIIIKRLTGPPRDLDIVTITGMGGIGKTTLARKAYDHLTIRYHFDILVWITISQEFRCR
NVLLEALHCISKSTDIVNANNYDKMDDNELADLVQKKLKGPRYLVIVDDIWSRDVWDSISGIFPNYNKGSRILLTTRENK
VAMYANTCSPHQMSLLSLENGWRLLCDKVFGPKHDHPSELEEIGKEIVEKCQGLPLTISVIAGHVSKMPRTLECWKDVAR
TLSEIIASHPNKCLGVLGLSYHHLPNRLKPCFLSMSSFPEDFQVETRRLIQLWIAEGFIRTCENGKSLEEVAVDYLEDLI
SRNLIQARKRRFNGEIKACGIHDLLREFCLIEAEITKHM
>Rpi-amr3-2272//Rpi-amr3-2360
ISYSMLEDDIVKGIDDDLVIIVKRLTGPPRDLDVVTITGMGGIGKTTLARKAYHHLTIRYHFDILAWITISQEFRCRNVL
LEALHCISRKTDIVNANNYDKMDDNELADLVQKKLKGRRYLVVVDDIWSTDVWDSISGIFPNYNNGSRILLTTRENEVAM
YANTCSPHQMSLLSLENGWRLLCDKVFGPKHDHPSELEEIGKEIVEKCQGLPLTISVIAGHVSKMPRTLGCWKDVARTLS
EIIASHPDKCLGVLGLSYHHLPNRLKPCFLSMSSFPEDFQVETRRLIYLWIAEGFIRTCENGKSLEEVAVDYLEDLISRN
LIQARKRRFNGEIKACGIHDLLREFCLIEAEITKHM
>Rpi-amr3-2300
TSSTTYPMLEDDIVQGIDDDLEIIVKRLTGPPRDLDVVTITGMGGIGKTTLARKAYDHLTIRYHFDILVWITISQEFRCR
NVLLEALHCISKSTDIVNTKDYDNKDDNELADIVQKKLKGPRYLVVVDDIWSRDVWDSIRGIFPNYNNGSRILLTTRENE
VAMYANTCSPHEMSLLSLENGWRLLCDKVFGPKHDHPPDLEEIGKEIVEKCQGLPLTISVIAGHVSKMPRTLECWKDVAR
TLSEIISSHPDNCLGVLGLSYHHLPNHLKPCFLSMSTFPEDFQVETRRLIYLWIAEGFIRTCENGKSLEEVAVDYLEDLI
SRNLIQARKRRFNGEIKACGIHDLLREFCLIEAEITKHM
>Rpi-amr3-2307
TYSISYPMLEDDIVLGIDDDLEIIIKRLTGPPRDLDIVTITGMGGIGKTTLARKAYHHLTIRYHFDILVWITISQEFRCR
NVLLEALHCISKSTDIVNANNYDKMDDNELADLVQKKLKGPRYLVIVDDIWSRDVWDSISGIFPNYNKGSRILLTTRENK
VAMYANTCSPHQMSLLSLENGWRLLCDKVFGPKHDHPSELEEIGKEIVEKCQGLPLTISVIAGHVSKMPRTLECWKDVAR
TLSEIIASHPNKCLGVLGLSYHHLPNRLKPCFLSMSSFPEDFQVETRRLIQLWIAEGFIRTCENGKSLEEVAVDYLEDLI
SRNLIQARKRRFNGEIKACGIHDLLREFCLIEAEITKHM
>Rpi-amr3-3408
ISYSMLEDDIVQGIDDDLEIIINRLTGRPRDLDVVTITGMGGIGKTTLARKAYHHLTIRYHFDILAWITISQEFRCRNVL
LEALHCISRKTDIVNANNYDKMDDNELADLVQKKLKGRRYLVVVDDIWSTDVWDSISGIFPNYNNGSRILLTTRENEVAM
YANTCTPHQMSLLSLENGWRLLCDKVFGPKHDHPPELEEIGKEIVEKCQGLPLTISVIAGHVSKMPRTLECWKDVARTLS
EIIASHPDKCLGVLGLSYHHLPNHLKPCFLSMSSFPEDFQVDTRRLIYLWIAEGFIRTCENGKSLEEVAVDYLEDLISRN
LIQARKRRFNGEIKACGIHDLLREFCLIEAEITKHM
>Rpi-blb1//Rpi-pta1//Rpi-sto1
IVERQAVRRETGSVLTEPQVYGRDKEKDEIVKILINNVSDAQHLSVLPILGMGGLGKTTLAQMVFNDQRVTEHFHSKIWI
CVSEDFDEKRLIKAIVESIEGRPLLGEMDLAPLQKKLQELLNGKRYLLVLDDVWNEDQQKWANLRAVLKVGASGASVLTT
TRLEKVGSIMGTLQPYELSNLSQEDCWLLFMQRAFGHQEEINPNLVAIGKEIVKKSGGVPLAAKTLGGILCFKREERAWE
HVRDSPIWNLPQDESSILPALRLSYHQLPLDLKQCFAYCAVFPKDAKMEKEKLISLWMAHGFLLSKGNMELEDVGDEVWK
ELYLRSFFQEIEVKDGKTYFKMHDLIHDLATSLFSANTSS
>Rpi-blb2
KPVESKSLTTDKIIVGFGEETNLILRKLTSGPADLDVISIIGMPGLGKTTLAYKVYNDKSVSSHFDLRAWCTVDQVYDEK
KLLDKIFNQVSDSNSKLSENIDVADKLRKQLFGKRYLIVLDDVWDTNTWDELTRPFPDGMKGSRIILTTREKKVALHGKL
YTDPLNLRLLRSEESWELLEKRAFGNESCPDELLDVGKEIAENCKGLPLVVDLIAGIIAGREKKKSVWLEVVNNLHSFIL
KNEVEVMKVIEISYDHLPDHLKPCLLYFASAPKDWVTTIHELKLIWGFEGFVEKTDMKSLEEVVKIYLDDLISSSLVICF
NEIGDYPTCQLHDLVHDFCLIKARKEKLC
>Rpi-blb3
NQVTTLRRTTSYVDEQDYIFVGFQDVVQTLLAQLLKAEPRRSVLSIYGMGGLGKTTLARKLYTSPDILNSFPTRAWICVS
QEYNTMDLLRTIIKSIQGCAKETLDLLEKMAEIDLENHLRDLLKECKYLVVVDDVWQREAWESLKRAFPDGKNGSRVIIT
TRKEDVAERVDHRGFVHKLRFLSQEESWDLFRRKLLDVRAMVPEMESLAKDMVEKCRGLPLAIVVLSGLLSHKKGLNQWQ
KVKDHLWKNIKEDKSIEISNILSLSYNDLSTALKQCFLYFGIFPEDQVVKADDIIRLWMAEGFIPRGEERMEDVADGFLN
ELIRRSLVQVAKTFWEKVTDCRVHDLLRDLAIQKALEVNFF
>Rpi-bt1
IERQVATRQTGFVLNEPQVYGRDKEKDEIVKILINNVSNAQTLPVLPILGMGGLGKTTLAQMVFNDQRVIEHFHPKIWIC
VSEDFNEKRLIKEIVESIEEKSLGGMDLAPLQKKLRDLLNGKKYLLVLDDVWNEDQDKWAKLRQVLKVGASGASVLTTTR
LEKVGSIMGTLQPYELSNLSQEDCWLLFMQRAFGHQEEINLNLVAIGKEIVKKCGGVPLAAKTLGGILRFKREERQWEHV
RDSEIWKLPQEESSILPALRLSYHHLPLDLRQCFTYCAVFPKDTEMEKGNLISLWMAHGFILSKGNLELENVGNEVWNEL
YLRSFFQEIEVKSGQTYFKMHDLIHDLATSLFSASTSS
>Rpi-chc1.1
IRETDSFVVASDIVGRDLDIAEIKEKILNMREEDIVLSTIPIVGMGGLGKTTVAKRIYNDEHMKQIFEKRIWLCLPEMSE
TKSFLEQILESLIERKIEVERRDIIVKKLQDELGGKKYLLVLDDLWCVDSTSWHEFIDTLRGINTSRGNCILVTTRRKQV
ASTVATDLHILGKLTEDHCWSIFKQKAFVDGRVPEELASMGNKIVKMCQGLPLAASVLGGLLHNKEKHEWQAILDGNLLV
AGEDDNGENSIKKILKLSYDYLPSPHLKKCFAYFAMFPKDYMFEKDQLIQLWMAEGFLRPSQEIPVMEDVGHRFFQILLQ
NSLLQDVLLDEHNNITHCKMHDLVHDLAGDILKSRLFD
>Rpi-edn1.1
SNQVTKLRRTTSYVDEQDYIFVGFQDVVQTFLAQLLKAEPRRTVLSIYGMGGLGKTTLARKLYTSPDILNSFRTRAWICV
SQEYNTMDLLRNIIKSIQGRTKETLDLLERMTEGDLEIYLRDLLKERKYLVVVDDVWQREAWESLKRSFPDGKNGSRVII
TTRKEDVAERADDRGFVHKLRFLSQEESWDLFRRKLLDVRAMVPEMESLAKDMVEKCRGLPLAIVVLSGLLSHKKGLNQW
QKVKDHLWKNIKEDKSIEISNILSLSYNDLSTALKQCFLYFGIFPEDQVVKADDIIRLWMAEGFIPRGEERMEDVADGFL
NELIRRSLVQVAKTFWEKVTDCRVHDLLRDLAIQKALEVNFF
>Rpi-edn2
CIPMEQRRKFLHADETEVIGLDDDFNKLQDKLLVQDLCNGVVSIVGMPGLGKTTLAKKLYRHVRHQFECSALVYVSQQPR
AGEILLDIAKQVGLTDEGRKEHLEDNLRSLLETKRYVILLDDIWDTKIWDALNRVLRPECDSKIGSRIIITSRYHHVGRY
IGEDFSLHELQPLDSEKSFELFTKKIFIFDNNNNWANASPVLVDIGKSIVRRCGGIPLAIVVTAGMLRARERTEHAWNRV
LERIGHNIQDGCAKALALSYNDLPIALRPCFLYFGLYPEDHEIRAFDLTNMWIAEKLIVVNSGNRREAESLADDVLNDLV
SRNLIQVAKRTYDGGISSCRIHDLLHSLCVDLAKESNFF
>Rpi-hcb1.1
CIPMEQRRKFLHADETEVIGLDDDFNKLQDKLLVQDLCNGVVSIIGMPGLGKTTLAKKLYRHVRQQFECSALVYVSQQPR
AGEILIDLAKQVGLTDEERKEHLEDNLRSLLETKRYVILLDDIWDTKIWDALNRVLRPECDSKIGSRIIITSRYDHVGRY
IGEDFSLHELQPLDSEKSFELFTKKIFIFDNNNNHWANASPVLVDIGKSIVRRCGGIPLAIVVMAGMLRARERTEHAWNR
VLERIGHNIQDGCAKVLALSYNDLPIALRPCFLYFGLFPEDHEIRVFDLTNMWIAEKLIVVNSDNRREAESLAEDILNDL
VSRNLIQVAKRTYDGRISSCRIHDLLHSLCVDLAKESNFF
>Rpi-hcb1.2
PLDRRRLFLHADETEVIGLEDDFNMLQAKLLDQDLPYGVVSIVGMPGLGKTTLAKKLYWHVRDQFESSGLVYVSQQPRAG
EILIDRAKQVGLTDEERKENLEGNLRLLLKTKRYVILLDDIWDVEIWDDLKLVLPECDSEIGSRIIITSRNNNVGRHIGG
ESSLHVLQPLDSENSFELFTKKIFIFDINNWANASPDLVNIGRSIVGRCGGIPLAIVVTAGMLRARERTEHAWNRVLESM
DHKVQDGCAKVLALSFNDLPIARRPCFLYFGLYPEDHEIRAFDLTNMWIAEKLIVVNSGNLREAESLAGDVLNDLVSRNL
IQVAKRTYDGRISSYRIHDLLHSLCVDLAKESNFF
>Rpi-hjt1.1
NQVTTLRRTTSYVDEQDYIFVGLQDVVQKLLAQLLKAEPRRSVLSIYGMGGLGKTTLARNLYNSPDILNSFPTRAWICVS
QEYNTMDLLRNIIKSIQGRTKETLDLLERMTEGDLEIYLRDLLKERKYLVVVDDVWQREAWESLKRAFPDGKNGSRVIIT
TRKEGVAERADDRGFVHKLRFLSQEESWDLFRRKLLDVRAMVPEMESLAKDMVEKCRGLPLAIVVLSGLLSHKKGLNQWQ
KVKDHLWKNIKEDKSIEISNILSLSYNDLSTALKQCFLYFGIFSEDKVVKADDIIRLWMAEGFIPRGEERMEDVAEGFLN
ELIRRSLVQVAKTFWEKVTECRVHDLLHDLAIEKALEVNFF
>Rpi-hjt1.3
NQVTTLRRTTSYVDEQDYIFVGLQDVVQKLLAQLLKAEPRRSVLSIYGMGGLGKTTLARNLYNSPDILNSFPTRAWICVS
QEYNTMDLLRNIIKSIQGRTKETLDLLERMTEGDLEIYLRDLLKERKYLVVVDDVWQREAWESLKRAFPDGKNGSRVIIT
TRKEGVAERADDRGFVHKLRFLSQEESWDLFRRKLLDVRAMVPEMESLAKDMVEKCRGLPLAIVVLSGLLSHKKGLNQWQ
KVKDHLWKNIKEDKSIEISNILSLSYNDLSTALKQCFLYFGIFSEDQVVKADDIIRLWMAEGFIPRGEERMEDVAEGFLN
ELIRRSLVQVAKTFWEKVTECRVHDLLHDLAIEKALEVNFF
>Rpi-mcq1.1
DQRRLFLHVDETEVIGLDDDFNTLQAKLLDQDLPYGVVSIVGMPGLGKTTLAKKLYRHVRHKFECSGLVYVSQQPRAGEI
LIDIAKQVGLTEDERKENLENNLRSLLKRKRYVILLDDIWDVEIWDDLKLVLPECDSKIGSRIIITSRNSNVGRYIGGDF
SIHVLQPLNSENSFELFTKKIFIFDNNNNWTNASPNLVDIGRSIVGRCGGIPLAIVVTAGMLRARERTERAWNRLLESMS
HKVQDGCAKVLALSYNDLPIALRPCFLYFGLYPEDHEIRAFDLTNMWIAEKLIVVNSGNGREAESLADDVLNDLVSRNMI
QVAKRTYDGRISSCRIHDLLHSLCVDLAKESNFF
>Rpi-mcq1.2
PLDRRRLFLHADETEVIGLEDDFNTLKAKLLDQDLPYGVVSIVGMPGLGKTTLAKKLYRHVRDQFESSGLVYVSQQPRAG
EILRDIAKQVGLPKEERKENLEGNLRSLLKTKRYVILLDDIWDVEIWDDLKLVLPECDSEIGSRIIITSRNSNVGRYIGG
DFSIHMLQPLDSENSFELFTKKIFTFDNNNNWANASPDLVDIGRSIVGRCGGIPLAIVVTAGMLRARERTEHAWNRVLES
MGHKVQDGCAKVLALSYNDLPIALRPCFLYLGLFPEDHEIRAFDLTNMWIAEKLIVVNSGNGREAESLAEDVLNDFVSRN
LIQVSQRKCNGRISSYRIHDLLHSLCVELGKESNFF
>Rpi-nig3-1084a
TSSTTYPMLEDDIVQGIDDDLEIIVKRLTGPPRDLDVVTITGMGGIGKTTLARKAYDHLTIRYHFDILAWVTISQEFRYR
NVLLEALHCISKSTDIVNANGYDKMDDNELADLVQKKLKGPRYLVIVDDIWSRDVWDSISGIFPNYNNGSRILLTTRENE
VAMYANTCSPHEMSLLSLVNGWRLLCDMVFGPKHDHPPELEEIGKEIVEKCQGLPLTISVIAGHVSKMPRTFECWKDVAR
TLSEIIASHPDKCLGMLGLSYHHLPNRLKPCFLSMSSFPEDFQVDTQRLIYLWIAEGFIRTCENGKSLEEVGIDYLEDLI
SRNLIQARNRRFNGGIKTCGIHDILREFCLIEAEMTKHM
>Rpi-nig3-1084b//Rpi-nig3-1088a//Rpi-nig3-1088b
TSSTTYPMLEDDIVQGIDDDLEIIVKRLTGPPRDLDVVTITGMGGIGKTTLARKAYDHLTIRYHFDILVWITISQEFRCR
NVLLEALHCISKSTDIVNTKDYDKKDDNELADIVQKKLKGPRYLVVVDDIWSRDVWDSIRGIFPNYNNGSRILLTTRENE
VAMYANTCSPHEMSLLSLENGWRLLCDKVFGPKHDHPPELEEIGKEIVEKCQGLPLTISVIAGHVSKMPRTLECWKDVAR
TLSEIIASHPNKCLGVLGLSYHHLPNRLKPCFLSMSSFPEDFQVETRRLIQLWIAEGFIRTCENGKSLEEVAVDYLEDLI
SRNLIQARKRRFNGEIKACGIHDLLREFCLIEAEITKHM
>Rpi-snk1.1
NQVTTLRRTTSYVDEQDYIFVGFQDVVQTLLAQLLKAEPRRSVLSIYGMGGLGKTTLARKLYTSPDILNSFPTRAWICVS
QEYNTMDLLRTIIKSIQGCAKETLDLLEKMAEIDLENHLRDLLKECKYLVVVDDVWQREAWESLKRAFPDGKNGSRVIIT
TRKEDVAERVDNRGFVHKLRFLSQEESWDLFHRKLLDVRAMVPEMESLAKDMVEKCRGLPLAIVVLSGLLSHKKGLNQWQ
NVKDHLWKNIKEDKSIEISNILSLSYNDLSTALKQCFLYFGIFPEDQVVKADDIIRLWMAEGFIPRGEEIMEDVAEGFLN
ELIRRSLVQVAKTFWEKVTDCRVHDLLRDLAIQKALEVNFF
>Rpi-snk1.2
NQVTTLRRTTSYVDEQDYIFVGLQDVVQTLLAELLKAEPRRSVLSIYGMGGLGKTTLARNLYNSLKSFPTRTWICVSQEY
NTMDLLRNIIKSIQGRTKETLDLLERMTEGDLEIYLRDLLKERKYLVVVDDVWQREAWESLKRAFPDGKNGSRVIITTRK
EGVAERADDRGFVHKLRFLSQEESWDLFRRKLLDVRAMVPEMESLAKDMVEKCRGLPLAIVVLSGLLSHKKGLNQWQKVK
DHLWKNIKEDKSIEISNILSLSYNDLSTALKQCFLYFGIFSEDKVVKADDIIRLWMAEGFIPRGEERMEDVAEGFLNELI
RRSLVQVAKTFWEKVTECRVHDLLHDLAIEKALEVNFF
>Rpi-vnt1.1//Rpi-vnt1.2//Rpi-vnt1.3
PLDRRRLFLHADETEVIGLEDDFNTLQAKLLDHDLPYGVVSIVGMPGLGKTTLAKKLYRHVCHQFECSGLVYVSQQPRAG
EILHDIAKQVGLTEEERKENLENNLRSLLKIKRYVILLDDIWDVEIWDDLKLVLPECDSKIGSRIIITSRNSNVGRYIGG
DFSIHVLQPLDSEKSFELFTKKIFNFVNDNWANASPDLVNIGRCIVERCGGIPLAIVVTAGMLRARGRTEHAWNRVLESM
AHKIQDGCGKVLALSYNDLPIALRPCFLYFGLYPEDHEIRAFDLTNMWIAEKLIVVNTGNGREAESLADDVLNDLVSRNL
IQVAKRTYDGRISSCRIHDLLHSLCVDLAKESNFF
>RPM1
AKWVNNISESSLFFSENSLVGIDAPKGKLIGRLLSPEPQRIVVAVVGMGGSGKTTLSANIFKSQSVRRHFESYAWVTISK
SYVIEDVFRTMIKEFYKEADTQIPAELYSLGYRELVEKLVEYLQSKRYIVVLDDVWTTGLWREISIALPDGIYGSRVMMT
TRDMNVASFPYGIGSTKHEIELLKEDEAWVLFSNKAFPASLEQCRTQNLEPIARKLVERCQGLPLAIASLGSMMSTKKFE
SEWKKVYSTLNWELNNNHELKIVRSIMFLSFNDLPYPLKRCFLYCSLFPVNYRMKRKRLIRMWMAQRFVEPIRGVKAEEV
ADSYLNELVYRNMLQVILWNPFGRPKAFKMHDVIWEIALSVSKLERFC
>RPP1-EstA//RPP1-ZdrA
SNMLNSCTPSRDFDGLVGMRAHMDRMEHLLRLDLDEVRMIGIWGPPGIGKTTIARFLLNQVSDRFQLSAIMVNIKGCYPR
PCFDEYSAQLQLQNQMLSQMINHKGIMISHLGVAQERLRDKKVFLVLDEVDQLGQLDALAKETRWFGPGSRIIITTEDLG
VLKAHGINHVYKVGYPSNDEAFQIFCMNAFGQKQPHEGFWKLAREVTYLAGELPLGLKVLGSALRGMSKPEWERTLPRLK
TSLDGKIGSIIQFSYDGLCDEDKYLFLYIACLFNHESTFKVKELLGKFLDVRQGLHVLAQKSLISFYGDTINMHTLLRQF
GRETSRKQFVH
>RPP1-NdA
DVSNMLDLSIPSKDFDDFVGMAAHMEMTEQLLRLDLDEVRMIGIWGPPGIGKTTIAACMFDRFSSRFPFAAIMTDIRECY
PRLCLNERNAQLKLQEQMLSQIFNQKDTMISHLGVAPERLKDKKVFLVLDEVGHLGQLDALAKETRWFGPGSRIIITTED
LGVLKAHGINHVYKVKSPSNDEAFQIFCMNAFGQKQPCEGFWNLAWEVTCLAGKLPLGLKVLGSALRGMSKPEWERTLPR
LKTSLDGNIGSIIQFSFDALCDEDKYLFLYIACLFNNESTTKVEEVLANKFLDVGQGIHVLAQKSLISFEGEEIQMHTLL
VQFGRETSRKQFVH
>Rpp1-R1
QPWGSRDYDVMDMWDLLEDEEVFIIGIDGMGGVGKTFMATHIKNEIKRKGTFKDVFWVTVSHDFTTFKLQHDIAETIQVK
LYGDEMTRATILTSELEKREKTLLILDDVWDYIDLQKVGIPLNGIKLIITTRLKHVCLQMDCLPNNIITIFPFGEEEGGG
GKAQEEEAWELFLLKLGHRGTPARLPPHVLEIARSVVMKCDGLPLGISVMARTMKGKNEIHWWRHALNKLDRLEMGEEVL
SVLKRSYDNLIEKDIQKCFLQSALFPYHIWKQEWVMMLVESGLLNGKRSLEETFDEGRVIMDKLINHSLLLGG
>Rpp1-R3
EFFYLSIEKRWASRDKKVENMWDLLEDEEVFIIGIDGMGGVGKTFMATHIKNEIKRKGTFKDVFWVTVSHDFTNFKLQHD
IAETIQVKLYGDEMTRATILTSELEKREKALLILDDVWEYIDLQKVGIPLKVNGIKLIITTRLKHVCLQMDCQPYNIITI
FPFEEEEEEEEEEEEEEEEEEEKEEEEEAWELFLLKLGHRGTPARLPPHVLEIARSVVMKCDGLPLGISVMARTMKGKNE
IHWWRHALNKLDRLEMGEEVLSVLKRSYDNLIEKDIQKCFL
>Rpp1-R4
NFIYLLIEKLWALRDENVKKMWDLLEDEEVFIIGIDGMGGVGKTFMATHFKNEIKRKGTFKDVFWVTVSDEFTTFKLQHD
IAETIQVKLYGDEMTRATILTSELEKREKTLLILDDVWDYIDLQKVGIPLKVNGIKLIITTRLKHVCLQMDCLPNNIITI
PLKIITEEEEEEEEAWELFLLKLGHRGTPARLSPHVLEIARSVVMKCDGLPLGISVMARTMKGKNEIHWWRHALNKLDRL
EMGEEVLSVLKRSYDNLIEKDIQKCFLQSALFPNNISKEEWVTMVVESGLLNGKRSLEETFDEGRVIMDKLINHSLLLGG
>Rpp1-R5
FEFYELWRDTPWVPRDEDVKKMWDLLKDEEVFIIGIDGMGGVGKTFMATHFKNEIKRKGTFKDVFWVTVSDDFTTFKLQH
DIAETIQVKLYGDEMTRATILTSELEKREKTLLILDDVWEYIDLQKVGIPLKVNGIKLIITTRLKHVCLQMDCLPNNIIT
IYPFIKEEAWELFLLKLGHRGTPARLPPHVLEIARSVVMKCDGLPLGISVMARTMKGKNEIHWWRHALNKLDRLEMGEEV
LSVLKRSYDNLIEKDIQKCFL
>RPP1-WsA
DVSNMLDLSIPSKDFDDFVGMAAHMERTEQLLRLDLDEARMIGIWGPPGIGKTTIARFLFNQVSDRFQLSAIMVNIKGCY
PRPCFDEYSAQLQLQNQMLSQMINHKDIMISHLGVAQERLRDKKVFLVLDEVDQLGQLDALAKDTRWFGPGSRIIITTED
QGILKAHGINHVYKVEYPSNDEAFQIFCMNAFGQKQPYEGFCDLAWEVKALAGELPLGLKVLGSALRGMSKPEWERTLPR
LRTSLDGKIGGIIQFSYDALCDEDKYLFLYIACLFNNESTTKVEEVLANKFLDVGQGIHVLAQKSLISFEGEEIQMHTLL
EQFGRETSRKQFVH
>RPP1-WsB
NMLNSFKPSRDFNGLVGMRAHMDMLEQLLRLVLDEVRMIGIWGPPGIGKTTIARFLFNQVSDRFQLSAIMVNIKGCYPRP
CFDEYSAQLQLQNQMLSQMINHKDIMISHLGVAQERLRDKKVFLVLDEVDQLGQLDALAKETRWFGPGSRIIITTEDLGV
LKAHGINHVYKVGYPSNDEAFQIFCMNAFGQKQPHEGFDEIAREVMALAGELPLGLKVLGSALRGKSKPEWERTLPRLKT
SLDGKIGSIIQFSYDALCDEDKYLFLYIACLFNKESTTKVEGLLGKFLDVRQGLHILAQKSLISIEDGNIYMHTLLEQFG
RETSRKQFIH
>RPP1-WsC
SNMLNSCTPSRDFDGLVGMRAHMNMMEHLLRLDLDEVRIIGIWGPPGIGKTTIARFLLNQVSDRFQLSAIMVNIKGCYPR
PCFDEYSAQLQLQNQMLSQMINHKDIMISHLGVAQERLRDKKVFLVLDEVDQLGQLDALAKETRWFGPGSRIIITTEDLG
VLKAHGINHVYKVGYPSNDEAFQIFCMNAFGQKQPHEGFDEIAREVMALAGELPLGLTVLGSALRGKSKPEWERTLPRLK
TSLDGNIGSIIQFSYDALCDEDKYLFLYIACLFNDESTTKVKELLGKFLDVKQGLHVLAQKSLISLSYLTFYGERIHMHT
LLEQFGRETSRKQFVH
>RPP2A_1
LFKSSNDFSDIVGIEAHLEAMSSILRLKSEKARMVGISGPSGIGKTTIAKALFSKLSPQFHLRAFVTYKRTNQDDYDMKL
CWIEKFLSEILGQKDLKVLDLGAVEQSLMHKKVLIILDDVDDLELLKTLVGQTGWFGFGSRIVVITQDRQLLKAHDINLI
YEVAFPSAHLALEIFCQSAFGKIYPPSDFRELSVEFAYLAGNLPLDLRVLGLAMKGKHREEWIEMLPRLRNDLDGKFKKT
LR
>RPP2A_2
YLKSSKNLLGILALLNHSQSTDVEIMGIWGIAGIGKTSIAREIFELHAPHYDFCYFLQDFHLMCQMKRPRQLREDFISKL
FGEEKGLGASDVKPSFMRDWFHKKTILLVLDDVSNARDAEAVIGGFGWFSHGHRIILTSRSKQVLVQCKVKKPYEIQKLS
DFESFRLCKQYLDGENPVISELISCSSGIPLALKLLVSSVSKQYITNMKDHLQSLRKDPPTQIQEAFRRSFDGLDENEKN
IFLDLACFFRGQSKDYAVLLLDACGFFTYMGICELIDESLISLVDNKIEMPIPFQDMGRIIVHEEDEDPCERSRLWDSKD
IVDVL
>RPP2B
TFRMLNELSPCVIPDDLPGIESRSKELEKLLMFDNDECVRVVGVLGMTGIGKTTVADIVYKQNFQRFDGYEFLEDIEDNS
KRYGLPYLYQKLLHKLLDGENVDVRAQGRPENFLRNKKLFIVLDNVTEEKQIEYLIGKKNVYRQGSRIVIITRDKKLLQK
NADATYVVPRLNDREAMELFCLQVFGNHYPTEEFVDLSNDFVCYAKGLPLALKLLGKGLLTHDINYWKKKLEFLQVNPDK
ELQKELKSSYKALDDDQKSVFLDIACFFRIEMHDLLHAMGKEIGKEKSIR
>RPP4
PLPKGFGDFVGIEDHIKAIKSILCLESKEARIMVGIWGQSGIGKSTIGRALFSQLSSQFHHRAFITYKSTSGSDVSGMKL
SWEKELLSEILGQKDIKIDHFGVVEQRLKHKKVLILLDDVDNLEFLKTLVGKAEWFGSGSRIIVITQDKQLLKAHEIDLV
YEVELPSQGLALKMISQYAFGKDSPPDDFKELAFEVAELVGSLPLGLSVLGSSLKGRDKDEWVKMMPRLRNDSDDKIEET
LRVGYDRLNKKNRELFKCIACFFNGFKVSNVKELLEDDVGLTMLADKSLIRITPDGDIEMHNLLEKLGREIDRAKS
>Rpp4C4
TVNSALANTGYESFGSRNKTFEMIMKTLEDSKTNIVGVYGVGGVGKTTLVKAIAKKVQEKKLFNMVVMANITRNPDIKNI
QGQIAEMLGMRMEEESETLRADLIRKRLKNEKENTLIILDDLWDGLDLNKLGIPSSYDVDDNQWDVKDISDFGYNKREKE
DMSIDSSKMKKDKLSANSNKVKKEKAPMDHKRCKILLTSRSKEVICNQMDVQDQSTFLVGVIDEKEAETLLKKVAGIHST
NSMIDKVTEIAKMCPGLPISLVSIGRALKNKSASVWEDVYRQIQRQSFTEEWESIEFSVKLSYDHLINDELKCLFLQCAR
MGNDALIMDLVKFCIGSGLLQGVFTIREARHRVNALIEVLKDSSLLVESYSTDRFNMHDIVRNVALSISSNEKHV
>RPP5
TRSKCFDDFVGIEAHIEAIKSVLCLESKEARMVGIWGQSGIGKSTIGRALFSQLSSQFHHRAFLTYKSTSGSDVSGMKLS
WQKELLSEILGQKDIKIEHFGVVEQRLNHKKVLILLDDVDNLEFLKTLVGKAEWFGSGSRIIVITQDRQLLKAHEIDLVY
EVKLPSQGLALKMISQYAFGKDSPPDDFKELAFEVAELVGSLPLGLSVLGSSLKGRDKDEWVKMMPRLRNDSDDKIEETL
RVGYDRLNKKNRELFKCIACFFNGFKVSNVKELLEDDVGLTMLAEESLIRITPVGYIEMHNLLEKLGREIDRAKS
>RPP7//RPP7^Krazo-2
NREREIRRTFPKDNESGFVALEENVKKLVGYFVEEDNYQVVSITGMGGLGKTTLARQVFNHDMVTKKFDKLAWVSVSQDF
TLKNVWQNILGDLKPKEEETKEEEKKILEMTEYTLQRELYQLLEMSKSLIVLDDIWKKEDWEVIKPIFPPTKGWKLLLTS
RNESIVAPTNTKYFNFKPECLKTDDSWKLFQRIAFPINDASEFEIDEEMEKLGEKMIEHCGGLPLAIKVLGGMLAEKYTS
HDWRRLSENIGSHLVGGRTNFNDDNNNSCNYVLSLSFEELPSYLKHCFLYLAHFPEDYEIKVENLSYYWAAEEIFQPRHY
DGEIIRDVGDVYIEELVRRNMVISERDVKTSRFETCHLHDMMREVCLLKAKEENFL
>RPP7^Koch-1 2
RNREREIRRTFPKDNESGFVALEENVKKLVGYFVEEDNYQVVSITGMGGLGKTTLARQVFNHDMVTKKFDKLAWVSVSQD
FTLKNVWQNILGDLKPKEEEKKILEMTEYTLQRELYQLLEMSKSLIVLDDIWKKEDWEVIKPIFPPTKGWKLLLTSRNES
IVAPTNTKYFNFKPECLKTDDSWKLFQRIAFPINDASEFEIDEEMEKLGEKMIEHCGGLPLAIKVLGGMLAEKYTSHDWR
RLSENIGSHLVGGRTNFNDDNNNSCNYVLSLSFEELPSYLKHCFLYLAHFPEDYEIKVENLSYYWAAEEIFQHRHYDGEI
IRDVGDVYIEELVRRNMVISERDVKTSRFETCHLHDMMREVCLLKAKEENFL
>RPP7^Mrk-0 2
NREREIRRTFPKDNESGFVALEENVKKLVGYFVEEDNYQVVSITGMGGLGKTTLARQVFNHDMVTKKFDKLAWVSVSQDF
TLKNVWQNILGDLKPNEEETKEEEKKILEMTEYTLQRELYQLLEMSKSLIVLDDIWKKEDWEVIKPIFPPTKGWKLLLTS
RNESIVAPTNTKYFNFKPECLKTDDSWKLFQRIAFPINDASEFEIDEEMEKLGEKMIEHCGGLPLAIKVLGGMLAEKYTS
HDWRRLSENIGSHLVGGRTNFNDDNNNSCNYVLSLSFEELPSYLKHCFLYLAHFPEDYEIKVENLSYYWAAEEIFQPRHY
DGEIIRDVGDVYIEELVRRNMVISERDVKTERFETCHLHDMMREVCLLKAKEENFL
>RPP7b^Lerik1-3 2
KQREMRPRFSKDDDSDFVGLEANVKKLVGYLVDEANVQVVSITGMGGLGKTTLAKQVFNHEDVKHQFDGLSWVCVSQDFT
RMNVWQKILRDLKPKEEEKKIMEMTQDTLQGELIRLLETSKSLIVLDDIWEKEDWELIKPIFPPTKGWKVLLTSRNESVA
MRRNTSYINFKPECLTTEDSWTLFQRIALPMKDAAEFKIDEEKEELGKLMIKHCGGLPLAIRVLGGMLAEKYTSHDWRRL
SENIGSHLVGGRTNFNHDNNNTCNYVLSLSFEELPSYLKHCFLYLAHFPEDYEIKVGKLSYYWAAEGIFQPRHYDGESIR
DVGDVYIEELVRRNMVISERDVKTSRFETCHLHDMMREVCLLKAKEENFL
>RPP8
ERQRVQREIRQTYPDSSESDLVGVEQSVKELVGHLVENDVHQVVSIAGMGGIGKTTLARQVFHHDLVRRHFDGFAWVCVS
QQFTQKHVWQRILQELQPHDGDILQMDEYALQRKLFQLLEAGKYLVVLDDVWKKEDWDVIKAVFPRKRGWKMLLTSRNEG
VGIHADPTCLTFRASILNPEESWKLCERIVFPRRDETEVRLDEEMEAMGKEMVTHCGGLPLAVKVLGGLLANKHTVPEWK
RVSDNIGSQIVGGSCLDDNSLNSVYRILSLSYEDLPTHLKHRFLFLAHFPEYSKISAYDLFNYWAVEGIYDGSTIQDSGE
YYLEELVRRNLVIADNRYLSSHSKNCQMHDMMREVCLSKAKEENFL
>rpp8_sus
QERQRVQREIRQTYPDSSESDLVGVEQSVKELVGHLVENDVHQVVSIAGMGGIGKTTLARQVFHHDLVRRHFDGFAWVCV
SQQFTQKHVWQRILQELQPHDGDILQMDEYALQRKLFQLLEAGRYLVVLDDVWKKEDWDVIKAVFPRKRGWKMLLTSRNE
GVGIHADPTCLTFRASILNPEESWKLCERIVFPRRDETEVRLDEEMEAMGKEMVTHCGGLPLAVKALGGLLANKHTVPEW
KRVFDNIGSQIVGGSWLDDNSLNSVYRILSLSYEDLPTHLKHCFLNLAHFPEDSEISTYSLFYYWAAEGIYDGSTIEDSG
EYYLEELVRRNLVIADDNYLSWQSKYCQMHDMMREVCLSKAKEENFL
>RPP13-Nd-1//RPP13-UKID34
SLRVRQLRRARSVDQEEVVVGLADDAKILLEKLLDYDEKNRFIISIFGMGGLGKTALARKLYNSGDVKRRFEYRAWTYVS
QEYKTGDILMRIIKSLGMTSGEELEKIRMFAEEELEVYLHGLLEGKKYLVVVDDIWEREAWESLKRALPCNHEGSRVIIT
TRIKAVAEGLDGRFYAHKLRFLTFEESWELFEQRAFRNIQRKDEDLLKTGKEMVQKCRGLPLCIVVLAGLLSRKTPSEWN
DVCNSLWRRLKDDSIHVAPIVFDLSFKELRHESKLCFLYLSIFPEDYEIDLEKLIRLLVAEGFIQGDEEMMMEDVARYYI
EELIDRSLLEAVRRERGKVMSCRIHDLLRDVAIKKSKELNFV
>RPP13-Rld-2
SLRVRQLRRARSVDQEEVVVGLEDDAKILLEKLLDYEEKNRFIISIFGMGGLGKTALARKLYNSRDVKERFEYRAWTYVS
QEYKTGDILMRIIRSLGMTSGEELEKIRKFADEELEVYLHGLLEGKKYLVVVDDIWEREAWESLKRALPCNHEGSRVIIT
TRIKAVAEGVDGRFYAHKLRFLTFEESWELFEQRAFRNIQRNDEDLLKTGKEMVQKCRGLPLCIVVLAGLLSRKTPSEWN
DVCNSLWRRLKDDSIHVAPIVFDLSFKELRHESKLCFLYLSIFPEDYEIDVEKLIRLLVAEGFIQGDEEMMMEDVARYYI
EELIDRSLLEAVRRERGKVMSCRIHDLLRDVAIKKSKELNFV
>RPP13-UKID36//RPP13-UKID5//RPP13-UKID80
SLRVRQLRRARSVDQEEVVVGLEDDAKILLEKLLDYEEKNRFIISIFGMGGLGKTALARKLYNSGDVKERFKYRAWTYVS
QEYKTGDILMRIIRSLGMTSVEDLEKIKKFAEEELEVYLHGLLEGKKYLVVVDDIWEREAWESLKRALPCNHEGSRVIIT
TRIKAVAEGLDGRFYAHKLRFLTFEESWELFEQRAFRNIQRKDEDLLKTGKEMVQKCRGLPLCIVVLAGLLSRKTPSEWN
DVCNSLWRRLKDDSIHVAPIVFDLSFKELRHESKLCFLYLSIFPEDYEIDLEKLIRLLVAEGFIQGDEEMMMEDVARYYI
EELIDRSLLEAVRRDRGKVMSCRIHDLLRDVAIKKSKELNFV
>RPP28
DISNKLNNSTPLRDFDGLVGMGAHMEKLELLLCLDSCEVRMIGIWGPPGIGKTTIVRFLYNQLSSSFELSIFMENIKTMH
TILASSDDYSAKLILQRQFLSKILDHKDIEIPHLRVLQERLYNKKVLVVLDDVDQSVQLDALAKETRWFGPRSRILITTQ
DRKLLKAHRINNIYKVDLPNSDDALQIFCMYAFGQKTPYDGFYKLARKVTWLVGNFPLGLRVVGSYFREMSKQEWRKEIP
RLRARLDGKIESVLKFSYDALCDEDKDLFLHIACFFNHESIEKLEDFLGKTFLDIAQRFHVLAEKSLISINSNFVEMHDS
LAQLGKEIVRKQSVR
>RPP39
DEVSQPPPRSEVEERPTQPTIGQEEMLEKAWNRLMEDGVGIMGLHGMGGVGKTTLFKKIHNKFAEIGGTFDIVIWIVVSQ
SAKLSKLQEDIAEKLHLCDDLWKNKNESDKATDIHRVLKGKRFVLMLDDMWEKVDLEAIGIPYPSEVNKCKVAFTTRDQK
VCGQMGDHKPMQVKCLKPEDAWELFKNKVGDNTLRSDPVIVELAREVAQKCRGLPLALNVIGETMASKTMVQEWEHAIDV
LTRSAAEFSDMENNILPILKYSYDSLGDEHIKSCFLYCALFPEDYFIDNENLIDYWICEGFIGEDQVIKRARNKGYAMLG
TLTRANLLTKVSIYHCVMHDVVREMALWIASDFGKQ
>Rpr1
RKRSQDCLLAPDDLVGIEDNRKLLTDWLYSKEQDNTIITVSGMGGLGKTTLVNNVYEREKNNFEVSTWIVVSQSYDVVDL
LRKLLRKIVPDDQTQLLDLDAHDLKIRIKEKLKDENFLIVLDDVWNREAYTQIADAFPNFQASRIIITTRQGDVATLAQS
ARQLKLNPLEHTDALELFCRRAFYRNCKCPQNLEKLTNDIVVRCQGLPLAIVSIGGLLSSLPPENQVWNETYKQLRSELT
KNNNVQAILNMSYHDLPGDLRNCFLYCSLFPEDHELSRETVVRLWVAEGFAVQNEENTPEEVAEKYLRELIQRNMLEVLG
NDELGRVSTFKMHDLVRDLALSIAKEEKFG
>Rps1-k-1
VENLSWKAPSTSLEDGSHIYGREKDREAIIKLLSEDNSDGSEVSVVPIVGMGGVGKTTLAQLVYNDENLKEKFDFDFKAW
VCVSQEFDVLKVTKTIIQAVTGNPCKLNDLNLLHLELMDKLKDKKFLIVLDDVWTEDYVDWSLLKKPFQCGIIRRSKILL
TTRSEKTASVVQTVQTYHLNQLSNEDCWSVFANHACLSLESNENTTLEKIGKEIVKKCDGLPLAAQSLGGMLRRKHDIGD
WYNILNSDIWELSESECKVIPALRLSYHYLPPHLKRCFVYCSLYPQDYEFDKNELILLWMAEDLLKKPRKGRTLEEVGHE
YFDDLVSRSFFQRSSTNRSSWPYGECFVMHDLMHDLAKSLGGDFYFR
>Rps1-k-2
VENLSWKAPSTSLEDGSHIYGREKDKEAIIKLLSEDNSDGREVSVVPIVGMGGVGKTTLAQLVYNDENLKQIFDFDFKAW
VCVSQEFDVLKVTKTIIEAVTGKACKLNDLNLLHLELMDKLKDKKFLIVLDDVWTEDYVDWRLLKKPFNRGIIRRSKILL
TTRSEKTASVVQTVHTYHLNQLSNEDCWSVFANHACLSTESNENTATLEKIGKEIVKKCNGLPLAAESLGGMLRRKHDIG
DWNNILNSDIWELSESECKVIPALRLSYHYLPPHLKRCFVYCSLYPQDYEFEKNELILLWMAEDLLKKPRKGRTLEEVGH
EYFDDLVSRSFFQRSRTSSWPHRKCFVMHDLMHDLATSLGGDFYFR
>RPS2
SIQVTCREIPIKSVVGNTTMMEQVLEFLSEEEERGIIGVYGPGGVGKTTLMQSINNELITKGHQYDVLIWVQMSREFGEC
TIQQAVGARLGLSWDEKETGENRALKIYRALRQKRFLLLLDDVWEEIDLEKTGVPRPDRENKCKVMFTTRSIALCNNMGA
EYKLRVEFLEKKHAWELFCSKVWRKDLLESSSIRRLAEIIVSKCGGLPLALITLGGAMAHRETEEEWIHASEVLTRFPAE
MKGMNYVFALLKFSYDNLESDLLRSCFLYCALFPEEHSIEIEQLVEYWVGEGFLTSSHGVNTIYKGYFLIGDLKAACLLE
TGDEKTQVKMHNVVRSFALWMASEQGTY
>RPS4
SNAGTSSGDKKHETFGNEQRLKDLEEKLDRDKYKGTRIIGVVGMPGIGKTTLLKELYKTWQGKFSRHALIDQIRVKSKHL
ELDRLPQMLLGELSKLNHPHVDNLKDPYSQLHERKVLVVLDDVSKREQIDALREILDWIKEGKEGSRVVIATSDMSLTNG
LVDDTYMVQNLNHRDSLQLFHYHAFIDDQANPQKKDFMKLSEGFVHYARGHPLALKVLGGELNKKSMDHWNSKMKKLAQS
PSPNIVSVFQVSYDELTTAQKDAFLDIACFRSQDKDYVESLLASSDLGSAEAMSAVKSLTDKFLINTCDGRVEMHDLLYK
FSREVDLK
>RPS4^No-0
SNAGTSSGDKKHETFGNEQRLKDLEEKLDRDKYKGTRIIGVVGMPGIGKTTLLKELYKTWQGKFSRHALIDQIRVKSKHL
ELDRLPQMVLGELSKLNNPHVDNLKDPYSQLHERKVLVVLDDVSKREQIDALREILDWIKEGKEGSRVVIATSDMSLTNG
LVDDTYMVQNLNHRDSLQLFHYHAFIDDQANPQKKDFMKLSEGFVHYARGHPLALKVLGGELNKKSMDHWNSKMKKLAQS
PSPNIVSVFQVSYDELTTAQKDAFLDIACFRSQDKDYVESLLASSDLGSAEAMSAVKSLTDKFLINTCDGRVEMHDLLYK
FSREVDLK
>RPS4B
TLSSVGGEKDKTFGIKQRLKELEEKLDLVKYKGTRVIGVVGMPGIGKTTLVKELYKTWQGKFSRYALIDQIRGKSNNFRL
ECLPTLLLEKLLPELNNPQLDSIEEPYKTHKGLLRERKVLVVLDDVSRREQIYALLGKYDLHSKHEWIKDGSRIIIATND
ISSLKGLVHDTYVVRQLNHRDGLQLFRYHAFHYDQATPPKVDFMKLSDEFVHYARGHPLALKILGRELYEKNMKHWETKL
IILAQSPTTYIGEVVQVSYDELSLAQKDAFLDIACFRSQDVDYVESLLVSSDPGSAEAIKALKNKFLIDTCDGRVEMHDL
LYRFSRELDLK
>RPS4-Ws
SNAGTSSGDKKHETFGNEQRLKDLEEKLDRDKYKGTRIIGVVGMPGIGKTTLLKELYKTWQGKFSRHALIDQIRVKSKHL
ELDRLPQMLLGELSKLNNPHVDNLKDPYSQLHERKVLVVLDDVSKREQIDALREILDWIKEGKEGSRVVIATSDMSLTNG
LVDDTYMVQNLNHRDSLQLFHYHAFIDDQANPQKKDFMKLSEGFVHYARGHPLALKVLGGELNKKSMDHWNSKMKKLAQS
PSPNIVSVFQVSYDELTTAQKDAFLDIACFRSQDKDYVESLLASSDLGSAEAMSAVKSLTDKFLINTCDGRVEMHDLLYK
FSREIDLK
>RPS5
TPFADVDEIPFQPTIVGQEIMLEKAWNRLMEDGSGILGLYGMGGVGKTTLLTKINNKFSKIDDRFDVVIWVVVSRSSTVR
KIQRDIAEKVGLGGMEWSEKNDNQIAVDIHNVLRRRKFVLLLDDIWEKVNLKAVGVPYPSKDNGCKVAFTTRSRDVCGRM
GVDDPMEVSCLQPEESWDLFQMKVGKNTLGSHPDIPGLARKVARKCRGLPLALNVIGEAMACKRTVHEWCHAIDVLTSSA
IDFSGMEDEILHVLKYSYDNLNGELMKSCFLYCSLFPEDYLIDKEGLVDYWISEGFINEKEGRERNINQGYEIIGTLVRA
CLLLEEERNKSNVKMHDVVREMALWISSDLGKQ
>RPS6
NISPSNDFEDLVGIEDHITKMSSLLHLESEEVRMVGIWGPSGIGKTTIARALFSRLSCQFQSSVFIDKVFISKSMEVYSG
ANLVDYNMKLHLQRAFLAEIFDKKDIKIHVGAMEKMVKHRKALIVIDDLDDQDVLDALADQTQWFGSGSRIIVVTENKHF
LRANRIDHIYKVCLPSNALALEMFCRSAFKKNSPPDDFLELSSEVALRAGNLPLGLNVLGSNLRGINKGYWIDMLPRLQG
LDGKIGKTLRVSYDGLNNRKDEAIFRHIACIFNGEKVSDIKLLLANSNLDVNIGLKNLVDRSLICERFNTLEMHSLLQEL
GKEIVRTQSNQPGEREFLVDLKDICDVL
>RRS1B
VRDVYEKLFYMERIGIYSKLLEIEKMINKQPLDIRCVGIWGMPGIGKTTLAKAVFDQMSGEFDAHCFIEDYTKAIQEKGV
YCLLEEQFLKENAGASGTVTKLSLLRDRLNNKRVLVVLDDVRSPLVVESFLGGFDWFGPKSLIIITSKDKSVFRLCRVNQ
IYEVQGLNEKEALQLFSLCASIDDMAEQNLHEVSMKVIKYANGHPLALNLYGRELMGKKRPPEMEIAFLKLKECPPAIFV
DAIKSSYDTLNDREKNIFLDIACFFQGENVDYVMQLLEGCGFFPHVGIDVLVEKSLVTISENRVRMHNLIQDVGRQIINR
ETRQTKRRSRLWEPCSIK
>RRS1-R//SLH1
GIYSKLLEIENMVNKQPIGIRCVGIWGMPGIGKTTLAKAVFDQMSSAFDASCFIEDYDKSIHEKGLYCLLEEQLLPGNDA
TIMKLSSLRDRLNSKRVLVVLDDVCNALVAESFLEGFDWLGPGSLIIITSRDKQVFRLCGINQIYEVQGLNEKEARQLFL
LSASIMEDMGEQNLHELSVRVISYANGNPLAISVYGRELKGKKKLSEMETAFLKLKRRPPFKIVDAFKSSYDTLSDNEKN
IFLDIACFFQGENVNYVIQLLEGCGFFPHVEIDVLVDKCLVTISENRVWLHKLTQDIGREIINGETVQIERRRRLWEPWS
IKY
>RRS1-S
GIYSKLLEIENMVNKQPIGIRCVGIWGMPGIGKTTLAKAVFDQMSSAFDASCFIEDYDKSIHEKGLYCLLEEQLLPGNDA
TIMKLSSLRDRLNSKRVLVVLDDVRNALVGESFLEGFDWLGPGSLIIITSRDKQVFCLCGINQIYEVQGLNEKEARQLFL
LSASIKEDMGEQNLQELSVRVINYANGNPLAISVYGRELKGKKKLSEMETAFLKLKRRPPFKIVDAFKSTYDTLSDNEKN
IFLDIACFFQGENVNYVIQLLEGCGFFPHVEIDVLVDKCLVTISENRVWLHKLTQDIGREIINGETVQIERRRRLWEPWS
IKY
>RRS1-Ws
GIYSKLLEIENMVNKQPIGIRCVGIWGMPGIGKTTLAKAVFDQMSSAFDASCFIEDYDKSIHEKGLYCLLEEQLLPGNDA
TIMKLSSLRDRLNSKRVLVVLDDVRNALVAESFLEGFDWLGPGSLIIITSRDKQVFRLCGINQIYEVQGLNEKEARQLFL
LSASIKEDMGEQNLQELSVRVISYANGNPLAINVYGRELKGKKKLSEMETAFLKLKRRPPFKIVDAFKSSYDTLSDNEKN
IFLDIACFFQGENVNYVIQLLEGCGFFPHVEIDVLVDKCLVTISENRVWLHKLTQDIGREIINGETVQIERRRRLWEPWS
IKY
>RSG3-301
SGSSSKLTYSSLPNESDICGRDDDKESIFKWLTSDTHNNLSILSIVGMGGLGKTSLAQHVFNDPRLEGKFDINVWVSVPQ
EFDVLKVSRAILDTIASSTDHSIPKEVIQKRLKENLMGKKFLLVLDDVWNENSSKWEDVQKPLVFGGQGSRILVTARGEK
VADSMRSEKYRLEVLKEDYCWELFAKHAFQGANPQQDPDFVEIAKKIVKKCDGLPLALKTMGSLLHNKSFLWEWENIMRS
DIWDLSENESGILPALKLSYLHLPSHLKKCFAFCALLPKGYQFDKDILIQWWMAQNFLESHVQIKSPIEVGEQYFNDLLS
WSFFQQSSNQDEERFIMHDLLNDLAKYVCKDVCIR
>Rsv3
YYSSKDFVRFKSRESTYENLLEALKDKSACTIGLVGLGGSGKTTLAKEVGKKAEELKLFEKVVMATVSQTPNITSIQMQI
ADKLGLKFEEKTEEGRAQRLSERLRTGTTLLILDDVWEKLEFEAIGIPYNENNKGCGVILTTRSREVCISMQCQTIIELN
LLAGNEAWDLFKLNANITDESPYALKGVATKIVDECKGLAIAIVTVGSTLKGKTVKEWELALSRLKDSEPLDIPKGLRSP
YACLGLSYDNLTNELAKSLFLLCSIFPEDHEIDLEDLFRFGKGMGLPGTFGTMEKARREMQIAVSILIDCYLLLEASKKE
RVKMHDMVRDVALWIASKTGKA
>RT4-4
KLIPRLPCFTDNLVGVDSRMKELNSLVDIWLNDIRFIGIWGMGGIGKTTIARLVYEAVKEKFKVSCFLENIRELSKTNGL
VHIQKEILSHLNVRSNDFCNLYDGKKIIANSLSNKKVLLVLDDVSDISQLENLGGKREWFGPGSRLIITTRDKHLLKTYG
VDMTYKARGLAQNEALQLFCLKAFKQDQPKEGYLNLCKGVVEYARGLPLALEVLGSHLCGRSTEVWHSALEQIRSFPHSK
IQDTLKISYDSLEPTEKKLFLDIACFFVGMDIDEVVNILENCGDHPIIGIDILIERSLVTLDMTKNKLGMHDLLQEMGRN
IVYQESPN
>Rvi15
ENIWEWLPRTNELHVAKHPIGIKSRIQGIISDLSSGGSNDVLMVGIWGMGGLGKTTVAKAIYNQIHRKFEFKSFLADVSD
ATSKHGLVYLQEKLISDILKQKSGSSNFDEGINLIKQHLQRRRVLVIIDNIDDLKQLDAIAVSHHCFGPGSRIIITTRNE
HLLKQVEVDKTYPLQEMKKKEALELFSWHAFRKSYPNEEYLEVSEKVVSYCGGLPLALEVLGSFLFKRPIAEWKSQLKKL
ERTPNGEIIKPLKISFEGLDDTEKAIFLDISCFFIGRDKDYVAKVLDGCGFFATGGISVLRERCLVTVEGNKLTMHDLLR
EMARVIISEKSLD
>Rx
TSSLVSLPEHDVEQPENIMVGRENEFEMMLDQLARGGRELEVVSIVGMGGIGKTTLATKLYSDPCIMSRFDIRAKATVSQ
EYCVRNVLLGLLSLTSDEPDDQLADRLQKHLKGRRYLVVIDDIWTTEAWDDIKLCFPDCYNGSRILLTTRNVEVAEYASS
GKPPHHMRLMNFDESWNLLHKKIFEKEGSYSPEFENIGKQIALKCGGLPLAITVIAGLLSKMGQRLDEWQRIGENVSSVV
STDPEAQCMRVLALSYHHLPSHLKPCFLYFAIFTEDEQISVNELVELWPVEGFLNEEEGKSIEEVATTCINELIDRSLIF
IHNFSFRGTIESCGMHDVTRELCLREARNMNFV
>Rx2
TSSLVSLPDHAFEQPENIMVGRENEFEMMLDQLVRGGRELEVVSIVGMGGIGKTTLATKLYSDPYIMSRFDIRAKATVSQ
EYCVRNVLLGLLSLTSDEPDDQLADRLQKHLKGRRYLVVIDDIWTTKAWDGIKLCFPDCYKGSRILLTTRNVEVAEYASS
GKPPHHMRLMNFDESWNLLHKKIFEKEGSYSPEFENIGKQIALKCGGLPLAITVIAGLLSKISKTLDEWQNVAENVSSVV
STDLEAKCMRVLALSYHHLPSHLKPCFLYFAIFAEDERISVTKLVELWAVEGFLNEEEGKSIEEVAETCINELVDRSLIS
IHNLSFDGKIESCGMHDVTRELCLREARNMNFV
>Rx4
PSSSRDVTQSLSSQKDHVVVGLYDDFLRIADKLTGYPDKLDVVVIFGMGGIGKTTLAKRIYHDKLIEEHFYVRAWITVSE
RYKVRNMLLDLLVCTSKVAFIMDEMENEELGERLYKSLKGQRYLIVMDDVWYTEAWDDVRRYFPNDNNGSRVMVTSRIMK
VARYINPLNPPHQMRFLTVEESWKLLQKKIFGLDDPSCCDDEMERIGMEISKKCKGLPLAIVMVAGILSKESATASKWSD
IAENIHSSFVTEESRPFLDILALSYNHLRRHLKACFLYMGAFPEDVEVPVWRLIRLWIAEGFIKLESPKTLEFVGQEYLQ
ELIDRSLIIVSKRSYDNRVKTCSIHDILRNFCQEEAKQEKLL
>Rxo1
YTISDEELAGIDENKQTLISSLKFEDPSLRIIAVWGMGGVGKSTLVNNVYKNEGSNFDCRAWVSISQSYRLEDIWKKMLT
DLIGKDKIEFDLGTMDSAELREQLTKTLDKRQYLIILDDVWMANVFFKIKEVLVDNGLGSRVIITTRIEEVASLAKGSCK
IKVEPLGVDDSWHVFCRKAFLKDENHICPPELRQCGINIVEKCDGLPLALVAIGSILSLRPKNVDEWKLFYDQLIWELHN
NENLNRVEKIMNLSYKYLPDYLKNCFLYCAMFPEDYLIHRKRLIRLWIAEGFIEQKGACSLEDTAESYLKELIRRSMLHV
AERNCFGRIKCIRMHDLVRELAIFQSKREGFS
>Ry_sto
IISPFPESLVGMKSQVEKVTSLLDMESNDVRSIGIWGMGGIGKTEIANVLHQRYRHQFDADCFLGDVGKLHQKNGLTWLQ
QVVICKLLGEKLTLTSEHEGMNILKNMLRWKKVLFTIDDVNHQEQLEFLVGEPEWFGRGSRIILTARDKHLLISHVGDNV
YEVQLLSENEALELFSRHAFRERSPKEDFMELSRQVVKHAGGLPLALKVLGSSFYGRDKKHWRHIIDRLKRIPHKDILGK
LRLSFDGLDKDEKELFLDIVFLEIACLSGYDFNIYVEQVQRYVSRGLLIYYLIEKSLLSIDWSNSIVIHNMIREMGENVI
REEYAN
>Rz2
EPMKERRLETGSVVNAGDIIGREDDLEKIVGLLLDSNIQRDVSFLTIVGMGGLGKTALAQLVYNDPRVRTAFPLRCWNCV
SDQDQKQLDVKEILGKILATATGKNHEGSTMDQVQTQLREQLCGKRYLLVLDDVWNENPNQLRDLVEFFMGGRSRNWIVV
TTRSHETARIIRDGPLHKLQGLSEENSWRLFVRWTFGSVQAKFPNDFIMIARDIVDKCARNPLAIRVVGSLLCGQDKSKW
LSFHEIDLGNIRKSHNDIMPILNLSYHHLEPPIKRCFSYCAVFPKDFLIGKQTLINLWMAQGYIVPLDKDQSIDDASEEY
ISILLRRCFFENVGAEKDGVIKIHDLMHDIAQNVMGKELCT
>SIKIC1//SIKIC3
LFPLPKGFGDLVGIEDHIEAIKLKLCLESKEARIMVGIWGQSGIGKSTIGRALFSQLSSQFHHRAFITYKSTSGSDVSGM
KLSWEKELLSEILGQKDIKIEHFGVVEQRLKHKKVLILLDDVDNLEFLRTLVGKAEWFGSGSRIIVITQDRQLLKAHEID
LIYEVKLPSQGLALKMICQYAFGKYSPPDDFKELAFEVAKLAGNLPLGLSVLGSSLKRRSKEEWMEMLAELQNGLNRDIM
KTLRVSYVRLDPKDQDIFHYIAWLFNGWKVKSIKDFLGDGVNVNIRLKTLDDKSLIRLTPNDTIEMHNLLQKLATEIDRE
ESNG
>SIKIC2
TRSKCFDDFVGIEAHIEAIKSVLCLESKEARMVGIWGQSGIGKSTIGRALFSQLSIQFPLRAFLTYKSTSGSDVSGMKLS
WEKELLSEILGQKDIKIEHFGVVEQRLKHKKVLILLDDVDNLEFLKTLVGKAEWFGSGSRIIVITQDRQFLKAHDIDLVY
EVKLPSQGLALTMLCRSAFGKDSPPDDFKELAFEVAKLAGHLPLGLNVLGSSLRRRGKKEWMEMMPRLRNGLNGDIMKTL
RVSYDRLHQKDQDMFLCIACLFNGFEVSYVKDLLEDNVGLTMLSEKSLIRITPDGHIEMHNLLEKLGREIDRAKS
>SNC1
LRKTMTPSDDFGDLVGIENHIEAIKSVLCLESKEARIMVGIWGQSGIGKSTIGRALYSKLSIQFHHRAFITYKSTSGSDV
SGMKLRWEKELLSEILGQKDIKIEHFGVVEQRLKQQKVLILLDDVDSLEFLKTLVGKAEWFGSGSRIIVITQDRQLLKAH
EIDLIYEVEFPSEHLALTMLCRSAFGKDSPPDDFKELAFEVAKLAGNLPLGLSVLGSSLKGRTKEWWMEMMPRLRNGLNG
DIMKTLRVSYDRLHQKDQDMFLYIACLFNGFEVSYVKDLLKDNVGFTMLTEKSLIRITPDGYIEMHNLLEKLGREIDRAK
S
>SOC3//WRR12^Ler-0
TLMHKIDSGNIVGMKAHMEGLNHLLDQESNEVLLVGIWGMGGIGKTSIVKCLYDQLSPKFPAHCFIENIKSVSKDNGHDL
KHLQKELLSSILCDDIRLWSVEAGCQEIKKRLGNQKVFLVLDGVDKVAQVHALAKEKNWFGPGSRIIITTRDMGLLNTCG
VEVVYEVKCLDDKDALQMFKQIAFEGGLPPCEGFDQLSIRASKLAHGLPSAIQAYALFLRGRTASPEEWEEALGALESSL
DENIMEILKISYEGLPKPHQNVFLHVVCLFNGDTLQRITSLLHGPIPQSSLWIRVLAEKSLIKISTNGSVIMHKLVEQMG
REIIRDDMSL
>SpNBS-LRR
VVEIQAMSEEFDSRKLKEEEVMAALRDEDVSVIGICGMGGVGKTTLAEKIRVRAKKERFFDEVVMVTVSQQPDLKTIQAE
IAGGVGLTFQGDNFWNRGDQLRSRLMGQDSILIILDDVWEALDLNKLGIPSCSNHNHQCKVTLTTRLRDVCETMEARKII
EVGILPEKEAWVLFRQKAGNSVADLSLHDTAKDVVKECKGLPLAIITVAGALKRKSKPSWEDALKQLQKSTPKNIPGVIK
NVYQSLKLSYDQLESDEVRYLFLLCSLFEEDSNIWHEQLLRYGMGLGIFSEIENLEEARKRVCHLLETLKDRFLLSQGSG
KNYVKMHDVVRDVAIYIASEGRHV
>Sr13a//Sr13b//Sr13c//Sr13d
RALAIFEHASKLVGIDEPKAELIKLLTDKDGVASTQQQVKMVSIVGSGGMGKTTLANQVYQELKEKFKCKAFISVSRNPD
MTNILRTLLSEVGCQDYADTEAGSIQQLIRKITDYLAEKRYIIVIDDIWDVKTWDVIKCAFPMTRCGGVIITTTRLSDVA
RSCHSSIGGHIYNIRPLNMEHSRQLFHRRLFSSEEDCPSSLVKVSNQILEKCDGLPLAIIAIAGLLANTGRSEHLWNQVK
DSIGRALERNPNVEVMIKILSLSYFDLPPHLKTCLLYLSIFPEDSIIEKKTLISRWIAEGFIQKEGIYTAYEVGVRCFNE
LINRSLIQPVKKDDYRGKSCRVHDIILDFIVSKSIEENFV
>Sr21
KSQNIARDHRMTTSVPIEYKVYGRDAERDEIIDLLIKGGSSDLNVLPVVGSGGIGKTTLVRYVYHAKRIKDHFDLLIWVC
VSTNFDVVGLTLQILDHVCEDRPYEKKSSLNKLQEILQENIRNKRFLLVMDDMWEEKDRGGWIKLLAPLKSNKVKGCMVL
ATTRTKSVAKMIGTMDEITLTGLDEKEFWLFFKACAFRNDNREHHPSLQSIGKQIAKALKGFPLAAQSVGALLSTEVSYQ
HWTTVRDKWKSLQGYDDDILPILKLSYDYLPVYLQRCFSYCSLYPEDYGFDGKELVHAWISQNFVQCKDPTIRLEETGHE
YLEKLVDLGFFQKDGSHYVMHDLMHALAGMVSSNECAT
>Sr22
LRAVYKDAAELVGIDGPKDELVKWLNEKEGQSLKSVSIVGYGGLGKTTLANQIRVNLGATFDCGAFVSISRKPDMKAILR
SILSQITKKDDACSRLDDIQLIIDKIREFLQDTRYFIIIDDIWELGTWETLKCAFVKNTLGSRIIITTRIVDVAKSCSPS
SEDLVYEMKPLSEADSKKLFFKRIFGCEESCPDSLKEAANDILKKCRGLPLAINAISSVLVTTRETKEEWDRVRHSIRSS
KVKSDIIETMNYILSLSYFDLPHHLRSCLLYLALFPEDQLIGRKRLVRRWISEGFIHGESGQDLMELGEEYFHQLVNRSL
IQPGNIGYDGKAMYCRVHDTILDFLIDKSSEENMC
>Sr22-PI190945//SrTm5
LRAVYKDAAELVGIDGPKDELVKWLNEKEGQSLKSVSIVGYGGLGKTTLANQIRVNLGATFDCGAFVSISRKPDMKAILR
SILSQITKKDEACSRLDDIQLIIDKIREFLQDTRYFIIIDDIWELGTWETLKCAFVKNTLGSRIIITTRIVDVAKSCSPS
SEDLVYEMKPLSEADSKKLFFKRIFGCEESCPDSLKEAANDILKKCRGLPLAINAISSVLVTTRETKEEWDRVRHSIRSS
KVKSDIIETMNYILSLSYFDLPHHLRSCLLYLALFPEDQLIGRKRLVRRWISEGFIHGESGQDLMELGEEYFHQLVNRSL
IQPGNIGYDGKAMYCRVHDTILDFLIDKSSEENMC
>sr22-PI573523
LRAVYKDAAELVGIDGPKDELVKWLNEKEGQSLKSVSIVGYGGLGKTTLANQIRVNLGATFDCGAFVSISRKPDMKAILR
SILSQITKKDDACSRLDDIQLIIDKIREFLQDTRYFIIIDDIWELGTWETLKCAFVKNTLGSRIIITTRIVDVAKSCSPS
SEDLVYEMKPLSEADSKKLFFKRIFGCEESCPDSLKEAANDILKKCRGLPLAINAISSLLVTTRETKEEWDRVRHSIRSS
KVKSDIIETMNYILSLSYFDLPHHLRSCLLYLALFPEDQLIGRKRLVRRWISEGFIHGESGQDLMELGEEYFHQLVNRSL
IQPGNIGYDGKAEYCRVHDTILDFLIDKSSEENMC
>Sr26
PRALAIFQHASELVGIDEPKAELIKLLTQGESTRDKMNLVSIVGSGGMGKTTLANQVYQDLKGKFKCRVFLSVSRNPDMM
NIFRTILSQVSGQRYGDTEAGSIQQLIIKIAEFLLDKRYFVVLDDIWDVVTWHTIKHAFPMRSSGSIIITTTRINEVAKS
CCSTPFSGDIYCIRPLDMVHSRKLFYTRLFNSEENCPSHLKKVSEDILKKCDGLPLAIIAISGLLANTERTEGPWKQVKD
SIGRALQRNTIVQEMMKILSLSYFDLPAHLKSCLLCLSIFPEDSVIKKKVLIKRWIAERLIHTEAGYSITYEFGERCFNE
LVNRSLIQPGETNRYGMVKYCRVHDTILDFIISKSIEENFV
>Sr33
YIEAAELVGIYGKRDQELMSLLSLEGDDASTKKLKKVSIVGFGGLGKTTLAKAVYEKIKGDFDCHAFVPVGQNPDKKKVF
RDILMDLSNSNSDLALLDERQLINKLHKFLENKRYLVIIDDVWDEGLWKDINLAFSNRNNLGSRLIITTRIFGVSESCCS
SADDPVYEIEPLSIDDSSKLFYTRIFSDSGCPKEFEQVSKDILKKCGGVPLAIITIASALASGQQVKPKHEWDILLQSLG
SGVTKDNSLVEMRRILSFSYYNLPSHLKTCLLYLCIYPEDSMIHRDRLIWKWVAEGFVHHGDQGTSLFLVGLNYFNQLIN
RSMLQPIYSDMGNVYACRVHDMVLDLICNLSHEAKFV
>Sr35
PRMMALYTDVTELVGIEETRDKLINMLTEGDDWSKHPLKTISIVGFGGLGKTTLAKAAYDKIKVQFDCGAFVSVSRNPEM
KKVLKDILYGLDKVKYENIHNAARDEKYLIDDIIEFLNDKRYLIVIDDIWNEKAWELIKCAFSKKSPGSRLITTTRNVSV
SEACCSSEDDIYRMEPLSNDVSRTLFCKRIFSQEEGCPQELLKVSEEILKKCGGVPLAIITIASLLANKGHIKAKDEWYA
LLSSIGHGLTKNRSLEQMKKILLFSYYDLPSYLKPCLLYLSIFPEDREIRRARLIWRWISEGFVYSEKQDISLYELGDSY
FNELVNRSMIQPIGIDDEGKVKACRVHDMVLDLICSLSSEENFV
>Sr45
TDSIIIDSEKDIVSRSRNEEKKKIVDILIDQAGDRDLIVLPIVGMGGLGKTTFAQLVYNDPIIKEHFKLQRWCCVSDDFD
VVKIANNICETNEIHREKALQNLQKEVSGKRYLIVLDDVWNEDADKWEKLKTCLKHGGKGSAILTTTRNVQVARIMKMCI
ADSHNLRNLDKVFLKEIFENRAFCLQKPKAAELSDVVDKIMDRCGGSPLAAKAFGSMLSNKTSMKEWTDILARSNTCNEG
TKTFLVLKLSYDDLPSHLKQCFAFCAVFPKDYEIGVETLIQLWMAHDFIPLKEGDNLEKVGREIFDELTWRSFFQDVKRI
PRREWWGELRPRTICKIHDLMHDIALSVMGKDCLT
>Sr46
MIKKSQDLANISRSLDDEDLVGVDENRGKLEQWLGSDDVERSLITLTGMGGLGKTALASNVYRKEREKFQCHAWVSISQT
YSREDVLRNIIKELFKNKVSGPSNIAAMDITSLEETLKRYLGQMKYLIILDDVWTPDAFEDLSRSLVCNGKGSRLIITTR
QGDVAALASQGHILTLEPLPEDKAWDLFCKKSFPKETNHHCPEELRLLSEEILSKCKGLPLAIVSIGSLLHVREKTVEEW
KRINDQLSWEILNNSRLDHIRNVLHLSFIYLPTYLKSCFLYCSLFPEDYLFHRRKLVRLWMAEGFIVEMGASTLEEVAES
YVKELVNRNMLQLVGRNSFGRMKRFRMHDIIRELALDLCQKDRFG
>Sr50
LYAEATELVGIYGKRDEELMRLLSMEGDDASNKRLKKVSIVGFGGLGKTTLARAVYDKIKGDFDCRAFVPVGQNPDMKKV
LRDILIDLGNPHSDLAILDDKQLVKKLHDFLENKRYLVIIDDIWDEMLWEGINFAFSNRNNLGSRLITTTRNFDVSKSCC
LSADDSIYKMKPLSTDDSRRLFHKRIFPDAGGCPSEFQQVSEDILKKCGGVPLAIITIASALASGQHVKPKHEWDILLQS
LGSGVTKDNSLVEMRRILSFSYYNLPSHLKTCLLYLCIYPEDSTIGRDRLIWKWVAEGFVHHGDQGTSLFLVGLNYFNQL
INRSMIQPIYDELGQVHACRVHDMVLDLICNFSHEAKFV
>Sr61
DPRVITLYGMAANLVGMEGSKNELVNWLEDKDKQLKVVSIVGFGGLGKTTLANEVYHMLRPGSTFSAFVPVSQKPNILNL
LRSLLSQLGIEPTIYACVSDLIDKLRERLQTKRYLIIIDDLWDVSAWNIIKCALPDNDCGSRVVVTTRIQEVATACCSHR
RDYILQMKPLSDEDSKRLFYGRIFGSTEACPRHLRDVSLEVLKKCGGLPLAITSIASMLATEGFEQKERWKDVRNSLGSG
TNGTLNGVRQILNLSYKDLPCYLKTCFLYLGMYPEDYTIKRSDLECQWMAEGFVSKENGHSVEKTARSYFNELVNRSLIQ
PVEFDNTGSVTQCRVHDMMLDLIMLKSVEENFL
>SrTA1662
ALYTEATELVGIYGKRDQDLMSLLSLEGGDASNKRLKKVSIVGFGGLGKTTLARAVYNKIKGVFDCRAFVPVGRNPNIKK
VFRDILIDLGNSNSDLALLDERQLINKLHEFLENKRYLVIIDDIWDEKLWEYINLAFSDRNNLGSRLITTTRIVSVSNSC
CSSANDSIYQMKPLSTDDSRRLFHKRIFPDKSACPNEFEQVSNDILKKCGGVPLAIITIASALASGQQVKPKREWDILLQ
SLGSGLTEDNSLEEMRRILSFSYYNLPYDLKTCLLYLCIYPEDHEINRDKLIWKWVAEGFVLHGNQGTSLFLLGLNYFNE
LINRSMIQPIYDPLGQVYACRVHDMVLDLICNLSHEAKFV
>SSI4
DKLNLTPSRDFEGMVGMEAHLTELKSLLSLESDEVKMIGIWGPAGIGKTTIARALFDRLSSIFPLICFMENLKGSLTGVA
DHDSKLRLQNQLLSKILNQENMKIHHLGAIRERLHDQRVLIILDDVDDLEQLEVLAEDPSWFGSGSRIIVTTEDKKILKA
HRIKDIYHVNFPSKKEALEILCLSTFKQSSIPDGFEELANKVAELCGNLPLGLRVVGSSLRGESKQEWELQLSSIEASLD
GKIETTLKVGYERLSKKNQSLFLHIACFFNNQEVDYVTALLADRNLDVGNGFNILADRSLVRISTYGDIVMHHLLQQLGR
QIVHEQSDE
>StrPtr1
ENTSREQTHSFVRASDIIGRDDDQENIVKQLIDSHDEENISVIPIVGLGGLGKTTLVKLVYNNNRVVQNFDLRMWVSISE
DFSLSKVIEKILRSATGESFDHLDMDQLQGCLGEVLQQKRYLLVLDDVWNEDQHKWTDLRELLMNCSRGSKIVVTTRSKM
AALITGTVPPYYLEGLADDDCLSLFLKCAFGGQDNLFPNLVEIGKEIVKKCGGVPLAVKTLGRLLYMKTDENEWLQIRDN
EIWEIEQNKSDILPILRLSYEQMPSHLRQCFAYCSMLSKGQEIPREDFINRWIAQGFIQSSNRNRKLEDIGNQYFDELLS
RFCFLDVVQAFDGEILACKIHNLVHDLAQSVAGAECLN
>SUMM2
PIARIEEMPIQPTIVGQETMLERVWTRLTEDGDEIVGLYGMGGVGKTTLLTRINNKFSEKCSGFGVVIWVVVSKSPDIHR
IQGDIGKRLDLGGEEWDNVNENQRALDIYNVLGKQKFVLLLDDIWEKVNLEVLGVPYPSRQNGCKVVFTTRSRDVCGRMR
VDDPMEVSCLEPNEAWELFQMKVGENTLKGHPDIPELARKVAGKCCGLPLALNVIGETMACKRMVQEWRNAIDVLSSYAA
EFPGMEQILPILKYSYDNLNKEQVKPCFLYCSLFPEDYRMEKERLIDYWICEGFIDENESRERALSQGYEIIGILVRACL
LLEEAINKEQVKMHDVVREMALWIASDLGEH
>SUT1
AVVAERVDAARVEERPTRPMVAMDPMLESAWNRLMEDEIGILGLHGMGGVGKTTLLSHINNRFSRVGGEFDIVIWIVVSK
ELQIQRIQDEIWEKLRSDNEKWKQKTEDIKASNIYNVLKHKRFVLLLDDIWSKVDLTEVGVPFPSRENGCKIVFTTRLKE
ICGRMGVDSDMEVRCLAPDDAWDLFTKKVGEITLGSHPEIPTVARTVAKKCRGLPLALNVIGETMAYKRTVQEWRSAIDV
LTSSAAEFSGMEDEILPILKYSYDNLKSEQLKLCFQYCALFPEDHNIEKNDLVDYWIGEGFIDRNKGKAENQGYEIIGIL
VRSCLLMEENQETVKMHDVVREMALWIASDFGKQ
>Sw5-b
LKHLPDRHSNLVTDEEVVGFENKAEELIDYLIRGTNELDVVPIVGMGGQGKTTIARKLYNNDIIVSRFDVRAWCIISQTY
NRRELLQDIFSQVTGSDDNGATVDVLADMLRRKLMGKRYLIVLDDMWDCMVWDDLRLSFPDDGIRSRIVVTTRLEEVGKQ
VKYHTDPYSLPFLTTEESCQLLQKKVFQKEDCPPELQDVSQAVAEKCKGLPLVVVLVAGIIKKRKMEESWWNEVKDALFD
YLDSEFEEYSLATMQLSFDNLPHCLKPCLLYMGMFSEDARIPASTLISLWIAEGFVENTESGRLMEEEAEGYLMDLISSN
LVMLSKRTYKGRVKYCQVHDVVHHFCLEKSREAKFM
>Ta4ANPR1
TGHMLPMHYEETNDHVVIDGRMNEFIDSLVADIVADQQQLKVVSVLGSGCLGKTTLAKVLYNRIGIQFDCRAFIRMPKKP
DMQILFCDLFSQLHQKKRPLHANSNELGISDINIRKHLQDKRYLIVIDDLWDASAWDIIKYAFPNGNRGSRIIITTQIED
VALTCCSDHSEHVFEMKPLDEDHSRKLFFNRLFGSGSDCPEEFKQVSNEIVDVCGGLPLATINIATHLANQQKAVSLDFL
TYIRDSLRSQSWSSSASERTRQVLNLSYNDLPHHLKTCLLYLHMYPEGSIVWKDDLVKQWVAEAFINTRKGKGKDQNWME
KAAGIYFDELVDRRFIQPLNINYNNKVLSCTVHEVVRDLLAHKSV
>Ta4ANPR1-RGA4
TLSAGRSVGMDAPQDELLELIQQQQQQLKVISIVGFHGIGKTLLARRVYHTIENQYQARAWVSAAEQGFPTNVLKQILQQ
LGIPSNGGGNFNKLCTVLRLYLRSKRFFIVIDDMQTEFWHDIKDIFVGLSGRILVTTAIQSVANACSSSAAHDHVYAMKT
LADEHSRLLFFKEAFQDDNPPVNKEDQLGSEALKKCDGLPLALVTTARYLQSTGIY
>Ta7ANPR1
SNGRMLPMPYEETDDHVVIDGRMNEFINSLVADVAADQQQLKVVSVLGSGCLGKTTLAKVLYKRIGMQFDCRAFIRVSKK
PDMKSLLHNLFLQLHKKKQPLPANCNELGISDINISKHLQDKRYLIVIDDLWDASAWDIIKCAFPKGSHGSRIIITTQIE
DVALTCCCDHWEHVFEMKPLDDDHSRKLFFNRLFGSESDCPEEFKQVSNEIVDICGGLPLATINIASHLANQQTGLALDL
LAYMCDSLRSHSWSSSTLERTRKVLNLSYNNLPQHLKTCLLYFHMYPEGSIIWKDDLVKQWVAEGFVATGKGKEQDKETT
EKTAGIYFDALVDRRFIQPL
>Ta7ANPR1-RGA4
LSAGQPVGMDAPWEELLELIQQQQQQLKVISIVGFDGIGKTLLARCVYDTIENQYEARAWVSAAEQGVPTNVIKEILQQF
AIPTNGGGNLSKLCAILRLYLGTKRFFIVIDDMRTEFWHDIKDAFVGLSGRVLVTTAIHSVANACSSSAAHDHVYAMKTL
ADEHSRLLFFKEAFQDDNPPIDKEDQLGSEALKKCDGLPLALVTTARYLQSTGNPTHGNWATLCHNLGAHLETKEMLARM
KRVLVHSYTSLVKHDVKTCLLYLGIYRSGRTVRRGSLIRKWCAEGFIQGDYMCNALDAAKANFKELLNRSIIKHTDASSK
NNKDQVKTYHTHGMMLEFILHM
>Ta7DNPR1
STGHMLPMHYEETNDHVVIDGRMNEFIDSLVADQQQLKVVSVLGFGCLGKTTLAKVLYNRIGMQFDCRAFIRVSKKPDMQ
ILFCDLFSQLHQKKRPIHANSNELGISDINISKHLQDKRYLIIIDDLWDASAWDIIKYAFPNGNRGSRIIITTQIEDVAL
TCCCDHSEHVFMMKPLDDDHSRKLFFNRLFGSGSDCPEEFKQVSNEIVDVCGGLPLAMINIASHLANQQTAVSLDFLTYI
RDSLRSQSWSSSTSERTRQVLNLSYNNLPHHLKTCLLYLHMYPEGSIVWKDDLVKQWVAEAFINTRKGKEKDQNWMEKAA
GIYFDELIDRRFIQPLNINYNNKVLSCTVHEVVRDLLAHKSAEENFI
>Ta7DNPR1-RGA4
LSAGRSVGMDAPQDELLELIQQQQQQLKVISIVGFHGIGKTLLARRVYHRMENQYEARAWVSAAKQGVPTNVLKQILQQL
GIPTNGGGNFNKLCAVLRLYLGSKRFFIVIDDMQTEFWHDIKDIFVGLSGRVLVTTAIQSVANACSSSAAHDHVYAMKTL
ADEHSRLLFFKEAFQDDNPPVNKEDQLGSEALKKCDGLPLALVTTARYLQSTGNPTRENWATLCHNLGVHLETKEMLARM
KCALVHSYTSLVKHDVKTCLLYLGIYHTGRTVRRGNLIRKWCAEGFIQGDYMCNALDAAVANFRELVNRSIIQRTDASSK
NIKDQVKTYRTHGMMLEFILHM
>TAG24-Rgene
SVDGLVGMQSRVEQLENLIDFNSDNEVRVVGVCGMGGIGKSTLARVVYGRNLHKFGAHCFVDDISKVFRGVGLLSLQKQL
VCQITNGEIQDIYNHYEANSLIKTMLRCQKALIVLDNADDVEQLENLGVTRDCLYPGSRIVVTSRDQHVLNSFGLDQTYK
VQLLNEDEAHQLFCEKAFNDNIIISCDEISREYKKLTDLALEYAQGLPLAIKVLGSYLRGRDISVWRSALDRLKNNPKKE
IADVLQLSFDGLEPMEKEIFLDI
>TAO1
DVLSFTPSKDFDEFVGIEAHTTEITSLLQLDLEEVRMIGIWGPAGIGKTTISRVLYNKLFHQFQLGAIIDNIKVRYPRPC
HDEYSAKLQLQKELLSQMINQKDMVVPHLGVAQERLKDKKVLLVLDDVDGLVQLDAMAKDVQWFGLGSRIIVVTQDLKLL
KAHGIKYIYKVDFPTSDEALEIFCMYAFGEKSPKVGFEQIARTVTTLAGKLPLGLRVMGSYLRRMSKQEWAKSIPRLRTS
LDDDIESVLKFSYNSLAEQEKDLFLHITCFFRRERIETLEVFLAKKSVDMRQGLQILADKSLLSLNLGNIEMHNLLVQLG
LDIVRKQSIHKPGKRQFLVDTEDICEVL
>TaRCR1
IAEHQLTGHQLIVTKEPVGVTADMKKLEDWLDLDKPVEMCDKERIVLSIAGFGGVGKTTIAMALYQNARDKFGCRASVTV
SQNYDQGAVLRMILKQVKPHESDPNIEGRSHSELMEELKTYLAEKRYLLLIDDIWSAQTWENIRKCLPHNDKKGSRVIVT
TRFQAVGSAACSRRAEINFLHSVDFLSDEESKKLFDQSVSESNNNIGSEKELPSEDVWKICRGLPLAIVTMAGIVASNPR
KSIKDWKEACNSLFPELMPSLTLDGVTRILDYCYNDLPADLRTCSLYLSIFPKGSKISRKRFTRRLIAEGFVSEKQGLSD
EEVAETYFNQLIKRKIIRPVEHSSNGKIKSFQVHDMVLEYIVPKSSEENFI
>TaRPP13-3
SYREDVRNHAASNIDEAELVGFSKPKEELINLMDVNTEDGSPKVICVVGMGGLGKTTLARKTYESKEDIVQKFSCVAWIT
VSHSIFKIEMLKDMIRQLLGPESLKKCLKELKGKAVQVGDLSKYLMEELKDERYFIVFDDLWTIDMWRWIQEFAVASNNR
KGSHIVVTTRDMGLAKECSRDSHIYQLKPLQPVDAANLLLRKSRKRQEDMERDGNIVEKLVKKCGGLPLAILMVGGVLAT
KKVAEWRQFYDHLPSELETNPSLEAMRRMVTLSYNHLPSHLKSCFLYLSIFPEDFEIKRRPLVDRWIAEGFIKARGRVNI
EDVGKSYFIELINRSMIIPSRVNVEGTVKSCRVHDIMRDVMVSIARDENFV
>Tm2
LDRRRLFLHADETEIIGLDDDFNMLQAKLLNQDLHYGVVSIVGMPGLGKTTLAKKLYRLIRDQFECSGLVYVSQQPRASE
ILLDIAKQIGLTEQKMKENLEDNLRSLLKIKRYVFLLDDIWDVEIWDDLKLVLPECDSKVGSRIIITSRNSNVGRYIGGE
SSLHALQPLESEKSFELFTKKIFNFDDNNSWANASPDLVNIGRNIVGRCGGIPLAIVVTAGMLRARERTEHAWNRVLESM
GHKVQDGCAKVLALSYNDLPIASRPCFLYFGLYPEDHEIRAFDLINMWIAEKFIVVNSGNRREAEDLAEDVLNDLVSRNL
IQLAKRTYNGRISSCRIHDLLHSLCVDLAKESNFF
>tm2_sus
LDRRRLFLHADETEIIGLDDDFNMLQAKLLNQDLHYGVVSIVGMPGLGKTTLAKKLYRLIRDQFECSGLVYVSQQPRAGE
ILLDIAKQIGLTEQKIKENLEDNLRSLLKIKRYVILLDDIWDVEIWDDLKLVLPECDSKVGSRMIITSRNSNVGRYIGGE
SSLHALQPLESEKSFELFTKKIFNFDDNNSWANASPDLVNIGRNIAGRCGGIPLAIVVTAGMLRARERTEHAWNRVLESM
GHKVQDGCAKVLALSYNDLPIASRPCFLYFSLYPEDHEIRAFDLINMWIAEKFIVVNSGNRREAEDLAEDVLNDLVSRNL
IQLAKRTYNGRISSCRIHDLLHSLCVDLAKESNFF
>Tm2^2
LDRRRLFLHADETEIIGLDDDFNMLQAKLLNQDLHYGVVSIVGMPGLGKTTLAKKLYRLIRDQFECSGLVYVSQQPRASE
ILLDIAKQIGLTEQKMKENLEDNLRSLLKIKRYVILLDDIWDVEIWDDLKLVLPECDSKVGSRMIITSRNSNVGRYIGGE
SSLHALQPLESEKSFELFTKKIFNFDDNNSWANASPDLVNIGRNIVGRCGGIPLAIVVTAGMLRARERTEHAWNRVLESM
GHKVQDGCAKVLALSYNDLPIASRPCFLYFGLYPEDHEIRAFDLINMWIAEKFIVVNSGNRREAEDLAEDVLNDLVSRNL
IQLAKRTYNGRISSCRIHDLLHSLCVDLAKESNFF
>Tm2-nv
LDRRRLFLHADETEIIGLDDDFNMLQAKLLNQDLHYGVVSIVGMPGLGKTTLAKKLYRLIRDQFECSGLVYVSQQPRASE
ILLDIAKQIGLTEQKMKENLEDNLRSLLKIKRYVFLLDDVWDVEIWDDLKLVLPECDSKVGSRIIITSRNSNVGRYIGGE
SSLHALQPLESEKSFELFTKKIFNFDDNNSWANASPDLVNIGRNIVGRCGGIPLAIVVTAGMLRARERTEHAWNRVLESM
GHKVQDGCAKVLALSYNDLPIASRPCFLYFGLYPEDHEIRAFDLINMWIAEKFIVVNSGNRREAEDLAEDVLNDLVSRNL
IQLAKRTYNGRISSCRIHDLLHSLCVDLAKESNFF
>TmMLA1
YIEAAELVGIYGKRDKELMSLLSLEGDDASTKKLKKVSIVGFGGLGKTTLARAVYEKIKGDFGCHAFVPVGQNPDIKKVF
RDILVDLRKSNSDPGNSNSDLVILDATQLIDKLREFLENKRYRVIIDDIWDEKLWRYINLAFSISNNLSSRLITTTRIVS
VSNSCCSSTNDSIYQMKPLCTDDSRRLFHKRIFPDKSGCPNEFEQVSKDILKKCGGVPLAIITIASALASGQHVKPKREW
DILLRSLSSGLIEDNSLEEMRRILSFSYYNLPPHLKTCLLYLCIYPEDSKIYRDRLIWKWVAEGFVHHGDQGTSLFLVGM
NYFNQLINRSMIQPIYDELGQVHACRVHDMVLDLICNLSHEAKFG
>TmPm3
VIIDAQEIARRSRHEDKINIVDILLGQASNADLSVVPIVGMGGLGKTTLAQLIYNEPEIQKHFPLQLWVCVSDTFEVNSV
AKSIVEASPMKNDDTDKPPLDRLQKLVSGQRYLLVLDNVRNREFHKWERLKVCLQHGGRGSAVLTTTRDKQVAEIMGTDR
IYNLNVLNDNFIKEIIVSRAFSLQNEKPPELHEMVGEIVNRCHGNPLAATALGSLLHTKTSVKEWKDVSSRSSICIEETG
ILPILMLSYNELPSHLKECFAFCALFPKNYQIDVKKLIHLWIANGLIPEHKEDSLETIGKHIFNELASRSFFLDIEESID
IYGYYSTTCKIHDLMHAIAMSVMKKLSVV
>TN2
FSVTPPSESINNQLGFDARMKELYPLLDLDSNEGVRVVGIWARGGNGRSALARYVYQKIFKKFQSHCFLENVKGIPHDCQ
MSNLRDEFLIRIQGGYSRMKTSGLIKKRLMSQKVLLVANNVDKLEQLDALAEYFNCFGPGSIVLITTQDKQLLVAFGIKV
VYEVECLRCFEVRQLFRQIGFRERD
>TN13
ISNTLNISTPSSDFSDLVGMEDHMKKLERMLYLDLNDVRMIGIWGPPGIGKTSIARVLFRKHSDSFDLSVFMETVKGYTR
PGCSDEHGLKLHLQQQFLSQIFNQKDVEVPHLGVVQDRLRDKRVLVVLDDVDQSAQLEAMAKENKWFGPGSRIIITTQDR
RLLKAHGIKDVYKVDLPPPDDAFQIFCMYAFGKTSPKHGFEELAWEATYLSGIHPSGIKSMGSYFRKMSKPEWVNALQRL
RTSKLDSESPRT
>TNL2-PN40024
LINICSGDTEKLVGIDARIQEIKMRLRLESDDVGMIGIWGMGGIGKTTLARALYNEISRQFEAHSFLEDVGKVLVNKGLI
KLQQIFLYDLLEEKDLNTKGFTFIKARLHSKKALVVLDNVNDPKILECLVGNWDWFGRGSRIIITARDKHLLIAHGVLCY
QVPTFNYDEAYGFIKRHSLKHELLIGDFLELSKEMIDYAKGLPLALKVLCSSLFGMSKKERRNQLDKLKSTLHKKIEEVL
RISYDGLDDKEKNIFLDIACFFKGEDKDYVIEILDGCGFFSSCGIRTLVNKSLISIYGNKLEMHDLIQEMGIEIVRQQFV
Q
>Tsn1
TIVQQVPDRETSSDVEPTLIIGRDEEKHKILSILSESNAEEMTILPIYGIGGIGKTTLAQLVFNDIQFRDYYRVWVYVSQ
KFDLKKIGNFIISQLTKETSDIDDQQTLHNRLRQLFAGKSILIVLDDLWEEKQHELEKLKAMLRLGIGNKVVIVTTRDEA
IARKINRTVMPYKLEILTDDMCWSIIKQKSFFEDRCDKEQLGQIGMDIAIKCGGVALAAQSLGYMLREMESDQWESVRDS
YIWNLSTMEDPSLRNHEVLLSLLLSYSHMHEFLQLCFSYCAFFPKGQNIVKYDLIHQWIALGFTGPSGIFDSIQLCEKYI
TRLLGMSFLQYSKTRSSDERQDKDVKMFVMHDLVHDLARAILADKVNK
>Tsw
EIEAIPSNTNEEFVSRKQKEEEVMTALKDEEITIVGICGMGGVGKTSLAEKVRARAKQERLFNDVVMVTVSQQQDLKRIQ
GEIAGEVGLTSLQGDNLLSRGDQLRARLMQEGSRVLVILDDVWEALDDLEKLGIPTGSNHNYQCKVALTTRRQDVCDAMK
AQKTVDVVILSDEEAWVLFRQKAGYSADDPSLSEVAKEVAKECKGLPLAIVIVAGALKTKTKPSWDDALVELRKASPKNI
PRVLTKVYQPLKTSYDHLESDEARYVFLLCSLFEEDSDIWTEELLKYGVGLGIFSELENLECARNRVCNLLETLKNCFLL
SQGKDKNYVKMHDVVRDVAIYIASEGEHK
>TuNI
GDRQREMRQRFSKDDDSDFVGLEVNVKKLVGYLVDEANVQVVSITGMGGLGKTTLAKQVFNHEDVKHQFDGLSWVCVSQD
FTRMNVWKKILKDLKPKEEEMKIMEMTQDTLQSELIRLLETSKSLIVLDDIWEKEDWELIKPIFPPTKGWKVLLTSRNES
VAMRRNTSYINFKPECLTTEDSWTLFQRIALPMKDAAEFKIDEEKEELGKLMIKHCGGLPLAIKVLGGLLAEKYTSHDWR
RLSENIGSHIVGGRTNFNDDNNNTCNYVLSLSFEELPSYLKHCFLYLAHFPEDYKIKVENLSYYWAAEGIFQPRHYDGET
IRDVGDSYMDELVRRNMVISERDVDTERFETCHLHDMMREVCLLKAKEDNFL
>Ty-2
LTKQETRTPSTSLVDESDIFGRQKEIKDLIDLLLSEDASGRNLTVVPIVGMGGAGKTTLAKKVYNDAKVKNHFGLKAWYC
VSEAYDALRITKGLLQEIGSFEPKDDGNFNKLQVKLKESLKGKKFLVVLDDVWNDDYNEWDNLRNVFVQGEMGSKIIVTT
RKESVAQTMCADRCTITVGNLSSEDSWSLFKRHSLENRDHPELEEIGKKIANKCKGLPLALKALAGVLRGKSEVDEWRNI
LRSEIWDQQSCWNGILPSLMLSYNDLPPHLKRCFAFCAIYPKDYEFRKDQVIYLWIANGLVKQFCLGNKYFDELRSRSLF
ERVPESEWKSEGFVMHDLINDLAQTASSKHCIR
>UNI
DEVSQPPPRSEVEERPTQPTIGQEEMLQKAWNRLMEDGVGIMGLHGMGGVGKTTLFKKIHNKFAEIGGTFDIVIWIVVSQ
SAMKLKLQEDIAEKLHLCDDLWKNKNESDKATDIHRVLKGKRFVLMLDDMWEKVDLEAIGIPYPSEVNKCKVAFTTRDQK
VCGEMGDHKPMQVKCLKPEDAWELFKNKVGDNTLRSDPVIVELAREVAQKCRGLPLALNVIGETMASKTMVQEWEHAIDV
LTRSAAEFSDMENKILPILKYSYDSLGDEHIKSCFLYCALFPEDGQIYNEKLIDYWICEGFIGEDQVIKRARNKGYAMLG
TLTRANLLTKVGTERVVMHDVVREMALWIASDFGKQ
>Vat
IPSVDCSLPKVPDFLDFESRKSIMEQIMDALSDGNVHRIGVYGMGGVGKTMLVKDILRKIVESKKPFDEVVTSTISQTPD
FRSIQGQLADKLGLKFEQETIEGRATILRKRLKMERSILVVLDDVWEYIDLETIGIPSVEDHTGCKILFTTRIKHLISNQ
MCANKIFEIKVLGKDESWNLFKAMAGDIVDASDLKPIAIRIVRECAGLPIAITTVAKALRNKPSDIWNDALDQLKTVDVG
MANIGEMEKKVYLSLKLSYDCLGYEEVKLLFLLCSMFPEDFSIDVEGLHVYAMGMGFLHGVDTVVKGRRRIKKLVDDLIS
SSLLQQYSEYGCNYVKMHDMVRDVALLIASKNEHV
>VG9514-Rgene
NGEIEKIVKRVRSKLGCKSVSMDGLVGMQSRVEELENLIDFNSDNEVRVVGVCGMGGIGKSTLARVVYGRNLHKYGAHCF
VDDISKVFRGVGLLSLQKQLVCQITNGEIQDIYNQIQAESLIKIMLHSQKALIVLDNADDVEQLEKLGVTRDCLCPGSRI
VVTSRDQHVLNSFGLDEIYKVQLLNKDEAHQLFCEKAFNENIIMSCDEISREYKKLTDLALKYAQGLPLAIKVLGSYLRG
RDISVWRSALDRLKDNPKKEIADVLQLSFDGLEPLEKEIFLDI
>VICTR
VLAKLLLTSSTDSAENSIGIEDHIANMSVLLKLEAEEVRMVGIWGSSGIGKTTIARALFNQLSRHFPVSKFIDRAFVYKS
RETYKGANPDDPNMKLHLQGCFLSEILGKKDIKIDHLGALGERLKHQKTLIIIDDLDDLVVLDSLVGKTNWFGCGSRIIV
ITNNKQFLRAHGIDHIYEVSLPSKERAQEMFCQSAFGENSPPEGFEELVVEIAWLAGSLPLGLTVFGSALRGRKKEYWVK
MLPRLQNDLDGNIEETLKVSYDAIGNVKDQALFRLIACLFNHVKVRDIELLLADSGLDVNIALENLVDKSLIHVRNDHVE
MHRLLQETGRNIVRSQS
>Wed
TEIARRVFNNYYSRQGGRFDFAVWVNAEEHSHSTARLRSILQQVEKQAQVQPQEQRQHPSSSSRDKKDGGDETTRLQQEI
LKHLTGKKFLIFLADHQDETPWTQILPALPTDSTNESAVILSPLVQQAYQYVGWYVLSLFFLLKHSRYRVYFYSHLVATR
NKAKELLRVGADQHKGEDLHDLVNHILERCRWDSFSSKMFLHALYANHQRSKPELENLLLSLNEFSTVSNARNMIKFCYD
DLHSYKVCFQYLSIFPLGFKIRRTSLVRRWAAEGLIVGRDGLAATDEAERCFDAMIDRGLLLPADNTDNPSGKVKMCTVD
PHVFSFIAR
>WRKY19
VRDALKVLCSADKVNMIGMDMQVEEILSLLCIESLDVRSIGIWGTVGIGKTTIAEEIFRKISVQYETCVVLKDLHKEVEV
KGHDAVRENFLSEVLEVEPHVIRISDIKTSFLRSRLQRKRILVILDDVNDYRDVDTFLGTLNYFGPGSRIIMTSRNRRVF
VLCKIDHVYEVKPLDIPKSLLLLDRGTCQIVLSPEVYKTLSLELVKFSNGNPQVLQFLSSIDREWNKLSQEVKTTSPIYI
PGIFEKSCCGLDDNERGIFLDIACFFNRIDKDNVAMLLDGCGFSAHVGFRGLVDKSLLTISQHNLVDMLSFIQATGREIV
RQESADRPGDRSRLWNADYIRH
>WRR4A^Col-0
INVTPCRDFDDMVGLERHLKEMVSLLDLDKEGVKMVGISGPAGIGKSTIAKALHSRHSSTFQHNCFVDNLWENYKICTGE
HGVKLRLHEQFVSKILKQNGLELTHLSVIKDRLQDKKVLIILDDVESLAQLETLADMTWFGPGSRVIVTTENKEILQQHG
IGDIYQVGYPSESEALTIFCLSAFKQASPPDGFMDLADEVVRICDKLPLALCVLGSSLLRKSQTDWEDELPRLRNCLDGI
ESVLKVGFESLNEKDQALFLYI
>WRR4A^HR-5
SDKLNVTPSRDFDGMIGLEAHLRKIESLLDLDYDGAKIVGISGPAGIGKSTIARALHSVLSKRFQHNCFMDNLHESYKIG
LVEYGLRLRLQEQLLSKILNLDGIRIAHLGVIRERLHDQKVLIILDDVESLDQLDALANIEWFGPGSRVIVTTENKEILQ
QHGISDIYHVGFPSSKEALMIFCLSAFRQLSPPDRFMNLAAEVAKLCGYLPLALHVLGSSLRGKNYSDWIEELPRLQTCL
DGRIESVLKVGYESLHEKDQALFLYIAVFFHYKHADYVTSMLAKTNLNVRLGLKILANRHLIHIGHGAKGIVVMHRLLKV
MATQVISKQ
>WRR4A^Oy-0
INVTPCRDFDDMVGLERHLEEMLSLLDLDNDGVKIVGISGPAGIGKSTIAKALHSRHSSTFQHNCFVDNLWENYKICTGE
HGVKLRLHEQFVSKILKQNGMELTHLSVIKDRLQDKKVLIILDDVESLAQLETLADMTWFGPGSRVIVTSENKEILQQHG
IGDIYQVGYPSESEALTIFCLSAFKQASPPDGFMDLADEVVRICDKLPLALCVLGSSLLRKSQTDWEDELPRLRNCLDGI
ESVLKVGFESLNEKDQALFLYI
>WRR4B^Col-0
SDKLNTTPSRDFDGMIGLEAHLRKIESLLDLDYDGAKIVGISGPAGIGKSTIARALHSVLSKRFQHNCFMDNLHESYKIG
LVEYGLRLRLQEQLLSKILNLDGIRIAHLGVIRERLHDQKVLIILDDVESLDQLDALANIEWFGPGSRVIVTTENKEILQ
QHGISDIYHVGFPSSKEALMIFCLSAFRQLSPPDRFMNLAAEVAKLCGYLPLALHVLGSSLRGKNYSDWIEELPRLQTCL
DGRIESVLKVGYESLHEKDQALFLYIAVFFNYQHADYVTSMLAKTNLNVRLGLKILANRHLIHIGHGAKGIVVMHRLLKV
MARQVISKQ
>WRR4B^Ws-2
SDKLNVTPSRDFDGMIGLEAHLRKIESLLDLDYDGAKIVGISGPAGIGKSTIARALHSVLSKRFQHNCFMDNLHESYKIG
LVEYGLRLRLQEQLLSKILNLDGIRIAHLGVIRERLHDQKVLIILDDVESLDQLDALANIEWFGPGSRVIVTTENKEILQ
QHGISDIYHVGFPSSKEALMIFCLSAFRQLSPPDRFMNLAAEVAKLCGYLPLALHVLGSSLRGKNYSDWIEELPRLQTCL
DGRIESVLKVGYESLHEKDQALFLYIAVFFNYQHADYVTSMLAKTNLNVRLGLKILANRHLIHIGHGAKGIVVMHRLLKV
MARQVISKQ
>WRR8^Sf-2
LTTSKDFEDFVGLEDHIANMSALLDLESKEVKMVGIWGSSGIGKTTIARALFNNLFRHFQVRKFIDRSFAYKSREIHSSA
NPDDHNMKLHLQEKLLSEILRMPDIKIDHLGVLGERLQHQKVLIIVDDLDDQVILDSLVGQTQWFGSGSRIIAVTNNKHF
LRAHGIDHIYEVSLPTQQHALAMLCQSAFRKKSPPEGFEMLVVQVARHVDSLPLGLNVLGSYLRGRDKEYWMEMLPRLEN
GLHDKIEKILRISYDGLGSEEDKAIFRHIACLFNHMEVTTITSLLADLGINIGLKNLVDKSIIHVRRGCVEMHRMLQEMG
RKIVRTQSTD
>WRR9^Hi-0
YKLNATPSKDFEDMVGLEAHLKKIQSLLRLDYKDEALIIGISGPAGIGKSTIARALESRLSDRFQLTCFMDLRGSENSGL
HDYGQQLRLQEQLLAKVLNQDGTRICHLGVLQQRLSDLRVLIILDDVSDIKQLKALAKETTWFGPGSRIIVTTENKDLLQ
QRGIDSTYHVGFPSREEALEIFCKYAFEQSSPPHAFEKLAARITHLCGNLPLGLCVMGSSLFGKKQDEWEFVVHRLETNP
GQEIDDVLRVGYERLHENDQMLFLHIAIFFNYRDRDLVEAMLADDGNLDVGNWLKILVNKSLIEIYRTGQIVMHKLLQQV
GRQAIRRQEPW
>Xa1
ATNATTSSYLPEPIVYGRAAEMETIKQLIMSNRSNGITVLPIVGNGGIGKTTLAQLVCKDLVIKSQFNVKIWVYVSDKFD
VVKITRQILDHVSNQSHEGISNLDTLQQDLEEQMKSKKFLIVLDDVWEIRTDDWKKLLAPLRPNDQVNSSQEEATGNMII
LTTRIQSIAKSLGTVQSIKLEALKDDDIWSLFKVHAFGNDKHDSSPGLQVLGKQIASELKGNPLAAKTVGSLLGTNLTID
HWDSIIKSEEWKSLQQAYGIMQALKLSYDHLSNPLQQCVSYCSLFPKGYSFSKAQLIQIWIAQGFVEESSEKLEQKGWKY
LAELVNSGFLQQVESTRFSSEYFVMHDLMHDLAQKVSQTEYAT
>Xo1
ATNATTSSYLPEPIVYGRAAEMETIKQLIMSNRSNGITVLPIVGNGGIGKTTLAQLVCKDLVIKSQFNVKIWVYVSDKFD
VVKITRQILDHVSNQSHEGISNLDTLQQDLEEQMKSKKFLIVLDDVWEIRTDDWKKLLAPLRPKDQVNSSQEEATGNMII
LTTRIQSIAKSLGTVQSIKLEALKDDDIWSLFKVHAFGNDKHDSSPGLQVLGKQIASELKGNPLAAKTVGSLLGTNLTID
HWDSIIKSEEWKSLQQAYGIMQALKLSYDHLSNPLQQCVSYCSLFPKGYSFSKAQLIQIWIAQGFVEESSEKLEQKGWKY
LAELVNSGFLQQVESTRFSSEYFVMHDLMHDLAQKVSQTEYAT
>Y-1
KLCETSLSYLTDVVGIDAHLKKVNSLLEMKIDDVRIVWIWGMGGVGKTTIARAIFDILSSKFDGACFLPDNKENKYEIHS
LQSILLSKLVGEKENCVHDKEDGRHLMARRLRLKKVLVVLDNIDHEDQLKYLAGDLGWFGNGTRIIATTRDKHFIRKNDA
VYPVTTLLEHDAVQLFNQYAFKNEVPDKCFEEITLEVVSHAEGLPLALKVWGSSLHKKDIHVWRSAVDRIKRNPSSKVVE
NLKVSYDGLEREDQEIFLDIACFLRGRKQTEIKQILESCDFGADDGLRVLIDKSLVFISEYDTIQMHDLIQEMGKYIVTM
QKDR
>Yr5
TTSDQHAKTSSLAPRKVYGRVAEMNSIRNLIAEKKCDALTVLPIVGIAGVGKTTLAQSVYNDPDIKSQFHHKIWVCVSRK
FDEVMLTREMLDFERHEGSPHENGRHEGISSLAKLQEILKDIIEYQSKSFLLILDDVWDSMDDHQWRKLVCPFVSSQAKG
NLILVTTRNLSVAHMLGTREPIKLGALENDVMWLLLKSCAFRDVNYEGNQSLSIVGRQISEKLKGNPLAAETAGALLRKK
FSIDYWKIILKNEDWKSMELGNGIMAALKLSYDQLPYHLQQCFSYCSIFPDGYQFLGEELVGFWMSQGFVKCNNSSQRLE
QIGQCYLIDLVNLGFFEEVKREEPYLGCRVMYGICGLMHDFVIM
>Yr7
SDQHPTTSSLVPMEVYGRVAEKNKIKKSITENQSGGVNVLPIVGIAGVGKTTLAQFVYNDPDVKSQFHHRIWVCVSCKFD
EVKLTKEMLDFFPRERHEGINNFAKLQEILKEHVEYQAKSFLLILDDVSDSMDYHKWNKLLNPLLSSQAKNIILVTTRNL
SVAQRLSTLEPIKLGALENDDMWLLLKSCAFGFGNYEGTENLSTIGRQIAEKLKGNPLAAVTAGALLRDNLSIDHWSNIL
KNEKWKSLGLSGGIMPALKLSYDELTYRLQQCFSYCSIFPDKYRFLGKDLVYIWISQGFVNCTQNKRLEETGWEYLNQLV
NLGFFQQIEEQQELDGEEEFSLRRQIWYSMCDLMHDFARM
>Yr-10
TGTSTDTLRQLALFKKAEELIGTKEKSLDIVKMLTEGDEVFKKHLKMVSIVGFGGLGKTTLANVVYEKLRGDFDCAAFVS
VSLNPDMKKLFKCLLHQLDKGEYKNIMDESAWSETQLISEIRDFLRDKRYFILIDDIWDKSVWNNIRCALIENECGSRVI
ATTRILDVAKEVGGVYQLKPLSTSDSRQLFYQRIFGIGDKRPPIQLAEVSEKILGKCGGVPLAIITLASMLAGKKEHENT
YTYWYKVYQSMGSGLENNPGLMDMRRILHVSYYDLPPNLKTCLLYLSLYPEDYNIETKELIWKWIGEGFIHEEQGKSLYE
VGEDYIAELINKSLVQPMYINIANKASSVRVHDMVLDLITSLSNEENFL
>YrAS2388R
PATDRKTNSLIERSGVVGEKIEEDTRALVEVLTREAVGDKSGRLIVVAIVGIGGIGKTTLGKKVFNDEAIEGKFTKKIWL
SITQDFTDVELLSTTITAIGADLPGGGGAPDKALLVDALKNAIKDKKFFLVLDDLWDVDAWNKHLMTPFSYGGPGSRVLI
TTRHDTVARSMKAFHPYHHVDKLAPQDAWSLLKKQVVTGEENEPEVDMLEDIGLQIIAKCDGLPLAVKVMGGLLCKKEKT
RRDWQDVLNDDMWSVSQMSKELNYAIYLSYEDLSPYLKQCFLHFSLKPKKTVITDTEMVSMWVGEGLVEGDTYTRSLEEG
NKYYKELIVRNLIEVDTKYPSQLICNMHDVIRSFAQFVARDETLV
>YrSP
TTSDQHAKTSSLAPRKVYGRVAEMNSIRNLIAEKKCDALTVLPIVGIAGVGKTTLAQSVYNDPDIKSQFHHKIWVCVSRK
FDEVMLTREMLDFERHEGSPHENGRHEGISSLAKLQEILKDIIEYQSKSFLLILDDVWDSMDDHQWRKLVCPFVSSQAKG
NLILVTTRNLSVAHMLGTREPIKLGALENDVMWLLLKSCAFRDVNYEGNQSLSIVGRQISEKLKGNPLAAETAGALLRKK
FSIDYWKIILKNEDWKSMELGNGIMAALKLSYDQLPYHLQQCFSYCSIFPDGYQFLGEELVGFWMSQGFVKCNNSSQRLE
QIGQCYLIDLVNLGFFEEVKREEPYLGCRVMYGICGLMHDF
>YrU1
TSATSTRHDVCFGSWYPTPCGELVGIDGHLNTLEAWLGKDGEQQLKVVSVVGSGGVGKTTLSKELYRRIRGQFECQAFVR
TSRKPDIRRLLISLLSQVRPHQTPHTWKLHSLIADIRTHLHDKRYLIVIDDVWATQTWDIINRALPAGNLCSRILITTEV
EDVALKCCGYDSRHVLMVKPLGYDDSSKLFFSTAFGLQYECPPELCDAAHNIVRKCAGSPLAMVTVASLLVSQIGKPEKW
DYVNEILGHGLSTYPSSEGMKQVLNLSYNNLPHYLKACVMYLSIYEEDYIIQKDDLVKQWIAEGLILATEEKDKEEISRR
YFDELISSRMILPVYTNDNDDVLSCTLHHMVLDFIKHKSLEENFV
>YrU1-RGA4
ARNPVGIGRPVEDLLSMLDEVEGEKEQLRVISVVGFGGLGKTTLARAVYEDPHAVEKFHCRAWVAAGRWSPEVTGHGVGE
ILRDVLQQVRPKDAMDVVADNGQRIEALLKEYLKDKRYLIVIDDMGMEQWSTINSIFENNGKSSRILLTTTIQSTANICS
HGNGYVYQMNTLGEEDSKKIALQEVRSPELEQGSMPLLQKCGGLPLALVSVSDFLKCSGEPTGERCAELCRNLGSHLREK
HGHDNFAELRKVLMHNYDSLSVYAMTCLLYLGVFPNNRPLKRKVVIRRWLAEGYARSDSLRSEEDIADETFKALVDRNII
QSIGTRNNAQVKTCMTHGIMHEFMLHKSV
>ZAR1
RWSSPVYDHTQVVGLEGDKRKIKEWLFRSNDSQLLIMAFVGMGGLGKTTIAQEVFNDKEIEHRFERRIWVSVSQTFTEEQ
IMRSILRNLGDASVGDDIGTLLRKIQQYLLGKRYLIVMDDVWDKNLSWWDKIYQGLPRGQGGSVIVTTRSESVAKRVQAR
DDKTHRPELLSPDNSWLLFCNVAFAANDGTCERPELEDVGKEIVTKCKGLPLTIKAVGGLLLCKDHVYHEWRRIAEHFQD
ELRGNTSETDNVMSSLQLSYDELPSHLKSCILTLSLYPEDCVIPKQQLVHGWIGEGFVMWRNGRSATESGEDCFSGLTNR
CLIEVVDKTYSGTIITCKIHDMVRDLVIDIAKKDSFS
