# Supplementary material for: A root-specific NLR network mediates immune signaling of resistance genes against plant parasitic nematodes
Source: Plant Cell. 2025 Jun 24;37(7):koaf145. doi: 10.1093/plcell/koaf145 (PMC12236159; doi:10.1093/plcell/koaf145)
Supplement: koaf145_Supplementary_Data [file koaf145_supplementary_data.zip › Supplementary Dataset 2/Supplementary Dataset 2/reference_seq/Sl_NRC.fasta]

>NRC1_NP_001234202
MVDVGVEFLLENLKQLVLDNVELIGGAKDEIENLRDDLSEFNAFLKQAAMVRSENPVLKELVRSIRKVVNRAEDAVDKFV
IEAKVHKDKGFKGVFDKPGHYRRVRDAAVEIKGIRDKMREIRQNKAHGLQALLQDHDDSISRGGEERQPPVVEEDDVVGF
DDEAQTVIDRLLEGSGDLEVIPVVGMPGLGKTTLATKIFKHPKIEYEFFTRLWLYVSQSYKTRELYLNIISKFTGNTKHC
RDMSEKDLALKVQEILEEGGKYLIVLDDVWSTDAWDRIKIAFPKNDKGNRVLLTTRDHRVARYCNRSPHDLKFLTDEESW
ILLEKRAFHKAKCLPELETNGKSIARKCKGLPLAIVVIAGALIGKSKTIKEWEQVDQSVGEHFINRDQPNSCDKLVRMSY
DVLPYDWKACFLYFGTFPRGYLIPARKLIRLWIAEGFIQYRGDLSPECKAEEYLNELVNRNLVMVMQRTVDGQIKTCRVH
DMLYEFCWQEATTEENLFHEVKFGGEQSVREVSTHRRLCIHSSVVEFISKKPSGEHVRSFLCFSPEKIDTPPTVSANISK
AFPLLRVFDTESIKINRFCKEFFQLYHLRYIAFSFDSIKVIPKHVGELWNVQTLIVNTQQINLDIQADILNMPRLRHLLT
NTSAKLPALANPKTSKTTLVNQSLQTLSTIAPESCTEYVLSRAPNLKKLGIRGKIAKLMEPSQSVLLNNVKRLQFLENLK
LINVGQIDQTQLRLPPASIFPTKLRKLTLLDTWLEWDDMSVLKQLENLQVLKLKDNAFKGENWELNDGGFPFLQVLCIER
ANLVSWNASGDHFPRLKHLHISCDKLEKIPIGLADICSLQVMDLRNSTKSAAKSAREIQAKKNKLQPAKSQKFELSVFPP
DSDVQTAS
>NRCX_XP_004234046
MAETTLEFALSSLTQQLVDNMGVIGVIKDEVSCLLSELHHLRAFLIDSNRNRRGSKILKHFVEELNRAINKAENSIDKFM
IEVTLHKKRGIYRIFDLCYLVKAKRCCSDIRSIMEKLKEIRRDTAYALSLSLQLDDSKQTAHQLKRAPVVEEDEVVGFDE
EADEIINRLLGGSDDVEFISIVGMPGLGKTTLANKVFKSVGYEFYNRIWVYVSQSYTRRDLFLKIINQFTRNTEQYRYVT
EEALAEVIRKHLLFGKYLIVLDDVWTQEPLDDVKIALPNKMRGKVLFTTRDDEVGKFCCNEPHHIKFLTDHECWELLQKK
VFHKDKCPLDLEVLGKRIAKKCMGLPLAALVIAGALTGRGKTKSEWEIVHQFVSEHIISSDIRMTKKLVQMSCDSLPVNL
KACFLYCGAFPKGSEIPAWKIVRLWIAEGFIRETTGSKIESVAEGYLNELVSKSLLMVTQRTSNGQIKTFRVHDMLHEFC
TLEASEENFFKEIKLGVEQSFPRNQELSTFRRLSIDSSVQEFISTNPYGDGIRSFLCFSSRNIAMSPYELETIPKSFPLL
RVLDIESILFELETIRKSPFRKQFFQLYHLRYLAISSDSLKILPKFMEDLWNLQTLIISTQQETLNIEADICNMPHLRHV
HTNASGKLCPSVLKTRNHRSALQTLSIIEAETLTEDVFARCQNLKKLGIRGDMTKLVGLLKLEYLEKLKLMNLASGKLQL
DSENYGFPRRLKQLTLSGTWLDWEEIHRAVGHLELLEVLKVKENAFRGDSWELKKDYVFPCLKVLWIERSELVCWKGCDE
NFPSLERLVLRNLNKLEEIPINFANISNLKMMELVNTTKSTVKSAQKIESQSVCTGFKLTIFPPDT
>NRC4a_XP_004236958
MADAVVNFLVENLLQLLVENVKLIGSAKGELENLLKISQQLKGFLDDAAKYGHTNSEQWKVLVEQIHKTVYRAEDAIDKF
LVQAKLHQDKNIAERTFDWLGNQIKVRNFAADIKGIHDQIKDIRNNNQALQATPVLELPKKGEVTQGPSLENDAVVGFDD
EANKVIKRLVEGPLDSVDIIPVVGMPGLGKTTLARKIYNDPKLTYEFYSIVWVYVGQEYKAKDIYLRILKFFKKNIEDHL
NDDVDTLAKAIGGYIKKGGRCLIVLDDVWEDDVIDHVMKVFAENKKGHRIMMTTRDTRLGFFANKEPHKLKFLETEESFE
LLVMRVFGRGGCPNELVVTGTEIARKCGGVPLVVVVIAGALRGRSDKKDWERVEKSVVQYLGEHTEDSCLKYVKMSYDYL
PREVQMCFLYCGVFPRGFDIPCWKLIRLWIAEGLIKPQPESTLQVEEIAEFYLTDLLNRNLVIIMQKRSDGQIKTCRLHD
MLYQFCKKEASNKWLFEEPDQSKLDPDTCRRLCIQPSNLSDFLSTTPFAEHVRSFYCFSSKQKPINLSPNETKLIHKAFP
LMRVMDVESLRFIFSKDFKNLFHLRYIAISGDFKSLPPTFGKFWNLQTLILNTSTLEPTLEVKADIWNLLQLRHLHTNIP
AKLPSPTTTTGKPSCLQTLSMVTPESCEKEVLAKACNVKKLSIRGQMAAFLGAYKGGINNLKELQCLEHLKLLNDVLFMN
KALHLPSTFSELVHTVKKLTLTNTRFTWSEAEKLGTLESLEVLKFKENAFTGDFWEPKSGFSALQVLWIERSELESWEAS
VVNFPALRQLVLISCDKLDAVPLELADIPSLVEMRLDNTSKAVKSAKNVRDSKTSKGMKLKLSIYPPEN
>NRC4c_XP_004236959
MADAAVNFLLENLLQLLSDHINLIHGLDDEFNSLLEEVQRLKVLVDDACKFQNDNDTSMVKEVQIIIHRVEDLTDKFLVQ
AKLHQQGSIAKRFHSTIISDFAIQIRKINDDLKIFHQNNKQAFTTNITVHIPKITQRITQGEDDEVVGFDEEAQQVMKRL
VEGPNCLDIIPVVGMPGLGKSTLARKIYNEFEFSYEFFSIVWVYVGREYKIKDTCVRILKCFEKSIEEDVMNGDVDALGK
AIRDAIRDRGGRCLIVLDDVWEAEVVDVVKRVLPGNNKGHRIMMTTRHANLASYANPGPYYMKPLHAEQSFELLVNRAFG
NGNSCPVEFVELGQSIAHKCNGIPLQIVLIAGILRGLTDRRYWERVDKNLSQLYHLYDEEDKYRGVFVEMSYNHLPQDVQ
TCFLYCGVFPQGFDIPAWKLIRLWIAEGLIKPQQSPYTLEEIAEFYLNHLVQRNLVILSQKRSDGQIKTCRLHDLLHEFC
RDEASKKWLFQHVRPTPDHHNYLRSIQDLDACRRLSIQPSDISEFLSTKPFAEHVRSFYCFSSKQKPINLSTMETKFIHN
AFPLIRVVDVESINFKFSPYFNQLFHLRYIAISGDIKALPPPFGNFWNLQTLIINTSTSEPTLDVKADLWNLLQLRHLHT
NIPAKLPSPTTTTGKPSCLQTLSMVAPESCEEQVLAKACNVKKLSIRGQMEAFLGAYKGGINNLEELKRLEHLKLLNDVP
HYMNKTVQLPATFFRLVRTVKKLTLRNTRFSWSEAEKLGQLESLEVLKLKENAFVGDTWKPELGGFCKLRVLWIERAELE
TWEASNLNYPILRNLVLVSCDKLNAVPVELADIPNLREMKLENTIKAVKSAKDILERKKSKDEKFKCSIFPRDADHSEVE
RREL
>NRC6_XP_004237189
MDPFTAAALTTAVTATVSLLVENLSHLISYNWKLYTGLKKSCEDLYDEVKRLNAFLVDNANQRSNSTQWDVLVDKIRRTV
YKAEDVVDKLLIQGKLDQESNIAKKMFHKTYKNRNFTEEINEILVEVRKILEENQHLFEANPTIDHHQPEKVVQEEQGSS
LENHEVVGFDEEATKVINRLVEGAECLDVIPVVGMPGLGKTTLARKIFNDPKISREFFSYIWVFIGQSTCVKRDILFNIL
KGFTNSFDEFKNRNEASITDEIRKRVANGGKCLIVLDDVWDPNVVDIVKTVFPDNKKAHRIMMTTRHEDIARSVNKYPHN
LKFLDGDESFQLLEKRAFGVSRCPVELVEHGEAIVAKCSGVPLTIVVIAGALRGRTSEIDWKVVRENVGKHLIQEDKLQR
CVNVVRLSYNHLPQEKKSCFLYFGAFPQGFDIPAWKLIRLWIAEGLIMSKLSGNEIEEIAEYYLNDFANRNLVMVMKKKS
NDRIKTCRVHDMLHEFCVEEATRLTLFKQVCLTSDQDIQNSITCRRVSIQSSVPQNFISKKTVEEHVRSLLCFSSKQKQV
DFSNIDVKLIPTAFPLMRVLDIESVKFSITREFYQLLHLRYIAISGDFEQLPKLFTSFCNAQTLILNTSKPTLDIKADIW
NMPRLRHLRTNKPAILPPPTSSSSSSSTNSCFLQTLSLVTPESCKGNVLSKARNVKKMSVKGNLTPFLETSKGEFFSNFQ
VLKLLESLTLLNDDKSNKSLHLPSAFSECLPNLKKLTLSKTRFDWNQAYRLGQVKNLQVLKMKENAFMGPSWRMEPGGFK
KLQVLWIEMADFVSWEASNCPFPRLRSLFLISCLNLEAVPLDLAHLDNLQEMTLENTSKASKSAREIECEKKKKQADHPE
SGKFKLTIPY
>NRC3_XP_004238948
MADVAVKFLLENLTQLLIDNADLILGIQGEVENLLTDLNYFNAFLKEAAKSRRENEVLKELVKKIRKVVNDAEDSIDKFV
VEAKRHDDKNKFAQWFHITHVARAKGVADEIKSIRERVKEIRDNDAYGLQAITLDDNFNRGDEERKAPVVEEDDVVGFDD
EAKTVIDRLIGGSDYVEVVPVVGMPGLGKTTLAYKIYKDPKVEYEFFTRVWVYVSQTFKRREIFLNIISKFTRNTKQYDD
TPEDDLANEVKELLGKGGKYLIVLDDVWTMEAWDRIKIAFPNNGKRNRVLMTTRQSNVAKRCNDKPHDLKFLTKDESWEL
LEKKVFHKEKCPPELELPGISIAEKCMGLPLAIVVIAGALIGKGKTTREWELVAASVGEHLINRDPENCKKLVQMSYDRL
PYDLKACFLYCGAFPGGSQIPAKKLIRLWIAEGFIQYQGPLALEDVAEDHLNDLVNRNLVMVTQRSCSGQIKTCRVHDML
HEFCRHEAMMEENLFQEIKQGQERSFPGKQELATYRRLCIQSLIPEFLSMKPSGEHVRSFLCVGSKKIDMPPNEIPSIPK
AFPLLRVLDAESIKFSRFSREFFKLFHLRYIALSTDKIKTIPADFGNLWNIQTLIVETQQATLDIKADIWNMTRLRHVCT
NASATLPSTKRPKSSKDNLVNRCLQTLSTIAPECCTAEVFTRTPNLKKLGVRGKIDALLESSKDGSGSGLFSNIGKLGCL
EYLKLVNDTRLSSKPLHLPPAYIFPQKLKKLSLVDTWFEWKDMSILGLLPELEVLKLKENAFKGQSWEQEDGGFPRLQVL
WIERTDLTSWKASSGNFPRLKHLALISCDKLEELPAELADVKNLQLIELQSSSESAARSARAILKRNQEKEQDGDKGTGF
KLSIFPHDLGL
>NRC0_XP_004248175
MADAVVEFLLLNLKQLLLYHVDLLSGVKDEVESLHRELSLMKAFLKDSREKRSEYEYVRELVSQITIVAYEAEDIIDTFV
TNAAMQKARSTVRRAFHVFDHSSKLRNVAKEIESIKVKVKEIYDKKMFGIQSLHGGESSHRSPPQKRVPMVEEENVVGFD
DEARKISSRLTNGSEELEIISIVGMGGLGKTTLAKKVYTDSSIEFHFYNRAWIYVSQLYSRKEVFLGILDSLSLITDEMY
KMNDEKLAGELFSHLRSKRYLVVIDDVWTMEAWDDLQMAFPKTATGSRILLTTRNTEVALHANPEGLPHHLRFLTHEESW
ELLSKKVFRKGICPLELEDIGLQIAKKCYGLPLAIVVVSGLLLKKEKTRDWWKKIANDVSSYVARDPKQCMDVLALSYKH
LPDHLKVCFIYFGVFPEDFEIPVWKLLRLWTSEGFVQKMGQECLEDTAEEYLEDLVDRNLVLVAKKRASGRIKTCRIHDM
LRDLSVKMGSEEKFLEVFKESAQNHSLSPISKYHRRLCVHSHFLDFITSRPFGPNVRSFLCFASEEMELLREHTSFLHEA
FRLVRVLDLKYINFPRFPTEIVQLVHLRYIALSGNFRVLPASISKLWNLETLIVGTKSRELDIQVDIWKMSQFKHLYTSG
LSCLRGPPAKTRKDNADPFVRRNIQTISTVLPDCCKENILARTPGLRKLGIRGKLATLVATNGDSSLFDNLAKLDNLETL
KLLNDTFPLPPSQCQIPGLPQSYKFPPNLKKLTLSDTFLDWSHISTLGMLPNLEVLKLKDYAFKGTQWEPLDGGFRLLRV
LHIGRTNLEHWNASGHHFPRLQQVFLKHCSSLNEIPFGLVEVSSLQNIELFWPTPAAAASARIIQQEKQEGDIKDNVFKL
VIYPPDI
>NRC2_XP_004248798
MANVAVEFLVENLMQLLRDNVELISGVKEAAESLLQDLNDFNAFLKQAAKCHINENEVLRELVKKIRTVVNSAEDAIDKF
VIEAKLHKDKGVTRVLDLPHYKRVKEVAGEIKAIRNKVREIRQTDAIGLQALQDDDLSARGSEERKPPVVEEDDVVGFDE
EADIVINRLLGESNHLEVVPVVGMPGLGKTTLANKIYKHPKIGYEFFTRIWVYVSQSYRRRELFLNIISKFTRNTKQYHG
MCEEDLADEIQEFLGKGGKYLVVLDDVWSDEAWERIKIAFPNNNKPNRVLLTTRDSKVAKQCNPIPHDLKFLTEDESWIL
LEKKVFHKDKCPPELVLSGKSIAKKCKGLPLAIVVIAGALIGKGKTPREWKQVDDSVSEHLINRDHPENCNKLVQMSYDR
LPYDLKACFLYCSAFPGGFQIPAWKLIRLWIAEGFIQYKGHLSLECKGEDNLNDLINRNLVMVMERTSDGQIKTCRLHDM
LHEFCRQEAMKEENLFQEIKLGSEQYFPGKRELSTYRRLCIHSSVLDFFSTKPSAEHVRSFLSFSSKKIEMPSADIPTIP
KGFPLLRVLDVESINFSRFSREFYQLYHLRYVAFSSDSIKILPKLMGELWNIQTIIINTQQRTLDIQANIWNMERLRHLH
TNSSAKLPVPVAPKNSKVTLVNQSLQTLSTIAPESCTEEVFARTPNLKKLGIRGKISVLLDNKSAASLKNVKRLEYLENL
KLINDSSIQTSKLRLPPAYIFPTKLRKLTLLDTWLEWKDMSILGQLEHLEVLKMKENGFSGESWESTGGFCSLLVLWIER
TNLVSWKASADDFPRLKHLVLICCDNLKEVPIALADIRSFQVMMLQNSTKTAAISARQIQAKKDNQTQQGTKNIAFKLSI
FPPDL
>NRC6_XP_010319380
MDPFTAAALTTAVTATVSLLVENLSHLISYNWKLYTGLKKSCEDLYDEVKRLNAFLVDNANQRSNSTQWDVLVDKIRRTV
YKAEDVVDKLLIQGKLDQESNIAKKMFHKTYKNRNFTEEINEILVEVRKILEENQHLFEANPTIDHHQPEKVVQEEQGSS
LENHEVVGFDEEATKVINRLVEGAECLDVIPVVGMPGLGKTTLARKIFNDPKISREFFSYIWVFIGQSTCVKRDILFNIL
KGFTNSFDEFKNRNEASITDEIRKRVANGGKCLIVLDDVWDPNVVDIVKTVFPDNKKAHRIMMTTRHEDIARSVNKYPHN
LKFLDGDESFQLLEKRAFGVSRCPVELVEHGEAIVAKCSGVPLTIVVIAGALRGRTSEIDWKVVRENVGKHLIQEDKLQR
CVNVVRLSYNHLPQEKKSCFLYFGAFPQGFDIPAWKLIRLWIAEGLIMSKLSGNEIEEIAEYYLNDFANRNLVMVMKKKS
NDRIKTCRVHDMLHEFCVEEATRLTLFKQVCLTSDQDIQNSITCRRVSIQSSVPQNFISKKTVEEHVRSLLCFSSKQKQV
DFSNIDVKLIPTAFPLMRVLDIESVKFSITREFYQLLHLRYIAISGDFEQLPKLFTSFCNAQTLILNTSKPTLDIKADIW
NMPRLRHLRTNKPAILPPPTSSSSSSSTNSCFLQTLSLVTPESCKGNVLSKARNVKKMSVKGNLTPFLETSKGEFFSNFQ
VLKLLESLTLLNDDKSNKSLHLPSAFSECLPNLKKLTLSKTRFDWNQAYRLGQVKNLQVLKMKENAFMGPSWRMEPGGFK
KLQVLWIEMADFVSWEASNCPFPRLRSLFLISCLNLEAVPLDLAHLDNLQEMTLENTSKASKSAREIECEKKKKQADHPE
SGKFKLTIPY
>NRC4b_XP_010319428
MADAVVNFLVENLLQLLQENIIDLIKGVEDEFKNLLEEVQRLKGFLDDAAKFHSESSLWDLLVKDIQKMVHKSEDVIDKF
LVQAKLHRDKNKVGRFFDMGHLAVVRALAADIKDIHEKVKKLREDNKESFQPRPILDIPKKGHEVTQGPSLDDDEVVGFD
EEAKKVIKRLVEGPAESLAIVPVVGMPGLGKTTLARKIYNDTTLSFEFFSTIWIYAGPECKIKDLYHKILKHFKKNIDEH
LDEDDHTLAKVISGFMSKGGRCLIVLDDVWEANVIDHVKKVFPENKKGHRIMMTTRDGLLAAYKNAEPHNLKFLLADECF
ELLEKRVFGKGSCPDELKDVGERIAGNCGGVPLIVVVIAGALAGRSNTTDWEIVERDVARHAFTVNKNCGVFVEMSYDRL
SQEMQTCFLYSGIFPRGFDIPAWKLIRLWIAEGLIKPQQSSTLEEIAELHLNDLVHRNLVILLEKRSDGQIKTCRLHDML
HQFCRTKAADKWLYQEISTTADNAVPSIQDPDTCRRLCIQPSTLNDFLSTKPSAEHVRSFYCFSSKQKQIDLSPNDIKLI
HKAFPLMRVLDVESLKFLFSKDFNNLFHLRYIAISGDFKALPPTFSKFWNLQTLILTTSTSEPTLDVKADIWNMLQLRHL
HTSIPAKLPSPTVTKGKSSSLQTLSMVAPESCKKDVLAKACHLKKLGIRGQMASFLESRGGISNLEELKCLEHLKLLNDV
LYMNKTIQLPSAFFRLVRTVKKLTLANTRFAWSEAEKLAQLESLEVLKLKENAFMGDTWKPEVGGFSKLRVLWIERAELE
TWEASNLNYPILRNLVLVSCDKLNAVPVELADIPNLREMKLENTIKAVKSAKDILLKKSQTVTFKLSIFPPEAESNATQ
>NRC5_XP_010319429
MADVVMNLLVESLFQVISDKIEAIGGAKDELKNLLQDINTLKAFLKDNDEQAESNSNLWKIFVKNIRTQAYKADDVIDKF
VLETKLDEEKSIWEWLFDFCSHMKRVENLANSIKDIRDSVRTIRQENPQIFQPNRTINLPTTLAREPQDTFLEVKNMVGL
TEEANEVMKRLQIVGGTEEVECIAIVGMTGLGKTTLARKLWSDSQITDKFCKNIWVSVGQSNDLKNMLFVILKSSTVPNE
EFRCNGENELAKLIAKFVTEQDMRCLVVLDNVCGSGLVNFFKNVLPENNKGHRILMTTRRRDVAASCASKEPYHLKFLDG
EDSFRLLEKIVFDNGIRHRKDELVEVGKSIASKCGGLPLAIEVIAGALKKVDQSAYYWKRVENNFWQCVVRENDTSSCWK
IVEASYGSLSSEMKACFLYCLAFPKGYDIPFQMLISLWMAEGLIESNPINFSSPKDKAEDHLMEFENLNLVTVSREITGS
IKKIKCNEIFYDFYRMEVTKESVFQQLGQTHDLPSINDPDISRRLHIESSHLSDFISQNPSAEHVRSFLCFPSDDRVANV
DIQLIPKAFPLLRVLKIESINIPSLKNLDQLFHLRYISISGNFTELPAFFTKFWSLQSIIINTSHPTLDVKANIWNMSKL
THLKTNKPSKLPLPSTQKGKRSSCPLQTLSKISPQTCNKDVLGEASNSLKKLSIQGNIEDTLKTNSDRFSTFEGFQTFEK
FECLENLKLISDVPCHSNAFQLPKVLFRFLLKLKKLTLSNTMFDWKEATKLGQLRCLEVLKLEKEAFTGSIWKPEENEFR
KLHILSIHSDDLHTWVASKSHFPELRVLVLKCPQLESVPAELSQLLQQS
>NRC7_XP_019068866
MEAIIVAAVSPAATKAVSFLVDSLSQLLSENVELIRGADRDFQRLLDEIEPINELLAGDYAQLKSNNNDLDKLFQNIQRT
VYKAEDAIDKFLIQAKIDEANFFNKIGPFVKWNNNRKIAPEFGKILEQVTEIRKQTQQVLEKTGIQSSAFQPGETTQPQG
PAEEDVEVVGFNKPAEDVKERLCEGSKDLDVIPIVGMPGLGKTTLSRKVYNDSSLDFYFYHKIWIYVGTSKKPKDILVEI
VKEVAQSNSKELIKDKDEDQLAHIIRDFLVERGKHLIVLDDVWDTQVVDFVKKAFPNKKSRPRGDRIMLTTRQQRVAEAV
SARPHYLENLSKEDSIKLLEQRVFANKRTCPIELQGYRDGIVDKCCGVPLAIVVISGALRGCMDESEWRVVEENVGKHLI
NKDDHKSCLKFVETSYNHLPQEKKAAFLYFGVFPQGFDIPAWNLIRLWVAEGLIKSGHKDSEIEKVAETYLSDFASRNLV
MVMQKRSNGQIKTCRLHDMLHEFCIIEAARISLFQQVYLQPGVRVFPSIEDPNTSRRLCIQSSIPYNFIPKDRIVQHVRS
LLCFSSDQKQIDLSNLDVQLIPSAFPLIRVLDIQSLIFEFSKMFYGLFHLRYIAIKGDFTIIPSLFRNFWYLQTLILRND
DTNTSSSTLEIKEDIWKLLQLRHLHSDLPVKLPPPPTTTSNSRTSCLQTLSKVTPDSCKKTVFAKACHLRKLGIEGKLAL
LLGKERGFDSFQELRCIEKLKLLNNDFSEELHLPPHFFSLQKTLNKLTLSSTRFKWSEADMLGQLECLKVLKLKENAFTG
KKWKPKKGSFSKLQVLHIVWAGEWETWDASNRPFQSLTHLALISCYDLKAVPHELADLPYLQEMKLTRTFQAVSSAIEIK
NKILQRQDPESSIKFNLITFPPTPSTN
>NRC7_XP_019068867
MEAIIVAAVSPAATKAVSFLVDSLSQLLSENVELIRGADRDFQRLLDEIEPINELLAGDYAQLKSNNNDLDKLFQNIQRT
VYKAEDAIDKFLIQAKIDEANFFNKIGPFVKWNNNRKIAPEFGKILEQVTEIRKQTQQVLEKTGIQSSAFQPGETTQPQG
PAEEDVEVVGFNKPAEDVKERLCEGSKDLDVIPIVGMPGLGKTTLSRKVYNDSSLDFYFYHKIWIYVGTSKKPKDILVEI
VKEVAQSNSKELIKDKDEDQLAHIIRDFLVERGKHLIVLDDVWDTQVVDFVKKAFPNKKSRPRGDRIMLTTRQQRVAEAV
SARPHYLENLSKEDSIKLLEQRVFANKRTCPIELQGYRDGIVDKCCGVPLAIVVISGALRGCMDESEWRVVEENVGKHLI
NKDDHKSCLKFVETSYNHLPQEKKAAFLYFGVFPQGFDIPAWNLIRLWVAEGLIKSGHKDSEIEKVAETYLSDFASRNLV
MVMQKRSNGQIKTCRLHDMLHEFCIIEAARISLFQQVYLQPGVRVFPSIEDPNTSRRLCIQSSIPYNFIPKDRIVQHVRS
LLCFSSDQKQIDLSNLDVQLIPSAFPLIRVLDIQSLIFEFSKMFYGLFHLRYIAIKGDFTIIPSLFRNFWYLQTLILRND
DTNTSSSTLEIKEDIWKLLQLRHLHSDLPVKLPPPPTTTSNSRTSCLQTLSKVTPDSCKKTVFAKACHLRKLGIEGKLAL
LLGKERGFDSFQELRCIEKLKLLNNDFSEELHLPPHFFSLQKTLNKLTLSSTRFKWSEADMLGQLECLKVLKLKENAFTG
KKWKPKKGSFSKLQVLHIVWAGEWETWDASNRPFQSLTHLALISCYDLKAVPHELADLPYLQEMKLTRTFQAVSSAIEIK
NKILQRQDPESSIKFNLITFPPTPSTN
