# Supplementary material for: A root-specific NLR network mediates immune signaling of resistance genes against plant parasitic nematodes
Source: Plant Cell. 2025 Jun 24;37(7):koaf145. doi: 10.1093/plcell/koaf145 (PMC12236159; doi:10.1093/plcell/koaf145)
Supplement: koaf145_Supplementary_Data [file koaf145_supplementary_data.zip › Supplementary Dataset 3/Supplementary Dataset 3/Hero_MeR1_NBARC_alignment.fasta]

>Mer1_NBARC
-AKSSFEPTQSTSSPFVEVTVGHEKEESQIIDQLLDEHESELDVISIVGMPGLGKTTLANKVYKDTLVARHFHVRAWCTV
SQKYNKSKVLREILQQVTG-SGGKESED--------------DLAEKLRRALLDKRYLIVLDDVWDIATGEMLIACFP-K
GKRGNRIILTSRSRKVGLKVKCRSDPLDLKLLTSEESWDLFEKRVFGDEGSCPAELSEVGHQIVEKCKGLPLAIVLIAGV
IVR---G--KKKEKDFWLKILHNLDSFISTNINL----VMQLSYDHLPCHLKPLLLYFATTQKSQQTPVSTLMQLWMAEG
FVDHD-----SLEEVTQSYLDALISSSLIMV--DHIP--SKSYWWTSLMIKVCYVHDVVHDFCSEKAKKEKFL
>Sopim_BGV006775_00T011613.1
----SFEPTQSTSSPFVEVTVGHEKEESQIIDQLLDEHESELDVISIVGMPGLGKTTLANKVYKDTLVASHFHVRAWCTV
SQKYNKSKVLREILQQVTG-SGGKESED--------------DLAEKLRRALLDKRYLIVLDDVWDIATGEMLIACFP-K
GKRGNRIILTSRSRKVGLKVKCRSDPLDLKLLTSEESWDLFEKRVFGDEGSCPAELSEVGHQIVEKCKGLPLAIVLIAGV
IVR---G--KKKEKDFWLKILHNLDSFISTNINL----VMQLSYDHLPCHLKPLLLYFATTQKSQQTPVSTLMQLWMAEG
FVDHD-----SLEEVTQSYLDALISSSLIMV--DHIP--SKSYWWTSLMIKVCYVHDVVHDFCSEKAKKEKFF
>XP_004236921.1
-AKSSSQPTQSTSSPFVEVTVGHEKEESQIIDQLLDEHESELDVISIVGMPGLGKTTLANKVYKNTLVASHFHVRAWCTV
SQKYNKSKVLLEILQQVTA-SEEEKKVD--------------DLAEKLRTALLDKRYLIVLDDVWDIATGEMLIACFP-K
VKRGNRVILTSRSSEVGLKVKCRSDPLNLELLTPEESWDLFEKRVFGDEGSCPAELSKVGHQIVEKCKGLPLAIVLIAGV
IVR---G--KKKEKDFWLKILHNLDSFISTNINL----VMQLSYDHLPCHLKPLLLYFATTQKSQRTPVSTLMQLWMAEG
FVDHD-----SLEEVTQSYLDALISSSLIMV--DHIP--SESIWWMPSMIKVCYVHDVVHDFCSEKAKKQKFL
>Solyc_EA00371_00T011368.1
-AKSSSQPTQSTSSPFVEVTVGHEKEESQIIDQLLDEHESELDVISIVGMPGLGKTTLANKVYKNTLVASHFHVRAWCTV
SQKYNKSKVLLEILQQVTA-SEEEKKVD--------------DLAEKLRTALLDKRYLIVLDDVWDIATGEMLIACFP-K
VKRGNRVILTSRSSEVGLKVKCRSDPLNLELLTPEESWDLFEKRVFGDEGSCPAELSKVGHQIVEKCKGLPLAIVLIAGV
IVR---G--KKKEKDFWLKILHNLDSFISTNINL----VMQLSYDHLPCHLKPLLLYFATTQKSQRTPVSTLMQLWMAEG
FVDHD-----SLEEVTQSYLDALISSSLIMV--DHIP--SESIWWMPSMIKVCYVHDVVHDFCSEKAKKQKFL
>Solyc_EA00990_00T011730.1
-AKSSSQPTQSTSSPFVEVTVGHEKEESQIIDQLLDEHESELDVISIVGMPGLGKTTLANKVYKNTLVASHFHVRAWCTV
SQKYNKSKVLLEILQQVTA-SEEEKKVD--------------DLAEKLRTALLDKRYLIVLDDVWDIATGEMLIACFP-K
VKRGNRVILTSRSSEVGLKVKCRSDPLNLELLTPEESWDLFEKRVFGDEGSCPAELSKVGHQIVEKCKGLPLAIVLIAGV
IVR---G--KKKEKDFWLKILHNLDSFISTNINL----VMQLSYDHLPCHLKPLLLYFATTQKSQRTPVSTLMQLWMAEG
FVDHD-----SLEEVTQSYLDALISSSLIMV--DHIP--SESIWWMPSMIKVCYVHDVVHDFCSEKAKKQKFL
>Solyc_Fla8924_00T011338.1
-AKSSSQPTQSTSSPFVEVTVGHEKEESQIIDQLLDEHESELDVISIVGMPGLGKTTLANKVYKNTLVASHFHVRAWCTV
SQKYNKSKVLLEILQQVTA-SEEEKKVD--------------DLAEKLRTALLDKRYLIVLDDVWDIATGEMLIACFP-K
VKRGNRVILTSRSSEVGLKVKCRSDPLNLELLTPEESWDLFEKRVFGDEGSCPAELSKVGHQIVEKCKGLPLAIVLIAGV
IVR---G--KKKEKDFWLKILHNLDSFISTNINL----VMQLSYDHLPCHLKPLLLYFATTQKSQRTPVSTLMQLWMAEG
FVDHD-----SLEEVTQSYLDALISSSLIMV--DHIP--SESIWWMPSMIKVCYVHDVVHDFCSEKAKKQKFL
>Solyc_MM_04T000243.1
-AKSSSQPTQSTSSPFVEVTVGHEKEESQIIDQLLDEHESELDVISIVGMPGLGKTTLANKVYKNTLVASHFHVRAWCTV
SQKYNKSKVLLEILQQVTA-SEEEKKVD--------------DLAEKLRTALLDKRYLIVLDDVWDIATGEMLIACFP-K
VKRGNRVILTSRSSEVGLKVKCRSDPLNLELLTPEESWDLFEKRVFGDEGSCPAELSKVGHQIVEKCKGLPLAIVLIAGV
IVR---G--KKKEKDFWLKILHNLDSFISTNINL----VMQLSYDHLPCHLKPLLLYFATTQKSQRTPVSTLMQLWMAEG
FVDHD-----SLEEVTQSYLDALISSSLIMV--DHIP--SESIWWMPSMIKVCYVHDVVHDFCSEKAKKQKFL
>Solyc04T000232.1
-AKSSSQPTQSTSSPFVEVTVGHEKEESQIIDQLLDEHESELDVISIVGMPGLGKTTLANKVYKNTLVASHFHVRAWCTV
SQKYNKSKVLLEILQQVTA-SEEEKKVD--------------DLAEKLRTALLDKRYLIVLDDVWDIATGEMLIACFP-K
VKRGNRVILTSRSSEVGLKVKCRSDPLNLELLTPEESWDLFEKRVFGDEGSCPAELSKVGHQIVEKCKGLPLAIVLIAGV
IVR---G--KKKEKDFWLKILHNLDSFISTNINL----VMQLSYDHLPCHLKPLLLYFATTQKSQRTPVSTLMQLWMAEG
FVDHD-----SLEEVTQSYLDALISSSLIMV--DHIP--SESIWWMPSMIKVCYVHDVVHDFCSEKAKKQKFL
>Solyc_TS166_04T000232.1
-AKSSSQPTQSTSSPFVEVTVGHEKEESQIIDQLLDEHESELDVISIVGMPGLGKTTLANKVYKNTLVASHFHVRAWCTV
SQKYNKSKVLLEILQQVTA-SEEEKKVD--------------DLAEKLRTALLDKRYLIVLDDVWDIATGEMLIACFP-K
VKRGNRVILTSRSSEVGLKVKCRSDPLNLELLTPEESWDLFEKRVFGDEGSCPAELSKVGHQIVEKCKGLPLAIVLIAGV
IVR---G--KKKEKDFWLKILHNLDSFISTNINL----VMQLSYDHLPCHLKPLLLYFATTQKSQRTPVSTLMQLWMAEG
FVDHD-----SLEEVTQSYLDALISSSLIMV--DHIP--SESIWWMPSMIKVCYVHDVVHDFCSEKAKKQKFL
>Solyc_TS171_04T000242.1
-AKSSSQPTQSTSSPFVEVTVGHEKEESQIIDQLLDEHESELDVISIVGMPGLGKTTLANKVYKNTLVASHFHVRAWCTV
SQKYNKSKVLLEILQQVTA-SEEEKKVD--------------DLAEKLRTALLDKRYLIVLDDVWDIATGEMLIACFP-K
VKRGNRVILTSRSSEVGLKVKCRSDPLNLELLTPEESWDLFEKRVFGDEGSCPAELSKVGHQIVEKCKGLPLAIVLIAGV
IVR---G--KKKEKDFWLKILHNLDSFISTNINL----VMQLSYDHLPCHLKPLLLYFATTQKSQRTPVSTLMQLWMAEG
FVDHD-----SLEEVTQSYLDALISSSLIMV--DHIP--SESIWWMPSMIKVCYVHDVVHDFCSEKAKKQKFL
>Solyc_TS185_04T000244.1
-AKSSSQPTQSTSSPFVEVTVGHEKEESQIIDQLLDEHESELDVISIVGMPGLGKTTLANKVYKNTLVASHFHVRAWCTV
SQKYNKSKVLLEILQQVTA-SEEEKKVD--------------DLAEKLRTALLDKRYLIVLDDVWDIATGEMLIACFP-K
VKRGNRVILTSRSSEVGLKVKCRSDPLNLELLTPEESWDLFEKRVFGDEGSCPAELSKVGHQIVEKCKGLPLAIVLIAGV
IVR---G--KKKEKDFWLKILHNLDSFISTNINL----VMQLSYDHLPCHLKPLLLYFATTQKSQRTPVSTLMQLWMAEG
FVDHD-----SLEEVTQSYLDALISSSLIMV--DHIP--SESIWWMPSMIKVCYVHDVVHDFCSEKAKKQKFL
>Solyc_TS204_04T000247.1
-AKSSSQPTQSTSSPFVEVTVGHEKEESQIIDQLLDEHESELDVISIVGMPGLGKTTLANKVYKNTLVASHFHVRAWCTV
SQKYNKSKVLLEILQQVTA-SEEEKKVD--------------DLAEKLRTALLDKRYLIVLDDVWDIATGEMLIACFP-K
VKRGNRVILTSRSSEVGLKVKCRSDPLNLELLTPEESWDLFEKRVFGDEGSCPAELSKVGHQIVEKCKGLPLAIVLIAGV
IVR---G--KKKEKDFWLKILHNLDSFISTNINL----VMQLSYDHLPCHLKPLLLYFATTQKSQRTPVSTLMQLWMAEG
FVDHD-----SLEEVTQSYLDALISSSLIMV--DHIP--SESIWWMPSMIKVCYVHDVVHDFCSEKAKKQKFL
>Sopim_TS222_04T000240.1
-AKSSSQPTQSTSSPFVEVTVGHEKEESQIIDQLLDEHESELDVISIVGMPGLGKTTLANKVYKNTLVASHFHVRAWCTV
SQKYNKSKVLLEILQQVTA-SEEEKKVD--------------DLAEKLRTALLDKRYLIVLDDVWDIATGEMLIACFP-K
VKRGNRVILTSRSSEVGLKVKCRSDPLNLELLTPEESWDLFEKRVFGDEGSCPAELSKVGHQIVEKCKGLPLAIVLIAGV
IVR---G--KKKEKDFWLKILHNLDSFISTNINL----VMQLSYDHLPCHLKPLLLYFATTQKSQRTPVSTLMQLWMAEG
FVDHD-----SLEEVTQSYLDALISSSLIMV--DHIP--SESIWWMPSMIKVCYVHDVVHDFCSEKAKKQKFL
>Solyc_cer_TS238_04T000240.1
-AKSSSQPTQSTSSPFVEVTVGHEKEESQIIDQLLDEHESELDVISIVGMPGLGKTTLANKVYKNTLVASHFHVRAWCTV
SQKYNKSKVLLEILQQVTA-SEEEKKVD--------------DLAEKLRTALLDKRYLIVLDDVWDIATGEMLIACFP-K
VKRGNRVILTSRSSEVGLKVKCRSDPLNLELLTPEESWDLFEKRVFGDEGSCPAELSKVGHQIVEKCKGLPLAIVLIAGV
IVR---G--KKKEKDFWLKILHNLDSFISTNINL----VMQLSYDHLPCHLKPLLLYFATTQKSQRTPVSTLMQLWMAEG
FVDHD-----SLEEVTQSYLDALISSSLIMV--DHIP--SESIWWMPSMIKVCYVHDVVHDFCSEKAKKQKFL
>Sopim_TS265_04T000240.1
-AKSSSQPTQSTSSPFVEVTVGHEKEESQIIDQLLDEHESELDVISIVGMPGLGKTTLANKVYKNTLVASHFHVRAWCTV
SQKYNKSKVLLEILQQVTA-SEEEKKVD--------------DLAEKLRTALLDKRYLIVLDDVWDIATGEMLIACFP-K
VKRGNRVILTSRSSEVGLKVKCRSDPLNLELLTPEESWDLFEKRVFGDEGSCPAELSKVGHQIVEKCKGLPLAIVLIAGV
IVR---G--KKKEKDFWLKILHNLDSFISTNINL----VMQLSYDHLPCHLKPLLLYFATTQKSQRTPVSTLMQLWMAEG
FVDHD-----SLEEVTQSYLDALISSSLIMV--DHIP--SESIWWMPSMIKVCYVHDVVHDFCSEKAKKQKFL
>Solyc_cer_TS280_04T000241.1
-AKSSSQPTQSTSSPFVEVTVGHEKEESQIIDQLLDEHESELDVISIVGMPGLGKTTLANKVYKNTLVASHFHVRAWCTV
SQKYNKSKVLLEILQQVTA-SEEEKKVD--------------DLAEKLRTALLDKRYLIVLDDVWDIATGEMLIACFP-K
VKRGNRVILTSRSSEVGLKVKCRSDPLNLELLTPEESWDLFEKRVFGDEGSCPAELSKVGHQIVEKCKGLPLAIVLIAGV
IVR---G--KKKEKDFWLKILHNLDSFISTNINL----VMQLSYDHLPCHLKPLLLYFATTQKSQRTPVSTLMQLWMAEG
FVDHD-----SLEEVTQSYLDALISSSLIMV--DHIP--SESIWWMPSMIKVCYVHDVVHDFCSEKAKKQKFL
>Solyc_cer_TS39_04T000241.1
-AKSSSQPTQSTSSPFVEVTVGHEKEESQIIDQLLDEHESELDVISIVGMPGLGKTTLANKVYKNTLVASHFHVRAWCTV
SQKYNKSKVLLEILQQVTA-SEEEKKVD--------------DLAEKLRTALLDKRYLIVLDDVWDIATGEMLIACFP-K
VKRGNRVILTSRSSEVGLKVKCRSDPLNLELLTPEESWDLFEKRVFGDEGSCPAELSKVGHQIVEKCKGLPLAIVLIAGV
IVR---G--KKKEKDFWLKILHNLDSFISTNINL----VMQLSYDHLPCHLKPLLLYFATTQKSQRTPVSTLMQLWMAEG
FVDHD-----SLEEVTQSYLDALISSSLIMV--DHIP--SESIWWMPSMIKVCYVHDVVHDFCSEKAKKQKFL
>Solyc_TS60_04T000241.1
-AKSSSQPTQSTSSPFVEVTVGHEKEESQIIDQLLDEHESELDVISIVGMPGLGKTTLANKVYKNTLVASHFHVRAWCTV
SQKYNKSKVLLEILQQVTA-SEEEKKVD--------------DLAEKLRTALLDKRYLIVLDDVWDIATGEMLIACFP-K
VKRGNRVILTSRSSEVGLKVKCRSDPLNLELLTPEESWDLFEKRVFGDEGSCPAELSKVGHQIVEKCKGLPLAIVLIAGV
IVR---G--KKKEKDFWLKILHNLDSFISTNINL----VMQLSYDHLPCHLKPLLLYFATTQKSQRTPVSTLMQLWMAEG
FVDHD-----SLEEVTQSYLDALISSSLIMV--DHIP--SESIWWMPSMIKVCYVHDVVHDFCSEKAKKQKFL
>Solyc_TS692_04T000237.1
-AKSSSQPTQSTSSPFVEVTVGHEKEESQIIDQLLDEHESELDVISIVGMPGLGKTTLANKVYKNTLVASHFHVRAWCTV
SQKYNKSKVLLEILQQVTA-SEEEKKVD--------------DLAEKLRTALLDKRYLIVLDDVWDIATGEMLIACFP-K
VKRGNRVILTSRSSEVGLKVKCRSDPLNLELLTPEESWDLFEKRVFGDEGSCPAELSKVGHQIVEKCKGLPLAIVLIAGV
IVR---G--KKKEKDFWLKILHNLDSFISTNINL----VMQLSYDHLPCHLKPLLLYFATTQKSQRTPVSTLMQLWMAEG
FVDHD-----SLEEVTQSYLDALISSSLIMV--DHIP--SESIWWMPSMIKVCYVHDVVHDFCSEKAKKQKFL
>Solyc_cer_BGV006865_00T011142.1
-AKSSSQPTQSTSSPFVEVTVGHEKEESQIIDQLLDEHESELDVISIVGMPGLGKTTLANKVYKNTLVASHFHVRAWCTV
SQKYNKSKVLLEILQQVTA-SEEEKKVD--------------DLAEKLRTALLDKRYLIVLDDVWDIATGEMLIACFP-K
VKRGNRVILTSRSSEVGLKVKCRSDPLNLELLTPEESWDLFEKRVFGDEGSCPAELSKVGHQIVEKCKGLPLAIVLIAGV
IVR---G--KKKEKDFWLKIIHNLDSFISTNINL----VMQLSYDHLPCHLKPLLLYFATTQKSQRTPVSTLMQLWMAEG
FVDHD-----SLEEVTQSYLDALISSSLIMV--DHIP--SESIWWMPSMIKVCYVHDVVHDFCSEKAKKQKFL
>Solyc_cer_BGV007989_00T011228.1
-AKSSSQPTQSTSSPFVEVTVGHEKEESQIIDQLLDEHESELDVISIVGMPGLGKTTLANKVYKNTLVASHFHVRAWCTV
SQKYNKSKVLLEILQQVTA-SEEEKKVD--------------DLAEKLRTALLDKRYLIVLDDVWDIATGEMLIACFP-K
VKRGNRVILTSRSSEVGLKVKCRSDPLNLELLTPEESWDLFEKRVFGDEGSCPAELSKVGHQIVEKCKGLPLAIVLIAGV
IVR---G--KKKEKDFWLKIIHNLDSFISTNINL----VMQLSYDHLPCHLKPLLLYFATTQKSQRTPVSTLMQLWMAEG
FVDHD-----SLEEVTQSYLDALISSSLIMV--DHIP--SESIWWMPSMIKVCYVHDVVHDFCSEKAKKQKFL
>Sopim_TS413_04T000238.1
----SFEPTQSTSSPFVEVTVGHEKEESQIIDQLLDEHESELDVISIVGMPGLGKTTLANKVYKNTLVASHFHVRAWCTV
SQKYNKSKVLREILQQVTA-SEEEKKVD--------------DLAEKLRTALLDKRYLIVLDDVWDIATGEMLIACFP-K
VKRGNRVILTSRSSEVGLKVKCRSDPLNLELLTPEESWDLFEKRVFGDEGSCPAELSKVGHQTVEKCKGLPLAIVLIAGV
IVR---G--KKKEKDFWLKILHNLDSFISTNINL----VMQLSYDHLPCHLKPLLLYFATTQKSQRTPVSTLMQLWMAEG
FVDHD-----SLEEVTQSYLDALISSSLIMV--DHIP--SESIWWTPSMIKVCYVHDVVHDFCSEKAKKQKFL
>Sopim_LA2093_00T011965.1
-AKSSSQPTQSTSSPFVEVTVGHEKEESQIIDQLLDEHESELDVISIVGMPGLGKTTLANKVYKNTLVASHFHVRAWCTV
SQKYNKSKVLREILKQVTG-SGGKESED--------------DLAEKLRRALLDKRYLIVLDDVWDIATGEMLIACFP-K
VKRGNRVILTSRSSEVGLKVKCRSDPLNLELLTPEESWDLFEKRVFGDEGSCPAELSKVGHQIVEKCKGLPLAIVLIAGV
IVR---G--KKKEKDFWLKILHNLDSFISTNINL----VMQLSYDHLPCHLKPLLLYFATTQKSQRTPVSTLMQLWMAEG
FVDHD-----SLEEVTQSYLDALISSSLIMV--DHIP--SESIWWMPSMIKVCYVHDVVHDFCSEKAKKQKFL
>Sopim_TS15_04T000214.1
-AKSSSQPTQSTSSPFVEVTVGHEKEESQIIDQLLDEHESELDVISIVGMPGLGKTTLANKVYKNTLVASHFHVRAWCTV
SQKYNKSKVLREILKQVTG-SGGKESED--------------DLAEKLRRALLDKRYLIVLDDVWDIATGEMLIACFP-K
VKRGNRVILTSRSSEVGLKVKCRSDPLNLELLTPEESWDLFEKRVFGDEGSCPAELSKVGHQIVEKCKGLPLAIVLIAGV
IVR---G--KKKEKDFWLKILHNLDSFISTNINL----VMQLSYDHLPCHLKPLLLYFATTQKSQRTPVSTLMQLWMAEG
FVDHD-----SLEEVTQSYLDALISSSLIMV--DHIP--SESIWWMPSMIKVCYVHDVVHDFCSEKAKKQKFL
>Sopim_TS421_04T000238.1
-AKSSSQPTQSTSSPFVEVTVGHEKEESQIIDQLLDEHESELDVISIVGMPGLGKTTLANKVYKNTLVASHFHVRAWCTV
SQKYNKSKVLREILKQVTG-SGGKESED--------------DLAEKLRRALLDKRYLIVLDDVWDIATGEMLIACFP-K
VKRGNRVILTSRSSEVGLKVKCRSDPLNLELLTPEESWDLFEKRVFGDEGSCPAELSKVGHQIVEKCKGLPLAIVLIAGV
IVR---G--KKKEKDFWLKILHNLDSFISTNINL----VMQLSYDHLPCHLKPLLLYFATTQKSQRTPVSTLMQLWMAEG
FVDHD-----SLEEVTQSYLDALISSSLIMV--DHIP--SESIWWMPSMIKVCYVHDVVHDFCSEKAKKQKFL
>XP_025886344.1
-AKSSSQPTQSTSSPFVEVTVGHEKEEAWIIDQLLDEHESELDVISIVGMPGLGKTTLANKVYKNTLVASHFHVRAWCTV
SQXYNKSKVLREILKQVTG-SGGKESED--------------DLAEKLRRALLDKRYLIVLDDVWDIETGEMLIACFP-K
VKRGNRIILTSRSSKVGLQVKCHSDPLRLQLLTPEKSWDLFVKKVFGDKGSCPAELSKVGHQIVEKCKGLPLAIVLIAGV
IVR---G--KKKEKDFWLKILHNLDSFISTNINL----VMQLSYDHLPCHLKPLLLYFATTQKSQRTPVSTLMQLWMAEG
FVDHD-----SLEEVTQSYLDALISSSLIMV--DHIP--SESIWWTPLMIKVCYVHDVVHDFCSEKAKKEKLL
>Solyc_cer_BGV007989_00T011233.1
-AKSSSQPTQSTSSPFVEVTVGHEKEEAWIIDQLLDEHESELDVISIVGMPGLGKTTLANKVYKNTLVASHFHVRAWCTV
SQKYNKSKVLREILKQVTG-SGGKESED--------------DLAEKLRRALLDKRYLIVLDDVWDIETGEMLIACFP-K
VKRGNRIILTSRSSKVGLQVKCHSDPLRLQLLTPEKSWDLFVKKVFGDKGSCPAELSKVGHQIVEKCKGLPLAIVLIAGV
IVR---G--KKKEKDFWLKILHNLDSFISTNINL----VMQLSYDHLPCHLKPLLLYFATTQKSQRTPVSTLMQLWMAEG
FVDHD-----SLEEVTQSYLDALISSSLIMV--DHIP--SESIWWTPLMIKVCYVHDVVHDFCSEKAKKEKLL
>Solyc_TS117_04T000240.1
-AKSSSQPTQSTSSPFVEVTVGHEKEEAWIIDQLLDEHESELDVISIVGMPGLGKTTLANKVYKNTLVASHFHVRAWCTV
SQKYNKSKVLREILKQVTG-SGGKESED--------------DLAEKLRRALLDKRYLIVLDDVWDIETGEMLIACFP-K
VKRGNRIILTSRSSKVGLQVKCHSDPLRLQLLTPEKSWDLFVKKVFGDKGSCPAELSKVGHQIVEKCKGLPLAIVLIAGV
IVR---G--KKKEKDFWLKILHNLDSFISTNINL----VMQLSYDHLPCHLKPLLLYFATTQKSQRTPVSTLMQLWMAEG
FVDHD-----SLEEVTQSYLDALISSSLIMV--DHIP--SESIWWTPLMIKVCYVHDVVHDFCSEKAKKEKLL
>Solyc_TS331_04T000244.1
-AKSSSEPTQSTSSPFVEVTVGHEKEEAWIIDQLLDEHESELDVISIVGMPGLGKTTLANKVYKNTLVASHFHVRAWCTV
SQKYNKSKVLREILKQVTG-SGGKESED--------------DLAEKLRRALLDKRYLIVLDDVWDIETGEMLIACFP-K
VKRGNRIILTSRSSKVGLQVKCHSDPLRLQLLTPEKSWDLFVKKVFGDKGSCPAELSKVGHQIVEKCKGLPLAIVLIAGV
IVR---G--KKKEKDFWLKILHNLDSFISTNINL----VMQLSYDHLPCHLKPLLLYFATTQKSQRTPVSTLMQLWMAEG
FVDHD-----SLEEVTQSYLDALISSSLIMV--DHIP--SESIWWTPLMIKVCYVHDVVHDFCSEKAKKEKLL
>Solyc_cer_TS545_04T000242.1
-AKSSSEPTQSTSSPFVEVTVGHEKEEAWIIDQLLDEHESELDVISIVGMPGLGKTTLANKVYKNTLVASHFHVRAWCTV
SQKYNKSKVLREILKQVTG-SGGKESED--------------DLAEKLRRALLDKRYLIVLDDVWDIETGEMLIACFP-K
VKRGNRIILTSRSSKVGLQVKCHSDPLRLQLLTPEKSWDLFVKKVFGDKGSCPAELSKVGHQIVEKCKGLPLAIVLIAGV
IVR---G--KKKEKDFWLKILHNLDSFISTNINL----VMQLSYDHLPCHLKPLLLYFATTQKSQRTPVSTLMQLWMAEG
FVDHD-----SLEEVTQSYLDALISSSLIMV--DHIP--SESIWWTPLMIKVCYVHDVVHDFCSEKAKKEKLL
>Solyc_cer_TS623_04T000234.1
-AKSSSEPTQSTSSPFVEVTVGHEKEEAWIIDQLLDEHESELDVISIVGMPGLGKTTLANKVYKNTLVASHFHVRAWCTV
SQKYNKSKVLREILKQVTG-SGGKESED--------------DLAEKLRRALLDKRYLIVLDDVWDIETGEMLIACFP-K
VKRGNRIILTSRSSKVGLQVKCHSDPLRLQLLTPEKSWDLFVKKVFGDKGSCPAELSKVGHQIVEKCKGLPLAIVLIAGV
IVR---G--KKKEKDFWLKILHNLDSFISTNINL----VMQLSYDHLPCHLKPLLLYFATTQKSQRTPVSTLMQLWMAEG
FVDHD-----SLEEVTQSYLDALISSSLIMV--DHIP--SESIWWTPLMIKVCYVHDVVHDFCSEKAKKEKLL
>Solyc_cer_TS623_04T000234.2
-AKSSSEPTQSTSSPFVEVTVGHEKEEAWIIDQLLDEHESELDVISIVGMPGLGKTTLANKVYKNTLVASHFHVRAWCTV
SQKYNKSKVLREILKQVTG-SGGKESED--------------DLAEKLRRALLDKRYLIVLDDVWDIETGEMLIACFP-K
VKRGNRIILTSRSSKVGLQVKCHSDPLRLQLLTPEKSWDLFVKKVFGDKGSCPAELSKVGHQIVEKCKGLPLAIVLIAGV
IVR---G--KKKEKDFWLKILHNLDSFISTNINL----VMQLSYDHLPCHLKPLLLYFATTQKSQRTPVSTLMQLWMAEG
FVDHD-----SLEEVTQSYLDALISSSLIMV--DHIP--SESIWWTPLMIKVCYVHDVVHDFCSEKAKKEKLL
>Solyc_TS12_04T000241.1
-AKSSSQPTQSTSSPFVEVTVGHEKEEAWIIDQLLDEHESELDVISIVGMPGLGKTTLAN--------------------
--KYNKSKVLREILKQVTG-SGGKESEH--------------DLAEKLRRALLDKRYLIVLDDVWDIETGEMLIACFP-K
VKRGNRIILTSRSSKVGLQVKCHSDPLRLQLLTPEKSWDLFVKKVFGDKGSCPAELSKVGHQIVEKCKGLPLAIVLIAGV
IVR---G--KKKEKDFWLKILHNLDSFISTNINL----VMQLSYDHLPCHLKPLLLYFATTQKSQRTPVSTLMQLWMAEG
FVDHD-----SLEEVTQSYLDALISSSLIMV--DHIP--SESIWWTPLMIKVCYVHDVVHDFCSEKAKKEKLL
>XP_015073103.1
----SFEPTQSTSSPFVEVTVGHEKEEAWIIDQLLDEHESELDVISIVGMPGLGKTTLANKVYKNTLVASHFKIRAKCTV
SQNFNKSKVLREILQQVTA-SETKESED--------------DLAEKLRVALLDKRYLIVLDDVWDIATGEMLIACFP-K
VERGNRVILTSRSSEVGLKVKCRSDPLSLELLTSEESWDLFEKRVFGDEGSCPAELSKVGHQIVEKCKGLPLAIVLIAGV
IVR---G--KKKEKDFWLKILHNLDSFISTNINL----VMQLSYDHLPCHLKPLLLYFATTQKSQRTPVSTLMQLWMAEG
FVDHD-----SLEEVTQSYLDALISSSLIMV--DHIP--SKSIWWTSLMIKVCYVHDVVHDFCSEKAKKEKFL
>Solyc_cer_TS623_04T000242.1
----SFEPTQSTSSPFVEVTVGHEKEESQIIDQLLDEHESELDVISIVGMPGVGKTTLANKVYNNTLVASHFKIRAKCTV
SQKYNKSKLLREILQQVTA-SEEEESED--------------DLAEKLRVALYDKRYLIVLDDVWDIATGEMLIACFP-K
VERGNRIILTSRSSKVGLQVKCRSDPLRLQLLTPEKSWDLFVKKVFGDEGSCPAELSKVGHQIVEKCKGLPLAIVLIAGV
IVR---G--KKKEKDFWLKILHNLDSFISTNINL----VMQLSYDHLPCHVKPLLLYFATTQKSQRTPVSTLMQLWMAEG
FVDHD-----SLEEVTQSYLDALISSSLIMV--DHIP--SESIRWTSLMIKVCYVHDVVHDFCSEKAKKEKFL
>HeroF
---------QSTSSPFVEVTVGHEKEESQIIDQLLDEHESELDVISIVGMPGVGKTTLANKVYNNTLVASHFKIRAKCTV
SQKYNKSKLLQEILQQVTA-SEEEESED--------------DLAEKLRVALYDKRYLIVLDDVWDIATGEMLIACFP-K
VERGNRIILTSRSSKVGLQVKCRSDPLRLQLLTPEKSWDLFVKKVFGDEGSCPAELSKVGHQIVEKCKGLPLAIVLIAGV
IVR---G--KKKEKDFWLKILHNLDSFISTNINL----VMQLSYDHLPCHVKPLLLYFATTQKSQRTPVSTLMQLWMAEG
FVDHD-----SLEEVTQSYLDALISSSLIMV--DHIP--SESIRWTSLMIKVCYVHDVVHDFCSEKAKKEKFL
>Solyc_cer_TS96_04T000234.1
----SFEPTQSTSSPFVEVTVGHEKEESQIIDQLLDEHESELDVISIVGMPGVGKTTLANKVYNNTLVASHFKIRAKCTV
SQKYNKSKVLREILQQVTA-SEEEESED--------------DLAEKLRVALYDKRYLIVLDDVWDIATGEMLMACFP-K
VERGNRIILTSRSSKVGLQVKCHSDPLRLQLLTPEKSWDLFVKKVFGDEGSCPAELSKVGHQIVEKCKGLPLAIVLIAGV
IVR---G--KKKEKDFWLKILHNLDSFISTNINL----VMQLSYDHLPCHVKPLLLYFATTQKSQRTPVSTLMQLWMAEG
FVDHD-----SLEEVTQSYLDALISSSLIMV--DHIP--SESIRWTSLMIKVCYVHDVVHDFCSEKAKKEKFL
>XP_027771929.1
--KSSHESIVLTSSSFVEVTVGHEEEEAWIIGQLLDEHESELDVISIVGMPGVGKTTLANKVYNNTLVASHFNVRAKCTV
SQKYNKSKVLQEILQQVTG-SRGKESED--------------DLAEMLRVALYDKRYLIVLDDMWDIATGEMLMACFP-K
VKRGNRIILTSRSSKVGLQVKCHSDPLRLQLLTPEKSWDLFVKKVFGDEGSCPAELSKVGYQIVEKCKGLPLAIVLIAGV
IVR---R--KKKEKDFWLKILHNLDSFISTNINL----VMQLSYDHLPCHLKPLLLYFATTQKSQRTPVSTLMQLWMAEG
FVDHD-----SLEEVTQSYLDALISSNLIMV--DHIP--SESIWWTSTMIKVCYMHDVVHDFCSVKAEKEKFF
>XP_027772157.1
--KSSHESIVLTSSSFVEVTVGHEEEEAWIIGQLLDEHESELDVISIVGMPGVGKTTLANKVYNNTLVASHFNVRAKCTV
SQKYNKSKVLQEILQQVTG-SRGKESED--------------DLAEMLRVALYDKRYLIVLDDMWDIATGEMLMACFP-K
VKRGNRIILTSRSSKVGLQVKCHSDPLRLQLLTPEKSWDLFVKKVFGDEGSCPAELSKVGYQIVEKRKGLPLAIVLIAGV
IVR---G--KKKEKDFWLKILHNLDSFISTNINL----VMQLSYDHLPCHLKPLLLYFATTQKSQRTPVSTLMQLWMAEG
FVDHD-----SLEEVTQSYLDALISSNLIMV--DHIP--SESIWWTSTMIKVCYMHDVVHDFVSVRAEKEKFF
>Sopim_BGV006775_00T011619.1
DAKSSHESIVLTSSPFVEVTVGHEEEEAWIIGQLLDEHESELDVISIVGMPGVGKTTLANKVYNNTLVASHFHVRAKCTV
SQKYYKSKVLQEILQQVTG-SGGKESED--------------DLAEMLRVALYNKRYLIVLDDVWDIATGEMLMACFP-K
VKRGNRIILTSRSSKVGLQVKCHSDPLRLQLLTPEKSWDLFVKKVFGDEGSCPAELSEVGHQIVEKCKGLPLAIVLIAGV
IVR---G--KKKEKDFWLKILHNLDSFISTNISL----VMQLSYDHLPCHLKPLLLYFATTQKSQRTPVSTLMQLWMAEG
FVDHD-----SLEEVTQSYLDALISSNLIMV--DHIP--SESIWWTSTMIKVCYMHDVVHDFVSVKAENEKFF
>Solyc_EA00371_00T011376.1
DAKSSHESIVLTSSPFVEVTVGHEEEEAWIIGQLLDEHESELDVISIVGMPGVGKTTLANKVYNNTLVASHFHVRAKCTV
SQKYYKSKVLQEILQQVTG-SGGKESED--------------DLAEMLRVALYNKRYLIVLDDVWDIATGEMLMACFP-K
VKRGNRIILTSRSSKVGLQVKCHSDPLRLQLLTPEKSWDLFVKKVFGDEGSCPAELSEVGHQIVEKCKGLPLAIVLIAGV
IVR---G--KKKEKDFWLKILHNLDSFISTNISL----VMQLSYDHLPCHLKPLLLYFATTQKSQRTPVSTLMQLWMAEG
FVDHD-----SLEEVTQSYLDALISSNLIMV--DHIP--SESIWWTSTMIKVCYMHDVVHDFVSVKAENEKFF
>Solyc_Fla8924_00T011346.1
DAKSSHESIVLTSSPFVEVTVGHEEEEAWIIGQLLDEHESELDVISIVGMPGVGKTTLANKVYNNTLVASHFHVRAKCTV
SQKYYKSKVLQEILQQVTG-SGGKESED--------------DLAEMLRVALYNKRYLIVLDDVWDIATGEMLMACFP-K
VKRGNRIILTSRSSKVGLQVKCHSDPLRLQLLTPEKSWDLFVKKVFGDEGSCPAELSEVGHQIVEKCKGLPLAIVLIAGV
IVR---G--KKKEKDFWLKILHNLDSFISTNISL----VMQLSYDHLPCHLKPLLLYFATTQKSQRTPVSTLMQLWMAEG
FVDHD-----SLEEVTQSYLDALISSNLIMV--DHIP--SESIWWTSTMIKVCYMHDVVHDFVSVKAENEKFF
>Sopim_LA2093_00T011978.1
DAKSSHESIVLTSSPFVEVTVGHEEEEAWIIGQLLDEHESELDVISIVGMPGVGKTTLANKVYNNTLVASHFHVRAKCTV
SQKYYKSKVLQEILQQVTG-SGGKESED--------------DLAEMLRVALYNKRYLIVLDDVWDIATGEMLMACFP-K
VKRGNRIILTSRSSKVGLQVKCHSDPLRLQLLTPEKSWDLFVKKVFGDEGSCPAELSEVGHQIVEKCKGLPLAIVLIAGV
IVR---G--KKKEKDFWLKILHNLDSFISTNISL----VMQLSYDHLPCHLKPLLLYFATTQKSQRTPVSTLMQLWMAEG
FVDHD-----SLEEVTQSYLDALISSNLIMV--DHIP--SESIWWTSTMIKVCYMHDVVHDFVSVKAENEKFF
>Solyc_MM_04T000248.1
DAKSSHESIVLTSSPFVEVTVGHEEEEAWIIGQLLDEHESELDVISIVGMPGVGKTTLANKVYNNTLVASHFHVRAKCTV
SQKYYKSKVLQEILQQVTG-SGGKESED--------------DLAEMLRVALYNKRYLIVLDDVWDIATGEMLMACFP-K
VKRGNRIILTSRSSKVGLQVKCHSDPLRLQLLTPEKSWDLFVKKVFGDEGSCPAELSEVGHQIVEKCKGLPLAIVLIAGV
IVR---G--KKKEKDFWLKILHNLDSFISTNISL----VMQLSYDHLPCHLKPLLLYFATTQKSQRTPVSTLMQLWMAEG
FVDHD-----SLEEVTQSYLDALISSNLIMV--DHIP--SESIWWTSTMIKVCYMHDVVHDFVSVKAENEKFF
>Solyc_TS112_04T000248.1
DAKSSHESIVLTSSPFVEVTVGHEEEEAWIIGQLLDEHESELDVISIVGMPGVGKTTLANKVYNNTLVASHFHVRAKCTV
SQKYYKSKVLQEILQQVTG-SGGKESED--------------DLAEMLRVALYNKRYLIVLDDVWDIATGEMLMACFP-K
VKRGNRIILTSRSSKVGLQVKCHSDPLRLQLLTPEKSWDLFVKKVFGDEGSCPAELSEVGHQIVEKCKGLPLAIVLIAGV
IVR---G--KKKEKDFWLKILHNLDSFISTNISL----VMQLSYDHLPCHLKPLLLYFATTQKSQRTPVSTLMQLWMAEG
FVDHD-----SLEEVTQSYLDALISSNLIMV--DHIP--SESIWWTSTMIKVCYMHDVVHDFVSVKAENEKFF
>Solyc_cer_TS118_04T000248.1
DAKSSHESIVLTSSPFVEVTVGHEEEEAWIIGQLLDEHESELDVISIVGMPGVGKTTLANKVYNNTLVASHFHVRAKCTV
SQKYYKSKVLQEILQQVTG-SGGKESED--------------DLAEMLRVALYNKRYLIVLDDVWDIATGEMLMACFP-K
VKRGNRIILTSRSSKVGLQVKCHSDPLRLQLLTPEKSWDLFVKKVFGDEGSCPAELSEVGHQIVEKCKGLPLAIVLIAGV
IVR---G--KKKEKDFWLKILHNLDSFISTNISL----VMQLSYDHLPCHLKPLLLYFATTQKSQRTPVSTLMQLWMAEG
FVDHD-----SLEEVTQSYLDALISSNLIMV--DHIP--SESIWWTSTMIKVCYMHDVVHDFVSVKAENEKFF
>Solyc_TS12_04T000245.1
DAKSSHESIVLTSSPFVEVTVGHEEEEAWIIGQLLDEHESELDVISIVGMPGVGKTTLANKVYNNTLVASHFHVRAKCTV
SQKYYKSKVLQEILQQVTG-SGGKESED--------------DLAEMLRVALYNKRYLIVLDDVWDIATGEMLMACFP-K
VKRGNRIILTSRSSKVGLQVKCHSDPLRLQLLTPEKSWDLFVKKVFGDEGSCPAELSEVGHQIVEKCKGLPLAIVLIAGV
IVR---G--KKKEKDFWLKILHNLDSFISTNISL----VMQLSYDHLPCHLKPLLLYFATTQKSQRTPVSTLMQLWMAEG
FVDHD-----SLEEVTQSYLDALISSNLIMV--DHIP--SESIWWTSTMIKVCYMHDVVHDFVSVKAENEKFF
>Solyc_TS166_04T000241.1
DAKSSHESIVLTSSPFVEVTVGHEEEEAWIIGQLLDEHESELDVISIVGMPGVGKTTLANKVYNNTLVASHFHVRAKCTV
SQKYYKSKVLQEILQQVTG-SGGKESED--------------DLAEMLRVALYNKRYLIVLDDVWDIATGEMLMACFP-K
VKRGNRIILTSRSSKVGLQVKCHSDPLRLQLLTPEKSWDLFVKKVFGDEGSCPAELSEVGHQIVEKCKGLPLAIVLIAGV
IVR---G--KKKEKDFWLKILHNLDSFISTNISL----VMQLSYDHLPCHLKPLLLYFATTQKSQRTPVSTLMQLWMAEG
FVDHD-----SLEEVTQSYLDALISSNLIMV--DHIP--SESIWWTSTMIKVCYMHDVVHDFVSVKAENEKFF
>Solyc_TS185_04T000253.1
DAKSSHESIVLTSSPFVEVTVGHEEEEAWIIGQLLDEHESELDVISIVGMPGVGKTTLANKVYNNTLVASHFHVRAKCTV
SQKYYKSKVLQEILQQVTG-SGGKESED--------------DLAEMLRVALYNKRYLIVLDDVWDIATGEMLMACFP-K
VKRGNRIILTSRSSKVGLQVKCHSDPLRLQLLTPEKSWDLFVKKVFGDEGSCPAELSEVGHQIVEKCKGLPLAIVLIAGV
IVR---G--KKKEKDFWLKILHNLDSFISTNISL----VMQLSYDHLPCHLKPLLLYFATTQKSQRTPVSTLMQLWMAEG
FVDHD-----SLEEVTQSYLDALISSNLIMV--DHIP--SESIWWTSTMIKVCYMHDVVHDFVSVKAENEKFF
>Solyc_TS204_04T000255.1
DAKSSHESIVLTSSPFVEVTVGHEEEEAWIIGQLLDEHESELDVISIVGMPGVGKTTLANKVYNNTLVASHFHVRAKCTV
SQKYYKSKVLQEILQQVTG-SGGKESED--------------DLAEMLRVALYNKRYLIVLDDVWDIATGEMLMACFP-K
VKRGNRIILTSRSSKVGLQVKCHSDPLRLQLLTPEKSWDLFVKKVFGDEGSCPAELSEVGHQIVEKCKGLPLAIVLIAGV
IVR---G--KKKEKDFWLKILHNLDSFISTNISL----VMQLSYDHLPCHLKPLLLYFATTQKSQRTPVSTLMQLWMAEG
FVDHD-----SLEEVTQSYLDALISSNLIMV--DHIP--SESIWWTSTMIKVCYMHDVVHDFVSVKAENEKFF
>Sopim_TS222_04T000244.1
DAKSSHESIVLTSSPFVEVTVGHEEEEAWIIGQLLDEHESELDVISIVGMPGVGKTTLANKVYNNTLVASHFHVRAKCTV
SQKYYKSKVLQEILQQVTG-SGGKESED--------------DLAEMLRVALYNKRYLIVLDDVWDIATGEMLMACFP-K
VKRGNRIILTSRSSKVGLQVKCHSDPLRLQLLTPEKSWDLFVKKVFGDEGSCPAELSEVGHQIVEKCKGLPLAIVLIAGV
IVR---G--KKKEKDFWLKILHNLDSFISTNISL----VMQLSYDHLPCHLKPLLLYFATTQKSQRTPVSTLMQLWMAEG
FVDHD-----SLEEVTQSYLDALISSNLIMV--DHIP--SESIWWTSTMIKVCYMHDVVHDFVSVKAENEKFF
>Solyc_cer_TS238_04T000249.1
DAKSSHESIVLTSSPFVEVTVGHEEEEAWIIGQLLDEHESELDVISIVGMPGVGKTTLANKVYNNTLVASHFHVRAKCTV
SQKYYKSKVLQEILQQVTG-SGGKESED--------------DLAEMLRVALYNKRYLIVLDDVWDIATGEMLMACFP-K
VKRGNRIILTSRSSKVGLQVKCHSDPLRLQLLTPEKSWDLFVKKVFGDEGSCPAELSEVGHQIVEKCKGLPLAIVLIAGV
IVR---G--KKKEKDFWLKILHNLDSFISTNISL----VMQLSYDHLPCHLKPLLLYFATTQKSQRTPVSTLMQLWMAEG
FVDHD-----SLEEVTQSYLDALISSNLIMV--DHIP--SESIWWTSTMIKVCYMHDVVHDFVSVKAENEKFF
>Solyc_cer_TS280_04T000250.1
DAKSSHESIVLTSSPFVEVTVGHEEEEAWIIGQLLDEHESELDVISIVGMPGVGKTTLANKVYNNTLVASHFHVRAKCTV
SQKYYKSKVLQEILQQVTG-SGGKESED--------------DLAEMLRVALYNKRYLIVLDDVWDIATGEMLMACFP-K
VKRGNRIILTSRSSKVGLQVKCHSDPLRLQLLTPEKSWDLFVKKVFGDEGSCPAELSEVGHQIVEKCKGLPLAIVLIAGV
IVR---G--KKKEKDFWLKILHNLDSFISTNISL----VMQLSYDHLPCHLKPLLLYFATTQKSQRTPVSTLMQLWMAEG
FVDHD-----SLEEVTQSYLDALISSNLIMV--DHIP--SESIWWTSTMIKVCYMHDVVHDFVSVKAENEKFF
>Solyc_cer_TS39_04T000250.1
DAKSSHESIVLTSSPFVEVTVGHEEEEAWIIGQLLDEHESELDVISIVGMPGVGKTTLANKVYNNTLVASHFHVRAKCTV
SQKYYKSKVLQEILQQVTG-SGGKESED--------------DLAEMLRVALYNKRYLIVLDDVWDIATGEMLMACFP-K
VKRGNRIILTSRSSKVGLQVKCHSDPLRLQLLTPEKSWDLFVKKVFGDEGSCPAELSEVGHQIVEKCKGLPLAIVLIAGV
IVR---G--KKKEKDFWLKILHNLDSFISTNISL----VMQLSYDHLPCHLKPLLLYFATTQKSQRTPVSTLMQLWMAEG
FVDHD-----SLEEVTQSYLDALISSNLIMV--DHIP--SESIWWTSTMIKVCYMHDVVHDFVSVKAENEKFF
>Sopim_TS421_04T000244.1
DAKSSHESIVLTSSPFVEVTVGHEEEEAWIIGQLLDEHESELDVISIVGMPGVGKTTLANKVYNNTLVASHFHVRAKCTV
SQKYYKSKVLQEILQQVTG-SGGKESED--------------DLAEMLRVALYNKRYLIVLDDVWDIATGEMLMACFP-K
VKRGNRIILTSRSSKVGLQVKCHSDPLRLQLLTPEKSWDLFVKKVFGDEGSCPAELSEVGHQIVEKCKGLPLAIVLIAGV
IVR---G--KKKEKDFWLKILHNLDSFISTNISL----VMQLSYDHLPCHLKPLLLYFATTQKSQRTPVSTLMQLWMAEG
FVDHD-----SLEEVTQSYLDALISSNLIMV--DHIP--SESIWWTSTMIKVCYMHDVVHDFVSVKAENEKFF
>Sopim_TS439_04T000246.1
DAKSSHESIVLTSSPFVEVTVGHEEEEAWIIGQLLDEHESELDVISIVGMPGVGKTTLANKVYNNTLVASHFHVRAKCTV
SQKYYKSKVLQEILQQVTG-SGGKESED--------------DLAEMLRVALYNKRYLIVLDDVWDIATGEMLMACFP-K
VKRGNRIILTSRSSKVGLQVKCHSDPLRLQLLTPEKSWDLFVKKVFGDEGSCPAELSEVGHQIVEKCKGLPLAIVLIAGV
IVR---G--KKKEKDFWLKILHNLDSFISTNISL----VMQLSYDHLPCHLKPLLLYFATTQKSQRTPVSTLMQLWMAEG
FVDHD-----SLEEVTQSYLDALISSNLIMV--DHIP--SESIWWTSTMIKVCYMHDVVHDFVSVKAENEKFF
>Solyc_TS60_04T000246.1
DAKSSHESIVLTSSPFVEVTVGHEEEEAWIIGQLLDEHESELDVISIVGMPGVGKTTLANKVYNNTLVASHFHVRAKCTV
SQKYYKSKVLQEILQQVTG-SGGKESED--------------DLAEMLRVALYNKRYLIVLDDVWDIATGEMLMACFP-K
VKRGNRIILTSRSSKVGLQVKCHSDPLRLQLLTPEKSWDLFVKKVFGDEGSCPAELSEVGHQIVEKCKGLPLAIVLIAGV
IVR---G--KKKEKDFWLKILHNLDSFISTNISL----VMQLSYDHLPCHLKPLLLYFATTQKSQRTPVSTLMQLWMAEG
FVDHD-----SLEEVTQSYLDALISSNLIMV--DHIP--SESIWWTSTMIKVCYMHDVVHDFVSVKAENEKFF
>Solyc_TS629_04T000247.1
DAKSSHESIVLTSSPFVEVTVGHEEEEAWIIGQLLDEHESELDVISIVGMPGVGKTTLANKVYNNTLVASHFHVRAKCTV
SQKYYKSKVLQEILQQVTG-SGGKESED--------------DLAEMLRVALYNKRYLIVLDDVWDIATGEMLMACFP-K
VKRGNRIILTSRSSKVGLQVKCHSDPLRLQLLTPEKSWDLFVKKVFGDEGSCPAELSEVGHQIVEKCKGLPLAIVLIAGV
IVR---G--KKKEKDFWLKILHNLDSFISTNISL----VMQLSYDHLPCHLKPLLLYFATTQKSQRTPVSTLMQLWMAEG
FVDHD-----SLEEVTQSYLDALISSNLIMV--DHIP--SESIWWTSTMIKVCYMHDVVHDFVSVKAENEKFF
>Solyc_TS692_04T000242.1
DAKSSHESIVLTSSPFVEVTVGHEEEEAWIIGQLLDEHESELDVISIVGMPGVGKTTLANKVYNNTLVASHFHVRAKCTV
SQKYYKSKVLQEILQQVTG-SGGKESED--------------DLAEMLRVALYNKRYLIVLDDVWDIATGEMLMACFP-K
VKRGNRIILTSRSSKVGLQVKCHSDPLRLQLLTPEKSWDLFVKKVFGDEGSCPAELSEVGHQIVEKCKGLPLAIVLIAGV
IVR---G--KKKEKDFWLKILHNLDSFISTNISL----VMQLSYDHLPCHLKPLLLYFATTQKSQRTPVSTLMQLWMAEG
FVDHD-----SLEEVTQSYLDALISSNLIMV--DHIP--SESIWWTSTMIKVCYMHDVVHDFVSVKAENEKFF
>Solyc_TS80_04T000238.1
DAKSSHESIVLTSSPFVEVTVGHEEEEAWIIGQLLDEHESELDVISIVGMPGVGKTTLANKVYNNTLVASHFHVRAKCTV
SQKYYKSKVLQEILQQVTG-SGGKESED--------------DLAEMLRVALYNKRYLIVLDDVWDIATGEMLMACFP-K
VKRGNRIILTSRSSKVGLQVKCHSDPLRLQLLTPEKSWDLFVKKVFGDEGSCPAELSEVGHQIVEKCKGLPLAIVLIAGV
IVR---G--KKKEKDFWLKILHNLDSFISTNISL----VMQLSYDHLPCHLKPLLLYFATTQKSQRTPVSTLMQLWMAEG
FVDHD-----SLEEVTQSYLDALISSNLIMV--DHIP--SESIWWTSTMIKVCYMHDVVHDFVSVKAENEKFF
>Sopim_PAS014479_00T011187.1
DAKSSHESIVLTSSPFVEVTVGHEEEEAWIIGQLLDEHESELDVISIVGMPGVGKTTLANKVYNNTLVASHFHVRAKCTV
SQKYNKSKVLQEILQQVTG-SGGKESED--------------DLAEMLRVALYNKRYLIVLDDVWDIATGEMLMACFP-K
VKRGNRIILTSRSSKVGLQVKCHSDPLRLQLLTPEKSWDLFVKKVFGDEGSCPAELSEVGHQIVEKCKGLPLAIVLIAGV
IVR---G--KKKEKDFWLKIIHNLDSFISTNINL----VMQLSYDHLPCHLKPLLLYFATTQKSQRTPVSTLMQLWMAEG
FVDHD-----SLEEVTQSYLDALISSNLIMV--DHIP--SESIWWTSTMIKVCYMHDVVHDFVSVKAEKEKFF
>HeroB
---------VLTSSPFVEVTVGHEEEEAWIIGQLLDEHESELDVISIVGMPGVGKTTLANKVYNNTLVASHFHVHAKCTV
SQKYNKSKVLQEILQQVTG-SGGKESED--------------DLAEMLRVALYNKRYLIVLDDVWDIATGEMLMACFP-K
VKRGNRIILTSRSSKVGLQVKCHSDPLRLQLLTPEKSWDLFVKKVFGDEGSCPAELSEVGHQIVEKCKGLPLAIVLIAGV
IVR---G--KKKEKDFWLKILHNLDSFISTNISL----VMQLSYDHLPCHLKPLLLYFATTQKSQRTPVSTLMQLWMAEG
FVDHD-----SLEEVTQSYLDALISSNLIMV--DHIP--SESIWWTSTMIKVCYMHDVVHDFVSVKAEKEKFF
>Sopim_BGV006775_00T011614.1
DAKSSHEPIVLTSSSF----VGHEEEEAWIIGQLLDEHESELDVISIVGMPGVGKTTLANKVYNNTLVASHFNIRAKCTV
SQKYNKSKVLQEILQQVTG-SGGKESED--------------DLAEKLRVALYDKRYLIVLDDVWDIATGEMLMACFP-K
VKRGNRIILTSRSSKVGLQVKCHSDPLRLQLLTPEKSWDLFVKKVFGDEGSCPAELSEVGHQIVEKCKGLPLAIVLIAGV
IVR---G--KKKEKDFWLKIIHNLDSFISTNINL----VMQLSYDHLPCHLKPLLLYFATTQKSQRTPVSTLMQMWMAEG
LVDHD-----SLEETTQSYLDALISSSLIMV--DHIP--SWSKWWASVMIKVCYMHDVVHDFCSLKAKKERFF
>Sopim_BGV006775_00T011615.1
DAKSSHEPIVLTSSSF----VGHEEEEAWIIGQLLDEHESELDVISIVGMPGVGKTTLANKVYNNTLVASHFNIRAKCTV
SQKYNKSKVLQEILQQVTG-SGGKESED--------------DLAEKLRVALYDKRYLIVLDDVWDIATGEMLMACFP-K
VKRGNRIILTSRSSKVGLQVKCHSDPLRLQLLTPEKSWDLFVKKVFGDEGSCPAELSEVGHQIVEKCKGLPLAIVLIAGV
IVR---G--KKKEKDFWLKIIHNLDSFISTNINL----VMQLSYDHLPCHLKPLLLYFATTQKSQRTPVSTLMQMWMAEG
LVDHD-----SLEETTQSYLDALISSSLIMV--DHIP--SWSKWWASVMIKVCYMHDVVHDFCSLKAKKERFF
>Solyc_cer_BGV007989_00T011238.1
-------PIVLTSSSFVEVTVGHEEEEAWIIGQLLDEHESELDVISIVGMPGVGKTTLANKVYNNTLVASHFNVRAKCTV
SQKYNKSKVLQEILQQVTG-SGGKESED--------------DLAGKLRVALYDKRYLIVLDDVWDIATGEMLMACFP-K
VKRGNRIILTSRSSKVGLQVKCHSDPLRLQLLTPEKSWDLFVKKVFGDEGSCPAELSEVGHQIVEKCKGLPLAIVLIAGV
IVR---G--KKKEKDFWLKIIHNLDSFISTNINL----VMQLSYDHLPCHLKPLLLYFATTQKSKRTPVSMLMQLWMAEG
LVDHD-----SLEEITQSYLDALISSSLIMV--DHIP--SWSKWWASVMIKVCYMHDVVHDFCSLKAKKERFF
>Sopim_LA2093_00T011973.1
-------PIVLTSSSFVEVTVGHEEEEAWIIGQLLDEHESELDVISIVGMPGVGKTTLANKVYNNTLVASHFNVRAKCTV
SQKYNKSKVLQEILQQVTG-SGGKESED--------------DLAGKLRVALYDKRYLIVLDDVWDIATGEMLMACFP-K
VKRGNRIILTSRSSKVGLQVKCHSDPLRLQLLTPEKSWDLFVKKVFGDEGSCPAELSEVGHQIVEKCKGLPLAIVLIAGV
IVR---G--KKKEKDFWLKIIHNLDSFISTNINL----VMQLSYDHLPCHLKPLLLYFATTQKSKRTPVSMLMQLWMAEG
LVDHD-----SLEEITQSYLDALISSSLIMV--DHIP--SWSKWWASVMIKVCYMHDVVHDFCSLKAKKERFF
>HeroK
---------VLTSSSFVEVTVGHEEEEAWIIGQLLDEHESELDVISIVGMPGVGKTTLANKVYNNTLVASHFNIRAKCTV
SQKYNKSKVLQEILQQVTG-SGGKESED--------------DLAEKLRVALYDKRYLIVLDDVWDIATGEMLMACFP-K
VKRGNRIILTSRSSKVGLQVKCHSDPLRLQLLTPEKSWDLFVKKVFGDEGSCPAELSEVGHQIVEKCKGLPLAIVLIAGV
IVR---G--KKKEKDFWLKIIHNLDSFISTNINL----VMQLSYDHLPCHLKPLLLYFATTQKSKRTPVSTLMQLWMAEG
LVDHD-----SLEETTQSYLDALISSSLIMV--DHIP--SWSKWWASVMIKVCYMHDVVHDFCSLKAKKERFF
>Solyc_EA00371_00T011375.1
-----DELIEPTSSSFAEVTVGHEEDEAWIIGQLLDEHESELDVISIFGMPGVGKTTLANKVYNNTLVASHFHVRAKCTV
SQKYNKSKVLQEILQQVTG-SGGKESED--------------DLAEMLRVALYNKRYLIVLDDVWDIATGEMLMACFP-K
VKRGNRIILTSRSSKVGLQVKCHSDPLRLQLLTPEKSWDLFVKKVFGDEGSCPAELSEVGHQIVEKCKGLPLAIVLIAGV
IVR---G--KKKEKDFWLKIIHNLDSFISTNINL----VMQLSYDHLPCHLKPLLLYFATTQKSQRTPVSTLMQMWMAEG
LVDHD-----SLEETTQSYLDALISSSLIMV--DHIP--SWSKWWASVMIKVCYMHDVVHDFCSLKAKKERFF
>Solyc_Fla8924_00T011345.1
-----DELIEPTSSSFAEVTVGHEEDEAWIIGQLLDEHESELDVISIFGMPGVGKTTLANKVYNNTLVASHFHVRAKCTV
SQKYNKSKVLQEILQQVTG-SGGKESED--------------DLAEMLRVALYNKRYLIVLDDVWDIATGEMLMACFP-K
VKRGNRIILTSRSSKVGLQVKCHSDPLRLQLLTPEKSWDLFVKKVFGDEGSCPAELSEVGHQIVEKCKGLPLAIVLIAGV
IVR---G--KKKEKDFWLKIIHNLDSFISTNINL----VMQLSYDHLPCHLKPLLLYFATTQKSQRTPVSTLMQMWMAEG
LVDHD-----SLEETTQSYLDALISSSLIMV--DHIP--SWSKWWASVMIKVCYMHDVVHDFCSLKAKKERFF
>Solyc_MM_04T000247.1
-----DELIEPTSSSFAEVTVGHEEDEAWIIGQLLDEHESELDVISIFGMPGVGKTTLANKVYNNTLVASHFHVRAKCTV
SQKYNKSKVLQEILQQVTG-SGGKESED--------------DLAEMLRVALYNKRYLIVLDDVWDIATGEMLMACFP-K
VKRGNRIILTSRSSKVGLQVKCHSDPLRLQLLTPEKSWDLFVKKVFGDEGSCPAELSEVGHQIVEKCKGLPLAIVLIAGV
IVR---G--KKKEKDFWLKIIHNLDSFISTNINL----VMQLSYDHLPCHLKPLLLYFATTQKSQRTPVSTLMQMWMAEG
LVDHD-----SLEETTQSYLDALISSSLIMV--DHIP--SWSKWWASVMIKVCYMHDVVHDFCSLKAKKERFF
>Solyc_TS112_04T000247.1
-----DELIEPTSSSFAEVTVGHEEDEAWIIGQLLDEHESELDVISIFGMPGVGKTTLANKVYNNTLVASHFHVRAKCTV
SQKYNKSKVLQEILQQVTG-SGGKESED--------------DLAEMLRVALYNKRYLIVLDDVWDIATGEMLMACFP-K
VKRGNRIILTSRSSKVGLQVKCHSDPLRLQLLTPEKSWDLFVKKVFGDEGSCPAELSEVGHQIVEKCKGLPLAIVLIAGV
IVR---G--KKKEKDFWLKIIHNLDSFISTNINL----VMQLSYDHLPCHLKPLLLYFATTQKSQRTPVSTLMQMWMAEG
LVDHD-----SLEETTQSYLDALISSSLIMV--DHIP--SWSKWWASVMIKVCYMHDVVHDFCSLKAKKERFF
>Solyc_cer_TS118_04T000247.1
-----DELIEPTSSSFAEVTVGHEEDEAWIIGQLLDEHESELDVISIFGMPGVGKTTLANKVYNNTLVASHFHVRAKCTV
SQKYNKSKVLQEILQQVTG-SGGKESED--------------DLAEMLRVALYNKRYLIVLDDVWDIATGEMLMACFP-K
VKRGNRIILTSRSSKVGLQVKCHSDPLRLQLLTPEKSWDLFVKKVFGDEGSCPAELSEVGHQIVEKCKGLPLAIVLIAGV
IVR---G--KKKEKDFWLKIIHNLDSFISTNINL----VMQLSYDHLPCHLKPLLLYFATTQKSQRTPVSTLMQMWMAEG
LVDHD-----SLEETTQSYLDALISSSLIMV--DHIP--SWSKWWASVMIKVCYMHDVVHDFCSLKAKKERFF
>Solyc_TS12_04T000244.1
-----DELIEPTSSSFAEVTVGHEEDEAWIIGQLLDEHESELDVISIFGMPGVGKTTLANKVYNNTLVASHFHVRAKCTV
SQKYNKSKVLQEILQQVTG-SGGKESED--------------DLAEMLRVALYNKRYLIVLDDVWDIATGEMLMACFP-K
VKRGNRIILTSRSSKVGLQVKCHSDPLRLQLLTPEKSWDLFVKKVFGDEGSCPAELSEVGHQIVEKCKGLPLAIVLIAGV
IVR---G--KKKEKDFWLKIIHNLDSFISTNINL----VMQLSYDHLPCHLKPLLLYFATTQKSQRTPVSTLMQMWMAEG
LVDHD-----SLEETTQSYLDALISSSLIMV--DHIP--SWSKWWASVMIKVCYMHDVVHDFCSLKAKKERFF
>Solyc_TS166_04T000240.1
-----DELIEPTSSSFAEVTVGHEEDEAWIIGQLLDEHESELDVISIFGMPGVGKTTLANKVYNNTLVASHFHVRAKCTV
SQKYNKSKVLQEILQQVTG-SGGKESED--------------DLAEMLRVALYNKRYLIVLDDVWDIATGEMLMACFP-K
VKRGNRIILTSRSSKVGLQVKCHSDPLRLQLLTPEKSWDLFVKKVFGDEGSCPAELSEVGHQIVEKCKGLPLAIVLIAGV
IVR---G--KKKEKDFWLKIIHNLDSFISTNINL----VMQLSYDHLPCHLKPLLLYFATTQKSQRTPVSTLMQMWMAEG
LVDHD-----SLEETTQSYLDALISSSLIMV--DHIP--SWSKWWASVMIKVCYMHDVVHDFCSLKAKKERFF
>Solyc_TS185_04T000252.1
-----DELIEPTSSSFAEVTVGHEEDEAWIIGQLLDEHESELDVISIFGMPGVGKTTLANKVYNNTLVASHFHVRAKCTV
SQKYNKSKVLQEILQQVTG-SGGKESED--------------DLAEMLRVALYNKRYLIVLDDVWDIATGEMLMACFP-K
VKRGNRIILTSRSSKVGLQVKCHSDPLRLQLLTPEKSWDLFVKKVFGDEGSCPAELSEVGHQIVEKCKGLPLAIVLIAGV
IVR---G--KKKEKDFWLKIIHNLDSFISTNINL----VMQLSYDHLPCHLKPLLLYFATTQKSQRTPVSTLMQMWMAEG
LVDHD-----SLEETTQSYLDALISSSLIMV--DHIP--SWSKWWASVMIKVCYMHDVVHDFCSLKAKKERFF
>Solyc_TS204_04T000254.1
-----DELIEPTSSSFAEVTVGHEEDEAWIIGQLLDEHESELDVISIFGMPGVGKTTLANKVYNNTLVASHFHVRAKCTV
SQKYNKSKVLQEILQQVTG-SGGKESED--------------DLAEMLRVALYNKRYLIVLDDVWDIATGEMLMACFP-K
VKRGNRIILTSRSSKVGLQVKCHSDPLRLQLLTPEKSWDLFVKKVFGDEGSCPAELSEVGHQIVEKCKGLPLAIVLIAGV
IVR---G--KKKEKDFWLKIIHNLDSFISTNINL----VMQLSYDHLPCHLKPLLLYFATTQKSQRTPVSTLMQMWMAEG
LVDHD-----SLEETTQSYLDALISSSLIMV--DHIP--SWSKWWASVMIKVCYMHDVVHDFCSLKAKKERFF
>Sopim_TS222_04T000243.1
-----DELIEPTSSSFAEVTVGHEEDEAWIIGQLLDEHESELDVISIFGMPGVGKTTLANKVYNNTLVASHFHVRAKCTV
SQKYNKSKVLQEILQQVTG-SGGKESED--------------DLAEMLRVALYNKRYLIVLDDVWDIATGEMLMACFP-K
VKRGNRIILTSRSSKVGLQVKCHSDPLRLQLLTPEKSWDLFVKKVFGDEGSCPAELSEVGHQIVEKCKGLPLAIVLIAGV
IVR---G--KKKEKDFWLKIIHNLDSFISTNINL----VMQLSYDHLPCHLKPLLLYFATTQKSQRTPVSTLMQMWMAEG
LVDHD-----SLEETTQSYLDALISSSLIMV--DHIP--SWSKWWASVMIKVCYMHDVVHDFCSLKAKKERFF
>Solyc_cer_TS238_04T000248.1
-----DELIEPTSSSFAEVTVGHEEDEAWIIGQLLDEHESELDVISIFGMPGVGKTTLANKVYNNTLVASHFHVRAKCTV
SQKYNKSKVLQEILQQVTG-SGGKESED--------------DLAEMLRVALYNKRYLIVLDDVWDIATGEMLMACFP-K
VKRGNRIILTSRSSKVGLQVKCHSDPLRLQLLTPEKSWDLFVKKVFGDEGSCPAELSEVGHQIVEKCKGLPLAIVLIAGV
IVR---G--KKKEKDFWLKIIHNLDSFISTNINL----VMQLSYDHLPCHLKPLLLYFATTQKSQRTPVSTLMQMWMAEG
LVDHD-----SLEETTQSYLDALISSSLIMV--DHIP--SWSKWWASVMIKVCYMHDVVHDFCSLKAKKERFF
>Solyc_cer_TS280_04T000249.1
-----DELIEPTSSSFAEVTVGHEEDEAWIIGQLLDEHESELDVISIFGMPGVGKTTLANKVYNNTLVASHFHVRAKCTV
SQKYNKSKVLQEILQQVTG-SGGKESED--------------DLAEMLRVALYNKRYLIVLDDVWDIATGEMLMACFP-K
VKRGNRIILTSRSSKVGLQVKCHSDPLRLQLLTPEKSWDLFVKKVFGDEGSCPAELSEVGHQIVEKCKGLPLAIVLIAGV
IVR---G--KKKEKDFWLKIIHNLDSFISTNINL----VMQLSYDHLPCHLKPLLLYFATTQKSQRTPVSTLMQMWMAEG
LVDHD-----SLEETTQSYLDALISSSLIMV--DHIP--SWSKWWASVMIKVCYMHDVVHDFCSLKAKKERFF
>Solyc_cer_TS39_04T000249.1
-----DELIEPTSSSFAEVTVGHEEDEAWIIGQLLDEHESELDVISIFGMPGVGKTTLANKVYNNTLVASHFHVRAKCTV
SQKYNKSKVLQEILQQVTG-SGGKESED--------------DLAEMLRVALYNKRYLIVLDDVWDIATGEMLMACFP-K
VKRGNRIILTSRSSKVGLQVKCHSDPLRLQLLTPEKSWDLFVKKVFGDEGSCPAELSEVGHQIVEKCKGLPLAIVLIAGV
IVR---G--KKKEKDFWLKIIHNLDSFISTNINL----VMQLSYDHLPCHLKPLLLYFATTQKSQRTPVSTLMQMWMAEG
LVDHD-----SLEETTQSYLDALISSSLIMV--DHIP--SWSKWWASVMIKVCYMHDVVHDFCSLKAKKERFF
>Sopim_TS439_04T000245.1
-----DELIEPTSSSFAEVTVGHEEDEAWIIGQLLDEHESELDVISIFGMPGVGKTTLANKVYNNTLVASHFHVRAKCTV
SQKYNKSKVLQEILQQVTG-SGGKESED--------------DLAEMLRVALYNKRYLIVLDDVWDIATGEMLMACFP-K
VKRGNRIILTSRSSKVGLQVKCHSDPLRLQLLTPEKSWDLFVKKVFGDEGSCPAELSEVGHQIVEKCKGLPLAIVLIAGV
IVR---G--KKKEKDFWLKIIHNLDSFISTNINL----VMQLSYDHLPCHLKPLLLYFATTQKSQRTPVSTLMQMWMAEG
LVDHD-----SLEETTQSYLDALISSSLIMV--DHIP--SWSKWWASVMIKVCYMHDVVHDFCSLKAKKERFF
>Solyc_TS60_04T000245.1
-----DELIEPTSSSFAEVTVGHEEDEAWIIGQLLDEHESELDVISIFGMPGVGKTTLANKVYNNTLVASHFHVRAKCTV
SQKYNKSKVLQEILQQVTG-SGGKESED--------------DLAEMLRVALYNKRYLIVLDDVWDIATGEMLMACFP-K
VKRGNRIILTSRSSKVGLQVKCHSDPLRLQLLTPEKSWDLFVKKVFGDEGSCPAELSEVGHQIVEKCKGLPLAIVLIAGV
IVR---G--KKKEKDFWLKIIHNLDSFISTNINL----VMQLSYDHLPCHLKPLLLYFATTQKSQRTPVSTLMQMWMAEG
LVDHD-----SLEETTQSYLDALISSSLIMV--DHIP--SWSKWWASVMIKVCYMHDVVHDFCSLKAKKERFF
>Solyc_TS629_04T000246.1
-----DELIEPTSSSFAEVTVGHEEDEAWIIGQLLDEHESELDVISIFGMPGVGKTTLANKVYNNTLVASHFHVRAKCTV
SQKYNKSKVLQEILQQVTG-SGGKESED--------------DLAEMLRVALYNKRYLIVLDDVWDIATGEMLMACFP-K
VKRGNRIILTSRSSKVGLQVKCHSDPLRLQLLTPEKSWDLFVKKVFGDEGSCPAELSEVGHQIVEKCKGLPLAIVLIAGV
IVR---G--KKKEKDFWLKIIHNLDSFISTNINL----VMQLSYDHLPCHLKPLLLYFATTQKSQRTPVSTLMQMWMAEG
LVDHD-----SLEETTQSYLDALISSSLIMV--DHIP--SWSKWWASVMIKVCYMHDVVHDFCSLKAKKERFF
>Solyc_TS692_04T000241.1
-----DELIEPTSSSFAEVTVGHEEDEAWIIGQLLDEHESELDVISIFGMPGVGKTTLANKVYNNTLVASHFHVRAKCTV
SQKYNKSKVLQEILQQVTG-SGGKESED--------------DLAEMLRVALYNKRYLIVLDDVWDIATGEMLMACFP-K
VKRGNRIILTSRSSKVGLQVKCHSDPLRLQLLTPEKSWDLFVKKVFGDEGSCPAELSEVGHQIVEKCKGLPLAIVLIAGV
IVR---G--KKKEKDFWLKIIHNLDSFISTNINL----VMQLSYDHLPCHLKPLLLYFATTQKSQRTPVSTLMQMWMAEG
LVDHD-----SLEETTQSYLDALISSSLIMV--DHIP--SWSKWWASVMIKVCYMHDVVHDFCSLKAKKERFF
>Solyc_TS80_04T000237.1
-----DELIEPTSSSFAEVTVGHEEDEAWIIGQLLDEHESELDVISIFGMPGVGKTTLANKVYNNTLVASHFHVRAKCTV
SQKYNKSKVLQEILQQVTG-SGGKESED--------------DLAEMLRVALYNKRYLIVLDDVWDIATGEMLMACFP-K
VKRGNRIILTSRSSKVGLQVKCHSDPLRLQLLTPEKSWDLFVKKVFGDEGSCPAELSEVGHQIVEKCKGLPLAIVLIAGV
IVR---G--KKKEKDFWLKIIHNLDSFISTNINL----VMQLSYDHLPCHLKPLLLYFATTQKSQRTPVSTLMQMWMAEG
LVDHD-----SLEETTQSYLDALISSSLIMV--DHIP--SWSKWWASVMIKVCYMHDVVHDFCSLKAKKERFF
>Sopim_PAS014479_00T011186.1
-----DELIEPTSSSFVEVTVGHEEDEAWIIGQLLDEHESELDVISIFGMPGVGKTTLANKVYNNTLVASHFHVRAKCTV
SQKYNKSKVLQEILQQVTG-SGGKESED--------------DLAEKLRVALYDKRYLIVLDDVWDIATGEMLMACFP-K
VKRGNRIILTSRSSKVGLQVKCHSDPLRLQLLTPEKSWDLFVKKVFGDEGSCPAELSEVGHQIVEKCKGLPLAIVLIAGV
IVR---G--KKKEKDFWLKIIHNLDSFISTNINL----VMQLSYDHLPCHLKPLLLYFATTQKSQRTPVSTLMQMWMAEG
LVDHD-----SLEETTQSYLDALISSSLIMV--DHIP--SWSKWWASVMIKVCYMHDVVHDFCSLKAKKERFF
>Solyc_cer_TS623_04T000245.1
-----DELIEPTSSSFVEVTVGHEEDEAWIIGQLLDEHESELDVISIFGMPGVGKTTLANKVYNNTLVASHFHVRAKCTV
SQKYNKSKVLQEILQQVTG-SGGKESED--------------DLAEKLRVALYNKRYLIVLDDVWDIATGEMLMACFP-K
VKRGNRIILTSRSSKVGLQVKCHSDPLRLQLLTPEKSWDLFVKKVFGDEGSCPAELSEVGHQIVEKCKGLPLAIVLIAGV
IVR---G--KKKEKDFWLKIIHNLDSFISTNINL----VMQLSYDHLPCHLKPLLLYFATTQKSQRTPVSTLMQMWMAEG
LVDHD-----SLEETTQSYLDALISSSLIMV--DHIP--SWSKWWASVMIKVCYMHDVVHDFCSLKAKKERFF
>HeroC
---------EPTSSSFVEVTVGHEEDEAWIIGQLLDEHESELDVISIFGMPGVGKTTLANKVYNNTLVASHFHVRAKCTV
SQKYNKSKVLQEILQQVTG-SGGKESED--------------DLAEKLRVALYNKRYLIVLDDVWDIATGEMLMACFP-K
VKRGNRIILTSRSSKVGLQVKCHSDPLRLQLLTPEKSWDLFVKKVFGDEGSCPAELSEVGHQIVEKCKGLPLAIVLIAGV
IVR---G--KKKEKDFWLKIIHNLDSFISTNINL----VMQLSYDHLPCHLKPLLLYFATTQKSQRTPVSTLMQMWMAEG
LVDHD-----SLEETTQSYLDALISSSLIMV--DHIP--SWSKWWASVMIKVCYMHDVVHDFCSLKAKKERFF
>Sopim_LA2093_00T011977.1
-----DELIEPTSSSFVEVTVGHEEDEAWIIGQLLDEHESELDVISIVGMPGVGKTTLANKVYNNTLVASHFHVRAKCTV
SQKYDKSKVLQEILQQVTG-SGGKESED--------------DLAEKLRVALYDKRYLIVLDDVWDIATGEMLMACFP-K
VKRGNRIILTSRSSKVGLQVKCHSDPLRLQLLTPEKSWDLFVKKVFGDEGSCPAELSEVGHQIVEKCKGLPLAIVLIAGV
IVR---G--KKKEKDFWLKIIHNLDSFISTNINL----VMQLSYDHLPCHLKPLLLYFATTQKSKRTPVSTLMQLWMAEG
LVDHD-----SLEETTQSYLDALISSSLIMV--DHIP--SWSKWWASVMIKVCYMHDVVHDFCSLKAKKERFF
>Solyc_TS117_04T000243.1
-----DELIEPTSSSFVEVTVGHEEDEAWIIGQLLDEHESELDVISIVGMPGVGKTTLANKVYNNTLVASHFHVRAKCTV
SQKYDKSKVLQEILQQVTG-SGGKESED--------------DLAEKLRVALYDKRYLIVLDDVWDIATGEMLMACFP-K
VKRGNRIILTSRSSKVGLQVKCHSDPLRLQLLTPEKSWDLFVKKVFGDEGSCPAELSEVGHQIVEKCKGLPLAIVLIAGV
IVR---G--KKKEKDFWLKIIHNLDSFISTNINL----VMQLSYDHLPCHLKPLLLYFATTQKSKRTPVSTLMQLWMAEG
LVDHD-----SLEETTQSYLDALISSSLIMV--DHIP--SWSKWWASVMIKVCYMHDVVHDFCSLKAKKERFF
>Solyc_TS117_04T000246.1
-----DELIEPTSSSFVEVTVGHEEDEAWIIGQLLDEHESELDVISIVGMPGVGKTTLANKVYNNTLVASHFHVRAKCTV
SQKYDKSKVLQEILQQVTG-SGGKESED--------------DLAEKLRVALYDKRYLIVLDDVWDIATGEMLMACFP-K
VKRGNRIILTSRSSKVGLQVKCHSDPLRLQLLTPEKSWDLFVKKVFGDEGSCPAELSEVGHQIVEKCKGLPLAIVLIAGV
IVR---G--KKKEKDFWLKIIHNLDSFISTNINL----VMQLSYDHLPCHLKPLLLYFATTQKSKRTPVSTLMQLWMAEG
LVDHD-----SLEETTQSYLDALISSSLIMV--DHIP--SWSKWWASVMIKVCYMHDVVHDFCSLKAKKERFF
>Sopim_PP_04T000231.1
--------------------------------------------LIVAEVTRVGKTTLANKVYNNTLVASHFNIRAKCTV
SQKYNKSKVLQEILQQVTG-SGGKESED--------------DLAEKLRVALYDKRYLIILDDVWDIATGEMLMACFP-K
VKRGNRIILTSRSSKVGLQVKCHSDPLRLQLLTPEKSWDLFVKKVFGDEGSCPAELSEVGHQIVEKCKGLPLAIVLIAGV
IVR---G--KKKEKDFWLKIIHNLDSFISTNINL----VMQLSYDHLPCHLKPLLLYFATTQKSKRTPVSMLMQLWMAEG
LVDHD-----SLEETTQSYLDALISSSLIMV--DHIP--SWSKWWASVMIKVCYMHDVVHDFCSLKAKKERFF
>HeroM
---------KLTSSSFVEVTVGHEEDEARIIGQLLDEHESELDVISIVGMPGVGKTTLANKVYNNKLVASHFKIRAKCTV
SQKYNKSKVLQEILQQVTG-SGGKESED--------------DLAEKLRVALYNKRYLIVLDDVWDIATGEMLMACFP-K
VKRGNRIILTSRSSKVGLQVKCHSDPLRLQLLTPEKSWDLFVKKVFGDEGSCPAELSEVGHQIVEKCKGLPLAIVLIAGV
IVR---G--KKKEKDFWLKIIHNLDSFISTNINL----VMQLSYDHLPCHLKPLLLYFATTQKSQRTPVSTLMQLWMAEG
FVDHD-----SLEEVTQSYLDALISSSLIMV--DHIP--SKSYWWTSLMIKVCYVHDVVHDFCSEKAKKEKFF
>Sopim_PAS014479_00T011183.1
------EPIVLTSSSFVEVTVGHEEDEAWIIGQLLDEHESELDVISIVGMPGVGKTTLANKVYNNTLVASHFNVRAKCTV
SQKYNKSKVLQEILQQVPHVSGGNESED--------------DLADKLRVALLDKRYLIVLDDVWDIATGEMLMACFP-K
VKRGNRIILTSRSSKVGLQVKCHSDPLHLQLLTSEKSWDLFVKKVFGDEGSCPAELSEVGHQIVEKCKGLPLAIVLIAGV
IDR---G--KKKEKDFWVKILYNLDSVISTNINL----VMQLSYDHLPCHLKPLLLYFARSQKSQRTPVSTLMQLWMAEG
FVDHD-----SLEEVTQSYLDALISSSLIMV--DHIP--SGSKWWTSVMIKVCYVHDVVHDFCSVKAKKEKFF
>Sopim_PP_04T000232.1
------EPIVLTSSSFVEVTVGHEEDEAWIIGQLLDEHESELDVISIVGMPGVGKTTLANKVYNNTLVASHFNVRAKCTV
SQKYNKSKVLQEILQQVPHVSGGNESED--------------DLADKLRVALLDKRYLIVLDDVWDIATGEMLMACFP-K
VKRGNRIILTSRSSKVGLQVKCHSDPLHLQLLTSEKSWDLFVKKVFGDEGSCPAELSEVGHQIVEKCKGLPLAIVLIAGV
IDR---G--KKKEKDFWVKILYNLDSVISTNINL----VMQLSYDHLPCHLKPLLLYFARSQKSQRTPVSTLMQLWMAEG
FVDHD-----SLEEVTQSYLDALISSSLIMV--DHIP--SGSKWWTSVMIKVCYVHDVVHDFCSVKAKKEKFF
>Solyc_cer_TS545_04T000246.1
------EPIVLTSSSFVEVTVGHEEDEAWIIGQLLDEHESELDVISIVGMPGVGKTTLANKVYNNTLVASHFNVRAKCTV
SQKYNKSKVLQEILQQVPHVSGGNESED--------------DLADKLRVALLDKRYLIVLDDVWDIATGEMLMACFP-K
VKRGNRIILTSRSSKVGLQVKCHSDPLHLQLLTSEKSWDLFVKKVFGDEGSCPAELSEVGHQIVEKCKGLPLAIVLIAGV
IDR---G--KKKEKDFWVKILYNLDSVISTNINL----VMQLSYDHLPCHLKPLLLYFARSQKSQRTPVSTLMQLWMAEG
FVDHD-----SLEEVTQSYLDALISSSLIMV--DHIP--SGSKWWTSVMIKVCYVHDVVHDFCSVKAKKEKFF
>Solyc_cer_TS623_04T000239.1
------EPIVLTSSSFVEVTVGHEEDEAWIIGQLLDEHESELDVISIVGMPGVGKTTLANKVYNNTLVASHFNVRAKCTV
SQKYNKSKVLQEILQQVPHVSGGNESED--------------DLADKLRVALLDKRYLIVLDDVWDIATGEMLMACFP-K
VKRGNRIILTSRSSKVGLQVKCHSDPLHLQLLTSEKSWDLFVKKVFGDEGSCPAELSEVGHQIVEKCKGLPLAIVLIAGV
IDR---G--KKKEKDFWVKILYNLDSVISTNINL----VMQLSYDHLPCHLKPLLLYFARSQKSQRTPVSTLMQLWMAEG
FVDHD-----SLEEVTQSYLDALISSSLIMV--DHIP--SGSKWWTSVMIKVCYVHDVVHDFCSVKAKKEKFF
>HeroH
---------VLTSSSFVEVTVGHEEDEAWIIGQLLDEHESELDVISIVGMPGVGKTTLANKVYNNTLVASHFNVRAKCTV
SQKYNKSKVLQEILQQVPHVSGGNESED--------------DLADKLRVALLDKRYLIVLDDVWDIATGEMLMACFP-K
VKRGNRIILTSRSSKVGLQVKCHSDPLHLQLLTSEKSWDLFVKKVFGDEGSCPAELSEVGHQIVEKCKGLPLAIVLIAGV
IDR---G--KKKEKDFWVKILYNLDSVISTNINL----VMQLSYDHLPCHLKPLLLYFARSQKSQRTPVSTLMQLWMAEG
FVDHD-----SLEEVTQSYLDALISSSLIMV--DHIP--SGSKWWTSVMIKVCYVHDVVHDFCSVKAKKEKFF
>C88_C04H1G003040.1
------DPIESTSSSFVEVTVGHEEDEARIISQLLDEHESELDVISIVGMPGLGKTTLANKVYNNTLVASHFNVRAKCTV
SQKYNKSKVLQEILQQVTG-LGGKESEN--------------DRAEKLRVALYDKRYLIVLDDVWDIATGEMLIACFP-K
VKRGNRIILTSRSSKVGLQVKCHSDPLHLQLLTPEKSWDLFVKRVF-EEGSCPAELSDVGHQIVEKCKGLPLAIVLISGV
IVR---G--KKKEKDLWLKIQHNLDSFISSNNNLQMMKVMQLSYDHLPCHLKPLLLYFARSQKSKRTPVSTLMQLWMAEG
LVDHD-----SLEEATQSYLDALISSSLIMV--DHVP--SESI-WRSVMIRACYVHDVVHDFCSVKAKKQKFF
>St2-St04G117380.1
------DPIESTSSSFVEVTVGHEEDEARIISQLLDEHESELDVISIVGMPGLGKTTLANKVYNNTLVASHFNVRAKCTV
SQKYNKSKVLQEILQQVTG-LGGKESEN--------------DRAEKLRVALYDKRYLIVLDDVWDIATGEMLIACFP-K
VKRGNRIILTSRSSKVGLQVKCHSDPLHLQLLTPEKSWDLFVKRVF-EEGSCPAELSDVGHQIVEKCKGLPLAIVLISGV
IVR---G--KKKEKDLWLKIQHNLDSFISSNNNLQMMKVMQLSYDHLPCHLKPLLLYFARSQKSKRTPVSTLMQLWMAEG
LVDHD-----SLEEATQSYLDALISSSLIMV--DHVP--SESI-WRSVMIRACYVHDVVHDFCSVKAKKQKFF
>St_PG4032_C00T056726.1
-----NDPIESTSSSFVEVTVGHEEDEARIISQLLDEHESELDVISIVGMPGLGKTTLANKVYNNTLVASHFNVRAKCTV
SQKYNKSKVLQEILQQVTG-SGGKESEN--------------DLAEKLRVALYDKRYLIVLDDVWDIATGEMLIACFP-K
VKRGNRIILTSRSSKVGLQVKCHSDPLHLQLLTPKKSWDLFVKRVF-EEGSCPAELSDVGHQIVEKCKGLPLAIVLIAGV
IVR---G--KKKEKDLWLKIQHNLDSFIYSNNNLQMMKVMQLSYDHLPCHLKPLLLYFARSQKSKRTPVSTLMQLWMAEG
LVDHD-----SLEEATQSYLDALISSSLIMV--DHVP--SESI-WRSVMIRACYVHDVVHDFCSVKAKKQKFF
>St_E4-63_C04T000379.1
---SSNEPIESTSSSFVEVTVGHEEDEARIISQLLDEHESELDVISIVGMPGLGKTTLANKVYNNTLVASHFNVRAKCTV
SQKYNKSKVLQEILQQVTG-SGGKESEN--------------DLAEKLRVALYDKRYLIILDDVWDIATGEMLIACFP-K
VKRGNRIILTSRSSKVGLQVKFHSDPLHLQLLTPEKSWDLFVKRVF-EEGSCPAELSDVGHQIIEKCKGLPLAIVLIAGV
IVR---G--KKKEKGLWLKIQHNLDSFISSNNNLQMMKVMQLSYDHLPCHLKPLLLYFARSQKSKRTPVSTLMQLWMAEG
LVDHD-----SLEEATQSYLDALISSSLIMV--DHVP--SESI-WTSVMIRACYVHDVVHDFCSVKAKKQKFF
>St_E86-69_C00T055208.1
---SSNEPIESTSSSFVEVTVGHEEDEARIISQLLDEHESELDVISIVGMPGLGKTTLANKVYNNTLVASHFNVRAKCTV
SQKYNKSKVLQEILQQVTG-SGGKESEN--------------DLAEKLRVALYDKRYLIILDDVWDIATGEMLIACFP-K
VKRGNRIILTSRSSKVGLQVKFHSDPLHLQLLTPEKSWDLFVKRVF-EEGSCPAELSDVGHQIIEKCKGLPLAIVLIAGV
IVR---G--KKKEKGLWLKIQHNLDSFISSNNNLQMMKVMQLSYDHLPCHLKPLLLYFARSQKSKRTPVSTLMQLWMAEG
LVDHD-----SLEEATQSYLDALISSSLIMV--DHVP--SESI-WTSVMIRACYVHDVVHDFCSVKAKKQKFF
>St_PG6246_C00T017970.1
---SSNEPIESTSSSFVEVTVGHEEDEARIISQLLDEHESELDVISIVGMPGLGKTTLANKVYNNTLVASHFNVRAKCTV
SQKYNKSKVLQEILQQVTG-SGGKESEN--------------DLAEKLRVALYDKRYLIILDDVWDIATGEMLIACFP-K
VKRGNRIILTSRSSKVGLQVKFHSDPLHLQLLTPEKSWDLFVKRVF-EEGSCPAELSDVGHQIIEKCKGLPLAIVLIAGV
IVR---G--KKKEKGLWLKIQHNLDSFISSNNNLQMMKVMQLSYDHLPCHLKPLLLYFARSQKSKRTPVSTLMQLWMAEG
LVDHD-----SLEEATQSYLDALISSSLIMV--DHVP--SESI-WTSVMIRACYVHDVVHDFCSVKAKKQKFF
>St_PG3003_C00T058653.1
---SSNEPIESTSSSFVEVTVGHEEDEARIIGQLLDEHESELDVISIVGMPGLGKTTLANKVYNNTLVASHFNVRAKCTV
SQKYSKSKVLQEILQQVTG-SGGKESEN--------------DLAEKLRVALYDKRYLIILDDVWDIATGEMLIACFP-K
VKRGNRIILTSRSSKVGLQVKCHSDPLHLQLLTPEKSWDLFVKRVF-EEGSCPAELSDVGHQIVEKCKGLPLAIVLIAGV
IVR---G--KKKEKDLWLKIQHNLDSFISSNNNLQMMKVMQLSYDHLPYHLKPLLLYFARSQKSTRTPVSTLMQLWMAEG
LVDHD-----SLEEATQSYLDALISSSLIMV--DHIP--SESI-WTSVMIRACYVHDVVHDFCSVKAKEEKFF
>C88_C04H1G003050.1
------DPIESTSSSFVEVTVGHEEDEARIISQLLDEHESELDVISIVGMPGLGKTTLANKVYNNTLVASHFNVRAKCTV
SQKYNKSKVLQEILQQVTG-SGGKESEN--------------DRAEKLRVALYDKRYLIVLDDVWDIATGEMLIACFP-K
VKRGNRIILTSRSSKVGLQVKCHSDPLHLQLLTPEKSWDLFVKRVF-EEGSCPAELSDVGHQIVEKCKGLPLAIVLISGV
IVR---G--KKKEKDLWLKIQHNLDSFISSNNNLQMMKVMQLSYDHLPCHLKPLLLYFARSQKSKRTPVSTLMQLWMAEG
LVDHD-----SLEEATQSYLDALISSSLIMV--DHVP--SESCSMMSVMIKVCYVHDVVHDFCSVKAKKEKLF
>C88_C04H1G003050.2
------DPIESTSSSFVEVTVGHEEDEARIISQLLDEHESELDVISIVGMPGLGKTTLANKVYNNTLVASHFNVRAKCTV
SQKYNKSKVLQEILQQVTG-SGGKESEN--------------DRAEKLRVALYDKRYLIVLDDVWDIATGEMLIACFP-K
VKRGNRIILTSRSSKVGLQVKCHSDPLHLQLLTPEKSWDLFVKRVF-EEGSCPAELSDVGHQIVEKCKGLPLAIVLISGV
IVR---G--KKKEKDLWLKIQHNLDSFISSNNNLQMMKVMQLSYDHLPCHLKPLLLYFARSQKSKRTPVSTLMQLWMAEG
LVDHD-----SLEEATQSYLDALISSSLIMV--DHVP--SESCSMMSVMIKVCYVHDVVHDFCSVKAKKEKLF
>C88_C04H1G003050.3
------DPIESTSSSFVEVTVGHEEDEARIISQLLDEHESELDVISIVGMPGLGKTTLANKVYNNTLVASHFNVRAKCTV
SQKYNKSKVLQEILQQVTG-SGGKESEN--------------DRAEKLRVALYDKRYLIVLDDVWDIATGEMLIACFP-K
VKRGNRIILTSRSSKVGLQVKCHSDPLHLQLLTPEKSWDLFVKRVF-EEGSCPAELSDVGHQIVEKCKGLPLAIVLISGV
IVR---G--KKKEKDLWLKIQHNLDSFISSNNNLQMMKVMQLSYDHLPCHLKPLLLYFARSQKSKRTPVSTLMQLWMAEG
LVDHD-----SLEEATQSYLDALISSSLIMV--DHVP--SESCSMMSVMIKVCYVHDVVHDFCSVKAKKEKLF
>St_PG6247_C00T029284.1
------DPIESTSSSFVEVTVGHEEDEARIISQLLDEHESELDVISIVGMPGLGKTTLANKVYNNTLVASHFNVRAKCTV
SQKYNKSKVLQEILQQVTG-SGGKESEN--------------DRAEKLRVALYDKRYLIVLDDVWDIATGEMLIACFP-K
VKRGNRIILTSRSSKVGLQVKCHSDPLHLQLLTPEKSWDLFVKRVF-EEGSCPAELSDVGHQIVEKCKGLPLAIVLISGV
IVR---G--KKKEKDLWLKIQHNLDSFISSNNNLQMMKVMQLSYDHLPCHLKPLLLYFARSQKSKRTPVSTLMQLWMAEG
LVDHD-----SLEEATQSYLDALISSSLIMV--DHVP--SESCSMMSVMIKVCYVHDVVHDFCSVKAKKEKLF
>St2-St04G119365.1
------DPIESTSSSFVEVTVGHEEDEARIISQLLDEHESELDVISIVGMPGLGKTTLANKVYNNTLVASHFNVRAKCTV
SQKYNKSKVLQEILQQVTG-SGGKESEN--------------DRAEKLRVALYDKRYLIVLDDVWDIATGEMLIACFP-K
VKRGNRIILTSRSSKVGLQVKCHSDPLHLQLLTPEKSWDLFVKRVF-EEGSCPAELSDVGHQIVEKCKGLPLAIVLISGV
IVR---G--KKKEKDLWLKIQHNLDSFISSNNNLQMMKVMQLSYDHLPCHLKPLLLYFARSQKSKRTPVSTLMQLWMAEG
LVDHD-----SLEEATQSYLDALISSSLIMV--DHVP--SESCSMMSVMIKVCYVHDVVHDFCSVKAKKEKLF
>St_PG6242_C00T035404.1
-----NDPIESTSSSFVEVTVGHEEDEARIISQLLDEHESELDVISIVGMPGLGKTTLANKVYNNTLVASHFNVRAKCTV
SQKYNKSKVLQEILQQVTG-SGGKESEN--------------DLAEKLRVALYDKRYLIVLDDVWDIATGEMLIACFP-K
VKRGNRIILTSRSSKVGLQVKCHSDPLHLQLLTPEKSWDLFVKRVF-EEGSCPAELSDVGHQIVEKCKGLPLAIVLIAGV
IVR---G--KKKEKDLWLKIQHNLDSFISSNNNLQMMKVMQLSYDHLPCHLKPLLLYFARSQKSKRTPVSTLMQLWMAEG
LVDHD-----SLEEATQSYLDALISSSLIMV--DHVP--SESCSMMSVMIKVCYVHDVVHDFCSVKAKKEKLF
>St_PG4041_C00T037230.1
------YPIESTSSSFVEVAVGHEEDEARIISQLLDEHESELDVISIVGMPGLGKTTLANKVYSNTLVANHFNVRAKCTV
SQKYSKSKVLQEILQQVTG-SGGKEGED--------------DLAEKLRVALYDKRYLIFLDDVWDIATGEMLIACFP-K
VKRGNRIILTSRSSKVGLQVKCHSDPLHLQLLTPEKSWDLFVKKVF-EEGSCPAELSDVGHQIVEKCKGLPLAIVLIAGV
IVR---G--KKKEKDWWLKIQHNLDSFISSNNNLQMMKVMQLSYDHLPCHLKPLLLYFARSQKSKRTPVSTLMQLWMAEG
LVDHD-----SLEEATQSYLDALISNSLIMV--DHIP--SKSI--MFVTIRACYVHDVVHDFCSVKAKKEKFF
>St_PG5062_C00T047827.1
---SSNKPIESTPSSFVEVTVGHEEDEAWIIGQLLDEHESELDVISIVGMPGLGKTTLANKVYNNTLVASHFNVRAKCTV
SQKFNKSKVLQEILQQVTG-SGGKESEN--------------DLAKKLRVALYDKRYLIVLDDVWDIATGEMLIACFP-K
VKRGNRIILTSRSSKVGLPVKCHSDPLHLQLLTPKKSWDLFVNRVFG-EGSCPAELSDVGHKIVEKCQGLPLAVVLIAGV
IV----S--KQKEKDLCLKIQHNLDSFVSANINLQMMKVMQLSYDHLPYHLKPLLLYFARSKKSKRTPVSTLMQLWMAEG
LVDHD-----SLEEATQSYLDALISSSLIMV--DHIP--SDSI-WTSVMIRACYLHDVVHNFCSVKAKKEKFF
>St_E86-69_C04T000379.1
---SSNEPIESTSSSFVEVTVGHEEDEAQIIGQLLDEHESELDVISIVGMPGLGKTTLANKVYNNTLVASHFNVRAKCTV
SQKYNKSKVLQEILRQVTG-SGGKESED--------------DLAEKLRLALYDKRYLIVLDDVWDIETGEMLIACFP-K
VKRGNRIILTSRSSKVGLQVKCHSDPLHLQILTPEKSWDLFVKRVFG-EGSCPAELSEVGHQIVEKCQGLPLAIVLIAGV
IVR---G--KKKEKDLWLQIQDNLDYFISAKNNLEMMKVMQLSYDHLPHHLKPLLLYLGGYRKSKRTPVSTLIQLWMAEG
LVDHD-----SSEERTQSYLDALISSSLIMV--DHIP--SESISMISVMIKVCYMHDVVHDFCSVKAKKEKFF
>He2-St04G118150.1
---SSNEPIESTSSSFVEVTVGHEEDEAQIIGQLLDEHESELDVISIVGMPGLGKTTLANKVYNNTLVASHFNVRAKCTV
SQKYNKSKVLQEILRQVTG-SGGKESED--------------DLAEKLRLALYDKRYLIVLDDVWDIETGEMLIACFP-K
VKRGNRIILTSRSSKVGLQVKCHSDPLHLQILTPEKSWDLFVKRVFG-EGSCPAELSEVGHQIVEKCQGLPLAIVLIAGV
IVR---G--KKKEKDLWLQIQDNLDYFISAKNNLEMMKVMQLSYDHLPHHLKPLLLYLGGYRKSKRTPVSTLIQLWMAEG
LVDHD-----SSEERTQSYLDALISSSLIMV--DHIP--SESISMISVMIKVCYMHDVVHDFCSVKAKKEKFF
>St_PG4042_C00T010089.1
---SSNEPIESTSSSFVEVTVGHEEDEAQIIGQLLDEHESELDVISIVGMPGLGKTTLANKVYNNTLVASHFNVRAKCTV
SQKYNKSKVLQEILRQVTG-SGGKESED--------------DLAEKLRLALYDKRYLIVLDDVWDIETGEMLIACFP-K
VKRGSRIILTSRSSKVGLQVKCHSDPLHLQILTPEKSWDLFVKRVFG-EGSCPAELSEVGHQIVEKCQGLPLAIVLIAGV
IVR---G--KKKEKDLWLQIQDNLDYFISAKNNLEMMKVMQLSYDHLPHHLKPLLLYFGGYRKSKRTPVSTLIQLWMAEG
LVDHD-----SSEERTQSYLDALISSSLIMV--DHIP--SESISMISVMIKVCYMHDVVHDFCSVKAKKEKFF
>St_PG4042_C00T010031.1
---SSNEPIESTSSSFVEVTVGHEEDEAQIIGQLLDEHESELDVISIVGMPGLGKTTLANKVYNNTLVASHFNVRAKCTV
SQKYNKSKVLQEILRQVTG-SGGKESED--------------DLAEKLRLALYDKRYLIVLDDVWDIETGEMLIACFP-K
VKRGNRIILTSRSSKVGLQVKCHSDPLHLQILTPEKSWDLFVKRVFG-EGSCPDELSEVGHQIVEKCQGLPLAIVLIAGV
IVR---G--KKKEKDLWLQIQDNLDYFISAKNNLEMMKVMQLSYDHLPHHLKPLLLYFGRYPKSKRTPVSTLIQLWMAEG
LVDHD-----SSEERTQSYLDALISSSLIMV--DHIP--SESISMISVMIKVCYMHDVVHDFCSVKAKKEKFF
>St_PG4042_C00T010058.1
---SSNEPIESTSSSFVEVTVGHEEDEAQIIGQLLDEHESELDVISIVGMPGLGKTTLANKVYNNTLVASHFNVRAKCTV
SQKYNKSKVLQEILRQVTG-SGGKESED--------------DLAEKLRLALYDKRYLIVLDDVWDIETGEMLIACFP-K
VKKGNRIILTSRSSKVGLQVKCHSDPLHLQILTPEKSWDLFVKRVFG-EGSCPDELSEVGHQIVEKCQGLPLAIVLIAGV
IVR---G--KKKEKDLWLQIQDNLDYFISAKNNLEMMKVMQLSYDHLPHHLKPLLLYFGRYPKSKRTPVSTLIQLWMAEG
LVDHD-----SSEERTQSYLDALISSSLIMV--DHIP--SESISMISVMIKVCYMHDVVHDFCSVKAKKEKFF
>St_PG4042_C00T010100.1
---SSNEPIESTSSSFVEVTVGHEEDEAQIIGQLLDEHESELDAISIVGMPGLGKTTLANKVYNNTLVASHFNVRAKCTV
SQKYNKSKVLQEILRQVTG-SRGKESED--------------DLAENLRLALYDKRYLIVLDDVWDIETGEMLIACFP-K
VKRGNRIILTSRSSKVGLQVKCHSDPLHLQILTPEKSWDLFVKRVFG-EGSCPAEQSEVGHQIVEKCQGLPLAIVLIAGV
IAR---G--KKKEKDLWLQIQDNLDYFISAKNNLEMMKVMQLSYDHLPHHLKPLLLYFGRYRKSKRTPVSTLIQLWMAEG
LVDHD-----SSEERTQSYLDALISSSLIMV--DHIP--SESISMISVMIKVCYMHDVVHDFCSVKAKKEKFF
>St_PG4042_C00T072921.1
--KSSNEPIESTSSSFVEVTVGHEEDEARIIDQLLDEHESEFDVISIVGMPGLGKTTLANKVYNNTLVASHFNVRAKCTV
SQKYNKLKVLQEILQQVTG-TGGKESED--------------DPAEKLRVALYDKRYLIVLDDVWDTTTGEMLIACFP-K
VKRGNRIILTSRSSKVGLQVKCHSDPLHLQLLTPEKSWKLFVKRVFG-EGSCPAELSEVGLQIVEKCQGLPLAIVLIAGV
IVRGRER--KKKEKDLWLQIQHNLDSLISAKNNLEMMKVMQLSYDHLPHHLKPLLLYFGRYRKSKRTPVSTLIQLWMAEG
LVDHD-----SSEEATQSYLDALISSSLIMV--DHIP--SKSIPMMSVMIKLCYMHDVVHDFCSVKVKKEKFF
>St_PG3005_C00T056865.1
---SSNEPIESTSSSFVEVTIGHEEDEARIIGQLLDEHESELDVISIVGMPGLGKTTLANKVYNNTLVASHFNVRAKCTV
SQKYNKSKVLREILWQVTG-SGGKENED--------------DLAEKLRVALYDKRYLIVLDDVWDIATGEMFIACFP-K
VKRGNRIILTSRSSKVGLQVKCHSYPLHLQILTPEKSWDLFVKKVFGDEGSCPAELSEVGHQIVEKCQGLPLAIVLIAGV
IVR---G--KKKEKDLWLQIEHNLDSFISSNNNLQMMKVMQLSYDHLPCHLKPLLLYFATSQKSERTPVSTLMQLWMAEG
LVDDN-----SLEDVTQSYLDALISSSLIMV--DHIPSDSESIWMMPVMIKVCYMHDVVHDFCSVKAEKEKFF
>St_PG3023_C00T066584.1
------EPIELTSSSFVEVTVGHEEDEAQIICQLLDEHESELDVISIVGMPGLGKTTLANKVYNNTLVASHFNVRAKCTV
SQKYNKSKVLREILRQVTG-SGGKENED--------------DLAEKLRVALYDKRYLIVLDDVWDIATGEMFIACFP-K
VKRGNRIIITSRSSKVGLQVKCHSDPLHLQLLTPEKSWDLFVKKVFGDEGSCPAELSEVGHQIVEKCQGLPLAIVLIAGV
IVR---G--KKKEKDLWLQIEHNLDSFISSNNNLQMTKVMQLSYDHLPCHLKPLLLYFATSQKNERTPVSTLMQLWMAEG
LVDDN-----SLEDVTQSYLDALISSSLIMV--DHIASNSESIWMMPVMIEVCYMHDVVHDFCSVKAEKEKFF
>St_PG4017_C00T009073.1
---SSNEPIESTSSSFVEVTIGHEEDEAQIIGQLLDEHESELDVISIVGMPGLGKTTLANKVYNNTLVANHFNVRAKCTV
SLNYNKSKVLQEILQQVTG-SGGNESED--------------DLAENLRVALYNKRYLIVLDDVWDIETGEMLIACFP-K
VKRGNRIILTSRSSKVGLQVKCHSDPLHLQLLTPEKSWDLFVKKVFGDEGSCPAELSEVGHQIVEKCQGLPLAIVLIAGV
IVR---G--KKKEKDSWLQIEHNLDSFISANINLQMMKVMQLSYDHLPCHLKPLLLYFARSQKSKRTPVSTLMQLWMAEG
LVDDD-----SLEDVTQSYLDALISSNLIMVDHDHIPSDSESIWITHVMIQVCYMHDVVHDFCSVKAEKEKFF
>St_PG4042_C00T010028.1
---FSDEPIESTSSSFVEVTVGHEEDEARIIGQLLDEHESELDVISIVGMPGLGKTTLANKVYNNILVASHFNVHAKCTV
SQKYNKSKVLREILQQVTA-LEEKGSED--------------DLAEKLRRALLDKRYLIVLDDVWDIATGEMLIACFP-K
VNRGNRIILTSRSSKVGLQVKCHSDPLHLQLLTPEKSWDLFVKKVFGDEGSCPAELSEVGRQIVEKCKGLPLAIVLIAGV
IVRGREG--KKKEKDLWLQIEHNLDSFISSNNNSQMMKVVQLSYDHLPCHLKPLLLYFARSQKSKRTPVSTLMQLWMAEG
LVDHD-----SLEEATQSYLDALISSSLIMV--DHIP--SESIWWTSVMIKVCYMHDVVHDFCSVKAKKEKFF
>St_PG6002_C00T074141.1
-ANSSDEPIESTSSPFVEVTVGHEEDEARIIGQLLDEHESELDVISIVGMPGLGKTTLANKVYNNTLVASHFNVRAKCTV
SQKYNKSKVLREILQQVTD-SEEKVSED--------------DLAEKLRRALLDKRYLIVLDDVWDIATGEMLIACFP-K
LKRGNRIILTSRSSKVGLQVKCHSDPLHLQLLTPKKSWDLFEKRVFGEQGSCPAELSEVGHQIVEKCKGLPLAIVLIAGV
IVR---G--KKKKKNLWLQIEHNLDFFISSNNNSQMMKVVQLSYDHLPCHLKPLLLYFARSQKSKRTPVSTLMQLWMAEG
LVDHD-----SLEEATQTYLDALISSSLIMV--DHIP--SESIWWTSVMIKVCYMHDVVHDFCSVKAKKEKFF
>St1-St04G115965.1
-ANSSDEPIESTSSPFVEVTVGHEEDEARIIGQLLDEHESELDVISIVGMPGLGKTTLANKVYNNTLVASHFNVRAKCTV
SQKYNKSKVLREILQQVTD-SEEKVSED--------------DLAEKLRRALLDKRYLIVLDDVWDIATGEMLIACFP-K
LKRGNRIILTSRSSKVGLQVKCHSDPLHLQLLTPKKSWDLFEKRVFGEQGSCPAELSEVGHQIVEKCKGLPLAIVLIAGV
IVR---G--KKKKKNLWLQIEHNLDFFISSNNNSQMMKVVQLSYDHLPCHLKPLLLYFARSQKSKRTPVSTLMQLWMAEG
LVDHD-----SLEEATQTYLDALISSSLIMV--DHIP--SESIWWTSVMIKVCYMHDVVHDFCSVKAKKEKFF
>St_PG4042_C00T010038.1
---SSNEPIESTSSSFVEVTVGHEEDEAQIIGQLLDEHESELDVISIVGMPGLGKTTLAYKVYNNTLVASHFNVRAKCTV
SQKYNKSKVLQEILQQVTA-SEKKESEDDLAKKQRRVVESEEDLAEKLRKALLDKRYLIVLDDVWDIATGEMLIACFP-K
VKIGNRIILTSRNSKVGLQVKCHSDPLHLQLLTPEKSWDLFVKKVFGDEGSCPAELSEVGRQIVEKCKGLPLAIVLIAGV
IVRGREG--KKKEKDFWLKIQDNLDSFISSNNNLQMMKVMQLSYDHLPCHLKPLLLYFARSQKSKRTPVSTLIQLWMAEG
LVDHD-----SLEEATQSYLDALISSSLIMV--DHIP--CKKYWLTSVMIKVCYMHDVVHDFCSVKAKKENFF
>St_PG5076_C00T045672.1
---SSNEPIESTSSSFVEVTVGHEEDEAQIIGQLLDEHESELDVISIVGMPGLGKTTLANKVYNNTLVASHFNVRAKCTV
SQKYNKSKVLQEILQQVTA-SEEKESEG--------------DLAEKLRKALLDKRYLIVLDDVWDIATGEMLIACFP-K
VKRGNRIILTSRSSKVGLQVKCHSDPLHLQLLTPEKSWDLFVKKVFGDEGSCPAELSEVGRQIVEKCKGLPLAIVLIAGV
IVRGRKG--KKKEKDFWLKIQDNLDSFISSNNNLQMMKVMQLSYDHLPCHLKPLLLYFARSQKSKRTPVSTLIQLWMAEG
LVDHD-----SLEEATQSYLDALISSSLIMV--DHIP--CEKNWLASVMIKVCYMHDVVHDFCSVKAKKEIFF
>St_PG5076_C00T045690.1
---SSNEPIESTSSSFVEVTVGHEEDEAQIIGQLLDEHESELDVISIVGMPGLGKTTLANKVYNNTLVASHFNVRAKCTV
SQKYNKSKVLQEILQQVTA-SEEKESEG--------------DLAEKLRKALLDKRYLIVLDDVWDIATGEMLIACFP-K
VKRGNRIILTSRSSKVGLQVKCHSDPLHLQLLTPEKSWDLFVKKVFGDEGSCPAELSEVGRQIVEKCKGLPLAIVLIAGV
IVRGRKG--KKKEKDFWLKIQDNLDSFISSNNNLQMMKVMQLSYDHLPCHLKPLLLYFARSQKSKRTPVSTLIQLWMAEG
LVDHD-----SLEEATQSYLDALISSSLIMV--DHIP--CEKNWLASVMIKVCYMHDVVHDFCSVKAKKEKLF
>St_PG6243_C00T009013.1
---SSNEPIESTSSSFVEVTVGHEEDEAQIIGQLLDEHESELDVISIVGMPGLGKTTLANKVYNNTLVASHFNVRAKCTV
SQKYNKSKVLQEILQQVTA-SEEEESEG--------------DLAEKLRKALLDKRYLIVLDDVWDIATGEMLIACFP--
-------------------------------------------KVFGDEGSCPAELSEVGRQIVEKCKGLPLAIVLIAGV
IVRGRKG--KKKEKDFWLKIQDNLDSFISSNNNLQMMKVMQLSYDHLPCHLKPLLLYFARSQKSKRTPVSTLIQLWMAEG
LVDHD-----SLEEATQSYLDALISSSLIMV--DHIP--CEKNWLASVMIKVCYMHDVVHDFCSVKAKKENFF
>St_PG4060_C00T016732.1
---SSNEPIESTSSSFVEVTVGHEEDEARIIGQLLDENESELDVISIVGMPGLGKTTLANKVYNNTLVASHFNVRAKCTV
SQKYNKSKVLQEILHQVPHVSGGNESED--------------DPADKLRRALLDKRYLIVLDDVWDTATGEMLIACFP-K
VKRGNRIILTSRSSKVGLQVKCHSDPLHLQLLTPEKSWDLFVRKVFGDEGSCPAELSEVGHQIVEKCKGLPLAIVLIAGV
IVRGREG--KKKEKDLWLQIEHNLDSFISSNNNSQMMKVMQLSYDHLPCHLKPLLLYFARSQKSKRTPVSTLMQLWMAEG
FVDHD-----SSEEVTQSYLDALISSSLIMV--DHIP--SESIWWTSVMIKVCYMHDVVHDFCSVKAKKEKFF
>St_PG4060_C00T050005.1
---SSNEPIESTSSSFVEVTVGHEEDEARIIGQLLDENESELDVISIVGMPGLGKTTLANKVYNNTLVASHFNVRAKYTV
SQKYNKSKVLQEILHQVPHVSGGNESED--------------DPADKLRRALLDKRYLIVLDDVWDTATGEMLIACFP-K
VKRGNRIILTSRSSKVGLQVKCHSDPLHLQLLTPEKSWDLFVRKVFGDEGSCPAELSEVGHQIVEKCKGLPLAIVLIAGV
IVRGREG--KKKEKDLWLQIEHNLDSFISSNNNSQMMKVMQLSYDHLPCHLKPLLLYFARSQKSKRTPVSTLMQLWMAEG
FVDHD-----SSEEVTQSYLDALISSSLIMV--DHIP--SESIWWTSVMIKVCYMHDVVHDFCSVKAKKEKFF
>St_PG4017_C00T009066.1
-AKSSDESIESTSSSFVEVTVGHEEDEARIIGQLLDEHESELDVISIVGMPRLGKTTLANKVYNNTLVASHFNVRAKCTV
SQKYNKSKVLQEILQQVTG-SGGKESEN--------------DLAEKLRVALYDKRYLIVLDDVWDIATGEMLIACFP-K
VKRGNRIILTSRSSKVGLQVKCHSDPLHLQLLTPEESWDLFVKKVFGDEGSCPAKLSEVGHQIVEKCKGLPLAIVLIAGV
IVRGREG--KKKEKDFWLKIQDNLDSFISSNNNLQMMK--------------------------------------MAEG
LVDHD-----SLEEATQSYLDALTSSSLIMV--DHIP--CKKIWLTSVMIKVCYMHDVVHDFCSVKAKKEIFF
>C88_C04H3G073280.1
------EPIELTSSSFVEVTVGHEEDEARIIGQLLDEHESELDVISIVGMPGLGKTTLANKVYNNTLVASHFNVRAKCTV
SQKYNKSKVLQEILQQVPHVSGGNKSED--------------DPADKLRRALLDKRYLIVLDDVWDTATGEMLIACFP-K
VKRGNRIILTSRDSKVGLQVKCHSVPLHLQLLTPEKSWDLFVKKVFGDEGSCPAELSEVGHQIVEKCQGLPLAIVLIAGV
IVR---G--KTKEKDLWLQIQDNLDSLISAKNNLEMMKVMQLSYDHLPHHLKPLLLYFGRYRKSKRTPVSTLIQLWMAEG
LVDHD-----SSEEGTQSYLDALISSSLIMM--DHIP--YESSEPFSVMIKVCYVHDVVHDFCSVKAKKEKLF
>St_PG6247_C00T067441.1
------EPIELTSSSFVEVTVGHEEDEARIIGQLLDEHESELDVISIVGMPGLGKTTLANKVYNNTLVASHFNVRAKCTV
SQKYNKSKVLQEILQQVPHVSGGNKSED--------------DPADKLRRALLDKRYLIVLDDVWDTATGEMLIACFP-K
VKRGNRIILTSRDSKVGLQVKCHSVPLHLQLLTPEKSWDLFVKKVFGDEGSCPAELSEVGHQIVEKCQGLPLAIVLIAGV
IVR---G--KTKEKDLWLQIQDNLDSLISAKNNLEMMKVMQLSYDHLPHHLKPLLLYFGRYRKSKRTPVSTLIQLWMAEG
LVDHD-----SSEEGTQSYLDALISSSLIMM--DHIP--YESSEPFSVMIKVCYVHDVVHDFCSVKAKKEKLF
>St_PG6055_C00T069620.1
------EPIELTSSSFVEVTVGHEEDEARIIGQLLDEHESELDVISIVGMPGLGKTTLANKVYNNTLVASHFNVRAKCTV
SQKYNKSKVLQEILQQVPHVSGGNESED--------------DPADKLRRALLDKRYLIILDDVWDTATGEMFIACFP-K
VKRGNRIILTSRNSKVGLQVKCHSDPLHLQLLTPEKSWDLFVKKVFGDEGSCPAELSEVGHQIVEKCKGLPLAIVLIAGV
IVR---G--KKKEKDLWLQIQDNLDSFISAKNNLEMMKVMQLSYDHLPHHLKPLLLYFGRYRKSKRTPVSTLIQLWMAEG
LVDHD-----SSEEGTQSYLDALVSSSLIMM--DHIP--YESREPFSVMIKVCYVHDVVHDFCSVKAKKEKLF
>St_PG6059_C00T052770.1
------EPIELTSSSFVEVTVGHEEDEARIIGQLLDEHESELDVISIVGMPGLGKTTLANKVYNNTLVASHFNVRAKCTV
SQKYNKSKVLQEILQQVPHVSGGNESED--------------DPADKLRRALLDKRYLIILDDVWDTATGEMFIACFP-K
VKRGNRIILTSRNSKVGLQVKCHSDPLHLQLLTPEKSWDLFVKKVFGDEGSCPAELSEVGHQIVEKCKGLPLAIVLIAGV
IVR---G--KKKEKDLWLQIQDNLDSFISAKNNLEMMKVMQLSYDHLPHHLKPLLLYFGRYRKSKRTPVSTLIQLWMAEG
LVDHD-----SSEEGTQSYLDALVSSSLIMM--DHIP--YESREPFSVMIKVCYVHDVVHDFCSVKAKKEKLF
>St_PG6148_C00T049698.1
------EPIELTSSSFVEVTVGHEEDEARIIGQLLDEHESELDVISIVGMPGLGKTTLANKVYNNTLVASHFNVRAKCTV
SQKYNKSKVLQEILQQVPHVSGGNESED--------------DPADKLRRALLDKRYLIILDDVWDTATGEMFIACFP-K
VKRGNRIILTSRNSKVGLQVKCHSDPLHLQLLTPEKSWDLFVKKVFGDEGSCPAELSEVGHQIVEKCKGLPLAIVLIAGV
IVR---G--KKKEKDLWLQIQDNLDSFISAKNNLEMMKVMQLSYDHLPHHLKPLLLYFGRYRKSKRTPVSTLIQLWMAEG
LVDHD-----SSEEGTQSYLDALVSSSLIMM--DHIP--YESREPFSVMIKVCYVHDVVHDFCSVKAKKEKLF
>St_PG6163_C00T060161.1
------EPIELTSSSFVEVTVGHEEDEARIIGQLLDEHESELDVISIVGMPGLGKTTLANKVYNNTLVASHFNVRAKCTV
SQKYNKSKVLQEILQQVPHVSGGNESED--------------DPADKLRRALLDKRYLIILDDVWDTATGEMFIACFP-K
VKRGNRIILTSRNSKVGLQVKCHSDPLHLQLLTPEKSWDLFVKKVFGDEGSCPAELSEVGHQIVEKCKGLPLAIVLIAGV
IVR---G--KKKEKDLWLQIQDNLDSFISAKNNLEMMKVMQLSYDHLPHHLKPLLLYFGRYRKSKRTPVSTLIQLWMAEG
LVDHD-----SSEEGTQSYLDALVSSSLIMM--DHIP--YESREPFSVMIKVCYVHDVVHDFCSVKAKKEKLF
>St_PG5062_C00T047831.1
-----NEPIELTSSSFVEVTVGHEEDEARIIGQLLDEHESELDVISIVGMPGLGKTTLANKVYNNTLVASYFNVRAKCTV
SQKYNKSKVLQEILQQVSHVSGGNESED--------------DPADKLRRALLDKRYLIVLDDVWDTATGEMLIACFP-K
VKRGNRIILTSRNSKVGLQVKCHSDPLHLQLLTPEKSWDLFVKKVFGDEGSCPAELSEVGHQIVEKCQGLPLAIVLIAGV
IVR---G--KKKEKDLWLQIQDNLDSFISAKNNLEMMKVMQLSYDHLPHHLKPLLLYFGRYRKSKRTPVSTLIQLWMAEG
LVDHD-----SSEEGTQSYLDALISSSLIMM--DHIP--CESRVPFSVMIKVCYVHDVVHDFCSVKAKKEKLF
>St_PG4042_C00T072952.1
-------PIELTSSFFVEVTVGHEEDEARIIGQLLDEHEFELDVISIVGMPGLGKTTLANKVYNNTLVASYFNVRAKCTV
SQKYNKSKVLQEILQQVPHVSGGNESED--------------DPADKLRRALLDKRYLIVLDDVWDTATGEMLIACFP-K
VKRGNRIILTSRNSKVGLQVKCHSDPLHLQLLTPEKSWELFVKKVFGDEGSCPAELSEVGHQIVEKCQGLPLAIVLIAGV
IVR---G--KKKEKDLWLQIQDNLDSLISTKNNLEMMKVMQLSYDHLPHHLKPLLLYFGRYRKSKRTPVSTLIQLWMAEG
LVDHD-----SSEEGTQSYLDALISSSLIMM--DHIP--CESSEPFSVMIKVCYVHDVVHDFCSVKAKKEKLF
>St_PG6090_C00T014268.1
-----NEPIELTSSSFVEVTVGHEEDEARIIGQLLDEHESELDVISIVGMPGLGKTTLANKVYNNTLVASYFNVRAKCTV
SQKYNKSKVLQEILQQVPHVSGGNESED--------------DPADKLRRALLDKRYLIVLDDVWDTATGEMLIACFP-K
VKRGNRIILTSRNSKVGLQVKCHSDPLHLQLLTPEKSWDLFVKKVFGDEGSCPAELSEVGHRIVDKCQGLPLAIVLIAGV
IVR---G--KKKEKDLWLQIQDNLDSLISAKNNLEMMKVMQLSYDHLPHHLKPLLLYFGRYRKSKRTPVSTLIQLWMAEG
LVDHD-----SSEEGTQSHLDALISNSLIMM--DHIL--CKSSAPFYFMIKVCYVHDVVHDFCSVKAKKEKLF
>St_PG6225_C00T062915.1
-----NEPIELTSSSFVEVTVGHEEDEARIIGQLLDEHESELDVISIVGMPGLGKTTLANKVYNNTLVASYFNVRAKCTV
SQKYNKSKVLQEILQQVPHVSGGNESED--------------DPADKLRRALLDKRYLIVLDDVWDTATGEMLIACFP-K
VKRGNRIILTSRNSKVGLQVKCHSDPLHLQLLTPEKSWDLFVKKVFGDEGSCPAELSEVGHRIVDKCQGLPLAIVLIAGV
IVR---G--KKKEKDLWLQIQDNLDSLISAKNNLEMMKVMQLSYDHLPHHLKPLLLYFGRYRKSKRTPVSTLIQLWMAEG
LVDHD-----SSEEGTQSHLDALISNSLIMM--DHIL--CKSSAPFYFMIKVCYVHDVVHDFCSIKAKKEKLF
>St_PG5068_C04T000055.1
-------PIELTSSSFVEVTVGHEEDEARIIGQLLDEHESELDVISIVGMPGLGKTTLANK-------------------
-----------EILQQVPHVSGGNDSED--------------DPADKLRRALLDKRYLIILDDVWDTATGEMFIACFP-K
VKRGNRIILTSRNSKVGLQVKCHSEPLHLQLLTPEKSWDLFVKKVFGDEGSCPVELSEVGHQIVEKCKGLPLAIVLIAGV
IVR---G--KKKEKDLWIQIQDNLDSFISAKNNLEMMKVMQLSYDHLPHHLKPLLLYFGRYRKSKRTPVSTLIQFWMAEG
LVDHD-----SSEEGIQSYLDALVSSSLIMM--DHIP--YESSEPFSVMIKVCYVHDVVHDFCLVKAKKEKLF
>St_PG4049_C00T033858.1
------EPIELTSSSFVEVTVGHEEDEPRIIGQLLDEHESELDVISIVGMPGLGKTTLANKVYNNTLVSSYFDVRGKCTV
SQKYNKSKVLQEILQQVPHVSGGNESED--------------DPADKLRRALLDKRYLIVLDDVWDTATGEMLIACFP-K
VKRGNRIILTSRNSKVGLQVKCHSDPLHLQLLTPEKSWELFVKKVFGDEGSCPAELSEVGHQIVDKCQGLPLAIVLIAGV
IVR---G--KKKEKDLWLQIQDNLDSLISAKNNLEMMKVMQLSYDHLPHHLKPLLLYFGRYRKSKRTPVSTLIQLWMAEG
LVDHD-----SSEEGTQSYLDALISSSLIMV--EHRQ--DKRTWPFSVMIKVCYVHDVVHDFCSVKAKKEKLF
>St1-St04G116835.1
-----NEPIELTSSSFVEVTVGHEEDEARIIGQLLDEHESELDVISYVGMLGLGKTTLANKVYSNTLVASHFNVGAKCTV
SQKYNKSKVLQEILQQVPHVSGGNESED--------------DPADKLRRALLDKRHLIVLDDVWDTATGEMLIACFP-K
VKRGNRIILTSRNS-----------------------------KVFGDEGSCPAELSEVGHQIVDKCQGLPLAIVLIAGV
IVR---G--KKKEKDLWLQIQDNLNSLISAKNNLEMMKVMQLSYDHLPHHLKPLLLYFGRYRKSKRTPVSTLIQLWMAEG
LVDHD-----SSEEGTQSYLDALISGSLIMM--DHIP--CESSEPFSVMIKVCYVHDVVHDFCSVKVKKEKLF
>St_PG3023_C00T066575.1
-----NEPIELTSSSFVEVTVGHEEDEARIIGQLLDEHESELDVISIVGMPGLGKTTLANKVYNNTLVASHFNVRAKCTV
SQKYNKSKVLQEILQQVPHVSGGNESKD--------------DPADKLRRTLLDKRYLIVLDDVWDTATGEMLIACFP-K
VKRGNRIILTSRSSKVGLQVKCHSDPLHLQLLTPEKSWDLFVKKVFGDEGSCPAELSEVGHQIVEKCQGLPLAIVLIAGV
IVR---G--KKKEKDLWLQIQDNLDSFISAKNNLEMMKVMQLSYDHLPHHLKPLLLYFGRCRKSKRTPVCKLMQLWMAEG
LLDHDIPSKCSLEEVTQSYLDALISSSLIMV--DHSQ--SKTSYPFLVMIKVCYVHDVVHDFCSVKAKKEKFF
>St_PG4049_C00T011946.1
----SNEPIESTSSSFVEVTVGHEEDEAWIIGQLLDEHESELDVISIVGMPGLGKTTLANKVYNNTLVASHFNVRAKCTV
SQKYNKSKVLREILQQVTA-SEEKGSDD--------------DLAEKLRRAVLDKRYLIVLDDVWDVAIGEMLIACFP-K
VKRGNRIILTSRSSKVGLQVKCHSDPLHLQLLTPEKSWELFVKKVFGDEGSCPAELSEVGRQIVEKCKGLPLAIVLIAGV
IVR---G--KKKEKDLWLQIQDNLDSLISAKNNLEMMKVMQLSYDHLPHHLKPLLLYFGRYHKSNRTPVSTLIQLWMAEG
LVDHD-----SSEEGTQSYLDALISSSLIMM--DHIP--CESSKPFSVMIKVCYVHDVVHDFCSVKAKKEKLF
>St_PG4049_C00T021774.1
----SNEPIESTSSSFVEVTVGHEEDEAWIIGQLLDEHESELDVISIVGMPGLGKTTLANKVYNNTLVASHFNVRAKCTV
SQKYNKSKVLREILQQVTA-SEEKGSDD--------------DLAEKLRRAVLDKRYLIVLDDVWDVAIGEMLIACFP-K
VKRGNRIILTSRSSKVGLQVKCHSDPLHLQLLTPEKSWELFVKKVFGDEGSCPAELSEVGRQIVEKCKGLPLAIVLIAGV
IVR---G--KKKEKDLWLQIQDNLDSLISAKNNLEMMKVMQLSYDHLPHHLKPLLLYFGRYHKSNRTPVSTLIQLWMAEG
LVDHD-----SSEEGTQSYLDALISSSLIMM--DHIP--CESSKPFSVMIKVCYVHDVVHDFCSVKAKKEKLF
>St_PG4049_C00T021854.1
----SNEPIESTSSSFVEVTVGHEEDEAWIIGQLLDEHESELDVISIVGMPGLGKTTLANKVYNNTLVASHFNVRAKCTV
SQKYNKSKVLREILQQVTA-SEEKGSDD--------------DLAEKLRRAVLDKRYLIVLDDVWDVAIGEMLIACFP-K
VKRGNRIILTSRSSKVGLQVKCHSDPLHLQLLTPEKSWELFVKKVFGDEGSCPAELSEVGRQIVEKCKGLPLAIVLIAGV
IVR---G--KKKEKDLWLQIQDNLDSLISAKNNLEMMKVMQLSYDHLPHHLKPLLLYFGRYHKSNRTPVSTLIQLWMAEG
LVDHD-----SSEEGTQSYLDALISSSLIMM--DHIP--CESSKPFSVMIKVCYVHDVVHDFCSVKAKKEKLF
>St_PG4042_C00T072928.1
------EPIELTSSSFVEVTVGHEEDEARIIGQLLDEHESELDVISIVGMPGLGKTTLANKVYNNTLVASHFNVRAKCTV
SQKYNKSKVLQEILQQVPHVSGGNESED--------------DPAGKLRRALLDKRYLIVLDDVWDTATGEMLITCFP-K
VKRGNRIILTSRNSKVGI-------------------W-------------------------------LPLAIVLIAGV
IVR---G--KKKEKVLWLQIQDNLDSFISAKNNLEMMKVMQLSYDHLPHHLKPLLLYFGRYRKSKRTPVSTLIQLWMAEG
LVDHDIHSKSSLEEATQSYLDALISSSLIMM--DHIP--CESSKPFSVMIKVCYVHDVVHDFCSVKAKKEKLF
>XP_025886222.1
-----NEPIKLTSSSFVEVTVGHEEDEARIIGQLLDEHESELDVISIVGMPGVGKTTLANKVYNNTLVASHFKIRAKCTV
SQNFNKSKVLREILQQVTA-SETKESED--------------DLAGKLRVALLDKRYLIVLDDVWDIATGEMLIACFPKK
VERGNRVILTSRSSEVGLKVKCHSDTLHLQLLTPEKSWDLFVKKVFEDEGSCPAELSDIGHQIVEKCKGLPLSIVLIAGV
IVR---G--KKKKKDLWLQIEHNLDSFISSNNNLQMMKVMQLSYDHLPYHLKPLLLYFARSQKSKRTPVSTLMQLWMAEG
LVDHD-----SSVETTQSYLNALISSSLIMV--DHIP--SESLWWTSAMIRACYVHDVVHDFCSVKAKKEKFF
>Solyc_EA00371_00T011371.1
-----NEPIKLTSSSFVEVTVGHEEDEARIIGQLLDEHESELDVISIVGMPGVGKTTLANKVYNNTLVASHFKIRAKCTV
SQNFNKSKVLREILQQVTA-SETKESED--------------DLAGKLRVALLDKRYLIVLDDVWDIATGEMLIACFPKK
VERGNRVILTSRSSEVGLKVKCHSDTLHLQLLTPEKSWDLFVKKVFEDEGSCPAELSDIGHQIVEKCKGLPLSIVLIAGV
IVR---G--KKKKKDLWLQIEHNLDSFISSNNNLQMMKVMQLSYDHLPYHLKPLLLYFARSQKSKRTPVSTLMQLWMAEG
LVDHD-----SSVETTQSYLNALISSSLIMV--DHIP--SESLWWTSAMIRACYVHDVVHDFCSVKAKKEKFF
>Solyc_Fla8924_00T011341.1
-----NEPIKLTSSSFVEVTVGHEEDEARIIGQLLDEHESELDVISIVGMPGVGKTTLANKVYNNTLVASHFKIRAKCTV
SQNFNKSKVLREILQQVTA-SETKESED--------------DLAGKLRVALLDKRYLIVLDDVWDIATGEMLIACFPKK
VERGNRVILTSRSSEVGLKVKCHSDTLHLQLLTPEKSWDLFVKKVFEDEGSCPAELSDIGHQIVEKCKGLPLSIVLIAGV
IVR---G--KKKKKDLWLQIEHNLDSFISSNNNLQMMKVMQLSYDHLPYHLKPLLLYFARSQKSKRTPVSTLMQLWMAEG
LVDHD-----SSVETTQSYLNALISSSLIMV--DHIP--SESLWWTSAMIRACYVHDVVHDFCSVKAKKEKFF
>Solyc_TS12_04T000239.1
-----NEPIKLTSSSFVEVTVGHEEDEARIIGQLLDEHESELDVISIVGMPGVGKTTLANKVYNNTLVASHFKIRAKCTV
SQNFNKSKVLREILQQVTA-SETKESED--------------DLAGKLRVALLDKRYLIVLDDVWDIATGEMLIACFPKK
VERGNRVILTSRSSEVGLKVKCHSDTLHLQLLTPEKSWDLFVKKVFEDEGSCPAELSDIGHQIVEKCKGLPLSIVLIAGV
IVR---G--KKKKKDLWLQIEHNLDSFISSNNNLQMMKVMQLSYDHLPYHLKPLLLYFARSQKSKRTPVSTLMQLWMAEG
LVDHD-----SSVETTQSYLNALISSSLIMV--DHIP--SESLWWTSAMIRACYVHDVVHDFCSVKAKKEKFF
>Solyc_TS166_04T000235.1
-----NEPIKLTSSSFVEVTVGHEEDEARIIGQLLDEHESELDVISIVGMPGVGKTTLANKVYNNTLVASHFKIRAKCTV
SQNFNKSKVLREILQQVTA-SETKESED--------------DLAGKLRVALLDKRYLIVLDDVWDIATGEMLIACFPKK
VERGNRVILTSRSSEVGLKVKCHSDTLHLQLLTPEKSWDLFVKKVFEDEGSCPAELSDIGHQIVEKCKGLPLSIVLIAGV
IVR---G--KKKKKDLWLQIEHNLDSFISSNNNLQMMKVMQLSYDHLPYHLKPLLLYFARSQKSKRTPVSTLMQLWMAEG
LVDHD-----SSVETTQSYLNALISSSLIMV--DHIP--SESLWWTSAMIRACYVHDVVHDFCSVKAKKEKFF
>Solyc_TS185_04T000246.1
-----NEPIKLTSSSFVEVTVGHEEDEARIIGQLLDEHESELDVISIVGMPGVGKTTLANKVYNNTLVASHFKIRAKCTV
SQNFNKSKVLREILQQVTA-SETKESED--------------DLAGKLRVALLDKRYLIVLDDVWDIATGEMLIACFPKK
VERGNRVILTSRSSEVGLKVKCHSDTLHLQLLTPEKSWDLFVKKVFEDEGSCPAELSDIGHQIVEKCKGLPLSIVLIAGV
IVR---G--KKKKKDLWLQIEHNLDSFISSNNNLQMMKVMQLSYDHLPYHLKPLLLYFARSQKSKRTPVSTLMQLWMAEG
LVDHD-----SSVETTQSYLNALISSSLIMV--DHIP--SESLWWTSAMIRACYVHDVVHDFCSVKAKKEKFF
>Solyc_TS204_04T000250.1
-----NEPIKLTSSSFVEVTVGHEEDEARIIGQLLDEHESELDVISIVGMPGVGKTTLANKVYNNTLVASHFKIRAKCTV
SQNFNKSKVLREILQQVTA-SETKESED--------------DLAGKLRVALLDKRYLIVLDDVWDIATGEMLIACFPKK
VERGNRVILTSRSSEVGLKVKCHSDTLHLQLLTPEKSWDLFVKKVFEDEGSCPAELSDIGHQIVEKCKGLPLSIVLIAGV
IVR---G--KKKKKDLWLQIEHNLDSFISSNNNLQMMKVMQLSYDHLPYHLKPLLLYFARSQKSKRTPVSTLMQLWMAEG
LVDHD-----SSVETTQSYLNALISSSLIMV--DHIP--SESLWWTSAMIRACYVHDVVHDFCSVKAKKEKFF
>Solyc_cer_TS238_04T000243.1
-----NEPIKLTSSSFVEVTVGHEEDEARIIGQLLDEHESELDVISIVGMPGVGKTTLANKVYNNTLVASHFKIRAKCTV
SQNFNKSKVLREILQQVTA-SETKESED--------------DLAGKLRVALLDKRYLIVLDDVWDIATGEMLIACFPKK
VERGNRVILTSRSSEVGLKVKCHSDTLHLQLLTPEKSWDLFVKKVFEDEGSCPAELSDIGHQIVEKCKGLPLSIVLIAGV
IVR---G--KKKKKDLWLQIEHNLDSFISSNNNLQMMKVMQLSYDHLPYHLKPLLLYFARSQKSKRTPVSTLMQLWMAEG
LVDHD-----SSVETTQSYLNALISSSLIMV--DHIP--SESLWWTSAMIRACYVHDVVHDFCSVKAKKEKFF
>Solyc_cer_TS280_04T000244.1
-----NEPIKLTSSSFVEVTVGHEEDEARIIGQLLDEHESELDVISIVGMPGVGKTTLANKVYNNTLVASHFKIRAKCTV
SQNFNKSKVLREILQQVTA-SETKESED--------------DLAGKLRVALLDKRYLIVLDDVWDIATGEMLIACFPKK
VERGNRVILTSRSSEVGLKVKCHSDTLHLQLLTPEKSWDLFVKKVFEDEGSCPAELSDIGHQIVEKCKGLPLSIVLIAGV
IVR---G--KKKKKDLWLQIEHNLDSFISSNNNLQMMKVMQLSYDHLPYHLKPLLLYFARSQKSKRTPVSTLMQLWMAEG
LVDHD-----SSVETTQSYLNALISSSLIMV--DHIP--SESLWWTSAMIRACYVHDVVHDFCSVKAKKEKFF
>Solyc_cer_TS39_04T000244.1
-----NEPIKLTSSSFVEVTVGHEEDEARIIGQLLDEHESELDVISIVGMPGVGKTTLANKVYNNTLVASHFKIRAKCTV
SQNFNKSKVLREILQQVTA-SETKESED--------------DLAGKLRVALLDKRYLIVLDDVWDIATGEMLIACFPKK
VERGNRVILTSRSSEVGLKVKCHSDTLHLQLLTPEKSWDLFVKKVFEDEGSCPAELSDIGHQIVEKCKGLPLSIVLIAGV
IVR---G--KKKKKDLWLQIEHNLDSFISSNNNLQMMKVMQLSYDHLPYHLKPLLLYFARSQKSKRTPVSTLMQLWMAEG
LVDHD-----SSVETTQSYLNALISSSLIMV--DHIP--SESLWWTSAMIRACYVHDVVHDFCSVKAKKEKFF
>Solyc_TS80_04T000232.1
-----NEPIKLTSSSFVEVTVGHEEDEARIIGQLLDEHESELDVISIVGMPGVGKTTLANKVYNNTLVASHFKIRAKCTV
SQNFNKSKVLREILQQVTA-SETKESED--------------DLAGKLRVALLDKRYLIVLDDVWDIATGEMLIACFPKK
VERGNRVILTSRSSEVGLKVKCHSDTLHLQLLTPEKSWDLFVKKVFEDEGSCPAELSDIGHQIVEKCKGLPLSIVLIAGV
IVR---G--KKKKKDLWLQIEHNLDSFISSNNNLQMMKVMQLSYDHLPYHLKPLLLYFARSQKSKRTPVSTLMQLWMAEG
LVDHD-----SSVETTQSYLNALISSSLIMV--DHIP--SESLWWTSAMIRACYVHDVVHDFCSVKAKKEKFF
>Sopim_PP_04T000229.1
-----NEPIKLTSSSFVEVTVGHEEDEARIIGQLLDEHESELDVISIVGMPGVGKTTLANKVYNNTLVASHFKIRAKCTV
SQNFNKSKVLREILQQVTA-SETKESED--------------DLAGKLRVALLDKRYLIVLDDVWDIATGEMLIACFPKK
VERGNRVILTSRSSEVGLKVKCHSDPLHLQLLTPEKSWDLFVKKVFEDEGSCPAELSDIGHQIVEKCKGLPLSIVLIAGV
IVR---G--KKKKKDLWLQIEHNLDSFISSNNNLQMMKVMQLSYDHLPYHLKPLLLYFARSQKSKRTPVSTLMQLWMAEG
LVDHD-----SSVETTQSYLNALISSSLIMV--DHIP--SESLWWTSAMIRACYVHDVVHDFCSVKAKKEKFF
>Solyc_TS117_04T000238.1
-----NEPIKLTSSSFVEVTVGHEEDEARIIGQLLDEHESELDVISIVGMPGVGKTTLANKVYNNTLVASHFKIRAKCTV
SQNFNKSKVLREILQQVTA-SETKESED--------------DLAGKLRVALLDKRYLIVLDDVWDIATGEMLIACFPKK
VERGNRVILTSRSSEVGLKVKCHSDPLHLQLLTPEKSWDLFVKKVFEDEGSCPAELSDIGHQIVEKCKGLPLSIVLIAGV
IVR---G--KKKKKDLWLQIEHNLDSFISSNNNLQMMKVMQLSYDHLPYHLKPLLLYFARSQKSKRTPVSTLMQLWMAEG
LVDHD-----SSVETTQSYLNALISSSLIMV--DHIP--SESLWWTSAMIRACYVHDVVHDFCSVKAKKEKFF
>Solyc_TS331_04T000243.1
-----NEPIKLTSSSFVEVTVGHEEDEARIIGQLLDEHESELDVISIVGMPGVGKTTLANKVYNNTLVASHFKIRAKCTV
SQNFNKSKVLREILQQVTA-SETKESED--------------DLAGKLRVALLDKRYLIVLDDVWDIATGEMLIACFPKK
VERGNRVILTSRSSEVGLKVKCHSDPLHLQLLTPEKSWDLFVKKVFEDEGSCPAELSDIGHQIVEKCKGLPLSIVLIAGV
IVR---G--KKKKKDLWLQIEHNLDSFISSNNNLQMMKVMQLSYDHLPYHLKPLLLYFARSQKSKRTPVSTLMQLWMAEG
LVDHD-----SSVETTQSYLNALISSSLIMV--DHIP--SESLWWTSAMIRACYVHDVVHDFCSVKAKKEKFF
>Sopim_TS439_04T000241.1
-----NEPIKLTSSSFVEVTVGHEEDEARIIGQLLDEHESELDVISIVGMPGVGKTTLANKVYNNTLVASHFKIRAKCTV
SQNFNKSKVLREILQQVTA-SETKESED--------------DLAGKLRVALLDKRYLIVLDDVWDIATGEMLIACFPKK
VERGNRVILTSRSSEVGLKVKCHSDPLHLQLLTPEKSWDLFVKKVFEDEGSCPAELSDIGHQIVEKCKGLPLSIVLIAGV
IVR---G--KKKKKDLWLQIEHNLDSFISSNNNLQMMKVMQLSYDHLPYHLKPLLLYFARSQKSKRTPVSTLMQLWMAEG
LVDHD-----SSVETTQSYLNALISSSLIMV--DHIP--SESLWWTSAMIRACYVHDVVHDFCSVKAKKEKFF
>Solyc_cer_TS545_04T000241.1
-----NEPIKLTSSSFVEVTVGHEEDEARIIGQLLDEHESELDVISIVGMPGVGKTTLANKVYNNTLVASHFKIRAKCTV
SQNFNKSKVLREILQQVTA-SETKESED--------------DLAGKLRVALLDKRYLIVLDDVWDIATGEMLIACFPKK
VERGNRVILTSRSSEVGLKVKCHSDPLHLQLLTPEKSWDLFVKKVFEDEGSCPAELSDIGHQIVEKCKGLPLSIVLIAGV
IVR---G--KKKKKDLWLQIEHNLDSFISSNNNLQMMKVMQLSYDHLPYHLKPLLLYFARSQKSKRTPVSTLMQLWMAEG
LVDHD-----SSVETTQSYLNALISSSLIMV--DHIP--SESLWWTSAMIRACYVHDVVHDFCSVKAKKEKFF
>Solyc_cer_TS623_04T000231.1
-----NEPIKLTSSSFVEVTVGHEEDEARIIGQLLDEHESELDVISIVGMPGVGKTTLANKVYNNTLVASHFKIRAKCTV
SQNFNKSKVLREILQQVTA-SETKESED--------------DLAGKLRVALLDKRYLIVLDDVWDIATGEMLIACFPKK
VERGNRVILTSRSSEVGLKVKCHSDPLHLQLLTPEKSWDLFVKKVFEDEGSCPAELSDIGHQIVEKCKGLPLSIVLIAGV
IVR---G--KKKKKDLWLQIEHNLDSFISSNNNLQMMKVMQLSYDHLPYHLKPLLLYFARSQKSKRTPVSTLMQLWMAEG
LVDHD-----SSVETTQSYLNALISSSLIMV--DHIP--SESLWWTSAMIRACYVHDVVHDFCSVKAKKEKFF
>Solyc_cer_BGV006865_00T011150.1
-----NEPIKLTSSSFVEVTVGHEEDEARIIGQLLDEHESELDVISIVGMPGVGKTTLANKVYNNTLVASHFKIRAKCTV
SQNFNKSKVLREILQQVTG-SGTKECED--------------DLAEKLRVALLDKRYLIVLDDVWDIATGEMLIACFP-K
VERGNRVILTSRSSEVGLKVKCRSDPLHLQILTPEKSWDLFVKKVFVDEGSCPAELSDVGHQIVEKCKGLPLSIVLIAGV
IVR---G--KKKKKDLWLQIEHNLDSFISSNNNSQMMNVMQLSYDHLPYHLKPLLLYFARSQKSKRTPVSTLMQLWMAEG
LVDHD-----SSVETTQSYLDALISSSLIMV--DHIP--SESLWWTSVMIRACYVHDVVHDFCSVKAKKEKFF
>Solyc_cer_BGV007989_00T011239.1
-----NEPIKLTSSSFVEVTVGHEEDEARIIGQLLDEHESELDVISIVGMPGVGKTTLANKVYNNTLVASHFKIRAKCTV
SQNFNKSKVLREILQQVTG-SGTKECED--------------DLAEKLRVALLDKRYLIVLDDVWDIATGEMLIACFP-K
VERGNRVILTSRSSEVGLKVKCRSDPLHLQILTPEKSWDLFVKKVFVDEGSCPAELSDVGHQIVEKCKGLPLSIVLIAGV
IVR---G--KKKKKDLWLQIEHNLDSFISSNNNSQMMNVMQLSYDHLPYHLKPLLLYFARSQKSKRTPVSTLMQLWMAEG
LVDHD-----SSVETTQSYLDALISSSLIMV--DHIP--SESLWWTSVMIRACYVHDVVHDFCSVKAKKEKFF
>Sopim_LA2093_00T011974.1
-----NEPIKLTSSSFVEVTVGHEEDEARIIGQLLDEHESELDVISIVGMPGVGKTTLANKVYNNTLVASHFKIRAKCTV
SQNFNKSKVLREILQQVTG-SGTKECED--------------DLAEKLRVALLDKRYLIVLDDVWDIATGEMLIACFP-K
VERGNRVILTSRSSEVGLKVKCRSDPLHLQILTPEKSWDLFVKKVFVDEGSCPAELSDVGHQIVEKCKGLPLSIVLIAGV
IVR---G--KKKKKDLWLQIEHNLDSFISSNNNSQMMNVMQLSYDHLPYHLKPLLLYFARSQKSKRTPVSTLMQLWMAEG
LVDHD-----SSVETTQSYLDALISSSLIMV--DHIP--SESLWWTSVMIRACYVHDVVHDFCSVKAKKEKFF
>Sopim_TS421_04T000242.1
-----NEPIKLTSSSFVEVTVGHEEDEARIIGQLLDEHESELDVISIVGMPGVGKTTLANKVYNNTLVASHFKIRAKCTV
SQNFNKSKVLREILQQVTG-SGTKECED--------------DLAEKLRVALLDKRYLIVLDDVWDIATGEMLIACFP-K
VERGNRVILTSRSSEVGLKVKCRSDPLHLQILTPEKSWDLFVKKVFVDEGSCPAELSDVGHQIVEKCKGLPLSIVLIAGV
IVR---G--KKKKKDLWLQIEHNLDSFISSNNNSQMMNVMQLSYDHLPYHLKPLLLYFARSQKSKRTPVSTLMQLWMAEG
LVDHD-----SSVETTQSYLDALISSSLIMV--DHIP--SESLWWTSVMIRACYVHDVVHDFCSVKAKKEKFF
>Solyc_cer_TS96_04T000236.1
-----NEPIKLTSSSFVEVTVGHEEDEARIIGQLLDEHESELDVISIVGMPGVGKTTLANKVYNNTLVASHFKIRAKCTV
SQNFNKSKVLREILQQVTG-SGTKECED--------------DLAEKLRVALLDKRYLIVLDDVWDIATGEMLIACFP-K
VERGNRVILTSRSSEVGLKVKCRSDPLHLQILTPEKSWDLFVKKVFVDEGSCPAELSDVGHQIVEKCKGLPLSIVLIAGV
IVR---G--KKKKKDLWLQIEHNLDSFISSNNNSQMMNVMQLSYDHLPYHLKPLLLYFARSQKSKRTPVSTLMQLWMAEG
LVDHD-----SSVETTQSYLDALISSSLIMV--DHIP--SESLWWTSVMIRACYVHDVVHDFCSVKAKKEKFF
>HeroJ
---------ELTSSSFVEVTVGHEEDEARIIGQLLDEHESKLDVISIVGMPGVGKTTLANKVYNNTLVASHFKIRAKCTV
SQNFNKSKVLREILQQVTG-SGTKECED--------------DLAEKLRVALLDKRYLIVLDDVWDIATGEMLIACFP-K
VERGNRVILTSRSSEVGMKVKCRSDPLYLQILTPEKSWDLFVKKVFVDEGSCPAELSDVGHQIVEKCKGLPLSIVLIAGV
IVR---G--KKKKKDLWLQIEHNLDSFISSNNNSQMMNVMQLSYDHLPYHLKPLLLYFARSQKSKRTPVSTLMQLWMAEG
LVDHD-----SSVETTQSYLDALISSSLIMV--DHIP--SESLWWTSVMIRACYVHDVVHDFCSVKAKKEKFF
>Solyc_cer_BGV007931_00T011171.1
--KSSNEPIKQASSSFVEVVVGHEEDEAWIIGQLLDEHESKLDVISIVGMPGVGKTTLANKVYNNTLVASHFNVRAKCTV
SQNFNKSKVLREILQQVTA-SETNGSED--------------DLAEKLRVALLDKRYLIVLDDVWDIATGEMLIACFP-K
VERGNRVILTSRSGE-----------------------------VFEDEGSCPAELSDIGHQIVEKCKGLPLSIVLIAGV
IVR---G--KKKKKDLWLQIEHNLDSFISSNNNLQMMKVMQLSYDHLPYHLKPLLLYFARSQKSKRTPVSTLMQLWMAEG
LVDHD-----SSVETTQSYLNALISSSLIMV--DHIP--SESLWWTSAMIRACYVHDVVHDFCSVKAKKEKFF
>Solyc_cer_BGV007931_00T011171.2
--KSSNEPIKQASSSFVEVVVGHEEDEAWIIGQLLDEHESKLDVISIVGMPGVGKTTLANKVYNNTLVASHFNVRAKCTV
SQNFNKSKVLREILQQVTA-SETNGSED--------------DLAEKLRVALLDKRYLIVLDDVWDIATGEMLIACFP-K
VERGNRVILTSRSGE-----------------------------VFEDEGSCPAELSDIGHQIVEKCKGLPLSIVLIAGV
IVR---G--KKKKKDLWLQIEHNLDSFISSNNNLQMMKVMQLSYDHLPYHLKPLLLYFARSQKSKRTPVSTLMQLWMAEG
LVDHD-----SSVETTQSYLNALISSSLIMV--DHIP--SESLWWTSAMIRACYVHDVVHDFCSVKAKKEKFF
>St_PG3023_C00T028049.1
--NSSDKPIESTSSSFVEEIVGHEEDEARIIGQLLDEHESELDVISIVGMPGLGKTTLANKVYNNTLVASHFNVRAKCTV
SLQYNKSKVLQEILQQVTG-SGGKESED--------------DLAENLRVALYDKRYLIVLDDVWDIATGEMFIACFP-K
VKRGNRIILTSRSSKVGLQVKCHSDPLHLQLLTPEKSWDLFVKKVFGDEGSCPAELSEVGHQIVKKCQGLPLAIVLIAGV
IVR---G--KKKEKDLWLMIQHNLDSFISTNINLQMMKVMQLSYDHLPCHLKPLLLNFAGSQKSKRTPVSTLMQLWMAEG
LVDHD-----SLEEATQSSLDALVSSSLIKV--DHML--YKTSKHFSVRIKVCYVHDLVHDFCSVKAKKEKFF
>St_PG3023_C00T066545.1
--NSSDKPIESTSSSFVEEIVGHEEDEARIIGQLLDEHESELDVISIVGMPGLGKTTLANKVYNNTLVASHFNVRAKCTV
SLQYNKSKVLQEILQQVTG-SGGKESED--------------DLAENLRVALYDKRYLIVLDDVWDIATGEMFIACFP-K
VKRGNRIILTSRSSKVGLQVKCHSDPLHLQLLTPEKSWDLFVKKVFGDEGSCPAELSEVGHQIVKKCQGLPLAIVLIAGV
IVR---G--KKKEKDLWLMIQHNLDSFISTNINLQMMKVMQLSYDHLPCHLKPLLLNFAGSQKSKRTPVSTLMQLWMAEG
LVDHD-----SLEEATQSSLDALVSSSLIKV--DHML--YKTSKHFSVRIKVCYVHDLVHDFCSVKAKKEKFF
>St_PG3023_C00T066545.2
--NSSDKPIESTSSSFVEEIVGHEEDEARIIGQLLDEHESELDVISIVGMPGLGKTTLANKVYNNTLVASHFNVRAKCTV
SLQYNKSKVLQEILQQVTG-SGGKESED--------------DLAENLRVALYDKRYLIVLDDVWDIATGEMFIACFP-K
VKRGNRIILTSRSSKVGLQVKCHSDPLHLQLLTPEKSWDLFVKKVFGDEGSCPAELSEVGHQIVKKCQGLPLAIVLIAGV
IVR---G--KKKEKDLWLMIQHNLDSFISTNINLQMMKVMQLSYDHLPCHLKPLLLNFAGSQKSKRTPVSTLMQLWMAEG
LVDHD-----SLEEATQSSLDALVSSSLIKV--DHML--YKTSKHFSVRIKVCYVHDLVHDFCSVKAKKEKFF
>NP_001234836.1
DAKSSHESIVLTSSPFVEVTVGHEEEEAWIIGQLLDEHESELDVISIVGMPGVGKTTLANKVYNNTLVASHFNVRAKCTV
SQNFNKSKVLREILQQVTG-SGGNESEY--------------DLAEKLRVALYDKRYLIVLDDVWDIATGEMLIACFP-K
VERGNRVILTSRSGEVGLKVKCRSDPVDLQVLTDEKSWELFEKRVFGDEGSCPAELLDIGHEIVEKCKGLPLALVLIAGV
IVRGREGKEKEKEKDFWVKIQNNLDSFTSSNINSQIMNVMQSSYDHLPYQLKPLLLYFATLQKSERTPVSTLMQLWMAEG
LVDHDIPSKCSLEEVTESYLDALISSGLIMV--DHIP--SGSY-WTSVMIRACYVHDVVHDFCSVKAGKEKFF
>Solyc_EA00371_00T011377.1
DAKSSHESIVLTSSPFVEVTVGHEEEEAWIIGQLLDEHESELDVISIVGMPGVGKTTLANKVYNNTLVASHFNVRAKCTV
SQNFNKSKVLREILQQVTG-SGGNESEY--------------DLAEKLRVALYDKRYLIVLDDVWDIATGEMLIACFP-K
VERGNRVILTSRSGEVGLKVKCRSDPVDLQVLTDEKSWELFEKRVFGDEGSCPAELLDIGHEIVEKCKGLPLALVLIAGV
IVRGREGKEKEKEKDFWVKIQNNLDSFTSSNINSQIMNVMQSSYDHLPYQLKPLLLYFATLQKSERTPVSTLMQLWMAEG
LVDHDIPSKCSLEEVTESYLDALISSGLIMV--DHIP--SGSY-WTSVMIRACYVHDVVHDFCSVKAGKEKFF
>Solyc_EA00990_00T011735.1
DAKSSHESIVLTSSPFVEVTVGHEEEEAWIIGQLLDEHESELDVISIVGMPGVGKTTLANKVYNNTLVASHFNVRAKCTV
SQNFNKSKVLREILQQVTG-SGGNESEY--------------DLAEKLRVALYDKRYLIVLDDVWDIATGEMLIACFP-K
VERGNRVILTSRSGEVGLKVKCRSDPVDLQVLTDEKSWELFEKRVFGDEGSCPAELLDIGHEIVEKCKGLPLALVLIAGV
IVRGREGKEKEKEKDFWVKIQNNLDSFTSSNINSQIMNVMQSSYDHLPYQLKPLLLYFATLQKSERTPVSTLMQLWMAEG
LVDHDIPSKCSLEEVTESYLDALISSGLIMV--DHIP--SGSY-WTSVMIRACYVHDVVHDFCSVKAGKEKFF
>Solyc_Fla8924_00T011347.1
DAKSSHESIVLTSSPFVEVTVGHEEEEAWIIGQLLDEHESELDVISIVGMPGVGKTTLANKVYNNTLVASHFNVRAKCTV
SQNFNKSKVLREILQQVTG-SGGNESEY--------------DLAEKLRVALYDKRYLIVLDDVWDIATGEMLIACFP-K
VERGNRVILTSRSGEVGLKVKCRSDPVDLQVLTDEKSWELFEKRVFGDEGSCPAELLDIGHEIVEKCKGLPLALVLIAGV
IVRGREGKEKEKEKDFWVKIQNNLDSFTSSNINSQIMNVMQSSYDHLPYQLKPLLLYFATLQKSERTPVSTLMQLWMAEG
LVDHDIPSKCSLEEVTESYLDALISSGLIMV--DHIP--SGSY-WTSVMIRACYVHDVVHDFCSVKAGKEKFF
>Solyc_Floradade_00T011045.1
DAKSSHESIVLTSSPFVEVTVGHEEEEAWIIGQLLDEHESELDVISIVGMPGVGKTTLANKVYNNTLVASHFNVRAKCTV
SQNFNKSKVLREILQQVTG-SGGNESEY--------------DLAEKLRVALYDKRYLIVLDDVWDIATGEMLIACFP-K
VERGNRVILTSRSGEVGLKVKCRSDPVDLQVLTDEKSWELFEKRVFGDEGSCPAELLDIGHEIVEKCKGLPLALVLIAGV
IVRGREGKEKEKEKDFWVKIQNNLDSFTSSNINSQIMNVMQSSYDHLPYQLKPLLLYFATLQKSERTPVSTLMQLWMAEG
LVDHDIPSKCSLEEVTESYLDALISSGLIMV--DHIP--SGSY-WTSVMIRACYVHDVVHDFCSVKAGKEKFF
>Solyc_LYC1410_00T011066.1
DAKSSHESIVLTSSPFVEVTVGHEEEEAWIIGQLLDEHESELDVISIVGMPGVGKTTLANKVYNNTLVASHFNVRAKCTV
SQNFNKSKVLREILQQVTG-SGGNESEY--------------DLAEKLRVALYDKRYLIVLDDVWDIATGEMLIACFP-K
VERGNRVILTSRSGEVGLKVKCRSDPVDLQVLTDEKSWELFEKRVFGDEGSCPAELLDIGHEIVEKCKGLPLALVLIAGV
IVRGREGKEKEKEKDFWVKIQNNLDSFTSSNINSQIMNVMQSSYDHLPYQLKPLLLYFATLQKSERTPVSTLMQLWMAEG
LVDHDIPSKCSLEEVTESYLDALISSGLIMV--DHIP--SGSY-WTSVMIRACYVHDVVHDFCSVKAGKEKFF
>Solyc_MM_04T000249.1
DAKSSHESIVLTSSPFVEVTVGHEEEEAWIIGQLLDEHESELDVISIVGMPGVGKTTLANKVYNNTLVASHFNVRAKCTV
SQNFNKSKVLREILQQVTG-SGGNESEY--------------DLAEKLRVALYDKRYLIVLDDVWDIATGEMLIACFP-K
VERGNRVILTSRSGEVGLKVKCRSDPVDLQVLTDEKSWELFEKRVFGDEGSCPAELLDIGHEIVEKCKGLPLALVLIAGV
IVRGREGKEKEKEKDFWVKIQNNLDSFTSSNINSQIMNVMQSSYDHLPYQLKPLLLYFATLQKSERTPVSTLMQLWMAEG
LVDHDIPSKCSLEEVTESYLDALISSGLIMV--DHIP--SGSY-WTSVMIRACYVHDVVHDFCSVKAGKEKFF
>Solyc_PI169588_00T011064.1
DAKSSHESIVLTSSPFVEVTVGHEEEEAWIIGQLLDEHESELDVISIVGMPGVGKTTLANKVYNNTLVASHFNVRAKCTV
SQNFNKSKVLREILQQVTG-SGGNESEY--------------DLAEKLRVALYDKRYLIVLDDVWDIATGEMLIACFP-K
VERGNRVILTSRSGEVGLKVKCRSDPVDLQVLTDEKSWELFEKRVFGDEGSCPAELLDIGHEIVEKCKGLPLALVLIAGV
IVRGREGKEKEKEKDFWVKIQNNLDSFTSSNINSQIMNVMQSSYDHLPYQLKPLLLYFATLQKSERTPVSTLMQLWMAEG
LVDHDIPSKCSLEEVTESYLDALISSGLIMV--DHIP--SGSY-WTSVMIRACYVHDVVHDFCSVKAGKEKFF
>Solyc_PI303721_00T011035.1
DAKSSHESIVLTSSPFVEVTVGHEEEEAWIIGQLLDEHESELDVISIVGMPGVGKTTLANKVYNNTLVASHFNVRAKCTV
SQNFNKSKVLREILQQVTG-SGGNESEY--------------DLAEKLRVALYDKRYLIVLDDVWDIATGEMLIACFP-K
VERGNRVILTSRSGEVGLKVKCRSDPVDLQVLTDEKSWELFEKRVFGDEGSCPAELLDIGHEIVEKCKGLPLALVLIAGV
IVRGREGKEKEKEKDFWVKIQNNLDSFTSSNINSQIMNVMQSSYDHLPYQLKPLLLYFATLQKSERTPVSTLMQLWMAEG
LVDHDIPSKCSLEEVTESYLDALISSGLIMV--DHIP--SGSY-WTSVMIRACYVHDVVHDFCSVKAGKEKFF
>Solyc04T000236.1
DAKSSHESIVLTSSPFVEVTVGHEEEEAWIIGQLLDEHESELDVISIVGMPGVGKTTLANKVYNNTLVASHFNVRAKCTV
SQNFNKSKVLREILQQVTG-SGGNESEY--------------DLAEKLRVALYDKRYLIVLDDVWDIATGEMLIACFP-K
VERGNRVILTSRSGEVGLKVKCRSDPVDLQVLTDEKSWELFEKRVFGDEGSCPAELLDIGHEIVEKCKGLPLALVLIAGV
IVRGREGKEKEKEKDFWVKIQNNLDSFTSSNINSQIMNVMQSSYDHLPYQLKPLLLYFATLQKSERTPVSTLMQLWMAEG
LVDHDIPSKCSLEEVTESYLDALISSGLIMV--DHIP--SGSY-WTSVMIRACYVHDVVHDFCSVKAGKEKFF
>Solyc_TS112_04T000249.1
DAKSSHESIVLTSSPFVEVTVGHEEEEAWIIGQLLDEHESELDVISIVGMPGVGKTTLANKVYNNTLVASHFNVRAKCTV
SQNFNKSKVLREILQQVTG-SGGNESEY--------------DLAEKLRVALYDKRYLIVLDDVWDIATGEMLIACFP-K
VERGNRVILTSRSGEVGLKVKCRSDPVDLQVLTDEKSWELFEKRVFGDEGSCPAELLDIGHEIVEKCKGLPLALVLIAGV
IVRGREGKEKEKEKDFWVKIQNNLDSFTSSNINSQIMNVMQSSYDHLPYQLKPLLLYFATLQKSERTPVSTLMQLWMAEG
LVDHDIPSKCSLEEVTESYLDALISSGLIMV--DHIP--SGSY-WTSVMIRACYVHDVVHDFCSVKAGKEKFF
>Solyc_cer_TS118_04T000249.1
DAKSSHESIVLTSSPFVEVTVGHEEEEAWIIGQLLDEHESELDVISIVGMPGVGKTTLANKVYNNTLVASHFNVRAKCTV
SQNFNKSKVLREILQQVTG-SGGNESEY--------------DLAEKLRVALYDKRYLIVLDDVWDIATGEMLIACFP-K
VERGNRVILTSRSGEVGLKVKCRSDPVDLQVLTDEKSWELFEKRVFGDEGSCPAELLDIGHEIVEKCKGLPLALVLIAGV
IVRGREGKEKEKEKDFWVKIQNNLDSFTSSNINSQIMNVMQSSYDHLPYQLKPLLLYFATLQKSERTPVSTLMQLWMAEG
LVDHDIPSKCSLEEVTESYLDALISSGLIMV--DHIP--SGSY-WTSVMIRACYVHDVVHDFCSVKAGKEKFF
>Solyc_TS12_04T000246.1
DAKSSHESIVLTSSPFVEVTVGHEEEEAWIIGQLLDEHESELDVISIVGMPGVGKTTLANKVYNNTLVASHFNVRAKCTV
SQNFNKSKVLREILQQVTG-SGGNESEY--------------DLAEKLRVALYDKRYLIVLDDVWDIATGEMLIACFP-K
VERGNRVILTSRSGEVGLKVKCRSDPVDLQVLTDEKSWELFEKRVFGDEGSCPAELLDIGHEIVEKCKGLPLALVLIAGV
IVRGREGKEKEKEKDFWVKIQNNLDSFTSSNINSQIMNVMQSSYDHLPYQLKPLLLYFATLQKSERTPVSTLMQLWMAEG
LVDHDIPSKCSLEEVTESYLDALISSGLIMV--DHIP--SGSY-WTSVMIRACYVHDVVHDFCSVKAGKEKFF
>Solyc_TS166_04T000242.1
DAKSSHESIVLTSSPFVEVTVGHEEEEAWIIGQLLDEHESELDVISIVGMPGVGKTTLANKVYNNTLVASHFNVRAKCTV
SQNFNKSKVLREILQQVTG-SGGNESEY--------------DLAEKLRVALYDKRYLIVLDDVWDIATGEMLIACFP-K
VERGNRVILTSRSGEVGLKVKCRSDPVDLQVLTDEKSWELFEKRVFGDEGSCPAELLDIGHEIVEKCKGLPLALVLIAGV
IVRGREGKEKEKEKDFWVKIQNNLDSFTSSNINSQIMNVMQSSYDHLPYQLKPLLLYFATLQKSERTPVSTLMQLWMAEG
LVDHDIPSKCSLEEVTESYLDALISSGLIMV--DHIP--SGSY-WTSVMIRACYVHDVVHDFCSVKAGKEKFF
>Solyc_TS185_04T000254.1
DAKSSHESIVLTSSPFVEVTVGHEEEEAWIIGQLLDEHESELDVISIVGMPGVGKTTLANKVYNNTLVASHFNVRAKCTV
SQNFNKSKVLREILQQVTG-SGGNESEY--------------DLAEKLRVALYDKRYLIVLDDVWDIATGEMLIACFP-K
VERGNRVILTSRSGEVGLKVKCRSDPVDLQVLTDEKSWELFEKRVFGDEGSCPAELLDIGHEIVEKCKGLPLALVLIAGV
IVRGREGKEKEKEKDFWVKIQNNLDSFTSSNINSQIMNVMQSSYDHLPYQLKPLLLYFATLQKSERTPVSTLMQLWMAEG
LVDHDIPSKCSLEEVTESYLDALISSGLIMV--DHIP--SGSY-WTSVMIRACYVHDVVHDFCSVKAGKEKFF
>Solyc_TS204_04T000256.1
DAKSSHESIVLTSSPFVEVTVGHEEEEAWIIGQLLDEHESELDVISIVGMPGVGKTTLANKVYNNTLVASHFNVRAKCTV
SQNFNKSKVLREILQQVTG-SGGNESEY--------------DLAEKLRVALYDKRYLIVLDDVWDIATGEMLIACFP-K
VERGNRVILTSRSGEVGLKVKCRSDPVDLQVLTDEKSWELFEKRVFGDEGSCPAELLDIGHEIVEKCKGLPLALVLIAGV
IVRGREGKEKEKEKDFWVKIQNNLDSFTSSNINSQIMNVMQSSYDHLPYQLKPLLLYFATLQKSERTPVSTLMQLWMAEG
LVDHDIPSKCSLEEVTESYLDALISSGLIMV--DHIP--SGSY-WTSVMIRACYVHDVVHDFCSVKAGKEKFF
>Sopim_TS222_04T000245.1
DAKSSHESIVLTSSPFVEVTVGHEEEEAWIIGQLLDEHESELDVISIVGMPGVGKTTLANKVYNNTLVASHFNVRAKCTV
SQNFNKSKVLREILQQVTG-SGGNESEY--------------DLAEKLRVALYDKRYLIVLDDVWDIATGEMLIACFP-K
VERGNRVILTSRSGEVGLKVKCRSDPVDLQVLTDEKSWELFEKRVFGDEGSCPAELLDIGHEIVEKCKGLPLALVLIAGV
IVRGREGKEKEKEKDFWVKIQNNLDSFTSSNINSQIMNVMQSSYDHLPYQLKPLLLYFATLQKSERTPVSTLMQLWMAEG
LVDHDIPSKCSLEEVTESYLDALISSGLIMV--DHIP--SGSY-WTSVMIRACYVHDVVHDFCSVKAGKEKFF
>Solyc_cer_TS238_04T000250.1
DAKSSHESIVLTSSPFVEVTVGHEEEEAWIIGQLLDEHESELDVISIVGMPGVGKTTLANKVYNNTLVASHFNVRAKCTV
SQNFNKSKVLREILQQVTG-SGGNESEY--------------DLAEKLRVALYDKRYLIVLDDVWDIATGEMLIACFP-K
VERGNRVILTSRSGEVGLKVKCRSDPVDLQVLTDEKSWELFEKRVFGDEGSCPAELLDIGHEIVEKCKGLPLALVLIAGV
IVRGREGKEKEKEKDFWVKIQNNLDSFTSSNINSQIMNVMQSSYDHLPYQLKPLLLYFATLQKSERTPVSTLMQLWMAEG
LVDHDIPSKCSLEEVTESYLDALISSGLIMV--DHIP--SGSY-WTSVMIRACYVHDVVHDFCSVKAGKEKFF
>Solyc_cer_TS280_04T000251.1
DAKSSHESIVLTSSPFVEVTVGHEEEEAWIIGQLLDEHESELDVISIVGMPGVGKTTLANKVYNNTLVASHFNVRAKCTV
SQNFNKSKVLREILQQVTG-SGGNESEY--------------DLAEKLRVALYDKRYLIVLDDVWDIATGEMLIACFP-K
VERGNRVILTSRSGEVGLKVKCRSDPVDLQVLTDEKSWELFEKRVFGDEGSCPAELLDIGHEIVEKCKGLPLALVLIAGV
IVRGREGKEKEKEKDFWVKIQNNLDSFTSSNINSQIMNVMQSSYDHLPYQLKPLLLYFATLQKSERTPVSTLMQLWMAEG
LVDHDIPSKCSLEEVTESYLDALISSGLIMV--DHIP--SGSY-WTSVMIRACYVHDVVHDFCSVKAGKEKFF
>Solyc_TS3_04T000245.1
DAKSSHESIVLTSSPFVEVTVGHEEEEAWIIGQLLDEHESELDVISIVGMPGVGKTTLANKVYNNTLVASHFNVRAKCTV
SQNFNKSKVLREILQQVTG-SGGNESEY--------------DLAEKLRVALYDKRYLIVLDDVWDIATGEMLIACFP-K
VERGNRVILTSRSGEVGLKVKCRSDPVDLQVLTDEKSWELFEKRVFGDEGSCPAELLDIGHEIVEKCKGLPLALVLIAGV
IVRGREGKEKEKEKDFWVKIQNNLDSFTSSNINSQIMNVMQSSYDHLPYQLKPLLLYFATLQKSERTPVSTLMQLWMAEG
LVDHDIPSKCSLEEVTESYLDALISSGLIMV--DHIP--SGSY-WTSVMIRACYVHDVVHDFCSVKAGKEKFF
>Solyc_cer_TS39_04T000251.1
DAKSSHESIVLTSSPFVEVTVGHEEEEAWIIGQLLDEHESELDVISIVGMPGVGKTTLANKVYNNTLVASHFNVRAKCTV
SQNFNKSKVLREILQQVTG-SGGNESEY--------------DLAEKLRVALYDKRYLIVLDDVWDIATGEMLIACFP-K
VERGNRVILTSRSGEVGLKVKCRSDPVDLQVLTDEKSWELFEKRVFGDEGSCPAELLDIGHEIVEKCKGLPLALVLIAGV
IVRGREGKEKEKEKDFWVKIQNNLDSFTSSNINSQIMNVMQSSYDHLPYQLKPLLLYFATLQKSERTPVSTLMQLWMAEG
LVDHDIPSKCSLEEVTESYLDALISSGLIMV--DHIP--SGSY-WTSVMIRACYVHDVVHDFCSVKAGKEKFF
>Sopim_TS439_04T000247.1
DAKSSHESIVLTSSPFVEVTVGHEEEEAWIIGQLLDEHESELDVISIVGMPGVGKTTLANKVYNNTLVASHFNVRAKCTV
SQNFNKSKVLREILQQVTG-SGGNESEY--------------DLAEKLRVALYDKRYLIVLDDVWDIATGEMLIACFP-K
VERGNRVILTSRSGEVGLKVKCRSDPVDLQVLTDEKSWELFEKRVFGDEGSCPAELLDIGHEIVEKCKGLPLALVLIAGV
IVRGREGKEKEKEKDFWVKIQNNLDSFTSSNINSQIMNVMQSSYDHLPYQLKPLLLYFATLQKSERTPVSTLMQLWMAEG
LVDHDIPSKCSLEEVTESYLDALISSGLIMV--DHIP--SGSY-WTSVMIRACYVHDVVHDFCSVKAGKEKFF
>Solyc_TS60_04T000247.1
DAKSSHESIVLTSSPFVEVTVGHEEEEAWIIGQLLDEHESELDVISIVGMPGVGKTTLANKVYNNTLVASHFNVRAKCTV
SQNFNKSKVLREILQQVTG-SGGNESEY--------------DLAEKLRVALYDKRYLIVLDDVWDIATGEMLIACFP-K
VERGNRVILTSRSGEVGLKVKCRSDPVDLQVLTDEKSWELFEKRVFGDEGSCPAELLDIGHEIVEKCKGLPLALVLIAGV
IVRGREGKEKEKEKDFWVKIQNNLDSFTSSNINSQIMNVMQSSYDHLPYQLKPLLLYFATLQKSERTPVSTLMQLWMAEG
LVDHDIPSKCSLEEVTESYLDALISSGLIMV--DHIP--SGSY-WTSVMIRACYVHDVVHDFCSVKAGKEKFF
>Solyc_TS629_04T000248.1
DAKSSHESIVLTSSPFVEVTVGHEEEEAWIIGQLLDEHESELDVISIVGMPGVGKTTLANKVYNNTLVASHFNVRAKCTV
SQNFNKSKVLREILQQVTG-SGGNESEY--------------DLAEKLRVALYDKRYLIVLDDVWDIATGEMLIACFP-K
VERGNRVILTSRSGEVGLKVKCRSDPVDLQVLTDEKSWELFEKRVFGDEGSCPAELLDIGHEIVEKCKGLPLALVLIAGV
IVRGREGKEKEKEKDFWVKIQNNLDSFTSSNINSQIMNVMQSSYDHLPYQLKPLLLYFATLQKSERTPVSTLMQLWMAEG
LVDHDIPSKCSLEEVTESYLDALISSGLIMV--DHIP--SGSY-WTSVMIRACYVHDVVHDFCSVKAGKEKFF
>Solyc_TS692_04T000243.1
DAKSSHESIVLTSSPFVEVTVGHEEEEAWIIGQLLDEHESELDVISIVGMPGVGKTTLANKVYNNTLVASHFNVRAKCTV
SQNFNKSKVLREILQQVTG-SGGNESEY--------------DLAEKLRVALYDKRYLIVLDDVWDIATGEMLIACFP-K
VERGNRVILTSRSGEVGLKVKCRSDPVDLQVLTDEKSWELFEKRVFGDEGSCPAELLDIGHEIVEKCKGLPLALVLIAGV
IVRGREGKEKEKEKDFWVKIQNNLDSFTSSNINSQIMNVMQSSYDHLPYQLKPLLLYFATLQKSERTPVSTLMQLWMAEG
LVDHDIPSKCSLEEVTESYLDALISSGLIMV--DHIP--SGSY-WTSVMIRACYVHDVVHDFCSVKAGKEKFF
>Solyc_TS80_04T000239.1
DAKSSHESIVLTSSPFVEVTVGHEEEEAWIIGQLLDEHESELDVISIVGMPGVGKTTLANKVYNNTLVASHFNVRAKCTV
SQNFNKSKVLREILQQVTG-SGGNESEY--------------DLAEKLRVALYDKRYLIVLDDVWDIATGEMLIACFP-K
VERGNRVILTSRSGEVGLKVKCRSDPVDLQVLTDEKSWELFEKRVFGDEGSCPAELLDIGHEIVEKCKGLPLALVLIAGV
IVRGREGKEKEKEKDFWVKIQNNLDSFTSSNINSQIMNVMQSSYDHLPYQLKPLLLYFATLQKSERTPVSTLMQLWMAEG
LVDHDIPSKCSLEEVTESYLDALISSGLIMV--DHIP--SGSY-WTSVMIRACYVHDVVHDFCSVKAGKEKFF
>Sopim_BGV006775_00T011620.1
DAKSSHESIVLTSSPFVEVTVGHEEEEAWIIGQLLDEHESELDVISIVGMPGVGKTTLANKVYNNTLVASHFHVRANCTV
SQKYNKSKVLQEILQQVTG-SGGNESEY--------------DLAEKLRVALYDKRYLIVLDDVWDIATGEMLIACFP-K
VERGNRVILTSRSGEVGLKVKCRSDPVDLQVLTDEKSWELFEKRVFGDEGSCPAELLDIGHEIVEKCKGLPLALVLIAGV
IVRGREGKEKEKEKDFWVKIQNNLDSFTSSNINSQIMNVMQSSYDHLPYQLKPLLLYFATLQKSERTPVSTLMQLWMAEG
LVDHDIPSKCSLEEVTESYLDALISSGLIMV--DHIP--SGSY-WTSVMIRACYVHDVVHDFCSVKAGKEKFF
>Solyc_cer_BGV007989_00T011241.1
DAKSSHESIVLTSSPFVEVTVGHEEEEAWIIGQLLDEHESELDVISIVGMPGVGKTTLANKVYNNTLVASHFHVRANCTV
SQKYNKSKVLQEILQQVTG-SGGNESEY--------------DLAEKLRVALYDKRYLIVLDDVWDIATGEMLIACFP-K
VERGNRVILTSRSGEVGLKVKCRSDPVDLQVLTDEKSWELFEKRVFGDEGSCPAELLDIGHEIVEKCKGLPLALVLIAGV
IVRGREGKEKEKEKDFWVKIQNNLDSFTSSNINSQIMNVMQSSYDHLPYQLKPLLLYFATLQKSERTPVSTLMQLWMAEG
LVDHDIPSKCSLEEVTESYLDALISSGLIMV--DHIP--SGSY-WTSVMIRACYVHDVVHDFCSVKAGKEKFF
>Sopim_LA2093_00T011979.1
DAKSSHESIVLTSSPFVEVTVGHEEEEAWIIGQLLDEHESELDVISIVGMPGVGKTTLANKVYNNTLVASHFHVRANCTV
SQKYNKSKVLQEILQQVTG-SGGNESEY--------------DLAEKLRVALYDKRYLIVLDDVWDIATGEMLIACFP-K
VERGNRVILTSRSGEVGLKVKCRSDPVDLQVLTDEKSWELFEKRVFGDEGSCPAELLDIGHEIVEKCKGLPLALVLIAGV
IVRGREGKEKEKEKDFWVKIQNNLDSFTSSNINSQIMNVMQSSYDHLPYQLKPLLLYFATLQKSERTPVSTLMQLWMAEG
LVDHDIPSKCSLEEVTESYLDALISSGLIMV--DHIP--SGSY-WTSVMIRACYVHDVVHDFCSVKAGKEKFF
>Sopim_TS15_04T000220.1
DAKSSHESIVLTSSPFVEVTVGHEEEEAWIIGQLLDEHESELDVISIVGMPGVGKTTLANKVYNNTLVASHFHVRANCTV
SQKYNKSKVLQEILQQVTG-SGGNESEY--------------DLAEKLRVALYDKRYLIVLDDVWDIATGEMLIACFP-K
VERGNRVILTSRSGEVGLKVKCRSDPVDLQVLTDEKSWELFEKRVFGDEGSCPAELLDIGHEIVEKCKGLPLALVLIAGV
IVRGREGKEKEKEKDFWVKIQNNLDSFTSSNINSQIMNVMQSSYDHLPYQLKPLLLYFATLQKSERTPVSTLMQLWMAEG
LVDHDIPSKCSLEEVTESYLDALISSGLIMV--DHIP--SGSY-WTSVMIRACYVHDVVHDFCSVKAGKEKFF
>Sopim_TS421_04T000245.1
DAKSSHESIVLTSSPFVEVTVGHEEEEAWIIGQLLDEHESELDVISIVGMPGVGKTTLANKVYNNTLVASHFHVRANCTV
SQKYNKSKVLQEILQQVTG-SGGNESEY--------------DLAEKLRVALYDKRYLIVLDDVWDIATGEMLIACFP-K
VERGNRVILTSRSGEVGLKVKCRSDPVDLQVLTDEKSWELFEKRVFGDEGSCPAELLDIGHEIVEKCKGLPLALVLIAGV
IVRGREGKEKEKEKDFWVKIQNNLDSFTSSNINSQIMNVMQSSYDHLPYQLKPLLLYFATLQKSERTPVSTLMQLWMAEG
LVDHDIPSKCSLEEVTESYLDALISSGLIMV--DHIP--SGSY-WTSVMIRACYVHDVVHDFCSVKAGKEKFF
>Solyc_cer_TS96_04T000237.1
DAKSSHESIVLTSSPFVEVTVGHEEEEAWIIGQLLDEHESELDVISIVGMPGVGKTTLANKVYNNTLVASHFHVRANCTV
SQKYNKSKVLQEILQQVTG-SGGNESEY--------------DLAEKLRVALYDKRYLIVLDDVWDIATGEMLIACFP-K
VERGNRVILTSRSGEVGLKVKCRSDPVDLQVLTDEKSWELFEKRVFGDEGSCPAELLDIGHEIVEKCKGLPLALVLIAGV
IVRGREGKEKEKEKDFWVKIQNNLDSFTSSNINSQIMNVMQSSYDHLPYQLKPLLLYFATLQKSERTPVSTLMQLWMAEG
LVDHDIPSKCSLEEVTESYLDALISSGLIMV--DHIP--SGSY-WTSVMIRACYVHDVVHDFCSVKAGKEKFF
>Sopim_TS265_04T000247.1
DAKSSHESIVLTSSPFVEVTVGHEEEEAWIIGQLLDEHESELDVISIVGMPGVGKTTLANKVYNNTLVASHFHVRANCTV
SQKYNKSKVLQEILQQVTG-SGGNESEY--------------DLAEKLRVALYDKRYLIVLDDVWDIATGEILIACFP-K
VERGNRVILTSRSGEVGLKVKCRSDPVDLQVLTDEKSWELFEKRVFGDEGSCPAELLDIGHEIVEKCKGLPLALVLIAGV
IVRGREGKEKEKEKDFWVKIQNNLDSFTSSNINSQIMNVMQSSYDHLPYQLKPLLLYFATLQKSERTPVSTLMQLWMAEG
LVDHDIPSKCSLEEVTESYLDALISSGLIMV--DHIP--SGSY-WTSVMIRACYVHDVVHDFCSVKAGKEKFF
>XP_027771928.1
-------PIELTSSSFVEVTVGHEEDEAWIIGQLLDEHESKLDVISIVGMPGVGKTTLANKVYNNTLVASHFKIRAKCTV
SQNFNKSKVLREILQQVTA-SETNGSED--------------DLAEKLRVALLDKRYLIVLDDVWDIATGEMLIACFP-K
VERGNRVILTSRSGEVGLKVKCRSDPVELRVLTDEKSWELFEKRVFGDEGSCPAELLDIGHQIVEKCKGLPLALVLIAGV
IVRGREGKEKEKEKDLWVKIQNNLDSFTSSNINSQIMNVMQSSYDHLPYQLKPLLLYFARSQKSKRTPVSTLMQLWMAEG
LVDHDIGLKSSLEEVTHSYLDALISSSLIMV--DHIP--SKSV-WTSVMIRACYVHDVVHDFCTVKAGKEKFF
>XP_027771971.1
-------PIELTSSSFVEVTVGHEEDEAWIIGQLLDEHESKLDVISIVGMPGVGKTTLANKVYNNTLVASHFKIRAKCTV
SQNFNKSKVLREILQQVTA-SETNGSED--------------DLAEKLRVALLDKRYLIVLDDVWDIATGEMLIACFP-K
VERGNRVILTSRSGEVGLKVKCRSDPVELRVLTDEKSWELFEKRVFGDEGSCPAELLDIGHQIVEKCKGLPLALVLIAGV
IVRGREGKEKEKEKDLWVKIQNNLDSFTSSNINSQIMNVMQSSYDHLPYQLKPLLLYFARSQKSKRTPVSTLMQLWMAEG
LVDHDIGLKSSLEEVTHSYLDALISSSLIMV--DHIP--SGSI-WTSVMIRACYVHDVVHDFCSVKAGKEKFF
>XP_027771972.1
-------PIELTSSSFVEVTVGHEEDEAWIIGQLLDEHESKLDVISIVGMPGVGKTTLANKVYNNTLVASHFKIRAKCTV
SQNFNKSKVLREILQQVTA-SETNGSED--------------DLAEKLRVALLDKRYLIVLDDVWDIATGEMLIACFP-K
VERGNRVILTSRSGEVGLKVKCRSDPVELRVLTDEKSWELFEKRVFGDEGSCPAELLDIGHQIVEKCKGLPLALVLIAGV
IVRGREGKEKEKEKDLWVKIQNNLDSFTSSNINSQIMNVMQSSYDHLPYQLKPLLLYFARSQKSKRTPVSTLMQLWMAEG
LVDHDIGLKSSLEEVTHSYLDALISSSLIMV--DHIP--SGSI-WTSVMIRACYVHDVVHDFCSVKAGKEKFF
>HeroD
-------------------------------------------------MPGVGKTTLANKVYNNTLVASHFNVRAKCTV
SQNFNKSKVLREILQQVTA-LETNGSEN--------------DLAEKLRVALLDKRYLIVLDDVWDIATGEMLIACFP-K
VERGNRVILTSRSGEVGLKVKCRSDPVNLQVLTDEKSWELFEKRVFGDEGSCPAELLDIGHQIVEKCKGLPLALVLIAGV
IVRGREGKEKEKEKDFWVKIQHNLDSFTSSNINSQIMNVMQSSYDHLPYQLKPLLLYFARSQKSKRTPVSTLMQLWMAEG
LVDHDIGLKSSLEEVTHSYLDALISSSLIMV--DHIP--SESV-WTSVMIRACYVHDVVHDFCSVKAGKEKFF
>Sopim_BGV006775_00T011616.1
--KSSNEPIKQASSSFVEVVVGHEEDEAWIIGQLLDEHESKLDVISIVGMPGVGKTTLANKVYNNTLVASHFHVRAKCTV
SQNFNKSKVLREILQQVTA-SETNGSED--------------DLAEKLRVALLDKRYLIVLDDVWDIATGEMLIACFP-K
VERGNRVILTSRSGEVGLKVKCRSDPVDLQVLTDEKSWELFEKRVFGDEGSCPAELLDIGHEIVEKCKGLPLALVLIAGV
IVRGREG--KKKEKDFWVKIQHNLDSFTSSNINSQIMNVMQSSYDHLPYQLKPLLLYFATLQKSERTPVSTLMQLWMAEG
LVDHDIPSKCSLEEVTHSYLDALISSSLIMV--DHIP--SESV-WTSVMIRACYVHDVVHDFCSVKAGKEKFF
>Solyc_cer_BGV007989_00T011240.1
--KSSNEPIKQASSSFVEVVVGHEEDEAWIIGQLLDEHESKLDVISIVGMPGVGKTTLANKVYNNTLVASHFNVRAKCTV
SQNFNKSKVLREILQQVTA-SETNGSED--------------DLAEKLRVALLDKRYLIVLDDVWDIATGEMLIACFP-K
VERGNRVILTSRSGEVGLKVKCRSDPVDLQVLTDEKSWELFEKRVFGDEGSCPAELLDIGHQIVEKCKGLPLALVLIAGV
IVRGREG--KKKEKDFWVKIQHNLDSFTSSNINSQIMNVMQSSYDHLPYQLKPLLLYFATLQKSERTPVSTLMQLWMAEG
LVDHDIPSKCSLEEVTHSYLDALISSSLIMV--DHIP--SESV-WTSVMIRACYVHDVVHDFCSVKAGKEKFF
>Solyc_Brandywine_00T011528.1
--KSSNEPIKQASSSFVEVVVGHEEDEAWIIGQLLDEHESKLDVISIVGMPGVGKTTLANKVYNNTLVASHFNVRAKCTV
SQNFNKSKVLREILQQVTA-SETNGSED--------------DLAEKLRVALLDKRYLIVLDDVWDIATGEMLIACFP-K
VERGNRVILTSRSGEVGLKVKCRSDPVDLQVLTDEKSWELFEKRVFGDEGSCPAELLDIGHQIVEKCKGLPLALVLIAGV
IVRGREG--KKKEKDFWVKIQHNLDSFTSSNINSQIMNVMQSSYDHLPYQLKPLLLYFATLQKSERTPVSTLMQLWMAEG
LVDHDIPSKCSLEEVTHSYLDALISSSLIMV--DHIP--SESV-WTSVMIRACYVHDVVHDFCSVKAGKEKFF
>Sopim_LA2093_00T011976.1
--KSSNEPIKQASSSFVEVVVGHEEDEAWIIGQLLDEHESKLDVISIVGMPGVGKTTLANKVYNNTLVASHFNVRAKCTV
SQNFNKSKVLREILQQVTA-SETNGSED--------------DLAEKLRVALLDKRYLIVLDDVWDIATGEMLIACFP-K
VERGNRVILTSRSGEVGLKVKCRSDPVDLQVLTDEKSWELFEKRVFGDEGSCPAELLDIGHQIVEKCKGLPLALVLIAGV
IVRGREG--KKKEKDFWVKIQHNLDSFTSSNINSQIMNVMQSSYDHLPYQLKPLLLYFATLQKSERTPVSTLMQLWMAEG
LVDHDIPSKCSLEEVTHSYLDALISSSLIMV--DHIP--SESV-WTSVMIRACYVHDVVHDFCSVKAGKEKFF
>Solyc_TS112_04T000246.1
--KSSNEPIKQASSSFVEVVVGHEEDEAWIIGQLLDEHESKLDVISIVGMPGVGKTTLANKVYNNTLVASHFNVRAKCTV
SQNFNKSKVLREILQQVTA-SETNGSED--------------DLAEKLRVALLDKRYLIVLDDVWDIATGEMLIACFP-K
VERGNRVILTSRSGEVGLKVKCRSDPVDLQVLTDEKSWELFEKRVFGDEGSCPAELLDIGHQIVEKCKGLPLALVLIAGV
IVRGREG--KKKEKDFWVKIQHNLDSFTSSNINSQIMNVMQSSYDHLPYQLKPLLLYFATLQKSERTPVSTLMQLWMAEG
LVDHDIPSKCSLEEVTHSYLDALISSSLIMV--DHIP--SESV-WTSVMIRACYVHDVVHDFCSVKAGKEKFF
>Solyc_cer_TS118_04T000246.1
--KSSNEPIKQASSSFVEVVVGHEEDEAWIIGQLLDEHESKLDVISIVGMPGVGKTTLANKVYNNTLVASHFNVRAKCTV
SQNFNKSKVLREILQQVTA-SETNGSED--------------DLAEKLRVALLDKRYLIVLDDVWDIATGEMLIACFP-K
VERGNRVILTSRSGEVGLKVKCRSDPVDLQVLTDEKSWELFEKRVFGDEGSCPAELLDIGHQIVEKCKGLPLALVLIAGV
IVRGREG--KKKEKDFWVKIQHNLDSFTSSNINSQIMNVMQSSYDHLPYQLKPLLLYFATLQKSERTPVSTLMQLWMAEG
LVDHDIPSKCSLEEVTHSYLDALISSSLIMV--DHIP--SESV-WTSVMIRACYVHDVVHDFCSVKAGKEKFF
>Solyc_TS12_04T000243.1
--KSSNEPIKQASSSFVEVVVGHEEDEAWIIGQLLDEHESKLDVISIVGMPGVGKTTLANKVYNNTLVASHFNVRAKCTV
SQNFNKSKVLREILQQVTA-SETNGSED--------------DLAEKLRVALLDKRYLIVLDDVWDIATGEMLIACFP-K
VERGNRVILTSRSGEVGLKVKCRSDPVDLQVLTDEKSWELFEKRVFGDEGSCPAELLDIGHQIVEKCKGLPLALVLIAGV
IVRGREG--KKKEKDFWVKIQHNLDSFTSSNINSQIMNVMQSSYDHLPYQLKPLLLYFATLQKSERTPVSTLMQLWMAEG
LVDHDIPSKCSLEEVTHSYLDALISSSLIMV--DHIP--SESV-WTSVMIRACYVHDVVHDFCSVKAGKEKFF
>Sopim_TS222_04T000242.1
--KSSNEPIKQASSSFVEVVVGHEEDEAWIIGQLLDEHESKLDVISIVGMPGVGKTTLANKVYNNTLVASHFNVRAKCTV
SQNFNKSKVLREILQQVTA-SETNGSED--------------DLAEKLRVALLDKRYLIVLDDVWDIATGEMLIACFP-K
VERGNRVILTSRSGEVGLKVKCRSDPVDLQVLTDEKSWELFEKRVFGDEGSCPAELLDIGHQIVEKCKGLPLALVLIAGV
IVRGREG--KKKEKDFWVKIQHNLDSFTSSNINSQIMNVMQSSYDHLPYQLKPLLLYFATLQKSERTPVSTLMQLWMAEG
LVDHDIPSKCSLEEVTHSYLDALISSSLIMV--DHIP--SESV-WTSVMIRACYVHDVVHDFCSVKAGKEKFF
>Sopim_TS439_04T000244.1
--KSSNEPIKQASSSFVEVVVGHEEDEAWIIGQLLDEHESKLDVISIVGMPGVGKTTLANKVYNNTLVASHFNVRAKCTV
SQNFNKSKVLREILQQVTA-SETNGSED--------------DLAEKLRVALLDKRYLIVLDDVWDIATGEMLIACFP-K
VERGNRVILTSRSGEVGLKVKCRSDPVDLQVLTDEKSWELFEKRVFGDEGSCPAELLDIGHQIVEKCKGLPLALVLIAGV
IVRGREG--KKKEKDFWVKIQHNLDSFTSSNINSQIMNVMQSSYDHLPYQLKPLLLYFATLQKSERTPVSTLMQLWMAEG
LVDHDIPSKCSLEEVTHSYLDALISSSLIMV--DHIP--SESV-WTSVMIRACYVHDVVHDFCSVKAGKEKFF
>Solyc_TS629_04T000245.1
--KSSNEPIKQASSSFVEVVVGHEEDEAWIIGQLLDEHESKLDVISIVGMPGVGKTTLANKVYNNTLVASHFNVRAKCTV
SQNFNKSKVLREILQQVTA-SETNGSED--------------DLAEKLRVALLDKRYLIVLDDVWDIATGEMLIACFP-K
VERGNRVILTSRSGEVGLKVKCRSDPVDLQVLTDEKSWELFEKRVFGDEGSCPAELLDIGHQIVEKCKGLPLALVLIAGV
IVRGREG--KKKEKDFWVKIQHNLDSFTSSNINSQIMNVMQSSYDHLPYQLKPLLLYFATLQKSERTPVSTLMQLWMAEG
LVDHDIPSKCSLEEVTHSYLDALISSSLIMV--DHIP--SESV-WTSVMIRACYVHDVVHDFCSVKAGKEKFF
>Solyc_TS80_04T000236.1
--KSSNEPIKQASSSFVEVVVGHEEDEAWIIGQLLDEHESKLDVISIVGMPGVGKTTLANKVYNNTLVASHFNVRAKCTV
SQNFNKSKVLREILQQVTA-SETNGSED--------------DLAEKLRVALLDKRYLIVLDDVWDIATGEMLIACFP-K
VERGNRVILTSRSGEVGLKVKCRSDPVDLQVLTDEKSWELFEKRVFGDEGSCPAELLDIGHQIVEKCKGLPLALVLIAGV
IVRGREG--KKKEKDFWVKIQHNLDSFTSSNINSQIMNVMQSSYDHLPYQLKPLLLYFATLQKSERTPVSTLMQLWMAEG
LVDHDIPSKCSLEEVTHSYLDALISSSLIMV--DHIP--SESV-WTSVMIRACYVHDVVHDFCSVKAGKEKFF
>Solyc_TS117_04T000242.1
--KSSNEPIKQASSSFVEVVVGHEEDEAWIIGQLLDEHESKLDVISIVGMPGVGKTTLANKVYNNTLVASHFNVRAKCTV
SQNFNKSKVLREILQQVTA-SETNGSED--------------DLAEKLRVALLDKRYLIVLDDVWDIATGEMLIACFP-K
VERGNRVILTSRSGEVGLKVKCRSDPVDLQVLTDEKSWELFEKRVFGDEGSCPAELLDIGHQIVEKCKGLPLALVLIAGV
IVRGREG--KKKEKDFWVKIQNNLDSFTSSNINSQIMNVMQSSYDHLPYQLKPLLLYFATLQKSERTPVSMLMQLWMAEG
LVDHDIPSKCSLEEVTHSYLDALISSSLIMV--DHIP--SESV-WTSVMIRACYVHDVVHDFCSVKAGKEKFF
>Solyc_EA00371_00T011374.1
--KSSNEPIKQASSSFVEVVVGHEEDEAWIIGQLLDEHESKLDVISIVGMPGVGKTTLANKVYNNTLVASHFHVRAKCTV
SQNFNKSKVLREILQQVTA-SETNGSED--------------DLAEKLRVALLDKRYLIVLDDVWDIATGEMLIACFP-K
VERGNRVILTSRSGEVGLKVKCRSDPVDLQVLTDEKSWELFEKRVFGDEGSCPAELLDIGHQIVEKCKGLPLALVLIAGV
IVRGREGKEKEKEKDFWVKIQNNLDSFTSSNINSQIMNVMQSSYDHLPYQLKPLLLYFATLQKSERTPVSTLMQLWMAEG
LVDHDIPSKCSLEEVTHSYLDALISSSLIMV--DHIP--SESV-WTSVMIRACYVHDVVHDFCSVKAGKEKFF
>Solyc_EA00990_00T011733.1
--KSSNEPIKQASSSFVEVVVGHEEDEAWIIGQLLDEHESKLDVISIVGMPGVGKTTLANKVYNNTLVASHFHVRAKCTV
SQNFNKSKVLREILQQVTA-SETNGSED--------------DLAEKLRVALLDKRYLIVLDDVWDIATGEMLIACFP-K
VERGNRVILTSRSGEVGLKVKCRSDPVDLQVLTDEKSWELFEKRVFGDEGSCPAELLDIGHQIVEKCKGLPLALVLIAGV
IVRGREGKEKEKEKDFWVKIQNNLDSFTSSNINSQIMNVMQSSYDHLPYQLKPLLLYFATLQKSERTPVSTLMQLWMAEG
LVDHDIPSKCSLEEVTHSYLDALISSSLIMV--DHIP--SESV-WTSVMIRACYVHDVVHDFCSVKAGKEKFF
>Solyc_Fla8924_00T011344.1
--KSSNEPIKQASSSFVEVVVGHEEDEAWIIGQLLDEHESKLDVISIVGMPGVGKTTLANKVYNNTLVASHFHVRAKCTV
SQNFNKSKVLREILQQVTA-SETNGSED--------------DLAEKLRVALLDKRYLIVLDDVWDIATGEMLIACFP-K
VERGNRVILTSRSGEVGLKVKCRSDPVDLQVLTDEKSWELFEKRVFGDEGSCPAELLDIGHQIVEKCKGLPLALVLIAGV
IVRGREGKEKEKEKDFWVKIQNNLDSFTSSNINSQIMNVMQSSYDHLPYQLKPLLLYFATLQKSERTPVSTLMQLWMAEG
LVDHDIPSKCSLEEVTHSYLDALISSSLIMV--DHIP--SESV-WTSVMIRACYVHDVVHDFCSVKAGKEKFF
>Solyc_MM_04T000246.1
--KSSNEPIKQASSSFVEVVVGHEEDEAWIIGQLLDEHESKLDVISIVGMPGVGKTTLANKVYNNTLVASHFHVRAKCTV
SQNFNKSKVLREILQQVTA-SETNGSED--------------DLAEKLRVALLDKRYLIVLDDVWDIATGEMLIACFP-K
VERGNRVILTSRSGEVGLKVKCRSDPVDLQVLTDEKSWELFEKRVFGDEGSCPAELLDIGHQIVEKCKGLPLALVLIAGV
IVRGREGKEKEKEKDFWVKIQNNLDSFTSSNINSQIMNVMQSSYDHLPYQLKPLLLYFATLQKSERTPVSTLMQLWMAEG
LVDHDIPSKCSLEEVTHSYLDALISSSLIMV--DHIP--SESV-WTSVMIRACYVHDVVHDFCSVKAGKEKFF
>Solyc04T000235.1
--KSSNEPIKQASSSFVEVVVGHEEDEAWIIGQLLDEHESKLDVISIVGMPGVGKTTLANKVYNNTLVASHFHVRAKCTV
SQNFNKSKVLREILQQVTA-SETNGSED--------------DLAEKLRVALLDKRYLIVLDDVWDIATGEMLIACFP-K
VERGNRVILTSRSGEVGLKVKCRSDPVDLQVLTDEKSWELFEKRVFGDEGSCPAELLDIGHQIVEKCKGLPLALVLIAGV
IVRGREGKEKEKEKDFWVKIQNNLDSFTSSNINSQIMNVMQSSYDHLPYQLKPLLLYFATLQKSERTPVSTLMQLWMAEG
LVDHDIPSKCSLEEVTHSYLDALISSSLIMV--DHIP--SESV-WTSVMIRACYVHDVVHDFCSVKAGKEKFF
>Solyc_TS166_04T000239.1
--KSSNEPIKQASSSFVEVVVGHEEDEAWIIGQLLDEHESKLDVISIVGMPGVGKTTLANKVYNNTLVASHFHVRAKCTV
SQNFNKSKVLREILQQVTA-SETNGSED--------------DLAEKLRVALLDKRYLIVLDDVWDIATGEMLIACFP-K
VERGNRVILTSRSGEVGLKVKCRSDPVDLQVLTDEKSWELFEKRVFGDEGSCPAELLDIGHQIVEKCKGLPLALVLIAGV
IVRGREGKEKEKEKDFWVKIQNNLDSFTSSNINSQIMNVMQSSYDHLPYQLKPLLLYFATLQKSERTPVSTLMQLWMAEG
LVDHDIPSKCSLEEVTHSYLDALISSSLIMV--DHIP--SESV-WTSVMIRACYVHDVVHDFCSVKAGKEKFF
>Solyc_TS185_04T000251.1
--KSSNEPIKQASSSFVEVVVGHEEDEAWIIGQLLDEHESKLDVISIVGMPGVGKTTLANKVYNNTLVASHFHVRAKCTV
SQNFNKSKVLREILQQVTA-SETNGSED--------------DLAEKLRVALLDKRYLIVLDDVWDIATGEMLIACFP-K
VERGNRVILTSRSGEVGLKVKCRSDPVDLQVLTDEKSWELFEKRVFGDEGSCPAELLDIGHQIVEKCKGLPLALVLIAGV
IVRGREGKEKEKEKDFWVKIQNNLDSFTSSNINSQIMNVMQSSYDHLPYQLKPLLLYFATLQKSERTPVSTLMQLWMAEG
LVDHDIPSKCSLEEVTHSYLDALISSSLIMV--DHIP--SESV-WTSVMIRACYVHDVVHDFCSVKAGKEKFF
>Solyc_TS204_04T000253.1
--KSSNEPIKQASSSFVEVVVGHEEDEAWIIGQLLDEHESKLDVISIVGMPGVGKTTLANKVYNNTLVASHFHVRAKCTV
SQNFNKSKVLREILQQVTA-SETNGSED--------------DLAEKLRVALLDKRYLIVLDDVWDIATGEMLIACFP-K
VERGNRVILTSRSGEVGLKVKCRSDPVDLQVLTDEKSWELFEKRVFGDEGSCPAELLDIGHQIVEKCKGLPLALVLIAGV
IVRGREGKEKEKEKDFWVKIQNNLDSFTSSNINSQIMNVMQSSYDHLPYQLKPLLLYFATLQKSERTPVSTLMQLWMAEG
LVDHDIPSKCSLEEVTHSYLDALISSSLIMV--DHIP--SESV-WTSVMIRACYVHDVVHDFCSVKAGKEKFF
>Solyc_cer_TS238_04T000247.1
--KSSNEPIKQASSSFVEVVVGHEEDEAWIIGQLLDEHESKLDVISIVGMPGVGKTTLANKVYNNTLVASHFHVRAKCTV
SQNFNKSKVLREILQQVTA-SETNGSED--------------DLAEKLRVALLDKRYLIVLDDVWDIATGEMLIACFP-K
VERGNRVILTSRSGEVGLKVKCRSDPVDLQVLTDEKSWELFEKRVFGDEGSCPAELLDIGHQIVEKCKGLPLALVLIAGV
IVRGREGKEKEKEKDFWVKIQNNLDSFTSSNINSQIMNVMQSSYDHLPYQLKPLLLYFATLQKSERTPVSTLMQLWMAEG
LVDHDIPSKCSLEEVTHSYLDALISSSLIMV--DHIP--SESV-WTSVMIRACYVHDVVHDFCSVKAGKEKFF
>Solyc_cer_TS280_04T000248.1
--KSSNEPIKQASSSFVEVVVGHEEDEAWIIGQLLDEHESKLDVISIVGMPGVGKTTLANKVYNNTLVASHFHVRAKCTV
SQNFNKSKVLREILQQVTA-SETNGSED--------------DLAEKLRVALLDKRYLIVLDDVWDIATGEMLIACFP-K
VERGNRVILTSRSGEVGLKVKCRSDPVDLQVLTDEKSWELFEKRVFGDEGSCPAELLDIGHQIVEKCKGLPLALVLIAGV
IVRGREGKEKEKEKDFWVKIQNNLDSFTSSNINSQIMNVMQSSYDHLPYQLKPLLLYFATLQKSERTPVSTLMQLWMAEG
LVDHDIPSKCSLEEVTHSYLDALISSSLIMV--DHIP--SESV-WTSVMIRACYVHDVVHDFCSVKAGKEKFF
>Solyc_cer_TS39_04T000248.1
--KSSNEPIKQASSSFVEVVVGHEEDEAWIIGQLLDEHESKLDVISIVGMPGVGKTTLANKVYNNTLVASHFHVRAKCTV
SQNFNKSKVLREILQQVTA-SETNGSED--------------DLAEKLRVALLDKRYLIVLDDVWDIATGEMLIACFP-K
VERGNRVILTSRSGEVGLKVKCRSDPVDLQVLTDEKSWELFEKRVFGDEGSCPAELLDIGHQIVEKCKGLPLALVLIAGV
IVRGREGKEKEKEKDFWVKIQNNLDSFTSSNINSQIMNVMQSSYDHLPYQLKPLLLYFATLQKSERTPVSTLMQLWMAEG
LVDHDIPSKCSLEEVTHSYLDALISSSLIMV--DHIP--SESV-WTSVMIRACYVHDVVHDFCSVKAGKEKFF
>Solyc_TS60_04T000244.1
--KSSNEPIKQASSSFVEVVVGHEEDEAWIIGQLLDEHESKLDVISIVGMPGVGKTTLANKVYNNTLVASHFHVRAKCTV
SQNFNKSKVLREILQQVTA-SETNGSED--------------DLAEKLRVALLDKRYLIVLDDVWDIATGEMLIACFP-K
VERGNRVILTSRSGEVGLKVKCRSDPVDLQVLTDEKSWELFEKRVFGDEGSCPAELLDIGHQIVEKCKGLPLALVLIAGV
IVRGREGKEKEKEKDFWVKIQNNLDSFTSSNINSQIMNVMQSSYDHLPYQLKPLLLYFATLQKSERTPVSTLMQLWMAEG
LVDHDIPSKCSLEEVTHSYLDALISSSLIMV--DHIP--SESV-WTSVMIRACYVHDVVHDFCSVKAGKEKFF
>Solyc_TS692_04T000240.1
--KSSNEPIKQASSSFVEVVVGHEEDEAWIIGQLLDEHESKLDVISIVGMPGVGKTTLANKVYNNTLVASHFHVRAKCTV
SQNFNKSKVLREILQQVTA-SETNGSED--------------DLAEKLRVALLDKRYLIVLDDVWDIATGEMLIACFP-K
VERGNRVILTSRSGEVGLKVKCRSDPVDLQVLTDEKSWELFEKRVFGDEGSCPAELLDIGHQIVEKCKGLPLALVLIAGV
IVRGREGKEKEKEKDFWVKIQNNLDSFTSSNINSQIMNVMQSSYDHLPYQLKPLLLYFATLQKSERTPVSTLMQLWMAEG
LVDHDIPSKCSLEEVTHSYLDALISSSLIMV--DHIP--SESV-WTSVMIRACYVHDVVHDFCSVKAGKEKFF
>Solyc_TS117_04T000245.1
--KSSNEPIKQASSSFVEVVVGHEEDEAWIIGQLLDEHESKLDVISIVGMPGVGKTTLANKVYNNTLVASHFNVRAKCTV
SQNFNKSKVLWEILQQVTA-SETNGSED--------------DLAEKLRVALLDKRYLIVLDDVWDIATGEMLIACFP-K
VERGNRVILTSRSGEVGLKVKCRSDPVDLQVLTDEKSWELFEKRVFGDEGSCPAELLDIGHQIVEKCKGLPLALVLIAGV
IVRGREG--KKKEKDFWVKIQHNLDSFTSSNINSQIMNVMQSSYDHLPYQLKPLLLYFARSQKSKRTPVSTLMQLWMAEG
LVDHDIGLKSSLEEVTHSYLDALISSSLIMV--DHIP--SESV-WTSVMIRACYVHDVVHDFCSVKAGKEKFF
>Hero-A
---------ELTSSSFVEVTVGHEEDEARIIGQLLDEHESKLDVISIVGMPGVGKTTLANKVYNNTLVASHFKIRAKCTV
SQNFNKSKVLREILQQVTA-SETNRSED--------------DLAEKLRVALLDKRYLIVLDDVWDIATGEMLIACFP-K
VERGNRVILTSRSGEVGLKVKCRSDPVDLQVLTDEKSWELFEKRVFRDEGSCPAELLDIGHQIVEKCKGLPLALVLIAGV
IVRGREGKEKEKEKDFWVKIQNNLDSFTSSNINSQIMNVMQSSYDHLPYQLKPLLLYFARLQKSERTPVSMLMQLWMAEG
LVDHDIPSKCSLEEVTESYLDALISSSLIMV--DHIR--SVSN-WTSVMMRACYVHDVVHDFCSVKAGKEKFF
>HeroA
---------ELTSSSFVEVTVGHEEDEARIIGQLLDEHESKLDVISIVGMPGVGKTTLANKVYNNTLVASHFKIRAKCTV
SQNFNKSKVLREILQQVTA-SETNRSED--------------DLAEKLRVALLDKRYLIVLDDVWDIATGEMLIACFP-K
VERGNRVILTSRSGEVGLKVKCRSDPVDLQVLTDEKSWELFEKRVFRDEGSCPAELLDIGHQIVEKCKGLPLALVLIAGV
IVRGREGKEKEKEKDFWVKIQNNLDSFTSSNINSQIMNVMQSSYDHLPYQLKPLLLYFARLQKSERTPVSMLMQLWMAEG
LVDHDIPSKCSLEEVTESYLDALISSSLIMV--DHIR--SVSN-WTSVMMRACYVHDVVHDFCSVKAGKEKFF
>Solyc_cer_BGV007989_00T011237.1
--KSSNEPVKQTSSSFVEVVVGHEEDEAWIIGQLLDEHESKLDVISIVGMPGVGKTTLANKVYNNKLVASHFNVLAKCTV
SQKYNKSKVLQEILQQVTG-SGEKGSEN--------------DLAEKLRVALYDKRYLIVLDDVWDIATGEMLIACFP-K
VERGNRVILTSRSGEVGLKVKCRSDPVDLQVLTDEKSWELFEKRVFGDEGSCPAELLDIGHQIVEKCKGLPLALVLIAGV
IVRGREGKEKEKEKDFWVKIQNNLDSFTSSNINSQIMNVMQSSYDHLPYQLKPLLLYFARSQKSKRTPVSVLMQLWMAEG
LVDHDIGLKSSLEEVTHSYLEALISSNLIMV--DHIP--SESIWWTSTMIKVCYVHDVVHDFCSVKAGKEKFF
>Sopim_LA2093_00T011972.1
--KSSNEPVKQTSSSFVEVVVGHEEDEAWIIGQLLDEHESKLDVISIVGMPGVGKTTLANKVYNNKLVASHFNVLAKCTV
SQKYNKSKVLQEILQQVTG-SGEKGSEN--------------DLAEKLRVALYDKRYLIVLDDVWDIATGEMLIACFP-K
VERGNRVILTSRSGEVGLKVKCRSDPVDLQVLTDEKSWELFEKRVFGDEGSCPAELLDIGHQIVEKCKGLPLALVLIAGV
IVRGREGKEKEKEKDFWVKIQNNLDSFTSSNINSQIMNVMQSSYDHLPYQLKPLLLYFARSQKSKRTPVSVLMQLWMAEG
LVDHDIGLKSSLEEVTHSYLEALISSNLIMV--DHIP--SESIWWTSTMIKVCYVHDVVHDFCSVKAGKEKFF
>St_PG5062_C00T047822.1
----SVEPTESTSSPFVEVTVVHEEDEAWIIGQLLDEHESEFDVISIVGMPGLGKTTLANKVYNNTLVASHFHVRAKCTV
SEKYNKSKVLQEILKQVTG-SGGKESEN--------------DLAENLRRALLDKRYLIVLDDVWDIETGEMLIACFP-K
FKRGNRIILTSRSSKVGLQVKCHSDPLHLKLLKHEESWELFEKRVFG-EGSCPAELLDVGHQIVEKCQGLPLAIVLIAGV
IVR---G--KKKEKDLWLQIEHNLDSFISSNNNLQMMKVMQLSYDHLPCHLKPLLLYFARSQKSERTPVSTLMQLWTAEG
LVDDD-----SLEDVTQSYLDALISSSLIMV--DHSPSDSESIWMTSGMSKVCYMHDVVHDFCSVKAKKEKFF
