# Supplementary material for: A root-specific NLR network mediates immune signaling of resistance genes against plant parasitic nematodes
Source: Plant Cell. 2025 Jun 24;37(7):koaf145. doi: 10.1093/plcell/koaf145 (PMC12236159; doi:10.1093/plcell/koaf145)
Supplement: koaf145_Supplementary_Data [file koaf145_supplementary_data.zip › Supplementary Dataset 3/Supplementary Dataset 3/Mer1_NBARC.fasta]

>Mer1_NBARC
AKSSFEPTQSTSSPFVEVTVGHEKEESQIIDQLLDEHESELDVISIVGMPGLGKTTLANKVYKDTLVARHFHVRAWCTVS
QKYNKSKVLREILQQVTGSGGKESEDDLAEKLRRALLDKRYLIVLDDVWDIATGEMLIACFPKGKRGNRIILTSRSRKVG
LKVKCRSDPLDLKLLTSEESWDLFEKRVFGDEGSCPAELSEVGHQIVEKCKGLPLAIVLIAGVIVRGKKKEKDFWLKILH
NLDSFISTNINLVMQLSYDHLPCHLKPLLLYFATTQKSQQTPVSTLMQLWMAEGFVDHDSLEEVTQSYLDALISSSLIMV
DHIPSKSYWWTSLMIKVCYVHDVVHDFCSEKAKKEKFL
