# Supplementary material for: A root-specific NLR network mediates immune signaling of resistance genes against plant parasitic nematodes
Source: Plant Cell. 2025 Jun 24;37(7):koaf145. doi: 10.1093/plcell/koaf145 (PMC12236159; doi:10.1093/plcell/koaf145)
Supplement: koaf145_Supplementary_Data [file koaf145_supplementary_data.zip › Supplementary Dataset 3/Supplementary Dataset 3/NRC_Hero_sub_NBARC.fasta]

>C88_C04H1G003040.1
DPIESTSSSFVEVTVGHEEDEARIISQLLDEHESELDVISIVGMPGLGKTTLANKVYNNTLVASHFNVRAKCTVSQKYNK
SKVLQEILQQVTGLGGKESENDRAEKLRVALYDKRYLIVLDDVWDIATGEMLIACFPKVKRGNRIILTSRSSKVGLQVKC
HSDPLHLQLLTPEKSWDLFVKRVFEEGSCPAELSDVGHQIVEKCKGLPLAIVLISGVIVRGKKKEKDLWLKIQHNLDSFI
SSNNNLQMMKVMQLSYDHLPCHLKPLLLYFARSQKSKRTPVSTLMQLWMAEGLVDHDSLEEATQSYLDALISSSLIMVDH
VPSESIWRSVMIRACYVHDVVHDFCSVKAKKQKFF
>C88_C04H1G003050.1
DPIESTSSSFVEVTVGHEEDEARIISQLLDEHESELDVISIVGMPGLGKTTLANKVYNNTLVASHFNVRAKCTVSQKYNK
SKVLQEILQQVTGSGGKESENDRAEKLRVALYDKRYLIVLDDVWDIATGEMLIACFPKVKRGNRIILTSRSSKVGLQVKC
HSDPLHLQLLTPEKSWDLFVKRVFEEGSCPAELSDVGHQIVEKCKGLPLAIVLISGVIVRGKKKEKDLWLKIQHNLDSFI
SSNNNLQMMKVMQLSYDHLPCHLKPLLLYFARSQKSKRTPVSTLMQLWMAEGLVDHDSLEEATQSYLDALISSSLIMVDH
VPSESCSMMSVMIKVCYVHDVVHDFCSVKAKKEKLF
>C88_C04H1G003050.2
DPIESTSSSFVEVTVGHEEDEARIISQLLDEHESELDVISIVGMPGLGKTTLANKVYNNTLVASHFNVRAKCTVSQKYNK
SKVLQEILQQVTGSGGKESENDRAEKLRVALYDKRYLIVLDDVWDIATGEMLIACFPKVKRGNRIILTSRSSKVGLQVKC
HSDPLHLQLLTPEKSWDLFVKRVFEEGSCPAELSDVGHQIVEKCKGLPLAIVLISGVIVRGKKKEKDLWLKIQHNLDSFI
SSNNNLQMMKVMQLSYDHLPCHLKPLLLYFARSQKSKRTPVSTLMQLWMAEGLVDHDSLEEATQSYLDALISSSLIMVDH
VPSESCSMMSVMIKVCYVHDVVHDFCSVKAKKEKLF
>C88_C04H1G003050.3
DPIESTSSSFVEVTVGHEEDEARIISQLLDEHESELDVISIVGMPGLGKTTLANKVYNNTLVASHFNVRAKCTVSQKYNK
SKVLQEILQQVTGSGGKESENDRAEKLRVALYDKRYLIVLDDVWDIATGEMLIACFPKVKRGNRIILTSRSSKVGLQVKC
HSDPLHLQLLTPEKSWDLFVKRVFEEGSCPAELSDVGHQIVEKCKGLPLAIVLISGVIVRGKKKEKDLWLKIQHNLDSFI
SSNNNLQMMKVMQLSYDHLPCHLKPLLLYFARSQKSKRTPVSTLMQLWMAEGLVDHDSLEEATQSYLDALISSSLIMVDH
VPSESCSMMSVMIKVCYVHDVVHDFCSVKAKKEKLF
>C88_C04H3G073280.1
EPIELTSSSFVEVTVGHEEDEARIIGQLLDEHESELDVISIVGMPGLGKTTLANKVYNNTLVASHFNVRAKCTVSQKYNK
SKVLQEILQQVPHVSGGNKSEDDPADKLRRALLDKRYLIVLDDVWDTATGEMLIACFPKVKRGNRIILTSRDSKVGLQVK
CHSVPLHLQLLTPEKSWDLFVKKVFGDEGSCPAELSEVGHQIVEKCQGLPLAIVLIAGVIVRGKTKEKDLWLQIQDNLDS
LISAKNNLEMMKVMQLSYDHLPHHLKPLLLYFGRYRKSKRTPVSTLIQLWMAEGLVDHDSSEEGTQSYLDALISSSLIMM
DHIPYESSEPFSVMIKVCYVHDVVHDFCSVKAKKEKLF
>St_E4-63_C04T000379.1
SSNEPIESTSSSFVEVTVGHEEDEARIISQLLDEHESELDVISIVGMPGLGKTTLANKVYNNTLVASHFNVRAKCTVSQK
YNKSKVLQEILQQVTGSGGKESENDLAEKLRVALYDKRYLIILDDVWDIATGEMLIACFPKVKRGNRIILTSRSSKVGLQ
VKFHSDPLHLQLLTPEKSWDLFVKRVFEEGSCPAELSDVGHQIIEKCKGLPLAIVLIAGVIVRGKKKEKGLWLKIQHNLD
SFISSNNNLQMMKVMQLSYDHLPCHLKPLLLYFARSQKSKRTPVSTLMQLWMAEGLVDHDSLEEATQSYLDALISSSLIM
VDHVPSESIWTSVMIRACYVHDVVHDFCSVKAKKQKFF
>St_E86-69_C00T055208.1
SSNEPIESTSSSFVEVTVGHEEDEARIISQLLDEHESELDVISIVGMPGLGKTTLANKVYNNTLVASHFNVRAKCTVSQK
YNKSKVLQEILQQVTGSGGKESENDLAEKLRVALYDKRYLIILDDVWDIATGEMLIACFPKVKRGNRIILTSRSSKVGLQ
VKFHSDPLHLQLLTPEKSWDLFVKRVFEEGSCPAELSDVGHQIIEKCKGLPLAIVLIAGVIVRGKKKEKGLWLKIQHNLD
SFISSNNNLQMMKVMQLSYDHLPCHLKPLLLYFARSQKSKRTPVSTLMQLWMAEGLVDHDSLEEATQSYLDALISSSLIM
VDHVPSESIWTSVMIRACYVHDVVHDFCSVKAKKQKFF
>St_E86-69_C04T000379.1
SSNEPIESTSSSFVEVTVGHEEDEAQIIGQLLDEHESELDVISIVGMPGLGKTTLANKVYNNTLVASHFNVRAKCTVSQK
YNKSKVLQEILRQVTGSGGKESEDDLAEKLRLALYDKRYLIVLDDVWDIETGEMLIACFPKVKRGNRIILTSRSSKVGLQ
VKCHSDPLHLQILTPEKSWDLFVKRVFGEGSCPAELSEVGHQIVEKCQGLPLAIVLIAGVIVRGKKKEKDLWLQIQDNLD
YFISAKNNLEMMKVMQLSYDHLPHHLKPLLLYLGGYRKSKRTPVSTLIQLWMAEGLVDHDSSEERTQSYLDALISSSLIM
VDHIPSESISMISVMIKVCYMHDVVHDFCSVKAKKEKFF
>He2-St04G118150.1
SSNEPIESTSSSFVEVTVGHEEDEAQIIGQLLDEHESELDVISIVGMPGLGKTTLANKVYNNTLVASHFNVRAKCTVSQK
YNKSKVLQEILRQVTGSGGKESEDDLAEKLRLALYDKRYLIVLDDVWDIETGEMLIACFPKVKRGNRIILTSRSSKVGLQ
VKCHSDPLHLQILTPEKSWDLFVKRVFGEGSCPAELSEVGHQIVEKCQGLPLAIVLIAGVIVRGKKKEKDLWLQIQDNLD
YFISAKNNLEMMKVMQLSYDHLPHHLKPLLLYLGGYRKSKRTPVSTLIQLWMAEGLVDHDSSEERTQSYLDALISSSLIM
VDHIPSESISMISVMIKVCYMHDVVHDFCSVKAKKEKFF
>St_PG3003_C00T058653.1
SSNEPIESTSSSFVEVTVGHEEDEARIIGQLLDEHESELDVISIVGMPGLGKTTLANKVYNNTLVASHFNVRAKCTVSQK
YSKSKVLQEILQQVTGSGGKESENDLAEKLRVALYDKRYLIILDDVWDIATGEMLIACFPKVKRGNRIILTSRSSKVGLQ
VKCHSDPLHLQLLTPEKSWDLFVKRVFEEGSCPAELSDVGHQIVEKCKGLPLAIVLIAGVIVRGKKKEKDLWLKIQHNLD
SFISSNNNLQMMKVMQLSYDHLPYHLKPLLLYFARSQKSTRTPVSTLMQLWMAEGLVDHDSLEEATQSYLDALISSSLIM
VDHIPSESIWTSVMIRACYVHDVVHDFCSVKAKEEKFF
>St_PG3005_C00T056865.1
SSNEPIESTSSSFVEVTIGHEEDEARIIGQLLDEHESELDVISIVGMPGLGKTTLANKVYNNTLVASHFNVRAKCTVSQK
YNKSKVLREILWQVTGSGGKENEDDLAEKLRVALYDKRYLIVLDDVWDIATGEMFIACFPKVKRGNRIILTSRSSKVGLQ
VKCHSYPLHLQILTPEKSWDLFVKKVFGDEGSCPAELSEVGHQIVEKCQGLPLAIVLIAGVIVRGKKKEKDLWLQIEHNL
DSFISSNNNLQMMKVMQLSYDHLPCHLKPLLLYFATSQKSERTPVSTLMQLWMAEGLVDDNSLEDVTQSYLDALISSSLI
MVDHIPSDSESIWMMPVMIKVCYMHDVVHDFCSVKAEKEKFF
>St_PG3023_C00T028049.1
NSSDKPIESTSSSFVEEIVGHEEDEARIIGQLLDEHESELDVISIVGMPGLGKTTLANKVYNNTLVASHFNVRAKCTVSL
QYNKSKVLQEILQQVTGSGGKESEDDLAENLRVALYDKRYLIVLDDVWDIATGEMFIACFPKVKRGNRIILTSRSSKVGL
QVKCHSDPLHLQLLTPEKSWDLFVKKVFGDEGSCPAELSEVGHQIVKKCQGLPLAIVLIAGVIVRGKKKEKDLWLMIQHN
LDSFISTNINLQMMKVMQLSYDHLPCHLKPLLLNFAGSQKSKRTPVSTLMQLWMAEGLVDHDSLEEATQSSLDALVSSSL
IKVDHMLYKTSKHFSVRIKVCYVHDLVHDFCSVKAKKEKFF
>St_PG3023_C00T066545.1
NSSDKPIESTSSSFVEEIVGHEEDEARIIGQLLDEHESELDVISIVGMPGLGKTTLANKVYNNTLVASHFNVRAKCTVSL
QYNKSKVLQEILQQVTGSGGKESEDDLAENLRVALYDKRYLIVLDDVWDIATGEMFIACFPKVKRGNRIILTSRSSKVGL
QVKCHSDPLHLQLLTPEKSWDLFVKKVFGDEGSCPAELSEVGHQIVKKCQGLPLAIVLIAGVIVRGKKKEKDLWLMIQHN
LDSFISTNINLQMMKVMQLSYDHLPCHLKPLLLNFAGSQKSKRTPVSTLMQLWMAEGLVDHDSLEEATQSSLDALVSSSL
IKVDHMLYKTSKHFSVRIKVCYVHDLVHDFCSVKAKKEKFF
>St_PG3023_C00T066545.2
NSSDKPIESTSSSFVEEIVGHEEDEARIIGQLLDEHESELDVISIVGMPGLGKTTLANKVYNNTLVASHFNVRAKCTVSL
QYNKSKVLQEILQQVTGSGGKESEDDLAENLRVALYDKRYLIVLDDVWDIATGEMFIACFPKVKRGNRIILTSRSSKVGL
QVKCHSDPLHLQLLTPEKSWDLFVKKVFGDEGSCPAELSEVGHQIVKKCQGLPLAIVLIAGVIVRGKKKEKDLWLMIQHN
LDSFISTNINLQMMKVMQLSYDHLPCHLKPLLLNFAGSQKSKRTPVSTLMQLWMAEGLVDHDSLEEATQSSLDALVSSSL
IKVDHMLYKTSKHFSVRIKVCYVHDLVHDFCSVKAKKEKFF
>St_PG3023_C00T066575.1
NEPIELTSSSFVEVTVGHEEDEARIIGQLLDEHESELDVISIVGMPGLGKTTLANKVYNNTLVASHFNVRAKCTVSQKYN
KSKVLQEILQQVPHVSGGNESKDDPADKLRRTLLDKRYLIVLDDVWDTATGEMLIACFPKVKRGNRIILTSRSSKVGLQV
KCHSDPLHLQLLTPEKSWDLFVKKVFGDEGSCPAELSEVGHQIVEKCQGLPLAIVLIAGVIVRGKKKEKDLWLQIQDNLD
SFISAKNNLEMMKVMQLSYDHLPHHLKPLLLYFGRCRKSKRTPVCKLMQLWMAEGLLDHDIPSKCSLEEVTQSYLDALIS
SSLIMVDHSQSKTSYPFLVMIKVCYVHDVVHDFCSVKAKKEKFF
>St_PG3023_C00T066584.1
EPIELTSSSFVEVTVGHEEDEAQIICQLLDEHESELDVISIVGMPGLGKTTLANKVYNNTLVASHFNVRAKCTVSQKYNK
SKVLREILRQVTGSGGKENEDDLAEKLRVALYDKRYLIVLDDVWDIATGEMFIACFPKVKRGNRIIITSRSSKVGLQVKC
HSDPLHLQLLTPEKSWDLFVKKVFGDEGSCPAELSEVGHQIVEKCQGLPLAIVLIAGVIVRGKKKEKDLWLQIEHNLDSF
ISSNNNLQMTKVMQLSYDHLPCHLKPLLLYFATSQKNERTPVSTLMQLWMAEGLVDDNSLEDVTQSYLDALISSSLIMVD
HIASNSESIWMMPVMIEVCYMHDVVHDFCSVKAEKEKFF
>St_PG4017_C00T009066.1
AKSSDESIESTSSSFVEVTVGHEEDEARIIGQLLDEHESELDVISIVGMPRLGKTTLANKVYNNTLVASHFNVRAKCTVS
QKYNKSKVLQEILQQVTGSGGKESENDLAEKLRVALYDKRYLIVLDDVWDIATGEMLIACFPKVKRGNRIILTSRSSKVG
LQVKCHSDPLHLQLLTPEESWDLFVKKVFGDEGSCPAKLSEVGHQIVEKCKGLPLAIVLIAGVIVRGREGKKKEKDFWLK
IQDNLDSFISSNNNLQMMKMAEGLVDHDSLEEATQSYLDALTSSSLIMVDHIPCKKIWLTSVMIKVCYMHDVVHDFCSVK
AKKEIFF
>St_PG4017_C00T009073.1
SSNEPIESTSSSFVEVTIGHEEDEAQIIGQLLDEHESELDVISIVGMPGLGKTTLANKVYNNTLVANHFNVRAKCTVSLN
YNKSKVLQEILQQVTGSGGNESEDDLAENLRVALYNKRYLIVLDDVWDIETGEMLIACFPKVKRGNRIILTSRSSKVGLQ
VKCHSDPLHLQLLTPEKSWDLFVKKVFGDEGSCPAELSEVGHQIVEKCQGLPLAIVLIAGVIVRGKKKEKDSWLQIEHNL
DSFISANINLQMMKVMQLSYDHLPCHLKPLLLYFARSQKSKRTPVSTLMQLWMAEGLVDDDSLEDVTQSYLDALISSNLI
MVDHDHIPSDSESIWITHVMIQVCYMHDVVHDFCSVKAEKEKFF
>St_PG4032_C00T056726.1
NDPIESTSSSFVEVTVGHEEDEARIISQLLDEHESELDVISIVGMPGLGKTTLANKVYNNTLVASHFNVRAKCTVSQKYN
KSKVLQEILQQVTGSGGKESENDLAEKLRVALYDKRYLIVLDDVWDIATGEMLIACFPKVKRGNRIILTSRSSKVGLQVK
CHSDPLHLQLLTPKKSWDLFVKRVFEEGSCPAELSDVGHQIVEKCKGLPLAIVLIAGVIVRGKKKEKDLWLKIQHNLDSF
IYSNNNLQMMKVMQLSYDHLPCHLKPLLLYFARSQKSKRTPVSTLMQLWMAEGLVDHDSLEEATQSYLDALISSSLIMVD
HVPSESIWRSVMIRACYVHDVVHDFCSVKAKKQKFF
>St_PG4041_C00T037230.1
YPIESTSSSFVEVAVGHEEDEARIISQLLDEHESELDVISIVGMPGLGKTTLANKVYSNTLVANHFNVRAKCTVSQKYSK
SKVLQEILQQVTGSGGKEGEDDLAEKLRVALYDKRYLIFLDDVWDIATGEMLIACFPKVKRGNRIILTSRSSKVGLQVKC
HSDPLHLQLLTPEKSWDLFVKKVFEEGSCPAELSDVGHQIVEKCKGLPLAIVLIAGVIVRGKKKEKDWWLKIQHNLDSFI
SSNNNLQMMKVMQLSYDHLPCHLKPLLLYFARSQKSKRTPVSTLMQLWMAEGLVDHDSLEEATQSYLDALISNSLIMVDH
IPSKSIMFVTIRACYVHDVVHDFCSVKAKKEKFF
>St_PG4042_C00T010028.1
FSDEPIESTSSSFVEVTVGHEEDEARIIGQLLDEHESELDVISIVGMPGLGKTTLANKVYNNILVASHFNVHAKCTVSQK
YNKSKVLREILQQVTALEEKGSEDDLAEKLRRALLDKRYLIVLDDVWDIATGEMLIACFPKVNRGNRIILTSRSSKVGLQ
VKCHSDPLHLQLLTPEKSWDLFVKKVFGDEGSCPAELSEVGRQIVEKCKGLPLAIVLIAGVIVRGREGKKKEKDLWLQIE
HNLDSFISSNNNSQMMKVVQLSYDHLPCHLKPLLLYFARSQKSKRTPVSTLMQLWMAEGLVDHDSLEEATQSYLDALISS
SLIMVDHIPSESIWWTSVMIKVCYMHDVVHDFCSVKAKKEKFF
>St_PG4042_C00T010031.1
SSNEPIESTSSSFVEVTVGHEEDEAQIIGQLLDEHESELDVISIVGMPGLGKTTLANKVYNNTLVASHFNVRAKCTVSQK
YNKSKVLQEILRQVTGSGGKESEDDLAEKLRLALYDKRYLIVLDDVWDIETGEMLIACFPKVKRGNRIILTSRSSKVGLQ
VKCHSDPLHLQILTPEKSWDLFVKRVFGEGSCPDELSEVGHQIVEKCQGLPLAIVLIAGVIVRGKKKEKDLWLQIQDNLD
YFISAKNNLEMMKVMQLSYDHLPHHLKPLLLYFGRYPKSKRTPVSTLIQLWMAEGLVDHDSSEERTQSYLDALISSSLIM
VDHIPSESISMISVMIKVCYMHDVVHDFCSVKAKKEKFF
>St_PG4042_C00T010038.1
SSNEPIESTSSSFVEVTVGHEEDEAQIIGQLLDEHESELDVISIVGMPGLGKTTLAYKVYNNTLVASHFNVRAKCTVSQK
YNKSKVLQEILQQVTASEKKESEDDLAKKQRRVVESEEDLAEKLRKALLDKRYLIVLDDVWDIATGEMLIACFPKVKIGN
RIILTSRNSKVGLQVKCHSDPLHLQLLTPEKSWDLFVKKVFGDEGSCPAELSEVGRQIVEKCKGLPLAIVLIAGVIVRGR
EGKKKEKDFWLKIQDNLDSFISSNNNLQMMKVMQLSYDHLPCHLKPLLLYFARSQKSKRTPVSTLIQLWMAEGLVDHDSL
EEATQSYLDALISSSLIMVDHIPCKKYWLTSVMIKVCYMHDVVHDFCSVKAKKENFF
>St_PG4042_C00T010058.1
SSNEPIESTSSSFVEVTVGHEEDEAQIIGQLLDEHESELDVISIVGMPGLGKTTLANKVYNNTLVASHFNVRAKCTVSQK
YNKSKVLQEILRQVTGSGGKESEDDLAEKLRLALYDKRYLIVLDDVWDIETGEMLIACFPKVKKGNRIILTSRSSKVGLQ
VKCHSDPLHLQILTPEKSWDLFVKRVFGEGSCPDELSEVGHQIVEKCQGLPLAIVLIAGVIVRGKKKEKDLWLQIQDNLD
YFISAKNNLEMMKVMQLSYDHLPHHLKPLLLYFGRYPKSKRTPVSTLIQLWMAEGLVDHDSSEERTQSYLDALISSSLIM
VDHIPSESISMISVMIKVCYMHDVVHDFCSVKAKKEKFF
>St_PG4042_C00T010089.1
SSNEPIESTSSSFVEVTVGHEEDEAQIIGQLLDEHESELDVISIVGMPGLGKTTLANKVYNNTLVASHFNVRAKCTVSQK
YNKSKVLQEILRQVTGSGGKESEDDLAEKLRLALYDKRYLIVLDDVWDIETGEMLIACFPKVKRGSRIILTSRSSKVGLQ
VKCHSDPLHLQILTPEKSWDLFVKRVFGEGSCPAELSEVGHQIVEKCQGLPLAIVLIAGVIVRGKKKEKDLWLQIQDNLD
YFISAKNNLEMMKVMQLSYDHLPHHLKPLLLYFGGYRKSKRTPVSTLIQLWMAEGLVDHDSSEERTQSYLDALISSSLIM
VDHIPSESISMISVMIKVCYMHDVVHDFCSVKAKKEKFF
>St_PG4042_C00T010100.1
SSNEPIESTSSSFVEVTVGHEEDEAQIIGQLLDEHESELDAISIVGMPGLGKTTLANKVYNNTLVASHFNVRAKCTVSQK
YNKSKVLQEILRQVTGSRGKESEDDLAENLRLALYDKRYLIVLDDVWDIETGEMLIACFPKVKRGNRIILTSRSSKVGLQ
VKCHSDPLHLQILTPEKSWDLFVKRVFGEGSCPAEQSEVGHQIVEKCQGLPLAIVLIAGVIARGKKKEKDLWLQIQDNLD
YFISAKNNLEMMKVMQLSYDHLPHHLKPLLLYFGRYRKSKRTPVSTLIQLWMAEGLVDHDSSEERTQSYLDALISSSLIM
VDHIPSESISMISVMIKVCYMHDVVHDFCSVKAKKEKFF
>St_PG4042_C00T072921.1
KSSNEPIESTSSSFVEVTVGHEEDEARIIDQLLDEHESEFDVISIVGMPGLGKTTLANKVYNNTLVASHFNVRAKCTVSQ
KYNKLKVLQEILQQVTGTGGKESEDDPAEKLRVALYDKRYLIVLDDVWDTTTGEMLIACFPKVKRGNRIILTSRSSKVGL
QVKCHSDPLHLQLLTPEKSWKLFVKRVFGEGSCPAELSEVGLQIVEKCQGLPLAIVLIAGVIVRGRERKKKEKDLWLQIQ
HNLDSLISAKNNLEMMKVMQLSYDHLPHHLKPLLLYFGRYRKSKRTPVSTLIQLWMAEGLVDHDSSEEATQSYLDALISS
SLIMVDHIPSKSIPMMSVMIKLCYMHDVVHDFCSVKVKKEKFF
>St_PG4042_C00T072928.1
EPIELTSSSFVEVTVGHEEDEARIIGQLLDEHESELDVISIVGMPGLGKTTLANKVYNNTLVASHFNVRAKCTVSQKYNK
SKVLQEILQQVPHVSGGNESEDDPAGKLRRALLDKRYLIVLDDVWDTATGEMLITCFPKVKRGNRIILTSRNSKVGIWLP
LAIVLIAGVIVRGKKKEKVLWLQIQDNLDSFISAKNNLEMMKVMQLSYDHLPHHLKPLLLYFGRYRKSKRTPVSTLIQLW
MAEGLVDHDIHSKSSLEEATQSYLDALISSSLIMMDHIPCESSKPFSVMIKVCYVHDVVHDFCSVKAKKEKLF
>St_PG4042_C00T072952.1
PIELTSSFFVEVTVGHEEDEARIIGQLLDEHEFELDVISIVGMPGLGKTTLANKVYNNTLVASYFNVRAKCTVSQKYNKS
KVLQEILQQVPHVSGGNESEDDPADKLRRALLDKRYLIVLDDVWDTATGEMLIACFPKVKRGNRIILTSRNSKVGLQVKC
HSDPLHLQLLTPEKSWELFVKKVFGDEGSCPAELSEVGHQIVEKCQGLPLAIVLIAGVIVRGKKKEKDLWLQIQDNLDSL
ISTKNNLEMMKVMQLSYDHLPHHLKPLLLYFGRYRKSKRTPVSTLIQLWMAEGLVDHDSSEEGTQSYLDALISSSLIMMD
HIPCESSEPFSVMIKVCYVHDVVHDFCSVKAKKEKLF
>St_PG4049_C00T011946.1
SNEPIESTSSSFVEVTVGHEEDEAWIIGQLLDEHESELDVISIVGMPGLGKTTLANKVYNNTLVASHFNVRAKCTVSQKY
NKSKVLREILQQVTASEEKGSDDDLAEKLRRAVLDKRYLIVLDDVWDVAIGEMLIACFPKVKRGNRIILTSRSSKVGLQV
KCHSDPLHLQLLTPEKSWELFVKKVFGDEGSCPAELSEVGRQIVEKCKGLPLAIVLIAGVIVRGKKKEKDLWLQIQDNLD
SLISAKNNLEMMKVMQLSYDHLPHHLKPLLLYFGRYHKSNRTPVSTLIQLWMAEGLVDHDSSEEGTQSYLDALISSSLIM
MDHIPCESSKPFSVMIKVCYVHDVVHDFCSVKAKKEKLF
>St_PG4049_C00T021774.1
SNEPIESTSSSFVEVTVGHEEDEAWIIGQLLDEHESELDVISIVGMPGLGKTTLANKVYNNTLVASHFNVRAKCTVSQKY
NKSKVLREILQQVTASEEKGSDDDLAEKLRRAVLDKRYLIVLDDVWDVAIGEMLIACFPKVKRGNRIILTSRSSKVGLQV
KCHSDPLHLQLLTPEKSWELFVKKVFGDEGSCPAELSEVGRQIVEKCKGLPLAIVLIAGVIVRGKKKEKDLWLQIQDNLD
SLISAKNNLEMMKVMQLSYDHLPHHLKPLLLYFGRYHKSNRTPVSTLIQLWMAEGLVDHDSSEEGTQSYLDALISSSLIM
MDHIPCESSKPFSVMIKVCYVHDVVHDFCSVKAKKEKLF
>St_PG4049_C00T021854.1
SNEPIESTSSSFVEVTVGHEEDEAWIIGQLLDEHESELDVISIVGMPGLGKTTLANKVYNNTLVASHFNVRAKCTVSQKY
NKSKVLREILQQVTASEEKGSDDDLAEKLRRAVLDKRYLIVLDDVWDVAIGEMLIACFPKVKRGNRIILTSRSSKVGLQV
KCHSDPLHLQLLTPEKSWELFVKKVFGDEGSCPAELSEVGRQIVEKCKGLPLAIVLIAGVIVRGKKKEKDLWLQIQDNLD
SLISAKNNLEMMKVMQLSYDHLPHHLKPLLLYFGRYHKSNRTPVSTLIQLWMAEGLVDHDSSEEGTQSYLDALISSSLIM
MDHIPCESSKPFSVMIKVCYVHDVVHDFCSVKAKKEKLF
>St_PG4049_C00T033858.1
EPIELTSSSFVEVTVGHEEDEPRIIGQLLDEHESELDVISIVGMPGLGKTTLANKVYNNTLVSSYFDVRGKCTVSQKYNK
SKVLQEILQQVPHVSGGNESEDDPADKLRRALLDKRYLIVLDDVWDTATGEMLIACFPKVKRGNRIILTSRNSKVGLQVK
CHSDPLHLQLLTPEKSWELFVKKVFGDEGSCPAELSEVGHQIVDKCQGLPLAIVLIAGVIVRGKKKEKDLWLQIQDNLDS
LISAKNNLEMMKVMQLSYDHLPHHLKPLLLYFGRYRKSKRTPVSTLIQLWMAEGLVDHDSSEEGTQSYLDALISSSLIMV
EHRQDKRTWPFSVMIKVCYVHDVVHDFCSVKAKKEKLF
>St_PG4060_C00T016732.1
SSNEPIESTSSSFVEVTVGHEEDEARIIGQLLDENESELDVISIVGMPGLGKTTLANKVYNNTLVASHFNVRAKCTVSQK
YNKSKVLQEILHQVPHVSGGNESEDDPADKLRRALLDKRYLIVLDDVWDTATGEMLIACFPKVKRGNRIILTSRSSKVGL
QVKCHSDPLHLQLLTPEKSWDLFVRKVFGDEGSCPAELSEVGHQIVEKCKGLPLAIVLIAGVIVRGREGKKKEKDLWLQI
EHNLDSFISSNNNSQMMKVMQLSYDHLPCHLKPLLLYFARSQKSKRTPVSTLMQLWMAEGFVDHDSSEEVTQSYLDALIS
SSLIMVDHIPSESIWWTSVMIKVCYMHDVVHDFCSVKAKKEKFF
>St_PG4060_C00T050005.1
SSNEPIESTSSSFVEVTVGHEEDEARIIGQLLDENESELDVISIVGMPGLGKTTLANKVYNNTLVASHFNVRAKYTVSQK
YNKSKVLQEILHQVPHVSGGNESEDDPADKLRRALLDKRYLIVLDDVWDTATGEMLIACFPKVKRGNRIILTSRSSKVGL
QVKCHSDPLHLQLLTPEKSWDLFVRKVFGDEGSCPAELSEVGHQIVEKCKGLPLAIVLIAGVIVRGREGKKKEKDLWLQI
EHNLDSFISSNNNSQMMKVMQLSYDHLPCHLKPLLLYFARSQKSKRTPVSTLMQLWMAEGFVDHDSSEEVTQSYLDALIS
SSLIMVDHIPSESIWWTSVMIKVCYMHDVVHDFCSVKAKKEKFF
>St_PG5062_C00T047822.1
SVEPTESTSSPFVEVTVVHEEDEAWIIGQLLDEHESEFDVISIVGMPGLGKTTLANKVYNNTLVASHFHVRAKCTVSEKY
NKSKVLQEILKQVTGSGGKESENDLAENLRRALLDKRYLIVLDDVWDIETGEMLIACFPKFKRGNRIILTSRSSKVGLQV
KCHSDPLHLKLLKHEESWELFEKRVFGEGSCPAELLDVGHQIVEKCQGLPLAIVLIAGVIVRGKKKEKDLWLQIEHNLDS
FISSNNNLQMMKVMQLSYDHLPCHLKPLLLYFARSQKSERTPVSTLMQLWTAEGLVDDDSLEDVTQSYLDALISSSLIMV
DHSPSDSESIWMTSGMSKVCYMHDVVHDFCSVKAKKEKFF
>St_PG5062_C00T047827.1
SSNKPIESTPSSFVEVTVGHEEDEAWIIGQLLDEHESELDVISIVGMPGLGKTTLANKVYNNTLVASHFNVRAKCTVSQK
FNKSKVLQEILQQVTGSGGKESENDLAKKLRVALYDKRYLIVLDDVWDIATGEMLIACFPKVKRGNRIILTSRSSKVGLP
VKCHSDPLHLQLLTPKKSWDLFVNRVFGEGSCPAELSDVGHKIVEKCQGLPLAVVLIAGVIVSKQKEKDLCLKIQHNLDS
FVSANINLQMMKVMQLSYDHLPYHLKPLLLYFARSKKSKRTPVSTLMQLWMAEGLVDHDSLEEATQSYLDALISSSLIMV
DHIPSDSIWTSVMIRACYLHDVVHNFCSVKAKKEKFF
>St_PG5062_C00T047831.1
NEPIELTSSSFVEVTVGHEEDEARIIGQLLDEHESELDVISIVGMPGLGKTTLANKVYNNTLVASYFNVRAKCTVSQKYN
KSKVLQEILQQVSHVSGGNESEDDPADKLRRALLDKRYLIVLDDVWDTATGEMLIACFPKVKRGNRIILTSRNSKVGLQV
KCHSDPLHLQLLTPEKSWDLFVKKVFGDEGSCPAELSEVGHQIVEKCQGLPLAIVLIAGVIVRGKKKEKDLWLQIQDNLD
SFISAKNNLEMMKVMQLSYDHLPHHLKPLLLYFGRYRKSKRTPVSTLIQLWMAEGLVDHDSSEEGTQSYLDALISSSLIM
MDHIPCESRVPFSVMIKVCYVHDVVHDFCSVKAKKEKLF
>St_PG5068_C04T000055.1
PIELTSSSFVEVTVGHEEDEARIIGQLLDEHESELDVISIVGMPGLGKTTLANKEILQQVPHVSGGNDSEDDPADKLRRA
LLDKRYLIILDDVWDTATGEMFIACFPKVKRGNRIILTSRNSKVGLQVKCHSEPLHLQLLTPEKSWDLFVKKVFGDEGSC
PVELSEVGHQIVEKCKGLPLAIVLIAGVIVRGKKKEKDLWIQIQDNLDSFISAKNNLEMMKVMQLSYDHLPHHLKPLLLY
FGRYRKSKRTPVSTLIQFWMAEGLVDHDSSEEGIQSYLDALVSSSLIMMDHIPYESSEPFSVMIKVCYVHDVVHDFCLVK
AKKEKLF
>St_PG5076_C00T045672.1
SSNEPIESTSSSFVEVTVGHEEDEAQIIGQLLDEHESELDVISIVGMPGLGKTTLANKVYNNTLVASHFNVRAKCTVSQK
YNKSKVLQEILQQVTASEEKESEGDLAEKLRKALLDKRYLIVLDDVWDIATGEMLIACFPKVKRGNRIILTSRSSKVGLQ
VKCHSDPLHLQLLTPEKSWDLFVKKVFGDEGSCPAELSEVGRQIVEKCKGLPLAIVLIAGVIVRGRKGKKKEKDFWLKIQ
DNLDSFISSNNNLQMMKVMQLSYDHLPCHLKPLLLYFARSQKSKRTPVSTLIQLWMAEGLVDHDSLEEATQSYLDALISS
SLIMVDHIPCEKNWLASVMIKVCYMHDVVHDFCSVKAKKEIFF
>St_PG5076_C00T045690.1
SSNEPIESTSSSFVEVTVGHEEDEAQIIGQLLDEHESELDVISIVGMPGLGKTTLANKVYNNTLVASHFNVRAKCTVSQK
YNKSKVLQEILQQVTASEEKESEGDLAEKLRKALLDKRYLIVLDDVWDIATGEMLIACFPKVKRGNRIILTSRSSKVGLQ
VKCHSDPLHLQLLTPEKSWDLFVKKVFGDEGSCPAELSEVGRQIVEKCKGLPLAIVLIAGVIVRGRKGKKKEKDFWLKIQ
DNLDSFISSNNNLQMMKVMQLSYDHLPCHLKPLLLYFARSQKSKRTPVSTLIQLWMAEGLVDHDSLEEATQSYLDALISS
SLIMVDHIPCEKNWLASVMIKVCYMHDVVHDFCSVKAKKEKLF
>St_PG6002_C00T074141.1
ANSSDEPIESTSSPFVEVTVGHEEDEARIIGQLLDEHESELDVISIVGMPGLGKTTLANKVYNNTLVASHFNVRAKCTVS
QKYNKSKVLREILQQVTDSEEKVSEDDLAEKLRRALLDKRYLIVLDDVWDIATGEMLIACFPKLKRGNRIILTSRSSKVG
LQVKCHSDPLHLQLLTPKKSWDLFEKRVFGEQGSCPAELSEVGHQIVEKCKGLPLAIVLIAGVIVRGKKKKKNLWLQIEH
NLDFFISSNNNSQMMKVVQLSYDHLPCHLKPLLLYFARSQKSKRTPVSTLMQLWMAEGLVDHDSLEEATQTYLDALISSS
LIMVDHIPSESIWWTSVMIKVCYMHDVVHDFCSVKAKKEKFF
>St_PG6055_C00T069620.1
EPIELTSSSFVEVTVGHEEDEARIIGQLLDEHESELDVISIVGMPGLGKTTLANKVYNNTLVASHFNVRAKCTVSQKYNK
SKVLQEILQQVPHVSGGNESEDDPADKLRRALLDKRYLIILDDVWDTATGEMFIACFPKVKRGNRIILTSRNSKVGLQVK
CHSDPLHLQLLTPEKSWDLFVKKVFGDEGSCPAELSEVGHQIVEKCKGLPLAIVLIAGVIVRGKKKEKDLWLQIQDNLDS
FISAKNNLEMMKVMQLSYDHLPHHLKPLLLYFGRYRKSKRTPVSTLIQLWMAEGLVDHDSSEEGTQSYLDALVSSSLIMM
DHIPYESREPFSVMIKVCYVHDVVHDFCSVKAKKEKLF
>St_PG6059_C00T052770.1
EPIELTSSSFVEVTVGHEEDEARIIGQLLDEHESELDVISIVGMPGLGKTTLANKVYNNTLVASHFNVRAKCTVSQKYNK
SKVLQEILQQVPHVSGGNESEDDPADKLRRALLDKRYLIILDDVWDTATGEMFIACFPKVKRGNRIILTSRNSKVGLQVK
CHSDPLHLQLLTPEKSWDLFVKKVFGDEGSCPAELSEVGHQIVEKCKGLPLAIVLIAGVIVRGKKKEKDLWLQIQDNLDS
FISAKNNLEMMKVMQLSYDHLPHHLKPLLLYFGRYRKSKRTPVSTLIQLWMAEGLVDHDSSEEGTQSYLDALVSSSLIMM
DHIPYESREPFSVMIKVCYVHDVVHDFCSVKAKKEKLF
>St_PG6090_C00T014268.1
NEPIELTSSSFVEVTVGHEEDEARIIGQLLDEHESELDVISIVGMPGLGKTTLANKVYNNTLVASYFNVRAKCTVSQKYN
KSKVLQEILQQVPHVSGGNESEDDPADKLRRALLDKRYLIVLDDVWDTATGEMLIACFPKVKRGNRIILTSRNSKVGLQV
KCHSDPLHLQLLTPEKSWDLFVKKVFGDEGSCPAELSEVGHRIVDKCQGLPLAIVLIAGVIVRGKKKEKDLWLQIQDNLD
SLISAKNNLEMMKVMQLSYDHLPHHLKPLLLYFGRYRKSKRTPVSTLIQLWMAEGLVDHDSSEEGTQSHLDALISNSLIM
MDHILCKSSAPFYFMIKVCYVHDVVHDFCSVKAKKEKLF
>St_PG6148_C00T049698.1
EPIELTSSSFVEVTVGHEEDEARIIGQLLDEHESELDVISIVGMPGLGKTTLANKVYNNTLVASHFNVRAKCTVSQKYNK
SKVLQEILQQVPHVSGGNESEDDPADKLRRALLDKRYLIILDDVWDTATGEMFIACFPKVKRGNRIILTSRNSKVGLQVK
CHSDPLHLQLLTPEKSWDLFVKKVFGDEGSCPAELSEVGHQIVEKCKGLPLAIVLIAGVIVRGKKKEKDLWLQIQDNLDS
FISAKNNLEMMKVMQLSYDHLPHHLKPLLLYFGRYRKSKRTPVSTLIQLWMAEGLVDHDSSEEGTQSYLDALVSSSLIMM
DHIPYESREPFSVMIKVCYVHDVVHDFCSVKAKKEKLF
>St_PG6163_C00T060161.1
EPIELTSSSFVEVTVGHEEDEARIIGQLLDEHESELDVISIVGMPGLGKTTLANKVYNNTLVASHFNVRAKCTVSQKYNK
SKVLQEILQQVPHVSGGNESEDDPADKLRRALLDKRYLIILDDVWDTATGEMFIACFPKVKRGNRIILTSRNSKVGLQVK
CHSDPLHLQLLTPEKSWDLFVKKVFGDEGSCPAELSEVGHQIVEKCKGLPLAIVLIAGVIVRGKKKEKDLWLQIQDNLDS
FISAKNNLEMMKVMQLSYDHLPHHLKPLLLYFGRYRKSKRTPVSTLIQLWMAEGLVDHDSSEEGTQSYLDALVSSSLIMM
DHIPYESREPFSVMIKVCYVHDVVHDFCSVKAKKEKLF
>St_PG6225_C00T062915.1
NEPIELTSSSFVEVTVGHEEDEARIIGQLLDEHESELDVISIVGMPGLGKTTLANKVYNNTLVASYFNVRAKCTVSQKYN
KSKVLQEILQQVPHVSGGNESEDDPADKLRRALLDKRYLIVLDDVWDTATGEMLIACFPKVKRGNRIILTSRNSKVGLQV
KCHSDPLHLQLLTPEKSWDLFVKKVFGDEGSCPAELSEVGHRIVDKCQGLPLAIVLIAGVIVRGKKKEKDLWLQIQDNLD
SLISAKNNLEMMKVMQLSYDHLPHHLKPLLLYFGRYRKSKRTPVSTLIQLWMAEGLVDHDSSEEGTQSHLDALISNSLIM
MDHILCKSSAPFYFMIKVCYVHDVVHDFCSIKAKKEKLF
>St_PG6242_C00T035404.1
NDPIESTSSSFVEVTVGHEEDEARIISQLLDEHESELDVISIVGMPGLGKTTLANKVYNNTLVASHFNVRAKCTVSQKYN
KSKVLQEILQQVTGSGGKESENDLAEKLRVALYDKRYLIVLDDVWDIATGEMLIACFPKVKRGNRIILTSRSSKVGLQVK
CHSDPLHLQLLTPEKSWDLFVKRVFEEGSCPAELSDVGHQIVEKCKGLPLAIVLIAGVIVRGKKKEKDLWLKIQHNLDSF
ISSNNNLQMMKVMQLSYDHLPCHLKPLLLYFARSQKSKRTPVSTLMQLWMAEGLVDHDSLEEATQSYLDALISSSLIMVD
HVPSESCSMMSVMIKVCYVHDVVHDFCSVKAKKEKLF
>St_PG6243_C00T009013.1
SSNEPIESTSSSFVEVTVGHEEDEAQIIGQLLDEHESELDVISIVGMPGLGKTTLANKVYNNTLVASHFNVRAKCTVSQK
YNKSKVLQEILQQVTASEEEESEGDLAEKLRKALLDKRYLIVLDDVWDIATGEMLIACFPKVFGDEGSCPAELSEVGRQI
VEKCKGLPLAIVLIAGVIVRGRKGKKKEKDFWLKIQDNLDSFISSNNNLQMMKVMQLSYDHLPCHLKPLLLYFARSQKSK
RTPVSTLIQLWMAEGLVDHDSLEEATQSYLDALISSSLIMVDHIPCEKNWLASVMIKVCYMHDVVHDFCSVKAKKENFF
>St_PG6246_C00T017970.1
SSNEPIESTSSSFVEVTVGHEEDEARIISQLLDEHESELDVISIVGMPGLGKTTLANKVYNNTLVASHFNVRAKCTVSQK
YNKSKVLQEILQQVTGSGGKESENDLAEKLRVALYDKRYLIILDDVWDIATGEMLIACFPKVKRGNRIILTSRSSKVGLQ
VKFHSDPLHLQLLTPEKSWDLFVKRVFEEGSCPAELSDVGHQIIEKCKGLPLAIVLIAGVIVRGKKKEKGLWLKIQHNLD
SFISSNNNLQMMKVMQLSYDHLPCHLKPLLLYFARSQKSKRTPVSTLMQLWMAEGLVDHDSLEEATQSYLDALISSSLIM
VDHVPSESIWTSVMIRACYVHDVVHDFCSVKAKKQKFF
>St_PG6247_C00T029284.1
DPIESTSSSFVEVTVGHEEDEARIISQLLDEHESELDVISIVGMPGLGKTTLANKVYNNTLVASHFNVRAKCTVSQKYNK
SKVLQEILQQVTGSGGKESENDRAEKLRVALYDKRYLIVLDDVWDIATGEMLIACFPKVKRGNRIILTSRSSKVGLQVKC
HSDPLHLQLLTPEKSWDLFVKRVFEEGSCPAELSDVGHQIVEKCKGLPLAIVLISGVIVRGKKKEKDLWLKIQHNLDSFI
SSNNNLQMMKVMQLSYDHLPCHLKPLLLYFARSQKSKRTPVSTLMQLWMAEGLVDHDSLEEATQSYLDALISSSLIMVDH
VPSESCSMMSVMIKVCYVHDVVHDFCSVKAKKEKLF
>St_PG6247_C00T067441.1
EPIELTSSSFVEVTVGHEEDEARIIGQLLDEHESELDVISIVGMPGLGKTTLANKVYNNTLVASHFNVRAKCTVSQKYNK
SKVLQEILQQVPHVSGGNKSEDDPADKLRRALLDKRYLIVLDDVWDTATGEMLIACFPKVKRGNRIILTSRDSKVGLQVK
CHSVPLHLQLLTPEKSWDLFVKKVFGDEGSCPAELSEVGHQIVEKCQGLPLAIVLIAGVIVRGKTKEKDLWLQIQDNLDS
LISAKNNLEMMKVMQLSYDHLPHHLKPLLLYFGRYRKSKRTPVSTLIQLWMAEGLVDHDSSEEGTQSYLDALISSSLIMM
DHIPYESSEPFSVMIKVCYVHDVVHDFCSVKAKKEKLF
>St1-St04G115965.1
ANSSDEPIESTSSPFVEVTVGHEEDEARIIGQLLDEHESELDVISIVGMPGLGKTTLANKVYNNTLVASHFNVRAKCTVS
QKYNKSKVLREILQQVTDSEEKVSEDDLAEKLRRALLDKRYLIVLDDVWDIATGEMLIACFPKLKRGNRIILTSRSSKVG
LQVKCHSDPLHLQLLTPKKSWDLFEKRVFGEQGSCPAELSEVGHQIVEKCKGLPLAIVLIAGVIVRGKKKKKNLWLQIEH
NLDFFISSNNNSQMMKVVQLSYDHLPCHLKPLLLYFARSQKSKRTPVSTLMQLWMAEGLVDHDSLEEATQTYLDALISSS
LIMVDHIPSESIWWTSVMIKVCYMHDVVHDFCSVKAKKEKFF
>St1-St04G116835.1
NEPIELTSSSFVEVTVGHEEDEARIIGQLLDEHESELDVISYVGMLGLGKTTLANKVYSNTLVASHFNVGAKCTVSQKYN
KSKVLQEILQQVPHVSGGNESEDDPADKLRRALLDKRHLIVLDDVWDTATGEMLIACFPKVKRGNRIILTSRNSKVFGDE
GSCPAELSEVGHQIVDKCQGLPLAIVLIAGVIVRGKKKEKDLWLQIQDNLNSLISAKNNLEMMKVMQLSYDHLPHHLKPL
LLYFGRYRKSKRTPVSTLIQLWMAEGLVDHDSSEEGTQSYLDALISGSLIMMDHIPCESSEPFSVMIKVCYVHDVVHDFC
SVKVKKEKLF
>St2-St04G117380.1
DPIESTSSSFVEVTVGHEEDEARIISQLLDEHESELDVISIVGMPGLGKTTLANKVYNNTLVASHFNVRAKCTVSQKYNK
SKVLQEILQQVTGLGGKESENDRAEKLRVALYDKRYLIVLDDVWDIATGEMLIACFPKVKRGNRIILTSRSSKVGLQVKC
HSDPLHLQLLTPEKSWDLFVKRVFEEGSCPAELSDVGHQIVEKCKGLPLAIVLISGVIVRGKKKEKDLWLKIQHNLDSFI
SSNNNLQMMKVMQLSYDHLPCHLKPLLLYFARSQKSKRTPVSTLMQLWMAEGLVDHDSLEEATQSYLDALISSSLIMVDH
VPSESIWRSVMIRACYVHDVVHDFCSVKAKKQKFF
>St2-St04G119365.1
DPIESTSSSFVEVTVGHEEDEARIISQLLDEHESELDVISIVGMPGLGKTTLANKVYNNTLVASHFNVRAKCTVSQKYNK
SKVLQEILQQVTGSGGKESENDRAEKLRVALYDKRYLIVLDDVWDIATGEMLIACFPKVKRGNRIILTSRSSKVGLQVKC
HSDPLHLQLLTPEKSWDLFVKRVFEEGSCPAELSDVGHQIVEKCKGLPLAIVLISGVIVRGKKKEKDLWLKIQHNLDSFI
SSNNNLQMMKVMQLSYDHLPCHLKPLLLYFARSQKSKRTPVSTLMQLWMAEGLVDHDSLEEATQSYLDALISSSLIMVDH
VPSESCSMMSVMIKVCYVHDVVHDFCSVKAKKEKLF
>NP_001234836.1
DAKSSHESIVLTSSPFVEVTVGHEEEEAWIIGQLLDEHESELDVISIVGMPGVGKTTLANKVYNNTLVASHFNVRAKCTV
SQNFNKSKVLREILQQVTGSGGNESEYDLAEKLRVALYDKRYLIVLDDVWDIATGEMLIACFPKVERGNRVILTSRSGEV
GLKVKCRSDPVDLQVLTDEKSWELFEKRVFGDEGSCPAELLDIGHEIVEKCKGLPLALVLIAGVIVRGREGKEKEKEKDF
WVKIQNNLDSFTSSNINSQIMNVMQSSYDHLPYQLKPLLLYFATLQKSERTPVSTLMQLWMAEGLVDHDIPSKCSLEEVT
ESYLDALISSGLIMVDHIPSGSYWTSVMIRACYVHDVVHDFCSVKAGKEKFF
>XP_004236921.1
AKSSSQPTQSTSSPFVEVTVGHEKEESQIIDQLLDEHESELDVISIVGMPGLGKTTLANKVYKNTLVASHFHVRAWCTVS
QKYNKSKVLLEILQQVTASEEEKKVDDLAEKLRTALLDKRYLIVLDDVWDIATGEMLIACFPKVKRGNRVILTSRSSEVG
LKVKCRSDPLNLELLTPEESWDLFEKRVFGDEGSCPAELSKVGHQIVEKCKGLPLAIVLIAGVIVRGKKKEKDFWLKILH
NLDSFISTNINLVMQLSYDHLPCHLKPLLLYFATTQKSQRTPVSTLMQLWMAEGFVDHDSLEEVTQSYLDALISSSLIMV
DHIPSESIWWMPSMIKVCYVHDVVHDFCSEKAKKQKFL
>XP_025886222.1
NEPIKLTSSSFVEVTVGHEEDEARIIGQLLDEHESELDVISIVGMPGVGKTTLANKVYNNTLVASHFKIRAKCTVSQNFN
KSKVLREILQQVTASETKESEDDLAGKLRVALLDKRYLIVLDDVWDIATGEMLIACFPKKVERGNRVILTSRSSEVGLKV
KCHSDTLHLQLLTPEKSWDLFVKKVFEDEGSCPAELSDIGHQIVEKCKGLPLSIVLIAGVIVRGKKKKKDLWLQIEHNLD
SFISSNNNLQMMKVMQLSYDHLPYHLKPLLLYFARSQKSKRTPVSTLMQLWMAEGLVDHDSSVETTQSYLNALISSSLIM
VDHIPSESLWWTSAMIRACYVHDVVHDFCSVKAKKEKFF
>XP_025886344.1
AKSSSQPTQSTSSPFVEVTVGHEKEEAWIIDQLLDEHESELDVISIVGMPGLGKTTLANKVYKNTLVASHFHVRAWCTVS
QXYNKSKVLREILKQVTGSGGKESEDDLAEKLRRALLDKRYLIVLDDVWDIETGEMLIACFPKVKRGNRIILTSRSSKVG
LQVKCHSDPLRLQLLTPEKSWDLFVKKVFGDKGSCPAELSKVGHQIVEKCKGLPLAIVLIAGVIVRGKKKEKDFWLKILH
NLDSFISTNINLVMQLSYDHLPCHLKPLLLYFATTQKSQRTPVSTLMQLWMAEGFVDHDSLEEVTQSYLDALISSSLIMV
DHIPSESIWWTPLMIKVCYVHDVVHDFCSEKAKKEKLL
>XP_015073103.1
SFEPTQSTSSPFVEVTVGHEKEEAWIIDQLLDEHESELDVISIVGMPGLGKTTLANKVYKNTLVASHFKIRAKCTVSQNF
NKSKVLREILQQVTASETKESEDDLAEKLRVALLDKRYLIVLDDVWDIATGEMLIACFPKVERGNRVILTSRSSEVGLKV
KCRSDPLSLELLTSEESWDLFEKRVFGDEGSCPAELSKVGHQIVEKCKGLPLAIVLIAGVIVRGKKKEKDFWLKILHNLD
SFISTNINLVMQLSYDHLPCHLKPLLLYFATTQKSQRTPVSTLMQLWMAEGFVDHDSLEEVTQSYLDALISSSLIMVDHI
PSKSIWWTSLMIKVCYVHDVVHDFCSEKAKKEKFL
>XP_027771928.1
PIELTSSSFVEVTVGHEEDEAWIIGQLLDEHESKLDVISIVGMPGVGKTTLANKVYNNTLVASHFKIRAKCTVSQNFNKS
KVLREILQQVTASETNGSEDDLAEKLRVALLDKRYLIVLDDVWDIATGEMLIACFPKVERGNRVILTSRSGEVGLKVKCR
SDPVELRVLTDEKSWELFEKRVFGDEGSCPAELLDIGHQIVEKCKGLPLALVLIAGVIVRGREGKEKEKEKDLWVKIQNN
LDSFTSSNINSQIMNVMQSSYDHLPYQLKPLLLYFARSQKSKRTPVSTLMQLWMAEGLVDHDIGLKSSLEEVTHSYLDAL
ISSSLIMVDHIPSKSVWTSVMIRACYVHDVVHDFCTVKAGKEKFF
>XP_027771929.1
KSSHESIVLTSSSFVEVTVGHEEEEAWIIGQLLDEHESELDVISIVGMPGVGKTTLANKVYNNTLVASHFNVRAKCTVSQ
KYNKSKVLQEILQQVTGSRGKESEDDLAEMLRVALYDKRYLIVLDDMWDIATGEMLMACFPKVKRGNRIILTSRSSKVGL
QVKCHSDPLRLQLLTPEKSWDLFVKKVFGDEGSCPAELSKVGYQIVEKCKGLPLAIVLIAGVIVRRKKKEKDFWLKILHN
LDSFISTNINLVMQLSYDHLPCHLKPLLLYFATTQKSQRTPVSTLMQLWMAEGFVDHDSLEEVTQSYLDALISSNLIMVD
HIPSESIWWTSTMIKVCYMHDVVHDFCSVKAEKEKFF
>XP_027771971.1
PIELTSSSFVEVTVGHEEDEAWIIGQLLDEHESKLDVISIVGMPGVGKTTLANKVYNNTLVASHFKIRAKCTVSQNFNKS
KVLREILQQVTASETNGSEDDLAEKLRVALLDKRYLIVLDDVWDIATGEMLIACFPKVERGNRVILTSRSGEVGLKVKCR
SDPVELRVLTDEKSWELFEKRVFGDEGSCPAELLDIGHQIVEKCKGLPLALVLIAGVIVRGREGKEKEKEKDLWVKIQNN
LDSFTSSNINSQIMNVMQSSYDHLPYQLKPLLLYFARSQKSKRTPVSTLMQLWMAEGLVDHDIGLKSSLEEVTHSYLDAL
ISSSLIMVDHIPSGSIWTSVMIRACYVHDVVHDFCSVKAGKEKFF
>XP_027771972.1
PIELTSSSFVEVTVGHEEDEAWIIGQLLDEHESKLDVISIVGMPGVGKTTLANKVYNNTLVASHFKIRAKCTVSQNFNKS
KVLREILQQVTASETNGSEDDLAEKLRVALLDKRYLIVLDDVWDIATGEMLIACFPKVERGNRVILTSRSGEVGLKVKCR
SDPVELRVLTDEKSWELFEKRVFGDEGSCPAELLDIGHQIVEKCKGLPLALVLIAGVIVRGREGKEKEKEKDLWVKIQNN
LDSFTSSNINSQIMNVMQSSYDHLPYQLKPLLLYFARSQKSKRTPVSTLMQLWMAEGLVDHDIGLKSSLEEVTHSYLDAL
ISSSLIMVDHIPSGSIWTSVMIRACYVHDVVHDFCSVKAGKEKFF
>XP_027772157.1
KSSHESIVLTSSSFVEVTVGHEEEEAWIIGQLLDEHESELDVISIVGMPGVGKTTLANKVYNNTLVASHFNVRAKCTVSQ
KYNKSKVLQEILQQVTGSRGKESEDDLAEMLRVALYDKRYLIVLDDMWDIATGEMLMACFPKVKRGNRIILTSRSSKVGL
QVKCHSDPLRLQLLTPEKSWDLFVKKVFGDEGSCPAELSKVGYQIVEKRKGLPLAIVLIAGVIVRGKKKEKDFWLKILHN
LDSFISTNINLVMQLSYDHLPCHLKPLLLYFATTQKSQRTPVSTLMQLWMAEGFVDHDSLEEVTQSYLDALISSNLIMVD
HIPSESIWWTSTMIKVCYMHDVVHDFVSVRAEKEKFF
>Sopim_BGV006775_00T011613.1
SFEPTQSTSSPFVEVTVGHEKEESQIIDQLLDEHESELDVISIVGMPGLGKTTLANKVYKDTLVASHFHVRAWCTVSQKY
NKSKVLREILQQVTGSGGKESEDDLAEKLRRALLDKRYLIVLDDVWDIATGEMLIACFPKGKRGNRIILTSRSRKVGLKV
KCRSDPLDLKLLTSEESWDLFEKRVFGDEGSCPAELSEVGHQIVEKCKGLPLAIVLIAGVIVRGKKKEKDFWLKILHNLD
SFISTNINLVMQLSYDHLPCHLKPLLLYFATTQKSQQTPVSTLMQLWMAEGFVDHDSLEEVTQSYLDALISSSLIMVDHI
PSKSYWWTSLMIKVCYVHDVVHDFCSEKAKKEKFF
>Sopim_BGV006775_00T011614.1
DAKSSHEPIVLTSSSFVGHEEEEAWIIGQLLDEHESELDVISIVGMPGVGKTTLANKVYNNTLVASHFNIRAKCTVSQKY
NKSKVLQEILQQVTGSGGKESEDDLAEKLRVALYDKRYLIVLDDVWDIATGEMLMACFPKVKRGNRIILTSRSSKVGLQV
KCHSDPLRLQLLTPEKSWDLFVKKVFGDEGSCPAELSEVGHQIVEKCKGLPLAIVLIAGVIVRGKKKEKDFWLKIIHNLD
SFISTNINLVMQLSYDHLPCHLKPLLLYFATTQKSQRTPVSTLMQMWMAEGLVDHDSLEETTQSYLDALISSSLIMVDHI
PSWSKWWASVMIKVCYMHDVVHDFCSLKAKKERFF
>Sopim_BGV006775_00T011615.1
DAKSSHEPIVLTSSSFVGHEEEEAWIIGQLLDEHESELDVISIVGMPGVGKTTLANKVYNNTLVASHFNIRAKCTVSQKY
NKSKVLQEILQQVTGSGGKESEDDLAEKLRVALYDKRYLIVLDDVWDIATGEMLMACFPKVKRGNRIILTSRSSKVGLQV
KCHSDPLRLQLLTPEKSWDLFVKKVFGDEGSCPAELSEVGHQIVEKCKGLPLAIVLIAGVIVRGKKKEKDFWLKIIHNLD
SFISTNINLVMQLSYDHLPCHLKPLLLYFATTQKSQRTPVSTLMQMWMAEGLVDHDSLEETTQSYLDALISSSLIMVDHI
PSWSKWWASVMIKVCYMHDVVHDFCSLKAKKERFF
>Sopim_BGV006775_00T011616.1
KSSNEPIKQASSSFVEVVVGHEEDEAWIIGQLLDEHESKLDVISIVGMPGVGKTTLANKVYNNTLVASHFHVRAKCTVSQ
NFNKSKVLREILQQVTASETNGSEDDLAEKLRVALLDKRYLIVLDDVWDIATGEMLIACFPKVERGNRVILTSRSGEVGL
KVKCRSDPVDLQVLTDEKSWELFEKRVFGDEGSCPAELLDIGHEIVEKCKGLPLALVLIAGVIVRGREGKKKEKDFWVKI
QHNLDSFTSSNINSQIMNVMQSSYDHLPYQLKPLLLYFATLQKSERTPVSTLMQLWMAEGLVDHDIPSKCSLEEVTHSYL
DALISSSLIMVDHIPSESVWTSVMIRACYVHDVVHDFCSVKAGKEKFF
>Sopim_BGV006775_00T011619.1
DAKSSHESIVLTSSPFVEVTVGHEEEEAWIIGQLLDEHESELDVISIVGMPGVGKTTLANKVYNNTLVASHFHVRAKCTV
SQKYYKSKVLQEILQQVTGSGGKESEDDLAEMLRVALYNKRYLIVLDDVWDIATGEMLMACFPKVKRGNRIILTSRSSKV
GLQVKCHSDPLRLQLLTPEKSWDLFVKKVFGDEGSCPAELSEVGHQIVEKCKGLPLAIVLIAGVIVRGKKKEKDFWLKIL
HNLDSFISTNISLVMQLSYDHLPCHLKPLLLYFATTQKSQRTPVSTLMQLWMAEGFVDHDSLEEVTQSYLDALISSNLIM
VDHIPSESIWWTSTMIKVCYMHDVVHDFVSVKAENEKFF
>Sopim_BGV006775_00T011620.1
DAKSSHESIVLTSSPFVEVTVGHEEEEAWIIGQLLDEHESELDVISIVGMPGVGKTTLANKVYNNTLVASHFHVRANCTV
SQKYNKSKVLQEILQQVTGSGGNESEYDLAEKLRVALYDKRYLIVLDDVWDIATGEMLIACFPKVERGNRVILTSRSGEV
GLKVKCRSDPVDLQVLTDEKSWELFEKRVFGDEGSCPAELLDIGHEIVEKCKGLPLALVLIAGVIVRGREGKEKEKEKDF
WVKIQNNLDSFTSSNINSQIMNVMQSSYDHLPYQLKPLLLYFATLQKSERTPVSTLMQLWMAEGLVDHDIPSKCSLEEVT
ESYLDALISSGLIMVDHIPSGSYWTSVMIRACYVHDVVHDFCSVKAGKEKFF
>Solyc_cer_BGV006865_00T011142.1
AKSSSQPTQSTSSPFVEVTVGHEKEESQIIDQLLDEHESELDVISIVGMPGLGKTTLANKVYKNTLVASHFHVRAWCTVS
QKYNKSKVLLEILQQVTASEEEKKVDDLAEKLRTALLDKRYLIVLDDVWDIATGEMLIACFPKVKRGNRVILTSRSSEVG
LKVKCRSDPLNLELLTPEESWDLFEKRVFGDEGSCPAELSKVGHQIVEKCKGLPLAIVLIAGVIVRGKKKEKDFWLKIIH
NLDSFISTNINLVMQLSYDHLPCHLKPLLLYFATTQKSQRTPVSTLMQLWMAEGFVDHDSLEEVTQSYLDALISSSLIMV
DHIPSESIWWMPSMIKVCYVHDVVHDFCSEKAKKQKFL
>Solyc_cer_BGV006865_00T011150.1
NEPIKLTSSSFVEVTVGHEEDEARIIGQLLDEHESELDVISIVGMPGVGKTTLANKVYNNTLVASHFKIRAKCTVSQNFN
KSKVLREILQQVTGSGTKECEDDLAEKLRVALLDKRYLIVLDDVWDIATGEMLIACFPKVERGNRVILTSRSSEVGLKVK
CRSDPLHLQILTPEKSWDLFVKKVFVDEGSCPAELSDVGHQIVEKCKGLPLSIVLIAGVIVRGKKKKKDLWLQIEHNLDS
FISSNNNSQMMNVMQLSYDHLPYHLKPLLLYFARSQKSKRTPVSTLMQLWMAEGLVDHDSSVETTQSYLDALISSSLIMV
DHIPSESLWWTSVMIRACYVHDVVHDFCSVKAKKEKFF
>Solyc_cer_BGV007931_00T011171.1
KSSNEPIKQASSSFVEVVVGHEEDEAWIIGQLLDEHESKLDVISIVGMPGVGKTTLANKVYNNTLVASHFNVRAKCTVSQ
NFNKSKVLREILQQVTASETNGSEDDLAEKLRVALLDKRYLIVLDDVWDIATGEMLIACFPKVERGNRVILTSRSGEVFE
DEGSCPAELSDIGHQIVEKCKGLPLSIVLIAGVIVRGKKKKKDLWLQIEHNLDSFISSNNNLQMMKVMQLSYDHLPYHLK
PLLLYFARSQKSKRTPVSTLMQLWMAEGLVDHDSSVETTQSYLNALISSSLIMVDHIPSESLWWTSAMIRACYVHDVVHD
FCSVKAKKEKFF
>Solyc_cer_BGV007931_00T011171.2
KSSNEPIKQASSSFVEVVVGHEEDEAWIIGQLLDEHESKLDVISIVGMPGVGKTTLANKVYNNTLVASHFNVRAKCTVSQ
NFNKSKVLREILQQVTASETNGSEDDLAEKLRVALLDKRYLIVLDDVWDIATGEMLIACFPKVERGNRVILTSRSGEVFE
DEGSCPAELSDIGHQIVEKCKGLPLSIVLIAGVIVRGKKKKKDLWLQIEHNLDSFISSNNNLQMMKVMQLSYDHLPYHLK
PLLLYFARSQKSKRTPVSTLMQLWMAEGLVDHDSSVETTQSYLNALISSSLIMVDHIPSESLWWTSAMIRACYVHDVVHD
FCSVKAKKEKFF
>Solyc_cer_BGV007989_00T011228.1
AKSSSQPTQSTSSPFVEVTVGHEKEESQIIDQLLDEHESELDVISIVGMPGLGKTTLANKVYKNTLVASHFHVRAWCTVS
QKYNKSKVLLEILQQVTASEEEKKVDDLAEKLRTALLDKRYLIVLDDVWDIATGEMLIACFPKVKRGNRVILTSRSSEVG
LKVKCRSDPLNLELLTPEESWDLFEKRVFGDEGSCPAELSKVGHQIVEKCKGLPLAIVLIAGVIVRGKKKEKDFWLKIIH
NLDSFISTNINLVMQLSYDHLPCHLKPLLLYFATTQKSQRTPVSTLMQLWMAEGFVDHDSLEEVTQSYLDALISSSLIMV
DHIPSESIWWMPSMIKVCYVHDVVHDFCSEKAKKQKFL
>Solyc_cer_BGV007989_00T011233.1
AKSSSQPTQSTSSPFVEVTVGHEKEEAWIIDQLLDEHESELDVISIVGMPGLGKTTLANKVYKNTLVASHFHVRAWCTVS
QKYNKSKVLREILKQVTGSGGKESEDDLAEKLRRALLDKRYLIVLDDVWDIETGEMLIACFPKVKRGNRIILTSRSSKVG
LQVKCHSDPLRLQLLTPEKSWDLFVKKVFGDKGSCPAELSKVGHQIVEKCKGLPLAIVLIAGVIVRGKKKEKDFWLKILH
NLDSFISTNINLVMQLSYDHLPCHLKPLLLYFATTQKSQRTPVSTLMQLWMAEGFVDHDSLEEVTQSYLDALISSSLIMV
DHIPSESIWWTPLMIKVCYVHDVVHDFCSEKAKKEKLL
>Solyc_cer_BGV007989_00T011237.1
KSSNEPVKQTSSSFVEVVVGHEEDEAWIIGQLLDEHESKLDVISIVGMPGVGKTTLANKVYNNKLVASHFNVLAKCTVSQ
KYNKSKVLQEILQQVTGSGEKGSENDLAEKLRVALYDKRYLIVLDDVWDIATGEMLIACFPKVERGNRVILTSRSGEVGL
KVKCRSDPVDLQVLTDEKSWELFEKRVFGDEGSCPAELLDIGHQIVEKCKGLPLALVLIAGVIVRGREGKEKEKEKDFWV
KIQNNLDSFTSSNINSQIMNVMQSSYDHLPYQLKPLLLYFARSQKSKRTPVSVLMQLWMAEGLVDHDIGLKSSLEEVTHS
YLEALISSNLIMVDHIPSESIWWTSTMIKVCYVHDVVHDFCSVKAGKEKFF
>Solyc_cer_BGV007989_00T011238.1
PIVLTSSSFVEVTVGHEEEEAWIIGQLLDEHESELDVISIVGMPGVGKTTLANKVYNNTLVASHFNVRAKCTVSQKYNKS
KVLQEILQQVTGSGGKESEDDLAGKLRVALYDKRYLIVLDDVWDIATGEMLMACFPKVKRGNRIILTSRSSKVGLQVKCH
SDPLRLQLLTPEKSWDLFVKKVFGDEGSCPAELSEVGHQIVEKCKGLPLAIVLIAGVIVRGKKKEKDFWLKIIHNLDSFI
STNINLVMQLSYDHLPCHLKPLLLYFATTQKSKRTPVSMLMQLWMAEGLVDHDSLEEITQSYLDALISSSLIMVDHIPSW
SKWWASVMIKVCYMHDVVHDFCSLKAKKERFF
>Solyc_cer_BGV007989_00T011239.1
NEPIKLTSSSFVEVTVGHEEDEARIIGQLLDEHESELDVISIVGMPGVGKTTLANKVYNNTLVASHFKIRAKCTVSQNFN
KSKVLREILQQVTGSGTKECEDDLAEKLRVALLDKRYLIVLDDVWDIATGEMLIACFPKVERGNRVILTSRSSEVGLKVK
CRSDPLHLQILTPEKSWDLFVKKVFVDEGSCPAELSDVGHQIVEKCKGLPLSIVLIAGVIVRGKKKKKDLWLQIEHNLDS
FISSNNNSQMMNVMQLSYDHLPYHLKPLLLYFARSQKSKRTPVSTLMQLWMAEGLVDHDSSVETTQSYLDALISSSLIMV
DHIPSESLWWTSVMIRACYVHDVVHDFCSVKAKKEKFF
>Solyc_cer_BGV007989_00T011240.1
KSSNEPIKQASSSFVEVVVGHEEDEAWIIGQLLDEHESKLDVISIVGMPGVGKTTLANKVYNNTLVASHFNVRAKCTVSQ
NFNKSKVLREILQQVTASETNGSEDDLAEKLRVALLDKRYLIVLDDVWDIATGEMLIACFPKVERGNRVILTSRSGEVGL
KVKCRSDPVDLQVLTDEKSWELFEKRVFGDEGSCPAELLDIGHQIVEKCKGLPLALVLIAGVIVRGREGKKKEKDFWVKI
QHNLDSFTSSNINSQIMNVMQSSYDHLPYQLKPLLLYFATLQKSERTPVSTLMQLWMAEGLVDHDIPSKCSLEEVTHSYL
DALISSSLIMVDHIPSESVWTSVMIRACYVHDVVHDFCSVKAGKEKFF
>Solyc_cer_BGV007989_00T011241.1
DAKSSHESIVLTSSPFVEVTVGHEEEEAWIIGQLLDEHESELDVISIVGMPGVGKTTLANKVYNNTLVASHFHVRANCTV
SQKYNKSKVLQEILQQVTGSGGNESEYDLAEKLRVALYDKRYLIVLDDVWDIATGEMLIACFPKVERGNRVILTSRSGEV
GLKVKCRSDPVDLQVLTDEKSWELFEKRVFGDEGSCPAELLDIGHEIVEKCKGLPLALVLIAGVIVRGREGKEKEKEKDF
WVKIQNNLDSFTSSNINSQIMNVMQSSYDHLPYQLKPLLLYFATLQKSERTPVSTLMQLWMAEGLVDHDIPSKCSLEEVT
ESYLDALISSGLIMVDHIPSGSYWTSVMIRACYVHDVVHDFCSVKAGKEKFF
>Solyc_Brandywine_00T011528.1
KSSNEPIKQASSSFVEVVVGHEEDEAWIIGQLLDEHESKLDVISIVGMPGVGKTTLANKVYNNTLVASHFNVRAKCTVSQ
NFNKSKVLREILQQVTASETNGSEDDLAEKLRVALLDKRYLIVLDDVWDIATGEMLIACFPKVERGNRVILTSRSGEVGL
KVKCRSDPVDLQVLTDEKSWELFEKRVFGDEGSCPAELLDIGHQIVEKCKGLPLALVLIAGVIVRGREGKKKEKDFWVKI
QHNLDSFTSSNINSQIMNVMQSSYDHLPYQLKPLLLYFATLQKSERTPVSTLMQLWMAEGLVDHDIPSKCSLEEVTHSYL
DALISSSLIMVDHIPSESVWTSVMIRACYVHDVVHDFCSVKAGKEKFF
>Solyc_EA00371_00T011368.1
AKSSSQPTQSTSSPFVEVTVGHEKEESQIIDQLLDEHESELDVISIVGMPGLGKTTLANKVYKNTLVASHFHVRAWCTVS
QKYNKSKVLLEILQQVTASEEEKKVDDLAEKLRTALLDKRYLIVLDDVWDIATGEMLIACFPKVKRGNRVILTSRSSEVG
LKVKCRSDPLNLELLTPEESWDLFEKRVFGDEGSCPAELSKVGHQIVEKCKGLPLAIVLIAGVIVRGKKKEKDFWLKILH
NLDSFISTNINLVMQLSYDHLPCHLKPLLLYFATTQKSQRTPVSTLMQLWMAEGFVDHDSLEEVTQSYLDALISSSLIMV
DHIPSESIWWMPSMIKVCYVHDVVHDFCSEKAKKQKFL
>Solyc_EA00371_00T011371.1
NEPIKLTSSSFVEVTVGHEEDEARIIGQLLDEHESELDVISIVGMPGVGKTTLANKVYNNTLVASHFKIRAKCTVSQNFN
KSKVLREILQQVTASETKESEDDLAGKLRVALLDKRYLIVLDDVWDIATGEMLIACFPKKVERGNRVILTSRSSEVGLKV
KCHSDTLHLQLLTPEKSWDLFVKKVFEDEGSCPAELSDIGHQIVEKCKGLPLSIVLIAGVIVRGKKKKKDLWLQIEHNLD
SFISSNNNLQMMKVMQLSYDHLPYHLKPLLLYFARSQKSKRTPVSTLMQLWMAEGLVDHDSSVETTQSYLNALISSSLIM
VDHIPSESLWWTSAMIRACYVHDVVHDFCSVKAKKEKFF
>Solyc_EA00371_00T011374.1
KSSNEPIKQASSSFVEVVVGHEEDEAWIIGQLLDEHESKLDVISIVGMPGVGKTTLANKVYNNTLVASHFHVRAKCTVSQ
NFNKSKVLREILQQVTASETNGSEDDLAEKLRVALLDKRYLIVLDDVWDIATGEMLIACFPKVERGNRVILTSRSGEVGL
KVKCRSDPVDLQVLTDEKSWELFEKRVFGDEGSCPAELLDIGHQIVEKCKGLPLALVLIAGVIVRGREGKEKEKEKDFWV
KIQNNLDSFTSSNINSQIMNVMQSSYDHLPYQLKPLLLYFATLQKSERTPVSTLMQLWMAEGLVDHDIPSKCSLEEVTHS
YLDALISSSLIMVDHIPSESVWTSVMIRACYVHDVVHDFCSVKAGKEKFF
>Solyc_EA00371_00T011375.1
DELIEPTSSSFAEVTVGHEEDEAWIIGQLLDEHESELDVISIFGMPGVGKTTLANKVYNNTLVASHFHVRAKCTVSQKYN
KSKVLQEILQQVTGSGGKESEDDLAEMLRVALYNKRYLIVLDDVWDIATGEMLMACFPKVKRGNRIILTSRSSKVGLQVK
CHSDPLRLQLLTPEKSWDLFVKKVFGDEGSCPAELSEVGHQIVEKCKGLPLAIVLIAGVIVRGKKKEKDFWLKIIHNLDS
FISTNINLVMQLSYDHLPCHLKPLLLYFATTQKSQRTPVSTLMQMWMAEGLVDHDSLEETTQSYLDALISSSLIMVDHIP
SWSKWWASVMIKVCYMHDVVHDFCSLKAKKERFF
>Solyc_EA00371_00T011376.1
DAKSSHESIVLTSSPFVEVTVGHEEEEAWIIGQLLDEHESELDVISIVGMPGVGKTTLANKVYNNTLVASHFHVRAKCTV
SQKYYKSKVLQEILQQVTGSGGKESEDDLAEMLRVALYNKRYLIVLDDVWDIATGEMLMACFPKVKRGNRIILTSRSSKV
GLQVKCHSDPLRLQLLTPEKSWDLFVKKVFGDEGSCPAELSEVGHQIVEKCKGLPLAIVLIAGVIVRGKKKEKDFWLKIL
HNLDSFISTNISLVMQLSYDHLPCHLKPLLLYFATTQKSQRTPVSTLMQLWMAEGFVDHDSLEEVTQSYLDALISSNLIM
VDHIPSESIWWTSTMIKVCYMHDVVHDFVSVKAENEKFF
>Solyc_EA00371_00T011377.1
DAKSSHESIVLTSSPFVEVTVGHEEEEAWIIGQLLDEHESELDVISIVGMPGVGKTTLANKVYNNTLVASHFNVRAKCTV
SQNFNKSKVLREILQQVTGSGGNESEYDLAEKLRVALYDKRYLIVLDDVWDIATGEMLIACFPKVERGNRVILTSRSGEV
GLKVKCRSDPVDLQVLTDEKSWELFEKRVFGDEGSCPAELLDIGHEIVEKCKGLPLALVLIAGVIVRGREGKEKEKEKDF
WVKIQNNLDSFTSSNINSQIMNVMQSSYDHLPYQLKPLLLYFATLQKSERTPVSTLMQLWMAEGLVDHDIPSKCSLEEVT
ESYLDALISSGLIMVDHIPSGSYWTSVMIRACYVHDVVHDFCSVKAGKEKFF
>Solyc_EA00990_00T011730.1
AKSSSQPTQSTSSPFVEVTVGHEKEESQIIDQLLDEHESELDVISIVGMPGLGKTTLANKVYKNTLVASHFHVRAWCTVS
QKYNKSKVLLEILQQVTASEEEKKVDDLAEKLRTALLDKRYLIVLDDVWDIATGEMLIACFPKVKRGNRVILTSRSSEVG
LKVKCRSDPLNLELLTPEESWDLFEKRVFGDEGSCPAELSKVGHQIVEKCKGLPLAIVLIAGVIVRGKKKEKDFWLKILH
NLDSFISTNINLVMQLSYDHLPCHLKPLLLYFATTQKSQRTPVSTLMQLWMAEGFVDHDSLEEVTQSYLDALISSSLIMV
DHIPSESIWWMPSMIKVCYVHDVVHDFCSEKAKKQKFL
>Solyc_EA00990_00T011733.1
KSSNEPIKQASSSFVEVVVGHEEDEAWIIGQLLDEHESKLDVISIVGMPGVGKTTLANKVYNNTLVASHFHVRAKCTVSQ
NFNKSKVLREILQQVTASETNGSEDDLAEKLRVALLDKRYLIVLDDVWDIATGEMLIACFPKVERGNRVILTSRSGEVGL
KVKCRSDPVDLQVLTDEKSWELFEKRVFGDEGSCPAELLDIGHQIVEKCKGLPLALVLIAGVIVRGREGKEKEKEKDFWV
KIQNNLDSFTSSNINSQIMNVMQSSYDHLPYQLKPLLLYFATLQKSERTPVSTLMQLWMAEGLVDHDIPSKCSLEEVTHS
YLDALISSSLIMVDHIPSESVWTSVMIRACYVHDVVHDFCSVKAGKEKFF
>Solyc_EA00990_00T011735.1
DAKSSHESIVLTSSPFVEVTVGHEEEEAWIIGQLLDEHESELDVISIVGMPGVGKTTLANKVYNNTLVASHFNVRAKCTV
SQNFNKSKVLREILQQVTGSGGNESEYDLAEKLRVALYDKRYLIVLDDVWDIATGEMLIACFPKVERGNRVILTSRSGEV
GLKVKCRSDPVDLQVLTDEKSWELFEKRVFGDEGSCPAELLDIGHEIVEKCKGLPLALVLIAGVIVRGREGKEKEKEKDF
WVKIQNNLDSFTSSNINSQIMNVMQSSYDHLPYQLKPLLLYFATLQKSERTPVSTLMQLWMAEGLVDHDIPSKCSLEEVT
ESYLDALISSGLIMVDHIPSGSYWTSVMIRACYVHDVVHDFCSVKAGKEKFF
>Solyc_Fla8924_00T011338.1
AKSSSQPTQSTSSPFVEVTVGHEKEESQIIDQLLDEHESELDVISIVGMPGLGKTTLANKVYKNTLVASHFHVRAWCTVS
QKYNKSKVLLEILQQVTASEEEKKVDDLAEKLRTALLDKRYLIVLDDVWDIATGEMLIACFPKVKRGNRVILTSRSSEVG
LKVKCRSDPLNLELLTPEESWDLFEKRVFGDEGSCPAELSKVGHQIVEKCKGLPLAIVLIAGVIVRGKKKEKDFWLKILH
NLDSFISTNINLVMQLSYDHLPCHLKPLLLYFATTQKSQRTPVSTLMQLWMAEGFVDHDSLEEVTQSYLDALISSSLIMV
DHIPSESIWWMPSMIKVCYVHDVVHDFCSEKAKKQKFL
>Solyc_Fla8924_00T011341.1
NEPIKLTSSSFVEVTVGHEEDEARIIGQLLDEHESELDVISIVGMPGVGKTTLANKVYNNTLVASHFKIRAKCTVSQNFN
KSKVLREILQQVTASETKESEDDLAGKLRVALLDKRYLIVLDDVWDIATGEMLIACFPKKVERGNRVILTSRSSEVGLKV
KCHSDTLHLQLLTPEKSWDLFVKKVFEDEGSCPAELSDIGHQIVEKCKGLPLSIVLIAGVIVRGKKKKKDLWLQIEHNLD
SFISSNNNLQMMKVMQLSYDHLPYHLKPLLLYFARSQKSKRTPVSTLMQLWMAEGLVDHDSSVETTQSYLNALISSSLIM
VDHIPSESLWWTSAMIRACYVHDVVHDFCSVKAKKEKFF
>Solyc_Fla8924_00T011344.1
KSSNEPIKQASSSFVEVVVGHEEDEAWIIGQLLDEHESKLDVISIVGMPGVGKTTLANKVYNNTLVASHFHVRAKCTVSQ
NFNKSKVLREILQQVTASETNGSEDDLAEKLRVALLDKRYLIVLDDVWDIATGEMLIACFPKVERGNRVILTSRSGEVGL
KVKCRSDPVDLQVLTDEKSWELFEKRVFGDEGSCPAELLDIGHQIVEKCKGLPLALVLIAGVIVRGREGKEKEKEKDFWV
KIQNNLDSFTSSNINSQIMNVMQSSYDHLPYQLKPLLLYFATLQKSERTPVSTLMQLWMAEGLVDHDIPSKCSLEEVTHS
YLDALISSSLIMVDHIPSESVWTSVMIRACYVHDVVHDFCSVKAGKEKFF
>Solyc_Fla8924_00T011345.1
DELIEPTSSSFAEVTVGHEEDEAWIIGQLLDEHESELDVISIFGMPGVGKTTLANKVYNNTLVASHFHVRAKCTVSQKYN
KSKVLQEILQQVTGSGGKESEDDLAEMLRVALYNKRYLIVLDDVWDIATGEMLMACFPKVKRGNRIILTSRSSKVGLQVK
CHSDPLRLQLLTPEKSWDLFVKKVFGDEGSCPAELSEVGHQIVEKCKGLPLAIVLIAGVIVRGKKKEKDFWLKIIHNLDS
FISTNINLVMQLSYDHLPCHLKPLLLYFATTQKSQRTPVSTLMQMWMAEGLVDHDSLEETTQSYLDALISSSLIMVDHIP
SWSKWWASVMIKVCYMHDVVHDFCSLKAKKERFF
>Solyc_Fla8924_00T011346.1
DAKSSHESIVLTSSPFVEVTVGHEEEEAWIIGQLLDEHESELDVISIVGMPGVGKTTLANKVYNNTLVASHFHVRAKCTV
SQKYYKSKVLQEILQQVTGSGGKESEDDLAEMLRVALYNKRYLIVLDDVWDIATGEMLMACFPKVKRGNRIILTSRSSKV
GLQVKCHSDPLRLQLLTPEKSWDLFVKKVFGDEGSCPAELSEVGHQIVEKCKGLPLAIVLIAGVIVRGKKKEKDFWLKIL
HNLDSFISTNISLVMQLSYDHLPCHLKPLLLYFATTQKSQRTPVSTLMQLWMAEGFVDHDSLEEVTQSYLDALISSNLIM
VDHIPSESIWWTSTMIKVCYMHDVVHDFVSVKAENEKFF
>Solyc_Fla8924_00T011347.1
DAKSSHESIVLTSSPFVEVTVGHEEEEAWIIGQLLDEHESELDVISIVGMPGVGKTTLANKVYNNTLVASHFNVRAKCTV
SQNFNKSKVLREILQQVTGSGGNESEYDLAEKLRVALYDKRYLIVLDDVWDIATGEMLIACFPKVERGNRVILTSRSGEV
GLKVKCRSDPVDLQVLTDEKSWELFEKRVFGDEGSCPAELLDIGHEIVEKCKGLPLALVLIAGVIVRGREGKEKEKEKDF
WVKIQNNLDSFTSSNINSQIMNVMQSSYDHLPYQLKPLLLYFATLQKSERTPVSTLMQLWMAEGLVDHDIPSKCSLEEVT
ESYLDALISSGLIMVDHIPSGSYWTSVMIRACYVHDVVHDFCSVKAGKEKFF
>Solyc_Floradade_00T011045.1
DAKSSHESIVLTSSPFVEVTVGHEEEEAWIIGQLLDEHESELDVISIVGMPGVGKTTLANKVYNNTLVASHFNVRAKCTV
SQNFNKSKVLREILQQVTGSGGNESEYDLAEKLRVALYDKRYLIVLDDVWDIATGEMLIACFPKVERGNRVILTSRSGEV
GLKVKCRSDPVDLQVLTDEKSWELFEKRVFGDEGSCPAELLDIGHEIVEKCKGLPLALVLIAGVIVRGREGKEKEKEKDF
WVKIQNNLDSFTSSNINSQIMNVMQSSYDHLPYQLKPLLLYFATLQKSERTPVSTLMQLWMAEGLVDHDIPSKCSLEEVT
ESYLDALISSGLIMVDHIPSGSYWTSVMIRACYVHDVVHDFCSVKAGKEKFF
>Sopim_LA2093_00T011965.1
AKSSSQPTQSTSSPFVEVTVGHEKEESQIIDQLLDEHESELDVISIVGMPGLGKTTLANKVYKNTLVASHFHVRAWCTVS
QKYNKSKVLREILKQVTGSGGKESEDDLAEKLRRALLDKRYLIVLDDVWDIATGEMLIACFPKVKRGNRVILTSRSSEVG
LKVKCRSDPLNLELLTPEESWDLFEKRVFGDEGSCPAELSKVGHQIVEKCKGLPLAIVLIAGVIVRGKKKEKDFWLKILH
NLDSFISTNINLVMQLSYDHLPCHLKPLLLYFATTQKSQRTPVSTLMQLWMAEGFVDHDSLEEVTQSYLDALISSSLIMV
DHIPSESIWWMPSMIKVCYVHDVVHDFCSEKAKKQKFL
>Sopim_LA2093_00T011972.1
KSSNEPVKQTSSSFVEVVVGHEEDEAWIIGQLLDEHESKLDVISIVGMPGVGKTTLANKVYNNKLVASHFNVLAKCTVSQ
KYNKSKVLQEILQQVTGSGEKGSENDLAEKLRVALYDKRYLIVLDDVWDIATGEMLIACFPKVERGNRVILTSRSGEVGL
KVKCRSDPVDLQVLTDEKSWELFEKRVFGDEGSCPAELLDIGHQIVEKCKGLPLALVLIAGVIVRGREGKEKEKEKDFWV
KIQNNLDSFTSSNINSQIMNVMQSSYDHLPYQLKPLLLYFARSQKSKRTPVSVLMQLWMAEGLVDHDIGLKSSLEEVTHS
YLEALISSNLIMVDHIPSESIWWTSTMIKVCYVHDVVHDFCSVKAGKEKFF
>Sopim_LA2093_00T011973.1
PIVLTSSSFVEVTVGHEEEEAWIIGQLLDEHESELDVISIVGMPGVGKTTLANKVYNNTLVASHFNVRAKCTVSQKYNKS
KVLQEILQQVTGSGGKESEDDLAGKLRVALYDKRYLIVLDDVWDIATGEMLMACFPKVKRGNRIILTSRSSKVGLQVKCH
SDPLRLQLLTPEKSWDLFVKKVFGDEGSCPAELSEVGHQIVEKCKGLPLAIVLIAGVIVRGKKKEKDFWLKIIHNLDSFI
STNINLVMQLSYDHLPCHLKPLLLYFATTQKSKRTPVSMLMQLWMAEGLVDHDSLEEITQSYLDALISSSLIMVDHIPSW
SKWWASVMIKVCYMHDVVHDFCSLKAKKERFF
>Sopim_LA2093_00T011974.1
NEPIKLTSSSFVEVTVGHEEDEARIIGQLLDEHESELDVISIVGMPGVGKTTLANKVYNNTLVASHFKIRAKCTVSQNFN
KSKVLREILQQVTGSGTKECEDDLAEKLRVALLDKRYLIVLDDVWDIATGEMLIACFPKVERGNRVILTSRSSEVGLKVK
CRSDPLHLQILTPEKSWDLFVKKVFVDEGSCPAELSDVGHQIVEKCKGLPLSIVLIAGVIVRGKKKKKDLWLQIEHNLDS
FISSNNNSQMMNVMQLSYDHLPYHLKPLLLYFARSQKSKRTPVSTLMQLWMAEGLVDHDSSVETTQSYLDALISSSLIMV
DHIPSESLWWTSVMIRACYVHDVVHDFCSVKAKKEKFF
>Sopim_LA2093_00T011976.1
KSSNEPIKQASSSFVEVVVGHEEDEAWIIGQLLDEHESKLDVISIVGMPGVGKTTLANKVYNNTLVASHFNVRAKCTVSQ
NFNKSKVLREILQQVTASETNGSEDDLAEKLRVALLDKRYLIVLDDVWDIATGEMLIACFPKVERGNRVILTSRSGEVGL
KVKCRSDPVDLQVLTDEKSWELFEKRVFGDEGSCPAELLDIGHQIVEKCKGLPLALVLIAGVIVRGREGKKKEKDFWVKI
QHNLDSFTSSNINSQIMNVMQSSYDHLPYQLKPLLLYFATLQKSERTPVSTLMQLWMAEGLVDHDIPSKCSLEEVTHSYL
DALISSSLIMVDHIPSESVWTSVMIRACYVHDVVHDFCSVKAGKEKFF
>Sopim_LA2093_00T011977.1
DELIEPTSSSFVEVTVGHEEDEAWIIGQLLDEHESELDVISIVGMPGVGKTTLANKVYNNTLVASHFHVRAKCTVSQKYD
KSKVLQEILQQVTGSGGKESEDDLAEKLRVALYDKRYLIVLDDVWDIATGEMLMACFPKVKRGNRIILTSRSSKVGLQVK
CHSDPLRLQLLTPEKSWDLFVKKVFGDEGSCPAELSEVGHQIVEKCKGLPLAIVLIAGVIVRGKKKEKDFWLKIIHNLDS
FISTNINLVMQLSYDHLPCHLKPLLLYFATTQKSKRTPVSTLMQLWMAEGLVDHDSLEETTQSYLDALISSSLIMVDHIP
SWSKWWASVMIKVCYMHDVVHDFCSLKAKKERFF
>Sopim_LA2093_00T011978.1
DAKSSHESIVLTSSPFVEVTVGHEEEEAWIIGQLLDEHESELDVISIVGMPGVGKTTLANKVYNNTLVASHFHVRAKCTV
SQKYYKSKVLQEILQQVTGSGGKESEDDLAEMLRVALYNKRYLIVLDDVWDIATGEMLMACFPKVKRGNRIILTSRSSKV
GLQVKCHSDPLRLQLLTPEKSWDLFVKKVFGDEGSCPAELSEVGHQIVEKCKGLPLAIVLIAGVIVRGKKKEKDFWLKIL
HNLDSFISTNISLVMQLSYDHLPCHLKPLLLYFATTQKSQRTPVSTLMQLWMAEGFVDHDSLEEVTQSYLDALISSNLIM
VDHIPSESIWWTSTMIKVCYMHDVVHDFVSVKAENEKFF
>Sopim_LA2093_00T011979.1
DAKSSHESIVLTSSPFVEVTVGHEEEEAWIIGQLLDEHESELDVISIVGMPGVGKTTLANKVYNNTLVASHFHVRANCTV
SQKYNKSKVLQEILQQVTGSGGNESEYDLAEKLRVALYDKRYLIVLDDVWDIATGEMLIACFPKVERGNRVILTSRSGEV
GLKVKCRSDPVDLQVLTDEKSWELFEKRVFGDEGSCPAELLDIGHEIVEKCKGLPLALVLIAGVIVRGREGKEKEKEKDF
WVKIQNNLDSFTSSNINSQIMNVMQSSYDHLPYQLKPLLLYFATLQKSERTPVSTLMQLWMAEGLVDHDIPSKCSLEEVT
ESYLDALISSGLIMVDHIPSGSYWTSVMIRACYVHDVVHDFCSVKAGKEKFF
>Solyc_LYC1410_00T011066.1
DAKSSHESIVLTSSPFVEVTVGHEEEEAWIIGQLLDEHESELDVISIVGMPGVGKTTLANKVYNNTLVASHFNVRAKCTV
SQNFNKSKVLREILQQVTGSGGNESEYDLAEKLRVALYDKRYLIVLDDVWDIATGEMLIACFPKVERGNRVILTSRSGEV
GLKVKCRSDPVDLQVLTDEKSWELFEKRVFGDEGSCPAELLDIGHEIVEKCKGLPLALVLIAGVIVRGREGKEKEKEKDF
WVKIQNNLDSFTSSNINSQIMNVMQSSYDHLPYQLKPLLLYFATLQKSERTPVSTLMQLWMAEGLVDHDIPSKCSLEEVT
ESYLDALISSGLIMVDHIPSGSYWTSVMIRACYVHDVVHDFCSVKAGKEKFF
>Solyc_MM_04T000243.1
AKSSSQPTQSTSSPFVEVTVGHEKEESQIIDQLLDEHESELDVISIVGMPGLGKTTLANKVYKNTLVASHFHVRAWCTVS
QKYNKSKVLLEILQQVTASEEEKKVDDLAEKLRTALLDKRYLIVLDDVWDIATGEMLIACFPKVKRGNRVILTSRSSEVG
LKVKCRSDPLNLELLTPEESWDLFEKRVFGDEGSCPAELSKVGHQIVEKCKGLPLAIVLIAGVIVRGKKKEKDFWLKILH
NLDSFISTNINLVMQLSYDHLPCHLKPLLLYFATTQKSQRTPVSTLMQLWMAEGFVDHDSLEEVTQSYLDALISSSLIMV
DHIPSESIWWMPSMIKVCYVHDVVHDFCSEKAKKQKFL
>Solyc_MM_04T000246.1
KSSNEPIKQASSSFVEVVVGHEEDEAWIIGQLLDEHESKLDVISIVGMPGVGKTTLANKVYNNTLVASHFHVRAKCTVSQ
NFNKSKVLREILQQVTASETNGSEDDLAEKLRVALLDKRYLIVLDDVWDIATGEMLIACFPKVERGNRVILTSRSGEVGL
KVKCRSDPVDLQVLTDEKSWELFEKRVFGDEGSCPAELLDIGHQIVEKCKGLPLALVLIAGVIVRGREGKEKEKEKDFWV
KIQNNLDSFTSSNINSQIMNVMQSSYDHLPYQLKPLLLYFATLQKSERTPVSTLMQLWMAEGLVDHDIPSKCSLEEVTHS
YLDALISSSLIMVDHIPSESVWTSVMIRACYVHDVVHDFCSVKAGKEKFF
>Solyc_MM_04T000247.1
DELIEPTSSSFAEVTVGHEEDEAWIIGQLLDEHESELDVISIFGMPGVGKTTLANKVYNNTLVASHFHVRAKCTVSQKYN
KSKVLQEILQQVTGSGGKESEDDLAEMLRVALYNKRYLIVLDDVWDIATGEMLMACFPKVKRGNRIILTSRSSKVGLQVK
CHSDPLRLQLLTPEKSWDLFVKKVFGDEGSCPAELSEVGHQIVEKCKGLPLAIVLIAGVIVRGKKKEKDFWLKIIHNLDS
FISTNINLVMQLSYDHLPCHLKPLLLYFATTQKSQRTPVSTLMQMWMAEGLVDHDSLEETTQSYLDALISSSLIMVDHIP
SWSKWWASVMIKVCYMHDVVHDFCSLKAKKERFF
>Solyc_MM_04T000248.1
DAKSSHESIVLTSSPFVEVTVGHEEEEAWIIGQLLDEHESELDVISIVGMPGVGKTTLANKVYNNTLVASHFHVRAKCTV
SQKYYKSKVLQEILQQVTGSGGKESEDDLAEMLRVALYNKRYLIVLDDVWDIATGEMLMACFPKVKRGNRIILTSRSSKV
GLQVKCHSDPLRLQLLTPEKSWDLFVKKVFGDEGSCPAELSEVGHQIVEKCKGLPLAIVLIAGVIVRGKKKEKDFWLKIL
HNLDSFISTNISLVMQLSYDHLPCHLKPLLLYFATTQKSQRTPVSTLMQLWMAEGFVDHDSLEEVTQSYLDALISSNLIM
VDHIPSESIWWTSTMIKVCYMHDVVHDFVSVKAENEKFF
>Solyc_MM_04T000249.1
DAKSSHESIVLTSSPFVEVTVGHEEEEAWIIGQLLDEHESELDVISIVGMPGVGKTTLANKVYNNTLVASHFNVRAKCTV
SQNFNKSKVLREILQQVTGSGGNESEYDLAEKLRVALYDKRYLIVLDDVWDIATGEMLIACFPKVERGNRVILTSRSGEV
GLKVKCRSDPVDLQVLTDEKSWELFEKRVFGDEGSCPAELLDIGHEIVEKCKGLPLALVLIAGVIVRGREGKEKEKEKDF
WVKIQNNLDSFTSSNINSQIMNVMQSSYDHLPYQLKPLLLYFATLQKSERTPVSTLMQLWMAEGLVDHDIPSKCSLEEVT
ESYLDALISSGLIMVDHIPSGSYWTSVMIRACYVHDVVHDFCSVKAGKEKFF
>Sopim_PAS014479_00T011183.1
EPIVLTSSSFVEVTVGHEEDEAWIIGQLLDEHESELDVISIVGMPGVGKTTLANKVYNNTLVASHFNVRAKCTVSQKYNK
SKVLQEILQQVPHVSGGNESEDDLADKLRVALLDKRYLIVLDDVWDIATGEMLMACFPKVKRGNRIILTSRSSKVGLQVK
CHSDPLHLQLLTSEKSWDLFVKKVFGDEGSCPAELSEVGHQIVEKCKGLPLAIVLIAGVIDRGKKKEKDFWVKILYNLDS
VISTNINLVMQLSYDHLPCHLKPLLLYFARSQKSQRTPVSTLMQLWMAEGFVDHDSLEEVTQSYLDALISSSLIMVDHIP
SGSKWWTSVMIKVCYVHDVVHDFCSVKAKKEKFF
>Sopim_PAS014479_00T011186.1
DELIEPTSSSFVEVTVGHEEDEAWIIGQLLDEHESELDVISIFGMPGVGKTTLANKVYNNTLVASHFHVRAKCTVSQKYN
KSKVLQEILQQVTGSGGKESEDDLAEKLRVALYDKRYLIVLDDVWDIATGEMLMACFPKVKRGNRIILTSRSSKVGLQVK
CHSDPLRLQLLTPEKSWDLFVKKVFGDEGSCPAELSEVGHQIVEKCKGLPLAIVLIAGVIVRGKKKEKDFWLKIIHNLDS
FISTNINLVMQLSYDHLPCHLKPLLLYFATTQKSQRTPVSTLMQMWMAEGLVDHDSLEETTQSYLDALISSSLIMVDHIP
SWSKWWASVMIKVCYMHDVVHDFCSLKAKKERFF
>Sopim_PAS014479_00T011187.1
DAKSSHESIVLTSSPFVEVTVGHEEEEAWIIGQLLDEHESELDVISIVGMPGVGKTTLANKVYNNTLVASHFHVRAKCTV
SQKYNKSKVLQEILQQVTGSGGKESEDDLAEMLRVALYNKRYLIVLDDVWDIATGEMLMACFPKVKRGNRIILTSRSSKV
GLQVKCHSDPLRLQLLTPEKSWDLFVKKVFGDEGSCPAELSEVGHQIVEKCKGLPLAIVLIAGVIVRGKKKEKDFWLKII
HNLDSFISTNINLVMQLSYDHLPCHLKPLLLYFATTQKSQRTPVSTLMQLWMAEGFVDHDSLEEVTQSYLDALISSNLIM
VDHIPSESIWWTSTMIKVCYMHDVVHDFVSVKAEKEKFF
>Solyc_PI169588_00T011064.1
DAKSSHESIVLTSSPFVEVTVGHEEEEAWIIGQLLDEHESELDVISIVGMPGVGKTTLANKVYNNTLVASHFNVRAKCTV
SQNFNKSKVLREILQQVTGSGGNESEYDLAEKLRVALYDKRYLIVLDDVWDIATGEMLIACFPKVERGNRVILTSRSGEV
GLKVKCRSDPVDLQVLTDEKSWELFEKRVFGDEGSCPAELLDIGHEIVEKCKGLPLALVLIAGVIVRGREGKEKEKEKDF
WVKIQNNLDSFTSSNINSQIMNVMQSSYDHLPYQLKPLLLYFATLQKSERTPVSTLMQLWMAEGLVDHDIPSKCSLEEVT
ESYLDALISSGLIMVDHIPSGSYWTSVMIRACYVHDVVHDFCSVKAGKEKFF
>Solyc_PI303721_00T011035.1
DAKSSHESIVLTSSPFVEVTVGHEEEEAWIIGQLLDEHESELDVISIVGMPGVGKTTLANKVYNNTLVASHFNVRAKCTV
SQNFNKSKVLREILQQVTGSGGNESEYDLAEKLRVALYDKRYLIVLDDVWDIATGEMLIACFPKVERGNRVILTSRSGEV
GLKVKCRSDPVDLQVLTDEKSWELFEKRVFGDEGSCPAELLDIGHEIVEKCKGLPLALVLIAGVIVRGREGKEKEKEKDF
WVKIQNNLDSFTSSNINSQIMNVMQSSYDHLPYQLKPLLLYFATLQKSERTPVSTLMQLWMAEGLVDHDIPSKCSLEEVT
ESYLDALISSGLIMVDHIPSGSYWTSVMIRACYVHDVVHDFCSVKAGKEKFF
>Sopim_PP_04T000229.1
NEPIKLTSSSFVEVTVGHEEDEARIIGQLLDEHESELDVISIVGMPGVGKTTLANKVYNNTLVASHFKIRAKCTVSQNFN
KSKVLREILQQVTASETKESEDDLAGKLRVALLDKRYLIVLDDVWDIATGEMLIACFPKKVERGNRVILTSRSSEVGLKV
KCHSDPLHLQLLTPEKSWDLFVKKVFEDEGSCPAELSDIGHQIVEKCKGLPLSIVLIAGVIVRGKKKKKDLWLQIEHNLD
SFISSNNNLQMMKVMQLSYDHLPYHLKPLLLYFARSQKSKRTPVSTLMQLWMAEGLVDHDSSVETTQSYLNALISSSLIM
VDHIPSESLWWTSAMIRACYVHDVVHDFCSVKAKKEKFF
>Sopim_PP_04T000231.1
LIVAEVTRVGKTTLANKVYNNTLVASHFNIRAKCTVSQKYNKSKVLQEILQQVTGSGGKESEDDLAEKLRVALYDKRYLI
ILDDVWDIATGEMLMACFPKVKRGNRIILTSRSSKVGLQVKCHSDPLRLQLLTPEKSWDLFVKKVFGDEGSCPAELSEVG
HQIVEKCKGLPLAIVLIAGVIVRGKKKEKDFWLKIIHNLDSFISTNINLVMQLSYDHLPCHLKPLLLYFATTQKSKRTPV
SMLMQLWMAEGLVDHDSLEETTQSYLDALISSSLIMVDHIPSWSKWWASVMIKVCYMHDVVHDFCSLKAKKERFF
>Sopim_PP_04T000232.1
EPIVLTSSSFVEVTVGHEEDEAWIIGQLLDEHESELDVISIVGMPGVGKTTLANKVYNNTLVASHFNVRAKCTVSQKYNK
SKVLQEILQQVPHVSGGNESEDDLADKLRVALLDKRYLIVLDDVWDIATGEMLMACFPKVKRGNRIILTSRSSKVGLQVK
CHSDPLHLQLLTSEKSWDLFVKKVFGDEGSCPAELSEVGHQIVEKCKGLPLAIVLIAGVIDRGKKKEKDFWVKILYNLDS
VISTNINLVMQLSYDHLPCHLKPLLLYFARSQKSQRTPVSTLMQLWMAEGFVDHDSLEEVTQSYLDALISSSLIMVDHIP
SGSKWWTSVMIKVCYVHDVVHDFCSVKAKKEKFF
>Solyc04T000232.1
AKSSSQPTQSTSSPFVEVTVGHEKEESQIIDQLLDEHESELDVISIVGMPGLGKTTLANKVYKNTLVASHFHVRAWCTVS
QKYNKSKVLLEILQQVTASEEEKKVDDLAEKLRTALLDKRYLIVLDDVWDIATGEMLIACFPKVKRGNRVILTSRSSEVG
LKVKCRSDPLNLELLTPEESWDLFEKRVFGDEGSCPAELSKVGHQIVEKCKGLPLAIVLIAGVIVRGKKKEKDFWLKILH
NLDSFISTNINLVMQLSYDHLPCHLKPLLLYFATTQKSQRTPVSTLMQLWMAEGFVDHDSLEEVTQSYLDALISSSLIMV
DHIPSESIWWMPSMIKVCYVHDVVHDFCSEKAKKQKFL
>Solyc04T000235.1
KSSNEPIKQASSSFVEVVVGHEEDEAWIIGQLLDEHESKLDVISIVGMPGVGKTTLANKVYNNTLVASHFHVRAKCTVSQ
NFNKSKVLREILQQVTASETNGSEDDLAEKLRVALLDKRYLIVLDDVWDIATGEMLIACFPKVERGNRVILTSRSGEVGL
KVKCRSDPVDLQVLTDEKSWELFEKRVFGDEGSCPAELLDIGHQIVEKCKGLPLALVLIAGVIVRGREGKEKEKEKDFWV
KIQNNLDSFTSSNINSQIMNVMQSSYDHLPYQLKPLLLYFATLQKSERTPVSTLMQLWMAEGLVDHDIPSKCSLEEVTHS
YLDALISSSLIMVDHIPSESVWTSVMIRACYVHDVVHDFCSVKAGKEKFF
>Solyc04T000236.1
DAKSSHESIVLTSSPFVEVTVGHEEEEAWIIGQLLDEHESELDVISIVGMPGVGKTTLANKVYNNTLVASHFNVRAKCTV
SQNFNKSKVLREILQQVTGSGGNESEYDLAEKLRVALYDKRYLIVLDDVWDIATGEMLIACFPKVERGNRVILTSRSGEV
GLKVKCRSDPVDLQVLTDEKSWELFEKRVFGDEGSCPAELLDIGHEIVEKCKGLPLALVLIAGVIVRGREGKEKEKEKDF
WVKIQNNLDSFTSSNINSQIMNVMQSSYDHLPYQLKPLLLYFATLQKSERTPVSTLMQLWMAEGLVDHDIPSKCSLEEVT
ESYLDALISSGLIMVDHIPSGSYWTSVMIRACYVHDVVHDFCSVKAGKEKFF
>Solyc_TS112_04T000246.1
KSSNEPIKQASSSFVEVVVGHEEDEAWIIGQLLDEHESKLDVISIVGMPGVGKTTLANKVYNNTLVASHFNVRAKCTVSQ
NFNKSKVLREILQQVTASETNGSEDDLAEKLRVALLDKRYLIVLDDVWDIATGEMLIACFPKVERGNRVILTSRSGEVGL
KVKCRSDPVDLQVLTDEKSWELFEKRVFGDEGSCPAELLDIGHQIVEKCKGLPLALVLIAGVIVRGREGKKKEKDFWVKI
QHNLDSFTSSNINSQIMNVMQSSYDHLPYQLKPLLLYFATLQKSERTPVSTLMQLWMAEGLVDHDIPSKCSLEEVTHSYL
DALISSSLIMVDHIPSESVWTSVMIRACYVHDVVHDFCSVKAGKEKFF
>Solyc_TS112_04T000247.1
DELIEPTSSSFAEVTVGHEEDEAWIIGQLLDEHESELDVISIFGMPGVGKTTLANKVYNNTLVASHFHVRAKCTVSQKYN
KSKVLQEILQQVTGSGGKESEDDLAEMLRVALYNKRYLIVLDDVWDIATGEMLMACFPKVKRGNRIILTSRSSKVGLQVK
CHSDPLRLQLLTPEKSWDLFVKKVFGDEGSCPAELSEVGHQIVEKCKGLPLAIVLIAGVIVRGKKKEKDFWLKIIHNLDS
FISTNINLVMQLSYDHLPCHLKPLLLYFATTQKSQRTPVSTLMQMWMAEGLVDHDSLEETTQSYLDALISSSLIMVDHIP
SWSKWWASVMIKVCYMHDVVHDFCSLKAKKERFF
>Solyc_TS112_04T000248.1
DAKSSHESIVLTSSPFVEVTVGHEEEEAWIIGQLLDEHESELDVISIVGMPGVGKTTLANKVYNNTLVASHFHVRAKCTV
SQKYYKSKVLQEILQQVTGSGGKESEDDLAEMLRVALYNKRYLIVLDDVWDIATGEMLMACFPKVKRGNRIILTSRSSKV
GLQVKCHSDPLRLQLLTPEKSWDLFVKKVFGDEGSCPAELSEVGHQIVEKCKGLPLAIVLIAGVIVRGKKKEKDFWLKIL
HNLDSFISTNISLVMQLSYDHLPCHLKPLLLYFATTQKSQRTPVSTLMQLWMAEGFVDHDSLEEVTQSYLDALISSNLIM
VDHIPSESIWWTSTMIKVCYMHDVVHDFVSVKAENEKFF
>Solyc_TS112_04T000249.1
DAKSSHESIVLTSSPFVEVTVGHEEEEAWIIGQLLDEHESELDVISIVGMPGVGKTTLANKVYNNTLVASHFNVRAKCTV
SQNFNKSKVLREILQQVTGSGGNESEYDLAEKLRVALYDKRYLIVLDDVWDIATGEMLIACFPKVERGNRVILTSRSGEV
GLKVKCRSDPVDLQVLTDEKSWELFEKRVFGDEGSCPAELLDIGHEIVEKCKGLPLALVLIAGVIVRGREGKEKEKEKDF
WVKIQNNLDSFTSSNINSQIMNVMQSSYDHLPYQLKPLLLYFATLQKSERTPVSTLMQLWMAEGLVDHDIPSKCSLEEVT
ESYLDALISSGLIMVDHIPSGSYWTSVMIRACYVHDVVHDFCSVKAGKEKFF
>Solyc_TS117_04T000238.1
NEPIKLTSSSFVEVTVGHEEDEARIIGQLLDEHESELDVISIVGMPGVGKTTLANKVYNNTLVASHFKIRAKCTVSQNFN
KSKVLREILQQVTASETKESEDDLAGKLRVALLDKRYLIVLDDVWDIATGEMLIACFPKKVERGNRVILTSRSSEVGLKV
KCHSDPLHLQLLTPEKSWDLFVKKVFEDEGSCPAELSDIGHQIVEKCKGLPLSIVLIAGVIVRGKKKKKDLWLQIEHNLD
SFISSNNNLQMMKVMQLSYDHLPYHLKPLLLYFARSQKSKRTPVSTLMQLWMAEGLVDHDSSVETTQSYLNALISSSLIM
VDHIPSESLWWTSAMIRACYVHDVVHDFCSVKAKKEKFF
>Solyc_TS117_04T000240.1
AKSSSQPTQSTSSPFVEVTVGHEKEEAWIIDQLLDEHESELDVISIVGMPGLGKTTLANKVYKNTLVASHFHVRAWCTVS
QKYNKSKVLREILKQVTGSGGKESEDDLAEKLRRALLDKRYLIVLDDVWDIETGEMLIACFPKVKRGNRIILTSRSSKVG
LQVKCHSDPLRLQLLTPEKSWDLFVKKVFGDKGSCPAELSKVGHQIVEKCKGLPLAIVLIAGVIVRGKKKEKDFWLKILH
NLDSFISTNINLVMQLSYDHLPCHLKPLLLYFATTQKSQRTPVSTLMQLWMAEGFVDHDSLEEVTQSYLDALISSSLIMV
DHIPSESIWWTPLMIKVCYVHDVVHDFCSEKAKKEKLL
>Solyc_TS117_04T000242.1
KSSNEPIKQASSSFVEVVVGHEEDEAWIIGQLLDEHESKLDVISIVGMPGVGKTTLANKVYNNTLVASHFNVRAKCTVSQ
NFNKSKVLREILQQVTASETNGSEDDLAEKLRVALLDKRYLIVLDDVWDIATGEMLIACFPKVERGNRVILTSRSGEVGL
KVKCRSDPVDLQVLTDEKSWELFEKRVFGDEGSCPAELLDIGHQIVEKCKGLPLALVLIAGVIVRGREGKKKEKDFWVKI
QNNLDSFTSSNINSQIMNVMQSSYDHLPYQLKPLLLYFATLQKSERTPVSMLMQLWMAEGLVDHDIPSKCSLEEVTHSYL
DALISSSLIMVDHIPSESVWTSVMIRACYVHDVVHDFCSVKAGKEKFF
>Solyc_TS117_04T000243.1
DELIEPTSSSFVEVTVGHEEDEAWIIGQLLDEHESELDVISIVGMPGVGKTTLANKVYNNTLVASHFHVRAKCTVSQKYD
KSKVLQEILQQVTGSGGKESEDDLAEKLRVALYDKRYLIVLDDVWDIATGEMLMACFPKVKRGNRIILTSRSSKVGLQVK
CHSDPLRLQLLTPEKSWDLFVKKVFGDEGSCPAELSEVGHQIVEKCKGLPLAIVLIAGVIVRGKKKEKDFWLKIIHNLDS
FISTNINLVMQLSYDHLPCHLKPLLLYFATTQKSKRTPVSTLMQLWMAEGLVDHDSLEETTQSYLDALISSSLIMVDHIP
SWSKWWASVMIKVCYMHDVVHDFCSLKAKKERFF
>Solyc_TS117_04T000245.1
KSSNEPIKQASSSFVEVVVGHEEDEAWIIGQLLDEHESKLDVISIVGMPGVGKTTLANKVYNNTLVASHFNVRAKCTVSQ
NFNKSKVLWEILQQVTASETNGSEDDLAEKLRVALLDKRYLIVLDDVWDIATGEMLIACFPKVERGNRVILTSRSGEVGL
KVKCRSDPVDLQVLTDEKSWELFEKRVFGDEGSCPAELLDIGHQIVEKCKGLPLALVLIAGVIVRGREGKKKEKDFWVKI
QHNLDSFTSSNINSQIMNVMQSSYDHLPYQLKPLLLYFARSQKSKRTPVSTLMQLWMAEGLVDHDIGLKSSLEEVTHSYL
DALISSSLIMVDHIPSESVWTSVMIRACYVHDVVHDFCSVKAGKEKFF
>Solyc_TS117_04T000246.1
DELIEPTSSSFVEVTVGHEEDEAWIIGQLLDEHESELDVISIVGMPGVGKTTLANKVYNNTLVASHFHVRAKCTVSQKYD
KSKVLQEILQQVTGSGGKESEDDLAEKLRVALYDKRYLIVLDDVWDIATGEMLMACFPKVKRGNRIILTSRSSKVGLQVK
CHSDPLRLQLLTPEKSWDLFVKKVFGDEGSCPAELSEVGHQIVEKCKGLPLAIVLIAGVIVRGKKKEKDFWLKIIHNLDS
FISTNINLVMQLSYDHLPCHLKPLLLYFATTQKSKRTPVSTLMQLWMAEGLVDHDSLEETTQSYLDALISSSLIMVDHIP
SWSKWWASVMIKVCYMHDVVHDFCSLKAKKERFF
>Solyc_cer_TS118_04T000246.1
KSSNEPIKQASSSFVEVVVGHEEDEAWIIGQLLDEHESKLDVISIVGMPGVGKTTLANKVYNNTLVASHFNVRAKCTVSQ
NFNKSKVLREILQQVTASETNGSEDDLAEKLRVALLDKRYLIVLDDVWDIATGEMLIACFPKVERGNRVILTSRSGEVGL
KVKCRSDPVDLQVLTDEKSWELFEKRVFGDEGSCPAELLDIGHQIVEKCKGLPLALVLIAGVIVRGREGKKKEKDFWVKI
QHNLDSFTSSNINSQIMNVMQSSYDHLPYQLKPLLLYFATLQKSERTPVSTLMQLWMAEGLVDHDIPSKCSLEEVTHSYL
DALISSSLIMVDHIPSESVWTSVMIRACYVHDVVHDFCSVKAGKEKFF
>Solyc_cer_TS118_04T000247.1
DELIEPTSSSFAEVTVGHEEDEAWIIGQLLDEHESELDVISIFGMPGVGKTTLANKVYNNTLVASHFHVRAKCTVSQKYN
KSKVLQEILQQVTGSGGKESEDDLAEMLRVALYNKRYLIVLDDVWDIATGEMLMACFPKVKRGNRIILTSRSSKVGLQVK
CHSDPLRLQLLTPEKSWDLFVKKVFGDEGSCPAELSEVGHQIVEKCKGLPLAIVLIAGVIVRGKKKEKDFWLKIIHNLDS
FISTNINLVMQLSYDHLPCHLKPLLLYFATTQKSQRTPVSTLMQMWMAEGLVDHDSLEETTQSYLDALISSSLIMVDHIP
SWSKWWASVMIKVCYMHDVVHDFCSLKAKKERFF
>Solyc_cer_TS118_04T000248.1
DAKSSHESIVLTSSPFVEVTVGHEEEEAWIIGQLLDEHESELDVISIVGMPGVGKTTLANKVYNNTLVASHFHVRAKCTV
SQKYYKSKVLQEILQQVTGSGGKESEDDLAEMLRVALYNKRYLIVLDDVWDIATGEMLMACFPKVKRGNRIILTSRSSKV
GLQVKCHSDPLRLQLLTPEKSWDLFVKKVFGDEGSCPAELSEVGHQIVEKCKGLPLAIVLIAGVIVRGKKKEKDFWLKIL
HNLDSFISTNISLVMQLSYDHLPCHLKPLLLYFATTQKSQRTPVSTLMQLWMAEGFVDHDSLEEVTQSYLDALISSNLIM
VDHIPSESIWWTSTMIKVCYMHDVVHDFVSVKAENEKFF
>Solyc_cer_TS118_04T000249.1
DAKSSHESIVLTSSPFVEVTVGHEEEEAWIIGQLLDEHESELDVISIVGMPGVGKTTLANKVYNNTLVASHFNVRAKCTV
SQNFNKSKVLREILQQVTGSGGNESEYDLAEKLRVALYDKRYLIVLDDVWDIATGEMLIACFPKVERGNRVILTSRSGEV
GLKVKCRSDPVDLQVLTDEKSWELFEKRVFGDEGSCPAELLDIGHEIVEKCKGLPLALVLIAGVIVRGREGKEKEKEKDF
WVKIQNNLDSFTSSNINSQIMNVMQSSYDHLPYQLKPLLLYFATLQKSERTPVSTLMQLWMAEGLVDHDIPSKCSLEEVT
ESYLDALISSGLIMVDHIPSGSYWTSVMIRACYVHDVVHDFCSVKAGKEKFF
>Solyc_TS12_04T000239.1
NEPIKLTSSSFVEVTVGHEEDEARIIGQLLDEHESELDVISIVGMPGVGKTTLANKVYNNTLVASHFKIRAKCTVSQNFN
KSKVLREILQQVTASETKESEDDLAGKLRVALLDKRYLIVLDDVWDIATGEMLIACFPKKVERGNRVILTSRSSEVGLKV
KCHSDTLHLQLLTPEKSWDLFVKKVFEDEGSCPAELSDIGHQIVEKCKGLPLSIVLIAGVIVRGKKKKKDLWLQIEHNLD
SFISSNNNLQMMKVMQLSYDHLPYHLKPLLLYFARSQKSKRTPVSTLMQLWMAEGLVDHDSSVETTQSYLNALISSSLIM
VDHIPSESLWWTSAMIRACYVHDVVHDFCSVKAKKEKFF
>Solyc_TS12_04T000241.1
AKSSSQPTQSTSSPFVEVTVGHEKEEAWIIDQLLDEHESELDVISIVGMPGLGKTTLANKYNKSKVLREILKQVTGSGGK
ESEHDLAEKLRRALLDKRYLIVLDDVWDIETGEMLIACFPKVKRGNRIILTSRSSKVGLQVKCHSDPLRLQLLTPEKSWD
LFVKKVFGDKGSCPAELSKVGHQIVEKCKGLPLAIVLIAGVIVRGKKKEKDFWLKILHNLDSFISTNINLVMQLSYDHLP
CHLKPLLLYFATTQKSQRTPVSTLMQLWMAEGFVDHDSLEEVTQSYLDALISSSLIMVDHIPSESIWWTPLMIKVCYVHD
VVHDFCSEKAKKEKLL
>Solyc_TS12_04T000243.1
KSSNEPIKQASSSFVEVVVGHEEDEAWIIGQLLDEHESKLDVISIVGMPGVGKTTLANKVYNNTLVASHFNVRAKCTVSQ
NFNKSKVLREILQQVTASETNGSEDDLAEKLRVALLDKRYLIVLDDVWDIATGEMLIACFPKVERGNRVILTSRSGEVGL
KVKCRSDPVDLQVLTDEKSWELFEKRVFGDEGSCPAELLDIGHQIVEKCKGLPLALVLIAGVIVRGREGKKKEKDFWVKI
QHNLDSFTSSNINSQIMNVMQSSYDHLPYQLKPLLLYFATLQKSERTPVSTLMQLWMAEGLVDHDIPSKCSLEEVTHSYL
DALISSSLIMVDHIPSESVWTSVMIRACYVHDVVHDFCSVKAGKEKFF
>Solyc_TS12_04T000244.1
DELIEPTSSSFAEVTVGHEEDEAWIIGQLLDEHESELDVISIFGMPGVGKTTLANKVYNNTLVASHFHVRAKCTVSQKYN
KSKVLQEILQQVTGSGGKESEDDLAEMLRVALYNKRYLIVLDDVWDIATGEMLMACFPKVKRGNRIILTSRSSKVGLQVK
CHSDPLRLQLLTPEKSWDLFVKKVFGDEGSCPAELSEVGHQIVEKCKGLPLAIVLIAGVIVRGKKKEKDFWLKIIHNLDS
FISTNINLVMQLSYDHLPCHLKPLLLYFATTQKSQRTPVSTLMQMWMAEGLVDHDSLEETTQSYLDALISSSLIMVDHIP
SWSKWWASVMIKVCYMHDVVHDFCSLKAKKERFF
>Solyc_TS12_04T000245.1
DAKSSHESIVLTSSPFVEVTVGHEEEEAWIIGQLLDEHESELDVISIVGMPGVGKTTLANKVYNNTLVASHFHVRAKCTV
SQKYYKSKVLQEILQQVTGSGGKESEDDLAEMLRVALYNKRYLIVLDDVWDIATGEMLMACFPKVKRGNRIILTSRSSKV
GLQVKCHSDPLRLQLLTPEKSWDLFVKKVFGDEGSCPAELSEVGHQIVEKCKGLPLAIVLIAGVIVRGKKKEKDFWLKIL
HNLDSFISTNISLVMQLSYDHLPCHLKPLLLYFATTQKSQRTPVSTLMQLWMAEGFVDHDSLEEVTQSYLDALISSNLIM
VDHIPSESIWWTSTMIKVCYMHDVVHDFVSVKAENEKFF
>Solyc_TS12_04T000246.1
DAKSSHESIVLTSSPFVEVTVGHEEEEAWIIGQLLDEHESELDVISIVGMPGVGKTTLANKVYNNTLVASHFNVRAKCTV
SQNFNKSKVLREILQQVTGSGGNESEYDLAEKLRVALYDKRYLIVLDDVWDIATGEMLIACFPKVERGNRVILTSRSGEV
GLKVKCRSDPVDLQVLTDEKSWELFEKRVFGDEGSCPAELLDIGHEIVEKCKGLPLALVLIAGVIVRGREGKEKEKEKDF
WVKIQNNLDSFTSSNINSQIMNVMQSSYDHLPYQLKPLLLYFATLQKSERTPVSTLMQLWMAEGLVDHDIPSKCSLEEVT
ESYLDALISSGLIMVDHIPSGSYWTSVMIRACYVHDVVHDFCSVKAGKEKFF
>Sopim_TS15_04T000214.1
AKSSSQPTQSTSSPFVEVTVGHEKEESQIIDQLLDEHESELDVISIVGMPGLGKTTLANKVYKNTLVASHFHVRAWCTVS
QKYNKSKVLREILKQVTGSGGKESEDDLAEKLRRALLDKRYLIVLDDVWDIATGEMLIACFPKVKRGNRVILTSRSSEVG
LKVKCRSDPLNLELLTPEESWDLFEKRVFGDEGSCPAELSKVGHQIVEKCKGLPLAIVLIAGVIVRGKKKEKDFWLKILH
NLDSFISTNINLVMQLSYDHLPCHLKPLLLYFATTQKSQRTPVSTLMQLWMAEGFVDHDSLEEVTQSYLDALISSSLIMV
DHIPSESIWWMPSMIKVCYVHDVVHDFCSEKAKKQKFL
>Sopim_TS15_04T000220.1
DAKSSHESIVLTSSPFVEVTVGHEEEEAWIIGQLLDEHESELDVISIVGMPGVGKTTLANKVYNNTLVASHFHVRANCTV
SQKYNKSKVLQEILQQVTGSGGNESEYDLAEKLRVALYDKRYLIVLDDVWDIATGEMLIACFPKVERGNRVILTSRSGEV
GLKVKCRSDPVDLQVLTDEKSWELFEKRVFGDEGSCPAELLDIGHEIVEKCKGLPLALVLIAGVIVRGREGKEKEKEKDF
WVKIQNNLDSFTSSNINSQIMNVMQSSYDHLPYQLKPLLLYFATLQKSERTPVSTLMQLWMAEGLVDHDIPSKCSLEEVT
ESYLDALISSGLIMVDHIPSGSYWTSVMIRACYVHDVVHDFCSVKAGKEKFF
>Solyc_TS166_04T000232.1
AKSSSQPTQSTSSPFVEVTVGHEKEESQIIDQLLDEHESELDVISIVGMPGLGKTTLANKVYKNTLVASHFHVRAWCTVS
QKYNKSKVLLEILQQVTASEEEKKVDDLAEKLRTALLDKRYLIVLDDVWDIATGEMLIACFPKVKRGNRVILTSRSSEVG
LKVKCRSDPLNLELLTPEESWDLFEKRVFGDEGSCPAELSKVGHQIVEKCKGLPLAIVLIAGVIVRGKKKEKDFWLKILH
NLDSFISTNINLVMQLSYDHLPCHLKPLLLYFATTQKSQRTPVSTLMQLWMAEGFVDHDSLEEVTQSYLDALISSSLIMV
DHIPSESIWWMPSMIKVCYVHDVVHDFCSEKAKKQKFL
>Solyc_TS166_04T000235.1
NEPIKLTSSSFVEVTVGHEEDEARIIGQLLDEHESELDVISIVGMPGVGKTTLANKVYNNTLVASHFKIRAKCTVSQNFN
KSKVLREILQQVTASETKESEDDLAGKLRVALLDKRYLIVLDDVWDIATGEMLIACFPKKVERGNRVILTSRSSEVGLKV
KCHSDTLHLQLLTPEKSWDLFVKKVFEDEGSCPAELSDIGHQIVEKCKGLPLSIVLIAGVIVRGKKKKKDLWLQIEHNLD
SFISSNNNLQMMKVMQLSYDHLPYHLKPLLLYFARSQKSKRTPVSTLMQLWMAEGLVDHDSSVETTQSYLNALISSSLIM
VDHIPSESLWWTSAMIRACYVHDVVHDFCSVKAKKEKFF
>Solyc_TS166_04T000239.1
KSSNEPIKQASSSFVEVVVGHEEDEAWIIGQLLDEHESKLDVISIVGMPGVGKTTLANKVYNNTLVASHFHVRAKCTVSQ
NFNKSKVLREILQQVTASETNGSEDDLAEKLRVALLDKRYLIVLDDVWDIATGEMLIACFPKVERGNRVILTSRSGEVGL
KVKCRSDPVDLQVLTDEKSWELFEKRVFGDEGSCPAELLDIGHQIVEKCKGLPLALVLIAGVIVRGREGKEKEKEKDFWV
KIQNNLDSFTSSNINSQIMNVMQSSYDHLPYQLKPLLLYFATLQKSERTPVSTLMQLWMAEGLVDHDIPSKCSLEEVTHS
YLDALISSSLIMVDHIPSESVWTSVMIRACYVHDVVHDFCSVKAGKEKFF
>Solyc_TS166_04T000240.1
DELIEPTSSSFAEVTVGHEEDEAWIIGQLLDEHESELDVISIFGMPGVGKTTLANKVYNNTLVASHFHVRAKCTVSQKYN
KSKVLQEILQQVTGSGGKESEDDLAEMLRVALYNKRYLIVLDDVWDIATGEMLMACFPKVKRGNRIILTSRSSKVGLQVK
CHSDPLRLQLLTPEKSWDLFVKKVFGDEGSCPAELSEVGHQIVEKCKGLPLAIVLIAGVIVRGKKKEKDFWLKIIHNLDS
FISTNINLVMQLSYDHLPCHLKPLLLYFATTQKSQRTPVSTLMQMWMAEGLVDHDSLEETTQSYLDALISSSLIMVDHIP
SWSKWWASVMIKVCYMHDVVHDFCSLKAKKERFF
>Solyc_TS166_04T000241.1
DAKSSHESIVLTSSPFVEVTVGHEEEEAWIIGQLLDEHESELDVISIVGMPGVGKTTLANKVYNNTLVASHFHVRAKCTV
SQKYYKSKVLQEILQQVTGSGGKESEDDLAEMLRVALYNKRYLIVLDDVWDIATGEMLMACFPKVKRGNRIILTSRSSKV
GLQVKCHSDPLRLQLLTPEKSWDLFVKKVFGDEGSCPAELSEVGHQIVEKCKGLPLAIVLIAGVIVRGKKKEKDFWLKIL
HNLDSFISTNISLVMQLSYDHLPCHLKPLLLYFATTQKSQRTPVSTLMQLWMAEGFVDHDSLEEVTQSYLDALISSNLIM
VDHIPSESIWWTSTMIKVCYMHDVVHDFVSVKAENEKFF
>Solyc_TS166_04T000242.1
DAKSSHESIVLTSSPFVEVTVGHEEEEAWIIGQLLDEHESELDVISIVGMPGVGKTTLANKVYNNTLVASHFNVRAKCTV
SQNFNKSKVLREILQQVTGSGGNESEYDLAEKLRVALYDKRYLIVLDDVWDIATGEMLIACFPKVERGNRVILTSRSGEV
GLKVKCRSDPVDLQVLTDEKSWELFEKRVFGDEGSCPAELLDIGHEIVEKCKGLPLALVLIAGVIVRGREGKEKEKEKDF
WVKIQNNLDSFTSSNINSQIMNVMQSSYDHLPYQLKPLLLYFATLQKSERTPVSTLMQLWMAEGLVDHDIPSKCSLEEVT
ESYLDALISSGLIMVDHIPSGSYWTSVMIRACYVHDVVHDFCSVKAGKEKFF
>Solyc_TS171_04T000242.1
AKSSSQPTQSTSSPFVEVTVGHEKEESQIIDQLLDEHESELDVISIVGMPGLGKTTLANKVYKNTLVASHFHVRAWCTVS
QKYNKSKVLLEILQQVTASEEEKKVDDLAEKLRTALLDKRYLIVLDDVWDIATGEMLIACFPKVKRGNRVILTSRSSEVG
LKVKCRSDPLNLELLTPEESWDLFEKRVFGDEGSCPAELSKVGHQIVEKCKGLPLAIVLIAGVIVRGKKKEKDFWLKILH
NLDSFISTNINLVMQLSYDHLPCHLKPLLLYFATTQKSQRTPVSTLMQLWMAEGFVDHDSLEEVTQSYLDALISSSLIMV
DHIPSESIWWMPSMIKVCYVHDVVHDFCSEKAKKQKFL
>Solyc_TS185_04T000244.1
AKSSSQPTQSTSSPFVEVTVGHEKEESQIIDQLLDEHESELDVISIVGMPGLGKTTLANKVYKNTLVASHFHVRAWCTVS
QKYNKSKVLLEILQQVTASEEEKKVDDLAEKLRTALLDKRYLIVLDDVWDIATGEMLIACFPKVKRGNRVILTSRSSEVG
LKVKCRSDPLNLELLTPEESWDLFEKRVFGDEGSCPAELSKVGHQIVEKCKGLPLAIVLIAGVIVRGKKKEKDFWLKILH
NLDSFISTNINLVMQLSYDHLPCHLKPLLLYFATTQKSQRTPVSTLMQLWMAEGFVDHDSLEEVTQSYLDALISSSLIMV
DHIPSESIWWMPSMIKVCYVHDVVHDFCSEKAKKQKFL
>Solyc_TS185_04T000246.1
NEPIKLTSSSFVEVTVGHEEDEARIIGQLLDEHESELDVISIVGMPGVGKTTLANKVYNNTLVASHFKIRAKCTVSQNFN
KSKVLREILQQVTASETKESEDDLAGKLRVALLDKRYLIVLDDVWDIATGEMLIACFPKKVERGNRVILTSRSSEVGLKV
KCHSDTLHLQLLTPEKSWDLFVKKVFEDEGSCPAELSDIGHQIVEKCKGLPLSIVLIAGVIVRGKKKKKDLWLQIEHNLD
SFISSNNNLQMMKVMQLSYDHLPYHLKPLLLYFARSQKSKRTPVSTLMQLWMAEGLVDHDSSVETTQSYLNALISSSLIM
VDHIPSESLWWTSAMIRACYVHDVVHDFCSVKAKKEKFF
>Solyc_TS185_04T000251.1
KSSNEPIKQASSSFVEVVVGHEEDEAWIIGQLLDEHESKLDVISIVGMPGVGKTTLANKVYNNTLVASHFHVRAKCTVSQ
NFNKSKVLREILQQVTASETNGSEDDLAEKLRVALLDKRYLIVLDDVWDIATGEMLIACFPKVERGNRVILTSRSGEVGL
KVKCRSDPVDLQVLTDEKSWELFEKRVFGDEGSCPAELLDIGHQIVEKCKGLPLALVLIAGVIVRGREGKEKEKEKDFWV
KIQNNLDSFTSSNINSQIMNVMQSSYDHLPYQLKPLLLYFATLQKSERTPVSTLMQLWMAEGLVDHDIPSKCSLEEVTHS
YLDALISSSLIMVDHIPSESVWTSVMIRACYVHDVVHDFCSVKAGKEKFF
>Solyc_TS185_04T000252.1
DELIEPTSSSFAEVTVGHEEDEAWIIGQLLDEHESELDVISIFGMPGVGKTTLANKVYNNTLVASHFHVRAKCTVSQKYN
KSKVLQEILQQVTGSGGKESEDDLAEMLRVALYNKRYLIVLDDVWDIATGEMLMACFPKVKRGNRIILTSRSSKVGLQVK
CHSDPLRLQLLTPEKSWDLFVKKVFGDEGSCPAELSEVGHQIVEKCKGLPLAIVLIAGVIVRGKKKEKDFWLKIIHNLDS
FISTNINLVMQLSYDHLPCHLKPLLLYFATTQKSQRTPVSTLMQMWMAEGLVDHDSLEETTQSYLDALISSSLIMVDHIP
SWSKWWASVMIKVCYMHDVVHDFCSLKAKKERFF
>Solyc_TS185_04T000253.1
DAKSSHESIVLTSSPFVEVTVGHEEEEAWIIGQLLDEHESELDVISIVGMPGVGKTTLANKVYNNTLVASHFHVRAKCTV
SQKYYKSKVLQEILQQVTGSGGKESEDDLAEMLRVALYNKRYLIVLDDVWDIATGEMLMACFPKVKRGNRIILTSRSSKV
GLQVKCHSDPLRLQLLTPEKSWDLFVKKVFGDEGSCPAELSEVGHQIVEKCKGLPLAIVLIAGVIVRGKKKEKDFWLKIL
HNLDSFISTNISLVMQLSYDHLPCHLKPLLLYFATTQKSQRTPVSTLMQLWMAEGFVDHDSLEEVTQSYLDALISSNLIM
VDHIPSESIWWTSTMIKVCYMHDVVHDFVSVKAENEKFF
>Solyc_TS185_04T000254.1
DAKSSHESIVLTSSPFVEVTVGHEEEEAWIIGQLLDEHESELDVISIVGMPGVGKTTLANKVYNNTLVASHFNVRAKCTV
SQNFNKSKVLREILQQVTGSGGNESEYDLAEKLRVALYDKRYLIVLDDVWDIATGEMLIACFPKVERGNRVILTSRSGEV
GLKVKCRSDPVDLQVLTDEKSWELFEKRVFGDEGSCPAELLDIGHEIVEKCKGLPLALVLIAGVIVRGREGKEKEKEKDF
WVKIQNNLDSFTSSNINSQIMNVMQSSYDHLPYQLKPLLLYFATLQKSERTPVSTLMQLWMAEGLVDHDIPSKCSLEEVT
ESYLDALISSGLIMVDHIPSGSYWTSVMIRACYVHDVVHDFCSVKAGKEKFF
>Solyc_TS204_04T000247.1
AKSSSQPTQSTSSPFVEVTVGHEKEESQIIDQLLDEHESELDVISIVGMPGLGKTTLANKVYKNTLVASHFHVRAWCTVS
QKYNKSKVLLEILQQVTASEEEKKVDDLAEKLRTALLDKRYLIVLDDVWDIATGEMLIACFPKVKRGNRVILTSRSSEVG
LKVKCRSDPLNLELLTPEESWDLFEKRVFGDEGSCPAELSKVGHQIVEKCKGLPLAIVLIAGVIVRGKKKEKDFWLKILH
NLDSFISTNINLVMQLSYDHLPCHLKPLLLYFATTQKSQRTPVSTLMQLWMAEGFVDHDSLEEVTQSYLDALISSSLIMV
DHIPSESIWWMPSMIKVCYVHDVVHDFCSEKAKKQKFL
>Solyc_TS204_04T000250.1
NEPIKLTSSSFVEVTVGHEEDEARIIGQLLDEHESELDVISIVGMPGVGKTTLANKVYNNTLVASHFKIRAKCTVSQNFN
KSKVLREILQQVTASETKESEDDLAGKLRVALLDKRYLIVLDDVWDIATGEMLIACFPKKVERGNRVILTSRSSEVGLKV
KCHSDTLHLQLLTPEKSWDLFVKKVFEDEGSCPAELSDIGHQIVEKCKGLPLSIVLIAGVIVRGKKKKKDLWLQIEHNLD
SFISSNNNLQMMKVMQLSYDHLPYHLKPLLLYFARSQKSKRTPVSTLMQLWMAEGLVDHDSSVETTQSYLNALISSSLIM
VDHIPSESLWWTSAMIRACYVHDVVHDFCSVKAKKEKFF
>Solyc_TS204_04T000253.1
KSSNEPIKQASSSFVEVVVGHEEDEAWIIGQLLDEHESKLDVISIVGMPGVGKTTLANKVYNNTLVASHFHVRAKCTVSQ
NFNKSKVLREILQQVTASETNGSEDDLAEKLRVALLDKRYLIVLDDVWDIATGEMLIACFPKVERGNRVILTSRSGEVGL
KVKCRSDPVDLQVLTDEKSWELFEKRVFGDEGSCPAELLDIGHQIVEKCKGLPLALVLIAGVIVRGREGKEKEKEKDFWV
KIQNNLDSFTSSNINSQIMNVMQSSYDHLPYQLKPLLLYFATLQKSERTPVSTLMQLWMAEGLVDHDIPSKCSLEEVTHS
YLDALISSSLIMVDHIPSESVWTSVMIRACYVHDVVHDFCSVKAGKEKFF
>Solyc_TS204_04T000254.1
DELIEPTSSSFAEVTVGHEEDEAWIIGQLLDEHESELDVISIFGMPGVGKTTLANKVYNNTLVASHFHVRAKCTVSQKYN
KSKVLQEILQQVTGSGGKESEDDLAEMLRVALYNKRYLIVLDDVWDIATGEMLMACFPKVKRGNRIILTSRSSKVGLQVK
CHSDPLRLQLLTPEKSWDLFVKKVFGDEGSCPAELSEVGHQIVEKCKGLPLAIVLIAGVIVRGKKKEKDFWLKIIHNLDS
FISTNINLVMQLSYDHLPCHLKPLLLYFATTQKSQRTPVSTLMQMWMAEGLVDHDSLEETTQSYLDALISSSLIMVDHIP
SWSKWWASVMIKVCYMHDVVHDFCSLKAKKERFF
>Solyc_TS204_04T000255.1
DAKSSHESIVLTSSPFVEVTVGHEEEEAWIIGQLLDEHESELDVISIVGMPGVGKTTLANKVYNNTLVASHFHVRAKCTV
SQKYYKSKVLQEILQQVTGSGGKESEDDLAEMLRVALYNKRYLIVLDDVWDIATGEMLMACFPKVKRGNRIILTSRSSKV
GLQVKCHSDPLRLQLLTPEKSWDLFVKKVFGDEGSCPAELSEVGHQIVEKCKGLPLAIVLIAGVIVRGKKKEKDFWLKIL
HNLDSFISTNISLVMQLSYDHLPCHLKPLLLYFATTQKSQRTPVSTLMQLWMAEGFVDHDSLEEVTQSYLDALISSNLIM
VDHIPSESIWWTSTMIKVCYMHDVVHDFVSVKAENEKFF
>Solyc_TS204_04T000256.1
DAKSSHESIVLTSSPFVEVTVGHEEEEAWIIGQLLDEHESELDVISIVGMPGVGKTTLANKVYNNTLVASHFNVRAKCTV
SQNFNKSKVLREILQQVTGSGGNESEYDLAEKLRVALYDKRYLIVLDDVWDIATGEMLIACFPKVERGNRVILTSRSGEV
GLKVKCRSDPVDLQVLTDEKSWELFEKRVFGDEGSCPAELLDIGHEIVEKCKGLPLALVLIAGVIVRGREGKEKEKEKDF
WVKIQNNLDSFTSSNINSQIMNVMQSSYDHLPYQLKPLLLYFATLQKSERTPVSTLMQLWMAEGLVDHDIPSKCSLEEVT
ESYLDALISSGLIMVDHIPSGSYWTSVMIRACYVHDVVHDFCSVKAGKEKFF
>Sopim_TS222_04T000240.1
AKSSSQPTQSTSSPFVEVTVGHEKEESQIIDQLLDEHESELDVISIVGMPGLGKTTLANKVYKNTLVASHFHVRAWCTVS
QKYNKSKVLLEILQQVTASEEEKKVDDLAEKLRTALLDKRYLIVLDDVWDIATGEMLIACFPKVKRGNRVILTSRSSEVG
LKVKCRSDPLNLELLTPEESWDLFEKRVFGDEGSCPAELSKVGHQIVEKCKGLPLAIVLIAGVIVRGKKKEKDFWLKILH
NLDSFISTNINLVMQLSYDHLPCHLKPLLLYFATTQKSQRTPVSTLMQLWMAEGFVDHDSLEEVTQSYLDALISSSLIMV
DHIPSESIWWMPSMIKVCYVHDVVHDFCSEKAKKQKFL
>Sopim_TS222_04T000242.1
KSSNEPIKQASSSFVEVVVGHEEDEAWIIGQLLDEHESKLDVISIVGMPGVGKTTLANKVYNNTLVASHFNVRAKCTVSQ
NFNKSKVLREILQQVTASETNGSEDDLAEKLRVALLDKRYLIVLDDVWDIATGEMLIACFPKVERGNRVILTSRSGEVGL
KVKCRSDPVDLQVLTDEKSWELFEKRVFGDEGSCPAELLDIGHQIVEKCKGLPLALVLIAGVIVRGREGKKKEKDFWVKI
QHNLDSFTSSNINSQIMNVMQSSYDHLPYQLKPLLLYFATLQKSERTPVSTLMQLWMAEGLVDHDIPSKCSLEEVTHSYL
DALISSSLIMVDHIPSESVWTSVMIRACYVHDVVHDFCSVKAGKEKFF
>Sopim_TS222_04T000243.1
DELIEPTSSSFAEVTVGHEEDEAWIIGQLLDEHESELDVISIFGMPGVGKTTLANKVYNNTLVASHFHVRAKCTVSQKYN
KSKVLQEILQQVTGSGGKESEDDLAEMLRVALYNKRYLIVLDDVWDIATGEMLMACFPKVKRGNRIILTSRSSKVGLQVK
CHSDPLRLQLLTPEKSWDLFVKKVFGDEGSCPAELSEVGHQIVEKCKGLPLAIVLIAGVIVRGKKKEKDFWLKIIHNLDS
FISTNINLVMQLSYDHLPCHLKPLLLYFATTQKSQRTPVSTLMQMWMAEGLVDHDSLEETTQSYLDALISSSLIMVDHIP
SWSKWWASVMIKVCYMHDVVHDFCSLKAKKERFF
>Sopim_TS222_04T000244.1
DAKSSHESIVLTSSPFVEVTVGHEEEEAWIIGQLLDEHESELDVISIVGMPGVGKTTLANKVYNNTLVASHFHVRAKCTV
SQKYYKSKVLQEILQQVTGSGGKESEDDLAEMLRVALYNKRYLIVLDDVWDIATGEMLMACFPKVKRGNRIILTSRSSKV
GLQVKCHSDPLRLQLLTPEKSWDLFVKKVFGDEGSCPAELSEVGHQIVEKCKGLPLAIVLIAGVIVRGKKKEKDFWLKIL
HNLDSFISTNISLVMQLSYDHLPCHLKPLLLYFATTQKSQRTPVSTLMQLWMAEGFVDHDSLEEVTQSYLDALISSNLIM
VDHIPSESIWWTSTMIKVCYMHDVVHDFVSVKAENEKFF
>Sopim_TS222_04T000245.1
DAKSSHESIVLTSSPFVEVTVGHEEEEAWIIGQLLDEHESELDVISIVGMPGVGKTTLANKVYNNTLVASHFNVRAKCTV
SQNFNKSKVLREILQQVTGSGGNESEYDLAEKLRVALYDKRYLIVLDDVWDIATGEMLIACFPKVERGNRVILTSRSGEV
GLKVKCRSDPVDLQVLTDEKSWELFEKRVFGDEGSCPAELLDIGHEIVEKCKGLPLALVLIAGVIVRGREGKEKEKEKDF
WVKIQNNLDSFTSSNINSQIMNVMQSSYDHLPYQLKPLLLYFATLQKSERTPVSTLMQLWMAEGLVDHDIPSKCSLEEVT
ESYLDALISSGLIMVDHIPSGSYWTSVMIRACYVHDVVHDFCSVKAGKEKFF
>Solyc_cer_TS238_04T000240.1
AKSSSQPTQSTSSPFVEVTVGHEKEESQIIDQLLDEHESELDVISIVGMPGLGKTTLANKVYKNTLVASHFHVRAWCTVS
QKYNKSKVLLEILQQVTASEEEKKVDDLAEKLRTALLDKRYLIVLDDVWDIATGEMLIACFPKVKRGNRVILTSRSSEVG
LKVKCRSDPLNLELLTPEESWDLFEKRVFGDEGSCPAELSKVGHQIVEKCKGLPLAIVLIAGVIVRGKKKEKDFWLKILH
NLDSFISTNINLVMQLSYDHLPCHLKPLLLYFATTQKSQRTPVSTLMQLWMAEGFVDHDSLEEVTQSYLDALISSSLIMV
DHIPSESIWWMPSMIKVCYVHDVVHDFCSEKAKKQKFL
>Solyc_cer_TS238_04T000243.1
NEPIKLTSSSFVEVTVGHEEDEARIIGQLLDEHESELDVISIVGMPGVGKTTLANKVYNNTLVASHFKIRAKCTVSQNFN
KSKVLREILQQVTASETKESEDDLAGKLRVALLDKRYLIVLDDVWDIATGEMLIACFPKKVERGNRVILTSRSSEVGLKV
KCHSDTLHLQLLTPEKSWDLFVKKVFEDEGSCPAELSDIGHQIVEKCKGLPLSIVLIAGVIVRGKKKKKDLWLQIEHNLD
SFISSNNNLQMMKVMQLSYDHLPYHLKPLLLYFARSQKSKRTPVSTLMQLWMAEGLVDHDSSVETTQSYLNALISSSLIM
VDHIPSESLWWTSAMIRACYVHDVVHDFCSVKAKKEKFF
>Solyc_cer_TS238_04T000247.1
KSSNEPIKQASSSFVEVVVGHEEDEAWIIGQLLDEHESKLDVISIVGMPGVGKTTLANKVYNNTLVASHFHVRAKCTVSQ
NFNKSKVLREILQQVTASETNGSEDDLAEKLRVALLDKRYLIVLDDVWDIATGEMLIACFPKVERGNRVILTSRSGEVGL
KVKCRSDPVDLQVLTDEKSWELFEKRVFGDEGSCPAELLDIGHQIVEKCKGLPLALVLIAGVIVRGREGKEKEKEKDFWV
KIQNNLDSFTSSNINSQIMNVMQSSYDHLPYQLKPLLLYFATLQKSERTPVSTLMQLWMAEGLVDHDIPSKCSLEEVTHS
YLDALISSSLIMVDHIPSESVWTSVMIRACYVHDVVHDFCSVKAGKEKFF
>Solyc_cer_TS238_04T000248.1
DELIEPTSSSFAEVTVGHEEDEAWIIGQLLDEHESELDVISIFGMPGVGKTTLANKVYNNTLVASHFHVRAKCTVSQKYN
KSKVLQEILQQVTGSGGKESEDDLAEMLRVALYNKRYLIVLDDVWDIATGEMLMACFPKVKRGNRIILTSRSSKVGLQVK
CHSDPLRLQLLTPEKSWDLFVKKVFGDEGSCPAELSEVGHQIVEKCKGLPLAIVLIAGVIVRGKKKEKDFWLKIIHNLDS
FISTNINLVMQLSYDHLPCHLKPLLLYFATTQKSQRTPVSTLMQMWMAEGLVDHDSLEETTQSYLDALISSSLIMVDHIP
SWSKWWASVMIKVCYMHDVVHDFCSLKAKKERFF
>Solyc_cer_TS238_04T000249.1
DAKSSHESIVLTSSPFVEVTVGHEEEEAWIIGQLLDEHESELDVISIVGMPGVGKTTLANKVYNNTLVASHFHVRAKCTV
SQKYYKSKVLQEILQQVTGSGGKESEDDLAEMLRVALYNKRYLIVLDDVWDIATGEMLMACFPKVKRGNRIILTSRSSKV
GLQVKCHSDPLRLQLLTPEKSWDLFVKKVFGDEGSCPAELSEVGHQIVEKCKGLPLAIVLIAGVIVRGKKKEKDFWLKIL
HNLDSFISTNISLVMQLSYDHLPCHLKPLLLYFATTQKSQRTPVSTLMQLWMAEGFVDHDSLEEVTQSYLDALISSNLIM
VDHIPSESIWWTSTMIKVCYMHDVVHDFVSVKAENEKFF
>Solyc_cer_TS238_04T000250.1
DAKSSHESIVLTSSPFVEVTVGHEEEEAWIIGQLLDEHESELDVISIVGMPGVGKTTLANKVYNNTLVASHFNVRAKCTV
SQNFNKSKVLREILQQVTGSGGNESEYDLAEKLRVALYDKRYLIVLDDVWDIATGEMLIACFPKVERGNRVILTSRSGEV
GLKVKCRSDPVDLQVLTDEKSWELFEKRVFGDEGSCPAELLDIGHEIVEKCKGLPLALVLIAGVIVRGREGKEKEKEKDF
WVKIQNNLDSFTSSNINSQIMNVMQSSYDHLPYQLKPLLLYFATLQKSERTPVSTLMQLWMAEGLVDHDIPSKCSLEEVT
ESYLDALISSGLIMVDHIPSGSYWTSVMIRACYVHDVVHDFCSVKAGKEKFF
>Sopim_TS265_04T000240.1
AKSSSQPTQSTSSPFVEVTVGHEKEESQIIDQLLDEHESELDVISIVGMPGLGKTTLANKVYKNTLVASHFHVRAWCTVS
QKYNKSKVLLEILQQVTASEEEKKVDDLAEKLRTALLDKRYLIVLDDVWDIATGEMLIACFPKVKRGNRVILTSRSSEVG
LKVKCRSDPLNLELLTPEESWDLFEKRVFGDEGSCPAELSKVGHQIVEKCKGLPLAIVLIAGVIVRGKKKEKDFWLKILH
NLDSFISTNINLVMQLSYDHLPCHLKPLLLYFATTQKSQRTPVSTLMQLWMAEGFVDHDSLEEVTQSYLDALISSSLIMV
DHIPSESIWWMPSMIKVCYVHDVVHDFCSEKAKKQKFL
>Sopim_TS265_04T000247.1
DAKSSHESIVLTSSPFVEVTVGHEEEEAWIIGQLLDEHESELDVISIVGMPGVGKTTLANKVYNNTLVASHFHVRANCTV
SQKYNKSKVLQEILQQVTGSGGNESEYDLAEKLRVALYDKRYLIVLDDVWDIATGEILIACFPKVERGNRVILTSRSGEV
GLKVKCRSDPVDLQVLTDEKSWELFEKRVFGDEGSCPAELLDIGHEIVEKCKGLPLALVLIAGVIVRGREGKEKEKEKDF
WVKIQNNLDSFTSSNINSQIMNVMQSSYDHLPYQLKPLLLYFATLQKSERTPVSTLMQLWMAEGLVDHDIPSKCSLEEVT
ESYLDALISSGLIMVDHIPSGSYWTSVMIRACYVHDVVHDFCSVKAGKEKFF
>Solyc_cer_TS280_04T000241.1
AKSSSQPTQSTSSPFVEVTVGHEKEESQIIDQLLDEHESELDVISIVGMPGLGKTTLANKVYKNTLVASHFHVRAWCTVS
QKYNKSKVLLEILQQVTASEEEKKVDDLAEKLRTALLDKRYLIVLDDVWDIATGEMLIACFPKVKRGNRVILTSRSSEVG
LKVKCRSDPLNLELLTPEESWDLFEKRVFGDEGSCPAELSKVGHQIVEKCKGLPLAIVLIAGVIVRGKKKEKDFWLKILH
NLDSFISTNINLVMQLSYDHLPCHLKPLLLYFATTQKSQRTPVSTLMQLWMAEGFVDHDSLEEVTQSYLDALISSSLIMV
DHIPSESIWWMPSMIKVCYVHDVVHDFCSEKAKKQKFL
>Solyc_cer_TS280_04T000244.1
NEPIKLTSSSFVEVTVGHEEDEARIIGQLLDEHESELDVISIVGMPGVGKTTLANKVYNNTLVASHFKIRAKCTVSQNFN
KSKVLREILQQVTASETKESEDDLAGKLRVALLDKRYLIVLDDVWDIATGEMLIACFPKKVERGNRVILTSRSSEVGLKV
KCHSDTLHLQLLTPEKSWDLFVKKVFEDEGSCPAELSDIGHQIVEKCKGLPLSIVLIAGVIVRGKKKKKDLWLQIEHNLD
SFISSNNNLQMMKVMQLSYDHLPYHLKPLLLYFARSQKSKRTPVSTLMQLWMAEGLVDHDSSVETTQSYLNALISSSLIM
VDHIPSESLWWTSAMIRACYVHDVVHDFCSVKAKKEKFF
>Solyc_cer_TS280_04T000248.1
KSSNEPIKQASSSFVEVVVGHEEDEAWIIGQLLDEHESKLDVISIVGMPGVGKTTLANKVYNNTLVASHFHVRAKCTVSQ
NFNKSKVLREILQQVTASETNGSEDDLAEKLRVALLDKRYLIVLDDVWDIATGEMLIACFPKVERGNRVILTSRSGEVGL
KVKCRSDPVDLQVLTDEKSWELFEKRVFGDEGSCPAELLDIGHQIVEKCKGLPLALVLIAGVIVRGREGKEKEKEKDFWV
KIQNNLDSFTSSNINSQIMNVMQSSYDHLPYQLKPLLLYFATLQKSERTPVSTLMQLWMAEGLVDHDIPSKCSLEEVTHS
YLDALISSSLIMVDHIPSESVWTSVMIRACYVHDVVHDFCSVKAGKEKFF
>Solyc_cer_TS280_04T000249.1
DELIEPTSSSFAEVTVGHEEDEAWIIGQLLDEHESELDVISIFGMPGVGKTTLANKVYNNTLVASHFHVRAKCTVSQKYN
KSKVLQEILQQVTGSGGKESEDDLAEMLRVALYNKRYLIVLDDVWDIATGEMLMACFPKVKRGNRIILTSRSSKVGLQVK
CHSDPLRLQLLTPEKSWDLFVKKVFGDEGSCPAELSEVGHQIVEKCKGLPLAIVLIAGVIVRGKKKEKDFWLKIIHNLDS
FISTNINLVMQLSYDHLPCHLKPLLLYFATTQKSQRTPVSTLMQMWMAEGLVDHDSLEETTQSYLDALISSSLIMVDHIP
SWSKWWASVMIKVCYMHDVVHDFCSLKAKKERFF
>Solyc_cer_TS280_04T000250.1
DAKSSHESIVLTSSPFVEVTVGHEEEEAWIIGQLLDEHESELDVISIVGMPGVGKTTLANKVYNNTLVASHFHVRAKCTV
SQKYYKSKVLQEILQQVTGSGGKESEDDLAEMLRVALYNKRYLIVLDDVWDIATGEMLMACFPKVKRGNRIILTSRSSKV
GLQVKCHSDPLRLQLLTPEKSWDLFVKKVFGDEGSCPAELSEVGHQIVEKCKGLPLAIVLIAGVIVRGKKKEKDFWLKIL
HNLDSFISTNISLVMQLSYDHLPCHLKPLLLYFATTQKSQRTPVSTLMQLWMAEGFVDHDSLEEVTQSYLDALISSNLIM
VDHIPSESIWWTSTMIKVCYMHDVVHDFVSVKAENEKFF
>Solyc_cer_TS280_04T000251.1
DAKSSHESIVLTSSPFVEVTVGHEEEEAWIIGQLLDEHESELDVISIVGMPGVGKTTLANKVYNNTLVASHFNVRAKCTV
SQNFNKSKVLREILQQVTGSGGNESEYDLAEKLRVALYDKRYLIVLDDVWDIATGEMLIACFPKVERGNRVILTSRSGEV
GLKVKCRSDPVDLQVLTDEKSWELFEKRVFGDEGSCPAELLDIGHEIVEKCKGLPLALVLIAGVIVRGREGKEKEKEKDF
WVKIQNNLDSFTSSNINSQIMNVMQSSYDHLPYQLKPLLLYFATLQKSERTPVSTLMQLWMAEGLVDHDIPSKCSLEEVT
ESYLDALISSGLIMVDHIPSGSYWTSVMIRACYVHDVVHDFCSVKAGKEKFF
>Solyc_TS3_04T000245.1
DAKSSHESIVLTSSPFVEVTVGHEEEEAWIIGQLLDEHESELDVISIVGMPGVGKTTLANKVYNNTLVASHFNVRAKCTV
SQNFNKSKVLREILQQVTGSGGNESEYDLAEKLRVALYDKRYLIVLDDVWDIATGEMLIACFPKVERGNRVILTSRSGEV
GLKVKCRSDPVDLQVLTDEKSWELFEKRVFGDEGSCPAELLDIGHEIVEKCKGLPLALVLIAGVIVRGREGKEKEKEKDF
WVKIQNNLDSFTSSNINSQIMNVMQSSYDHLPYQLKPLLLYFATLQKSERTPVSTLMQLWMAEGLVDHDIPSKCSLEEVT
ESYLDALISSGLIMVDHIPSGSYWTSVMIRACYVHDVVHDFCSVKAGKEKFF
>Solyc_TS331_04T000243.1
NEPIKLTSSSFVEVTVGHEEDEARIIGQLLDEHESELDVISIVGMPGVGKTTLANKVYNNTLVASHFKIRAKCTVSQNFN
KSKVLREILQQVTASETKESEDDLAGKLRVALLDKRYLIVLDDVWDIATGEMLIACFPKKVERGNRVILTSRSSEVGLKV
KCHSDPLHLQLLTPEKSWDLFVKKVFEDEGSCPAELSDIGHQIVEKCKGLPLSIVLIAGVIVRGKKKKKDLWLQIEHNLD
SFISSNNNLQMMKVMQLSYDHLPYHLKPLLLYFARSQKSKRTPVSTLMQLWMAEGLVDHDSSVETTQSYLNALISSSLIM
VDHIPSESLWWTSAMIRACYVHDVVHDFCSVKAKKEKFF
>Solyc_TS331_04T000244.1
AKSSSEPTQSTSSPFVEVTVGHEKEEAWIIDQLLDEHESELDVISIVGMPGLGKTTLANKVYKNTLVASHFHVRAWCTVS
QKYNKSKVLREILKQVTGSGGKESEDDLAEKLRRALLDKRYLIVLDDVWDIETGEMLIACFPKVKRGNRIILTSRSSKVG
LQVKCHSDPLRLQLLTPEKSWDLFVKKVFGDKGSCPAELSKVGHQIVEKCKGLPLAIVLIAGVIVRGKKKEKDFWLKILH
NLDSFISTNINLVMQLSYDHLPCHLKPLLLYFATTQKSQRTPVSTLMQLWMAEGFVDHDSLEEVTQSYLDALISSSLIMV
DHIPSESIWWTPLMIKVCYVHDVVHDFCSEKAKKEKLL
>Solyc_cer_TS39_04T000241.1
AKSSSQPTQSTSSPFVEVTVGHEKEESQIIDQLLDEHESELDVISIVGMPGLGKTTLANKVYKNTLVASHFHVRAWCTVS
QKYNKSKVLLEILQQVTASEEEKKVDDLAEKLRTALLDKRYLIVLDDVWDIATGEMLIACFPKVKRGNRVILTSRSSEVG
LKVKCRSDPLNLELLTPEESWDLFEKRVFGDEGSCPAELSKVGHQIVEKCKGLPLAIVLIAGVIVRGKKKEKDFWLKILH
NLDSFISTNINLVMQLSYDHLPCHLKPLLLYFATTQKSQRTPVSTLMQLWMAEGFVDHDSLEEVTQSYLDALISSSLIMV
DHIPSESIWWMPSMIKVCYVHDVVHDFCSEKAKKQKFL
>Solyc_cer_TS39_04T000244.1
NEPIKLTSSSFVEVTVGHEEDEARIIGQLLDEHESELDVISIVGMPGVGKTTLANKVYNNTLVASHFKIRAKCTVSQNFN
KSKVLREILQQVTASETKESEDDLAGKLRVALLDKRYLIVLDDVWDIATGEMLIACFPKKVERGNRVILTSRSSEVGLKV
KCHSDTLHLQLLTPEKSWDLFVKKVFEDEGSCPAELSDIGHQIVEKCKGLPLSIVLIAGVIVRGKKKKKDLWLQIEHNLD
SFISSNNNLQMMKVMQLSYDHLPYHLKPLLLYFARSQKSKRTPVSTLMQLWMAEGLVDHDSSVETTQSYLNALISSSLIM
VDHIPSESLWWTSAMIRACYVHDVVHDFCSVKAKKEKFF
>Solyc_cer_TS39_04T000248.1
KSSNEPIKQASSSFVEVVVGHEEDEAWIIGQLLDEHESKLDVISIVGMPGVGKTTLANKVYNNTLVASHFHVRAKCTVSQ
NFNKSKVLREILQQVTASETNGSEDDLAEKLRVALLDKRYLIVLDDVWDIATGEMLIACFPKVERGNRVILTSRSGEVGL
KVKCRSDPVDLQVLTDEKSWELFEKRVFGDEGSCPAELLDIGHQIVEKCKGLPLALVLIAGVIVRGREGKEKEKEKDFWV
KIQNNLDSFTSSNINSQIMNVMQSSYDHLPYQLKPLLLYFATLQKSERTPVSTLMQLWMAEGLVDHDIPSKCSLEEVTHS
YLDALISSSLIMVDHIPSESVWTSVMIRACYVHDVVHDFCSVKAGKEKFF
>Solyc_cer_TS39_04T000249.1
DELIEPTSSSFAEVTVGHEEDEAWIIGQLLDEHESELDVISIFGMPGVGKTTLANKVYNNTLVASHFHVRAKCTVSQKYN
KSKVLQEILQQVTGSGGKESEDDLAEMLRVALYNKRYLIVLDDVWDIATGEMLMACFPKVKRGNRIILTSRSSKVGLQVK
CHSDPLRLQLLTPEKSWDLFVKKVFGDEGSCPAELSEVGHQIVEKCKGLPLAIVLIAGVIVRGKKKEKDFWLKIIHNLDS
FISTNINLVMQLSYDHLPCHLKPLLLYFATTQKSQRTPVSTLMQMWMAEGLVDHDSLEETTQSYLDALISSSLIMVDHIP
SWSKWWASVMIKVCYMHDVVHDFCSLKAKKERFF
>Solyc_cer_TS39_04T000250.1
DAKSSHESIVLTSSPFVEVTVGHEEEEAWIIGQLLDEHESELDVISIVGMPGVGKTTLANKVYNNTLVASHFHVRAKCTV
SQKYYKSKVLQEILQQVTGSGGKESEDDLAEMLRVALYNKRYLIVLDDVWDIATGEMLMACFPKVKRGNRIILTSRSSKV
GLQVKCHSDPLRLQLLTPEKSWDLFVKKVFGDEGSCPAELSEVGHQIVEKCKGLPLAIVLIAGVIVRGKKKEKDFWLKIL
HNLDSFISTNISLVMQLSYDHLPCHLKPLLLYFATTQKSQRTPVSTLMQLWMAEGFVDHDSLEEVTQSYLDALISSNLIM
VDHIPSESIWWTSTMIKVCYMHDVVHDFVSVKAENEKFF
>Solyc_cer_TS39_04T000251.1
DAKSSHESIVLTSSPFVEVTVGHEEEEAWIIGQLLDEHESELDVISIVGMPGVGKTTLANKVYNNTLVASHFNVRAKCTV
SQNFNKSKVLREILQQVTGSGGNESEYDLAEKLRVALYDKRYLIVLDDVWDIATGEMLIACFPKVERGNRVILTSRSGEV
GLKVKCRSDPVDLQVLTDEKSWELFEKRVFGDEGSCPAELLDIGHEIVEKCKGLPLALVLIAGVIVRGREGKEKEKEKDF
WVKIQNNLDSFTSSNINSQIMNVMQSSYDHLPYQLKPLLLYFATLQKSERTPVSTLMQLWMAEGLVDHDIPSKCSLEEVT
ESYLDALISSGLIMVDHIPSGSYWTSVMIRACYVHDVVHDFCSVKAGKEKFF
>Sopim_TS413_04T000238.1
SFEPTQSTSSPFVEVTVGHEKEESQIIDQLLDEHESELDVISIVGMPGLGKTTLANKVYKNTLVASHFHVRAWCTVSQKY
NKSKVLREILQQVTASEEEKKVDDLAEKLRTALLDKRYLIVLDDVWDIATGEMLIACFPKVKRGNRVILTSRSSEVGLKV
KCRSDPLNLELLTPEESWDLFEKRVFGDEGSCPAELSKVGHQTVEKCKGLPLAIVLIAGVIVRGKKKEKDFWLKILHNLD
SFISTNINLVMQLSYDHLPCHLKPLLLYFATTQKSQRTPVSTLMQLWMAEGFVDHDSLEEVTQSYLDALISSSLIMVDHI
PSESIWWTPSMIKVCYVHDVVHDFCSEKAKKQKFL
>Sopim_TS421_04T000238.1
AKSSSQPTQSTSSPFVEVTVGHEKEESQIIDQLLDEHESELDVISIVGMPGLGKTTLANKVYKNTLVASHFHVRAWCTVS
QKYNKSKVLREILKQVTGSGGKESEDDLAEKLRRALLDKRYLIVLDDVWDIATGEMLIACFPKVKRGNRVILTSRSSEVG
LKVKCRSDPLNLELLTPEESWDLFEKRVFGDEGSCPAELSKVGHQIVEKCKGLPLAIVLIAGVIVRGKKKEKDFWLKILH
NLDSFISTNINLVMQLSYDHLPCHLKPLLLYFATTQKSQRTPVSTLMQLWMAEGFVDHDSLEEVTQSYLDALISSSLIMV
DHIPSESIWWMPSMIKVCYVHDVVHDFCSEKAKKQKFL
>Sopim_TS421_04T000242.1
NEPIKLTSSSFVEVTVGHEEDEARIIGQLLDEHESELDVISIVGMPGVGKTTLANKVYNNTLVASHFKIRAKCTVSQNFN
KSKVLREILQQVTGSGTKECEDDLAEKLRVALLDKRYLIVLDDVWDIATGEMLIACFPKVERGNRVILTSRSSEVGLKVK
CRSDPLHLQILTPEKSWDLFVKKVFVDEGSCPAELSDVGHQIVEKCKGLPLSIVLIAGVIVRGKKKKKDLWLQIEHNLDS
FISSNNNSQMMNVMQLSYDHLPYHLKPLLLYFARSQKSKRTPVSTLMQLWMAEGLVDHDSSVETTQSYLDALISSSLIMV
DHIPSESLWWTSVMIRACYVHDVVHDFCSVKAKKEKFF
>Sopim_TS421_04T000244.1
DAKSSHESIVLTSSPFVEVTVGHEEEEAWIIGQLLDEHESELDVISIVGMPGVGKTTLANKVYNNTLVASHFHVRAKCTV
SQKYYKSKVLQEILQQVTGSGGKESEDDLAEMLRVALYNKRYLIVLDDVWDIATGEMLMACFPKVKRGNRIILTSRSSKV
GLQVKCHSDPLRLQLLTPEKSWDLFVKKVFGDEGSCPAELSEVGHQIVEKCKGLPLAIVLIAGVIVRGKKKEKDFWLKIL
HNLDSFISTNISLVMQLSYDHLPCHLKPLLLYFATTQKSQRTPVSTLMQLWMAEGFVDHDSLEEVTQSYLDALISSNLIM
VDHIPSESIWWTSTMIKVCYMHDVVHDFVSVKAENEKFF
>Sopim_TS421_04T000245.1
DAKSSHESIVLTSSPFVEVTVGHEEEEAWIIGQLLDEHESELDVISIVGMPGVGKTTLANKVYNNTLVASHFHVRANCTV
SQKYNKSKVLQEILQQVTGSGGNESEYDLAEKLRVALYDKRYLIVLDDVWDIATGEMLIACFPKVERGNRVILTSRSGEV
GLKVKCRSDPVDLQVLTDEKSWELFEKRVFGDEGSCPAELLDIGHEIVEKCKGLPLALVLIAGVIVRGREGKEKEKEKDF
WVKIQNNLDSFTSSNINSQIMNVMQSSYDHLPYQLKPLLLYFATLQKSERTPVSTLMQLWMAEGLVDHDIPSKCSLEEVT
ESYLDALISSGLIMVDHIPSGSYWTSVMIRACYVHDVVHDFCSVKAGKEKFF
>Sopim_TS439_04T000241.1
NEPIKLTSSSFVEVTVGHEEDEARIIGQLLDEHESELDVISIVGMPGVGKTTLANKVYNNTLVASHFKIRAKCTVSQNFN
KSKVLREILQQVTASETKESEDDLAGKLRVALLDKRYLIVLDDVWDIATGEMLIACFPKKVERGNRVILTSRSSEVGLKV
KCHSDPLHLQLLTPEKSWDLFVKKVFEDEGSCPAELSDIGHQIVEKCKGLPLSIVLIAGVIVRGKKKKKDLWLQIEHNLD
SFISSNNNLQMMKVMQLSYDHLPYHLKPLLLYFARSQKSKRTPVSTLMQLWMAEGLVDHDSSVETTQSYLNALISSSLIM
VDHIPSESLWWTSAMIRACYVHDVVHDFCSVKAKKEKFF
>Sopim_TS439_04T000244.1
KSSNEPIKQASSSFVEVVVGHEEDEAWIIGQLLDEHESKLDVISIVGMPGVGKTTLANKVYNNTLVASHFNVRAKCTVSQ
NFNKSKVLREILQQVTASETNGSEDDLAEKLRVALLDKRYLIVLDDVWDIATGEMLIACFPKVERGNRVILTSRSGEVGL
KVKCRSDPVDLQVLTDEKSWELFEKRVFGDEGSCPAELLDIGHQIVEKCKGLPLALVLIAGVIVRGREGKKKEKDFWVKI
QHNLDSFTSSNINSQIMNVMQSSYDHLPYQLKPLLLYFATLQKSERTPVSTLMQLWMAEGLVDHDIPSKCSLEEVTHSYL
DALISSSLIMVDHIPSESVWTSVMIRACYVHDVVHDFCSVKAGKEKFF
>Sopim_TS439_04T000245.1
DELIEPTSSSFAEVTVGHEEDEAWIIGQLLDEHESELDVISIFGMPGVGKTTLANKVYNNTLVASHFHVRAKCTVSQKYN
KSKVLQEILQQVTGSGGKESEDDLAEMLRVALYNKRYLIVLDDVWDIATGEMLMACFPKVKRGNRIILTSRSSKVGLQVK
CHSDPLRLQLLTPEKSWDLFVKKVFGDEGSCPAELSEVGHQIVEKCKGLPLAIVLIAGVIVRGKKKEKDFWLKIIHNLDS
FISTNINLVMQLSYDHLPCHLKPLLLYFATTQKSQRTPVSTLMQMWMAEGLVDHDSLEETTQSYLDALISSSLIMVDHIP
SWSKWWASVMIKVCYMHDVVHDFCSLKAKKERFF
>Sopim_TS439_04T000246.1
DAKSSHESIVLTSSPFVEVTVGHEEEEAWIIGQLLDEHESELDVISIVGMPGVGKTTLANKVYNNTLVASHFHVRAKCTV
SQKYYKSKVLQEILQQVTGSGGKESEDDLAEMLRVALYNKRYLIVLDDVWDIATGEMLMACFPKVKRGNRIILTSRSSKV
GLQVKCHSDPLRLQLLTPEKSWDLFVKKVFGDEGSCPAELSEVGHQIVEKCKGLPLAIVLIAGVIVRGKKKEKDFWLKIL
HNLDSFISTNISLVMQLSYDHLPCHLKPLLLYFATTQKSQRTPVSTLMQLWMAEGFVDHDSLEEVTQSYLDALISSNLIM
VDHIPSESIWWTSTMIKVCYMHDVVHDFVSVKAENEKFF
>Sopim_TS439_04T000247.1
DAKSSHESIVLTSSPFVEVTVGHEEEEAWIIGQLLDEHESELDVISIVGMPGVGKTTLANKVYNNTLVASHFNVRAKCTV
SQNFNKSKVLREILQQVTGSGGNESEYDLAEKLRVALYDKRYLIVLDDVWDIATGEMLIACFPKVERGNRVILTSRSGEV
GLKVKCRSDPVDLQVLTDEKSWELFEKRVFGDEGSCPAELLDIGHEIVEKCKGLPLALVLIAGVIVRGREGKEKEKEKDF
WVKIQNNLDSFTSSNINSQIMNVMQSSYDHLPYQLKPLLLYFATLQKSERTPVSTLMQLWMAEGLVDHDIPSKCSLEEVT
ESYLDALISSGLIMVDHIPSGSYWTSVMIRACYVHDVVHDFCSVKAGKEKFF
>Solyc_cer_TS545_04T000241.1
NEPIKLTSSSFVEVTVGHEEDEARIIGQLLDEHESELDVISIVGMPGVGKTTLANKVYNNTLVASHFKIRAKCTVSQNFN
KSKVLREILQQVTASETKESEDDLAGKLRVALLDKRYLIVLDDVWDIATGEMLIACFPKKVERGNRVILTSRSSEVGLKV
KCHSDPLHLQLLTPEKSWDLFVKKVFEDEGSCPAELSDIGHQIVEKCKGLPLSIVLIAGVIVRGKKKKKDLWLQIEHNLD
SFISSNNNLQMMKVMQLSYDHLPYHLKPLLLYFARSQKSKRTPVSTLMQLWMAEGLVDHDSSVETTQSYLNALISSSLIM
VDHIPSESLWWTSAMIRACYVHDVVHDFCSVKAKKEKFF
>Solyc_cer_TS545_04T000242.1
AKSSSEPTQSTSSPFVEVTVGHEKEEAWIIDQLLDEHESELDVISIVGMPGLGKTTLANKVYKNTLVASHFHVRAWCTVS
QKYNKSKVLREILKQVTGSGGKESEDDLAEKLRRALLDKRYLIVLDDVWDIETGEMLIACFPKVKRGNRIILTSRSSKVG
LQVKCHSDPLRLQLLTPEKSWDLFVKKVFGDKGSCPAELSKVGHQIVEKCKGLPLAIVLIAGVIVRGKKKEKDFWLKILH
NLDSFISTNINLVMQLSYDHLPCHLKPLLLYFATTQKSQRTPVSTLMQLWMAEGFVDHDSLEEVTQSYLDALISSSLIMV
DHIPSESIWWTPLMIKVCYVHDVVHDFCSEKAKKEKLL
>Solyc_cer_TS545_04T000246.1
EPIVLTSSSFVEVTVGHEEDEAWIIGQLLDEHESELDVISIVGMPGVGKTTLANKVYNNTLVASHFNVRAKCTVSQKYNK
SKVLQEILQQVPHVSGGNESEDDLADKLRVALLDKRYLIVLDDVWDIATGEMLMACFPKVKRGNRIILTSRSSKVGLQVK
CHSDPLHLQLLTSEKSWDLFVKKVFGDEGSCPAELSEVGHQIVEKCKGLPLAIVLIAGVIDRGKKKEKDFWVKILYNLDS
VISTNINLVMQLSYDHLPCHLKPLLLYFARSQKSQRTPVSTLMQLWMAEGFVDHDSLEEVTQSYLDALISSSLIMVDHIP
SGSKWWTSVMIKVCYVHDVVHDFCSVKAKKEKFF
>Solyc_TS60_04T000241.1
AKSSSQPTQSTSSPFVEVTVGHEKEESQIIDQLLDEHESELDVISIVGMPGLGKTTLANKVYKNTLVASHFHVRAWCTVS
QKYNKSKVLLEILQQVTASEEEKKVDDLAEKLRTALLDKRYLIVLDDVWDIATGEMLIACFPKVKRGNRVILTSRSSEVG
LKVKCRSDPLNLELLTPEESWDLFEKRVFGDEGSCPAELSKVGHQIVEKCKGLPLAIVLIAGVIVRGKKKEKDFWLKILH
NLDSFISTNINLVMQLSYDHLPCHLKPLLLYFATTQKSQRTPVSTLMQLWMAEGFVDHDSLEEVTQSYLDALISSSLIMV
DHIPSESIWWMPSMIKVCYVHDVVHDFCSEKAKKQKFL
>Solyc_TS60_04T000244.1
KSSNEPIKQASSSFVEVVVGHEEDEAWIIGQLLDEHESKLDVISIVGMPGVGKTTLANKVYNNTLVASHFHVRAKCTVSQ
NFNKSKVLREILQQVTASETNGSEDDLAEKLRVALLDKRYLIVLDDVWDIATGEMLIACFPKVERGNRVILTSRSGEVGL
KVKCRSDPVDLQVLTDEKSWELFEKRVFGDEGSCPAELLDIGHQIVEKCKGLPLALVLIAGVIVRGREGKEKEKEKDFWV
KIQNNLDSFTSSNINSQIMNVMQSSYDHLPYQLKPLLLYFATLQKSERTPVSTLMQLWMAEGLVDHDIPSKCSLEEVTHS
YLDALISSSLIMVDHIPSESVWTSVMIRACYVHDVVHDFCSVKAGKEKFF
>Solyc_TS60_04T000245.1
DELIEPTSSSFAEVTVGHEEDEAWIIGQLLDEHESELDVISIFGMPGVGKTTLANKVYNNTLVASHFHVRAKCTVSQKYN
KSKVLQEILQQVTGSGGKESEDDLAEMLRVALYNKRYLIVLDDVWDIATGEMLMACFPKVKRGNRIILTSRSSKVGLQVK
CHSDPLRLQLLTPEKSWDLFVKKVFGDEGSCPAELSEVGHQIVEKCKGLPLAIVLIAGVIVRGKKKEKDFWLKIIHNLDS
FISTNINLVMQLSYDHLPCHLKPLLLYFATTQKSQRTPVSTLMQMWMAEGLVDHDSLEETTQSYLDALISSSLIMVDHIP
SWSKWWASVMIKVCYMHDVVHDFCSLKAKKERFF
>Solyc_TS60_04T000246.1
DAKSSHESIVLTSSPFVEVTVGHEEEEAWIIGQLLDEHESELDVISIVGMPGVGKTTLANKVYNNTLVASHFHVRAKCTV
SQKYYKSKVLQEILQQVTGSGGKESEDDLAEMLRVALYNKRYLIVLDDVWDIATGEMLMACFPKVKRGNRIILTSRSSKV
GLQVKCHSDPLRLQLLTPEKSWDLFVKKVFGDEGSCPAELSEVGHQIVEKCKGLPLAIVLIAGVIVRGKKKEKDFWLKIL
HNLDSFISTNISLVMQLSYDHLPCHLKPLLLYFATTQKSQRTPVSTLMQLWMAEGFVDHDSLEEVTQSYLDALISSNLIM
VDHIPSESIWWTSTMIKVCYMHDVVHDFVSVKAENEKFF
>Solyc_TS60_04T000247.1
DAKSSHESIVLTSSPFVEVTVGHEEEEAWIIGQLLDEHESELDVISIVGMPGVGKTTLANKVYNNTLVASHFNVRAKCTV
SQNFNKSKVLREILQQVTGSGGNESEYDLAEKLRVALYDKRYLIVLDDVWDIATGEMLIACFPKVERGNRVILTSRSGEV
GLKVKCRSDPVDLQVLTDEKSWELFEKRVFGDEGSCPAELLDIGHEIVEKCKGLPLALVLIAGVIVRGREGKEKEKEKDF
WVKIQNNLDSFTSSNINSQIMNVMQSSYDHLPYQLKPLLLYFATLQKSERTPVSTLMQLWMAEGLVDHDIPSKCSLEEVT
ESYLDALISSGLIMVDHIPSGSYWTSVMIRACYVHDVVHDFCSVKAGKEKFF
>Solyc_cer_TS623_04T000231.1
NEPIKLTSSSFVEVTVGHEEDEARIIGQLLDEHESELDVISIVGMPGVGKTTLANKVYNNTLVASHFKIRAKCTVSQNFN
KSKVLREILQQVTASETKESEDDLAGKLRVALLDKRYLIVLDDVWDIATGEMLIACFPKKVERGNRVILTSRSSEVGLKV
KCHSDPLHLQLLTPEKSWDLFVKKVFEDEGSCPAELSDIGHQIVEKCKGLPLSIVLIAGVIVRGKKKKKDLWLQIEHNLD
SFISSNNNLQMMKVMQLSYDHLPYHLKPLLLYFARSQKSKRTPVSTLMQLWMAEGLVDHDSSVETTQSYLNALISSSLIM
VDHIPSESLWWTSAMIRACYVHDVVHDFCSVKAKKEKFF
>Solyc_cer_TS623_04T000234.1
AKSSSEPTQSTSSPFVEVTVGHEKEEAWIIDQLLDEHESELDVISIVGMPGLGKTTLANKVYKNTLVASHFHVRAWCTVS
QKYNKSKVLREILKQVTGSGGKESEDDLAEKLRRALLDKRYLIVLDDVWDIETGEMLIACFPKVKRGNRIILTSRSSKVG
LQVKCHSDPLRLQLLTPEKSWDLFVKKVFGDKGSCPAELSKVGHQIVEKCKGLPLAIVLIAGVIVRGKKKEKDFWLKILH
NLDSFISTNINLVMQLSYDHLPCHLKPLLLYFATTQKSQRTPVSTLMQLWMAEGFVDHDSLEEVTQSYLDALISSSLIMV
DHIPSESIWWTPLMIKVCYVHDVVHDFCSEKAKKEKLL
>Solyc_cer_TS623_04T000234.2
AKSSSEPTQSTSSPFVEVTVGHEKEEAWIIDQLLDEHESELDVISIVGMPGLGKTTLANKVYKNTLVASHFHVRAWCTVS
QKYNKSKVLREILKQVTGSGGKESEDDLAEKLRRALLDKRYLIVLDDVWDIETGEMLIACFPKVKRGNRIILTSRSSKVG
LQVKCHSDPLRLQLLTPEKSWDLFVKKVFGDKGSCPAELSKVGHQIVEKCKGLPLAIVLIAGVIVRGKKKEKDFWLKILH
NLDSFISTNINLVMQLSYDHLPCHLKPLLLYFATTQKSQRTPVSTLMQLWMAEGFVDHDSLEEVTQSYLDALISSSLIMV
DHIPSESIWWTPLMIKVCYVHDVVHDFCSEKAKKEKLL
>Solyc_cer_TS623_04T000239.1
EPIVLTSSSFVEVTVGHEEDEAWIIGQLLDEHESELDVISIVGMPGVGKTTLANKVYNNTLVASHFNVRAKCTVSQKYNK
SKVLQEILQQVPHVSGGNESEDDLADKLRVALLDKRYLIVLDDVWDIATGEMLMACFPKVKRGNRIILTSRSSKVGLQVK
CHSDPLHLQLLTSEKSWDLFVKKVFGDEGSCPAELSEVGHQIVEKCKGLPLAIVLIAGVIDRGKKKEKDFWVKILYNLDS
VISTNINLVMQLSYDHLPCHLKPLLLYFARSQKSQRTPVSTLMQLWMAEGFVDHDSLEEVTQSYLDALISSSLIMVDHIP
SGSKWWTSVMIKVCYVHDVVHDFCSVKAKKEKFF
>Solyc_cer_TS623_04T000242.1
SFEPTQSTSSPFVEVTVGHEKEESQIIDQLLDEHESELDVISIVGMPGVGKTTLANKVYNNTLVASHFKIRAKCTVSQKY
NKSKLLREILQQVTASEEEESEDDLAEKLRVALYDKRYLIVLDDVWDIATGEMLIACFPKVERGNRIILTSRSSKVGLQV
KCRSDPLRLQLLTPEKSWDLFVKKVFGDEGSCPAELSKVGHQIVEKCKGLPLAIVLIAGVIVRGKKKEKDFWLKILHNLD
SFISTNINLVMQLSYDHLPCHVKPLLLYFATTQKSQRTPVSTLMQLWMAEGFVDHDSLEEVTQSYLDALISSSLIMVDHI
PSESIRWTSLMIKVCYVHDVVHDFCSEKAKKEKFL
>Solyc_cer_TS623_04T000245.1
DELIEPTSSSFVEVTVGHEEDEAWIIGQLLDEHESELDVISIFGMPGVGKTTLANKVYNNTLVASHFHVRAKCTVSQKYN
KSKVLQEILQQVTGSGGKESEDDLAEKLRVALYNKRYLIVLDDVWDIATGEMLMACFPKVKRGNRIILTSRSSKVGLQVK
CHSDPLRLQLLTPEKSWDLFVKKVFGDEGSCPAELSEVGHQIVEKCKGLPLAIVLIAGVIVRGKKKEKDFWLKIIHNLDS
FISTNINLVMQLSYDHLPCHLKPLLLYFATTQKSQRTPVSTLMQMWMAEGLVDHDSLEETTQSYLDALISSSLIMVDHIP
SWSKWWASVMIKVCYMHDVVHDFCSLKAKKERFF
>Solyc_TS629_04T000245.1
KSSNEPIKQASSSFVEVVVGHEEDEAWIIGQLLDEHESKLDVISIVGMPGVGKTTLANKVYNNTLVASHFNVRAKCTVSQ
NFNKSKVLREILQQVTASETNGSEDDLAEKLRVALLDKRYLIVLDDVWDIATGEMLIACFPKVERGNRVILTSRSGEVGL
KVKCRSDPVDLQVLTDEKSWELFEKRVFGDEGSCPAELLDIGHQIVEKCKGLPLALVLIAGVIVRGREGKKKEKDFWVKI
QHNLDSFTSSNINSQIMNVMQSSYDHLPYQLKPLLLYFATLQKSERTPVSTLMQLWMAEGLVDHDIPSKCSLEEVTHSYL
DALISSSLIMVDHIPSESVWTSVMIRACYVHDVVHDFCSVKAGKEKFF
>Solyc_TS629_04T000246.1
DELIEPTSSSFAEVTVGHEEDEAWIIGQLLDEHESELDVISIFGMPGVGKTTLANKVYNNTLVASHFHVRAKCTVSQKYN
KSKVLQEILQQVTGSGGKESEDDLAEMLRVALYNKRYLIVLDDVWDIATGEMLMACFPKVKRGNRIILTSRSSKVGLQVK
CHSDPLRLQLLTPEKSWDLFVKKVFGDEGSCPAELSEVGHQIVEKCKGLPLAIVLIAGVIVRGKKKEKDFWLKIIHNLDS
FISTNINLVMQLSYDHLPCHLKPLLLYFATTQKSQRTPVSTLMQMWMAEGLVDHDSLEETTQSYLDALISSSLIMVDHIP
SWSKWWASVMIKVCYMHDVVHDFCSLKAKKERFF
>Solyc_TS629_04T000247.1
DAKSSHESIVLTSSPFVEVTVGHEEEEAWIIGQLLDEHESELDVISIVGMPGVGKTTLANKVYNNTLVASHFHVRAKCTV
SQKYYKSKVLQEILQQVTGSGGKESEDDLAEMLRVALYNKRYLIVLDDVWDIATGEMLMACFPKVKRGNRIILTSRSSKV
GLQVKCHSDPLRLQLLTPEKSWDLFVKKVFGDEGSCPAELSEVGHQIVEKCKGLPLAIVLIAGVIVRGKKKEKDFWLKIL
HNLDSFISTNISLVMQLSYDHLPCHLKPLLLYFATTQKSQRTPVSTLMQLWMAEGFVDHDSLEEVTQSYLDALISSNLIM
VDHIPSESIWWTSTMIKVCYMHDVVHDFVSVKAENEKFF
>Solyc_TS629_04T000248.1
DAKSSHESIVLTSSPFVEVTVGHEEEEAWIIGQLLDEHESELDVISIVGMPGVGKTTLANKVYNNTLVASHFNVRAKCTV
SQNFNKSKVLREILQQVTGSGGNESEYDLAEKLRVALYDKRYLIVLDDVWDIATGEMLIACFPKVERGNRVILTSRSGEV
GLKVKCRSDPVDLQVLTDEKSWELFEKRVFGDEGSCPAELLDIGHEIVEKCKGLPLALVLIAGVIVRGREGKEKEKEKDF
WVKIQNNLDSFTSSNINSQIMNVMQSSYDHLPYQLKPLLLYFATLQKSERTPVSTLMQLWMAEGLVDHDIPSKCSLEEVT
ESYLDALISSGLIMVDHIPSGSYWTSVMIRACYVHDVVHDFCSVKAGKEKFF
>Solyc_TS692_04T000237.1
AKSSSQPTQSTSSPFVEVTVGHEKEESQIIDQLLDEHESELDVISIVGMPGLGKTTLANKVYKNTLVASHFHVRAWCTVS
QKYNKSKVLLEILQQVTASEEEKKVDDLAEKLRTALLDKRYLIVLDDVWDIATGEMLIACFPKVKRGNRVILTSRSSEVG
LKVKCRSDPLNLELLTPEESWDLFEKRVFGDEGSCPAELSKVGHQIVEKCKGLPLAIVLIAGVIVRGKKKEKDFWLKILH
NLDSFISTNINLVMQLSYDHLPCHLKPLLLYFATTQKSQRTPVSTLMQLWMAEGFVDHDSLEEVTQSYLDALISSSLIMV
DHIPSESIWWMPSMIKVCYVHDVVHDFCSEKAKKQKFL
>Solyc_TS692_04T000240.1
KSSNEPIKQASSSFVEVVVGHEEDEAWIIGQLLDEHESKLDVISIVGMPGVGKTTLANKVYNNTLVASHFHVRAKCTVSQ
NFNKSKVLREILQQVTASETNGSEDDLAEKLRVALLDKRYLIVLDDVWDIATGEMLIACFPKVERGNRVILTSRSGEVGL
KVKCRSDPVDLQVLTDEKSWELFEKRVFGDEGSCPAELLDIGHQIVEKCKGLPLALVLIAGVIVRGREGKEKEKEKDFWV
KIQNNLDSFTSSNINSQIMNVMQSSYDHLPYQLKPLLLYFATLQKSERTPVSTLMQLWMAEGLVDHDIPSKCSLEEVTHS
YLDALISSSLIMVDHIPSESVWTSVMIRACYVHDVVHDFCSVKAGKEKFF
>Solyc_TS692_04T000241.1
DELIEPTSSSFAEVTVGHEEDEAWIIGQLLDEHESELDVISIFGMPGVGKTTLANKVYNNTLVASHFHVRAKCTVSQKYN
KSKVLQEILQQVTGSGGKESEDDLAEMLRVALYNKRYLIVLDDVWDIATGEMLMACFPKVKRGNRIILTSRSSKVGLQVK
CHSDPLRLQLLTPEKSWDLFVKKVFGDEGSCPAELSEVGHQIVEKCKGLPLAIVLIAGVIVRGKKKEKDFWLKIIHNLDS
FISTNINLVMQLSYDHLPCHLKPLLLYFATTQKSQRTPVSTLMQMWMAEGLVDHDSLEETTQSYLDALISSSLIMVDHIP
SWSKWWASVMIKVCYMHDVVHDFCSLKAKKERFF
>Solyc_TS692_04T000242.1
DAKSSHESIVLTSSPFVEVTVGHEEEEAWIIGQLLDEHESELDVISIVGMPGVGKTTLANKVYNNTLVASHFHVRAKCTV
SQKYYKSKVLQEILQQVTGSGGKESEDDLAEMLRVALYNKRYLIVLDDVWDIATGEMLMACFPKVKRGNRIILTSRSSKV
GLQVKCHSDPLRLQLLTPEKSWDLFVKKVFGDEGSCPAELSEVGHQIVEKCKGLPLAIVLIAGVIVRGKKKEKDFWLKIL
HNLDSFISTNISLVMQLSYDHLPCHLKPLLLYFATTQKSQRTPVSTLMQLWMAEGFVDHDSLEEVTQSYLDALISSNLIM
VDHIPSESIWWTSTMIKVCYMHDVVHDFVSVKAENEKFF
>Solyc_TS692_04T000243.1
DAKSSHESIVLTSSPFVEVTVGHEEEEAWIIGQLLDEHESELDVISIVGMPGVGKTTLANKVYNNTLVASHFNVRAKCTV
SQNFNKSKVLREILQQVTGSGGNESEYDLAEKLRVALYDKRYLIVLDDVWDIATGEMLIACFPKVERGNRVILTSRSGEV
GLKVKCRSDPVDLQVLTDEKSWELFEKRVFGDEGSCPAELLDIGHEIVEKCKGLPLALVLIAGVIVRGREGKEKEKEKDF
WVKIQNNLDSFTSSNINSQIMNVMQSSYDHLPYQLKPLLLYFATLQKSERTPVSTLMQLWMAEGLVDHDIPSKCSLEEVT
ESYLDALISSGLIMVDHIPSGSYWTSVMIRACYVHDVVHDFCSVKAGKEKFF
>Solyc_TS80_04T000232.1
NEPIKLTSSSFVEVTVGHEEDEARIIGQLLDEHESELDVISIVGMPGVGKTTLANKVYNNTLVASHFKIRAKCTVSQNFN
KSKVLREILQQVTASETKESEDDLAGKLRVALLDKRYLIVLDDVWDIATGEMLIACFPKKVERGNRVILTSRSSEVGLKV
KCHSDTLHLQLLTPEKSWDLFVKKVFEDEGSCPAELSDIGHQIVEKCKGLPLSIVLIAGVIVRGKKKKKDLWLQIEHNLD
SFISSNNNLQMMKVMQLSYDHLPYHLKPLLLYFARSQKSKRTPVSTLMQLWMAEGLVDHDSSVETTQSYLNALISSSLIM
VDHIPSESLWWTSAMIRACYVHDVVHDFCSVKAKKEKFF
>Solyc_TS80_04T000236.1
KSSNEPIKQASSSFVEVVVGHEEDEAWIIGQLLDEHESKLDVISIVGMPGVGKTTLANKVYNNTLVASHFNVRAKCTVSQ
NFNKSKVLREILQQVTASETNGSEDDLAEKLRVALLDKRYLIVLDDVWDIATGEMLIACFPKVERGNRVILTSRSGEVGL
KVKCRSDPVDLQVLTDEKSWELFEKRVFGDEGSCPAELLDIGHQIVEKCKGLPLALVLIAGVIVRGREGKKKEKDFWVKI
QHNLDSFTSSNINSQIMNVMQSSYDHLPYQLKPLLLYFATLQKSERTPVSTLMQLWMAEGLVDHDIPSKCSLEEVTHSYL
DALISSSLIMVDHIPSESVWTSVMIRACYVHDVVHDFCSVKAGKEKFF
>Solyc_TS80_04T000237.1
DELIEPTSSSFAEVTVGHEEDEAWIIGQLLDEHESELDVISIFGMPGVGKTTLANKVYNNTLVASHFHVRAKCTVSQKYN
KSKVLQEILQQVTGSGGKESEDDLAEMLRVALYNKRYLIVLDDVWDIATGEMLMACFPKVKRGNRIILTSRSSKVGLQVK
CHSDPLRLQLLTPEKSWDLFVKKVFGDEGSCPAELSEVGHQIVEKCKGLPLAIVLIAGVIVRGKKKEKDFWLKIIHNLDS
FISTNINLVMQLSYDHLPCHLKPLLLYFATTQKSQRTPVSTLMQMWMAEGLVDHDSLEETTQSYLDALISSSLIMVDHIP
SWSKWWASVMIKVCYMHDVVHDFCSLKAKKERFF
>Solyc_TS80_04T000238.1
DAKSSHESIVLTSSPFVEVTVGHEEEEAWIIGQLLDEHESELDVISIVGMPGVGKTTLANKVYNNTLVASHFHVRAKCTV
SQKYYKSKVLQEILQQVTGSGGKESEDDLAEMLRVALYNKRYLIVLDDVWDIATGEMLMACFPKVKRGNRIILTSRSSKV
GLQVKCHSDPLRLQLLTPEKSWDLFVKKVFGDEGSCPAELSEVGHQIVEKCKGLPLAIVLIAGVIVRGKKKEKDFWLKIL
HNLDSFISTNISLVMQLSYDHLPCHLKPLLLYFATTQKSQRTPVSTLMQLWMAEGFVDHDSLEEVTQSYLDALISSNLIM
VDHIPSESIWWTSTMIKVCYMHDVVHDFVSVKAENEKFF
>Solyc_TS80_04T000239.1
DAKSSHESIVLTSSPFVEVTVGHEEEEAWIIGQLLDEHESELDVISIVGMPGVGKTTLANKVYNNTLVASHFNVRAKCTV
SQNFNKSKVLREILQQVTGSGGNESEYDLAEKLRVALYDKRYLIVLDDVWDIATGEMLIACFPKVERGNRVILTSRSGEV
GLKVKCRSDPVDLQVLTDEKSWELFEKRVFGDEGSCPAELLDIGHEIVEKCKGLPLALVLIAGVIVRGREGKEKEKEKDF
WVKIQNNLDSFTSSNINSQIMNVMQSSYDHLPYQLKPLLLYFATLQKSERTPVSTLMQLWMAEGLVDHDIPSKCSLEEVT
ESYLDALISSGLIMVDHIPSGSYWTSVMIRACYVHDVVHDFCSVKAGKEKFF
>Solyc_cer_TS96_04T000234.1
SFEPTQSTSSPFVEVTVGHEKEESQIIDQLLDEHESELDVISIVGMPGVGKTTLANKVYNNTLVASHFKIRAKCTVSQKY
NKSKVLREILQQVTASEEEESEDDLAEKLRVALYDKRYLIVLDDVWDIATGEMLMACFPKVERGNRIILTSRSSKVGLQV
KCHSDPLRLQLLTPEKSWDLFVKKVFGDEGSCPAELSKVGHQIVEKCKGLPLAIVLIAGVIVRGKKKEKDFWLKILHNLD
SFISTNINLVMQLSYDHLPCHVKPLLLYFATTQKSQRTPVSTLMQLWMAEGFVDHDSLEEVTQSYLDALISSSLIMVDHI
PSESIRWTSLMIKVCYVHDVVHDFCSEKAKKEKFL
>Solyc_cer_TS96_04T000236.1
NEPIKLTSSSFVEVTVGHEEDEARIIGQLLDEHESELDVISIVGMPGVGKTTLANKVYNNTLVASHFKIRAKCTVSQNFN
KSKVLREILQQVTGSGTKECEDDLAEKLRVALLDKRYLIVLDDVWDIATGEMLIACFPKVERGNRVILTSRSSEVGLKVK
CRSDPLHLQILTPEKSWDLFVKKVFVDEGSCPAELSDVGHQIVEKCKGLPLSIVLIAGVIVRGKKKKKDLWLQIEHNLDS
FISSNNNSQMMNVMQLSYDHLPYHLKPLLLYFARSQKSKRTPVSTLMQLWMAEGLVDHDSSVETTQSYLDALISSSLIMV
DHIPSESLWWTSVMIRACYVHDVVHDFCSVKAKKEKFF
>Solyc_cer_TS96_04T000237.1
DAKSSHESIVLTSSPFVEVTVGHEEEEAWIIGQLLDEHESELDVISIVGMPGVGKTTLANKVYNNTLVASHFHVRANCTV
SQKYNKSKVLQEILQQVTGSGGNESEYDLAEKLRVALYDKRYLIVLDDVWDIATGEMLIACFPKVERGNRVILTSRSGEV
GLKVKCRSDPVDLQVLTDEKSWELFEKRVFGDEGSCPAELLDIGHEIVEKCKGLPLALVLIAGVIVRGREGKEKEKEKDF
WVKIQNNLDSFTSSNINSQIMNVMQSSYDHLPYQLKPLLLYFATLQKSERTPVSTLMQLWMAEGLVDHDIPSKCSLEEVT
ESYLDALISSGLIMVDHIPSGSYWTSVMIRACYVHDVVHDFCSVKAGKEKFF
>Hero-A
ELTSSSFVEVTVGHEEDEARIIGQLLDEHESKLDVISIVGMPGVGKTTLANKVYNNTLVASHFKIRAKCTVSQNFNKSKV
LREILQQVTASETNRSEDDLAEKLRVALLDKRYLIVLDDVWDIATGEMLIACFPKVERGNRVILTSRSGEVGLKVKCRSD
PVDLQVLTDEKSWELFEKRVFRDEGSCPAELLDIGHQIVEKCKGLPLALVLIAGVIVRGREGKEKEKEKDFWVKIQNNLD
SFTSSNINSQIMNVMQSSYDHLPYQLKPLLLYFARLQKSERTPVSMLMQLWMAEGLVDHDIPSKCSLEEVTESYLDALIS
SSLIMVDHIRSVSNWTSVMMRACYVHDVVHDFCSVKAGKEKFF
>HeroA
ELTSSSFVEVTVGHEEDEARIIGQLLDEHESKLDVISIVGMPGVGKTTLANKVYNNTLVASHFKIRAKCTVSQNFNKSKV
LREILQQVTASETNRSEDDLAEKLRVALLDKRYLIVLDDVWDIATGEMLIACFPKVERGNRVILTSRSGEVGLKVKCRSD
PVDLQVLTDEKSWELFEKRVFRDEGSCPAELLDIGHQIVEKCKGLPLALVLIAGVIVRGREGKEKEKEKDFWVKIQNNLD
SFTSSNINSQIMNVMQSSYDHLPYQLKPLLLYFARLQKSERTPVSMLMQLWMAEGLVDHDIPSKCSLEEVTESYLDALIS
SSLIMVDHIRSVSNWTSVMMRACYVHDVVHDFCSVKAGKEKFF
>HeroB
VLTSSPFVEVTVGHEEEEAWIIGQLLDEHESELDVISIVGMPGVGKTTLANKVYNNTLVASHFHVHAKCTVSQKYNKSKV
LQEILQQVTGSGGKESEDDLAEMLRVALYNKRYLIVLDDVWDIATGEMLMACFPKVKRGNRIILTSRSSKVGLQVKCHSD
PLRLQLLTPEKSWDLFVKKVFGDEGSCPAELSEVGHQIVEKCKGLPLAIVLIAGVIVRGKKKEKDFWLKILHNLDSFIST
NISLVMQLSYDHLPCHLKPLLLYFATTQKSQRTPVSTLMQLWMAEGFVDHDSLEEVTQSYLDALISSNLIMVDHIPSESI
WWTSTMIKVCYMHDVVHDFVSVKAEKEKFF
>HeroC
EPTSSSFVEVTVGHEEDEAWIIGQLLDEHESELDVISIFGMPGVGKTTLANKVYNNTLVASHFHVRAKCTVSQKYNKSKV
LQEILQQVTGSGGKESEDDLAEKLRVALYNKRYLIVLDDVWDIATGEMLMACFPKVKRGNRIILTSRSSKVGLQVKCHSD
PLRLQLLTPEKSWDLFVKKVFGDEGSCPAELSEVGHQIVEKCKGLPLAIVLIAGVIVRGKKKEKDFWLKIIHNLDSFIST
NINLVMQLSYDHLPCHLKPLLLYFATTQKSQRTPVSTLMQMWMAEGLVDHDSLEETTQSYLDALISSSLIMVDHIPSWSK
WWASVMIKVCYMHDVVHDFCSLKAKKERFF
>HeroD
MPGVGKTTLANKVYNNTLVASHFNVRAKCTVSQNFNKSKVLREILQQVTALETNGSENDLAEKLRVALLDKRYLIVLDDV
WDIATGEMLIACFPKVERGNRVILTSRSGEVGLKVKCRSDPVNLQVLTDEKSWELFEKRVFGDEGSCPAELLDIGHQIVE
KCKGLPLALVLIAGVIVRGREGKEKEKEKDFWVKIQHNLDSFTSSNINSQIMNVMQSSYDHLPYQLKPLLLYFARSQKSK
RTPVSTLMQLWMAEGLVDHDIGLKSSLEEVTHSYLDALISSSLIMVDHIPSESVWTSVMIRACYVHDVVHDFCSVKAGKE
KFF
>HeroF
QSTSSPFVEVTVGHEKEESQIIDQLLDEHESELDVISIVGMPGVGKTTLANKVYNNTLVASHFKIRAKCTVSQKYNKSKL
LQEILQQVTASEEEESEDDLAEKLRVALYDKRYLIVLDDVWDIATGEMLIACFPKVERGNRIILTSRSSKVGLQVKCRSD
PLRLQLLTPEKSWDLFVKKVFGDEGSCPAELSKVGHQIVEKCKGLPLAIVLIAGVIVRGKKKEKDFWLKILHNLDSFIST
NINLVMQLSYDHLPCHVKPLLLYFATTQKSQRTPVSTLMQLWMAEGFVDHDSLEEVTQSYLDALISSSLIMVDHIPSESI
RWTSLMIKVCYVHDVVHDFCSEKAKKEKFL
>HeroH
VLTSSSFVEVTVGHEEDEAWIIGQLLDEHESELDVISIVGMPGVGKTTLANKVYNNTLVASHFNVRAKCTVSQKYNKSKV
LQEILQQVPHVSGGNESEDDLADKLRVALLDKRYLIVLDDVWDIATGEMLMACFPKVKRGNRIILTSRSSKVGLQVKCHS
DPLHLQLLTSEKSWDLFVKKVFGDEGSCPAELSEVGHQIVEKCKGLPLAIVLIAGVIDRGKKKEKDFWVKILYNLDSVIS
TNINLVMQLSYDHLPCHLKPLLLYFARSQKSQRTPVSTLMQLWMAEGFVDHDSLEEVTQSYLDALISSSLIMVDHIPSGS
KWWTSVMIKVCYVHDVVHDFCSVKAKKEKFF
>HeroJ
ELTSSSFVEVTVGHEEDEARIIGQLLDEHESKLDVISIVGMPGVGKTTLANKVYNNTLVASHFKIRAKCTVSQNFNKSKV
LREILQQVTGSGTKECEDDLAEKLRVALLDKRYLIVLDDVWDIATGEMLIACFPKVERGNRVILTSRSSEVGMKVKCRSD
PLYLQILTPEKSWDLFVKKVFVDEGSCPAELSDVGHQIVEKCKGLPLSIVLIAGVIVRGKKKKKDLWLQIEHNLDSFISS
NNNSQMMNVMQLSYDHLPYHLKPLLLYFARSQKSKRTPVSTLMQLWMAEGLVDHDSSVETTQSYLDALISSSLIMVDHIP
SESLWWTSVMIRACYVHDVVHDFCSVKAKKEKFF
>HeroK
VLTSSSFVEVTVGHEEEEAWIIGQLLDEHESELDVISIVGMPGVGKTTLANKVYNNTLVASHFNIRAKCTVSQKYNKSKV
LQEILQQVTGSGGKESEDDLAEKLRVALYDKRYLIVLDDVWDIATGEMLMACFPKVKRGNRIILTSRSSKVGLQVKCHSD
PLRLQLLTPEKSWDLFVKKVFGDEGSCPAELSEVGHQIVEKCKGLPLAIVLIAGVIVRGKKKEKDFWLKIIHNLDSFIST
NINLVMQLSYDHLPCHLKPLLLYFATTQKSKRTPVSTLMQLWMAEGLVDHDSLEETTQSYLDALISSSLIMVDHIPSWSK
WWASVMIKVCYMHDVVHDFCSLKAKKERFF
>HeroM
KLTSSSFVEVTVGHEEDEARIIGQLLDEHESELDVISIVGMPGVGKTTLANKVYNNKLVASHFKIRAKCTVSQKYNKSKV
LQEILQQVTGSGGKESEDDLAEKLRVALYNKRYLIVLDDVWDIATGEMLMACFPKVKRGNRIILTSRSSKVGLQVKCHSD
PLRLQLLTPEKSWDLFVKKVFGDEGSCPAELSEVGHQIVEKCKGLPLAIVLIAGVIVRGKKKEKDFWLKIIHNLDSFIST
NINLVMQLSYDHLPCHLKPLLLYFATTQKSQRTPVSTLMQLWMAEGFVDHDSLEEVTQSYLDALISSSLIMVDHIPSKSY
WWTSLMIKVCYVHDVVHDFCSEKAKKEKFF
