# Supplementary material for: A root-specific NLR network mediates immune signaling of resistance genes against plant parasitic nematodes
Source: Plant Cell. 2025 Jun 24;37(7):koaf145. doi: 10.1093/plcell/koaf145 (PMC12236159; doi:10.1093/plcell/koaf145)
Supplement: koaf145_Supplementary_Data [file koaf145_supplementary_data.zip › Supplementary Data 5.xls]

## Sheet: All genes
	baseMean	log2FoldChange	lfcSE	stat	pvalue	padj
MSTRG.1|Solyc00g005000.3	5768.81	8.65634	0.224427	38.5709	0	0
Solyc00g005040.3|Solyc00g005040.3	56.5878	0.832979	0.4016	2.07415	0.0380652	0.0528682
Solyc00g005080.2|Solyc00g005080.2	1.83007	-2.15006	3.19715	-0.672494	0.50127	0.555702
Solyc00g005092.1|Solyc00g005092.1	0.272477	-2.4919	4.08047	-0.61069	0.541405	NA
Solyc00g005094.1|Solyc00g005094.1	8.46736	-2.89425	1.83068	-1.58097	0.113885	0.147123
MSTRG.2|Solyc00g005050.3	3316.41	-0.257937	0.0759178	-3.39758	0.000679838	0.00112795
Solyc00g005890.3|Solyc00g005890.3	3.70827	1.42433	1.97674	0.720545	0.471189	0.525839
MSTRG.3	2869.61	-0.361098	0.540214	-0.668436	0.503855	0.55823
MSTRG.5|Solyc00g005840.3	16506.1	-6.74578	0.076819	-87.8139	0	0
MSTRG.4	1778.92	-0.78014	0.123217	-6.33143	2.42898e-10	5.82805e-10
MSTRG.6	800.217	-0.563954	0.37929	-1.48687	0.137049	0.174339
MSTRG.7|Solyc00g006490.3	4388.14	-0.260892	0.0700596	-3.72386	0.0001962	0.000338924
MSTRG.8|Solyc00g006800.3	37358.5	3.70215	0.0893432	41.4374	0	0
MSTRG.9|Solyc00g006805.1	256.545	-0.918813	0.35322	-2.60125	0.00928841	0.0138829
MSTRG.10|Solyc00g006810.3	9413.2	-4.9806	0.0779355	-63.9067	0	0
MSTRG.11|Solyc00g006820.3	3032.12	-3.22635	0.0824854	-39.1142	0	0
MSTRG.12|Solyc00g006830.3	7557.84	0.35063	0.0923332	3.79744	0.000146196	0.000255391
Solyc00g007550.1|Solyc00g007550.1	3.29511	3.31704	2.04009	1.62592	0.103966	0.135311
Solyc00g007600.2|Solyc00g007600.2	14.5804	-4.61557	1.52828	-3.0201	0.00252692	0.00398649
MSTRG.13	2213.96	0.454852	0.172495	2.6369	0.00836665	0.0125547
MSTRG.14|Solyc00g006867.1	18.0973	-1.17808	0.942332	-1.25017	0.211237	0.258387
MSTRG.16|Solyc00g008570.2	126.872	-0.0730261	0.459828	-0.158812	0.873817	0.894598
MSTRG.17|Solyc00g008580.1	3.47021	0.731751	1.65315	0.44264	0.658026	0.703554
MSTRG.15	4908.64	0.0939848	0.250576	0.375075	0.707604	0.748445
Solyc00g009030.2|Solyc00g009030.2	11.5125	0.980979	0.988927	0.991963	0.321216	0.375408
Solyc00g009040.3|Solyc00g009040.3	53.0301	0.421363	0.497188	0.847494	0.39672	0.452424
MSTRG.19|Solyc00g009050.2	252.24	0.306425	0.196874	1.55645	0.119601	0.153886
MSTRG.20|Solyc00g009060.3	3046.65	-1.25411	0.0904037	-13.8723	9.32395e-44	5.33102e-43
MSTRG.23|Solyc00g009080.3	2219.56	-0.573767	0.133626	-4.29384	1.75607e-05	3.26262e-05
MSTRG.22|Solyc00g009090.3	1853.92	3.34765	0.225136	14.8695	5.20122e-50	3.27304e-49
MSTRG.18|Solyc00g009020.3	40800.8	0.126304	0.0567575	2.22532	0.0260595	0.0369622
MSTRG.24|Solyc00g009100.3	13358.8	-4.38563	0.104076	-42.1389	0	0
MSTRG.26|Solyc00g009141.1	1499.02	0.619201	0.202903	3.0517	0.00227546	0.00360523
MSTRG.25	248.113	-0.58435	0.518989	-1.12594	0.260192	0.311502
MSTRG.27	132.413	-0.309026	0.681912	-0.453176	0.650422	0.696519
MSTRG.28	82.5266	0.0632698	1.28137	0.0493769	0.960619	0.968103
MSTRG.48|Solyc00g009110.3	14609.7	0.0365634	0.0825637	0.442851	0.657874	0.703419
MSTRG.48|Solyc00g009120.3	1875.11	0.819125	0.865371	0.946559	0.343864	0.398522
MSTRG.48|Solyc00g009140.3	2591.34	-2.89404	0.245238	-11.8009	3.85955e-32	1.77687e-31
Solyc00g011160.2|Solyc00g011160.2	35.4083	-0.307237	1.76218	-0.17435	0.86159	0.883992
MSTRG.29|Solyc06g024330.2	0	NA	NA	NA	NA	NA
MSTRG.30|Solyc00g010520.1	0	NA	NA	NA	NA	NA
MSTRG.32|Solyc00g010525.1	449.893	-0.703592	0.431973	-1.62879	0.103358	0.13456
MSTRG.33|Solyc00g010530.1	0	NA	NA	NA	NA	NA
MSTRG.35|Solyc00g010750.2	0	NA	NA	NA	NA	NA
MSTRG.36|Solyc00g010760.1	0	NA	NA	NA	NA	NA
MSTRG.37|Solyc00g010755.1	0	NA	NA	NA	NA	NA
MSTRG.38|Solyc00g010780.1	0	NA	NA	NA	NA	NA
MSTRG.39|Solyc00g010930.1	0	NA	NA	NA	NA	NA
MSTRG.31	1686.85	-0.0701043	0.508637	-0.137828	0.890377	0.908745
MSTRG.34	445.092	-0.696363	0.543723	-1.28073	0.200288	0.246324
MSTRG.40	143.557	-1.08967	0.702356	-1.55145	0.120793	0.155284
MSTRG.41	75.9655	-0.574216	0.492768	-1.16529	0.243903	0.294072
Solyc00g013133.1|Solyc00g013133.1	0	NA	NA	NA	NA	NA
Solyc00g013137.1|Solyc00g013137.1	5.84649	-0.659263	1.13464	-0.581033	0.561218	0.6131
Solyc00g013140.2|Solyc00g013140.2	43.7598	-1.08584	0.581115	-1.86855	0.0616853	0.0832538
Solyc00g013150.1|Solyc00g013150.1	7.06953	-0.356836	1.44687	-0.246626	0.805197	0.835736
Solyc00g013155.1|Solyc00g013155.1	4.4422	2.13751	2.61973	0.815925	0.414543	0.469599
Solyc00g013160.2|Solyc00g013160.2	27.8644	-1.81977	0.65273	-2.78793	0.00530454	0.00812721
Solyc00g013170.1|Solyc00g013170.1	21.8054	-2.23315	0.828692	-2.69479	0.00704328	0.0106533
Solyc00g013180.1|Solyc00g013180.1	1.97327	3.66127	2.95663	1.23833	0.215595	0.263391
MSTRG.42	213.428	0.214684	0.222369	0.96544	0.334324	0.388655
Solyc00g014830.3|Solyc00g014830.3	18.339	0.0350538	0.92723	0.0378049	0.969843	0.975471
Solyc00g014840.1|Solyc00g014840.1	7.59978	1.41192	1.39894	1.00928	0.312839	0.367062
MSTRG.43|Solyc00g015600.1	35.7166	-0.966168	0.535933	-1.80278	0.071423	0.0954586
MSTRG.45|Solyc00g011880.3	1224.82	-1.55286	0.191818	-8.09546	5.70495e-16	1.69772e-15
MSTRG.46|Solyc00g011890.3	4012.68	-0.453605	0.106918	-4.24255	2.20995e-05	4.07675e-05
MSTRG.44	10093.2	-6.8647	0.626507	-10.9571	6.14427e-28	2.58625e-27
Solyc00g019740.1|Solyc00g019740.1	20.4128	0.616013	0.938503	0.656378	0.511581	0.56556
Solyc00g019980.2|Solyc00g019980.2	8.32506	-1.14987	1.1393	-1.00927	0.312843	0.367062
Solyc00g019950.1|Solyc00g019950.1	11.3422	0.391516	1.28313	0.305126	0.76027	0.795456
Solyc00g019970.2|Solyc00g019970.2	19.3308	-0.107002	0.758475	-0.141075	0.887811	0.906685
Solyc00g020010.1|Solyc00g020010.1	4.5049	0.579378	1.77439	0.326523	0.744029	0.781083
Solyc00g020020.2|Solyc00g020020.2	13.2842	-1.01422	0.842474	-1.20386	0.228645	0.277695
Solyc00g020030.1|Solyc00g020030.1	4.99907	-1.51641	2.07338	-0.73137	0.464553	0.519461
Solyc00g020540.2|Solyc00g020540.2	35.4183	-4.17354	1.02248	-4.08179	4.46902e-05	8.09934e-05
MSTRG.47	216.577	-0.979663	0.282733	-3.46498	0.000530276	0.000886792
MSTRG.50|Solyc00g028960.1	35.0918	-6.50219	1.19768	-5.42901	5.66687e-08	1.21778e-07
Solyc00g029190.3|Solyc00g029190.3	51.2036	-6.00021	0.806104	-7.44347	9.80743e-14	2.6945e-13
MSTRG.53	216.9	0.204559	0.364409	0.561345	0.574563	0.625565
MSTRG.49|Solyc00g027770.3	3529.76	-0.0365027	0.0891589	-0.409412	0.682237	0.725666
Solyc00g030215.1|Solyc00g030215.1	0.577581	-2.25452	4.05451	-0.556052	0.578175	NA
MSTRG.51|Solyc00g030520.3	578.178	0.357952	0.212392	1.68534	0.0919237	0.120735
Solyc00g030820.1|Solyc00g030820.1	8.41732	-1.74697	1.1639	-1.50097	0.133365	0.170019
MSTRG.52	755.773	-0.288693	0.128829	-2.2409	0.0250323	0.0355947
MSTRG.54	348.006	2.40425	0.294808	8.15531	3.48285e-16	1.04466e-15
Solyc00g032947.1|Solyc00g032947.1	9.49067	-1.4509	1.96465	-0.738501	0.46021	0.515322
Solyc00g039990.2|Solyc00g039990.2	31.5197	-2.58071	0.82012	-3.14675	0.00165098	0.00264825
Solyc00g042640.1|Solyc00g042640.1	4.60308	-6.42134	2.86457	-2.24164	0.0249847	0.0355347
MSTRG.57|Solyc00g042840.1	74.363	3.0533	0.831811	3.67067	0.000241919	0.000415062
MSTRG.56|Solyc00g044350.3	795.02	-11.4045	0.861729	-13.2345	5.54944e-40	2.96813e-39
MSTRG.100|Solyc00g020545.1	5358.45	7.19943	0.990059	7.27171	3.54959e-13	9.55616e-13
MSTRG.100|Solyc00g020940.1	0	NA	NA	NA	NA	NA
MSTRG.101|Solyc00g020960.1	0	NA	NA	NA	NA	NA
MSTRG.102|Solyc00g020970.1	0	NA	NA	NA	NA	NA
MSTRG.103|Solyc00g020980.1	0	NA	NA	NA	NA	NA
MSTRG.104|Solyc00g020990.2	0	NA	NA	NA	NA	NA
MSTRG.105	27.6491	7.47137	1.40278	5.32611	1.00338e-07	2.12827e-07
MSTRG.106|Solyc00g021490.2	0	NA	NA	NA	NA	NA
MSTRG.107|Solyc00g021500.2	0	NA	NA	NA	NA	NA
MSTRG.108|Solyc00g021510.2	0	NA	NA	NA	NA	NA
MSTRG.109|Solyc00g021520.1	0	NA	NA	NA	NA	NA
MSTRG.110|Solyc00g021530.2	0	NA	NA	NA	NA	NA
MSTRG.113|Solyc00g021650.1	0.566976	1.85367	3.95298	0.46893	0.63912	NA
MSTRG.114|Solyc00g021655.1	0	NA	NA	NA	NA	NA
MSTRG.115|Solyc00g022070.1	0.33905	-1.53012	4.08047	-0.374987	0.70767	NA
MSTRG.116|Solyc00g022080.1	0	NA	NA	NA	NA	NA
MSTRG.121|Solyc00g022920.2	0	NA	NA	NA	NA	NA
MSTRG.122|Solyc00g023020.2	0	NA	NA	NA	NA	NA
MSTRG.123|Solyc00g023030.1	0	NA	NA	NA	NA	NA
MSTRG.124|Solyc00g023040.1	0	NA	NA	NA	NA	NA
MSTRG.125|Solyc00g023050.2	0	NA	NA	NA	NA	NA
MSTRG.126|Solyc00g023250.2	0	NA	NA	NA	NA	NA
MSTRG.127|Solyc00g023260.1	0	NA	NA	NA	NA	NA
MSTRG.128|Solyc00g023270.2	0	NA	NA	NA	NA	NA
MSTRG.129|Solyc00g023470.1	0	NA	NA	NA	NA	NA
MSTRG.130|Solyc00g023570.1	0.680371	2.11848	3.94527	0.536967	0.59129	NA
MSTRG.131|Solyc00g023580.1	0	NA	NA	NA	NA	NA
MSTRG.132|Solyc00g023590.2	0.45358	1.52913	3.96455	0.385701	0.699718	NA
MSTRG.133|Solyc00g023600.2	0	NA	NA	NA	NA	NA
MSTRG.134|Solyc00g023700.2	0	NA	NA	NA	NA	NA
MSTRG.135|Solyc00g023710.1	1.6851	-1.9852	3.8637	-0.513807	0.607387	0.656531
MSTRG.136|Solyc00g024010.1	0	NA	NA	NA	NA	NA
MSTRG.137|Solyc00g024020.1	0	NA	NA	NA	NA	NA
MSTRG.138|Solyc00g024030.1	0	NA	NA	NA	NA	NA
MSTRG.139|Solyc00g024040.1	0	NA	NA	NA	NA	NA
MSTRG.140|Solyc00g024050.1	0	NA	NA	NA	NA	NA
MSTRG.143|Solyc00g024370.1	0	NA	NA	NA	NA	NA
MSTRG.144|Solyc00g024570.2	0	NA	NA	NA	NA	NA
MSTRG.145|Solyc00g024670.1	0	NA	NA	NA	NA	NA
MSTRG.146|Solyc00g024680.2	0	NA	NA	NA	NA	NA
MSTRG.147|Solyc00g024690.1	0	NA	NA	NA	NA	NA
MSTRG.149|Solyc00g025300.1	1.47018	1.89729	3.92986	0.482788	0.629246	0.676744
MSTRG.150|Solyc00g025400.2	0.450309	1.53959	3.96413	0.388379	0.697735	NA
MSTRG.151|Solyc00g025500.2	0	NA	NA	NA	NA	NA
MSTRG.152|Solyc00g025510.1	0	NA	NA	NA	NA	NA
MSTRG.153|Solyc00g025520.1	0	NA	NA	NA	NA	NA
MSTRG.154|Solyc00g025530.1	0	NA	NA	NA	NA	NA
MSTRG.155|Solyc00g025540.2	0	NA	NA	NA	NA	NA
MSTRG.156|Solyc00g025650.2	0	NA	NA	NA	NA	NA
MSTRG.157|Solyc00g025660.1	0	NA	NA	NA	NA	NA
MSTRG.100|Solyc00g026160.3	0.382273	1.29766	3.97451	0.326494	0.74405	NA
MSTRG.111|Solyc00g021630.1	10.6092	-3.01519	1.50951	-1.99746	0.0457748	0.0628615
MSTRG.112|Solyc00g021640.3	4.46266	1.17662	1.96878	0.59764	0.55008	0.602222
MSTRG.117|Solyc00g022090.2	0.771745	-1.29855	3.98379	-0.325958	0.744456	NA
MSTRG.118|Solyc00g022100.1	25.2283	0.530395	0.766684	0.691804	0.48906	0.543519
MSTRG.119|Solyc00g022103.1	21.3646	-0.17001	1.17319	-0.144913	0.884779	0.904111
MSTRG.120|Solyc00g022107.1	37.5347	0.18287	0.593528	0.308106	0.758002	0.79349
MSTRG.141|Solyc00g024150.3	43908.3	-8.75435	0.150858	-58.0306	0	0
MSTRG.142|Solyc00g024160.2	20.2756	-2.87198	0.818368	-3.50939	0.000449129	0.000754944
MSTRG.148|Solyc00g025290.1	35.4613	-0.317799	0.606371	-0.524099	0.60021	0.649833
Solyc00g048515.1|Solyc00g048515.1	10.8296	-7.64301	1.87283	-4.08101	4.48413e-05	8.12506e-05
MSTRG.63|Solyc00g049520.2	1977.09	1.05786	0.125918	8.40118	4.42022e-17	1.3687e-16
MSTRG.64|Solyc00g050130.1	1315.41	1.66572	0.13811	12.0608	1.70159e-33	8.05477e-33
Solyc00g052545.1|Solyc00g052545.1	1.38462	-1.3987	3.87454	-0.360998	0.718101	0.757975
MSTRG.65|Solyc00g050430.3	546.97	2.01881	0.261601	7.71714	1.18972e-14	3.3753e-14
MSTRG.61|Solyc00g047700.3	26020	-0.160615	0.0871905	-1.84211	0.0654591	0.0879755
MSTRG.66|Solyc00g052940.3	727.115	0.092305	0.150018	0.615293	0.538361	0.591308
MSTRG.67|Solyc00g053440.3	714.142	0.386921	0.197486	1.95923	0.0500854	0.0684057
MSTRG.68|Solyc00g056680.1	153.082	0.293588	0.348594	0.842205	0.399673	0.455205
MSTRG.69|Solyc00g057880.3	348.031	-1.34118	0.223456	-6.00199	1.94919e-09	4.50602e-09
MSTRG.70	976.795	-2.35889	0.257367	-9.16547	4.93331e-20	1.68238e-19
MSTRG.71|Solyc00g059100.3	395.509	1.39916	0.258289	5.41704	6.05945e-08	1.29951e-07
MSTRG.74	62.0554	2.99845	0.625842	4.79106	1.65904e-06	3.28488e-06
MSTRG.72|Solyc00g059500.2	263.431	-0.171674	0.374648	-0.458227	0.64679	0.693161
Solyc00g069880.2|Solyc00g069880.2	2.05291	-3.04185	3.06517	-0.992392	0.321006	0.375213
MSTRG.75|Solyc00g068970.2	1007.54	-1.22944	0.860294	-1.42909	0.152978	0.192835
MSTRG.77|Solyc00g071180.3	958.336	7.62776	0.936396	8.14587	3.76575e-16	1.12836e-15
MSTRG.76|Solyc00g072100.3	1270.55	0.517208	0.156361	3.30779	0.000940365	0.00154025
MSTRG.80|Solyc00g075035.1	8677.46	8.20801	0.593219	13.8364	1.53718e-43	8.76245e-43
MSTRG.81	478.585	11.5863	1.2464	9.29584	1.46046e-20	5.07117e-20
Solyc00g080750.3|Solyc00g080750.3	107.763	-2.30608	0.428003	-5.388	7.12446e-08	1.5236e-07
MSTRG.82|Solyc00g082150.3	9159.72	-0.0128774	0.0650112	-0.19808	0.842982	0.868091
MSTRG.83	1374.3	-0.110582	0.108726	-1.01707	0.309122	0.36334
MSTRG.85|Solyc00g085070.3	5543.54	-3.98137	0.0850601	-46.8065	0	0
MSTRG.99|Solyc00g102400.3	551.801	4.51392	0.360824	12.51	6.58078e-36	3.26552e-35
MSTRG.161	164.09	1.40655	0.286641	4.90699	9.24844e-07	1.85845e-06
MSTRG.159|Solyc00g106650.2	65.5384	-0.228162	0.762758	-0.299127	0.764843	0.799578
MSTRG.162	232.524	0.203279	0.24884	0.816907	0.413981	0.469023
Solyc00g108550.1|Solyc00g108550.1	2.34392	-0.4724	3.02732	-0.156046	0.875997	0.896553
MSTRG.158|Solyc00g107055.1	3201.13	1.0355	0.093532	11.0711	1.73212e-28	7.38579e-28
MSTRG.88|Solyc00g090110.1	0	NA	NA	NA	NA	NA
MSTRG.89|Solyc00g090115.1	0	NA	NA	NA	NA	NA
MSTRG.89|Solyc00g090120.2	0	NA	NA	NA	NA	NA
MSTRG.90|Solyc00g090130.2	0	NA	NA	NA	NA	NA
MSTRG.89|Solyc00g090630.2	0	NA	NA	NA	NA	NA
Solyc00g090640.1|Solyc00g090640.1	0	NA	NA	NA	NA	NA
Solyc00g090650.1|Solyc00g090650.1	0	NA	NA	NA	NA	NA
Solyc00g090660.1|Solyc00g090660.1	0	NA	NA	NA	NA	NA
Solyc00g090860.2|Solyc00g090860.2	3.69379	4.56648	2.38997	1.91069	0.0560447	0.0760668
Solyc00g092870.1|Solyc00g092870.1	0	NA	NA	NA	NA	NA
Solyc00g092880.1|Solyc00g092880.1	0	NA	NA	NA	NA	NA
Solyc00g092890.1|Solyc00g092890.1	0	NA	NA	NA	NA	NA
Solyc00g092900.2|Solyc00g092900.2	0	NA	NA	NA	NA	NA
Solyc00g093100.2|Solyc00g093100.2	0	NA	NA	NA	NA	NA
Solyc00g094010.2|Solyc00g094010.2	0	NA	NA	NA	NA	NA
Solyc00g094020.2|Solyc00g094020.2	0	NA	NA	NA	NA	NA
Solyc00g094520.1|Solyc00g094520.1	2.62781	-0.0483394	3.01825	-0.0160157	0.987222	0.989482
Solyc00g094550.1|Solyc00g094550.1	0.340185	1.10986	3.98383	0.278592	0.780558	NA
Solyc00g095450.1|Solyc00g095450.1	0	NA	NA	NA	NA	NA
Solyc00g095460.1|Solyc00g095460.1	0	NA	NA	NA	NA	NA
MSTRG.93|Solyc00g095465.1	328.129	5.85445	0.535918	10.9242	8.83492e-28	3.70118e-27
Solyc00g096060.2|Solyc00g096060.2	0	NA	NA	NA	NA	NA
Solyc00g097260.1|Solyc00g097260.1	0	NA	NA	NA	NA	NA
Solyc00g099160.1|Solyc00g099160.1	1.60674	3.36647	3.92303	0.858131	0.39082	0.446656
Solyc00g099460.2|Solyc00g099460.2	0	NA	NA	NA	NA	NA
Solyc00g099470.1|Solyc00g099470.1	0	NA	NA	NA	NA	NA
Solyc00g099570.2|Solyc00g099570.2	0	NA	NA	NA	NA	NA
Solyc00g099880.2|Solyc00g099880.2	0	NA	NA	NA	NA	NA
Solyc00g100880.3|Solyc00g100880.3	22.2264	7.15902	1.54613	4.63027	3.65186e-06	7.08465e-06
Solyc00g101700.1|Solyc00g101700.1	0	NA	NA	NA	NA	NA
MSTRG.84|Solyc06g024210.2	193.795	-0.522687	0.592061	-0.882825	0.377331	0.432844
MSTRG.91|Solyc00g090430.2	227.062	0.354219	0.25024	1.41551	0.156918	0.197398
MSTRG.86|Solyc00g090870.3	325.613	0.278608	0.24262	1.14833	0.250832	0.301545
MSTRG.87|Solyc00g091170.3	2513.73	-0.197181	0.074969	-2.63017	0.00853418	0.0127945
Solyc00g093000.1|Solyc00g093000.1	3.66569	-2.67982	1.48146	-1.80891	0.0704655	0.0942692
Solyc00g094530.1|Solyc00g094530.1	1.58652	1.02149	2.73259	0.373817	0.70854	0.749315
Solyc00g094540.1|Solyc00g094540.1	5.0022	2.25636	1.59971	1.41048	0.158398	0.1991
MSTRG.92|Solyc00g095860.1	561.98	3.8536	0.306608	12.5685	3.1467e-36	1.57057e-35
MSTRG.94|Solyc00g096460.2	165.236	-0.371947	0.345371	-1.07695	0.281503	0.334164
MSTRG.95	69.6705	-2.86315	0.513303	-5.5779	2.43433e-08	5.33281e-08
MSTRG.96|Solyc00g097960.2	196.499	-1.1326	0.307801	-3.67966	0.000233546	0.000401164
MSTRG.97|Solyc00g098560.3	782.362	1.57423	0.174207	9.03651	1.61752e-19	5.42474e-19
MSTRG.98|Solyc00g099580.2	259.652	-12.2348	1.20336	-10.1672	2.77816e-24	1.07018e-23
MSTRG.160|Solyc00g110870.3	4426.14	2.63087	0.088899	29.5939	1.78993e-192	3.05637e-191
Solyc00g117450.2|Solyc00g117450.2	17.2522	-3.61301	1.17401	-3.0775	0.00208743	0.00331742
Solyc00g118680.2|Solyc00g118680.2	0.340185	1.10986	3.98383	0.278592	0.780558	NA
Solyc00g117655.1|Solyc00g117655.1	2.60809	4.06384	3.9168	1.03754	0.299484	0.353211
Solyc00g117653.1|Solyc00g117653.1	20.553	0.427849	0.633957	0.674887	0.499748	0.554212
Solyc00g118690.1|Solyc00g118690.1	4.89572	0.802225	1.60048	0.501242	0.616201	0.664785
Solyc00g125275.1|Solyc00g125275.1	17.9248	-8.38135	1.72903	-4.84743	1.25071e-06	2.49203e-06
MSTRG.164|Solyc00g125990.2	61.9839	-0.680425	0.472395	-1.44037	0.149762	0.189203
MSTRG.164|Solyc00g125980.1	17.0259	-0.697947	0.811586	-0.859978	0.389801	0.445665
MSTRG.165|Solyc00g126000.1	19.4245	-1.05484	0.947275	-1.11355	0.265473	0.317238
MSTRG.166|Solyc00g126010.1	10.02	-1.14213	0.904038	-1.26336	0.20646	0.253058
MSTRG.169|Solyc00g127670.2	1637.89	-2.7762	0.129571	-21.4261	7.63814e-102	7.85985e-101
MSTRG.168|Solyc00g127660.3	851.197	1.69884	0.145717	11.6585	2.07744e-31	9.42022e-31
MSTRG.167|Solyc00g127870.3	948.18	0.245067	0.14065	1.74239	0.0814396	0.107808
Solyc00g133110.2|Solyc00g133110.2	1.37348	-0.22441	3.38453	-0.0663044	0.947135	0.956805
MSTRG.171|Solyc00g128875.1	0	NA	NA	NA	NA	NA
MSTRG.172|Solyc00g129670.2	0	NA	NA	NA	NA	NA
MSTRG.170|Solyc00g128870.3	1362.85	1.06652	0.107324	9.93739	2.86224e-23	1.07265e-22
MSTRG.173|Solyc00g136260.1	619.153	-2.92946	0.151407	-19.3482	2.10924e-83	1.89602e-82
MSTRG.175|Solyc00g136565.1	402.145	3.15804	0.246677	12.8023	1.59082e-37	8.13291e-37
MSTRG.174|Solyc00g136560.3	554.883	-6.06343	0.341083	-17.777	1.06513e-70	8.47184e-70
Solyc00g142160.1|Solyc00g142160.1	1.63061	1.15894	2.52839	0.458371	0.646686	0.693077
Solyc00g142170.3|Solyc00g142170.3	2.5747	-0.799751	3.80181	-0.21036	0.833386	0.859845
MSTRG.179|Solyc00g143770.2	147.537	-1.28803	0.378156	-3.40609	0.00065901	0.00109476
MSTRG.178	50.8606	2.74268	0.7257	3.77936	0.000157233	0.000273932
MSTRG.176|Solyc00g140060.3	3886.67	-0.623426	0.100693	-6.19138	5.96411e-10	1.40997e-09
MSTRG.181|Solyc00g147577.1	1728.54	4.30997	0.229362	18.7911	8.9231e-79	7.68255e-78
Solyc00g157083.1|Solyc00g157083.1	0	NA	NA	NA	NA	NA
Solyc00g157080.2|Solyc00g157080.2	14.025	-8.01895	1.59805	-5.01798	5.22185e-07	1.06501e-06
MSTRG.184|Solyc00g160780.2	114.806	-1.3855	0.34407	-4.0268	5.65399e-05	0.000101704
MSTRG.182|Solyc00g156980.3	796.117	-3.67888	0.146872	-25.0483	1.82326e-138	2.3689e-137
MSTRG.183	1015.01	0.0739851	0.323553	0.228665	0.819129	0.84784
MSTRG.185|Solyc00g164680.2	657.217	-2.52507	0.334084	-7.55817	4.08787e-14	1.13856e-13
MSTRG.187	1287.74	-1.76582	0.152192	-11.6026	3.99895e-31	1.80102e-30
MSTRG.186|Solyc00g170200.1	1295.35	-3.91905	0.194384	-20.1614	2.13566e-90	2.03498e-89
Solyc00g170210.3|Solyc00g170210.3	149.005	-0.707163	0.345905	-2.04439	0.0409153	0.0565483
Solyc00g171810.3|Solyc00g171810.3	35.1969	-0.803239	0.585605	-1.37164	0.170176	0.212624
MSTRG.188|Solyc00g174330.3	1205.32	12.9187	1.18908	10.8644	1.70282e-27	7.08654e-27
MSTRG.188|Solyc00g174340.2	2212.17	4.53096	3.72584	1.21609	NA	NA
MSTRG.190|Solyc00g179240.2	978.215	-1.32553	0.275032	-4.81955	1.43879e-06	2.85775e-06
MSTRG.192|Solyc00g184350.3	1409.12	0.213022	0.111622	1.90842	0.0563371	0.076444
MSTRG.191	639.95	0.595347	0.23107	2.57648	0.0099813	0.0148757
Solyc00g188850.3|Solyc00g188850.3	7.08441	-7.03901	3.52925	-1.99448	0.0461001	0.0632689
Solyc00g188853.1|Solyc00g188853.1	0.272477	-2.4919	4.08047	-0.61069	0.541405	NA
MSTRG.193|Solyc00g187050.3	276.221	-4.81656	0.6158	-7.82164	5.2141e-15	1.50193e-14
MSTRG.196|Solyc00g203660.2	33.2772	-9.26502	1.51914	-6.09886	1.06828e-09	2.49878e-09
MSTRG.197|Solyc00g201160.3	386.674	0.388174	0.232675	1.66831	0.0952542	0.124781
MSTRG.198	13.1564	-2.60688	1.01241	-2.57492	0.0100263	0.014937
MSTRG.194|Solyc00g188857.1	4047.63	0.243604	0.0860293	2.83164	0.00463104	0.00714446
MSTRG.195	1468.81	4.39583	0.334846	13.1279	2.27796e-39	1.20597e-38
MSTRG.199|Solyc00g207960.1	28.6374	-4.82062	0.781247	-6.17042	6.81079e-10	1.60755e-09
Solyc00g215560.2|Solyc00g215560.2	58.0074	-1.12376	0.488182	-2.30193	0.0213394	0.0306227
Solyc00g217560.1|Solyc00g217560.1	10.811	-1.54376	0.893167	-1.72841	0.0839152	0.110864
MSTRG.200|Solyc00g217960.1	384.258	1.6976	0.287867	5.89716	3.69822e-09	8.4368e-09
MSTRG.201|Solyc00g218560.1	329.081	0.385096	0.313227	1.22945	0.218904	0.267039
MSTRG.203|Solyc00g230070.1	69.1393	-8.44477	1.12941	-7.47718	7.59332e-14	2.09619e-13
MSTRG.204|Solyc00g230080.1	149.862	-7.19233	0.670891	-10.7206	8.15015e-27	3.33836e-26
MSTRG.205	276.937	-0.241785	0.241791	-0.999977	0.317322	0.371528
MSTRG.202|Solyc00g227860.1	3791.28	-4.30932	0.0912693	-47.2154	0	0
Solyc00g231780.2|Solyc00g231780.2	12.0224	-4.33932	1.1805	-3.67582	0.000237083	0.00040707
MSTRG.206|Solyc00g233480.1	354.591	4.31141	0.316334	13.6293	2.68148e-42	1.49574e-41
Solyc00g244280.1|Solyc00g244280.1	2.96572	-1.41918	2.29171	-0.619269	0.535739	0.588783
Solyc00g244290.1|Solyc00g244290.1	17.6617	-0.440485	0.874667	-0.503604	0.61454	0.663209
Solyc00g244300.1|Solyc00g244300.1	23.5611	-1.7652	0.733615	-2.40617	0.0161207	0.0234704
MSTRG.207	1001.73	3.47548	0.142295	24.4244	9.41349e-132	1.17749e-130
MSTRG.208	159.776	-11.5312	1.32747	-8.68659	3.73485e-18	1.19773e-17
MSTRG.209|Solyc00g247300.3	1140.98	8.8278	0.504322	17.5043	1.32876e-68	1.0318e-67
MSTRG.210	162.121	3.64171	0.394149	9.23942	2.47841e-20	8.53539e-20
MSTRG.211|Solyc00g256710.2	235.172	0.237715	0.322051	0.738129	0.460436	0.515466
Solyc00g257110.3|Solyc00g257110.3	19.5263	0.0727073	0.790782	0.0919435	0.926743	0.93921
MSTRG.212	198.034	0.772028	0.398771	1.93602	0.0528657	0.0720027
MSTRG.214	947.189	0.816745	0.146575	5.57219	2.51562e-08	5.50497e-08
MSTRG.216|Solyc00g277510.2	43.8325	-9.66352	1.44182	-6.70231	2.05151e-11	5.14927e-11
Solyc00g278110.3|Solyc00g278110.3	28.3962	-4.08711	0.674409	-6.06028	1.35888e-09	3.16316e-09
Solyc00g280110.2|Solyc00g280110.2	15.4552	-8.16021	2.30566	-3.53921	0.000401327	0.000676954
MSTRG.217|Solyc00g282510.2	167.776	6.01819	0.561905	10.7103	9.10356e-27	3.72302e-26
Solyc03g033920.1|Solyc03g033920.1	16.4123	0.532017	0.720678	0.738217	0.460383	0.515428
MSTRG.219|Solyc00g270510.1	0	NA	NA	NA	NA	NA
MSTRG.218|Solyc00g273110.2	1629.41	-2.45121	0.105711	-23.1878	6.04006e-119	6.9974e-118
MSTRG.220|Solyc00g272810.1	877.66	-3.10427	0.188777	-16.4442	9.23327e-61	6.62467e-60
Solyc00g294230.2|Solyc00g294230.2	0	NA	NA	NA	NA	NA
MSTRG.221	424.965	2.42748	0.180749	13.4301	4.02977e-41	2.19744e-40
MSTRG.223	180.844	4.16543	0.501174	8.31135	9.46165e-17	2.8926e-16
Solyc00g311230.2|Solyc00g311230.2	45.6394	-0.558124	0.528009	-1.05703	0.290496	0.343701
MSTRG.222|Solyc00g289230.2	1207.16	-1.71057	0.099799	-17.1401	7.44728e-66	5.63926e-65
MSTRG.224	546.85	1.08196	0.189339	5.71438	1.10105e-08	2.45318e-08
MSTRG.225|Solyc00g322635.1	21892	5.54547	0.201228	27.5581	3.53546e-167	5.33599e-166
MSTRG.226|Solyc01g005000.3	6208.06	-2.08082	0.0737239	-28.2245	2.92784e-175	4.59411e-174
MSTRG.227|Solyc01g005010.3	2015.15	-1.06365	0.110071	-9.66333	4.31591e-22	1.5678e-21
MSTRG.229|Solyc01g005020.3	9691.8	1.10217	0.0993103	11.0983	1.27877e-28	5.46588e-28
MSTRG.230|Solyc01g005050.3	0.566976	1.85367	3.95298	0.46893	0.63912	NA
MSTRG.230|Solyc01g005030.3	3583.83	0.42903	0.08144	5.26806	1.37876e-07	2.90381e-07
MSTRG.231|Solyc01g005040.3	17.1317	3.85921	1.41483	2.72768	0.00637816	0.00969872
MSTRG.232|Solyc01g005060.3	120.523	1.07398	0.340228	3.15664	0.00159599	0.00256252
MSTRG.233|Solyc01g005070.3	14.2139	-1.81067	0.948475	-1.90903	0.0562581	0.0763447
MSTRG.234|Solyc01g005080.3	6341.34	-0.181889	0.0799134	-2.27608	0.0228413	0.0326421
MSTRG.236|Solyc01g005100.3	1800.36	-0.993137	0.126021	-7.88071	3.25525e-15	9.45276e-15
MSTRG.235|Solyc01g005110.3	1055.14	0.927359	0.139034	6.67002	2.55775e-11	6.39931e-11
MSTRG.237|Solyc01g005120.3	4855.71	1.35824	0.0750531	18.0971	3.35996e-73	2.73395e-72
MSTRG.239|Solyc01g005140.3	251.279	6.23866	1.76879	3.52708	0.000420173	0.000707394
MSTRG.240|Solyc01g005150.3	607.964	1.5809	0.227221	6.95757	3.46195e-12	8.93645e-12
MSTRG.238|Solyc01g005130.2	3799.96	-0.595537	0.0783102	-7.60484	2.8525e-14	7.98677e-14
MSTRG.243|Solyc01g005230.3	393.315	5.50722	1.06876	5.15292	2.56456e-07	5.32636e-07
MSTRG.242|Solyc01g005220.3	1120.23	1.40382	0.18113	7.75035	9.16396e-15	2.60992e-14
MSTRG.246|Solyc01g005180.1	6.37818	4.33622	1.75899	2.46518	0.0136944	0.0201078
MSTRG.248|Solyc01g005200.1	7.82116	5.65049	1.76538	3.20072	0.00137086	0.00221378
MSTRG.245|Solyc01g005210.3	9028.55	0.855247	0.0740557	11.5487	7.49434e-31	3.35418e-30
MSTRG.244|Solyc01g005170.2	3.84647	2.57469	1.96455	1.31057	0.190002	0.234796
MSTRG.247|Solyc01g005190.1	14.0423	0.501634	0.956069	0.524684	0.599803	0.649472
MSTRG.252|Solyc01g005270.3	1228.25	0.0561785	0.126704	0.443385	0.657487	0.703091
MSTRG.253|Solyc01g005280.3	205.824	-1.63825	0.301796	-5.42832	5.68878e-08	1.22229e-07
MSTRG.254|Solyc01g005295.1	0	NA	NA	NA	NA	NA
MSTRG.254|Solyc01g005290.3	234.22	-4.29512	0.332208	-12.929	3.08782e-38	1.60084e-37
MSTRG.249|Solyc01g005260.3	465.943	0.528701	0.226002	2.33936	0.0193167	0.0278528
MSTRG.250|Solyc01g005240.3	8171.09	-0.942995	0.0698939	-13.4918	1.74765e-41	9.603e-41
MSTRG.251|Solyc01g005250.3	10037.7	-1.50293	0.0633437	-23.7265	1.92021e-124	2.2937e-123
MSTRG.257|Solyc01g005305.1	0	NA	NA	NA	NA	NA
MSTRG.256|Solyc01g005300.3	9959.04	-1.91008	0.160649	-11.8898	1.33699e-32	6.20588e-32
Solyc01g005350.3|Solyc01g005350.3	43.5274	-4.82047	0.698748	-6.89872	5.24742e-12	1.34563e-11
Solyc01g005360.3|Solyc01g005360.3	11.7197	-7.75696	1.81673	-4.26974	1.95701e-05	3.62174e-05
MSTRG.261|Solyc01g005370.3	109.582	1.56657	0.492497	3.18088	0.0014683	0.00236537
MSTRG.259|Solyc01g005340.3	1794.35	0.828792	0.108297	7.65298	1.96372e-14	5.52919e-14
MSTRG.255|Solyc01g005320.2	2709.71	6.54608	0.694865	9.42066	4.48279e-21	1.57931e-20
MSTRG.260|Solyc01g005330.3	15798.1	-0.601766	0.0585798	-10.2726	9.3669e-25	3.64906e-24
MSTRG.263|Solyc01g005390.3	314.119	2.99951	0.339733	8.82903	1.05585e-18	3.45581e-18
MSTRG.262|Solyc01g005380.2	1677.13	-1.36035	0.154346	-8.81367	1.21118e-18	3.9564e-18
MSTRG.262|Solyc01g005385.1	29.623	-0.2339	0.701993	-0.333195	0.738987	0.776621
MSTRG.264|Solyc01g005400.3	894.741	-1.06552	0.149446	-7.12979	1.00519e-12	2.65759e-12
MSTRG.266|Solyc01g005420.2	569.264	-2.76185	0.246585	-11.2004	4.05857e-29	1.75686e-28
MSTRG.265|Solyc01g005410.3	2878.97	-2.26076	0.100888	-22.4087	3.23998e-111	3.54886e-110
MSTRG.267|Solyc01g005430.3	1995.18	-0.0597578	0.112015	-0.53348	0.593701	0.643575
MSTRG.269|Solyc01g005450.3	0	NA	NA	NA	NA	NA
MSTRG.269|Solyc01g005460.3	932.934	-1.09687	0.17157	-6.39314	1.62516e-10	3.92389e-10
MSTRG.270|Solyc01g005470.3	1409.22	-1.21127	0.1676	-7.22711	4.93391e-13	1.32186e-12
MSTRG.271|Solyc01g005480.3	1046.88	-0.251831	0.130472	-1.93015	0.0535877	0.0729424
MSTRG.268|Solyc01g005440.3	24929.1	-1.33189	0.127171	-10.4732	1.14669e-25	4.5802e-25
MSTRG.273|Solyc01g005500.3	80.3866	1.7627	0.440645	4.00028	6.32681e-05	0.00011343
MSTRG.272|Solyc01g005490.3	2903.88	-0.784017	0.0795743	-9.85264	6.67691e-23	2.47911e-22
MSTRG.275|Solyc01g005530.3	1827.65	-0.0498818	0.0978072	-0.510001	0.610051	0.658927
MSTRG.274|Solyc01g005520.3	43883.5	-8.54741	0.137608	-62.114	0	0
MSTRG.276|Solyc01g005540.3	8203.1	-2.95933	0.0815027	-36.3095	1.14377e-288	2.76738e-287
MSTRG.277|Solyc01g005550.3	16218.2	0.108489	0.0599451	1.80981	0.0703258	0.0940966
MSTRG.342|Solyc01g006320.3	431.114	0.19362	0.280022	0.691446	0.489285	0.543687
MSTRG.343	360.924	1.83238	0.253059	7.24091	4.45689e-13	1.1966e-12
MSTRG.345|Solyc01g006340.3	1244.52	-0.281455	0.154345	-1.82354	0.068221	0.0914788
MSTRG.344|Solyc01g006330.3	16142.3	-11.9635	1.27458	-9.38619	6.22086e-21	2.18294e-20
MSTRG.346|Solyc01g006360.3	17489.8	0.367449	0.0868081	4.23289	2.30707e-05	4.2512e-05
MSTRG.346|Solyc01g006350.3	13.7234	-0.738744	0.772337	-0.956504	0.338817	0.393447
Solyc01g006390.2|Solyc01g006390.2	14.8515	6.57699	1.81165	3.63039	0.00028299	0.000482593
MSTRG.348|Solyc01g006380.2	1575.12	2.68949	0.188276	14.2848	2.71999e-46	1.62087e-45
MSTRG.347|Solyc01g006370.3	23452.5	0.929524	0.0878374	10.5823	3.59907e-26	1.45599e-25
MSTRG.281|Solyc01g005575.1	3472.41	-0.41118	0.0759003	-5.41736	6.0484e-08	1.29735e-07
Solyc01g005610.3|Solyc01g005610.3	0	NA	NA	NA	NA	NA
MSTRG.284|Solyc01g005630.2	72.355	8.85992	1.25534	7.05781	1.69147e-12	4.43051e-12
Solyc01g005650.2|Solyc01g005650.2	0	NA	NA	NA	NA	NA
Solyc01g005660.2|Solyc01g005660.2	0	NA	NA	NA	NA	NA
Solyc01g005665.1|Solyc01g005665.1	0	NA	NA	NA	NA	NA
MSTRG.288|Solyc01g005690.3	7446.79	-0.049567	0.0587426	-0.8438	0.398781	0.454326
MSTRG.290|Solyc01g005705.1	0	NA	NA	NA	NA	NA
MSTRG.291|Solyc01g005720.3	0	NA	NA	NA	NA	NA
MSTRG.291|Solyc01g005715.1	0	NA	NA	NA	NA	NA
MSTRG.292|Solyc01g005730.3	1481.32	-5.37943	0.237532	-22.6472	1.48605e-113	1.66064e-112
MSTRG.293|Solyc01g005740.3	0	NA	NA	NA	NA	NA
Solyc01g005750.1|Solyc01g005750.1	0	NA	NA	NA	NA	NA
MSTRG.294|Solyc01g005800.3	595.997	4.80998	0.387883	12.4006	2.59315e-35	1.27037e-34
Solyc01g005825.1|Solyc01g005825.1	0	NA	NA	NA	NA	NA
MSTRG.303|Solyc01g005830.3	4638.28	-0.0164289	0.117255	-0.140113	0.888571	0.907286
MSTRG.301|Solyc01g005860.2	427.286	4.97178	0.279642	17.7791	1.02672e-70	8.16877e-70
MSTRG.302|Solyc01g005880.1	50.1192	8.33155	1.3086	6.36677	1.93047e-10	4.64835e-10
Solyc01g005890.1|Solyc01g005890.1	6.37623	5.35754	1.96194	2.73074	0.00631925	0.00961356
MSTRG.308|Solyc01g005940.3	2.37449	-0.720929	3.02455	-0.238359	0.811603	0.841232
MSTRG.311|Solyc01g005960.3	11300.3	-0.378098	0.0517953	-7.29985	2.88095e-13	7.78213e-13
MSTRG.320|Solyc01g006040.3	2926.04	-0.189378	0.119694	-1.58218	0.113608	0.146801
Solyc01g006080.2|Solyc01g006080.2	10.3853	-2.08652	2.41267	-0.864819	0.387138	0.44306
MSTRG.321|Solyc01g006090.3	793.565	0.829673	0.142548	5.82032	5.87336e-09	1.32745e-08
MSTRG.324|Solyc01g006120.3	21774.9	-0.256055	0.0493481	-5.18875	2.11709e-07	4.41986e-07
MSTRG.325|Solyc01g006130.3	12786.1	-5.5013	0.0917736	-59.9442	0	0
MSTRG.330|Solyc01g006180.3	3443.98	1.15161	0.196743	5.85335	4.8176e-09	1.09322e-08
MSTRG.330|Solyc01g006190.3	7917.85	-0.961312	0.11718	-8.20374	2.33015e-16	7.03368e-16
MSTRG.332|Solyc01g006220.2	1330.85	-0.4448	0.107188	-4.14972	3.32884e-05	6.08284e-05
MSTRG.337|Solyc01g006270.2	0	NA	NA	NA	NA	NA
MSTRG.278|Solyc01g005560.3	85862.3	-0.672573	0.0835202	-8.05282	8.09084e-16	2.39831e-15
MSTRG.281|Solyc01g005570.3	1872.56	-0.423448	0.116862	-3.62348	0.000290671	0.00049531
MSTRG.279|Solyc01g005590.2	4051.62	-1.70945	0.177357	-9.63846	5.50061e-22	1.99378e-21
MSTRG.280|Solyc01g005600.3	5738.84	-0.0859122	0.0822297	-1.04478	0.296123	0.349782
MSTRG.282|Solyc01g005620.3	93498.2	-1.64074	0.0578879	-28.3434	1.00808e-176	1.58932e-175
MSTRG.283	1806.58	0.657334	0.119451	5.50297	3.73452e-08	8.09879e-08
MSTRG.285|Solyc01g005640.3	1562.38	0.567585	0.101942	5.56772	2.58101e-08	5.64526e-08
MSTRG.286|Solyc01g005670.3	639.948	-0.238446	0.125514	-1.89975	0.0574654	0.0778874
MSTRG.287|Solyc01g005680.3	514.905	1.71685	0.261268	6.57122	4.99051e-11	1.23254e-10
MSTRG.289|Solyc01g005700.3	1901.64	-0.773884	0.095142	-8.13398	4.15411e-16	1.24319e-15
MSTRG.291|Solyc01g005710.2	542.868	-5.14167	0.813604	-6.31962	2.62205e-10	6.28278e-10
MSTRG.295|Solyc01g005755.1	613.372	-1.41639	1.96686	-0.720126	0.471447	0.526105
MSTRG.295|Solyc01g005760.3	685.103	0.517088	0.446345	1.15849	0.246663	0.297035
MSTRG.296|Solyc01g005770.3	46.3123	-0.797173	0.606692	-1.31397	0.188858	0.233539
MSTRG.296|Solyc01g005790.1	755.85	-0.13712	0.178655	-0.767514	0.442776	0.497755
MSTRG.297|Solyc01g005775.1	108.765	-0.80271	0.419087	-1.91538	0.0554444	0.0753252
MSTRG.296|Solyc01g005795.1	3.94246	-0.0840365	1.39398	-0.0602852	0.951928	0.960732
MSTRG.298|Solyc01g005810.3	3449.07	0.257372	0.0728823	3.53134	0.000413466	0.000696456
MSTRG.299|Solyc01g005820.3	16587.8	0.279188	0.0726545	3.84268	0.0001217	0.000213966
MSTRG.303|Solyc01g005840.3	1564.32	-1.99135	0.865431	-2.30099	0.021392	0.0306932
MSTRG.300|Solyc01g005850.2	237.245	2.15284	0.244277	8.81313	1.21694e-18	3.97474e-18
Solyc01g005865.1|Solyc01g005865.1	7.00055	-7.02485	2.58575	-2.71676	0.0065925	0.010008
Solyc01g005870.2|Solyc01g005870.2	237.415	-4.88086	0.279184	-17.4826	1.94582e-68	1.50831e-67
MSTRG.305|Solyc01g005900.2	32.6677	3.4469	0.738351	4.66837	3.03598e-06	5.9219e-06
MSTRG.305|Solyc01g005895.1	1.26708	1.71812	3.4456	0.498642	0.618032	NA
MSTRG.306|Solyc01g005910.3	7621.57	-2.10375	0.0700069	-30.0506	2.14509e-198	3.76712e-197
MSTRG.304|Solyc01g005920.2	1025.78	-0.0771328	0.123819	-0.622946	0.53332	0.586537
MSTRG.307|Solyc01g005930.3	931.675	-4.51154	0.21527	-20.9576	1.5996e-97	1.6019e-96
MSTRG.309|Solyc01g005950.3	7045.57	-0.172124	0.0570091	-3.01924	0.00253412	0.00399737
MSTRG.310|Solyc01g005970.3	2263.83	1.41151	0.110662	12.7551	2.91967e-37	1.4852e-36
MSTRG.312	352.231	4.39853	0.306948	14.3299	1.42341e-46	8.53597e-46
MSTRG.313|Solyc01g005980.3	661.602	0.736745	0.127957	5.75777	8.52346e-09	1.91061e-08
MSTRG.314|Solyc01g005990.3	6949.61	-2.68663	0.0910158	-29.5182	1.67912e-191	2.85611e-190
MSTRG.315|Solyc01g006000.3	1914.78	0.562217	0.0895898	6.27546	3.48603e-10	8.31318e-10
MSTRG.316|Solyc01g006010.3	2083.57	-0.195066	0.110453	-1.76605	0.0773867	0.102849
MSTRG.317|Solyc01g006020.3	4033.3	-2.53801	0.138293	-18.3523	3.1627e-75	2.61844e-74
Solyc01g006050.2|Solyc01g006050.2	48.2753	4.22589	0.735455	5.74595	9.14043e-09	2.04321e-08
MSTRG.318|Solyc01g006060.3	529.484	4.4987	0.236997	18.9821	2.39932e-80	2.10123e-79
MSTRG.319|Solyc01g006070.2	195.807	1.57098	0.272347	5.76831	8.00707e-09	1.79729e-08
MSTRG.322|Solyc01g006100.3	3085.3	-0.162837	0.0966499	-1.68482	0.0920236	0.120818
MSTRG.323|Solyc01g006110.3	5272.06	-0.170342	0.061181	-2.78423	0.00536552	0.00821448
MSTRG.326|Solyc01g006140.3	1562.94	-3.43779	0.195628	-17.5731	3.95863e-69	3.08931e-68
MSTRG.327|Solyc01g006150.3	23357	-0.375963	0.0852659	-4.4093	1.03706e-05	1.95708e-05
MSTRG.327|Solyc01g006160.3	9098.98	-0.011862	0.0893869	-0.132704	0.894428	0.912037
MSTRG.328|Solyc01g006170.3	2562.85	0.534495	0.110915	4.81897	1.44305e-06	2.86599e-06
MSTRG.330|Solyc01g006195.1	162.826	-0.933968	0.327941	-2.84798	0.0043998	0.00679957
MSTRG.329|Solyc01g006200.3	430.615	-0.421702	0.200873	-2.09934	0.0357866	0.0498732
MSTRG.331|Solyc01g006210.3	448.78	-0.469929	0.174508	-2.69287	0.00708394	0.0107111
MSTRG.334|Solyc01g006230.3	5472.43	-0.297417	0.0552503	-5.38309	7.32176e-08	1.56516e-07
MSTRG.333|Solyc01g006240.3	418.817	0.278398	0.231324	1.2035	0.228784	0.277851
MSTRG.335|Solyc01g006250.2	226.253	-1.16732	0.319885	-3.6492	0.000263061	0.000449938
MSTRG.336|Solyc01g006260.3	666.645	-0.739715	0.137823	-5.36713	8e-08	1.70534e-07
MSTRG.338|Solyc01g006280.3	33529.5	-0.708085	0.0531946	-13.3112	1.99196e-40	1.07407e-39
MSTRG.339|Solyc01g006290.3	1254.53	0.437333	0.27953	1.56453	0.117693	0.151651
MSTRG.340|Solyc01g006300.3	5465.24	-2.12754	0.206917	-10.2821	8.48568e-25	3.31063e-24
MSTRG.349|Solyc01g006400.3	13944.3	-1.34027	0.122868	-10.9082	1.05319e-27	4.40442e-27
Solyc01g006440.2|Solyc01g006440.2	6.77281	2.50112	1.81723	1.37634	0.168718	0.210931
MSTRG.350|Solyc01g006430.3	52693.9	-0.434897	0.0587009	-7.4087	1.27547e-13	3.49049e-13
MSTRG.352|Solyc01g006480.3	1116.85	0.177942	0.17341	1.02614	0.304828	0.358801
MSTRG.351|Solyc01g006450.3	5466.17	-2.66764	0.0758279	-35.1802	4.01526e-271	9.15535e-270
MSTRG.353|Solyc01g006490.3	1863.05	0.103654	0.0878761	1.17955	0.238181	0.288076
MSTRG.354|Solyc01g006500.3	1733.57	-1.93153	0.123765	-15.6064	6.5821e-55	4.40323e-54
MSTRG.355|Solyc01g006520.3	1703.57	-4.39106	0.134853	-32.5618	1.42374e-232	2.87765e-231
MSTRG.356|Solyc01g006510.3	20282.1	-3.18995	0.0638865	-49.9314	0	0
Solyc01g006545.1|Solyc01g006545.1	0	NA	NA	NA	NA	NA
Solyc01g006550.3|Solyc01g006550.3	13.4787	-7.96614	1.63487	-4.87265	1.1011e-06	2.20153e-06
MSTRG.357|Solyc01g006540.3	2815.05	-9.12218	0.285412	-31.9615	3.74574e-224	7.26093e-223
Solyc01g006575.1|Solyc01g006575.1	11.8251	1.36653	0.950389	1.43786	0.150474	0.189986
Solyc01g006620.3|Solyc01g006620.3	131.985	4.6883	0.764872	6.12953	8.81411e-10	2.06806e-09
MSTRG.359|Solyc01g006580.3	1168.31	7.70241	0.350177	21.9957	3.16448e-107	3.39053e-106
Solyc01g006640.1|Solyc01g006640.1	13.4294	-1.90155	1.35998	-1.39823	0.162045	0.203241
MSTRG.358|Solyc01g006565.1	0	NA	NA	NA	NA	NA
MSTRG.358|Solyc01g006560.3	16057.5	-15.0137	0.653923	-22.9594	1.18678e-116	1.35476e-115
MSTRG.361|Solyc01g006665.1	0.113395	-0.56835	4.08047	-0.139285	0.889225	NA
MSTRG.361|Solyc01g006650.2	350.11	0.752488	0.256204	2.93706	0.00331337	0.00517608
MSTRG.362|Solyc01g006660.2	750.18	2.76837	0.242311	11.4249	3.14197e-30	1.38795e-29
MSTRG.360|Solyc01g006630.3	3625.5	0.402663	0.0858415	4.69077	2.72177e-06	5.32271e-06
MSTRG.363|Solyc01g006680.3	21.0484	3.04945	1.44307	2.11316	0.0345866	0.0482797
MSTRG.363|Solyc01g006670.2	737.759	1.36269	0.234691	5.80629	6.38708e-09	1.44098e-08
MSTRG.364|Solyc01g006690.3	3398.49	-0.144835	0.0721897	-2.00632	0.0448224	0.0616302
MSTRG.366|Solyc01g006700.3	5767.56	-0.0655334	0.0870054	-0.75321	0.451324	0.506419
MSTRG.367|Solyc01g006710.3	3691.7	0.566728	0.0807123	7.02157	2.19383e-12	5.71531e-12
Solyc01g006730.3|Solyc01g006730.3	8.23706	-1.89336	1.96687	-0.962628	0.335734	0.390192
MSTRG.365|Solyc01g006740.3	1035.42	0.48427	0.132951	3.64247	0.000270035	0.00046145
MSTRG.368|Solyc01g006720.3	12606.3	-1.99891	0.0858147	-23.2933	5.18041e-120	6.04108e-119
MSTRG.369|Solyc01g006780.3	757.849	-0.922302	0.168785	-5.46436	4.64573e-08	1.00265e-07
MSTRG.370|Solyc01g006790.2	1737.26	-0.751967	0.142596	-5.27342	1.33904e-07	2.82219e-07
MSTRG.371|Solyc01g006800.3	8213.41	0.615872	0.0700568	8.79105	1.4817e-18	4.82403e-18
MSTRG.372|Solyc01g006810.3	2683.22	-1.14854	0.0995834	-11.5335	8.94781e-31	3.9966e-30
MSTRG.373|Solyc01g006820.2	888.805	-0.794563	0.185162	-4.29117	1.77735e-05	3.30055e-05
MSTRG.374|Solyc01g006825.1	13731.7	-0.697114	0.0796409	-8.75322	2.07349e-18	6.71121e-18
MSTRG.376|Solyc01g006840.3	224.43	5.19097	0.455121	11.4057	3.91714e-30	1.72808e-29
MSTRG.375|Solyc01g006830.3	16123.2	-2.35507	0.112071	-21.014	4.88004e-98	4.90743e-97
MSTRG.377|Solyc01g006850.1	244.002	-0.449033	0.196946	-2.27998	0.0226089	0.0323239
MSTRG.378|Solyc01g006870.3	5403.87	-0.731275	0.0717266	-10.1953	2.08058e-24	8.03565e-24
MSTRG.378|Solyc01g006860.3	242.539	0.142738	0.204699	0.697304	0.485612	0.540026
MSTRG.379|Solyc01g006880.3	5394.71	-0.488477	0.112914	-4.32609	1.51778e-05	2.831e-05
MSTRG.380|Solyc01g006890.3	2862.47	0.803042	0.088855	9.03767	1.60047e-19	5.36893e-19
Solyc01g006910.3|Solyc01g006910.3	79.0757	-0.436052	0.354097	-1.23145	0.218156	0.266163
Solyc01g006920.3|Solyc01g006920.3	120.137	1.74248	0.305272	5.70794	1.14354e-08	2.54527e-08
Solyc01g006925.1|Solyc01g006925.1	28.6366	0.962842	0.959289	1.0037	0.315521	0.36974
MSTRG.383|Solyc01g006930.3	2559.87	2.47905	0.134424	18.4421	6.03915e-76	5.03288e-75
MSTRG.381|Solyc01g006900.3	14299.9	0.764756	0.0640284	11.944	6.9769e-33	3.26072e-32
MSTRG.384|Solyc01g006950.3	913.324	8.09273	0.478361	16.9176	3.33649e-64	2.47765e-63
MSTRG.382|Solyc01g006940.3	12045.3	-4.97745	0.0707406	-70.3621	0	0
MSTRG.385|Solyc01g006960.3	6819.38	0.434124	0.0755352	5.74731	9.06742e-09	2.0274e-08
MSTRG.386|Solyc01g006970.3	4699.08	-0.259627	0.102867	-2.52392	0.0116056	0.0171653
MSTRG.390|Solyc01g007010.2	1309.59	1.79996	0.331506	5.42963	5.64698e-08	1.2136e-07
MSTRG.393|Solyc01g007030.3	1175.87	8.23932	0.494201	16.672	2.09413e-62	1.52728e-61
MSTRG.391|Solyc01g007020.3	740.45	2.32343	0.265019	8.76705	1.83415e-18	5.95326e-18
MSTRG.392|Solyc01g007025.1	33.1372	2.67606	0.798638	3.35078	0.000805846	0.00132845
MSTRG.388|Solyc01g006990.3	2375.63	0.142912	0.0880755	1.62261	0.104673	0.136145
MSTRG.387|Solyc01g006980.3	10351.3	-1.38843	0.0957764	-14.4966	1.27359e-47	7.75859e-47
MSTRG.395|Solyc01g007060.3	1910.55	-0.386121	0.104418	-3.69784	0.000217444	0.000374403
Solyc01g007080.3|Solyc01g007080.3	144.522	-11.389	1.21747	-9.35463	8.38955e-21	2.93308e-20
MSTRG.396|Solyc01g007070.3	4558.95	0.481707	0.132583	3.63325	0.000279873	0.000477586
MSTRG.397|Solyc01g007100.3	14926.4	-5.50479	0.0658852	-83.5512	0	0
MSTRG.398|Solyc01g007110.3	1842.83	1.08311	0.227063	4.77008	1.84153e-06	3.63644e-06
MSTRG.399|Solyc01g007120.3	4988.82	-0.0823463	0.121376	-0.67844	0.497493	0.551919
MSTRG.400|Solyc01g007130.3	7045.13	1.32506	0.0767356	17.2678	8.22275e-67	6.27304e-66
MSTRG.401|Solyc01g007140.3	1274.12	1.18353	0.137549	8.60442	7.67007e-18	2.43441e-17
MSTRG.403|Solyc01g007160.3	346.115	-0.375619	0.181182	-2.07316	0.0381575	0.0529825
MSTRG.404|Solyc01g007170.3	1233.31	3.71828	0.265743	13.992	1.74366e-44	1.00913e-43
MSTRG.406|Solyc01g007180.3	411.607	0.391196	0.245445	1.59383	0.110975	0.143672
MSTRG.405|Solyc01g007190.3	351.177	1.03362	0.235877	4.38204	1.17574e-05	2.20913e-05
MSTRG.402|Solyc01g007150.3	14328.5	0.333889	0.0623235	5.35735	8.44525e-08	1.79823e-07
Solyc01g007200.2|Solyc01g007200.2	36.8969	0.970535	1.07762	0.900627	0.367787	0.423141
MSTRG.407|Solyc01g007220.3	7653.51	3.45113	0.134282	25.7006	1.15003e-145	1.55595e-144
MSTRG.408|Solyc01g007230.3	1230.76	-0.322046	0.10706	-3.00808	0.00262907	0.00414025
Solyc01g007240.3|Solyc01g007240.3	13.4379	-0.725422	1.45041	-0.50015	0.616969	0.665441
MSTRG.409|Solyc01g007250.3	1870.84	0.489655	0.0955627	5.12391	2.99261e-07	6.19066e-07
MSTRG.410|Solyc01g007260.3	1227.81	2.46824	0.112519	21.9362	1.17246e-106	1.24865e-105
MSTRG.411|Solyc01g007270.1	1.24734	3.00291	3.20093	0.938136	0.348175	NA
MSTRG.411|Solyc01g007265.1	988.309	-1.34709	0.176576	-7.62893	2.36718e-14	6.64051e-14
MSTRG.412|Solyc01g007740.3	4932.79	-1.57892	0.0580335	-27.2071	5.35217e-163	7.9113e-162
MSTRG.416|Solyc01g007780.3	1695.72	1.61013	0.141758	11.3583	6.74373e-30	2.95734e-29
MSTRG.415|Solyc01g007770.2	111.377	-0.924525	0.579613	-1.59507	0.110696	0.143332
MSTRG.413|Solyc01g007750.3	2263.62	-4.45457	0.151682	-29.3677	1.41965e-189	2.39633e-188
MSTRG.414|Solyc01g007760.3	3241.94	-0.806345	0.0692022	-11.652	2.24093e-31	1.01477e-30
MSTRG.417|Solyc01g007800.3	191.015	-0.745229	0.313317	-2.37852	0.0173825	0.0252146
MSTRG.420|Solyc01g007790.3	1187.8	-0.619759	0.115473	-5.36711	8.0008e-08	1.70537e-07
MSTRG.418|Solyc01g007810.1	1027.19	-5.02188	0.181198	-27.7148	4.6273e-169	7.03594e-168
MSTRG.419|Solyc01g007830.2	1029.83	0.0714038	0.156149	0.457279	0.647471	0.693778
MSTRG.419|Solyc01g007840.3	245.557	-0.236412	0.280838	-0.841811	0.399894	0.455398
MSTRG.423|Solyc01g007870.3	157.462	-3.27428	0.338045	-9.68594	3.45999e-22	1.25895e-21
MSTRG.421|Solyc01g007850.2	2939.59	-1.80628	0.120042	-15.0471	3.60548e-51	2.30608e-50
MSTRG.421|Solyc01g007855.1	99.11	0.15857	0.398039	0.398379	0.690351	0.732774
MSTRG.422|Solyc01g007860.3	14785.4	0.218594	0.0657656	3.32383	0.000887909	0.00145856
MSTRG.425|Solyc01g007880.3	3158.72	-2.17222	0.107004	-20.3004	1.27435e-91	1.22218e-90
MSTRG.424|Solyc01g007890.2	1202.88	-1.51603	0.126035	-12.0287	2.51083e-33	1.18558e-32
MSTRG.426|Solyc01g007895.1	2287.91	4.46985	0.231149	19.3375	2.59773e-83	2.33119e-82
MSTRG.427|Solyc01g007900.3	2526.87	0.0889133	0.102396	0.868327	0.385215	0.441107
Solyc01g007940.3|Solyc01g007940.3	4.73823	-3.61548	2.53558	-1.4259	0.153897	0.193874
MSTRG.432|Solyc01g007960.3	393.564	8.45479	0.746141	11.3314	9.1768e-30	4.01701e-29
Solyc01g007950.3|Solyc01g007950.3	0	NA	NA	NA	NA	NA
MSTRG.431|Solyc01g007955.1	500.501	-0.653028	0.310165	-2.10542	0.0352545	0.0491704
MSTRG.428|Solyc01g007910.3	11805.4	0.922998	0.0859801	10.735	6.97e-27	2.85894e-26
MSTRG.429|Solyc01g007930.3	916.408	-0.330282	0.149641	-2.20716	0.0273028	0.0386101
MSTRG.430|Solyc01g007920.2	1845.72	-1.02766	0.137477	-7.47508	7.71555e-14	2.1286e-13
Solyc01g007970.2|Solyc01g007970.2	95.6769	9.26315	1.2581	7.36278	1.80116e-13	4.90131e-13
MSTRG.433|Solyc01g007980.3	1849.35	-3.51886	0.191747	-18.3516	3.20605e-75	2.6535e-74
MSTRG.434|Solyc01g007990.3	1037.65	0.515559	0.141488	3.64383	0.000268615	0.000459142
MSTRG.435|Solyc01g008000.3	19449.6	0.336869	0.050287	6.69893	2.09952e-11	5.26677e-11
Solyc01g008005.1|Solyc01g008005.1	0.86487	2.47422	3.93689	0.62847	0.529696	NA
MSTRG.438|Solyc01g008030.3	245.295	10.6213	1.21356	8.75217	2.09282e-18	6.77257e-18
MSTRG.440|Solyc01g008050.3	607.181	7.76096	0.497806	15.5903	8.4675e-55	5.6588e-54
MSTRG.439|Solyc01g008040.1	61.7426	5.76418	0.897658	6.42136	1.35065e-10	3.2712e-10
MSTRG.436|Solyc01g008010.3	3766	-2.88602	0.0789244	-36.5669	9.59544e-293	2.34951e-291
MSTRG.437|Solyc01g008020.3	7059.06	0.395266	0.0787706	5.01793	5.22304e-07	1.06517e-06
MSTRG.441|Solyc01g008060.3	5131.57	-0.106471	0.0645205	-1.6502	0.0989028	0.129185
MSTRG.442|Solyc01g008100.3	2606.27	-0.684551	0.0705422	-9.70413	2.89542e-22	1.05584e-21
MSTRG.446|Solyc01g008080.3	0	NA	NA	NA	NA	NA
MSTRG.445|Solyc01g008070.3	2822.59	-2.78601	0.0911562	-30.563	3.79432e-205	6.89635e-204
MSTRG.446|Solyc01g008090.3	40182.3	0.0963488	0.0666118	1.44642	0.148059	0.187213
MSTRG.444|Solyc01g008115.1	0	NA	NA	NA	NA	NA
MSTRG.443|Solyc01g008110.3	54182.1	-0.752182	0.0773671	-9.72225	2.42363e-22	8.86237e-22
MSTRG.447|Solyc01g008130.3	1269.16	4.23375	0.167418	25.2884	4.28185e-141	5.63224e-140
MSTRG.449|Solyc01g008140.3	6274.49	1.73663	0.0927651	18.7208	3.3521e-78	2.85731e-77
MSTRG.448|Solyc01g008120.3	16234.6	-0.324164	0.0815796	-3.9736	7.07952e-05	0.000126557
MSTRG.450|Solyc01g008150.1	363.979	-2.6675	0.48978	-5.44633	5.14187e-08	1.10684e-07
MSTRG.450|Solyc01g008160.3	2545.53	-2.05294	0.152932	-13.4238	4.38408e-41	2.38917e-40
MSTRG.451|Solyc01g008170.3	4757.23	-0.394728	0.0614995	-6.41839	1.3772e-10	3.3346e-10
MSTRG.452|Solyc01g008180.3	3197.56	-0.466053	0.0832948	-5.59522	2.20341e-08	4.83773e-08
MSTRG.453|Solyc01g008190.3	1364.27	-0.272116	0.0993539	-2.73886	0.00616534	0.00939072
MSTRG.453|Solyc01g008200.3	1.29472	-1.40193	3.53418	-0.396677	0.691605	NA
MSTRG.457|Solyc01g008220.3	131.154	3.55572	0.664613	5.35006	8.79254e-08	1.86992e-07
MSTRG.457|Solyc01g008230.3	5483.05	-0.802311	0.0867514	-9.2484	2.27882e-20	7.8664e-20
MSTRG.455|Solyc01g008260.3	477.364	-0.417659	0.186612	-2.23811	0.0252139	0.0358337
MSTRG.456|Solyc01g008270.3	3465.4	0.582372	0.113299	5.14014	2.74536e-07	5.69224e-07
MSTRG.454|Solyc01g008240.3	0	NA	NA	NA	NA	NA
MSTRG.454|Solyc01g008250.3	26930.2	-6.72108	0.0875299	-76.7861	0	0
MSTRG.458|Solyc01g008280.3	3042.14	-0.162253	0.0879935	-1.84392	0.0651948	0.0876469
MSTRG.460|Solyc01g008300.2	202.952	3.60733	0.39956	9.02824	1.74448e-19	5.84313e-19
MSTRG.459|Solyc01g008290.3	3116.29	0.328592	0.121943	2.69464	0.00704644	0.0106575
MSTRG.461|Solyc01g008310.3	12524.7	0.180355	0.0521703	3.45705	0.000546123	0.0009122
MSTRG.463|Solyc01g008320.3	4102.09	-0.167192	0.100043	-1.6712	0.0946812	0.124074
Solyc01g008350.3|Solyc01g008350.3	7.033	-0.657008	1.50966	-0.435202	0.663416	0.708687
MSTRG.465|Solyc01g008340.3	2747.37	0.485732	0.102083	4.75818	1.95343e-06	3.85223e-06
MSTRG.464|Solyc01g008360.3	2767.36	0.317397	0.0940309	3.37546	0.00073693	0.0012187
MSTRG.462|Solyc01g008330.3	21970.8	-1.11324	0.0899992	-12.3695	3.82263e-35	1.86854e-34
Solyc01g008390.2|Solyc01g008390.2	0.34979	1.18014	3.9802	0.296503	0.766846	NA
Solyc01g008400.3|Solyc01g008400.3	109.269	1.05687	0.480422	2.19988	0.0278154	0.0392763
Solyc01g008405.1|Solyc01g008405.1	4.52238	2.85503	2.69598	1.059	0.289602	0.34272
Solyc01g008410.2|Solyc01g008410.2	0.9403	-0.472637	3.83148	-0.123356	0.901825	NA
Solyc01g008420.3|Solyc01g008420.3	101.465	-1.58024	0.438236	-3.6059	0.000311073	0.000529259
MSTRG.466|Solyc01g008370.3	14739.8	0.437042	0.0659272	6.62916	3.376e-11	8.39189e-11
MSTRG.468|Solyc01g008440.3	1593.97	-0.40101	0.098042	-4.09018	4.31033e-05	7.81816e-05
MSTRG.470|Solyc01g008460.3	1020.36	0.414528	0.145713	2.84481	0.00444375	0.0068647
MSTRG.471|Solyc01g008470.3	1452.03	0.409439	0.109194	3.74965	0.000177084	0.000307124
MSTRG.472|Solyc01g008480.3	2360.27	-0.318669	0.0986732	-3.22954	0.00123989	0.00201098
MSTRG.472|Solyc01g008485.1	3.4439	-0.296867	1.41761	-0.209414	0.834125	0.860474
Solyc01g008500.3|Solyc01g008500.3	13.4349	6.43147	1.55631	4.13251	3.58829e-05	6.54566e-05
Solyc01g008497.1|Solyc01g008497.1	43.0778	-0.00014234	0.780506	-0.000182369	0.999854	0.999854
MSTRG.473|Solyc01g008493.1	963.127	-0.538071	0.120351	-4.47084	7.79112e-06	1.48285e-05
MSTRG.473|Solyc01g008490.3	14.7687	0.0553964	0.968216	0.0572148	0.954374	0.962761
MSTRG.474|Solyc01g008510.3	374.478	-10.3218	0.871598	-11.8424	2.35749e-32	1.08951e-31
MSTRG.476|Solyc01g008520.3	275.463	0.142112	0.240857	0.590027	0.555172	0.60712
MSTRG.477|Solyc01g008530.3	3022.95	-1.02865	0.103285	-9.9593	2.29665e-23	8.63131e-23
MSTRG.475|Solyc01g008550.4	16418.4	0.3108	0.0526333	5.90502	3.52613e-09	8.05252e-09
MSTRG.478|Solyc01g008560.3	2452.73	0.802236	0.135184	5.93439	2.94932e-09	6.76265e-09
MSTRG.479|Solyc01g008620.3	224.867	3.57873	0.591449	6.05079	1.44141e-09	3.35233e-09
MSTRG.482|Solyc01g008600.3	1523.82	1.61652	0.150443	10.7451	6.2502e-27	2.56647e-26
MSTRG.483|Solyc01g008660.3	648.44	0.318774	0.206828	1.54125	0.123257	0.158159
MSTRG.484|Solyc01g008670.3	312.904	-5.52074	1.40179	-3.93834	8.20462e-05	0.000146108
MSTRG.486|Solyc01g008690.3	392.3	5.69032	1.22107	4.66009	3.1607e-06	6.15475e-06
MSTRG.487|Solyc01g008700.3	1862.88	-2.18375	0.0873233	-25.0076	5.04756e-138	6.54209e-137
MSTRG.488|Solyc01g008730.3	1460.27	0.661417	0.119196	5.54899	2.87329e-08	6.27007e-08
MSTRG.489|Solyc01g008760.3	606.046	0.15612	0.132635	1.17706	0.239171	0.289072
MSTRG.490|Solyc01g008770.3	12414	-1.12474	0.0596662	-18.8505	2.91125e-79	2.51713e-78
MSTRG.491|Solyc01g008780.3	7054.89	-3.44224	0.104221	-33.0284	3.1765e-239	6.57054e-238
MSTRG.493|Solyc01g008790.3	5369.34	-2.57627	0.117132	-21.9946	3.24139e-107	3.47153e-106
MSTRG.494|Solyc01g008800.2	1845.37	1.481	0.146807	10.0881	6.23663e-24	2.38648e-23
MSTRG.494|Solyc01g008810.3	1578.06	-0.305331	0.119737	-2.55002	0.0107718	0.0159892
MSTRG.495|Solyc01g008830.2	561.122	-7.45264	0.382447	-19.4867	1.42251e-84	1.29363e-83
MSTRG.496	1.25274	-4.54929	3.96631	-1.14698	0.251388	NA
MSTRG.492|Solyc01g008820.3	7128.83	-0.701906	0.0809434	-8.67156	4.26221e-18	1.36471e-17
MSTRG.497|Solyc01g008840.3	3886.01	0.133592	0.0640762	2.0849	0.0370787	0.0515738
MSTRG.499|Solyc01g008890.3	2189.43	-1.23384	0.0909557	-13.5653	6.42818e-42	3.56542e-41
MSTRG.501|Solyc01g008900.3	871.155	-0.977755	0.190945	-5.12061	3.04548e-07	6.2956e-07
MSTRG.500|Solyc01g008910.2	933.08	-0.284192	0.190118	-1.49482	0.134961	0.171886
MSTRG.498|Solyc01g008850.3	14012.5	-3.42664	0.0722246	-47.4442	0	0
MSTRG.502|Solyc01g008925.1	8026.37	-8.44007	0.121908	-69.2332	0	0
MSTRG.502|Solyc01g008920.3	4.9042	-3.60121	1.52779	-2.35714	0.0184165	0.0266257
MSTRG.503|Solyc01g008940.2	135.448	-3.27123	0.316112	-10.3483	4.25889e-25	1.67513e-24
MSTRG.504|Solyc01g008930.4	1870.42	-3.16257	0.10864	-29.1104	2.64933e-186	4.39094e-185
MSTRG.505|Solyc01g008950.3	9908.84	0.664438	0.0549829	12.0845	1.27605e-33	6.05228e-33
MSTRG.506|Solyc01g008960.3	43582.9	0.882079	0.0660107	13.3627	9.992e-41	5.41746e-40
MSTRG.507|Solyc01g008970.3	42878.5	0.0217234	0.066247	0.327916	0.742975	0.780193
MSTRG.508|Solyc01g008977.1	1708.47	0.22813	0.134123	1.7009	0.0889617	0.117146
MSTRG.508|Solyc01g008973.1	0	NA	NA	NA	NA	NA
MSTRG.508|Solyc01g008980.3	87.7296	-1.48346	1.00954	-1.46943	0.141715	0.179783
MSTRG.508|Solyc01g008990.3	191.232	1.29909	0.74144	1.75212	0.0797535	0.105729
MSTRG.509|Solyc01g009000.3	3297.07	0.183437	0.0936551	1.95865	0.0501538	0.0684956
MSTRG.511|Solyc01g009015.1	0	NA	NA	NA	NA	NA
MSTRG.510|Solyc01g009010.3	4920.34	-3.04122	0.0635514	-47.8545	0	0
MSTRG.512|Solyc01g009020.3	5120.17	0.0858396	0.10975	0.782137	0.434134	0.489055
MSTRG.515|Solyc01g009040.3	1873.65	2.73484	0.176499	15.4949	3.75382e-54	2.49109e-53
MSTRG.513|Solyc01g009030.3	2783.05	1.11378	0.0818071	13.6147	3.27518e-42	1.82384e-41
MSTRG.516|Solyc01g009050.3	5488.08	-0.672832	0.0687833	-9.78192	1.34633e-22	4.9586e-22
MSTRG.514|Solyc01g009060.3	3659.5	-0.148042	0.111698	-1.32538	0.185047	0.229313
MSTRG.518|Solyc01g009070.3	1630.43	-0.234903	0.105066	-2.23577	0.0253667	0.0360336
MSTRG.517|Solyc01g009080.3	17228.6	-13.3922	1.9384	-6.90893	4.8834e-12	1.2541e-11
MSTRG.519|Solyc01g009090.3	11157	0.0415702	0.0616928	0.673827	0.500421	0.554889
MSTRG.520|Solyc01g009100.3	14662.3	0.129122	0.055347	2.33296	0.0196501	0.0282981
MSTRG.523|Solyc01g009120.3	2436.4	-2.86004	0.0825467	-34.6476	4.85717e-263	1.08056e-261
MSTRG.522|Solyc01g009160.2	2998.84	5.66049	0.239404	23.6441	1.35791e-123	1.61403e-122
MSTRG.521|Solyc01g009150.3	1504.09	-0.237338	0.115132	-2.06145	0.0392597	0.0544189
MSTRG.524|Solyc01g009170.3	13507.5	0.626204	0.0754308	8.3017	1.02628e-16	3.13428e-16
Solyc01g009190.2|Solyc01g009190.2	8.10315	0.972733	1.79918	0.540655	0.588745	0.638908
MSTRG.527|Solyc01g009210.2	5.63991	5.18037	2.86437	1.80856	0.0705201	0.094334
MSTRG.528|Solyc01g009215.1	101.279	6.50774	0.822289	7.91418	2.48884e-15	7.25823e-15
MSTRG.526|Solyc01g009200.3	584.216	1.21778	0.156944	7.75934	8.53732e-15	2.43485e-14
MSTRG.525|Solyc01g009180.3	5519.28	-0.297074	0.0629428	-4.71974	2.36145e-06	4.63481e-06
Solyc01g009220.3|Solyc01g009220.3	86.8108	-1.49072	0.322978	-4.61555	3.92065e-06	7.59554e-06
Solyc01g009240.3|Solyc01g009240.3	61.2171	-2.20196	0.574785	-3.83092	0.000127664	0.000224109
MSTRG.530|Solyc01g009235.1	7891.08	-0.784231	0.077769	-10.0841	6.49528e-24	2.48438e-23
MSTRG.530|Solyc01g009230.3	0	NA	NA	NA	NA	NA
Solyc01g009250.3|Solyc01g009250.3	26.5384	-2.35316	0.69744	-3.374	0.000740837	0.00122463
Solyc01g009270.1|Solyc01g009270.1	11.6921	-2.18468	1.3856	-1.5767	0.114864	0.148308
Solyc01g009260.1|Solyc01g009260.1	54.6254	-1.77503	0.536523	-3.30839	0.00093833	0.00153729
MSTRG.529|Solyc01g009245.1	1529.94	-14.7923	1.18606	-12.4717	1.06506e-35	5.26826e-35
MSTRG.531|Solyc01g009280.3	7647.94	-0.350251	0.0813542	-4.30526	1.66787e-05	3.1042e-05
MSTRG.532|Solyc01g009290.3	2833.89	0.00524297	0.100363	0.0522401	0.958337	0.966171
MSTRG.533|Solyc01g009300.3	8778.69	1.65179	0.0590673	27.9646	4.38129e-172	6.77058e-171
Solyc01g009335.1|Solyc01g009335.1	7.49149	-4.71474	1.61683	-2.91604	0.00354506	0.00552305
Solyc01g009350.2|Solyc01g009350.2	0	NA	NA	NA	NA	NA
Solyc01g009340.3|Solyc01g009340.3	106.445	-0.554164	0.320773	-1.72759	0.0840619	0.111041
MSTRG.534|Solyc01g009310.3	11136.6	1.29316	0.0771359	16.7646	4.42683e-63	3.25092e-62
MSTRG.536|Solyc01g009380.3	2399.81	-0.498283	0.117035	-4.25758	2.06654e-05	3.82019e-05
MSTRG.537|Solyc01g009390.3	1190.4	0.200642	0.126653	1.58419	0.11315	0.146295
MSTRG.538|Solyc01g009400.3	271.977	10.771	1.20799	8.91643	4.81561e-19	1.59168e-18
MSTRG.538|Solyc01g009410.3	746.925	12.2283	1.19291	10.2509	1.17266e-24	4.55761e-24
MSTRG.539|Solyc01g009430.3	3306.04	-2.75283	0.164694	-16.7148	1.02193e-62	7.47983e-62
MSTRG.540|Solyc01g009420.3	22051.2	-0.418513	0.0602938	-6.94123	3.88707e-12	1.00163e-11
MSTRG.541|Solyc01g009450.2	8740.06	-0.613686	0.0501262	-12.2428	1.83555e-34	8.83397e-34
Solyc01g009480.3|Solyc01g009480.3	45.5561	3.47528	0.78131	4.44802	8.66656e-06	1.6431e-05
MSTRG.542	6804.48	1.27885	0.100554	12.7181	4.69033e-37	2.37726e-36
MSTRG.546|Solyc01g009500.3	2489.33	-0.44799	0.125809	-3.56087	0.000369628	0.000625434
MSTRG.544|Solyc01g009520.3	19700.2	-0.12447	0.0675737	-1.84199	0.0654768	0.0879904
MSTRG.545|Solyc01g009565.1	0	NA	NA	NA	NA	NA
MSTRG.545|Solyc01g009570.3	2194.25	-10.419	1.38735	-7.51004	5.91078e-14	1.63853e-13
MSTRG.548|Solyc01g009610.3	1839.01	-0.0123801	0.109537	-0.113023	0.910013	0.925012
MSTRG.549|Solyc01g009620.3	1312.62	-0.349706	0.105032	-3.3295	0.00087001	0.00142996
MSTRG.550|Solyc01g009630.3	2848.54	-0.17082	0.0958485	-1.78218	0.0747193	0.0995532
Solyc01g009710.1|Solyc01g009710.1	19.7827	-8.51698	1.46627	-5.80859	6.30012e-09	1.42196e-08
MSTRG.552|Solyc01g009680.3	185.56	0.664021	0.516653	1.28524	0.19871	0.244565
MSTRG.554|Solyc01g009695.1	0	NA	NA	NA	NA	NA
MSTRG.553|Solyc01g009690.2	133.651	1.35656	0.374901	3.61846	0.000296357	0.000504837
MSTRG.555|Solyc01g009700.2	31.3122	1.56524	0.727229	2.15234	0.0313707	0.0440315
MSTRG.556|Solyc01g009715.1	474.965	2.11668	0.232587	9.10057	8.98579e-20	3.03819e-19
MSTRG.556|Solyc01g009720.2	3.39278	-0.975639	1.47148	-0.663031	0.507311	0.561496
MSTRG.551|Solyc01g009670.3	2035.24	-4.00366	0.146075	-27.4082	2.18995e-165	3.28281e-164
MSTRG.557|Solyc01g009760.3	599.031	1.23516	0.175933	7.02062	2.20894e-12	5.75295e-12
MSTRG.560|Solyc01g009770.3	715.448	2.30565	0.153703	15.0007	7.26273e-51	4.62742e-50
MSTRG.558|Solyc01g009750.3	4628.97	0.282555	0.0805051	3.50978	0.000448476	0.000753895
MSTRG.561|Solyc01g009810.3	290.068	7.03333	1.51646	4.63799	3.51816e-06	6.83076e-06
MSTRG.559|Solyc01g009780.3	1759.12	0.985911	0.137809	7.15419	8.4171e-13	2.23249e-12
MSTRG.562|Solyc01g009820.3	3238.34	-0.676262	0.080685	-8.38151	5.22545e-17	1.6137e-16
MSTRG.564|Solyc01g009850.3	1036.99	-0.554276	1.08428	-0.511191	0.609217	0.658188
MSTRG.564|Solyc01g009845.1	1422.2	0.37651	0.359502	1.04731	0.294956	0.348512
Solyc01g009900.3|Solyc01g009900.3	2.17982	-5.33994	3.94131	-1.35486	0.175461	0.218496
MSTRG.565|Solyc01g009860.3	5405.11	-0.31877	0.0933569	-3.41453	0.000638921	0.00106225
MSTRG.568|Solyc01g009970.3	4900.63	-3.02516	0.101781	-29.7224	3.94944e-194	6.814e-193
MSTRG.570|Solyc01g010020.3	658.005	2.1259	0.262458	8.09997	5.49736e-16	1.63754e-15
MSTRG.571|Solyc01g010000.3	4551.83	-1.39201	0.106	-13.1322	2.15259e-39	1.14119e-38
MSTRG.575|Solyc01g010030.3	3522.44	-0.317081	0.0827647	-3.83111	0.000127567	0.000223969
MSTRG.576|Solyc01g010035.1	3.23199	-0.0391643	2.2005	-0.0177979	0.9858	0.988372
MSTRG.569|Solyc01g009990.3	57199.1	-4.0138	0.0689855	-58.1832	0	0
MSTRG.578|Solyc01g010130.3	0	NA	NA	NA	NA	NA
MSTRG.578|Solyc01g010135.1	2265.85	-0.0544901	0.117252	-0.464728	0.642126	0.688803
MSTRG.579|Solyc01g010150.3	803.215	0.893936	0.171381	5.21607	1.82762e-07	3.82608e-07
MSTRG.573|Solyc01g010050.3	13575.4	-2.03361	0.0797036	-25.5146	1.35673e-143	1.80702e-142
MSTRG.573|Solyc01g010055.1	98.6525	-2.76559	0.357379	-7.73852	1.00579e-14	2.86113e-14
MSTRG.574|Solyc01g010060.2	225.462	5.08131	1.2449	4.08168	4.47104e-05	8.10244e-05
MSTRG.580|Solyc01g010190.2	731.713	1.49323	0.149935	9.95921	2.29875e-23	8.638e-23
MSTRG.581|Solyc01g010180.3	2850.93	-3.59382	0.138238	-25.9974	5.29642e-149	7.281e-148
MSTRG.583|Solyc01g010200.3	2319.34	1.2941	0.132556	9.76265	1.62846e-22	5.98441e-22
MSTRG.582|Solyc01g010220.3	494.746	0.457533	0.156536	2.92285	0.00346842	0.00540841
MSTRG.584|Solyc01g010230.2	1836.93	2.3083	0.141044	16.3658	3.35522e-60	2.39628e-59
MSTRG.585|Solyc01g010250.3	379.33	-5.67356	0.239021	-23.7367	1.50774e-124	1.80344e-123
Solyc01g010280.3|Solyc01g010280.3	2.94465	-1.24291	2.89442	-0.429415	0.667622	0.712491
MSTRG.586|Solyc01g010270.3	3870.6	0.647523	0.087911	7.36567	1.76265e-13	4.79798e-13
MSTRG.587|Solyc01g010290.3	2263.23	1.65001	0.078567	21.0013	6.37996e-98	6.40847e-97
MSTRG.587|Solyc01g010295.1	3.59332	1.17415	1.48172	0.79242	0.428116	0.483097
Solyc01g010360.3|Solyc01g010360.3	2.74515	1.22873	3.82018	0.32164	0.747725	0.784311
MSTRG.588|Solyc01g010310.3	1792.75	2.85807	0.125138	22.8393	1.86811e-115	2.11974e-114
MSTRG.589	168.075	-3.9406	0.410262	-9.60509	7.60879e-22	2.74891e-21
MSTRG.591|Solyc01g010370.3	1488.59	0.403014	0.100936	3.99275	6.53104e-05	0.000117026
Solyc01g010410.3|Solyc01g010410.3	8.99717	-0.791879	1.45324	-0.544908	0.585817	0.636094
MSTRG.592|Solyc01g010390.3	2469.53	0.806011	0.128486	6.27313	3.53858e-10	8.43395e-10
MSTRG.593|Solyc01g010420.3	1.61654	3.3773	2.9454	1.14664	0.251532	0.30224
MSTRG.593|Solyc01g010430.3	1699.99	3.96876	0.250509	15.8428	1.57642e-56	1.07464e-55
MSTRG.594|Solyc01g010440.3	6963.5	0.398926	0.0835352	4.77555	1.79218e-06	3.54163e-06
Solyc01g010500.2|Solyc01g010500.2	9.06684	-7.39125	2.49437	-2.96317	0.00304486	0.00477208
Solyc01g010508.1|Solyc01g010508.1	7.603	-1.18489	1.15427	-1.02653	0.304643	0.358631
Solyc01g010510.3|Solyc01g010510.3	385.834	-0.459221	0.174771	-2.62755	0.00860013	0.012889
MSTRG.595|Solyc01g010465.1	0	NA	NA	NA	NA	NA
MSTRG.595|Solyc01g010470.2	4834.97	-3.03679	0.117551	-25.8337	3.70736e-147	5.0468e-146
MSTRG.595|Solyc01g010460.3	107.349	-3.73254	0.959943	-3.8883	0.000100951	0.000178563
MSTRG.596|Solyc01g010480.3	12422.8	-7.19749	0.152665	-47.1457	0	0
MSTRG.598|Solyc01g010520.3	2169.12	-3.87352	0.134799	-28.7354	1.37883e-181	2.23768e-180
MSTRG.598|Solyc01g010525.1	16.8776	-5.16595	1.32345	-3.9034	9.48502e-05	0.000168255
Solyc01g010600.3|Solyc01g010600.3	6.63075	-0.389549	1.54233	-0.252572	0.800599	0.831647
MSTRG.602|Solyc01g010590.2	1749.9	0.964218	0.0926174	10.4108	2.21431e-25	8.77713e-25
MSTRG.597|Solyc01g010540.3	11118.1	0.00836549	0.0681961	0.122668	0.90237	0.918546
Solyc01g010550.1|Solyc01g010550.1	0	NA	NA	NA	NA	NA
MSTRG.599|Solyc01g010570.3	1315.08	-0.30781	0.135849	-2.26582	0.0234624	0.0334791
MSTRG.600|Solyc01g010580.3	19237.3	0.486868	0.0613063	7.94156	1.99653e-15	5.83726e-15
MSTRG.603|Solyc01g010650.3	1943.39	0.542056	0.0957329	5.66218	1.49464e-08	3.30925e-08
MSTRG.604|Solyc01g010660.3	1460.54	0.602288	0.140947	4.27314	1.92739e-05	3.56943e-05
MSTRG.601|Solyc01g010640.3	16000.4	-6.16389	0.071874	-85.7597	0	0
MSTRG.609|Solyc01g010720.3	3654.7	3.66757	0.143532	25.5522	5.18477e-144	6.93691e-143
MSTRG.609|Solyc01g010710.3	10.2338	2.76675	1.24337	2.2252	0.0260678	0.036972
Solyc01g010670.2|Solyc01g010670.2	0	NA	NA	NA	NA	NA
Solyc01g010690.1|Solyc01g010690.1	0	NA	NA	NA	NA	NA
MSTRG.605|Solyc01g010700.3	3513.68	-3.30262	0.0698195	-47.3023	0	0
MSTRG.606|Solyc01g010750.3	30084.8	1.23209	0.0702996	17.5263	9.03024e-69	7.02034e-68
MSTRG.607|Solyc01g010760.3	7940.11	0.86893	0.104169	8.34156	7.3318e-17	2.25133e-16
MSTRG.608|Solyc01g010770.3	593.354	2.12142	0.278367	7.62095	2.51823e-14	7.05903e-14
MSTRG.611|Solyc01g010780.3	4265.3	0.0197871	0.0776047	0.254973	0.798744	0.830139
MSTRG.610|Solyc01g010810.3	1031.71	0.703049	0.124867	5.63037	1.79823e-08	3.9652e-08
MSTRG.613|Solyc01g010860.3	1251.4	0.332508	0.15109	2.20072	0.0277556	0.039198
MSTRG.612|Solyc01g010820.3	5405.04	-0.476853	0.061066	-7.80882	5.77249e-15	1.66007e-14
MSTRG.614|Solyc01g010830.3	2132.59	-1.44856	0.116141	-12.4725	1.05481e-35	5.21855e-35
MSTRG.614|Solyc01g010835.1	3.43319	0.756575	1.72474	0.438661	0.660907	0.706207
Solyc01g010910.2|Solyc01g010910.2	14.0573	-4.04204	1.52318	-2.65369	0.00796164	0.0119768
MSTRG.615|Solyc01g010870.3	5668.03	-0.0318554	0.0712258	-0.447245	0.654698	0.700532
MSTRG.616|Solyc01g010880.3	935.439	0.0268565	0.116291	0.230941	0.817361	0.846208
MSTRG.617	79.4035	-0.634192	0.622942	-1.01806	0.30865	0.362833
MSTRG.618|Solyc01g010930.3	639.286	0.230849	0.130579	1.76789	0.0770788	0.10247
MSTRG.618|Solyc01g010920.2	2.146	-1.7315	1.76669	-0.980082	0.327046	0.381431
MSTRG.619|Solyc01g010933.1	9.29856	3.35215	1.5508	2.16156	0.0306519	0.0430591
MSTRG.620|Solyc01g010937.1	1.91109	-4.10882	3.02853	-1.3567	0.174875	0.217951
MSTRG.621	63.7816	-1.54821	0.524752	-2.95036	0.00317409	0.00496844
MSTRG.622|Solyc01g010940.3	3030.65	0.584965	0.105869	5.52538	3.2877e-08	7.15496e-08
MSTRG.624|Solyc01g010950.3	1533.73	-3.25428	0.114154	-28.5079	9.34076e-179	1.49036e-177
MSTRG.623	520.332	-4.84627	0.31954	-15.1664	5.90432e-52	3.80858e-51
MSTRG.625|Solyc01g010970.3	361.357	1.3625	0.22385	6.08666	1.1529e-09	2.69315e-09
MSTRG.626|Solyc01g010990.2	3506.38	-0.321543	0.117425	-2.73829	0.00617597	0.00940637
MSTRG.628|Solyc01g011010.3	156.866	-0.119923	0.366698	-0.327035	0.743642	0.780781
MSTRG.629|Solyc01g011030.3	927.265	-0.412518	0.116877	-3.52951	0.000416327	0.00070114
MSTRG.629|Solyc01g011025.1	1.10797	-1.98153	3.6654	-0.540603	0.588781	NA
MSTRG.627|Solyc01g011000.3	19860.3	0.12393	0.0744887	1.66375	0.0961627	0.125872
MSTRG.631|Solyc01g011080.3	218.119	1.70616	0.384804	4.43385	9.25656e-06	1.7517e-05
MSTRG.632	69.1835	-0.401074	0.618603	-0.648354	0.516756	0.570425
MSTRG.630|Solyc01g011040.3	6198.67	0.329695	0.0723664	4.55591	5.21602e-06	1.00311e-05
MSTRG.633|Solyc01g011095.1	148.646	-0.174515	0.251537	-0.693796	0.48781	0.542311
MSTRG.634|Solyc01g011110.1	0	NA	NA	NA	NA	NA
Solyc01g011200.3|Solyc01g011200.3	42.6594	-0.125093	0.640957	-0.195166	0.845263	0.870101
Solyc01g011220.2|Solyc01g011220.2	34.7039	-0.00554226	0.543452	-0.0101982	0.991863	0.993136
Solyc01g011225.1|Solyc01g011225.1	7.12196	1.7422	2.49687	0.697754	0.485331	0.539736
Solyc01g011230.3|Solyc01g011230.3	16.7372	-0.488964	0.707873	-0.690751	0.489722	0.544095
MSTRG.635|Solyc01g011090.3	0.187967	0.280141	4.04264	0.0692965	0.944754	NA
MSTRG.635|Solyc01g011092.1	0.28829	0.889871	3.99637	0.22267	0.823793	NA
MSTRG.635|Solyc01g011093.1	0	NA	NA	NA	NA	NA
MSTRG.635|Solyc01g011091.1	9477.05	-0.19585	0.0766333	-2.55568	0.010598	0.0157418
MSTRG.638|Solyc01g011430.3	382.911	5.37664	1.11135	4.83792	1.31204e-06	2.61148e-06
Solyc01g011460.2|Solyc01g011460.2	4.63049	-6.42962	2.8559	-2.25134	0.0243638	0.0346851
MSTRG.636|Solyc01g011340.3	7442.88	-0.364267	0.102439	-3.55594	0.000376629	0.000636955
MSTRG.637|Solyc01g011350.3	4374.4	1.53332	0.129716	11.8205	3.05767e-32	1.40965e-31
MSTRG.639	21.9241	3.39429	0.983409	3.45156	0.000557361	0.000930502
MSTRG.640	255.731	0.464903	0.20186	2.3031	0.0212732	0.0305352
MSTRG.640|Solyc01g013885.1	31.3864	0.0726234	0.585524	0.124031	0.90129	0.917659
MSTRG.641	182.542	1.09288	0.279587	3.90889	9.2721e-05	0.000164588
MSTRG.643|Solyc01g014143.1	1.86217	-0.717583	3.24566	-0.22109	0.825023	0.852576
MSTRG.643|Solyc01g014150.1	0	NA	NA	NA	NA	NA
MSTRG.643|Solyc01g014140.3	167.943	-1.63607	0.347257	-4.71139	2.46033e-06	4.82281e-06
MSTRG.642|Solyc01g014103.1	2804.81	-1.79479	0.110371	-16.2615	1.85057e-59	1.30932e-58
MSTRG.642|Solyc01g014107.1	1.14848	-3.31389	3.50424	-0.94568	0.344312	NA
MSTRG.649|Solyc01g011510.3	2311.91	-2.94488	0.222301	-13.2473	4.67842e-40	2.50783e-39
MSTRG.650|Solyc01g011520.1	0	NA	NA	NA	NA	NA
MSTRG.651|Solyc01g011530.1	0	NA	NA	NA	NA	NA
MSTRG.652|Solyc01g011540.1	0	NA	NA	NA	NA	NA
MSTRG.653|Solyc01g012540.1	0	NA	NA	NA	NA	NA
MSTRG.654|Solyc01g012550.1	0	NA	NA	NA	NA	NA
MSTRG.655|Solyc01g012560.1	0	NA	NA	NA	NA	NA
MSTRG.656|Solyc01g012570.1	0	NA	NA	NA	NA	NA
MSTRG.657|Solyc01g012580.1	0	NA	NA	NA	NA	NA
MSTRG.658|Solyc01g012590.1	0	NA	NA	NA	NA	NA
MSTRG.659|Solyc01g012600.1	0	NA	NA	NA	NA	NA
MSTRG.660|Solyc01g012610.1	0	NA	NA	NA	NA	NA
MSTRG.661|Solyc01g012630.1	0	NA	NA	NA	NA	NA
MSTRG.662|Solyc01g012640.2	0	NA	NA	NA	NA	NA
MSTRG.663|Solyc01g012650.1	0	NA	NA	NA	NA	NA
MSTRG.664|Solyc01g012670.2	0	NA	NA	NA	NA	NA
MSTRG.665|Solyc01g012680.1	0	NA	NA	NA	NA	NA
MSTRG.666|Solyc01g012690.1	0	NA	NA	NA	NA	NA
MSTRG.649|Solyc01g012700.3	853.217	-5.87165	1.72369	-3.40644	0.000658166	0.00109342
Solyc01g012710.2|Solyc01g012710.2	0	NA	NA	NA	NA	NA
Solyc01g012720.1|Solyc01g012720.1	0	NA	NA	NA	NA	NA
Solyc01g012730.1|Solyc01g012730.1	0	NA	NA	NA	NA	NA
Solyc01g012740.1|Solyc01g012740.1	0	NA	NA	NA	NA	NA
Solyc01g012750.2|Solyc01g012750.2	0	NA	NA	NA	NA	NA
Solyc01g012760.1|Solyc01g012760.1	0	NA	NA	NA	NA	NA
MSTRG.645	102.462	1.63806	0.38072	4.30253	1.6886e-05	3.14123e-05
MSTRG.644|Solyc01g014180.3	7054.39	1.11852	0.0765681	14.6081	2.49253e-48	1.53073e-47
MSTRG.646|Solyc01g014230.3	2889.56	-0.132502	0.0952909	-1.3905	0.164378	0.205955
MSTRG.647|Solyc01g014245.1	66.9272	-0.353114	0.467862	-0.754739	0.450405	0.505474
MSTRG.648|Solyc01g014250.2	256.912	-0.957329	0.334118	-2.86524	0.00416689	0.0064518
MSTRG.667|Solyc01g014270.3	550.111	-5.73755	0.436632	-13.1405	1.93037e-39	1.0242e-38
MSTRG.668|Solyc01g014320.3	1209.56	-14.4544	1.18602	-12.1873	3.63253e-34	1.74065e-33
Solyc01g014470.1|Solyc01g014470.1	17.589	1.0443	1.17973	0.885203	0.376047	0.431539
MSTRG.669|Solyc01g014375.1	1024.44	-4.27808	0.149513	-28.6134	4.57994e-180	7.36066e-179
MSTRG.670|Solyc01g014480.3	2942.61	0.103528	0.0674647	1.53456	0.124893	0.160119
Solyc01g014550.2|Solyc01g014550.2	1.19337	-1.12169	3.89073	-0.288297	0.773119	NA
Solyc01g014560.3|Solyc01g014560.3	82.2051	-3.09862	0.551419	-5.61935	1.91673e-08	4.22159e-08
MSTRG.672|Solyc01g014620.1	91.7037	2.35288	0.524734	4.48395	7.32731e-06	1.39728e-05
Solyc01g014690.2|Solyc01g014690.2	3.07394	-2.94044	2.77381	-1.06007	0.289113	0.342232
Solyc01g014700.2|Solyc01g014700.2	8.47472	-1.80279	2.00199	-0.900501	0.367853	0.423199
MSTRG.671	830.754	0.268439	0.162452	1.65242	0.0984486	0.128648
Solyc01g014730.2|Solyc01g014730.2	13.9962	1.34207	1.66968	0.803791	0.421518	0.476544
MSTRG.673|Solyc01g014490.3	2244.85	0.0460315	0.091915	0.500805	0.616509	0.665036
MSTRG.673|Solyc01g014495.1	7.9665	-2.00956	1.14494	-1.75517	0.07923	0.105077
MSTRG.675|Solyc01g014840.3	2020.78	4.04187	0.199159	20.2947	1.43346e-91	1.37428e-90
Solyc01g015000.3|Solyc01g015000.3	0	NA	NA	NA	NA	NA
MSTRG.676|Solyc01g014850.3	0.445909	-0.601332	4.03541	-0.149014	0.881543	NA
MSTRG.676|Solyc01g014860.3	4132.05	0.439051	0.0640955	6.84995	7.3876e-12	1.88515e-11
MSTRG.678	683.331	-2.65663	0.162334	-16.3652	3.38733e-60	2.41856e-59
MSTRG.679	80.7962	1.50354	0.40458	3.71631	0.000202156	0.000348873
Solyc01g015085.1|Solyc01g015085.1	3.25226	-5.91198	3.19281	-1.85165	0.0640757	0.0862211
Solyc01g016360.2|Solyc01g016360.2	4.09781	-2.1884	2.77809	-0.787736	0.430851	0.48606
Solyc01g016370.2|Solyc01g016370.2	9.45669	-2.42699	1.38745	-1.74925	0.0802484	0.106348
MSTRG.680|Solyc01g015020.3	6962.98	0.0778083	0.0642651	1.21074	0.225995	0.27488
Solyc01g016390.3|Solyc01g016390.3	5.04452	5.01904	2.02739	2.47562	0.0133005	0.0195424
Solyc01g016380.3|Solyc01g016380.3	25.3098	-0.398388	0.716403	-0.556095	0.578146	0.628769
MSTRG.682|Solyc01g016400.1	4.41668	-2.01356	3.41061	-0.590382	0.554935	0.606911
Solyc01g016413.1|Solyc01g016413.1	0	NA	NA	NA	NA	NA
MSTRG.683|Solyc01g016410.3	573.573	0.691862	0.175435	3.9437	8.02352e-05	0.000142979
MSTRG.686|Solyc01g016455.1	2614.61	-0.78413	0.149862	-5.23236	1.67357e-07	3.51106e-07
MSTRG.686|Solyc01g016460.3	23.478	-0.871368	0.716055	-1.2169	0.223642	0.272243
Solyc01g016520.1|Solyc01g016520.1	0	NA	NA	NA	NA	NA
Solyc01g016540.2|Solyc01g016540.2	5.56426	-2.77863	1.98545	-1.39949	0.161665	0.202841
MSTRG.684|Solyc01g016470.3	5339.33	0.710834	0.080422	8.83881	9.67464e-19	3.16966e-18
MSTRG.685	67.1448	-7.75949	1.17771	-6.58862	4.43931e-11	1.09815e-10
MSTRG.688	1917.67	-0.380277	0.106729	-3.56302	0.000366606	0.000620597
MSTRG.689	80.2149	-8.10398	0.971107	-8.3451	7.11564e-17	2.18622e-16
MSTRG.687	85.8639	-1.02782	0.52408	-1.96118	0.0498581	0.0681163
Solyc01g017090.2|Solyc01g017090.2	7.12052	-7.04333	1.96303	-3.58798	0.000333252	0.000565832
Solyc01g017130.1|Solyc01g017130.1	0.817432	-3.92822	3.99792	-0.982566	0.325821	NA
MSTRG.691|Solyc01g017170.1	18.2589	-8.39852	1.60181	-5.24313	1.57871e-07	3.31599e-07
MSTRG.690	40.5385	-9.55249	1.3643	-7.00174	2.52808e-12	6.56864e-12
Solyc01g017337.1|Solyc01g017337.1	0	NA	NA	NA	NA	NA
MSTRG.692|Solyc01g017220.1	447.314	-9.61169	1.39633	-6.88356	5.83736e-12	1.49517e-11
MSTRG.693	867.857	-4.15002	0.250183	-16.5879	8.52213e-62	6.18134e-61
Solyc01g017610.1|Solyc01g017610.1	1.44988	0.248073	3.38625	0.073259	0.9416	0.951975
MSTRG.694	18.0792	-8.3841	1.69585	-4.9439	7.65745e-07	1.54618e-06
Solyc01g017740.1|Solyc01g017740.1	1.28015	-4.57851	3.96512	-1.1547	0.248215	NA
MSTRG.695|Solyc01g017600.3	1463.92	-6.99355	0.307897	-22.7139	3.26248e-114	3.66121e-113
MSTRG.697|Solyc01g017730.1	26.2699	7.39765	1.43312	5.16193	2.44417e-07	5.08428e-07
MSTRG.696|Solyc01g017720.2	0.607928	0.267194	3.97778	0.0671715	0.946445	NA
MSTRG.696|Solyc01g017710.1	112.42	0.571924	0.416722	1.37243	0.169928	0.212374
MSTRG.699|Solyc01g017860.3	494.134	-0.635583	0.198312	-3.20497	0.00135078	0.00218294
MSTRG.698	204.644	-1.35402	0.244363	-5.54103	3.00697e-08	6.55531e-08
Solyc01g018020.2|Solyc01g018020.2	2.23848	3.84567	2.69062	1.42928	0.152923	0.192774
MSTRG.700|Solyc01g018010.2	222.074	-0.569586	0.272477	-2.0904	0.0365819	0.0509174
MSTRG.701|Solyc01g020190.2	40.154	1.60925	0.658454	2.44398	0.0145264	0.0212635
MSTRG.702|Solyc01g020120.2	0.813171	2.38897	3.93872	0.606536	0.544159	NA
MSTRG.702|Solyc01g020125.1	0	NA	NA	NA	NA	NA
MSTRG.702|Solyc01g020155.1	4.94054	4.98645	2.08762	2.38858	0.0169137	0.0245656
MSTRG.702|Solyc01g020160.1	1.41917	3.18633	3.12873	1.01841	0.308483	0.362669
MSTRG.702|Solyc01g020150.3	154.304	2.7088	0.353652	7.6595	1.86655e-14	5.26119e-14
MSTRG.702|Solyc01g020130.3	68.922	2.72875	0.54674	4.99095	6.00841e-07	1.22196e-06
Solyc01g020220.2|Solyc01g020220.2	226.897	-0.24502	0.232041	-1.05593	0.290999	0.344227
Solyc01g020230.3|Solyc01g020230.3	56.5093	-0.166757	0.590432	-0.282432	0.777612	0.811265
MSTRG.704|Solyc01g020285.1	150.146	-6.54164	0.616812	-10.6056	2.80758e-26	1.13823e-25
MSTRG.703|Solyc01g020240.3	1877.42	-0.484162	0.0979754	-4.94167	7.74581e-07	1.56355e-06
MSTRG.705|Solyc01g020320.3	397.096	-0.586747	0.242906	-2.41553	0.0157122	0.0229058
Solyc01g020340.2|Solyc01g020340.2	120.296	-0.286036	0.316484	-0.903793	0.366105	0.421444
MSTRG.706|Solyc01g020378.1	78.228	-0.0814588	0.429431	-0.18969	0.849552	0.873567
Solyc01g020500.2|Solyc01g020500.2	44.7378	0.0426696	0.461309	0.0924967	0.926303	0.938836
MSTRG.707|Solyc01g020440.3	2553.41	0.220848	0.0942445	2.34336	0.0191111	0.0275757
MSTRG.708|Solyc01g021600.3	524.763	5.94695	0.334038	17.8032	6.67258e-71	5.31681e-70
MSTRG.709|Solyc01g020520.3	0	NA	NA	NA	NA	NA
MSTRG.709|Solyc01g020525.1	594.884	0.33291	0.216878	1.53501	0.124781	0.159983
MSTRG.711|Solyc01g021640.3	2320.73	0.458353	0.143548	3.19303	0.00140787	0.00227105
Solyc01g021720.1|Solyc01g021720.1	11.6276	-0.365972	0.943101	-0.388052	0.697977	0.739708
MSTRG.710|Solyc01g021670.3	0	NA	NA	NA	NA	NA
MSTRG.710|Solyc01g021675.1	3212.86	-0.387852	0.0808818	-4.7953	1.62433e-06	3.21687e-06
MSTRG.712|Solyc01g022740.3	1170.5	-1.49459	0.153248	-9.75279	1.79464e-22	6.58416e-22
MSTRG.714	511.077	0.0857365	0.162895	0.526331	0.598658	0.648312
MSTRG.713|Solyc01g022750.3	6462.94	0.0626346	0.0751809	0.833118	0.404778	0.460243
Solyc01g034080.1|Solyc01g034080.1	17.1148	-0.805272	1.10208	-0.730686	0.464971	0.519775
MSTRG.716	351.241	0.296315	0.221636	1.33694	0.181241	0.224997
MSTRG.715|Solyc01g034020.3	10535.2	-0.602581	0.0521506	-11.5546	6.99326e-31	3.13255e-30
MSTRG.717|Solyc01g034150.3	3255.77	0.275457	0.117599	2.34235	0.0191627	0.0276397
MSTRG.717|Solyc01g034155.1	1.1486	-1.53174	2.19882	-0.696621	0.48604	NA
MSTRG.718|Solyc01g028930.3	2868.59	-0.193709	0.143253	-1.35221	0.176307	0.219416
MSTRG.719|Solyc01g028935.1	3.29676	0.0147101	2.19459	0.00670288	0.994652	0.99544
MSTRG.720|Solyc01g028900.3	6084.17	0.739261	0.0789298	9.36606	7.52921e-21	2.63681e-20
MSTRG.721|Solyc01g028870.3	5152.44	-2.86298	0.0947124	-30.2281	1.01123e-200	1.80455e-199
MSTRG.723|Solyc01g028830.3	4197.38	0.153984	0.0643227	2.39393	0.016669	0.0242301
MSTRG.722|Solyc01g028860.3	43347.7	0.180275	0.0570857	3.15797	0.00158872	0.00255146
Solyc01g028800.2|Solyc01g028800.2	182.149	4.75944	0.476396	9.99051	1.67718e-23	6.33195e-23
MSTRG.727|Solyc01g028805.1	1358.71	-7.54364	0.27608	-27.3241	2.1963e-164	3.26648e-163
MSTRG.728|Solyc01g044240.3	2248.98	-1.45352	0.223209	-6.51193	7.41904e-11	1.81744e-10
MSTRG.725|Solyc01g044270.3	2015.63	-0.363571	0.0805512	-4.51354	6.37539e-06	1.22014e-05
MSTRG.726|Solyc01g044340.3	50.0806	8.32951	3.90728	2.13179	0.033024	0.04622
MSTRG.726|Solyc01g044350.3	0.793766	2.34215	3.93977	0.59449	0.552184	NA
MSTRG.726|Solyc01g044307.1	1781	0.798831	0.105014	7.60693	2.8068e-14	7.86047e-14
MSTRG.724|Solyc01g028810.3	114210	-2.45532	0.0532717	-46.0904	0	0
Solyc01g044372.1|Solyc01g044372.1	0.672457	-3.61093	4.01999	-0.898245	0.369055	NA
Solyc01g044370.2|Solyc01g044370.2	28.9954	-4.34506	1.05412	-4.12198	3.75622e-05	6.84305e-05
Solyc01g044371.1|Solyc01g044371.1	28.663	-4.00061	1.08201	-3.69739	0.00021783	0.000375019
MSTRG.729	1354.73	0.468131	0.349548	1.33924	0.180491	0.224202
Solyc01g044540.1|Solyc01g044540.1	8.75738	0.511106	1.07453	0.475656	0.63432	0.681504
MSTRG.733|Solyc01g047597.1	0	NA	NA	NA	NA	NA
MSTRG.734|Solyc01g048590.2	41.0216	-5.99124	1.292	-4.63719	3.53185e-06	6.85685e-06
MSTRG.732|Solyc01g044490.3	824.153	-1.00729	0.72216	-1.39483	0.163068	0.204398
MSTRG.732|Solyc01g044480.3	1403.36	0.391305	0.262291	1.49187	0.135732	0.172788
MSTRG.730|Solyc01g044360.3	33141.3	0.141061	0.0638369	2.20971	0.0271252	0.0383712
MSTRG.735|Solyc01g049650.3	7217.85	0.374345	0.0748778	4.99941	5.75047e-07	1.17094e-06
MSTRG.736|Solyc01g049685.1	0.0874474	-0.56835	4.08047	-0.139285	0.889225	NA
MSTRG.736|Solyc01g049680.3	9430.01	0.49298	0.0511563	9.63674	5.59341e-22	2.02687e-21
MSTRG.736|Solyc01g049690.3	102.402	-0.629677	0.338255	-1.86155	0.0626671	0.0844972
MSTRG.737|Solyc01g049770.3	566.712	-2.41533	0.168783	-14.3103	1.88692e-46	1.12773e-45
Solyc01g049840.1|Solyc01g049840.1	3.13104	-1.86604	3.6494	-0.511328	0.609122	0.658111
Solyc01g049810.3|Solyc01g049810.3	208.618	-1.76675	0.252489	-6.99732	2.609e-12	6.77493e-12
Solyc01g049820.2|Solyc01g049820.2	16.6235	-1.6469	1.45983	-1.12814	0.259259	0.310526
Solyc01g049825.1|Solyc01g049825.1	11.1425	-3.46787	1.18087	-2.9367	0.00331725	0.00518184
MSTRG.738	242.801	1.01411	0.225224	4.50264	6.71131e-06	1.28258e-05
MSTRG.739|Solyc01g049880.3	763.383	-2.5485	0.248288	-10.2643	1.02065e-24	3.97264e-24
MSTRG.742|Solyc01g049920.1	73.6428	5.17473	0.725743	7.13025	1.00187e-12	2.64908e-12
MSTRG.741	876.513	3.02814	0.233062	12.9929	1.34303e-38	7.00659e-38
MSTRG.740|Solyc01g049910.3	418.239	-0.073155	0.232856	-0.314164	0.753396	0.789323
MSTRG.740|Solyc01g049912.1	8.56843	-0.350849	1.13431	-0.309305	0.75709	0.792754
MSTRG.740|Solyc01g049914.1	5.55359	-0.0590614	1.42279	-0.041511	0.966888	0.972868
MSTRG.744|Solyc01g049925.1	145.177	2.37792	0.409701	5.80403	6.47383e-09	1.45993e-08
MSTRG.743|Solyc01g049895.1	0	NA	NA	NA	NA	NA
MSTRG.743|Solyc01g049890.3	19620.1	-0.133256	0.0545371	-2.44341	0.0145493	0.0212936
MSTRG.745	29.0397	0.241988	0.684268	0.353645	0.723605	0.762721
Solyc01g050020.2|Solyc01g050020.2	1.82612	-5.07653	3.79657	-1.33713	0.181179	0.22493
MSTRG.747|Solyc01g049975.1	555.142	-0.216465	0.202512	-1.0689	0.285115	0.337934
MSTRG.747|Solyc01g050010.3	0	NA	NA	NA	NA	NA
MSTRG.748|Solyc01g050040.3	917.504	1.12261	0.154559	7.26327	3.77844e-13	1.0166e-12
MSTRG.746|Solyc01g049960.3	9204.91	-1.11043	0.0738167	-15.0431	3.83381e-51	2.45035e-50
Solyc01g056260.1|Solyc01g056260.1	40.4036	-9.5463	1.42776	-6.68621	2.29021e-11	5.737e-11
Solyc01g056270.2|Solyc01g056270.2	80.6187	-6.70364	0.900313	-7.4459	9.62825e-14	2.64665e-13
Solyc01g056310.3|Solyc01g056310.3	80.0695	-10.539	1.26628	-8.32283	8.58892e-17	2.63034e-16
MSTRG.749|Solyc01g050047.1	182.28	-0.465687	0.882668	-0.52759	0.597784	0.647445
MSTRG.749|Solyc01g050070.3	1135.53	-0.298495	0.110239	-2.70769	0.00677523	0.0102689
MSTRG.749|Solyc01g050075.1	77.4355	-0.115962	0.418553	-0.277054	0.781739	0.815025
MSTRG.750|Solyc01g050050.1	6.48798	-0.244317	1.22577	-0.199318	0.842014	0.867262
MSTRG.751|Solyc01g056320.1	868.733	0.329156	0.191273	1.72087	0.0852746	0.11257
MSTRG.752|Solyc01g056340.3	2306.4	-0.84813	0.0912884	-9.29066	1.53335e-20	5.31868e-20
MSTRG.754	1067.88	-0.579639	0.107752	-5.37938	7.47436e-08	1.59688e-07
MSTRG.753|Solyc01g056480.2	323.346	-1.40196	0.187915	-7.46062	8.61149e-14	2.37158e-13
MSTRG.755|Solyc01g056520.3	4657.65	0.19911	0.0630631	3.15731	0.00159233	0.00255695
Solyc01g056580.3|Solyc01g056580.3	45.0355	1.06268	0.517413	2.05384	0.0399911	0.0553489
MSTRG.756|Solyc01g056570.3	6634.93	-0.519043	0.0846556	-6.13123	8.72023e-10	2.0464e-09
MSTRG.757|Solyc01g056625.1	1002.59	-0.381418	0.201011	-1.8975	0.0577619	0.0782613
MSTRG.757|Solyc01g056620.3	10.2482	-0.754179	1.04086	-0.724572	0.468715	0.52343
MSTRG.758|Solyc01g056655.1	1410.03	-0.732044	0.144929	-5.05107	4.39352e-07	9.00227e-07
MSTRG.760|Solyc01g056690.3	5446.29	-2.29218	0.0582896	-39.324	0	0
MSTRG.759|Solyc01g056720.3	3056.89	0.243805	0.0767101	3.17827	0.00148158	0.00238576
Solyc01g056725.1|Solyc01g056725.1	115.065	-0.554929	0.295902	-1.87538	0.0607403	0.0820535
MSTRG.762|Solyc01g056730.2	652.229	0.144609	0.218949	0.660469	0.508953	0.56296
MSTRG.762|Solyc01g056750.1	24.9083	0.0897644	0.726726	0.123519	0.901696	0.918001
MSTRG.762|Solyc01g056760.3	13.5886	0.279803	0.771315	0.362761	0.716784	0.756916
MSTRG.762|Solyc01g056770.1	2.8347	-1.13432	1.65616	-0.684909	0.493401	0.547723
MSTRG.763|Solyc01g056830.3	0	NA	NA	NA	NA	NA
MSTRG.763|Solyc01g056810.3	579.569	-0.0740471	0.156925	-0.471864	0.637024	0.684128
Solyc01g056887.1|Solyc01g056887.1	0	NA	NA	NA	NA	NA
Solyc01g056890.1|Solyc01g056890.1	0	NA	NA	NA	NA	NA
MSTRG.766|Solyc01g056850.3	3842.98	1.99407	0.157121	12.6913	6.60845e-37	3.33796e-36
MSTRG.761|Solyc01g056780.3	30054.2	-6.62537	0.0774908	-85.4987	0	0
Solyc01g056790.3|Solyc01g056790.3	211.873	-0.589774	0.308347	-1.91269	0.0557872	0.0757367
Solyc01g056795.1|Solyc01g056795.1	1.1486	-1.53174	2.19882	-0.696621	0.48604	NA
MSTRG.765	1781.5	0.254725	0.143127	1.77972	0.0751221	0.100045
MSTRG.767|Solyc01g056990.3	220.535	2.02205	0.247561	8.16788	3.13846e-16	9.4296e-16
MSTRG.764|Solyc01g056940.3	40159.5	0.227195	0.077074	2.94776	0.00320087	0.00500801
MSTRG.768|Solyc01g057040.3	3460.39	-1.16609	0.0712135	-16.3746	2.90326e-60	2.07461e-59
MSTRG.768|Solyc01g057020.3	2.93748	-2.3689	1.67262	-1.41628	0.156694	0.197125
MSTRG.769|Solyc01g057030.1	11.8613	-1.20348	1.1544	-1.04252	0.297171	0.350863
Solyc01g057160.1|Solyc01g057160.1	8.11379	-0.593096	1.06264	-0.558134	0.576753	0.627537
MSTRG.770|Solyc01g057090.3	1549.18	1.0859	0.108688	9.99097	1.66945e-23	6.30365e-23
MSTRG.771|Solyc01g057200.3	3258.74	-4.21309	0.103676	-40.6371	0	0
Solyc01g057220.3|Solyc01g057220.3	15.8347	2.74683	1.1084	2.47819	0.013205	0.0194065
MSTRG.773	136.039	2.52918	0.355901	7.10642	1.19089e-12	3.14011e-12
MSTRG.774|Solyc01g057260.3	687.967	-6.81094	0.283647	-24.012	2.08208e-127	2.54318e-126
Solyc01g057300.2|Solyc01g057300.2	4.19062	-3.339	3.36759	-0.991511	0.321436	0.375599
MSTRG.775|Solyc01g057270.3	281.094	2.29316	0.489733	4.68246	2.83446e-06	5.53696e-06
MSTRG.775|Solyc01g057275.1	4.63084	1.43593	2.17463	0.660311	0.509054	0.563025
MSTRG.772|Solyc01g057210.3	7409.85	-1.96015	0.0712506	-27.5106	1.31005e-166	1.97274e-165
MSTRG.776|Solyc01g057310.3	4.59717	-6.40965	2.90942	-2.20307	0.0275899	0.0389808
MSTRG.776|Solyc01g057320.2	2645.23	0.987062	0.133217	7.40941	1.26866e-13	3.47295e-13
MSTRG.777	88.3265	-6.78269	0.711279	-9.5359	1.48592e-21	5.32553e-21
Solyc01g057430.3|Solyc01g057430.3	63.116	-0.702094	0.455563	-1.54116	0.123279	0.15818
MSTRG.779|Solyc01g057340.3	1103.33	-0.363598	0.129579	-2.80599	0.00501625	0.00771091
Solyc01g057440.3|Solyc01g057440.3	64.8675	-0.574562	0.470454	-1.22129	0.221975	0.270425
MSTRG.778|Solyc01g057460.3	663.302	1.0142	0.218345	4.64494	3.40174e-06	6.60957e-06
Solyc01g057477.1|Solyc01g057477.1	18.5672	2.73699	1.09467	2.50029	0.0124091	0.0182915
Solyc01g057490.3|Solyc01g057490.3	33.5109	2.35467	0.637048	3.69623	0.000218829	0.000376665
MSTRG.781|Solyc01g057480.2	791.645	-2.38217	0.14822	-16.0719	4.01656e-58	2.8044e-57
MSTRG.781|Solyc01g057473.1	3.19306	-1.99207	1.73742	-1.14656	0.251562	0.302256
MSTRG.781|Solyc01g057475.1	2.8602	-5.73481	3.268	-1.75484	0.0792868	0.105142
MSTRG.782	152.884	1.9241	0.370368	5.19511	2.04601e-07	4.27516e-07
MSTRG.784	74.0942	0.74573	0.608362	1.2258	0.220274	0.268587
Solyc01g057600.3|Solyc01g057600.3	17.8637	-8.37506	1.70748	-4.90493	9.3462e-07	1.87745e-06
MSTRG.786|Solyc01g057570.3	889.621	0.471244	0.136012	3.46474	0.000530752	0.000887419
MSTRG.785|Solyc01g057520.3	4880.42	-0.132473	0.122707	-1.07959	0.280325	0.332974
MSTRG.788	277.201	1.39271	0.257094	5.41711	6.05687e-08	1.29906e-07
MSTRG.788|Solyc01g057640.1	5.75878	1.72977	1.53747	1.12508	0.260555	0.311852
MSTRG.787	144.213	-0.018596	0.300282	-0.0619285	0.95062	0.959704
Solyc01g057705.1|Solyc01g057705.1	2.79195	-1.82706	3.72128	-0.490976	0.623443	0.671315
MSTRG.789	104.576	2.25447	0.917087	2.45829	0.01396	0.0204797
MSTRG.790	34.707	0.99744	1.16477	0.856341	0.391809	0.447652
MSTRG.791|Solyc01g057760.3	11599.7	-0.088244	0.0570965	-1.54552	0.12222	0.15692
MSTRG.792	0.245067	-2.4919	4.08047	-0.61069	0.541405	NA
MSTRG.796|Solyc01g057773.1	0	NA	NA	NA	NA	NA
MSTRG.796|Solyc01g057770.3	5367.73	0.644978	0.166919	3.86402	0.000111537	0.000196685
MSTRG.794|Solyc01g057805.1	29.3492	2.04038	1.52628	1.33684	0.181276	0.225029
MSTRG.795	48.3938	0.201324	0.501894	0.401129	0.688325	0.731115
MSTRG.793|Solyc01g057780.3	9520.59	-3.31022	0.085684	-38.6329	0	0
MSTRG.798	16.404	2.16496	1.55227	1.3947	0.163105	0.204435
MSTRG.800	111.124	-0.281869	0.513326	-0.549104	0.582934	0.633508
MSTRG.801	519.49	0.9432	0.320424	2.9436	0.00324424	0.00507347
MSTRG.799|Solyc01g057840.3	207.171	0.63528	0.267813	2.3721	0.0176873	0.0256231
MSTRG.799|Solyc01g057850.3	3690.75	0.531123	0.0815146	6.51568	7.23619e-11	1.7738e-10
MSTRG.804|Solyc01g057910.3	263.275	2.93149	0.415433	7.05647	1.7079e-12	4.47311e-12
MSTRG.803	58.8456	-10.0887	1.49806	-6.73453	1.64459e-11	4.14045e-11
MSTRG.802|Solyc01g057900.3	6614.47	0.20936	0.0626603	3.34119	0.000834202	0.00137357
MSTRG.807|Solyc01g058030.2	44.7012	-2.55536	0.464383	-5.50269	3.74032e-08	8.1107e-08
MSTRG.808|Solyc01g058040.1	25.0515	-1.02583	1.13078	-0.907194	0.364304	0.419553
MSTRG.805|Solyc01g058100.2	340.455	2.85222	0.250895	11.3682	6.02403e-30	2.64435e-29
MSTRG.806|Solyc01g058010.3	2578.67	0.882561	0.0950392	9.28629	1.59763e-20	5.53802e-20
MSTRG.806|Solyc01g058020.3	69.2287	0.802759	0.437085	1.83662	0.0662664	0.0890018
MSTRG.797|Solyc01g057830.3	69236.6	-7.54003	0.0713335	-105.701	0	0
MSTRG.810|Solyc01g058170.3	1.57405	3.34074	3.92332	0.85151	0.394486	0.450187
MSTRG.810|Solyc01g058160.3	677.878	-3.79392	0.244458	-15.5197	2.55309e-54	1.69682e-53
MSTRG.809|Solyc01g058140.3	6101.08	-0.695436	0.0799888	-8.69416	3.4941e-18	1.12148e-17
MSTRG.812|Solyc01g058190.3	3984.72	-2.90722	0.106104	-27.3997	2.76235e-165	4.13386e-164
MSTRG.813|Solyc01g058200.3	97.2672	-3.25284	0.466363	-6.97492	3.06041e-12	7.91998e-12
MSTRG.811	608.383	-0.837286	0.206357	-4.05747	4.96071e-05	8.96165e-05
MSTRG.814|Solyc01g058260.3	6485.08	-1.1395	0.101796	-11.194	4.36499e-29	1.88704e-28
MSTRG.819|Solyc01g058320.3	1522.51	0.766984	0.168161	4.561	5.09098e-06	9.79274e-06
MSTRG.818	58.9317	-0.803254	0.554183	-1.44944	0.147215	0.186244
MSTRG.817|Solyc01g058350.1	496.826	-2.72236	0.189841	-14.3403	1.22591e-46	7.3599e-46
MSTRG.815|Solyc01g058270.3	1594.33	-0.292506	0.122421	-2.38934	0.0168785	0.0245171
MSTRG.816|Solyc01g058280.3	5053.52	-0.0690721	0.0870888	-0.793122	0.427707	0.482738
MSTRG.820|Solyc01g058390.3	5057.29	0.105794	0.0842145	1.25625	0.209027	0.256027
MSTRG.822|Solyc01g058470.1	123.047	0.338229	0.290459	1.16446	0.244236	0.294407
MSTRG.823	100.886	-0.446962	0.375177	-1.19134	0.233521	0.282983
MSTRG.824	118.155	-0.56918	0.570707	-0.997324	0.318607	0.372852
MSTRG.825|Solyc01g058500.3	112.971	-0.38388	0.581115	-0.660592	0.508874	0.562902
MSTRG.821|Solyc01g058450.3	4057.34	-0.226821	0.098605	-2.30029	0.0214315	0.030745
Solyc01g058540.3|Solyc01g058540.3	14.8705	0.762048	1.14322	0.666578	0.505042	0.55929
Solyc01g058520.3|Solyc01g058520.3	203.992	-0.268777	0.227986	-1.17892	0.238431	0.288366
Solyc01g058530.3|Solyc01g058530.3	391.806	-0.167973	0.175322	-0.958084	0.33802	0.392642
MSTRG.828|Solyc01g058675.1	0.437237	1.49979	3.96573	0.378189	0.70529	NA
MSTRG.827	677.641	1.56066	0.289482	5.39123	6.99773e-08	1.49722e-07
MSTRG.826|Solyc01g058670.3	6318.02	0.775925	0.0828059	9.37041	7.22484e-21	2.53156e-20
MSTRG.829|Solyc01g058720.3	2018.36	-2.70099	0.214776	-12.5758	2.86724e-36	1.43261e-35
MSTRG.832|Solyc01g058733.1	4.15059	0.131491	2.06353	0.0637217	0.949192	0.958518
MSTRG.831|Solyc01g058730.3	9348.24	0.378677	0.0795054	4.7629	1.90826e-06	3.76541e-06
MSTRG.831|Solyc01g058735.1	5.81359	0.280741	1.27482	0.220221	0.825699	0.853167
Solyc01g059847.1|Solyc01g059847.1	0	NA	NA	NA	NA	NA
Solyc01g059850.3|Solyc01g059850.3	1.55263	-4.85474	3.95502	-1.22749	0.21964	0.267851
MSTRG.830|Solyc01g059830.3	3326.07	-0.545304	0.0930865	-5.85803	4.68379e-09	1.06349e-08
MSTRG.833|Solyc01g059860.3	5768.54	-0.762511	0.09502	-8.02475	1.01735e-15	3.00358e-15
MSTRG.834|Solyc01g059870.4	10616	-2.30915	0.0722389	-31.9654	3.30121e-224	6.40861e-223
MSTRG.835|Solyc01g059900.3	89.4338	3.87834	0.500276	7.7524	9.01716e-15	2.56922e-14
MSTRG.836|Solyc01g059880.3	9845.54	0.162267	0.0581936	2.78841	0.00529681	0.00811677
MSTRG.838|Solyc01g059920.3	1862.35	-1.2298	0.0956193	-12.8615	7.41518e-38	3.81743e-37
Solyc01g059950.1|Solyc01g059950.1	15.9618	3.23321	1.35436	2.38726	0.0169746	0.0246512
MSTRG.839|Solyc01g059965.1	9019	10.2691	0.313827	32.7221	7.58522e-235	1.54489e-233
MSTRG.841|Solyc01g059990.3	63.9467	8.68139	1.28954	6.73215	1.67171e-11	4.20712e-11
MSTRG.841|Solyc01g059967.1	0	NA	NA	NA	NA	NA
MSTRG.842|Solyc01g060020.3	9008.7	15.8204	1.1853	13.3473	1.22898e-40	6.64833e-40
MSTRG.842|Solyc01g060010.2	0	NA	NA	NA	NA	NA
MSTRG.837|Solyc01g059930.3	11202.3	0.0710809	0.0834047	0.852241	0.39408	0.449898
MSTRG.840|Solyc01g060030.3	4276.73	0.134743	0.0803696	1.67654	0.093632	0.12282
MSTRG.844|Solyc01g060070.3	454.461	0.161772	0.203063	0.796662	0.425647	0.480761
MSTRG.843|Solyc01g060040.3	8.64586	-1.57496	1.01026	-1.55896	0.119005	0.153215
MSTRG.843|Solyc01g060050.2	5091.39	-0.621856	0.0858698	-7.24185	4.42607e-13	1.18844e-12
MSTRG.845|Solyc01g060130.3	1418.6	0.897514	0.117184	7.65902	1.8736e-14	5.27938e-14
MSTRG.847|Solyc01g060080.3	4801.83	-0.397613	0.0675028	-5.89031	3.85472e-09	8.78551e-09
MSTRG.848|Solyc01g060085.1	719.92	-6.7007	0.256177	-26.1565	8.30471e-151	1.15482e-149
MSTRG.849|Solyc01g060170.3	10712	-0.937385	0.0675707	-13.8727	9.27777e-44	5.30576e-43
MSTRG.849|Solyc01g060140.3	6.75026	-0.837945	1.30215	-0.643509	0.519894	0.573388
MSTRG.850|Solyc01g060160.1	8.81755	0.621622	1.57035	0.395848	0.692217	0.734425
Solyc01g060200.2|Solyc01g060200.2	24.2891	1.60526	1.5623	1.02749	0.304188	0.358159
MSTRG.851|Solyc01g060215.1	0	NA	NA	NA	NA	NA
MSTRG.851|Solyc01g060205.1	315.404	0.255599	0.198068	1.29046	0.19689	0.242505
MSTRG.851|Solyc01g060210.3	16.89	1.2542	0.909335	1.37925	0.167816	0.209873
MSTRG.846|Solyc01g060180.3	16740	-1.92329	0.0847541	-22.6926	5.29762e-114	5.93504e-113
MSTRG.852|Solyc01g060240.3	2011	-2.49362	0.0840095	-29.6827	1.28605e-193	2.21308e-192
MSTRG.853|Solyc01g060260.3	261.093	5.2394	0.428181	12.2364	1.98658e-34	9.55564e-34
MSTRG.853|Solyc01g060245.1	1090.98	-0.439008	0.138335	-3.17351	0.0015061	0.00242376
MSTRG.853|Solyc01g060250.2	4.16198	-0.00248401	1.86516	-0.0013318	0.998937	0.99905
MSTRG.854|Solyc01g060280.3	1825.36	0.271129	0.100548	2.69651	0.00700694	0.0106044
MSTRG.855|Solyc01g060410.3	1.29156	1.78932	2.67919	0.667859	0.504224	NA
MSTRG.855|Solyc01g060415.1	1810.74	2.23275	0.128487	17.3773	1.22661e-67	9.43641e-67
MSTRG.856|Solyc01g060420.2	0.608706	-3.48272	4.03033	-0.864129	0.387517	NA
Solyc01g060460.2|Solyc01g060460.2	21.9644	7.14175	1.71157	4.17263	3.01106e-05	5.5128e-05
Solyc01g060455.1|Solyc01g060455.1	5.62947	2.22352	3.33294	0.667133	0.504687	0.559012
Solyc01g060450.3|Solyc01g060450.3	159.795	1.39937	0.330119	4.23898	2.24536e-05	4.14035e-05
Solyc01g060490.3|Solyc01g060490.3	17.911	4.35768	1.25404	3.47492	0.000511006	0.000855483
MSTRG.858|Solyc01g065495.1	1586.07	-0.578269	0.0996368	-5.80377	6.48415e-09	1.46213e-08
MSTRG.858|Solyc01g065490.3	5.35024	-0.983218	1.40257	-0.701013	0.483295	0.537765
MSTRG.859|Solyc01g065500.3	544.117	1.1575	0.244878	4.72683	2.28047e-06	4.47952e-06
MSTRG.857|Solyc01g060470.3	17969.9	0.0604887	0.0519737	1.16383	0.244491	0.294661
MSTRG.860|Solyc01g065510.2	2649.37	1.84463	0.212816	8.66773	4.40825e-18	1.41079e-17
MSTRG.861|Solyc01g065540.3	7857.16	1.52774	0.128438	11.8948	1.25922e-32	5.84901e-32
MSTRG.862|Solyc01g065530.3	2058.48	2.63381	0.23324	11.2923	1.43275e-29	6.24997e-29
MSTRG.863|Solyc01g065550.3	1273.76	0.112463	0.113361	0.99208	0.321159	0.375357
MSTRG.864|Solyc01g065560.3	1393.88	0.573724	0.113293	5.06408	4.10374e-07	8.42282e-07
MSTRG.865|Solyc01g065680.2	83.7776	0.791039	0.395152	2.00186	0.0452999	0.0622448
MSTRG.868|Solyc01g065690.3	1515.74	0.24689	0.159585	1.54707	0.121846	0.156463
MSTRG.867|Solyc01g065570.2	2.79798	3.07285	2.1295	1.44299	0.149022	0.188323
MSTRG.866|Solyc01g065580.3	5706.44	0.262654	0.090886	2.88992	0.00385334	0.00598821
MSTRG.869|Solyc01g065700.3	8405	4.10356	0.409875	10.0117	1.35379e-23	5.12563e-23
MSTRG.870|Solyc01g065710.3	333.288	-0.413451	0.230849	-1.79101	0.0732922	0.0977893
MSTRG.871|Solyc01g065740.3	182.278	4.03252	0.496433	8.12299	4.54837e-16	1.35918e-15
MSTRG.873	152.682	-1.8011	0.345022	-5.22024	1.78693e-07	3.74266e-07
Solyc01g065770.2|Solyc01g065770.2	21.8436	-0.253338	0.998803	-0.253641	0.799773	0.830886
Solyc01g065780.1|Solyc01g065780.1	7.40666	-0.811564	1.41854	-0.572113	0.567246	0.618563
Solyc01g065790.1|Solyc01g065790.1	13.3477	-2.29255	1.51035	-1.51789	0.129042	0.164992
Solyc01g065820.1|Solyc01g065820.1	0.7352	-3.79016	4.00695	-0.945896	0.344202	NA
Solyc01g065810.2|Solyc01g065810.2	14.9709	-1.9014	1.45193	-1.30957	0.190343	0.23514
MSTRG.872|Solyc01g065720.3	4903.2	-0.167058	0.0738283	-2.2628	0.0236483	0.033728
MSTRG.875|Solyc01g065840.3	1366.35	0.613036	0.137854	4.447	8.7078e-06	1.65056e-05
MSTRG.876|Solyc01g066040.2	59.817	3.41157	0.889	3.83753	0.000124278	0.000218295
Solyc01g066020.2|Solyc01g066020.2	3.35033	-5.96324	3.11841	-1.91227	0.0558413	0.0758063
MSTRG.874|Solyc01g065980.3	3689.23	1.34854	0.193871	6.95586	3.50414e-12	9.04447e-12
MSTRG.877|Solyc01g066050.3	9110.25	0.324347	0.0705117	4.59991	4.22683e-06	8.16962e-06
Solyc01g066200.1|Solyc01g066200.1	15.0227	-8.1212	1.53735	-5.28261	1.27356e-07	2.68694e-07
MSTRG.881	69.0429	4.93215	0.697138	7.07485	1.49609e-12	3.92858e-12
MSTRG.878|Solyc01g066060.3	961.73	0.430367	0.142456	3.02105	0.00251897	0.00397465
MSTRG.880	506.449	-7.69584	0.347117	-22.1707	6.58419e-109	7.11199e-108
MSTRG.882|Solyc01g066260.2	187.989	-2.56339	0.318596	-8.04588	8.56255e-16	2.53559e-15
Solyc01g066270.3|Solyc01g066270.3	53.4833	-4.93956	0.615687	-8.02285	1.03323e-15	3.04945e-15
MSTRG.883|Solyc01g066290.2	341.237	-1.38281	0.263241	-5.253	1.49638e-07	3.1463e-07
MSTRG.885|Solyc01g066340.3	271.597	-0.125374	0.212147	-0.590976	0.554537	0.606525
MSTRG.886	953.064	0.251993	0.138722	1.81654	0.069288	0.0928157
MSTRG.884|Solyc01g066430.3	4982.59	4.93656	0.219199	22.5209	2.58958e-112	2.86964e-111
MSTRG.888|Solyc01g066310.3	10213.9	0.594065	0.0676737	8.77838	1.65844e-18	5.39151e-18
MSTRG.889|Solyc01g066450.3	496.58	3.89481	0.352279	11.056	2.04958e-28	8.72263e-28
MSTRG.887|Solyc01g066440.3	772.838	-1.64575	0.206653	-7.96386	1.66748e-15	4.89139e-15
MSTRG.891|Solyc01g066453.1	0	NA	NA	NA	NA	NA
MSTRG.891|Solyc01g066457.1	653.732	-4.2753	0.24484	-17.4616	2.81069e-68	2.17554e-67
Solyc01g066490.2|Solyc01g066490.2	12.9011	-4.0285	1.29935	-3.10039	0.00193265	0.00308085
Solyc01g066515.1|Solyc01g066515.1	7.98747	-0.553872	2.03693	-0.271915	0.785688	0.818562
Solyc01g066510.2|Solyc01g066510.2	28.1005	-1.49126	0.671352	-2.22128	0.0263323	0.0373213
Solyc01g066513.1|Solyc01g066513.1	4.0033	-6.22101	3.03431	-2.05022	0.0403428	0.0558152
MSTRG.890|Solyc01g066480.3	2907.85	-0.542192	0.0909167	-5.96362	2.46715e-09	5.67818e-09
MSTRG.892|Solyc01g066520.3	2347.42	1.28213	0.147285	8.70506	3.17399e-18	1.01972e-17
MSTRG.894|Solyc01g066525.1	69.824	1.01288	0.457365	2.21459	0.0267883	0.0379087
MSTRG.895|Solyc01g066560.3	357.116	2.26026	0.24502	9.22477	2.84157e-20	9.76578e-20
MSTRG.893|Solyc01g066570.3	175.153	-0.462974	0.426106	-1.08652	0.277248	0.329659
MSTRG.896|Solyc01g066590.3	6355.11	-1.44901	0.0720858	-20.1012	7.2092e-90	6.8374e-89
Solyc01g066620.3|Solyc01g066620.3	111.277	2.40556	0.509284	4.72342	2.31915e-06	4.5528e-06
MSTRG.897|Solyc01g066600.3	0	NA	NA	NA	NA	NA
MSTRG.898|Solyc01g066610.3	1340.22	-0.627119	0.0900933	-6.96077	3.38413e-12	8.73896e-12
MSTRG.899|Solyc01g066640.2	574.094	2.18814	0.171955	12.7251	4.29032e-37	2.17618e-36
Solyc01g066680.3|Solyc01g066680.3	15.8175	-4.10886	0.885885	-4.63815	3.51545e-06	6.82599e-06
MSTRG.902|Solyc01g066700.3	279.384	0.763765	0.204926	3.72704	0.000193745	0.000334881
MSTRG.902|Solyc01g066710.3	0	NA	NA	NA	NA	NA
MSTRG.900|Solyc01g066690.3	4844.64	-0.0113907	0.0830474	-0.137159	0.890905	0.909144
MSTRG.901|Solyc01g066720.3	2972.22	0.884515	0.0835526	10.5863	3.44826e-26	1.39541e-25
MSTRG.903|Solyc01g066760.2	146.24	0.682759	0.324692	2.10279	0.0354839	0.0494723
Solyc01g066770.3|Solyc01g066770.3	136.394	0.608411	0.293575	2.07242	0.0382263	0.0530698
MSTRG.907|Solyc01g066820.3	728.851	2.39779	0.21363	11.224	3.10821e-29	1.34745e-28
MSTRG.904|Solyc01g066740.3	4623.45	-0.69254	0.108215	-6.39964	1.55745e-10	3.76519e-10
MSTRG.905|Solyc01g066730.3	12.6797	-0.358908	1.09375	-0.328145	0.742802	0.780104
MSTRG.908|Solyc01g066830.3	1415.99	-0.0547065	0.105034	-0.520845	0.602475	0.651913
MSTRG.911|Solyc01g066850.3	559.308	4.03286	0.354259	11.3839	5.02844e-30	2.21208e-29
MSTRG.913|Solyc01g066865.1	1.15549	1.58208	2.78446	0.568183	0.569911	NA
MSTRG.912|Solyc01g066860.3	2710.89	0.497691	0.0910735	5.46472	4.63648e-08	1.00073e-07
MSTRG.906|Solyc01g066840.3	19675.3	0.068616	0.0922576	0.743743	0.457032	0.512239
MSTRG.910|Solyc01g066870.3	3903.2	-0.491388	0.0759857	-6.46684	1.00073e-10	2.44023e-10
Solyc01g066890.1|Solyc01g066890.1	6.77825	0.942033	1.41275	0.666806	0.504896	0.559173
MSTRG.909|Solyc01g066880.3	2063.82	-1.18646	0.0822803	-14.4197	3.88801e-47	2.34964e-46
MSTRG.914|Solyc01g066910.3	207.231	3.60169	0.292094	12.3306	6.19915e-35	3.01576e-34
MSTRG.916|Solyc01g066900.3	1398.51	0.95456	0.158179	6.03469	1.59265e-09	3.69953e-09
MSTRG.915|Solyc01g066940.3	1003.28	2.13715	0.160038	13.354	1.1223e-40	6.07866e-40
MSTRG.917	233.547	0.0555023	0.243267	0.228154	0.819526	0.848152
MSTRG.923	1866.29	-0.564182	0.0944346	-5.97432	2.31059e-09	5.32431e-09
MSTRG.919|Solyc01g067000.3	4065.16	0.71427	0.100883	7.08017	1.43983e-12	3.78483e-12
MSTRG.920|Solyc01g067010.3	692.581	0.41624	0.309396	1.34533	0.178518	0.221939
MSTRG.921|Solyc01g067020.3	186.695	1.77515	0.499684	3.55253	0.000381539	0.000644929
MSTRG.922|Solyc01g067030.2	241.715	0.236781	0.274149	0.863693	0.387756	0.443614
MSTRG.925|Solyc01g067080.3	561.185	0.801094	0.205562	3.89709	9.73545e-05	0.000172455
MSTRG.924|Solyc01g067070.3	3209.36	-0.30229	0.109221	-2.76769	0.00564553	0.00862722
MSTRG.926|Solyc01g067090.3	1446.33	0.478183	0.110895	4.31201	1.61774e-05	3.0128e-05
Solyc01g067160.3|Solyc01g067160.3	1.63302	2.16545	2.63091	0.82308	0.410462	0.465813
Solyc01g067165.1|Solyc01g067165.1	195.993	1.97037	0.296653	6.64203	3.09397e-11	7.71036e-11
MSTRG.929|Solyc01g067120.3	970.484	-1.14194	0.146047	-7.81897	5.32591e-15	1.5333e-14
MSTRG.929|Solyc01g067125.1	0.903532	-1.01796	2.67147	-0.381047	0.703168	NA
MSTRG.930|Solyc01g067180.3	146.12	-1.11879	0.284843	-3.92776	8.57413e-05	0.000152556
MSTRG.931|Solyc01g067190.1	4.23248	1.51288	1.93049	0.783675	0.433231	0.488266
MSTRG.932|Solyc01g067210.3	237.989	-0.701556	0.221583	-3.16611	0.00154491	0.00248395
MSTRG.932|Solyc01g067200.1	1.56042	-1.40288	2.32193	-0.604186	0.54572	0.59814
MSTRG.933|Solyc01g067220.1	36.5675	-0.619978	0.654675	-0.947001	0.343638	0.398365
MSTRG.934|Solyc01g067215.1	128.44	-0.763071	0.427464	-1.78511	0.0742434	0.0989589
MSTRG.934|Solyc01g067230.3	53.2212	-0.117733	0.393529	-0.299172	0.764809	0.799574
MSTRG.934|Solyc01g067250.3	205.798	-0.37091	0.231482	-1.60233	0.109083	0.141395
MSTRG.940|Solyc01g067275.1	0	NA	NA	NA	NA	NA
MSTRG.940|Solyc01g067277.1	0	NA	NA	NA	NA	NA
MSTRG.940|Solyc01g067270.3	183.955	0.0531711	1.4025	0.0379116	0.969758	0.975423
MSTRG.940|Solyc01g067273.1	822.676	-1.04982	0.19075	-5.50367	3.71972e-08	8.06736e-08
MSTRG.928|Solyc01g067107.1	0.0939835	-0.56835	4.08047	-0.139285	0.889225	NA
MSTRG.928|Solyc01g067100.3	14398.7	-0.0370107	0.0526564	-0.702871	0.482136	0.536633
MSTRG.928|Solyc01g067103.1	6.24767	-1.43596	1.2619	-1.13793	0.255149	0.3061
MSTRG.935|Solyc01g067280.3	986.607	0.237997	0.160013	1.48736	0.136919	0.174196
MSTRG.939|Solyc01g067340.2	0	NA	NA	NA	NA	NA
MSTRG.939|Solyc01g067330.3	626.518	2.9652	0.248031	11.955	6.11396e-33	2.85994e-32
Solyc01g067350.3|Solyc01g067350.3	8.56326	-1.90066	1.85405	-1.02514	0.305297	0.35929
MSTRG.938|Solyc01g067295.1	4132.22	-6.43503	0.562178	-11.4466	2.44572e-30	1.08255e-29
MSTRG.942	38.4764	-6.67354	1.10548	-6.03679	1.57212e-09	3.6528e-09
MSTRG.943|Solyc01g067370.3	136.565	4.16668	0.755834	5.51269	3.53391e-08	7.67756e-08
MSTRG.936|Solyc01g067300.3	15452.3	-2.47617	0.421612	-5.87309	4.27733e-09	9.73282e-09
MSTRG.937|Solyc01g067290.2	23106.9	-7.57699	0.173646	-43.6347	0	0
MSTRG.944|Solyc01g067360.3	2140.42	-1.94034	0.101907	-19.0404	7.89744e-81	6.94378e-80
MSTRG.945|Solyc01g067380.3	1831.43	0.871783	0.0892096	9.7723	1.48055e-22	5.44537e-22
MSTRG.946|Solyc01g067400.3	4837.23	0.0557251	0.0895989	0.62194	0.533982	0.587047
MSTRG.947|Solyc01g067440.3	513.096	-1.39532	0.234226	-5.95714	2.56685e-09	5.90252e-09
MSTRG.949|Solyc01g067390.3	18285.2	-0.439233	0.0889065	-4.94039	7.79649e-07	1.57366e-06
MSTRG.948|Solyc01g067460.2	1392.82	-7.12323	0.263959	-26.9861	2.15087e-160	3.14599e-159
MSTRG.950|Solyc01g067480.3	2333.81	-1.22872	0.104009	-11.8136	3.32188e-32	1.53093e-31
MSTRG.952|Solyc01g067490.3	2359.49	0.54468	0.0793676	6.86275	6.75465e-12	1.72546e-11
MSTRG.951|Solyc01g067500.3	5200.54	0.127853	0.0915821	1.39605	0.1627	0.204004
Solyc01g067520.3|Solyc01g067520.3	4.55924	-1.1743	2.71387	-0.432705	0.665229	0.710396
MSTRG.953|Solyc01g067510.3	3894.61	-0.7687	0.0908801	-8.4584	2.71069e-17	8.44974e-17
MSTRG.955|Solyc01g067530.3	6951.09	-4.94287	0.118774	-41.6157	0	0
MSTRG.956|Solyc01g067550.3	6352.26	-0.552142	0.0881355	-6.26469	3.73563e-10	8.89481e-10
MSTRG.957|Solyc01g067560.3	4143.75	-0.143304	0.09006	-1.5912	0.111564	0.14442
MSTRG.958|Solyc01g067570.3	935.864	0.476003	0.127363	3.73738	0.00018595	0.000321784
MSTRG.959|Solyc01g067580.3	884.176	0.672884	0.121798	5.5246	3.30235e-08	7.18567e-08
MSTRG.960|Solyc01g067590.3	4500.23	0.137845	0.0709471	1.94293	0.0520252	0.0709126
MSTRG.965|Solyc01g067620.3	759.296	4.05521	0.211936	19.1341	1.31263e-81	1.16105e-80
MSTRG.964|Solyc01g067600.3	8730.16	-0.0146122	0.100459	-0.145455	0.884352	0.903744
MSTRG.964|Solyc01g067610.3	2.47338	0.942067	1.88304	0.500289	0.616871	0.665373
MSTRG.961|Solyc01g067630.3	5999.97	-3.7804	0.0659779	-57.298	0	0
MSTRG.963|Solyc01g067640.3	6315.69	-0.0147488	0.0815226	-0.180917	0.856433	0.879451
MSTRG.962|Solyc01g067660.3	15460.7	-2.25287	0.120654	-18.6722	8.3345e-78	7.08379e-77
MSTRG.966|Solyc01g067680.3	5593.27	-0.892536	0.128797	-6.92981	4.21402e-12	1.08461e-11
MSTRG.968|Solyc01g067700.3	616.703	-0.35853	0.141125	-2.54051	0.0110692	0.0164095
MSTRG.968|Solyc01g067690.3	7.08135	0.341667	1.31734	0.259362	0.795356	0.827238
MSTRG.967|Solyc01g067710.3	5352.86	0.480795	0.0738784	6.50792	7.61964e-11	1.86572e-10
MSTRG.969|Solyc01g067720.3	3707.19	1.22293	0.101075	12.0992	1.06668e-33	5.06738e-33
MSTRG.970|Solyc01g067730.3	17871.9	0.632009	0.0687797	9.18888	3.96962e-20	1.3574e-19
MSTRG.971|Solyc01g067740.3	19951.4	2.43134	0.147953	16.4332	1.10606e-60	7.93362e-60
Solyc09g064400.2|Solyc09g064400.2	4.89188	-5.50098	2.08883	-2.63352	0.00845048	0.0126762
Solyc01g067780.1|Solyc01g067780.1	10.9548	0.0365353	1.04925	0.0348205	0.972223	0.97742
MSTRG.973|Solyc01g067800.3	1284.49	2.00548	0.203502	9.85483	6.53269e-23	2.42658e-22
MSTRG.974|Solyc01g067790.3	2555.62	-0.611152	0.122356	-4.99487	5.88763e-07	1.19813e-06
MSTRG.972|Solyc01g067750.3	25385.4	-0.370452	0.0653234	-5.67105	1.41927e-08	3.14605e-08
MSTRG.975|Solyc01g067820.3	886.405	0.311897	0.233173	1.33762	0.181021	0.224775
MSTRG.976|Solyc01g067830.3	1123.91	0.0552924	0.148244	0.372982	0.709162	0.7498
MSTRG.984|Solyc01g067910.3	1020.65	-0.136703	0.777473	-0.17583	0.860427	0.882897
MSTRG.984|Solyc01g067905.1	19.2189	-0.679571	0.790915	-0.859221	0.390218	0.446103
MSTRG.981|Solyc01g067900.3	5332.33	-2.21858	0.0934775	-23.7338	1.61424e-124	1.92995e-123
MSTRG.985|Solyc01g067945.1	30.7414	1.50529	0.994897	1.51301	0.130277	0.166459
MSTRG.983|Solyc01g067940.2	0	NA	NA	NA	NA	NA
MSTRG.982|Solyc01g067930.3	9893.18	0.311646	0.119186	2.61479	0.00892829	0.0133672
MSTRG.986|Solyc01g068000.3	3178.14	-0.168246	0.115207	-1.46038	0.144184	0.182714
MSTRG.980|Solyc01g067890.3	146288	-6.43604	0.0564071	-114.1	0	0
MSTRG.988|Solyc01g068050.3	1348.17	0.195667	0.145355	1.34613	0.17826	0.221628
MSTRG.987|Solyc01g068020.3	5594.77	-2.70429	0.118479	-22.825	2.58764e-115	2.93244e-114
MSTRG.987|Solyc01g068030.3	1718.95	-4.88748	0.117109	-41.7343	0	0
MSTRG.989|Solyc01g068060.3	3267.84	-1.3457	0.0954101	-14.1044	3.56702e-45	2.09178e-44
MSTRG.989|Solyc01g068065.1	4.22669	-0.628863	1.39746	-0.450006	0.652706	0.698626
MSTRG.991	275.376	1.7444	0.246575	7.07452	1.49971e-12	3.93756e-12
MSTRG.993|Solyc01g068080.3	1500.2	2.96522	0.282188	10.508	7.9372e-26	3.18184e-25
MSTRG.992	222.333	1.48297	0.332019	4.46653	7.94982e-06	1.51218e-05
MSTRG.990|Solyc01g068070.3	2341.21	0.314214	0.120836	2.60033	0.00931339	0.0139194
MSTRG.994|Solyc01g068100.3	29199.3	-0.0457329	0.0757429	-0.603791	0.545983	0.598329
MSTRG.995|Solyc01g068130.3	3873.83	-0.848796	0.109685	-7.73848	1.0061e-14	2.86173e-14
MSTRG.996|Solyc01g068140.3	1511.12	0.829149	0.168572	4.91865	8.71412e-07	1.7538e-06
MSTRG.997|Solyc01g068150.3	777.604	-0.645142	0.151471	-4.25917	2.0519e-05	3.79418e-05
MSTRG.999|Solyc01g068160.3	3103.96	-0.0273085	0.0748874	-0.364661	0.715364	0.755567
MSTRG.999|Solyc01g068155.1	3.9608	0.987026	1.60889	0.613483	0.539557	0.592438
MSTRG.998|Solyc01g068170.3	947.03	-0.0681346	0.153742	-0.443174	0.65764	0.703226
MSTRG.1000|Solyc01g068180.3	655.502	0.00751387	0.213373	0.0352147	0.971909	0.977141
MSTRG.1001|Solyc01g068190.3	1867.96	-3.89725	0.115306	-33.7993	2.02178e-250	4.32717e-249
MSTRG.1002|Solyc01g068200.3	5778.19	0.59991	0.0720101	8.33092	8.02185e-17	2.45951e-16
MSTRG.1003|Solyc01g068210.3	7369.43	-0.190111	0.0621705	-3.0579	0.00222897	0.00353452
MSTRG.1005|Solyc01g068250.2	569.471	2.15279	0.211952	10.157	3.08509e-24	1.18738e-23
MSTRG.1004|Solyc01g068240.3	5186.78	-0.37038	0.0775594	-4.77543	1.79323e-06	3.54317e-06
MSTRG.1006|Solyc01g068263.1	0.245067	-2.4919	4.08047	-0.61069	0.541405	NA
MSTRG.1006|Solyc01g068260.3	13.026	-1.69728	1.10984	-1.5293	0.126189	0.161625
MSTRG.1006|Solyc01g068267.1	2795.6	-0.190385	0.10656	-1.78666	0.0739932	0.09866
MSTRG.1007|Solyc01g068270.3	6797.53	1.03083	0.0817285	12.6128	1.79422e-36	8.98735e-36
MSTRG.1008|Solyc01g068280.3	3151.88	0.83958	0.0708676	11.8472	2.2262e-32	1.02955e-31
MSTRG.1009|Solyc01g068290.3	4870.3	-3.20266	0.0853428	-37.5269	0	0
MSTRG.1010|Solyc01g068330.3	5521.85	0.249043	0.0816656	3.04955	0.00229184	0.00363009
MSTRG.1015|Solyc01g068380.3	700.691	0.216748	0.13944	1.55442	0.120085	0.154471
MSTRG.1011|Solyc01g068340.3	620.326	1.18006	0.151223	7.80348	6.02236e-15	1.73043e-14
MSTRG.1014|Solyc01g068370.3	614.261	-0.301849	0.169548	-1.78032	0.0750235	0.0999233
MSTRG.1011|Solyc01g068350.3	3.2214	-0.408553	2.3017	-0.1775	0.859115	0.881747
MSTRG.1012|Solyc01g068360.3	1515.5	1.35152	0.13038	10.3661	3.53794e-25	1.3957e-24
MSTRG.1013|Solyc01g068365.1	40.8927	0.924765	0.640499	1.44382	0.14879	0.188065
MSTRG.1028|Solyc01g068580.3	1983.3	0.530965	0.152512	3.48146	0.000498689	0.000835548
MSTRG.1018|Solyc01g068410.3	1297.35	5.64139	0.324818	17.3678	1.44568e-67	1.11056e-66
MSTRG.1019|Solyc01g068420.3	316.139	10.9881	1.2095	9.08485	1.03838e-19	3.50685e-19
Solyc01g068430.2|Solyc01g068430.2	0.113395	-0.56835	4.08047	-0.139285	0.889225	NA
MSTRG.1021|Solyc01g068460.3	4533.49	3.31297	0.176883	18.7297	2.83701e-78	2.42059e-77
MSTRG.1023|Solyc01g068480.3	10139.7	-0.183748	0.078714	-2.33437	0.0195762	0.0281962
MSTRG.1026|Solyc01g068545.1	1.51641	3.28542	3.07704	1.06772	0.285647	0.338462
MSTRG.1026|Solyc01g068563.1	0	NA	NA	NA	NA	NA
MSTRG.1016|Solyc01g068390.3	5536.37	0.257028	0.073325	3.50533	0.000456045	0.000766327
MSTRG.1017|Solyc01g068400.3	3721.95	1.2809	0.0820015	15.6205	5.28044e-55	3.53692e-54
Solyc01g068440.2|Solyc01g068440.2	3.26973	-5.92416	3.92985	-1.50748	0.131688	0.168059
MSTRG.1020|Solyc01g068450.3	6953.65	1.99368	0.124138	16.0601	4.85443e-58	3.38851e-57
MSTRG.1022|Solyc01g068475.1	2832.54	-4.81978	0.135739	-35.5076	3.74951e-276	8.7449e-275
MSTRG.1022|Solyc01g068470.3	57.5638	-5.0001	0.598892	-8.34891	6.88934e-17	2.11865e-16
Solyc01g068490.3|Solyc01g068490.3	304.257	-0.49943	0.238614	-2.09304	0.0363452	0.0506039
Solyc01g068500.3|Solyc01g068500.3	66.272	0.460337	0.487366	0.94454	0.344894	0.399628
Solyc01g068510.1|Solyc01g068510.1	8.56767	0.19662	1.45915	0.13475	0.89281	0.910702
MSTRG.1024|Solyc01g068520.1	33.8076	2.66064	0.713458	3.72921	0.000192079	0.000332087
MSTRG.1025|Solyc01g068530.3	23042	0.113191	0.0567205	1.99559	0.0459781	0.0631178
MSTRG.1026|Solyc01g068540.3	602.07	0.24518	0.14045	1.74568	0.0808668	0.10712
MSTRG.1027|Solyc01g068560.3	6824.53	-4.18183	0.0782707	-53.4277	0	0
MSTRG.1029|Solyc01g068640.3	1819.07	-0.159732	0.103481	-1.54359	0.122688	0.157483
Solyc01g079080.3|Solyc01g079080.3	27.5491	-0.190913	0.747937	-0.255253	0.798528	0.829951
MSTRG.1030|Solyc01g079060.3	844.88	0.0282115	0.203567	0.138585	0.889778	0.908308
MSTRG.1032|Solyc01g068590.3	12016.3	-0.896796	0.102391	-8.75855	1.97773e-18	6.40595e-18
MSTRG.1032|Solyc01g068620.3	4065.08	-3.76937	0.179532	-20.9955	7.20312e-98	7.22984e-97
MSTRG.1032|Solyc01g068630.3	2524.02	10.817	0.660106	16.3868	2.37542e-60	1.69925e-59
MSTRG.1034|Solyc01g079100.3	538.774	2.72778	0.166386	16.3943	2.10039e-60	1.50332e-59
MSTRG.1035|Solyc01g079130.2	594.907	7.90657	1.5965	4.95245	7.32853e-07	1.48191e-06
Solyc01g079140.2|Solyc01g079140.2	25.8577	-1.76267	0.667127	-2.64218	0.00823736	0.0123695
MSTRG.1033|Solyc01g079110.3	6889.69	-0.063049	0.0722052	-0.873192	0.382558	0.43831
MSTRG.1031|Solyc01g079090.3	30917	-4.35958	0.066911	-65.1548	0	0
MSTRG.1039|Solyc01g079160.3	657.928	5.8148	1.15876	5.0181	5.21839e-07	1.06439e-06
MSTRG.1039|Solyc01g079170.3	272.124	0.471085	0.390498	1.20637	0.227675	0.276657
MSTRG.1038|Solyc01g079200.3	341.356	4.34583	0.354888	12.2457	1.7725e-34	8.5336e-34
MSTRG.1037|Solyc01g079180.3	314.323	-1.63287	0.342208	-4.77158	1.82786e-06	3.61043e-06
MSTRG.1036|Solyc01g079150.3	7674.8	-1.13213	0.169663	-6.67283	2.50921e-11	6.27965e-11
MSTRG.1040|Solyc01g079210.3	2743.53	-0.558492	0.0867537	-6.43767	1.21321e-10	2.94425e-10
MSTRG.1041|Solyc01g079220.3	6095.65	-4.35293	0.099946	-43.5528	0	0
MSTRG.1042|Solyc01g079230.3	26.654	-2.42139	3.67491	-0.658898	0.509961	0.563935
MSTRG.1042|Solyc01g079235.1	8562.96	-0.336139	0.0820153	-4.09849	4.15855e-05	7.55059e-05
MSTRG.1043|Solyc01g079240.3	7297.03	-5.69538	0.109385	-52.0672	0	0
MSTRG.1046|Solyc01g079270.1	60.4148	4.91444	0.962825	5.10418	3.32223e-07	6.85062e-07
Solyc01g079290.1|Solyc01g079290.1	43.5181	0.484509	0.500414	0.968216	0.332936	0.387313
Solyc01g079300.3|Solyc01g079300.3	26.052	0.608592	0.857993	0.70932	0.478126	0.532661
MSTRG.1044|Solyc01g079260.3	1242.53	1.67997	0.167013	10.0589	8.39324e-24	3.19787e-23
MSTRG.1047|Solyc01g079310.3	1347.41	0.138131	0.101911	1.35541	0.175287	0.218389
MSTRG.1048|Solyc01g079320.3	710.474	0.187109	0.127329	1.46949	0.1417	0.179773
MSTRG.1045|Solyc01g079250.3	23712.2	0.111876	0.0637971	1.75362	0.0794958	0.105409
MSTRG.1049|Solyc01g079330.3	5408.84	-0.0782744	0.0668109	-1.17158	0.241365	0.291489
MSTRG.1051|Solyc01g079345.1	0	NA	NA	NA	NA	NA
MSTRG.1051|Solyc01g079340.3	6426.24	0.199594	0.0686583	2.90706	0.0036484	0.00567806
MSTRG.1050|Solyc01g079350.3	4506.3	-0.263634	0.0702432	-3.75316	0.000174618	0.000303005
MSTRG.1054|Solyc01g079375.1	1.22179	2.97381	3.9281	0.757062	0.449013	NA
MSTRG.1055|Solyc01g079380.1	9.81946	0.333601	2.10401	0.158555	0.87402	0.894771
MSTRG.1053|Solyc01g079370.3	483.565	4.33545	0.296836	14.6055	2.58937e-48	1.58983e-47
MSTRG.1052|Solyc01g079360.3	1347.8	-2.34737	0.107459	-21.8442	8.8162e-106	9.32912e-105
MSTRG.1060|Solyc01g079390.3	5772.48	-0.0345637	0.0630237	-0.548424	0.583401	0.633938
MSTRG.1060|Solyc01g079385.1	2.95057	-0.884471	2.36899	-0.373353	0.708885	0.74959
MSTRG.1061|Solyc01g079400.3	1036.47	0.646428	0.124723	5.18292	2.18437e-07	4.55602e-07
MSTRG.1057|Solyc01g079410.3	3201.93	0.0237097	0.0855022	0.2773	0.78155	0.81486
MSTRG.1058|Solyc01g079425.1	219.161	0.241547	0.287228	0.840961	0.40037	0.455901
MSTRG.1059|Solyc01g079430.2	391.196	0.169178	0.249851	0.677116	0.498332	0.552688
MSTRG.1056|Solyc01g079420.3	7255.41	-0.104577	0.141079	-0.741266	0.458532	0.513638
MSTRG.1062|Solyc01g079460.2	172.785	2.10122	0.448749	4.6824	2.8354e-06	5.53839e-06
MSTRG.1065|Solyc01g079450.3	24502.6	-1.67276	0.0592785	-28.2186	3.45875e-175	5.42395e-174
MSTRG.1063|Solyc01g079470.3	35929.4	-13.7162	1.2191	-11.2511	2.28702e-29	9.93239e-29
MSTRG.1064|Solyc01g079480.3	7431.18	0.941637	0.157721	5.97027	2.36856e-09	5.45412e-09
MSTRG.1066|Solyc01g079500.3	2041.58	-0.0516631	0.113106	-0.456766	0.647839	0.694061
MSTRG.1067|Solyc01g079507.1	9298.33	-1.04882	0.121754	-8.61425	7.03992e-18	2.23735e-17
MSTRG.1071|Solyc01g079510.3	11158.2	-0.249645	0.0959517	-2.60178	0.00927422	0.0138632
MSTRG.1068|Solyc01g079520.3	5400.21	-0.656997	0.0885441	-7.41999	1.17127e-13	3.21231e-13
MSTRG.1069|Solyc01g079530.3	216.884	0.556846	0.357334	1.55834	0.119154	0.153377
MSTRG.1073|Solyc01g079570.3	3811.41	2.41885	0.176837	13.6784	1.36607e-42	7.66349e-42
MSTRG.1070|Solyc01g079550.2	3109.77	1.11189	0.130998	8.48783	2.10523e-17	6.5872e-17
MSTRG.1070|Solyc01g079540.3	14291.3	-0.170676	0.0683476	-2.49718	0.0125186	0.0184468
MSTRG.1072|Solyc01g079580.3	3193.96	-0.328138	0.163069	-2.01226	0.044192	0.060795
MSTRG.1074|Solyc01g079590.3	6218.44	1.37246	0.072938	18.8167	5.50769e-79	4.74969e-78
MSTRG.1075|Solyc01g079600.3	968.429	0.718696	0.156859	4.58179	4.61004e-06	8.88696e-06
Solyc01g079620.3|Solyc01g079620.3	120.506	-6.12129	0.694432	-8.81482	1.19879e-18	3.91739e-18
MSTRG.1076|Solyc01g079610.3	6418.86	0.926524	0.0705584	13.1313	2.17866e-39	1.15455e-38
MSTRG.1077|Solyc01g079630.3	741.625	-0.548296	0.126303	-4.3411	1.41771e-05	2.64827e-05
MSTRG.1078|Solyc01g079640.3	655.394	-1.01989	0.132947	-7.6714	1.70125e-14	4.79984e-14
MSTRG.1079|Solyc01g079670.2	305.594	5.75017	0.513163	11.2053	3.83896e-29	1.66206e-28
MSTRG.1080|Solyc01g079650.3	3824.87	0.889484	0.100586	8.84302	9.31659e-19	3.05391e-18
MSTRG.1081|Solyc01g079660.2	0.853772	-3.98281	3.80702	-1.04618	0.29548	NA
MSTRG.1082|Solyc01g079680.3	5432.2	-0.187647	0.146337	-1.2823	0.199739	0.245706
MSTRG.1083|Solyc01g079690.3	4514.93	-0.196196	0.192437	-1.01953	0.307951	0.362172
MSTRG.1083|Solyc01g079700.3	1.24258	-1.12698	2.12405	-0.530578	0.595711	NA
MSTRG.1084|Solyc01g079710.3	3877.44	0.442854	0.0743371	5.95738	2.56316e-09	5.89453e-09
MSTRG.1085|Solyc01g079740.3	331.498	-0.894604	0.227017	-3.94069	8.1248e-05	0.000144745
MSTRG.1086|Solyc01g079720.3	2826.84	0.12222	0.0802423	1.52314	0.127724	0.163409
MSTRG.1087|Solyc01g079750.3	1994.19	1.96567	0.156436	12.5653	3.27522e-36	1.63348e-35
MSTRG.1088|Solyc01g079760.3	5560.14	-0.0267124	0.0797258	-0.335053	0.737585	0.775362
MSTRG.1089|Solyc01g079780.3	1535.01	0.742513	0.278021	2.67071	0.00756915	0.0114135
MSTRG.1091|Solyc01g079800.3	2249.63	-4.43092	0.128696	-34.4294	9.17246e-260	2.01688e-258
MSTRG.1092|Solyc01g079810.3	2688.09	0.903901	0.0802923	11.2576	2.12408e-29	9.23081e-29
MSTRG.1094|Solyc01g079820.3	5876.53	-1.11047	0.0799729	-13.8856	7.74144e-44	4.43194e-43
MSTRG.1093|Solyc01g079830.3	717.526	-5.77376	0.268641	-21.4925	1.82984e-102	1.88956e-101
MSTRG.1090|Solyc01g079790.3	55978.9	-10.3166	0.097857	-105.425	0	0
MSTRG.1096|Solyc01g079850.3	700.045	0.284596	0.127966	2.22399	0.0261493	0.0370797
MSTRG.1097	410.571	-0.0417188	0.194528	-0.214462	0.830187	0.857211
MSTRG.1095|Solyc01g079840.3	6950.48	-0.0801979	0.0822484	-0.97507	0.329525	0.383901
MSTRG.1100|Solyc01g079860.3	1670.96	-0.810235	0.140682	-5.75932	8.44543e-09	1.8936e-08
MSTRG.1101|Solyc01g079865.1	7081.15	0.273113	0.066408	4.11265	3.91139e-05	7.11596e-05
MSTRG.1101|Solyc01g079870.3	455.28	0.793298	0.427661	1.85497	0.0636008	0.0856691
MSTRG.1098|Solyc01g079880.3	55056.6	-2.24861	0.133386	-16.8579	9.18352e-64	6.79868e-63
MSTRG.1099	2496.7	-3.07962	0.202791	-15.1861	4.36971e-52	2.82417e-51
MSTRG.1106|Solyc01g079940.3	2155.36	4.2342	0.132102	32.0525	2.0259e-225	3.95603e-224
MSTRG.1106|Solyc01g079950.3	974.006	1.03733	0.209186	4.95888	7.09022e-07	1.4358e-06
MSTRG.1103	267.237	2.83286	0.371113	7.63343	2.28585e-14	6.41916e-14
MSTRG.1107|Solyc01g079980.3	1683.63	4.24679	0.306124	13.8728	9.25997e-44	5.29672e-43
MSTRG.1108|Solyc01g080010.2	1398.32	3.11084	0.183336	16.968	1.41603e-64	1.05627e-63
Solyc01g080050.3|Solyc01g080050.3	41.7547	-9.6005	1.38983	-6.90769	4.92598e-12	1.26466e-11
MSTRG.1110|Solyc01g080040.3	535.848	0.0914793	0.164463	0.556229	0.578054	0.628721
MSTRG.1109|Solyc01g080020.2	6295.5	-2.34548	0.170894	-13.7248	7.21647e-43	4.07162e-42
MSTRG.1111|Solyc01g080070.3	5167.51	1.02841	0.092154	11.1597	6.42158e-29	2.76217e-28
MSTRG.1113|Solyc01g080080.3	3328.76	0.206567	0.0998626	2.06851	0.0385921	0.0535551
MSTRG.1112|Solyc01g080100.3	1162.93	0.356261	0.164174	2.17002	0.0300055	0.0422047
Solyc01g080120.2|Solyc01g080120.2	21.7664	1.61125	1.21959	1.32114	0.186455	0.230832
MSTRG.1115|Solyc01g080110.3	3509.17	-0.186422	0.0688789	-2.70652	0.0067992	0.0103047
MSTRG.1116|Solyc01g080130.2	5814.42	-1.11764	0.0834349	-13.3953	6.44107e-41	3.50153e-40
MSTRG.1117|Solyc01g080150.3	1004.11	1.25255	0.152536	8.21152	2.18409e-16	6.59882e-16
MSTRG.1118|Solyc01g080140.3	3303.67	-0.141856	0.10217	-1.38843	0.165007	0.206721
MSTRG.1119|Solyc01g080160.3	4052.81	-0.248554	0.0749791	-3.31497	0.000916516	0.00150332
MSTRG.1120|Solyc01g080170.3	2297.87	0.183258	0.102819	1.78233	0.074695	0.0995258
MSTRG.1121|Solyc01g080180.3	898.902	-0.291196	0.115805	-2.51454	0.0119187	0.0176078
MSTRG.1123|Solyc01g080190.3	0	NA	NA	NA	NA	NA
MSTRG.1122|Solyc01g080200.3	10797	0.0636351	0.0745454	0.853643	0.393303	0.449126
MSTRG.1124|Solyc01g080210.3	1510.52	-1.63981	0.140561	-11.6662	1.89673e-31	8.61111e-31
MSTRG.1125|Solyc01g080220.3	6628.16	1.86051	0.140829	13.2111	7.56762e-40	4.03698e-39
MSTRG.1130|Solyc01g080240.3	21018.3	-0.747061	0.0525121	-14.2265	6.27891e-46	3.71578e-45
MSTRG.1131	115.866	-1.31535	0.347042	-3.79018	0.000150537	0.000262713
MSTRG.1127|Solyc01g080250.3	7698.91	-0.13502	0.0780565	-1.72977	0.0836715	0.11057
MSTRG.1128|Solyc01g080260.3	1685.11	-0.287131	0.158126	-1.81584	0.0693951	0.0929544
MSTRG.1129|Solyc01g080270.3	4404.03	0.103192	0.0720357	1.43251	0.151998	0.191673
MSTRG.1133|Solyc01g080340.3	1145.25	0.375608	0.121601	3.08885	0.00200932	0.00319711
MSTRG.1136|Solyc01g080350.3	1088.9	0.370308	0.103896	3.56422	0.000364943	0.000617862
MSTRG.1134|Solyc01g080310.3	172.296	10.1127	1.23501	8.1884	2.64719e-16	7.97616e-16
MSTRG.1135|Solyc01g080320.2	746.227	-1.63786	0.259776	-6.30489	2.88402e-10	6.89866e-10
MSTRG.1134|Solyc01g080300.3	6541.95	-1.53447	0.187542	-8.182	2.79165e-16	8.40569e-16
MSTRG.1134|Solyc01g080330.3	10633.5	0.153244	0.107343	1.42761	0.153404	0.193316
MSTRG.1141|Solyc01g080370.3	2.69265	4.11138	2.57549	1.59635	0.110411	0.142984
MSTRG.1140|Solyc01g080367.1	19.3713	0.7183	1.18222	0.607586	0.543462	0.596035
MSTRG.1137|Solyc01g080380.3	91.1624	2.56901	0.402958	6.37539	1.82502e-10	4.39802e-10
MSTRG.1138|Solyc01g080360.3	2564.68	-0.0951401	0.109411	-0.869567	0.384537	0.440386
MSTRG.1139|Solyc01g080363.1	2.05805	0.0820882	3.82941	0.0214362	0.982898	0.986208
MSTRG.1144|Solyc01g080400.3	2700.97	-0.254367	0.0906646	-2.80558	0.00502267	0.00772033
MSTRG.1144|Solyc01g080410.3	10.6872	0.362532	1.02151	0.354899	0.722665	0.761943
MSTRG.1145|Solyc01g080415.1	501.388	0.45176	0.151342	2.98503	0.00283551	0.00445477
MSTRG.1142|Solyc01g080430.3	6224.38	0.531729	0.0722571	7.35885	1.85498e-13	5.04723e-13
MSTRG.1143|Solyc01g080450.3	1450.88	-0.475107	0.147976	-3.21069	0.00132415	0.00214173
MSTRG.1149|Solyc01g080470.3	1020.84	-0.555792	0.114085	-4.87172	1.1063e-06	2.21144e-06
MSTRG.1149|Solyc01g080480.3	1683.61	5.01006	0.319307	15.6904	1.7586e-55	1.18572e-54
MSTRG.1147|Solyc01g080490.2	683.413	0.185136	0.194882	0.949993	0.342116	0.396722
MSTRG.1146|Solyc01g080460.3	21702.7	-8.72757	0.126654	-68.9089	0	0
MSTRG.1132|Solyc01g080280.3	586283	-6.56435	0.0960239	-68.3616	0	0
MSTRG.1132|Solyc01g080290.3	61.2956	6.16597	0.965137	6.3887	1.67301e-10	4.03684e-10
MSTRG.1148|Solyc01g080500.2	31109.6	0.531253	0.106244	5.00029	5.72443e-07	1.16572e-06
MSTRG.1151|Solyc01g080530.3	2224.1	0.791839	0.112316	7.05009	1.78801e-12	4.67921e-12
MSTRG.1150|Solyc01g080510.3	13224.1	-3.53434	0.0743076	-47.5636	0	0
MSTRG.1154|Solyc01g080580.3	1886.88	1.13307	0.108095	10.4821	1.0436e-25	4.17158e-25
MSTRG.1152|Solyc01g080540.3	13134.2	-0.194185	0.0819116	-2.37067	0.017756	0.0257171
Solyc01g080550.2|Solyc01g080550.2	18.927	-1.94667	0.71152	-2.73593	0.00622051	0.00947095
MSTRG.1156|Solyc01g080590.3	2109.71	-1.79468	0.121306	-14.7947	1.58535e-49	9.91749e-49
Solyc01g080610.3|Solyc01g080610.3	1.58313	2.13674	2.56403	0.833353	0.404646	0.460157
MSTRG.1155|Solyc01g080600.3	2644.96	0.715201	0.120685	5.92616	3.10103e-09	7.10191e-09
MSTRG.1157|Solyc01g080620.3	3927.76	-0.405506	0.0800955	-5.06278	4.13178e-07	8.47842e-07
MSTRG.1159|Solyc01g080660.3	1284.09	-0.778413	0.10879	-7.15521	8.35432e-13	2.21628e-12
MSTRG.1158|Solyc01g080640.3	34818.7	-0.549951	0.0583322	-9.42792	4.18314e-21	1.47609e-20
MSTRG.1160|Solyc01g080680.3	767.214	7.74645	1.81287	4.27302	1.92844e-05	3.57112e-05
MSTRG.1161|Solyc01g080670.3	9305.38	-0.200291	0.0732772	-2.73333	0.00626977	0.00954102
MSTRG.1162|Solyc01g080690.3	2058.83	-1.02613	0.112619	-9.11153	8.12264e-20	2.75091e-19
MSTRG.1163|Solyc01g080700.3	751.526	-3.45286	0.181993	-18.9725	2.88035e-80	2.51833e-79
MSTRG.1163|Solyc01g080705.1	19.7229	-1.08435	1.4948	-0.725415	0.468198	0.523051
MSTRG.1165|Solyc01g080725.1	11.8413	4.21027	1.5289	2.75379	0.00589099	0.00898885
MSTRG.1164|Solyc01g080720.3	710.287	0.862734	0.133651	6.45513	1.08125e-10	2.63077e-10
MSTRG.1169|Solyc01g080760.3	2671.86	-0.838951	0.106678	-7.86433	3.71088e-15	1.07464e-14
MSTRG.1170|Solyc01g080750.3	1297.33	5.16348	0.212935	24.2491	6.75612e-130	8.33684e-129
MSTRG.1166	190.428	-4.53829	0.543598	-8.34862	6.9067e-17	2.1235e-16
MSTRG.1167|Solyc01g080770.3	3862.05	0.597079	0.100353	5.94981	2.68457e-09	6.16786e-09
MSTRG.1171|Solyc01g080790.3	693.984	3.86392	0.24015	16.0896	3.0178e-58	2.10817e-57
Solyc01g080800.3|Solyc01g080800.3	75.5619	-4.04947	0.490557	-8.25483	1.52118e-16	4.62229e-16
MSTRG.1168|Solyc01g080780.2	3929.73	-2.43351	0.0890487	-27.3279	1.98015e-164	2.94667e-163
MSTRG.1172|Solyc01g080810.3	21237.2	-3.90151	0.0746268	-52.2803	0	0
MSTRG.1173|Solyc01g080850.3	11291.1	0.651283	0.0573557	11.3551	6.99209e-30	3.06422e-29
MSTRG.1175|Solyc01g080840.3	43477.6	-5.31712	0.0673877	-78.9034	0	0
MSTRG.1174|Solyc01g080830.3	381.582	2.31425	0.199642	11.592	4.52237e-31	2.03468e-30
MSTRG.1177|Solyc01g080860.3	7718.99	-0.248996	0.0681052	-3.65605	0.00025613	0.000438367
MSTRG.1178|Solyc01g080870.3	1161.03	-5.8222	0.164758	-35.3379	1.53798e-273	3.54645e-272
MSTRG.1179|Solyc01g080890.2	1535.44	1.62044	0.117618	13.7771	3.50246e-43	1.98415e-42
MSTRG.1176|Solyc01g080880.3	7093.79	0.831798	0.0675969	12.3053	8.48518e-35	4.11804e-34
MSTRG.1180|Solyc01g080900.3	673.433	1.35044	0.235578	5.73247	9.89762e-09	2.20967e-08
MSTRG.1181|Solyc01g080910.2	1122.92	-0.582586	0.211801	-2.75063	0.00594808	0.00906971
MSTRG.1183|Solyc01g080930.3	5506.72	-0.556656	0.0893123	-6.23269	4.58481e-10	1.08806e-09
Solyc01g080970.3|Solyc01g080970.3	45.0323	-0.344697	0.704305	-0.489415	0.624548	0.672286
MSTRG.1187|Solyc01g080990.3	342.336	0.785689	0.246993	3.18101	0.0014676	0.00236439
MSTRG.1188|Solyc01g081000.3	51.6102	0.742756	0.529474	1.40282	0.160671	0.201717
MSTRG.1184|Solyc01g080940.3	2642.43	0.097323	0.0690537	1.40938	0.158723	0.199479
MSTRG.1186|Solyc01g081010.3	24388.8	0.630057	0.0488898	12.8873	5.30838e-38	2.7392e-37
MSTRG.1189	136.947	-4.68766	0.364541	-12.8591	7.64907e-38	3.93631e-37
MSTRG.1190|Solyc01g081020.1	363.577	-3.91016	0.235906	-16.5751	1.05476e-61	7.64001e-61
MSTRG.1191|Solyc01g081040.3	615.529	-0.45888	0.164943	-2.78205	0.00540175	0.00826755
MSTRG.1192|Solyc01g081030.3	6230.84	-0.0666453	0.0679686	-0.980531	0.326824	0.381223
MSTRG.1194|Solyc01g081050.4	2534.43	0.58616	0.10423	5.62372	1.86891e-08	4.11798e-08
MSTRG.1193|Solyc01g081060.3	8234.09	-1.72988	0.115646	-14.9584	1.37318e-50	8.71354e-50
MSTRG.1196|Solyc01g081090.2	0.628475	2.00809	3.94832	0.508595	0.611036	NA
MSTRG.1196|Solyc01g081100.2	6.17781	-1.54491	1.80819	-0.854395	0.392886	0.448689
MSTRG.1196|Solyc01g081110.3	274.592	-2.29945	0.251813	-9.13156	6.75165e-20	2.29186e-19
MSTRG.1196|Solyc01g081115.1	685.382	0.700676	0.145782	4.80631	1.53742e-06	3.04909e-06
MSTRG.1196|Solyc01g081120.2	11.9772	0.569993	1.34808	0.42282	0.672427	0.716639
MSTRG.1195|Solyc01g081070.3	7132.43	0.19198	0.0807012	2.37889	0.0173647	0.0251903
MSTRG.1201|Solyc01g081173.1	0	NA	NA	NA	NA	NA
MSTRG.1201|Solyc01g081180.1	0	NA	NA	NA	NA	NA
MSTRG.1198|Solyc01g081150.3	3365.14	1.26877	0.0758513	16.727	8.3316e-63	6.10324e-62
MSTRG.1199|Solyc01g081160.3	81.6483	-10.565	1.24539	-8.48326	2.18976e-17	6.84845e-17
MSTRG.1200|Solyc01g081170.2	29.1297	-9.07436	1.44712	-6.27063	3.59597e-10	8.56919e-10
MSTRG.1197|Solyc01g081210.3	374.571	-0.0188093	0.207558	-0.090622	0.927793	0.940095
Solyc01g081240.3|Solyc01g081240.3	417.242	0.572155	0.181906	3.14534	0.00165895	0.00266022
MSTRG.1204|Solyc01g081250.3	4371.33	3.98064	0.205669	19.3546	1.86581e-83	1.67834e-82
MSTRG.1206|Solyc01g081293.1	2278.22	4.29826	0.512156	8.39247	4.76016e-17	1.47224e-16
MSTRG.1206|Solyc01g081270.2	1511.2	7.6472	1.47121	5.19789	2.01562e-07	4.21266e-07
MSTRG.1207|Solyc01g081290.3	204.527	0.281391	0.276067	1.01929	0.308068	0.36226
MSTRG.1206|Solyc01g081280.3	6.02049	1.75077	1.24542	1.40577	0.159792	0.200718
MSTRG.1202|Solyc01g081175.1	0.787027	2.34355	3.93973	0.59485	0.551944	NA
MSTRG.1202|Solyc01g081177.1	6721.23	-1.96757	0.070011	-28.1037	8.81859e-174	1.37156e-172
MSTRG.1202|Solyc01g081190.3	131.007	-3.56979	0.453207	-7.87673	3.36055e-15	9.75107e-15
MSTRG.1203|Solyc01g081200.3	934.498	-0.029802	0.130455	-0.228447	0.819299	0.847983
MSTRG.1205|Solyc01g081297.1	1160.08	0.322872	0.126799	2.54633	0.0108863	0.0161509
MSTRG.1208|Solyc01g081300.3	1495.67	-0.30612	0.152168	-2.01172	0.0442496	0.0608679
Solyc01g081340.3|Solyc01g081340.3	40.1224	-2.37267	0.714207	-3.32211	0.000893389	0.00146693
MSTRG.1210|Solyc01g081380.3	1039.28	0.872871	0.117197	7.44792	9.48246e-14	2.60684e-13
MSTRG.1212|Solyc01g081330.3	1808.6	-0.633266	0.114944	-5.50937	3.6013e-08	7.81692e-08
MSTRG.1211|Solyc01g081310.3	2046.72	-1.60248	0.125847	-12.7336	3.84515e-37	1.95224e-36
MSTRG.1212|Solyc01g081320.3	1910.45	-2.60813	0.112128	-23.2602	1.12185e-119	1.30365e-118
MSTRG.1212|Solyc01g081325.1	0.81237	-0.85041	2.71822	-0.312855	0.754391	NA
MSTRG.1209|Solyc01g081390.3	4626.94	-0.354965	0.0929649	-3.81827	0.000134389	0.000235432
MSTRG.1213|Solyc01g081410.3	1123.08	-0.112177	0.154508	-0.726027	0.467822	0.522676
MSTRG.1214|Solyc01g081400.3	54.1322	-0.218349	0.476992	-0.457763	0.647123	0.69349
MSTRG.1222|Solyc01g081420.2	7335.01	-0.0883655	0.108461	-0.814723	0.415231	0.470258
MSTRG.1223|Solyc01g081440.3	6603.01	0.836297	0.10998	7.60407	2.86964e-14	8.03391e-14
MSTRG.1222|Solyc01g081430.3	3.41354	-0.813641	1.61362	-0.504235	0.614097	0.662865
MSTRG.1215|Solyc01g081450.3	7943.68	0.821467	0.102125	8.04373	8.71456e-16	2.57887e-15
MSTRG.1216|Solyc01g081460.3	765.144	-2.16826	0.19043	-11.3861	4.9031e-30	2.15801e-29
MSTRG.1218|Solyc01g081470.3	2680.44	-1.84729	0.12545	-14.7252	4.43893e-49	2.758e-48
MSTRG.1219|Solyc01g081480.3	11702.2	-8.36404	0.189895	-44.0455	0	0
MSTRG.1217|Solyc01g081490.3	19909.5	-5.76311	0.0810881	-71.0721	0	0
MSTRG.1220|Solyc01g081510.3	578.289	0.47107	0.228329	2.06312	0.0391013	0.0542079
MSTRG.1221|Solyc01g081500.3	8318.2	0.0822661	0.0650849	1.26398	0.206236	0.252807
Solyc01g081530.2|Solyc01g081530.2	9.21051	5.88764	1.70759	3.44791	0.000564935	0.000942613
MSTRG.1224|Solyc01g081520.3	6209.79	0.230089	0.0801079	2.87224	0.00407579	0.00631577
Solyc01g081560.2|Solyc01g081560.2	178.649	0.0106498	0.253703	0.0419773	0.966517	0.972642
MSTRG.1233|Solyc01g081535.1	3.69851	-6.09445	3.92728	-1.55182	0.120704	0.155177
MSTRG.1234|Solyc01g081540.3	12064.5	2.05909	0.109909	18.7345	2.58911e-78	2.2105e-77
MSTRG.1234|Solyc01g081545.1	0.181431	0.235787	4.0468	0.058265	0.953538	NA
MSTRG.1227|Solyc01g081610.3	2259.49	-1.02242	0.107502	-9.51071	1.8937e-21	6.7669e-21
MSTRG.1228|Solyc01g081620.3	444.012	1.03924	0.1801	5.77036	7.91047e-09	1.7762e-08
MSTRG.1229|Solyc01g081630.3	335.495	11.0731	1.2014	9.21684	3.05997e-20	1.05095e-19
MSTRG.1230|Solyc01g081640.3	228.373	-0.308527	0.257462	-1.19834	0.230785	0.280089
MSTRG.1225|Solyc01g081570.3	23593.1	-1.86674	0.0785509	-23.7648	7.73059e-125	9.27601e-124
MSTRG.1238|Solyc01g073670.3	2846.5	7.24142	0.843529	8.58468	9.10908e-18	2.88389e-17
MSTRG.1235|Solyc01g073660.3	3315.52	-2.55873	0.108713	-23.5366	1.72057e-122	2.02963e-121
MSTRG.1236|Solyc01g073680.3	4959.49	-0.387889	0.121246	-3.19918	0.0013782	0.00222509
MSTRG.1231|Solyc01g073640.3	58081.8	-3.03187	0.0897253	-33.7905	2.71688e-250	5.81017e-249
MSTRG.1232|Solyc01g073650.3	21447.8	-0.415845	0.059466	-6.99299	2.69096e-12	6.98502e-12
MSTRG.1242|Solyc01g073695.1	2825.8	3.11074	0.283066	10.9895	4.29458e-28	1.81575e-27
MSTRG.1243|Solyc01g073700.3	0	NA	NA	NA	NA	NA
MSTRG.1239|Solyc01g073690.2	12435.3	-0.130468	0.0889307	-1.46708	0.142356	0.18051
MSTRG.1241|Solyc01g073720.2	1314.66	4.61439	0.194086	23.775	6.05531e-125	7.2757e-124
MSTRG.1240|Solyc01g073710.2	1985.17	0.732576	0.118617	6.17599	6.57497e-10	1.55272e-09
MSTRG.1244	61.4927	1.00129	0.670053	1.49434	0.135087	0.172032
MSTRG.1245	145.169	1.79978	0.350357	5.13699	2.79179e-07	5.78516e-07
MSTRG.1246|Solyc01g073725.1	15.6109	1.30542	0.80458	1.62248	0.1047	0.136173
MSTRG.1246|Solyc01g073730.3	3256.07	-0.0536799	0.0938039	-0.572256	0.567148	0.618522
MSTRG.1247|Solyc01g073740.3	15631.2	0.664687	0.082452	8.06151	7.53589e-16	2.23731e-15
MSTRG.1249|Solyc01g073780.2	460.619	4.23563	0.242916	17.4366	4.35226e-68	3.36384e-67
MSTRG.1252|Solyc01g073820.3	475.451	5.9272	0.375946	15.7661	5.32391e-56	3.6098e-55
MSTRG.1248|Solyc01g073770.2	731.223	-0.117951	0.158731	-0.743084	0.457431	0.512627
MSTRG.1259|Solyc01g073890.3	183.214	6.02803	0.553098	10.8986	1.16982e-27	4.8868e-27
MSTRG.1260|Solyc01g073880.2	87.7323	2.97336	0.557391	5.33442	9.58511e-08	2.03489e-07
MSTRG.1256|Solyc01g073870.3	3280.3	-0.152687	0.100635	-1.51723	0.129208	0.165164
MSTRG.1257|Solyc01g073900.3	3816.53	0.139048	0.0977004	1.4232	0.154677	0.194782
MSTRG.1255|Solyc01g073745.1	0	NA	NA	NA	NA	NA
MSTRG.1255|Solyc01g073750.3	22986.6	-0.615366	0.123268	-4.99208	5.97312e-07	1.21487e-06
MSTRG.1255|Solyc01g073755.1	20.9973	-0.322999	0.731549	-0.441528	0.658831	0.704272
MSTRG.1258|Solyc01g073910.3	1621.94	-0.507159	0.110405	-4.59362	4.35631e-06	8.41069e-06
MSTRG.1261|Solyc01g073920.3	1511.35	0.145578	0.101975	1.42759	0.153411	0.193316
MSTRG.1262|Solyc01g073930.3	638.482	0.306955	0.21043	1.4587	0.144648	0.183231
MSTRG.1263|Solyc01g073940.3	1115.16	-0.581506	0.134626	-4.3194	1.56452e-05	2.91572e-05
MSTRG.1264|Solyc01g073950.3	2373	0.474304	0.116196	4.08193	4.46626e-05	8.09488e-05
MSTRG.1265	81.6851	0.429447	0.548375	0.783127	0.433552	0.488546
MSTRG.1266|Solyc01g073970.3	511.737	0.652124	0.239848	2.71891	0.00654984	0.00994553
MSTRG.1267|Solyc01g073980.1	0.272477	-2.4919	4.08047	-0.61069	0.541405	NA
MSTRG.1268|Solyc01g073960.3	4191.15	-0.730316	0.0772466	-9.45435	3.25041e-21	1.15187e-20
MSTRG.1270|Solyc01g074020.3	672.631	0.0992013	0.178581	0.555497	0.578555	0.629188
MSTRG.1269|Solyc01g074010.3	5699.3	0.472188	0.0554499	8.51557	1.65773e-17	5.20787e-17
MSTRG.1269|Solyc01g074000.3	8248.84	-0.00209287	0.10856	-0.0192785	0.984619	0.987486
Solyc01g074040.1|Solyc01g074040.1	1.4397	-1.63173	3.87242	-0.421372	0.673484	0.717448
MSTRG.1272|Solyc01g086640.2	3754.82	4.28534	0.13977	30.6599	1.95028e-206	3.56181e-205
MSTRG.1274|Solyc01g086660.2	210.353	4.78958	0.614605	7.79294	6.54696e-15	1.8773e-14
MSTRG.1275|Solyc01g086670.3	141.699	3.51425	0.381659	9.20783	3.32785e-20	1.14163e-19
MSTRG.1273|Solyc01g086650.3	10511.6	2.37292	0.107523	22.0689	6.29374e-108	6.76794e-107
MSTRG.1271|Solyc01g074030.3	33023.7	-0.0546709	0.0897578	-0.609093	0.542463	0.595087
MSTRG.1280|Solyc01g086700.3	22.3137	-2.31122	0.764673	-3.02249	0.00250704	0.00395701
MSTRG.1276|Solyc01g086680.3	79.8319	3.92965	1.96735	1.99743	0.0457785	0.0628634
MSTRG.1277|Solyc01g086690.2	1608.44	-1.23363	0.131014	-9.41603	4.68468e-21	1.64956e-20
MSTRG.1278|Solyc01g086730.3	164.847	2.4452	0.438861	5.5717	2.52262e-08	5.51984e-08
MSTRG.1281|Solyc01g086710.3	5658.73	0.599425	0.0655798	9.14039	6.22263e-20	2.11526e-19
MSTRG.1282|Solyc01g086720.3	1222.96	1.36864	0.178709	7.65851	1.8811e-14	5.29936e-14
MSTRG.1279|Solyc01g086740.3	5093.03	0.0340684	0.0831075	0.409932	0.681856	0.725289
MSTRG.1283	149.484	-0.123074	0.329981	-0.372973	0.709169	0.7498
MSTRG.1285|Solyc01g086800.3	3321.69	0.970255	0.0851764	11.3911	4.62941e-30	2.03959e-29
MSTRG.1284|Solyc01g086810.2	1923.98	0.473705	0.173583	2.72898	0.00635309	0.00966226
MSTRG.1289|Solyc01g086745.1	0.962452	1.1849	3.74237	0.316617	0.751534	NA
MSTRG.1289|Solyc01g086750.3	26944	0.440264	0.0730051	6.03059	1.63367e-09	3.7905e-09
Solyc01g086840.3|Solyc01g086840.3	75.827	-5.61004	0.768738	-7.29773	2.92659e-13	7.90458e-13
MSTRG.1286|Solyc01g086820.3	5978.8	0.902793	0.0793865	11.3721	5.75754e-30	2.52862e-29
MSTRG.1287|Solyc01g086845.1	0	NA	NA	NA	NA	NA
MSTRG.1288|Solyc01g086850.3	1243.32	1.68412	0.181087	9.30004	1.40395e-20	4.87814e-20
MSTRG.1290	21.46	7.10791	1.43767	4.94405	7.65145e-07	1.54509e-06
MSTRG.1291|Solyc01g086860.3	2457.18	0.0218286	0.129175	0.168985	0.865809	0.887701
MSTRG.1292|Solyc01g086870.3	5903.04	-0.869452	0.104651	-8.30814	9.72143e-17	2.97065e-16
MSTRG.1293|Solyc01g086890.3	21741.7	-0.0619162	0.0868113	-0.713228	0.475705	0.530366
MSTRG.1293|Solyc01g086893.1	0	NA	NA	NA	NA	NA
MSTRG.1293|Solyc01g086895.1	0	NA	NA	NA	NA	NA
MSTRG.1294|Solyc01g086900.3	2450.46	-2.97854	0.117473	-25.3551	7.89841e-142	1.04256e-140
MSTRG.1295|Solyc01g086925.1	0	NA	NA	NA	NA	NA
MSTRG.1295|Solyc01g086930.3	9695.45	-2.42128	0.0982386	-24.6469	3.96849e-134	5.01866e-133
MSTRG.1296|Solyc01g086920.3	3833.35	-3.89892	0.123295	-31.6228	1.79402e-219	3.40787e-218
MSTRG.1299|Solyc01g086950.3	5166.52	-1.40983	0.0584254	-24.1304	1.19948e-128	1.47259e-127
MSTRG.1300|Solyc01g086953.1	2.6334	-2.28115	3.76632	-0.605669	0.544734	0.597257
MSTRG.1299|Solyc01g086957.1	3.97804	-0.762057	1.38227	-0.55131	0.581421	0.631994
MSTRG.1297	79.4971	1.20092	0.518819	2.31471	0.0206287	0.0296559
MSTRG.1298|Solyc01g086960.3	10828.9	1.40444	0.141401	9.9323	3.01233e-23	1.12794e-22
MSTRG.1301|Solyc01g086970.3	5863.76	0.954985	0.0847481	11.2685	1.87709e-29	8.16548e-29
MSTRG.1304|Solyc01g086980.3	4270.42	-0.149717	0.078754	-1.90108	0.0572918	0.077668
Solyc01g087010.3|Solyc01g087010.3	18.9597	4.01142	1.35362	2.96349	0.00304176	0.0047675
MSTRG.1303|Solyc01g087020.2	1508.12	4.19974	0.192706	21.7935	2.67614e-105	2.82395e-104
MSTRG.1306|Solyc01g086995.1	192.954	2.60525	0.34774	7.49194	6.78646e-14	1.87696e-13
MSTRG.1305|Solyc01g087003.1	188.294	1.12052	0.241768	4.63469	3.57464e-06	6.93738e-06
MSTRG.1305|Solyc01g087000.3	48.235	1.09401	0.531621	2.05787	0.0396025	0.0548539
MSTRG.1305|Solyc01g087007.1	15.696	0.0987574	0.751429	0.131426	0.895438	0.912787
MSTRG.1302|Solyc01g086990.3	5770.47	-0.0801558	0.0724378	-1.10655	0.268491	0.320367
MSTRG.1308|Solyc01g087030.3	2647.04	-0.292113	0.0893507	-3.26928	0.00107821	0.0017568
MSTRG.1309|Solyc01g087035.1	60.8371	-0.801648	0.40794	-1.96511	0.0494015	0.0675308
MSTRG.1311|Solyc01g087060.3	359.113	0.659933	0.263976	2.49997	0.0124202	0.0183069
MSTRG.1310|Solyc01g087070.3	484.696	2.39098	0.344975	6.93087	4.18269e-12	1.07696e-11
Solyc01g087095.1|Solyc01g087095.1	60.3688	0.0665598	0.547887	0.121484	0.903307	0.919374
MSTRG.1313|Solyc01g087090.3	0.550829	1.82774	3.95381	0.462273	0.643886	NA
MSTRG.1312|Solyc01g087080.3	2235.58	0.377483	0.112872	3.34434	0.000824785	0.00135866
MSTRG.1307|Solyc01g087040.2	26240.5	-7.65002	0.101252	-75.5546	0	0
MSTRG.1314|Solyc01g087130.3	258.346	3.08446	0.394615	7.81639	5.4359e-15	1.56446e-14
MSTRG.1316|Solyc01g087140.3	1183.74	4.3384	0.199582	21.7374	9.08986e-105	9.53878e-104
MSTRG.1315|Solyc01g087120.3	29048.4	0.0622325	0.0773056	0.805019	0.420809	0.475864
MSTRG.1320|Solyc01g087160.2	1.64903	3.40177	3.92263	0.867215	0.385824	0.441727
MSTRG.1318|Solyc01g087150.3	2504.76	4.43817	0.211087	21.0253	3.84847e-98	3.87742e-97
MSTRG.1319|Solyc01g087170.3	18871.2	0.621961	0.0676424	9.19483	3.75583e-20	1.28546e-19
MSTRG.1321|Solyc01g087200.3	718.657	-2.53386	0.287745	-8.80593	1.29769e-18	4.23222e-18
MSTRG.1317|Solyc01g087180.3	35.2452	2.86577	0.93256	3.07301	0.0021191	0.00336614
MSTRG.1322|Solyc01g087190.3	7122.65	-3.82286	0.0827996	-46.1701	0	0
MSTRG.1324|Solyc01g087230.3	3157.69	-0.536519	0.0977094	-5.49096	3.99751e-08	8.65709e-08
MSTRG.1324|Solyc01g087235.1	42.2418	-0.532916	0.548539	-0.971518	0.33129	0.385703
MSTRG.1325|Solyc01g087240.3	2935.8	0.509578	0.116845	4.36116	1.29373e-05	2.42353e-05
MSTRG.1323|Solyc01g087210.3	71199.2	0.0488917	0.0678244	0.720857	0.470997	0.525647
MSTRG.1326|Solyc01g087250.3	3801	-0.739353	0.0713841	-10.3574	3.87381e-25	1.52684e-24
MSTRG.1328|Solyc01g087260.3	49626.2	-4.65892	0.0757	-61.5444	0	0
MSTRG.1328|Solyc01g087270.3	0	NA	NA	NA	NA	NA
MSTRG.1327|Solyc01g087290.3	7251.18	-3.34352	0.0927464	-36.0502	1.36996e-284	3.26697e-283
MSTRG.1329|Solyc01g087300.3	2081	-0.608544	0.0885685	-6.87089	6.38035e-12	1.63189e-11
MSTRG.1330|Solyc01g087320.3	2174.73	1.99987	0.10764	18.5792	4.73926e-77	3.99097e-76
MSTRG.1331|Solyc01g087340.3	0	NA	NA	NA	NA	NA
MSTRG.1331|Solyc01g087350.3	0	NA	NA	NA	NA	NA
MSTRG.1331|Solyc01g087336.1	1053.73	-0.683497	0.140872	-4.85191	1.22281e-06	2.43771e-06
MSTRG.1331|Solyc01g087332.1	31.1867	-1.62211	0.833954	-1.94508	0.0517651	0.0705871
MSTRG.1331|Solyc01g087330.3	1.56856	-1.22188	1.97087	-0.61997	0.535277	0.588324
MSTRG.1332|Solyc01g087360.2	0.113395	-0.56835	4.08047	-0.139285	0.889225	NA
MSTRG.1332|Solyc01g087385.1	1714.51	0.758602	0.755933	1.00353	0.315605	0.369812
MSTRG.1332|Solyc01g087380.3	0.382273	1.29766	3.97451	0.326494	0.74405	NA
MSTRG.1332|Solyc01g087410.3	5234.24	0.618434	0.164801	3.7526	0.000175008	0.000303662
MSTRG.1332|Solyc01g087400.3	1.74994	3.49077	3.92169	0.89012	0.373402	0.428801
MSTRG.1332|Solyc01g087415.1	1.1486	-1.53174	2.19882	-0.696621	0.48604	NA
MSTRG.1333|Solyc01g087420.3	3826.36	-0.675687	0.118799	-5.68767	1.28781e-08	2.86063e-08
MSTRG.1334|Solyc01g087430.3	5156.65	-0.51595	0.0666053	-7.74638	9.4552e-15	2.69142e-14
MSTRG.1335|Solyc01g087440.3	4.38288	1.2178	2.25243	0.540659	0.588742	0.638908
MSTRG.1335|Solyc01g087450.3	2397.59	-0.457883	0.118628	-3.85981	0.000113476	0.000199945
MSTRG.1337|Solyc01g087490.3	7868.77	0.77453	0.0683187	11.337	8.60244e-30	3.76808e-29
MSTRG.1337|Solyc01g087470.3	0	NA	NA	NA	NA	NA
MSTRG.1337|Solyc01g087480.1	0	NA	NA	NA	NA	NA
MSTRG.1338|Solyc01g087500.3	10239.8	2.09432	0.0962371	21.762	5.3138e-105	5.59172e-104
MSTRG.1336|Solyc01g087520.3	13198.3	-4.54737	0.0916847	-49.5979	0	0
MSTRG.1339|Solyc01g087530.3	3751.72	0.627179	0.0839648	7.46955	8.04676e-14	2.21859e-13
MSTRG.1340|Solyc01g087540.3	10089.4	1.32162	0.0587756	22.4858	5.71174e-112	6.30271e-111
MSTRG.1341|Solyc01g087550.3	2222.85	0.297477	0.102912	2.89059	0.00384517	0.00597587
MSTRG.1344|Solyc01g087580.3	222.984	3.92112	1.32836	2.95185	0.00315881	0.0049454
MSTRG.1342|Solyc01g087565.1	0.22679	0.516858	4.0224	0.128495	0.897757	NA
MSTRG.1343|Solyc01g087570.2	1602.23	0.914605	0.187624	4.87467	1.0899e-06	2.17964e-06
MSTRG.1346|Solyc01g087590.3	483.366	0.902682	0.222515	4.05672	4.97669e-05	8.9893e-05
MSTRG.1345|Solyc01g087560.3	13213.6	0.069347	0.0905116	0.766167	0.443577	0.498571
MSTRG.1347|Solyc01g087600.3	3854.87	0.406435	0.0805289	5.04707	4.48642e-07	9.18481e-07
MSTRG.1348|Solyc01g087610.3	4330.03	0.205346	0.0716681	2.86524	0.00416698	0.0064518
MSTRG.1349|Solyc01g087620.3	11700.8	0.224441	0.11797	1.90253	0.0571021	0.0774306
MSTRG.1350|Solyc01g087630.2	29.4595	-4.34134	0.801682	-5.41529	6.11904e-08	1.31176e-07
MSTRG.1350|Solyc01g087640.3	2385.77	-0.540263	0.089565	-6.03207	1.61871e-09	3.7581e-09
MSTRG.1354|Solyc01g087660.2	0.876121	-0.965615	2.6843	-0.359727	0.719051	NA
MSTRG.1352|Solyc01g087650.3	4505.5	-0.280065	0.0659462	-4.24687	2.16773e-05	4.00055e-05
MSTRG.1353|Solyc01g087670.3	5495.84	0.675836	0.0713839	9.46762	2.86289e-21	1.01685e-20
MSTRG.1351|Solyc01g087680.3	3318.54	-3.854	0.115387	-33.4007	1.33761e-244	2.81513e-243
MSTRG.1355|Solyc01g087690.2	1568.64	-8.23783	0.265972	-30.9726	1.26234e-210	2.33926e-209
MSTRG.1364|Solyc01g087710.2	3093.28	-10.6131	1.12455	-9.43764	3.81267e-21	1.34806e-20
MSTRG.1364|Solyc01g087720.3	5590.19	-0.506876	0.138538	-3.65875	0.000253445	0.000434023
MSTRG.1356|Solyc01g087730.3	62922.6	-5.83129	0.0753368	-77.4029	0	0
MSTRG.1358|Solyc01g087800.2	977.846	-7.69255	0.325431	-23.6381	1.56625e-123	1.86083e-122
MSTRG.1363|Solyc01g087810.2	310.467	-4.73173	0.330337	-14.324	1.55042e-46	9.29131e-46
MSTRG.1365|Solyc01g087860.2	231.759	0.86086	0.255755	3.36596	0.00076278	0.00125949
MSTRG.1367|Solyc01g087820.2	3531.55	2.5273	0.161803	15.6196	5.35357e-55	3.585e-54
MSTRG.1367|Solyc01g087850.2	10552.6	3.16123	0.0620689	50.9311	0	0
MSTRG.1368|Solyc01g087830.1	83.1096	3.58179	0.519277	6.89766	5.28664e-12	1.35542e-11
MSTRG.1369|Solyc01g087840.3	262.387	5.01687	0.342162	14.6623	1.12438e-48	6.93244e-48
MSTRG.1366|Solyc01g087870.3	1686.14	1.74302	0.106325	16.3934	2.13304e-60	1.52628e-59
MSTRG.1370|Solyc01g087880.3	876.357	0.465372	0.238167	1.95397	0.0507046	0.0692157
MSTRG.1371|Solyc01g087890.3	2803.04	-1.35952	0.0904571	-15.0295	4.70552e-51	3.0046e-50
MSTRG.1360|Solyc01g087750.3	48665.1	-11.5183	0.137113	-84.0061	0	0
Solyc01g087775.1|Solyc01g087775.1	97.5062	-24.7433	3.90754	-6.33218	NA	NA
MSTRG.1359|Solyc01g087740.1	808.193	1.48381	0.120938	12.2692	1.32563e-34	6.40194e-34
MSTRG.1357|Solyc01g087770.3	368.101	-12.7373	3.90697	-3.26014	0.00111356	0.00181329
MSTRG.1357|Solyc01g087760.2	79.0699	-10.5153	1.38112	-7.61363	2.66504e-14	7.46584e-14
MSTRG.1361|Solyc01g087790.2	1414.73	-8.78245	0.274765	-31.9635	3.50853e-224	6.80609e-223
MSTRG.1361|Solyc01g087780.2	4523.02	-12.5021	0.525689	-23.7823	5.0864e-125	6.11984e-124
MSTRG.1362|Solyc01g087785.1	6.02028	-6.80702	2.68704	-2.53328	0.0113001	0.0167349
MSTRG.1372|Solyc01g087900.3	7483.4	0.111342	0.072834	1.52871	0.126336	0.161797
Solyc01g087940.2|Solyc01g087940.2	4.63149	-6.42828	2.12935	-3.01889	0.00253705	0.00400128
MSTRG.1374|Solyc01g087910.3	1305.13	-0.271596	0.111992	-2.42514	0.0153024	0.0223439
MSTRG.1375|Solyc01g087920.1	0	NA	NA	NA	NA	NA
MSTRG.1376|Solyc01g087980.3	3268.78	5.9805	0.61159	9.77862	1.39092e-22	5.11927e-22
MSTRG.1377|Solyc01g087990.3	151.837	-1.453	0.834129	-1.74193	0.08152	0.107904
Solyc01g087950.3|Solyc01g087950.3	1.36074	3.12302	3.92601	0.795469	0.426341	0.481401
Solyc01g087960.2|Solyc01g087960.2	21.6513	-1.86661	1.3117	-1.42305	0.154723	0.19483
MSTRG.1373|Solyc01g087970.3	4362.97	-2.27936	0.0821526	-27.7454	1.98094e-169	3.01727e-168
Solyc01g088010.1|Solyc01g088010.1	2.1663	-2.44419	3.05565	-0.799893	0.423773	0.478781
MSTRG.1379|Solyc01g087995.1	0	NA	NA	NA	NA	NA
MSTRG.1379|Solyc01g088000.3	4312.44	-1.52387	0.0698867	-21.8049	2.08472e-105	2.20162e-104
MSTRG.1379|Solyc01g088005.1	10.1638	-0.286231	0.961029	-0.297838	0.765826	0.800485
MSTRG.1380|Solyc01g088030.3	338.226	-2.10264	0.221554	-9.49045	2.30043e-21	8.19601e-21
MSTRG.1381|Solyc01g088040.3	6030.52	0.259498	0.0704754	3.68211	0.000231308	0.000397499
MSTRG.1378|Solyc01g088020.3	34259.6	0.140092	0.0585695	2.39188	0.0167621	0.0243561
MSTRG.1383|Solyc01g088060.3	791.634	-0.867775	0.159294	-5.44763	5.10448e-08	1.09924e-07
MSTRG.1382|Solyc01g088050.3	5897.66	-2.5458	0.100532	-25.3232	1.77415e-141	2.33948e-140
MSTRG.1385|Solyc01g088080.3	18368.7	0.666758	0.0692311	9.63089	5.92118e-22	2.14447e-21
MSTRG.1384|Solyc01g088090.3	8177.16	-3.75698	0.0898115	-41.8318	0	0
Solyc01g088130.2|Solyc01g088130.2	63.9861	-0.482551	0.506826	-0.952104	0.341044	0.395635
MSTRG.1386|Solyc01g088140.3	1195.51	0.097327	0.0987684	0.985406	0.324425	0.378757
MSTRG.1387|Solyc01g088100.3	18691.1	0.443647	0.0488818	9.07591	1.12727e-19	3.80076e-19
MSTRG.1388|Solyc01g088150.3	2347.52	0.38449	0.0849491	4.52613	6.00743e-06	1.15196e-05
MSTRG.1389|Solyc01g088160.3	453.375	0.604	0.277218	2.17879	0.0293473	0.0413228
MSTRG.1390|Solyc01g088170.4	9474.15	-1.33927	0.0904832	-14.8013	1.43761e-49	8.99967e-49
MSTRG.1392|Solyc01g088180.2	0.683636	2.13437	3.94485	0.541052	0.588472	NA
MSTRG.1392|Solyc01g088230.3	27.3749	7.45921	1.41004	5.29008	1.22266e-07	2.58157e-07
MSTRG.1392|Solyc01g088200.3	26.5915	3.97692	1.37395	2.89451	0.00379756	0.00590465
MSTRG.1392|Solyc01g088240.3	0	NA	NA	NA	NA	NA
MSTRG.1392|Solyc01g088220.2	4913.84	1.67262	0.118698	14.0913	4.2941e-45	2.51371e-44
MSTRG.1392|Solyc01g088245.1	83.387	-5.86723	0.851823	-6.88785	5.66425e-12	1.45111e-11
Solyc01g088270.3|Solyc01g088270.3	2.47909	-5.52385	3.44323	-1.60426	0.108656	0.140897
Solyc01g088260.3|Solyc01g088260.3	9.47311	-7.4546	1.83108	-4.07114	4.67842e-05	8.46843e-05
MSTRG.1391|Solyc01g088250.3	1795.17	-2.71583	0.172426	-15.7507	6.79084e-56	4.59973e-55
MSTRG.1393|Solyc01g088300.3	388.237	-8.50793	1.71325	-4.96597	6.836e-07	1.38591e-06
MSTRG.1394|Solyc01g088310.3	2167.23	-0.0529043	0.103091	-0.51318	0.607825	0.656925
Solyc01g088320.2|Solyc01g088320.2	21.3845	1.54112	0.834407	1.84696	0.0647522	0.0870917
Solyc01g088340.2|Solyc01g088340.2	1.78569	3.52084	3.92138	0.897857	0.369262	0.42458
Solyc01g088327.1|Solyc01g088327.1	20.4355	1.86516	0.745143	2.50309	0.0123113	0.0181554
MSTRG.1396|Solyc01g088360.3	0	NA	NA	NA	NA	NA
MSTRG.1395|Solyc01g088350.3	1734.6	0.228464	0.105153	2.17268	0.0298045	0.041942
MSTRG.1397|Solyc01g088390.3	1447.94	0.0489531	0.0918197	0.533144	0.593934	0.643801
Solyc01g088420.3|Solyc01g088420.3	16.9687	-2.09491	0.788557	-2.65664	0.00789237	0.0118753
MSTRG.1398|Solyc01g088410.3	0	NA	NA	NA	NA	NA
MSTRG.1398|Solyc01g088400.3	1157.31	-0.675022	0.150819	-4.47571	7.61577e-06	1.45072e-05
MSTRG.1402|Solyc01g088440.2	428.539	0.98601	0.247702	3.98063	6.87325e-05	0.000122944
MSTRG.1403|Solyc01g088430.3	891.698	-4.77625	0.272648	-17.518	1.04418e-68	8.11296e-68
MSTRG.1401|Solyc01g088450.2	403.421	-0.304138	0.225505	-1.3487	0.177434	0.220698
MSTRG.1399|Solyc01g088370.3	31517.3	0.234951	0.0549599	4.27495	1.9118e-05	3.54153e-05
MSTRG.1400|Solyc01g088380.2	2346.67	-1.19381	0.0940614	-12.6918	6.56308e-37	3.31631e-36
MSTRG.1404|Solyc01g088500.3	222.743	2.86234	0.322313	8.88062	6.64905e-19	2.18895e-18
MSTRG.1407|Solyc01g088470.3	0.631054	-0.0427247	3.4241	-0.0124776	0.990045	NA
MSTRG.1407|Solyc01g088460.3	1182.82	-4.48971	0.16248	-27.6324	4.53662e-168	6.88227e-167
MSTRG.1408|Solyc01g088480.3	11666.5	-0.196932	0.0920388	-2.13966	0.0323825	0.0453628
MSTRG.1406|Solyc01g088530.2	1540.55	-0.0950972	0.121672	-0.781585	0.434459	0.489359
MSTRG.1405|Solyc01g088505.1	16531.1	-0.644842	0.068872	-9.36291	7.75679e-21	2.71436e-20
MSTRG.1405|Solyc01g088520.3	28.2707	-1.27568	0.718571	-1.77531	0.0758473	0.10095
MSTRG.1409|Solyc01g088550.3	5062.59	-1.63564	0.108145	-15.1245	1.11612e-51	7.1786e-51
MSTRG.1410|Solyc01g088560.3	7650.93	-0.175083	0.0831037	-2.10681	0.0351345	0.0490108
MSTRG.1412|Solyc01g088590.4	283.589	1.47715	0.357687	4.12972	3.63203e-05	6.62136e-05
MSTRG.1411|Solyc01g088570.3	5455.31	-0.233099	0.107298	-2.17244	0.0298221	0.0419646
MSTRG.1413|Solyc01g088620.3	323.908	0.410379	0.206639	1.98597	0.0470366	0.0644642
MSTRG.1414|Solyc01g088630.2	298.977	0.195685	0.320405	0.610742	0.541371	0.594184
MSTRG.1419|Solyc01g088640.3	1784.31	0.383118	0.140506	2.72671	0.00639701	0.00972571
MSTRG.1417|Solyc01g088650.3	1988.83	1.67769	0.160635	10.4441	1.55902e-25	6.20008e-25
MSTRG.1418|Solyc01g088660.3	2448.37	1.55526	0.115131	13.5086	1.3917e-41	7.67258e-41
MSTRG.1415|Solyc01g088600.3	4434.27	-3.08231	0.102056	-30.2023	2.20944e-200	3.93222e-199
MSTRG.1416|Solyc01g088610.3	16761.8	-3.01213	0.114642	-26.2742	3.77952e-152	5.30855e-151
MSTRG.1422|Solyc01g088695.1	0.113395	-0.56835	4.08047	-0.139285	0.889225	NA
MSTRG.1421|Solyc01g088690.3	1974.79	0.953392	0.104524	9.12128	7.42449e-20	2.51768e-19
MSTRG.1420|Solyc01g088670.2	101.365	-2.5	0.641542	-3.89686	9.74466e-05	0.000172606
MSTRG.1423|Solyc01g088680.3	229.031	2.55034	0.558732	4.56452	5.0064e-06	9.63283e-06
MSTRG.1424|Solyc01g088710.3	2251.22	0.265716	0.0767577	3.46176	0.000536663	0.000897078
MSTRG.1425|Solyc01g088700.3	35474.6	-0.049133	0.0758371	-0.647876	0.517065	0.570696
MSTRG.1426|Solyc01g088750.3	437.393	-0.326192	0.263644	-1.23724	0.215997	0.263808
MSTRG.1430|Solyc01g088740.3	4893.1	0.181103	0.0605358	2.99166	0.00277461	0.00436193
MSTRG.1429|Solyc01g088720.3	3579.67	-0.346378	0.0688291	-5.03244	4.84283e-07	9.89919e-07
MSTRG.1430|Solyc01g088730.3	34.1101	0.498473	0.905142	0.550713	0.58183	0.632387
MSTRG.1427|Solyc01g088760.3	871.786	-2.50109	0.136298	-18.3502	3.28927e-75	2.72068e-74
MSTRG.1428|Solyc01g088770.3	1146.36	-0.53103	0.131566	-4.03624	5.43142e-05	9.7807e-05
Solyc01g089840.2|Solyc01g089840.2	4.74114	-6.45968	2.21288	-2.91912	0.00351018	0.00547193
MSTRG.1431|Solyc01g088820.2	764.676	0.998567	0.130363	7.65992	1.86047e-14	5.24459e-14
MSTRG.1435|Solyc01g088790.2	4.28402	4.78315	3.14191	1.52237	0.127916	0.163647
MSTRG.1435|Solyc01g088800.3	9148.58	0.145084	0.0619964	2.3402	0.0192734	0.0277918
MSTRG.1435|Solyc01g088780.3	390.999	1.1963	0.178313	6.70899	1.95973e-11	4.92403e-11
MSTRG.1435|Solyc01g088810.3	1.30804	0.56396	2.29774	0.245441	0.806115	NA
MSTRG.1433|Solyc01g089850.3	2936.7	-1.9138	0.145616	-13.1428	1.87247e-39	9.93678e-39
MSTRG.1437|Solyc01g089880.3	275.595	-1.42326	0.284364	-5.00506	5.58456e-07	1.13768e-06
MSTRG.1439|Solyc01g089930.2	18.4158	3.78301	1.29645	2.91798	0.00352308	0.00549074
MSTRG.1438|Solyc01g089920.3	7.13545	-4.15275	2.33577	-1.7779	0.0754207	0.100422
Solyc01g089910.3|Solyc01g089910.3	96.55	-3.93753	0.522181	-7.54054	4.68012e-14	1.3016e-13
MSTRG.1434|Solyc01g089855.1	3.27886	-0.0587632	3.69014	-0.0159244	0.987295	0.989496
MSTRG.1434|Solyc01g089860.2	1667.31	0.948626	0.109326	8.67703	4.06228e-18	1.30164e-17
MSTRG.1436|Solyc01g089870.3	7024.31	-4.06389	0.096899	-41.9395	0	0
MSTRG.1442|Solyc01g089890.3	356.746	2.48378	0.327479	7.58456	3.33618e-14	9.32036e-14
MSTRG.1442|Solyc01g089900.3	0.971452	-2.11488	3.05627	-0.691979	0.488951	NA
MSTRG.1442|Solyc01g089903.1	922.268	-0.210778	0.206333	-1.02155	0.306996	0.361113
MSTRG.1442|Solyc01g089907.1	4.14091	-1.48216	1.37863	-1.07509	0.282333	0.335044
Solyc01g089950.3|Solyc01g089950.3	295.423	-0.532805	0.180614	-2.94996	0.00317813	0.00497419
Solyc01g089960.3|Solyc01g089960.3	111.413	-0.87568	0.346898	-2.52432	0.0115924	0.0171468
MSTRG.1440|Solyc01g089970.3	34566.7	0.305833	0.0629586	4.85769	1.18765e-06	2.36904e-06
Solyc01g090030.2|Solyc01g090030.2	1.4397	-1.63173	3.87242	-0.421372	0.673484	0.717448
Solyc01g089990.2|Solyc01g089990.2	4.64696	2.88851	1.88723	1.53055	0.125881	0.161269
Solyc01g090100.2|Solyc01g090100.2	0.904086	2.53649	3.93562	0.644494	0.519255	NA
Solyc01g090060.1|Solyc01g090060.1	0	NA	NA	NA	NA	NA
Solyc01g090070.2|Solyc01g090070.2	0	NA	NA	NA	NA	NA
Solyc01g090040.3|Solyc01g090040.3	212.853	1.99522	0.361839	5.51411	3.50556e-08	7.61721e-08
Solyc01g090050.3|Solyc01g090050.3	30.5631	2.03007	1.4925	1.36019	0.173771	0.216676
Solyc01g090130.2|Solyc01g090130.2	7.78908	5.64298	1.89232	2.98205	0.00286327	0.00449626
MSTRG.1443|Solyc01g090120.3	10460.7	6.03655	0.148381	40.6829	0	0
MSTRG.1441|Solyc01g089980.3	6534.6	-0.272979	0.0719483	-3.79409	0.000148183	0.000258776
MSTRG.1444|Solyc01g090160.3	40.509	0.538273	0.490432	1.09755	0.272402	0.324552
MSTRG.1445|Solyc01g090170.3	6280.53	-0.565018	0.068111	-8.29556	1.08078e-16	3.29844e-16
MSTRG.1446|Solyc01g090180.3	1224.43	-0.628286	0.122405	-5.13285	2.85394e-07	5.9107e-07
MSTRG.1447|Solyc01g090190.3	39838.9	-0.682505	0.052058	-13.1105	2.86868e-39	1.51567e-38
MSTRG.1449|Solyc01g090220.3	0.294826	0.919674	3.99456	0.230232	0.817912	NA
MSTRG.1448|Solyc01g090210.3	304.656	1.96071	0.330949	5.9245	3.13241e-09	7.17193e-09
MSTRG.1450|Solyc01g090225.1	2400.21	-0.619151	0.0892307	-6.93876	3.95554e-12	1.01907e-11
MSTRG.1451|Solyc01g090240.3	1712.25	0.911002	0.0921286	9.88837	4.67559e-23	1.74188e-22
MSTRG.1452|Solyc01g090230.3	4339.35	1.30019	0.105607	12.3117	7.83965e-35	3.80684e-34
MSTRG.1453|Solyc01g090200.3	14978.8	-2.78173	0.0822797	-33.8082	1.4929e-250	3.19779e-249
MSTRG.1454|Solyc01g090270.3	9641.21	-0.182932	0.0561856	-3.25585	0.00113055	0.00183971
MSTRG.1455|Solyc01g090250.3	2092	-0.234452	0.104617	-2.24106	0.0250223	0.0355843
MSTRG.1455|Solyc01g090260.4	6.062	-0.819788	1.15823	-0.707792	0.479074	0.533494
MSTRG.1456|Solyc01g090280.3	3004.77	-0.36471	0.0753763	-4.83852	1.30808e-06	2.60378e-06
MSTRG.1457|Solyc01g090290.3	3442.11	0.242419	0.0865897	2.79963	0.00511607	0.00785615
MSTRG.1461|Solyc01g090400.3	78.7252	4.40392	1.12163	3.92637	8.62379e-05	0.000153429
MSTRG.1461|Solyc01g090390.1	938.334	0.675605	0.156957	4.30438	1.6745e-05	3.1161e-05
MSTRG.1461|Solyc01g090380.3	94.7678	-1.95478	0.595089	-3.28486	0.00102034	0.0016662
MSTRG.1460|Solyc01g090340.2	10290	-3.07848	0.151897	-20.2669	2.52176e-91	2.41416e-90
MSTRG.1464|Solyc01g090425.1	0	NA	NA	NA	NA	NA
MSTRG.1463|Solyc01g090410.3	165.051	-2.25787	0.3082	-7.326	2.37116e-13	6.4247e-13
MSTRG.1464|Solyc01g090420.3	5602.35	-0.841946	0.0939106	-8.96539	3.09174e-19	1.02728e-18
MSTRG.1462|Solyc01g090430.3	1984.38	-0.546975	0.0963803	-5.67517	1.38552e-08	3.07305e-08
MSTRG.1465|Solyc01g090440.2	1558.86	0.260288	0.0842992	3.08767	0.00201732	0.00320888
MSTRG.1467|Solyc01g090460.3	232.926	1.76542	0.306063	5.76815	8.01467e-09	1.79884e-08
MSTRG.1466|Solyc01g090450.3	966.955	0.14962	0.143389	1.04346	0.296738	0.350429
MSTRG.1469|Solyc01g090510.2	174.087	0.96169	0.433588	2.21798	0.0265562	0.0376124
MSTRG.1470|Solyc01g090515.1	50.1212	0.726857	0.465598	1.56112	0.118494	0.152602
Solyc01g090530.2|Solyc01g090530.2	31.5087	-1.29343	0.631867	-2.047	0.040658	0.056222
MSTRG.1473|Solyc01g090470.3	2860.79	0.213062	0.114967	1.85325	0.0638468	0.085948
MSTRG.1474|Solyc01g090480.3	3735.85	-0.0989963	0.0745405	-1.32809	0.184149	0.228297
MSTRG.1468|Solyc01g090500.3	2421.7	0.243354	0.0935275	2.60195	0.00926941	0.0138576
MSTRG.1471|Solyc01g090560.3	887.148	2.2534	0.156305	14.4167	4.06468e-47	2.45417e-46
MSTRG.1472|Solyc01g090550.3	1762.01	1.01864	0.0976817	10.4282	1.84361e-25	7.32308e-25
MSTRG.1476|Solyc01g090610.3	14252.5	11.4063	0.796161	14.3267	1.49057e-46	8.93466e-46
Solyc01g090660.3|Solyc01g090660.3	21.466	1.87439	1.09189	1.71665	0.0860436	0.113529
MSTRG.1477|Solyc01g090630.3	836.707	12.3919	1.18543	10.4535	1.41225e-25	5.6248e-25
MSTRG.1478|Solyc01g090640.3	2526.06	3.72046	0.112022	33.2118	7.26485e-242	1.51573e-240
MSTRG.1478|Solyc01g090645.1	24.9128	-0.56703	0.620103	-0.914413	0.3605	0.415514
MSTRG.1475|Solyc01g090590.3	1639.87	0.120518	0.0963281	1.25112	0.210891	0.257988
MSTRG.1479|Solyc01g090710.3	542.61	0.256023	0.179748	1.42434	0.154347	0.194394
MSTRG.1480|Solyc01g090720.3	1023.64	0.171195	0.116053	1.47514	0.140174	0.178015
Solyc01g090730.3|Solyc01g090730.3	136.443	-5.79934	0.62233	-9.31875	1.17717e-20	4.09795e-20
Solyc01g090740.3|Solyc01g090740.3	209.865	-1.47703	0.329522	-4.48234	7.38299e-06	1.40779e-05
MSTRG.1482|Solyc01g090690.3	16526.9	0.338494	0.0538791	6.28247	3.33228e-10	7.95296e-10
MSTRG.1482|Solyc01g090670.3	1953.97	-1.00463	0.189114	-5.31232	1.08239e-07	2.29292e-07
MSTRG.1483|Solyc01g090680.3	403.173	-2.16431	0.255955	-8.45583	2.77108e-17	8.63091e-17
MSTRG.1484|Solyc01g090700.3	2253.32	0.0475762	0.0868537	0.547774	0.583847	0.634371
MSTRG.1485|Solyc01g090760.3	742.32	1.56118	0.213323	7.31842	2.50902e-13	6.79337e-13
MSTRG.1481|Solyc01g090750.3	11796.4	0.756483	0.0582634	12.9839	1.51081e-38	7.87878e-38
MSTRG.1486|Solyc01g090770.3	3269.29	0.19475	0.0856789	2.27302	0.0230249	0.0328867
MSTRG.1488|Solyc01g090780.3	17613	-0.0606772	0.119816	-0.506418	0.612563	0.661426
MSTRG.1489|Solyc01g090800.3	733.222	-0.26689	0.217709	-1.2259	0.220235	0.268551
MSTRG.1491|Solyc01g090840.3	266.952	0.547021	0.230332	2.37493	0.0175524	0.0254486
MSTRG.1492|Solyc01g090850.3	1870.36	-0.0451005	0.0858816	-0.525148	0.59948	0.649176
MSTRG.1487|Solyc01g090790.3	15449.3	-7.78738	0.0980059	-79.4583	0	0
Solyc01g090890.3|Solyc01g090890.3	40.4604	0.0959474	0.702192	0.13664	0.891315	0.909458
MSTRG.1493|Solyc01g090860.3	5720.58	-0.518296	0.103873	-4.9897	6.0474e-07	1.2297e-06
MSTRG.1494|Solyc01g090880.3	3920.89	-2.71713	0.0899761	-30.1984	2.48897e-200	4.42673e-199
MSTRG.1495|Solyc01g090870.1	3.39381	1.58399	1.53752	1.03023	0.302903	0.356805
MSTRG.1500|Solyc01g090925.1	0	NA	NA	NA	NA	NA
MSTRG.1499|Solyc01g090900.3	1586.35	-2.07053	0.0947243	-21.8584	6.46188e-106	6.84603e-105
MSTRG.1500|Solyc01g090920.3	2609.48	-1.05588	0.0859277	-12.288	1.05083e-34	5.08783e-34
MSTRG.1501|Solyc01g090910.3	4380.94	1.2755	0.0894584	14.2581	3.99358e-46	2.37288e-45
MSTRG.1496|Solyc01g090940.3	4315.94	-2.1611	0.0917835	-23.5456	1.3923e-122	1.64313e-121
MSTRG.1497|Solyc01g090950.3	7230.49	-0.419804	0.0773929	-5.42432	5.81749e-08	1.24924e-07
Solyc01g091000.3|Solyc01g091000.3	55.2096	2.59378	0.571094	4.54178	5.57824e-06	1.0709e-05
Solyc01g091010.3|Solyc01g091010.3	44.7156	-6.73877	1.09256	-6.16786	6.92186e-10	1.63246e-09
MSTRG.1502|Solyc01g090990.3	2230.96	0.872482	0.0896683	9.7301	2.24369e-22	8.21572e-22
Solyc01g090960.2|Solyc01g090960.2	10.1751	2.10334	1.60204	1.31291	0.189213	0.23393
MSTRG.1498|Solyc01g090970.3	26464.7	-10.573	0.161555	-65.445	0	0
MSTRG.1503|Solyc01g091020.3	2920.27	-0.0652187	0.12608	-0.51728	0.604961	0.654149
MSTRG.1504|Solyc01g091030.3	750.979	-2.0088	0.178469	-11.2557	2.17013e-29	9.42938e-29
MSTRG.1505|Solyc01g091040.3	2177.03	0.659	0.0929733	7.08805	1.36011e-12	3.57811e-12
MSTRG.1506|Solyc01g091050.3	1277.16	-1.33274	0.227834	-5.8496	4.92753e-09	1.11778e-08
MSTRG.1511|Solyc01g091070.3	5171.24	0.549275	0.084646	6.48908	8.6364e-11	2.11117e-10
MSTRG.1512|Solyc01g091080.3	4173.95	0.405624	0.0826302	4.9089	9.15865e-07	1.84131e-06
MSTRG.1512|Solyc01g091090.3	0.517544	-3.28075	4.04853	-0.810356	0.417736	NA
MSTRG.1510|Solyc01g091120.3	7427.3	0.437153	0.0678642	6.44158	1.18234e-10	2.8717e-10
MSTRG.1513|Solyc01g091160.4	1028.36	1.86079	0.125096	14.8749	4.7951e-50	3.0182e-49
MSTRG.1515|Solyc01g091140.3	347.139	1.66222	0.32655	5.09024	3.57606e-07	7.35914e-07
MSTRG.1514|Solyc01g091130.3	1227.9	-2.06516	0.105406	-19.5924	1.79637e-85	1.6449e-84
MSTRG.1515|Solyc01g091145.1	1.55963	-1.21694	2.74029	-0.444093	0.656976	0.702629
Solyc01g091180.3|Solyc01g091180.3	135.714	2.06168	0.544991	3.78296	0.000154974	0.000270138
MSTRG.1517|Solyc01g091165.1	0	NA	NA	NA	NA	NA
MSTRG.1516|Solyc01g091170.3	156.723	-4.68468	0.475598	-9.85009	6.84816e-23	2.54198e-22
MSTRG.1518|Solyc01g091190.3	16718.2	0.641385	0.0885322	7.24465	4.33547e-13	1.16447e-12
MSTRG.1519|Solyc01g091200.3	4317.4	0.281283	0.0850136	3.30868	0.000937369	0.00153591
MSTRG.1520|Solyc01g091230.3	1811.78	-0.413732	0.110547	-3.7426	0.000182123	0.000315348
MSTRG.1522|Solyc01g091210.3	10268.5	-0.029181	0.0998805	-0.292159	0.770165	0.804603
MSTRG.1522|Solyc01g091220.3	1722.63	0.936525	0.347577	2.69444	0.0070507	0.0106633
MSTRG.1521|Solyc01g091240.3	1293.94	-3.79418	0.189774	-19.9931	6.3184e-89	5.95421e-88
MSTRG.1523|Solyc01g091260.3	927.132	-1.11124	0.170907	-6.50197	7.92725e-11	1.93979e-10
MSTRG.1527|Solyc01g091290.3	1.03003	-1.35457	3.03437	-0.44641	0.655301	NA
MSTRG.1527|Solyc01g091300.3	400.065	3.933	0.292354	13.4529	2.96193e-41	1.61981e-40
MSTRG.1524|Solyc01g091280.3	3240.35	0.708416	0.0854336	8.29201	1.11352e-16	3.39719e-16
MSTRG.1524|Solyc01g091270.3	116.321	-0.205253	0.826486	-0.248344	0.803868	0.834651
MSTRG.1525|Solyc01g091310.3	3423.13	0.670617	0.0812283	8.25596	1.50687e-16	4.57985e-16
MSTRG.1528|Solyc01g091330.3	1339.44	-0.97301	0.116325	-8.36461	6.03166e-17	1.85899e-16
MSTRG.1526|Solyc01g091320.3	13180.9	-2.5301	0.0923324	-27.4021	2.59153e-165	3.88261e-164
MSTRG.1529|Solyc01g091340.3	2179.56	0.453171	0.158268	2.86331	0.00419243	0.00648931
[truncated: 34,878 more rows]

## Sheet: ALL_NLRs
	baseMean	log2FoldChange	lfcSE	stat	pvalue	padj
MSTRG.99|Solyc00g102400.3	551.801	4.51392	0.360824	12.51	6.58078e-36	3.26552e-35
Solyc00g294230.2|Solyc00g294230.2	0	NA	NA	NA	NA	NA
MSTRG.494|Solyc01g008800.2	1845.37	1.481	0.146807	10.0881	6.23663e-24	2.38648e-23
MSTRG.675|Solyc01g014840.3	2020.78	4.04187	0.199159	20.2947	1.43346e-91	1.37428e-90
Solyc01g066020.2|Solyc01g066020.2	3.35033	-5.96324	3.11841	-1.91227	0.0558413	0.0758063
Solyc01g067165.1|Solyc01g067165.1	195.993	1.97037	0.296653	6.64203	3.09397e-11	7.71036e-11
MSTRG.1284|Solyc01g086810.2	1923.98	0.473705	0.173583	2.72898	0.00635309	0.00966226
MSTRG.1321|Solyc01g087200.3	718.657	-2.53386	0.287745	-8.80593	1.29769e-18	4.23222e-18
MSTRG.1462|Solyc01g090430.3	1984.38	-0.546975	0.0963803	-5.67517	1.38552e-08	3.07305e-08
MSTRG.2103|Solyc01g113620.2	881.364	-0.0704598	0.160962	-0.437741	0.661574	0.706834
MSTRG.2201|Solyc01g102840.3	2700.61	3.07334	0.205352	14.9662	1.22052e-50	7.75415e-50
MSTRG.2210|Solyc01g102880.2	8795.32	5.75733	0.157442	36.5681	9.2094e-293	2.25707e-291
MSTRG.2205|Solyc01g102850.2	773.702	-4.28335	0.256683	-16.6873	1.62089e-62	1.18508e-61
MSTRG.2470|Solyc01g106410.2	1.03382	2.73307	3.93196	0.69509	0.486999	NA
MSTRG.3074|Solyc02g027080.2	3652.44	0.66494	0.0888011	7.48797	6.99454e-14	1.93391e-13
MSTRG.3111|Solyc02g032200.3	5268.88	-0.00580956	0.0851022	-0.0682656	0.945574	0.95545
Solyc02g032650.3|Solyc02g032650.3	437.568	-1.88455	0.173631	-10.8538	1.91391e-27	7.95503e-27
MSTRG.3149|Solyc02g036270.3	3392.81	-0.829048	0.0830269	-9.98529	1.76791e-23	6.66877e-23
MSTRG.3820|Solyc02g073574.1	0	NA	NA	NA	NA	NA
MSTRG.3664|Solyc02g070410.2	166.897	6.40071	0.669821	9.55585	1.22568e-21	4.40475e-21
Solyc02g070730.1|Solyc02g070730.1	25.2337	0.114109	0.68472	0.166651	0.867645	0.889447
MSTRG.4227|Solyc02g082050.3	882.023	-1.25939	0.183415	-6.8663	6.58888e-12	1.6836e-11
MSTRG.4405|Solyc02g084450.3	1530.71	-1.31085	0.143079	-9.16172	5.10748e-20	1.74088e-19
MSTRG.4443|Solyc02g084890.2	2245.81	2.01234	0.197435	10.1925	2.14274e-24	8.26851e-24
MSTRG.4855|Solyc02g090380.3	3505.98	0.767654	0.135947	5.6467	1.63559e-08	3.61407e-08
MSTRG.5251|Solyc03g005660.3	3424.96	4.6499	0.126733	36.6904	1.03915e-294	2.57054e-293
MSTRG.5252|Solyc03g005670.3	1295.86	6.52027	1.28797	5.06244	4.13923e-07	8.49305e-07
MSTRG.5777|Solyc03g046207.1	1340.61	0.242693	0.133959	1.8117	0.0700332	0.0937334
MSTRG.5967|Solyc03g078300.2	56.0879	-0.490931	0.742193	-0.661459	0.508318	0.562446
MSTRG.7465|Solyc04g005540.3	4437.85	0.712785	0.134518	5.2988	1.16566e-07	2.46402e-07
MSTRG.7466|Solyc04g005550.2	1040.32	-3.94795	0.255916	-15.4267	1.08197e-53	7.13188e-53
MSTRG.7501|Solyc04g007050.3	13368.1	11.3039	0.358973	31.4896	1.20572e-217	2.2773e-216
MSTRG.7502|Solyc04g007060.3	12837.1	2.75743	0.0837963	32.9064	1.78043e-237	3.65996e-236
MSTRG.7503|Solyc04g007070.3	9539.96	1.9773	0.0873944	22.6251	2.4556e-113	2.73948e-112
MSTRG.7523|Solyc04g007320.2	431.508	2.19939	0.348883	6.30409	2.89896e-10	6.93251e-10
MSTRG.7534|Solyc04g007490.3	3194.62	1.27171	0.0993211	12.804	1.55722e-37	7.96419e-37
MSTRG.7590|NRC6b	3748.54	11.3877	0.654794	17.3913	9.6093e-68	7.39894e-67
MSTRG.7590|NRC6a	3441.17	14.432	1.19447	12.0824	1.30922e-33	6.20848e-33
MSTRG.7591|Hero_K	385.995	11.2755	1.19555	9.43126	4.05192e-21	1.43074e-20
MSTRG.7592|Hero_J	223.797	7.05119	0.64445	10.9414	7.3064e-28	3.06762e-27
MSTRG.7593|Hero_C	504.741	4.70825	0.248393	18.9548	4.03057e-80	3.51819e-79
MSTRG.7594|Hero_B	226.625	7.65603	0.764011	10.0208	1.23444e-23	4.67842e-23
MSTRG.7589|Hero_N	50.2144	8.33394	1.28945	6.46318	1.02526e-10	2.49889e-10
MSTRG.7588|Hero_M	365.768	5.90083	0.415858	14.1895	1.06357e-45	6.2745e-45
MSTRG.7596|Hero_H	2184.54	9.09822	1.92298	4.73132	2.23063e-06	4.38421e-06
MSTRG.7596|Hero_D	1314.64	13.0439	1.19767	10.8911	1.27037e-27	5.30097e-27
MSTRG.7596|Hero_F	2714.13	10.66	0.59711	17.8527	2.75426e-71	2.20325e-70
MSTRG.7595|Hero_A	2791.08	2.28805	0.13802	16.5777	1.01091e-61	7.32444e-61
MSTRG.7682|Solyc04g009130.3	940.448	-8.22244	1.20186	-6.84143	7.84074e-12	1.99828e-11
MSTRG.7689|Solyc04g009240.2	1.4079	-1.22812	3.45947	-0.355002	0.722588	0.761893
MSTRG.7720|Solyc04g009660.2	1224.47	3.51075	0.181449	19.3484	2.10097e-83	1.88923e-82
MSTRG.7675|Solyc04g009070.1	1.62473	-2.36429	3.88313	-0.608861	0.542617	0.595231
MSTRG.7680|Solyc04g009110.1	58.9217	-0.244921	0.574408	-0.426388	0.669825	0.71444
MSTRG.7681|Solyc04g009120.2	28.4733	-1.36396	0.614067	-2.22119	0.0263379	0.0373242
MSTRG.7682|Solyc04g009150.1	30.4594	1.24032	0.77566	1.59905	0.109808	0.142287
MSTRG.7691|Solyc04g009290.1	5664.2	-1.26958	0.198195	-6.40569	1.49689e-10	3.62208e-10
MSTRG.7691|Solyc04g009250.1	263.3	2.97371	0.345036	8.61854	6.7814e-18	2.15623e-17
Solyc04g009690.2|Solyc04g009690.2	39.8223	2.84019	0.690184	4.11512	3.86986e-05	7.04281e-05
MSTRG.7819|Solyc04g012010.3	151.365	4.24703	0.736531	5.76626	8.10479e-09	1.81845e-08
MSTRG.7905|Solyc04g015210.3	14824	6.04568	0.10755	56.2128	0	0
MSTRG.8025|Solyc04g039990.3	1413.71	-0.218483	0.127877	-1.70854	0.0875356	0.115377
MSTRG.8050|Solyc04g026110.3	772.38	0.0791063	0.263238	0.300513	0.763786	0.798694
MSTRG.8337|Solyc04g056570.3	20.6748	2.78492	0.993672	2.80265	0.00506839	0.00778522
MSTRG.8904|Solyc04g079420.3	1797.98	-1.21416	0.209254	-5.8023	6.54103e-09	1.47483e-08
MSTRG.9196|Solyc05g005130.2	4242.74	-0.243122	0.0861258	-2.82288	0.0047595	0.00733409
MSTRG.9213|Solyc05g005330.3	2235.11	-6.60092	0.14857	-44.4297	0	0
MSTRG.9300|Solyc05g006620.3	2424.48	-1.31454	0.0977532	-13.4476	3.18154e-41	1.73811e-40
MSTRG.9301|Solyc05g006630.3	2293.12	-2.00207	0.082472	-24.2757	3.53657e-130	4.3742e-129
MSTRG.9350|Solyc05g007170.3	3177.5	7.11404	0.207383	34.3039	6.85999e-258	1.50093e-256
Solyc05g007350.2|Solyc05g007350.2	18.4395	-1.43333	0.949316	-1.50985	0.131081	0.167357
MSTRG.9381|Solyc05g007630.3	1808.67	10.658	0.731488	14.5703	4.34069e-48	2.6565e-47
MSTRG.9382|Solyc05g007640.3	5146.67	8.88602	0.253723	35.0226	1.02082e-268	2.30973e-267
MSTRG.9399|Solyc05g007850.2	2484.04	-1.686	0.120316	-14.0132	1.2951e-44	7.51007e-44
MSTRG.9413|Solyc05g008070.3	0	NA	NA	NA	NA	NA
MSTRG.9535|Solyc05g009630.3	4887.97	0.514159	0.111232	4.62239	3.79337e-06	7.35326e-06
MSTRG.9545|Solyc05g009750.1	412.497	7.52814	0.563935	13.3493	1.19549e-40	6.47111e-40
MSTRG.9544|Solyc05g009740.1	2793.93	1.39635	0.0792615	17.6171	1.82243e-69	1.42811e-68
MSTRG.9547|Solyc05g009760.2	2401.42	0.906072	0.126447	7.16564	7.74267e-13	2.05732e-12
MSTRG.9689|Solyc05g012740.2	1790.84	7.38506	0.263692	28.0064	1.35768e-172	2.10174e-171
MSTRG.9706|Solyc05g012900.3	1221.13	-0.148221	0.200748	-0.738345	0.460305	0.515386
MSTRG.9707|Solyc05g012910.3	166.338	1.7516	0.439957	3.98131	6.8536e-05	0.000122618
MSTRG.9723|Solyc05g013260.2	371.333	0.301745	0.236662	1.27501	0.202307	0.248518
MSTRG.9724|Solyc05g013280.3	5237.44	-1.33699	0.0788975	-16.9459	2.06511e-64	1.53871e-63
Solyc05g054020.2|Solyc05g054020.2	111.147	1.37776	0.384758	3.58086	0.000342472	0.000581003
MSTRG.10464|Solyc05g054010.3	964.858	3.44498	0.255122	13.5033	1.49586e-41	8.23998e-41
MSTRG.10464|Solyc05g053990.3	943.305	0.930573	0.129557	7.18275	6.83208e-13	1.82047e-12
MSTRG.10480|Solyc05g054340.3	1870.64	-1.3599	0.130471	-10.423	1.94651e-25	7.72833e-25
Solyc06g008380.2|Solyc06g008380.2	37.7522	-5.18238	0.963714	-5.37751	7.55237e-08	1.61316e-07
MSTRG.10848|Solyc06g008400.2	1750.3	8.11781	2.06805	3.92535	8.66049e-05	0.000154051
MSTRG.10848|Solyc06g008450.3	2288.34	1.87947	0.0954024	19.7005	2.1359e-86	1.97077e-85
MSTRG.10874|Solyc06g008770.2	1193.78	3.50795	0.181632	19.3135	4.13281e-83	3.7e-82
MSTRG.10874|Solyc06g008790.3	1268.25	4.81696	0.316064	15.2404	1.90559e-52	1.23824e-51
MSTRG.10874|Solyc06g008800.2	764.129	4.28564	0.263647	16.2552	2.05201e-59	1.45108e-58
MSTRG.11501|Solyc06g062440.3	2455.13	-1.96215	0.0998639	-19.6483	5.97978e-86	5.49452e-85
MSTRG.11593|Solyc06g064720.1	228.833	5.86482	0.484167	12.1132	8.98842e-34	4.27926e-33
MSTRG.11595|Solyc06g064760.1	155.604	6.11442	0.592011	10.3282	5.25307e-25	2.06036e-24
MSTRG.12616|Solyc07g005770.2	485.905	-0.38005	0.181979	-2.08842	0.0367599	0.0511517
MSTRG.12882|Solyc07g009180.1	259.462	4.52788	0.330149	13.7147	8.29319e-43	4.67515e-42
MSTRG.13099|Solyc07g039420.1	354.371	5.29021	0.3709	14.2631	3.71338e-46	2.20837e-45
MSTRG.13420|Solyc07g049700.1	124.573	1.56398	0.367981	4.25018	2.13602e-05	3.9456e-05
MSTRG.13479|Solyc07g052770.2	332.592	-12.5911	1.1998	-10.4943	9.17088e-26	3.67084e-25
Solyc07g052800.2|Solyc07g052800.2	0	NA	NA	NA	NA	NA
MSTRG.13494|Solyc07g053010.2	1518.56	-3.36313	0.122917	-27.361	7.9806e-165	1.19161e-163
MSTRG.13496|Solyc07g053020.2	4895.4	-1.87334	0.0693301	-27.0206	8.47066e-161	1.24171e-159
MSTRG.14109|Solyc07g066180.2	758.043	6.47396	1.38194	4.6847	2.80374e-06	5.47938e-06
MSTRG.14181|Solyc08g005440.3	2325.16	-1.24758	0.090399	-13.8008	2.52126e-43	1.43136e-42
MSTRG.14187|Solyc08g005500.3	398.504	3.68553	0.369374	9.97778	1.9068e-23	7.18143e-23
MSTRG.14189|Solyc08g005510.2	52.6341	-2.24714	0.512193	-4.38729	1.14774e-05	2.15825e-05
MSTRG.14325|Solyc08g007250.2	169.75	-0.679829	0.61493	-1.10554	0.268926	0.320858
MSTRG.14361|Solyc08g007630.1	2990.43	-0.155456	0.104545	-1.48699	0.137018	0.174308
Solyc08g013970.2|Solyc08g013970.2	148.372	-1.12472	0.403524	-2.78724	0.00531592	0.00814324
MSTRG.15028|Solyc08g074250.2	189.759	5.55163	0.588933	9.42659	4.2365e-21	1.49393e-20
Solyc08g075630.3|Solyc08g075630.3	135.648	-4.50415	0.494356	-9.11115	8.15166e-20	2.76039e-19
MSTRG.15121|Solyc08g075640.3	921.571	3.14285	0.144868	21.6945	2.31224e-104	2.41878e-103
MSTRG.15151|Solyc08g076000.3	494.149	-0.878839	0.325741	-2.69796	0.00697651	0.0105613
MSTRG.15555|Solyc08g081260.1	1216.76	1.52054	0.18074	8.41281	4.00292e-17	1.24122e-16
MSTRG.15750|Solyc09g005290.1	453.333	0.74318	0.230877	3.21895	0.00128662	0.00208371
MSTRG.15855|Solyc09g007710.3	1285.06	-3.98462	0.288916	-13.7916	2.86367e-43	1.62436e-42
Solyc09g018220.2|Solyc09g018220.2	247.996	0.242788	0.244599	0.992597	0.320906	0.375128
Solyc09g092280.1|Solyc09g092280.1	8.94319	-1.52824	1.22344	-1.24914	0.211615	0.258814
Solyc09g092300.3|Solyc09g092300.3	42.662	-1.18382	0.540881	-2.18868	0.0286198	0.0403477
Solyc09g092310.1|Solyc09g092310.1	88.4632	-1.19086	0.418927	-2.84263	0.00447423	0.00690897
MSTRG.17238|Solyc09g098100.3	4376.31	0.872621	0.491011	1.77719	0.0755367	0.100546
MSTRG.17242|Solyc09g098130.2	2397.68	-1.10814	0.498022	-2.22509	0.0260755	0.0369809
MSTRG.17513|Solyc10g008230.2	2731.73	0.296164	0.16624	1.78155	0.0748224	0.0996805
MSTRG.17513|Solyc10g008220.3	45.3186	1.11504	1.05523	1.05668	0.290656	0.343875
MSTRG.17513|Solyc10g008240.3	116.306	0.887974	0.796577	1.11474	0.264963	0.316728
MSTRG.17814|Solyc10g047320.2	6186.78	1.3336	0.142823	9.33739	9.87377e-21	3.44478e-20
MSTRG.18076|Solyc10g076440.1	0	NA	NA	NA	NA	NA
MSTRG.18624|Solyc10g085460.2	7003.17	-2.0664	0.0788585	-26.2039	2.40068e-151	3.35589e-150
MSTRG.18834|Solyc11g006520.2	49.2196	8.30497	1.40355	5.91711	3.27644e-09	7.49392e-09
MSTRG.18834|Solyc11g006530.2	12.5876	3.47872	1.41062	2.46609	0.0136597	0.0200581
MSTRG.18841|Solyc11g006630.1	14.5428	6.54694	2.06581	3.16918	NA	NA
MSTRG.18841|Solyc11g006640.2	2840.83	1.23363	0.120871	10.2062	1.86001e-24	7.18795e-24
MSTRG.19099|Solyc11g011080.2	4.2362	2.86492	2.29558	1.24801	0.212026	0.259292
MSTRG.19099|Solyc11g011060.2	647.078	0.296912	0.471378	0.629882	0.528772	0.58209
MSTRG.19112|Solyc11g011350.2	616.686	0.151469	0.162567	0.931732	0.351475	0.406384
MSTRG.19291|Solyc11g013750.2	2211.38	0.58905	0.111512	5.2824	1.275e-07	2.68978e-07
Solyc11g020090.1|Solyc11g020090.1	0.272477	-2.4919	4.08047	-0.61069	0.541405	NA
MSTRG.19378|Solyc11g020100.2	1144.29	1.35852	0.113469	11.9726	4.9478e-33	2.31935e-32
MSTRG.19720|Solyc11g065780.2	2.99629	-1.07929	1.49394	-0.722446	0.47002	0.52469
MSTRG.19900|Solyc11g069020.2	461.602	0.934389	0.175384	5.32769	9.94716e-08	2.11074e-07
MSTRG.19988|Solyc11g070020.2	1428.47	0.559671	0.115309	4.85365	1.21212e-06	2.41694e-06
MSTRG.19976|Solyc11g069925.1	1911.24	0.26825	0.118889	2.2563	0.0240517	0.0342703
MSTRG.19955|Solyc11g069620.2	1898.95	-0.429176	0.128968	-3.32777	0.000875446	0.00143871
MSTRG.20020|Solyc11g071423.1	612.984	-0.983948	0.203901	-4.82561	1.39576e-06	2.77353e-06
MSTRG.20062|Solyc11g071995.1	3494.42	0.313116	0.0899392	3.48141	0.000498773	0.000835637
MSTRG.20229|Solyc12g005970.1	1678.62	-1.48485	0.104181	-14.2526	4.31704e-46	2.56221e-45
MSTRG.20234|Solyc12g006040.2	262.403	2.38123	0.324667	7.33437	2.22762e-13	6.04131e-13
MSTRG.20428|Solyc12g009450.2	329.132	2.67495	0.246847	10.8365	2.31231e-27	9.59292e-27
MSTRG.20430|Solyc12g009460.1	0.0939835	-0.56835	4.08047	-0.139285	0.889225	NA
Solyc12g044190.2|Solyc12g044190.2	28.0498	-5.67635	1.38545	-4.09711	4.18332e-05	7.594e-05
MSTRG.20987|Solyc12g044200.2	180.764	-0.861589	0.555455	-1.55114	0.120868	0.155372
MSTRG.21319|Solyc12g094660.2	934.171	-1.48403	0.151441	-9.7994	1.1326e-22	4.17724e-22
MSTRG.21424|Solyc12g096920.1	442.698	2.69348	0.229009	11.7614	6.16879e-32	2.82724e-31
MSTRG.21429|Solyc12g097020.2	27.0176	-2.64834	0.677131	-3.91112	9.18685e-05	0.000163118
Solyc01g016960.1|Solyc01g016960.1	0	NA	NA	NA	NA	NA
Solyc01g102920.2|Solyc01g102920.2	0	NA	NA	NA	NA	NA
Solyc02g030290.1|Solyc02g030290.1	0	NA	NA	NA	NA	NA
Solyc02g037540.2|Solyc02g037540.2	42.7138	8.10004	1.29644	6.24791	4.1599e-10	9.88637e-10
Solyc03g094100.1|Solyc03g094100.1	0	NA	NA	NA	NA	NA
MSTRG.7500|Solyc04g007030.3	40710.1	17.9965	1.1809	15.2396	1.93044e-52	1.25407e-51
Solyc04g011960.2|Solyc04g011960.2	129.806	9.70408	1.22532	7.91961	2.38252e-15	6.95121e-15
Solyc04g011980.1|Solyc04g011980.1	84.6199	8.12034	1.25141	6.48898	8.64215e-11	2.11238e-10
Solyc04g011990.2|Solyc04g011990.2	104.042	6.55081	0.842709	7.77352	7.63357e-15	2.18203e-14
Solyc04g012000.1|Solyc04g012000.1	3.28192	4.39463	2.49081	1.76434	0.0776754	0.103186
MSTRG.7902|Solyc04g015220.3	7759.36	12.0866	1.41286	8.55471	1.18163e-17	3.73075e-17
Solyc04g025840.2|Solyc04g025840.2	0	NA	NA	NA	NA	NA
MSTRG.9380|Solyc05g007610.2	1535.68	13.2682	1.18779	11.1705	5.68705e-29	2.45099e-28
Solyc05g042090.1|Solyc05g042090.1	0	NA	NA	NA	NA	NA
Solyc05g043420.1|Solyc05g043420.1	18.3587	6.88213	1.49279	4.61025	4.02184e-06	7.78475e-06
MSTRG.10099|Solyc05g044490.2	766.435	12.2655	1.19623	10.2535	1.14128e-24	4.43761e-24
MSTRG.10181|Solyc05g050430.1	523.727	11.7163	1.1933	9.81844	9.37879e-23	3.46823e-22
Solyc06g048910.1|Solyc06g048910.1	31.748	7.67175	1.34635	5.69818	1.21093e-08	2.69234e-08
Solyc06g064680.1|Solyc06g064680.1	67.2619	6.33216	0.956232	6.62199	3.54388e-11	8.80179e-11
Solyc06g064690.1|Solyc06g064690.1	0	NA	NA	NA	NA	NA
MSTRG.11594|Solyc06g064750.1	521.903	11.7113	1.1906	9.83645	7.84294e-23	2.90596e-22
MSTRG.11597|Solyc06g064780.1	19.3255	6.95629	1.44034	4.82962	1.36794e-06	2.71968e-06
Solyc06g065000.2|Solyc06g065000.2	24.9336	4.17415	1.14143	3.65694	0.000255242	0.000436876
Solyc07g039400.2|Solyc07g039400.2	0	NA	NA	NA	NA	NA
Solyc07g055380.1|Solyc07g055380.1	117.223	9.55696	1.22856	7.77899	7.31044e-15	2.09237e-14
MSTRG.13689|Solyc07g055610.2	107.095	9.42584	1.23224	7.64934	2.02007e-14	5.68604e-14
Solyc09g064690.1|Solyc09g064690.1	0.375934	1.27641	3.97551	0.321068	0.748159	NA
Solyc09g092290.1|Solyc09g092290.1	2.25262	-0.26993	3.16471	-0.0852937	0.932028	0.943701
MSTRG.17191|Solyc09g092410.3	1053.39	12.7244	1.19292	10.6666	1.45853e-26	5.93757e-26
Solyc10g054940.1|Solyc10g054940.1	0	NA	NA	NA	NA	NA
Solyc10g054990.2|Solyc10g054990.2	0	NA	NA	NA	NA	NA
Solyc10g055140.2|Solyc10g055140.2	0	NA	NA	NA	NA	NA
Solyc10g055170.1|Solyc10g055170.1	0	NA	NA	NA	NA	NA
Solyc11g007790.1|Solyc11g007790.1	52.9476	8.41086	1.35119	6.22477	4.82275e-10	1.14412e-09
Solyc12g005520.1|Solyc12g005520.1	1.8466	3.5707	2.87608	1.24152	0.214415	0.262033
MSTRG.20721|Solyc12g017800.2	637.868	12.0004	1.20422	9.96531	2.16191e-23	8.13299e-23
Solyc12g038900.1|Solyc12g038900.1	0	NA	NA	NA	NA	NA
Solyc12g044180.2|Solyc12g044180.2	0	NA	NA	NA	NA	NA

## Sheet: CC
	baseMean	log2FoldChange	lfcSE	stat	pvalue	padj
MSTRG.99|Solyc00g102400.3	551.801	4.51392	0.360824	12.51	6.58078e-36	3.26552e-35
Solyc01g067165.1|Solyc01g067165.1	195.993	1.97037	0.296653	6.64203	3.09397e-11	7.71036e-11
MSTRG.1284|Solyc01g086810.2	1923.98	0.473705	0.173583	2.72898	0.00635309	0.00966226
MSTRG.1321|Solyc01g087200.3	718.657	-2.53386	0.287745	-8.80593	1.29769e-18	4.23222e-18
MSTRG.1462|Solyc01g090430.3	1984.38	-0.546975	0.0963803	-5.67517	1.38552e-08	3.07305e-08
MSTRG.2470|Solyc01g106410.2	1.03382	2.73307	3.93196	0.69509	0.486999	NA
MSTRG.3074|Solyc02g027080.2	3652.44	0.66494	0.0888011	7.48797	6.99454e-14	1.93391e-13
MSTRG.3149|Solyc02g036270.3	3392.81	-0.829048	0.0830269	-9.98529	1.76791e-23	6.66877e-23
MSTRG.3820|Solyc02g073574.1	0	NA	NA	NA	NA	NA
MSTRG.3664|Solyc02g070410.2	166.897	6.40071	0.669821	9.55585	1.22568e-21	4.40475e-21
Solyc02g070730.1|Solyc02g070730.1	25.2337	0.114109	0.68472	0.166651	0.867645	0.889447
MSTRG.4405|Solyc02g084450.3	1530.71	-1.31085	0.143079	-9.16172	5.10748e-20	1.74088e-19
MSTRG.4443|Solyc02g084890.2	2245.81	2.01234	0.197435	10.1925	2.14274e-24	8.26851e-24
MSTRG.4855|Solyc02g090380.3	3505.98	0.767654	0.135947	5.6467	1.63559e-08	3.61407e-08
MSTRG.5251|Solyc03g005660.3	3424.96	4.6499	0.126733	36.6904	1.03915e-294	2.57054e-293
MSTRG.5252|Solyc03g005670.3	1295.86	6.52027	1.28797	5.06244	4.13923e-07	8.49305e-07
MSTRG.5777|Solyc03g046207.1	1340.61	0.242693	0.133959	1.8117	0.0700332	0.0937334
MSTRG.5967|Solyc03g078300.2	56.0879	-0.490931	0.742193	-0.661459	0.508318	0.562446
MSTRG.7465|Solyc04g005540.3	4437.85	0.712785	0.134518	5.2988	1.16566e-07	2.46402e-07
MSTRG.7466|Solyc04g005550.2	1040.32	-3.94795	0.255916	-15.4267	1.08197e-53	7.13188e-53
MSTRG.7501|Solyc04g007050.3	13368.1	11.3039	0.358973	31.4896	1.20572e-217	2.2773e-216
MSTRG.7502|Solyc04g007060.3	12837.1	2.75743	0.0837963	32.9064	1.78043e-237	3.65996e-236
MSTRG.7503|Solyc04g007070.3	9539.96	1.9773	0.0873944	22.6251	2.4556e-113	2.73948e-112
MSTRG.7534|Solyc04g007490.3	3194.62	1.27171	0.0993211	12.804	1.55722e-37	7.96419e-37
MSTRG.7590|NRC6b	3748.54	11.3877	0.654794	17.3913	9.6093e-68	7.39894e-67
MSTRG.7590|NRC6a	3441.17	14.432	1.19447	12.0824	1.30922e-33	6.20848e-33
MSTRG.7591|Hero_K	385.995	11.2755	1.19555	9.43126	4.05192e-21	1.43074e-20
MSTRG.7592|Hero_J	223.797	7.05119	0.64445	10.9414	7.3064e-28	3.06762e-27
MSTRG.7593|Hero_C	504.741	4.70825	0.248393	18.9548	4.03057e-80	3.51819e-79
MSTRG.7594|Hero_B	226.625	7.65603	0.764011	10.0208	1.23444e-23	4.67842e-23
MSTRG.7589|Hero_N	50.2144	8.33394	1.28945	6.46318	1.02526e-10	2.49889e-10
MSTRG.7588|Hero_M	365.768	5.90083	0.415858	14.1895	1.06357e-45	6.2745e-45
MSTRG.7596|Hero_H	2184.54	9.09822	1.92298	4.73132	2.23063e-06	4.38421e-06
MSTRG.7596|Hero_D	1314.64	13.0439	1.19767	10.8911	1.27037e-27	5.30097e-27
MSTRG.7596|Hero_F	2714.13	10.66	0.59711	17.8527	2.75426e-71	2.20325e-70
MSTRG.7595|Hero_A	2791.08	2.28805	0.13802	16.5777	1.01091e-61	7.32444e-61
MSTRG.7682|Solyc04g009130.3	940.448	-8.22244	1.20186	-6.84143	7.84074e-12	1.99828e-11
MSTRG.7689|Solyc04g009240.2	1.4079	-1.22812	3.45947	-0.355002	0.722588	0.761893
MSTRG.7720|Solyc04g009660.2	1224.47	3.51075	0.181449	19.3484	2.10097e-83	1.88923e-82
MSTRG.7675|Solyc04g009070.1	1.62473	-2.36429	3.88313	-0.608861	0.542617	0.595231
MSTRG.7680|Solyc04g009110.1	58.9217	-0.244921	0.574408	-0.426388	0.669825	0.71444
MSTRG.7681|Solyc04g009120.2	28.4733	-1.36396	0.614067	-2.22119	0.0263379	0.0373242
MSTRG.7682|Solyc04g009150.1	30.4594	1.24032	0.77566	1.59905	0.109808	0.142287
MSTRG.7691|Solyc04g009290.1	5664.2	-1.26958	0.198195	-6.40569	1.49689e-10	3.62208e-10
MSTRG.7691|Solyc04g009250.1	263.3	2.97371	0.345036	8.61854	6.7814e-18	2.15623e-17
Solyc04g009690.2|Solyc04g009690.2	39.8223	2.84019	0.690184	4.11512	3.86986e-05	7.04281e-05
MSTRG.7819|Solyc04g012010.3	151.365	4.24703	0.736531	5.76626	8.10479e-09	1.81845e-08
MSTRG.7905|Solyc04g015210.3	14824	6.04568	0.10755	56.2128	0	0
MSTRG.8025|Solyc04g039990.3	1413.71	-0.218483	0.127877	-1.70854	0.0875356	0.115377
MSTRG.8050|Solyc04g026110.3	772.38	0.0791063	0.263238	0.300513	0.763786	0.798694
MSTRG.8904|Solyc04g079420.3	1797.98	-1.21416	0.209254	-5.8023	6.54103e-09	1.47483e-08
MSTRG.9196|Solyc05g005130.2	4242.74	-0.243122	0.0861258	-2.82288	0.0047595	0.00733409
MSTRG.9213|Solyc05g005330.3	2235.11	-6.60092	0.14857	-44.4297	0	0
MSTRG.9350|Solyc05g007170.3	3177.5	7.11404	0.207383	34.3039	6.85999e-258	1.50093e-256
Solyc05g007350.2|Solyc05g007350.2	18.4395	-1.43333	0.949316	-1.50985	0.131081	0.167357
MSTRG.9381|Solyc05g007630.3	1808.67	10.658	0.731488	14.5703	4.34069e-48	2.6565e-47
MSTRG.9382|Solyc05g007640.3	5146.67	8.88602	0.253723	35.0226	1.02082e-268	2.30973e-267
MSTRG.9413|Solyc05g008070.3	0	NA	NA	NA	NA	NA
MSTRG.9535|Solyc05g009630.3	4887.97	0.514159	0.111232	4.62239	3.79337e-06	7.35326e-06
MSTRG.9545|Solyc05g009750.1	412.497	7.52814	0.563935	13.3493	1.19549e-40	6.47111e-40
MSTRG.9544|Solyc05g009740.1	2793.93	1.39635	0.0792615	17.6171	1.82243e-69	1.42811e-68
MSTRG.9547|Solyc05g009760.2	2401.42	0.906072	0.126447	7.16564	7.74267e-13	2.05732e-12
MSTRG.9689|Solyc05g012740.2	1790.84	7.38506	0.263692	28.0064	1.35768e-172	2.10174e-171
MSTRG.9706|Solyc05g012900.3	1221.13	-0.148221	0.200748	-0.738345	0.460305	0.515386
MSTRG.9707|Solyc05g012910.3	166.338	1.7516	0.439957	3.98131	6.8536e-05	0.000122618
MSTRG.9723|Solyc05g013260.2	371.333	0.301745	0.236662	1.27501	0.202307	0.248518
MSTRG.9724|Solyc05g013280.3	5237.44	-1.33699	0.0788975	-16.9459	2.06511e-64	1.53871e-63
Solyc05g054020.2|Solyc05g054020.2	111.147	1.37776	0.384758	3.58086	0.000342472	0.000581003
MSTRG.10464|Solyc05g054010.3	964.858	3.44498	0.255122	13.5033	1.49586e-41	8.23998e-41
MSTRG.10464|Solyc05g053990.3	943.305	0.930573	0.129557	7.18275	6.83208e-13	1.82047e-12
MSTRG.10480|Solyc05g054340.3	1870.64	-1.3599	0.130471	-10.423	1.94651e-25	7.72833e-25
Solyc06g008380.2|Solyc06g008380.2	37.7522	-5.18238	0.963714	-5.37751	7.55237e-08	1.61316e-07
MSTRG.10848|Solyc06g008400.2	1750.3	8.11781	2.06805	3.92535	8.66049e-05	0.000154051
MSTRG.10848|Solyc06g008450.3	2288.34	1.87947	0.0954024	19.7005	2.1359e-86	1.97077e-85
MSTRG.10874|Solyc06g008770.2	1193.78	3.50795	0.181632	19.3135	4.13281e-83	3.7e-82
MSTRG.10874|Solyc06g008790.3	1268.25	4.81696	0.316064	15.2404	1.90559e-52	1.23824e-51
MSTRG.10874|Solyc06g008800.2	764.129	4.28564	0.263647	16.2552	2.05201e-59	1.45108e-58
MSTRG.11501|Solyc06g062440.3	2455.13	-1.96215	0.0998639	-19.6483	5.97978e-86	5.49452e-85
MSTRG.11593|Solyc06g064720.1	228.833	5.86482	0.484167	12.1132	8.98842e-34	4.27926e-33
MSTRG.11595|Solyc06g064760.1	155.604	6.11442	0.592011	10.3282	5.25307e-25	2.06036e-24
MSTRG.12616|Solyc07g005770.2	485.905	-0.38005	0.181979	-2.08842	0.0367599	0.0511517
MSTRG.12882|Solyc07g009180.1	259.462	4.52788	0.330149	13.7147	8.29319e-43	4.67515e-42
MSTRG.13099|Solyc07g039420.1	354.371	5.29021	0.3709	14.2631	3.71338e-46	2.20837e-45
MSTRG.13420|Solyc07g049700.1	124.573	1.56398	0.367981	4.25018	2.13602e-05	3.9456e-05
MSTRG.13494|Solyc07g053010.2	1518.56	-3.36313	0.122917	-27.361	7.9806e-165	1.19161e-163
MSTRG.13496|Solyc07g053020.2	4895.4	-1.87334	0.0693301	-27.0206	8.47066e-161	1.24171e-159
MSTRG.14109|Solyc07g066180.2	758.043	6.47396	1.38194	4.6847	2.80374e-06	5.47938e-06
MSTRG.14181|Solyc08g005440.3	2325.16	-1.24758	0.090399	-13.8008	2.52126e-43	1.43136e-42
MSTRG.14187|Solyc08g005500.3	398.504	3.68553	0.369374	9.97778	1.9068e-23	7.18143e-23
MSTRG.14325|Solyc08g007250.2	169.75	-0.679829	0.61493	-1.10554	0.268926	0.320858
MSTRG.14361|Solyc08g007630.1	2990.43	-0.155456	0.104545	-1.48699	0.137018	0.174308
Solyc08g013970.2|Solyc08g013970.2	148.372	-1.12472	0.403524	-2.78724	0.00531592	0.00814324
MSTRG.15028|Solyc08g074250.2	189.759	5.55163	0.588933	9.42659	4.2365e-21	1.49393e-20
Solyc08g075630.3|Solyc08g075630.3	135.648	-4.50415	0.494356	-9.11115	8.15166e-20	2.76039e-19
MSTRG.15121|Solyc08g075640.3	921.571	3.14285	0.144868	21.6945	2.31224e-104	2.41878e-103
MSTRG.15151|Solyc08g076000.3	494.149	-0.878839	0.325741	-2.69796	0.00697651	0.0105613
MSTRG.15555|Solyc08g081260.1	1216.76	1.52054	0.18074	8.41281	4.00292e-17	1.24122e-16
MSTRG.15750|Solyc09g005290.1	453.333	0.74318	0.230877	3.21895	0.00128662	0.00208371
Solyc09g018220.2|Solyc09g018220.2	247.996	0.242788	0.244599	0.992597	0.320906	0.375128
Solyc09g092280.1|Solyc09g092280.1	8.94319	-1.52824	1.22344	-1.24914	0.211615	0.258814
Solyc09g092300.3|Solyc09g092300.3	42.662	-1.18382	0.540881	-2.18868	0.0286198	0.0403477
Solyc09g092310.1|Solyc09g092310.1	88.4632	-1.19086	0.418927	-2.84263	0.00447423	0.00690897
MSTRG.17238|Solyc09g098100.3	4376.31	0.872621	0.491011	1.77719	0.0755367	0.100546
MSTRG.17242|Solyc09g098130.2	2397.68	-1.10814	0.498022	-2.22509	0.0260755	0.0369809
MSTRG.17513|Solyc10g008230.2	2731.73	0.296164	0.16624	1.78155	0.0748224	0.0996805
MSTRG.17513|Solyc10g008220.3	45.3186	1.11504	1.05523	1.05668	0.290656	0.343875
MSTRG.17513|Solyc10g008240.3	116.306	0.887974	0.796577	1.11474	0.264963	0.316728
MSTRG.17814|Solyc10g047320.2	6186.78	1.3336	0.142823	9.33739	9.87377e-21	3.44478e-20
MSTRG.18076|Solyc10g076440.1	0	NA	NA	NA	NA	NA
MSTRG.18624|Solyc10g085460.2	7003.17	-2.0664	0.0788585	-26.2039	2.40068e-151	3.35589e-150
MSTRG.18834|Solyc11g006520.2	49.2196	8.30497	1.40355	5.91711	3.27644e-09	7.49392e-09
MSTRG.18834|Solyc11g006530.2	12.5876	3.47872	1.41062	2.46609	0.0136597	0.0200581
MSTRG.18841|Solyc11g006630.1	14.5428	6.54694	2.06581	3.16918	NA	NA
MSTRG.18841|Solyc11g006640.2	2840.83	1.23363	0.120871	10.2062	1.86001e-24	7.18795e-24
Solyc11g020090.1|Solyc11g020090.1	0.272477	-2.4919	4.08047	-0.61069	0.541405	NA
MSTRG.19378|Solyc11g020100.2	1144.29	1.35852	0.113469	11.9726	4.9478e-33	2.31935e-32
MSTRG.19720|Solyc11g065780.2	2.99629	-1.07929	1.49394	-0.722446	0.47002	0.52469
MSTRG.19900|Solyc11g069020.2	461.602	0.934389	0.175384	5.32769	9.94716e-08	2.11074e-07
MSTRG.19988|Solyc11g070020.2	1428.47	0.559671	0.115309	4.85365	1.21212e-06	2.41694e-06
MSTRG.19976|Solyc11g069925.1	1911.24	0.26825	0.118889	2.2563	0.0240517	0.0342703
MSTRG.19955|Solyc11g069620.2	1898.95	-0.429176	0.128968	-3.32777	0.000875446	0.00143871
MSTRG.20020|Solyc11g071423.1	612.984	-0.983948	0.203901	-4.82561	1.39576e-06	2.77353e-06
MSTRG.20062|Solyc11g071995.1	3494.42	0.313116	0.0899392	3.48141	0.000498773	0.000835637
MSTRG.20229|Solyc12g005970.1	1678.62	-1.48485	0.104181	-14.2526	4.31704e-46	2.56221e-45
MSTRG.20234|Solyc12g006040.2	262.403	2.38123	0.324667	7.33437	2.22762e-13	6.04131e-13
MSTRG.20428|Solyc12g009450.2	329.132	2.67495	0.246847	10.8365	2.31231e-27	9.59292e-27
MSTRG.20430|Solyc12g009460.1	0.0939835	-0.56835	4.08047	-0.139285	0.889225	NA
Solyc12g044190.2|Solyc12g044190.2	28.0498	-5.67635	1.38545	-4.09711	4.18332e-05	7.594e-05
MSTRG.20987|Solyc12g044200.2	180.764	-0.861589	0.555455	-1.55114	0.120868	0.155372
MSTRG.21319|Solyc12g094660.2	934.171	-1.48403	0.151441	-9.7994	1.1326e-22	4.17724e-22
MSTRG.21424|Solyc12g096920.1	442.698	2.69348	0.229009	11.7614	6.16879e-32	2.82724e-31
Solyc01g016960.1|Solyc01g016960.1	0	NA	NA	NA	NA	NA
Solyc02g030290.1|Solyc02g030290.1	0	NA	NA	NA	NA	NA
Solyc02g037540.2|Solyc02g037540.2	42.7138	8.10004	1.29644	6.24791	4.1599e-10	9.88637e-10
Solyc03g094100.1|Solyc03g094100.1	0	NA	NA	NA	NA	NA
MSTRG.7500|Solyc04g007030.3	40710.1	17.9965	1.1809	15.2396	1.93044e-52	1.25407e-51
Solyc04g011960.2|Solyc04g011960.2	129.806	9.70408	1.22532	7.91961	2.38252e-15	6.95121e-15
Solyc04g011980.1|Solyc04g011980.1	84.6199	8.12034	1.25141	6.48898	8.64215e-11	2.11238e-10
Solyc04g011990.2|Solyc04g011990.2	104.042	6.55081	0.842709	7.77352	7.63357e-15	2.18203e-14
Solyc04g012000.1|Solyc04g012000.1	3.28192	4.39463	2.49081	1.76434	0.0776754	0.103186
MSTRG.7902|Solyc04g015220.3	7759.36	12.0866	1.41286	8.55471	1.18163e-17	3.73075e-17
Solyc04g025840.2|Solyc04g025840.2	0	NA	NA	NA	NA	NA
MSTRG.9380|Solyc05g007610.2	1535.68	13.2682	1.18779	11.1705	5.68705e-29	2.45099e-28
Solyc05g042090.1|Solyc05g042090.1	0	NA	NA	NA	NA	NA
Solyc05g043420.1|Solyc05g043420.1	18.3587	6.88213	1.49279	4.61025	4.02184e-06	7.78475e-06
MSTRG.10099|Solyc05g044490.2	766.435	12.2655	1.19623	10.2535	1.14128e-24	4.43761e-24
MSTRG.10181|Solyc05g050430.1	523.727	11.7163	1.1933	9.81844	9.37879e-23	3.46823e-22
Solyc06g048910.1|Solyc06g048910.1	31.748	7.67175	1.34635	5.69818	1.21093e-08	2.69234e-08
Solyc06g064680.1|Solyc06g064680.1	67.2619	6.33216	0.956232	6.62199	3.54388e-11	8.80179e-11
Solyc06g064690.1|Solyc06g064690.1	0	NA	NA	NA	NA	NA
MSTRG.11594|Solyc06g064750.1	521.903	11.7113	1.1906	9.83645	7.84294e-23	2.90596e-22
MSTRG.11597|Solyc06g064780.1	19.3255	6.95629	1.44034	4.82962	1.36794e-06	2.71968e-06
Solyc06g065000.2|Solyc06g065000.2	24.9336	4.17415	1.14143	3.65694	0.000255242	0.000436876
Solyc07g039400.2|Solyc07g039400.2	0	NA	NA	NA	NA	NA
Solyc09g064690.1|Solyc09g064690.1	0.375934	1.27641	3.97551	0.321068	0.748159	NA
Solyc09g092290.1|Solyc09g092290.1	2.25262	-0.26993	3.16471	-0.0852937	0.932028	0.943701
Solyc10g054940.1|Solyc10g054940.1	0	NA	NA	NA	NA	NA
Solyc10g054990.2|Solyc10g054990.2	0	NA	NA	NA	NA	NA
Solyc10g055140.2|Solyc10g055140.2	0	NA	NA	NA	NA	NA
Solyc10g055170.1|Solyc10g055170.1	0	NA	NA	NA	NA	NA
Solyc11g007790.1|Solyc11g007790.1	52.9476	8.41086	1.35119	6.22477	4.82275e-10	1.14412e-09
Solyc12g005520.1|Solyc12g005520.1	1.8466	3.5707	2.87608	1.24152	0.214415	0.262033
MSTRG.20721|Solyc12g017800.2	637.868	12.0004	1.20422	9.96531	2.16191e-23	8.13299e-23
Solyc12g038900.1|Solyc12g038900.1	0	NA	NA	NA	NA	NA
Solyc12g044180.2|Solyc12g044180.2	0	NA	NA	NA	NA	NA

## Sheet: CC_R
	baseMean	log2FoldChange	lfcSE	stat	pvalue	padj
MSTRG.4855|Solyc02g090380.3	3505.98	0.767654	0.135947	5.6467	1.63559e-08	3.61407e-08
MSTRG.5777|Solyc03g046207.1	1340.61	0.242693	0.133959	1.8117	0.0700332	0.0937334
MSTRG.8904|Solyc04g079420.3	1797.98	-1.21416	0.209254	-5.8023	6.54103e-09	1.47483e-08

## Sheet: CC_G10
	baseMean	log2FoldChange	lfcSE	stat	pvalue	padj
Solyc01g067165.1|Solyc01g067165.1	195.993	1.97037	0.296653	6.64203	3.09397e-11	7.71036e-11
MSTRG.3149|Solyc02g036270.3	3392.81	-0.829048	0.0830269	-9.98529	1.76791e-23	6.66877e-23
MSTRG.4855|Solyc02g090380.3	3505.98	0.767654	0.135947	5.6467	1.63559e-08	3.61407e-08
MSTRG.5777|Solyc03g046207.1	1340.61	0.242693	0.133959	1.8117	0.0700332	0.0937334
MSTRG.7465|Solyc04g005540.3	4437.85	0.712785	0.134518	5.2988	1.16566e-07	2.46402e-07
MSTRG.7466|Solyc04g005550.2	1040.32	-3.94795	0.255916	-15.4267	1.08197e-53	7.13188e-53
MSTRG.8904|Solyc04g079420.3	1797.98	-1.21416	0.209254	-5.8023	6.54103e-09	1.47483e-08
MSTRG.14325|Solyc08g007250.2	169.75	-0.679829	0.61493	-1.10554	0.268926	0.320858
Solyc08g013970.2|Solyc08g013970.2	148.372	-1.12472	0.403524	-2.78724	0.00531592	0.00814324
MSTRG.18076|Solyc10g076440.1	0	NA	NA	NA	NA	NA
Solyc12g044190.2|Solyc12g044190.2	28.0498	-5.67635	1.38545	-4.09711	4.18332e-05	7.594e-05
MSTRG.20987|Solyc12g044200.2	180.764	-0.861589	0.555455	-1.55114	0.120868	0.155372
Solyc02g037540.2|Solyc02g037540.2	42.7138	8.10004	1.29644	6.24791	4.1599e-10	9.88637e-10
Solyc03g094100.1|Solyc03g094100.1	0	NA	NA	NA	NA	NA
Solyc06g048910.1|Solyc06g048910.1	31.748	7.67175	1.34635	5.69818	1.21093e-08	2.69234e-08
Solyc10g054940.1|Solyc10g054940.1	0	NA	NA	NA	NA	NA
Solyc10g054990.2|Solyc10g054990.2	0	NA	NA	NA	NA	NA
Solyc10g055140.2|Solyc10g055140.2	0	NA	NA	NA	NA	NA
Solyc10g055170.1|Solyc10g055170.1	0	NA	NA	NA	NA	NA
Solyc11g007790.1|Solyc11g007790.1	52.9476	8.41086	1.35119	6.22477	4.82275e-10	1.14412e-09
Solyc12g005520.1|Solyc12g005520.1	1.8466	3.5707	2.87608	1.24152	0.214415	0.262033
Solyc12g044180.2|Solyc12g044180.2	0	NA	NA	NA	NA	NA

## Sheet: CC_other
	baseMean	log2FoldChange	lfcSE	stat	pvalue	padj
MSTRG.1284|Solyc01g086810.2	1923.98	0.473705	0.173583	2.72898	0.00635309	0.00966226
MSTRG.2470|Solyc01g106410.2	1.03382	2.73307	3.93196	0.69509	0.486999	NA
MSTRG.3820|Solyc02g073574.1	0	NA	NA	NA	NA	NA
Solyc02g070730.1|Solyc02g070730.1	25.2337	0.114109	0.68472	0.166651	0.867645	0.889447
MSTRG.4405|Solyc02g084450.3	1530.71	-1.31085	0.143079	-9.16172	5.10748e-20	1.74088e-19
MSTRG.4443|Solyc02g084890.2	2245.81	2.01234	0.197435	10.1925	2.14274e-24	8.26851e-24
MSTRG.5252|Solyc03g005670.3	1295.86	6.52027	1.28797	5.06244	4.13923e-07	8.49305e-07
MSTRG.5967|Solyc03g078300.2	56.0879	-0.490931	0.742193	-0.661459	0.508318	0.562446
MSTRG.7682|Solyc04g009130.3	940.448	-8.22244	1.20186	-6.84143	7.84074e-12	1.99828e-11
MSTRG.7689|Solyc04g009240.2	1.4079	-1.22812	3.45947	-0.355002	0.722588	0.761893
MSTRG.7720|Solyc04g009660.2	1224.47	3.51075	0.181449	19.3484	2.10097e-83	1.88923e-82
MSTRG.7675|Solyc04g009070.1	1.62473	-2.36429	3.88313	-0.608861	0.542617	0.595231
MSTRG.7680|Solyc04g009110.1	58.9217	-0.244921	0.574408	-0.426388	0.669825	0.71444
MSTRG.7681|Solyc04g009120.2	28.4733	-1.36396	0.614067	-2.22119	0.0263379	0.0373242
MSTRG.7682|Solyc04g009150.1	30.4594	1.24032	0.77566	1.59905	0.109808	0.142287
MSTRG.7691|Solyc04g009290.1	5664.2	-1.26958	0.198195	-6.40569	1.49689e-10	3.62208e-10
MSTRG.7691|Solyc04g009250.1	263.3	2.97371	0.345036	8.61854	6.7814e-18	2.15623e-17
Solyc04g009690.2|Solyc04g009690.2	39.8223	2.84019	0.690184	4.11512	3.86986e-05	7.04281e-05
MSTRG.8025|Solyc04g039990.3	1413.71	-0.218483	0.127877	-1.70854	0.0875356	0.115377
MSTRG.8050|Solyc04g026110.3	772.38	0.0791063	0.263238	0.300513	0.763786	0.798694
MSTRG.13099|Solyc07g039420.1	354.371	5.29021	0.3709	14.2631	3.71338e-46	2.20837e-45
MSTRG.13494|Solyc07g053010.2	1518.56	-3.36313	0.122917	-27.361	7.9806e-165	1.19161e-163
MSTRG.13496|Solyc07g053020.2	4895.4	-1.87334	0.0693301	-27.0206	8.47066e-161	1.24171e-159
MSTRG.14181|Solyc08g005440.3	2325.16	-1.24758	0.090399	-13.8008	2.52126e-43	1.43136e-42
MSTRG.14361|Solyc08g007630.1	2990.43	-0.155456	0.104545	-1.48699	0.137018	0.174308
Solyc08g075630.3|Solyc08g075630.3	135.648	-4.50415	0.494356	-9.11115	8.15166e-20	2.76039e-19
MSTRG.15121|Solyc08g075640.3	921.571	3.14285	0.144868	21.6945	2.31224e-104	2.41878e-103
MSTRG.15151|Solyc08g076000.3	494.149	-0.878839	0.325741	-2.69796	0.00697651	0.0105613
MSTRG.15750|Solyc09g005290.1	453.333	0.74318	0.230877	3.21895	0.00128662	0.00208371
Solyc09g018220.2|Solyc09g018220.2	247.996	0.242788	0.244599	0.992597	0.320906	0.375128
Solyc09g092280.1|Solyc09g092280.1	8.94319	-1.52824	1.22344	-1.24914	0.211615	0.258814
Solyc09g092300.3|Solyc09g092300.3	42.662	-1.18382	0.540881	-2.18868	0.0286198	0.0403477
Solyc09g092310.1|Solyc09g092310.1	88.4632	-1.19086	0.418927	-2.84263	0.00447423	0.00690897
MSTRG.18624|Solyc10g085460.2	7003.17	-2.0664	0.0788585	-26.2039	2.40068e-151	3.35589e-150
MSTRG.19720|Solyc11g065780.2	2.99629	-1.07929	1.49394	-0.722446	0.47002	0.52469
MSTRG.19988|Solyc11g070020.2	1428.47	0.559671	0.115309	4.85365	1.21212e-06	2.41694e-06
MSTRG.19976|Solyc11g069925.1	1911.24	0.26825	0.118889	2.2563	0.0240517	0.0342703
MSTRG.19955|Solyc11g069620.2	1898.95	-0.429176	0.128968	-3.32777	0.000875446	0.00143871
MSTRG.20020|Solyc11g071423.1	612.984	-0.983948	0.203901	-4.82561	1.39576e-06	2.77353e-06
MSTRG.20062|Solyc11g071995.1	3494.42	0.313116	0.0899392	3.48141	0.000498773	0.000835637
MSTRG.21319|Solyc12g094660.2	934.171	-1.48403	0.151441	-9.7994	1.1326e-22	4.17724e-22
MSTRG.21424|Solyc12g096920.1	442.698	2.69348	0.229009	11.7614	6.16879e-32	2.82724e-31
Solyc02g030290.1|Solyc02g030290.1	0	NA	NA	NA	NA	NA
Solyc04g025840.2|Solyc04g025840.2	0	NA	NA	NA	NA	NA
Solyc07g039400.2|Solyc07g039400.2	0	NA	NA	NA	NA	NA
Solyc09g092290.1|Solyc09g092290.1	2.25262	-0.26993	3.16471	-0.0852937	0.932028	0.943701

## Sheet: NRC_S
	baseMean	log2FoldChange	lfcSE	stat	pvalue	padj
MSTRG.99|Solyc00g102400.3	551.801	4.51392	0.360824	12.51	6.58078e-36	3.26552e-35
MSTRG.1321|Solyc01g087200.3	718.657	-2.53386	0.287745	-8.80593	1.29769e-18	4.23222e-18
MSTRG.3074|Solyc02g027080.2	3652.44	0.66494	0.0888011	7.48797	6.99454e-14	1.93391e-13
MSTRG.3664|Solyc02g070410.2	166.897	6.40071	0.669821	9.55585	1.22568e-21	4.40475e-21
MSTRG.7534|Solyc04g007490.3	3194.62	1.27171	0.0993211	12.804	1.55722e-37	7.96419e-37
MSTRG.7591|Hero_K	385.995	11.2755	1.19555	9.43126	4.05192e-21	1.43074e-20
MSTRG.7592|Hero_J	223.797	7.05119	0.64445	10.9414	7.3064e-28	3.06762e-27
MSTRG.7593|Hero_C	504.741	4.70825	0.248393	18.9548	4.03057e-80	3.51819e-79
MSTRG.7594|Hero_B	226.625	7.65603	0.764011	10.0208	1.23444e-23	4.67842e-23
MSTRG.7589|Hero_N	50.2144	8.33394	1.28945	6.46318	1.02526e-10	2.49889e-10
MSTRG.7588|Hero_M	365.768	5.90083	0.415858	14.1895	1.06357e-45	6.2745e-45
MSTRG.7596|Hero_H	2184.54	9.09822	1.92298	4.73132	2.23063e-06	4.38421e-06
MSTRG.7596|Hero_D	1314.64	13.0439	1.19767	10.8911	1.27037e-27	5.30097e-27
MSTRG.7596|Hero_F	2714.13	10.66	0.59711	17.8527	2.75426e-71	2.20325e-70
MSTRG.7595|Hero_A	2791.08	2.28805	0.13802	16.5777	1.01091e-61	7.32444e-61
MSTRG.7819|Solyc04g012010.3	151.365	4.24703	0.736531	5.76626	8.10479e-09	1.81845e-08
MSTRG.9196|Solyc05g005130.2	4242.74	-0.243122	0.0861258	-2.82288	0.0047595	0.00733409
MSTRG.9213|Solyc05g005330.3	2235.11	-6.60092	0.14857	-44.4297	0	0
MSTRG.9350|Solyc05g007170.3	3177.5	7.11404	0.207383	34.3039	6.85999e-258	1.50093e-256
Solyc05g007350.2|Solyc05g007350.2	18.4395	-1.43333	0.949316	-1.50985	0.131081	0.167357
MSTRG.9381|Solyc05g007630.3	1808.67	10.658	0.731488	14.5703	4.34069e-48	2.6565e-47
MSTRG.9382|Solyc05g007640.3	5146.67	8.88602	0.253723	35.0226	1.02082e-268	2.30973e-267
MSTRG.9413|Solyc05g008070.3	0	NA	NA	NA	NA	NA
MSTRG.9545|Solyc05g009750.1	412.497	7.52814	0.563935	13.3493	1.19549e-40	6.47111e-40
MSTRG.9544|Solyc05g009740.1	2793.93	1.39635	0.0792615	17.6171	1.82243e-69	1.42811e-68
MSTRG.9547|Solyc05g009760.2	2401.42	0.906072	0.126447	7.16564	7.74267e-13	2.05732e-12
MSTRG.9689|Solyc05g012740.2	1790.84	7.38506	0.263692	28.0064	1.35768e-172	2.10174e-171
MSTRG.9706|Solyc05g012900.3	1221.13	-0.148221	0.200748	-0.738345	0.460305	0.515386
MSTRG.9707|Solyc05g012910.3	166.338	1.7516	0.439957	3.98131	6.8536e-05	0.000122618
MSTRG.9723|Solyc05g013260.2	371.333	0.301745	0.236662	1.27501	0.202307	0.248518
MSTRG.9724|Solyc05g013280.3	5237.44	-1.33699	0.0788975	-16.9459	2.06511e-64	1.53871e-63
Solyc05g054020.2|Solyc05g054020.2	111.147	1.37776	0.384758	3.58086	0.000342472	0.000581003
MSTRG.10464|Solyc05g054010.3	964.858	3.44498	0.255122	13.5033	1.49586e-41	8.23998e-41
MSTRG.10464|Solyc05g053990.3	943.305	0.930573	0.129557	7.18275	6.83208e-13	1.82047e-12
MSTRG.10480|Solyc05g054340.3	1870.64	-1.3599	0.130471	-10.423	1.94651e-25	7.72833e-25
Solyc06g008380.2|Solyc06g008380.2	37.7522	-5.18238	0.963714	-5.37751	7.55237e-08	1.61316e-07
MSTRG.10848|Solyc06g008400.2	1750.3	8.11781	2.06805	3.92535	8.66049e-05	0.000154051
MSTRG.10848|Solyc06g008450.3	2288.34	1.87947	0.0954024	19.7005	2.1359e-86	1.97077e-85
MSTRG.10874|Solyc06g008770.2	1193.78	3.50795	0.181632	19.3135	4.13281e-83	3.7e-82
MSTRG.10874|Solyc06g008790.3	1268.25	4.81696	0.316064	15.2404	1.90559e-52	1.23824e-51
MSTRG.10874|Solyc06g008800.2	764.129	4.28564	0.263647	16.2552	2.05201e-59	1.45108e-58
MSTRG.11501|Solyc06g062440.3	2455.13	-1.96215	0.0998639	-19.6483	5.97978e-86	5.49452e-85
MSTRG.11593|Solyc06g064720.1	228.833	5.86482	0.484167	12.1132	8.98842e-34	4.27926e-33
MSTRG.11595|Solyc06g064760.1	155.604	6.11442	0.592011	10.3282	5.25307e-25	2.06036e-24
MSTRG.12616|Solyc07g005770.2	485.905	-0.38005	0.181979	-2.08842	0.0367599	0.0511517
MSTRG.12882|Solyc07g009180.1	259.462	4.52788	0.330149	13.7147	8.29319e-43	4.67515e-42
MSTRG.13420|Solyc07g049700.1	124.573	1.56398	0.367981	4.25018	2.13602e-05	3.9456e-05
MSTRG.14109|Solyc07g066180.2	758.043	6.47396	1.38194	4.6847	2.80374e-06	5.47938e-06
MSTRG.14187|Solyc08g005500.3	398.504	3.68553	0.369374	9.97778	1.9068e-23	7.18143e-23
MSTRG.15028|Solyc08g074250.2	189.759	5.55163	0.588933	9.42659	4.2365e-21	1.49393e-20
MSTRG.15555|Solyc08g081260.1	1216.76	1.52054	0.18074	8.41281	4.00292e-17	1.24122e-16
MSTRG.17238|Solyc09g098100.3	4376.31	0.872621	0.491011	1.77719	0.0755367	0.100546
MSTRG.17242|Solyc09g098130.2	2397.68	-1.10814	0.498022	-2.22509	0.0260755	0.0369809
MSTRG.17513|Solyc10g008230.2	2731.73	0.296164	0.16624	1.78155	0.0748224	0.0996805
MSTRG.17513|Solyc10g008240.3	116.306	0.887974	0.796577	1.11474	0.264963	0.316728
MSTRG.18834|Solyc11g006520.2	49.2196	8.30497	1.40355	5.91711	3.27644e-09	7.49392e-09
MSTRG.18834|Solyc11g006530.2	12.5876	3.47872	1.41062	2.46609	0.0136597	0.0200581
MSTRG.18841|Solyc11g006630.1	14.5428	6.54694	2.06581	3.16918	NA	NA
MSTRG.18841|Solyc11g006640.2	2840.83	1.23363	0.120871	10.2062	1.86001e-24	7.18795e-24
Solyc11g020090.1|Solyc11g020090.1	0.272477	-2.4919	4.08047	-0.61069	0.541405	NA
MSTRG.19378|Solyc11g020100.2	1144.29	1.35852	0.113469	11.9726	4.9478e-33	2.31935e-32
MSTRG.19900|Solyc11g069020.2	461.602	0.934389	0.175384	5.32769	9.94716e-08	2.11074e-07
MSTRG.20229|Solyc12g005970.1	1678.62	-1.48485	0.104181	-14.2526	4.31704e-46	2.56221e-45
MSTRG.20234|Solyc12g006040.2	262.403	2.38123	0.324667	7.33437	2.22762e-13	6.04131e-13
MSTRG.20428|Solyc12g009450.2	329.132	2.67495	0.246847	10.8365	2.31231e-27	9.59292e-27
MSTRG.20430|Solyc12g009460.1	0.0939835	-0.56835	4.08047	-0.139285	0.889225	NA
Solyc01g016960.1|Solyc01g016960.1	0	NA	NA	NA	NA	NA
Solyc04g011960.2|Solyc04g011960.2	129.806	9.70408	1.22532	7.91961	2.38252e-15	6.95121e-15
Solyc04g011980.1|Solyc04g011980.1	84.6199	8.12034	1.25141	6.48898	8.64215e-11	2.11238e-10
Solyc04g011990.2|Solyc04g011990.2	104.042	6.55081	0.842709	7.77352	7.63357e-15	2.18203e-14
Solyc04g012000.1|Solyc04g012000.1	3.28192	4.39463	2.49081	1.76434	0.0776754	0.103186
MSTRG.7902|Solyc04g015220.3	7759.36	12.0866	1.41286	8.55471	1.18163e-17	3.73075e-17
MSTRG.9380|Solyc05g007610.2	1535.68	13.2682	1.18779	11.1705	5.68705e-29	2.45099e-28
Solyc05g042090.1|Solyc05g042090.1	0	NA	NA	NA	NA	NA
Solyc05g043420.1|Solyc05g043420.1	18.3587	6.88213	1.49279	4.61025	4.02184e-06	7.78475e-06
MSTRG.10099|Solyc05g044490.2	766.435	12.2655	1.19623	10.2535	1.14128e-24	4.43761e-24
MSTRG.10181|Solyc05g050430.1	523.727	11.7163	1.1933	9.81844	9.37879e-23	3.46823e-22
Solyc06g064680.1|Solyc06g064680.1	67.2619	6.33216	0.956232	6.62199	3.54388e-11	8.80179e-11
Solyc06g064690.1|Solyc06g064690.1	0	NA	NA	NA	NA	NA
MSTRG.11594|Solyc06g064750.1	521.903	11.7113	1.1906	9.83645	7.84294e-23	2.90596e-22
MSTRG.11597|Solyc06g064780.1	19.3255	6.95629	1.44034	4.82962	1.36794e-06	2.71968e-06
Solyc06g065000.2|Solyc06g065000.2	24.9336	4.17415	1.14143	3.65694	0.000255242	0.000436876
Solyc09g064690.1|Solyc09g064690.1	0.375934	1.27641	3.97551	0.321068	0.748159	NA
MSTRG.20721|Solyc12g017800.2	637.868	12.0004	1.20422	9.96531	2.16191e-23	8.13299e-23
Solyc12g038900.1|Solyc12g038900.1	0	NA	NA	NA	NA	NA

## Sheet: NRC_S_Rx
	baseMean	log2FoldChange	lfcSE	stat	pvalue	padj
MSTRG.1321|Solyc01g087200.3	718.657	-2.53386	0.287745	-8.80593	1.29769e-18	4.23222e-18
MSTRG.3074|Solyc02g027080.2	3652.44	0.66494	0.0888011	7.48797	6.99454e-14	1.93391e-13
MSTRG.7819|Solyc04g012010.3	151.365	4.24703	0.736531	5.76626	8.10479e-09	1.81845e-08
MSTRG.9413|Solyc05g008070.3	0	NA	NA	NA	NA	NA
MSTRG.11501|Solyc06g062440.3	2455.13	-1.96215	0.0998639	-19.6483	5.97978e-86	5.49452e-85
MSTRG.12616|Solyc07g005770.2	485.905	-0.38005	0.181979	-2.08842	0.0367599	0.0511517
MSTRG.12882|Solyc07g009180.1	259.462	4.52788	0.330149	13.7147	8.29319e-43	4.67515e-42
MSTRG.13420|Solyc07g049700.1	124.573	1.56398	0.367981	4.25018	2.13602e-05	3.9456e-05
MSTRG.14187|Solyc08g005500.3	398.504	3.68553	0.369374	9.97778	1.9068e-23	7.18143e-23
MSTRG.15028|Solyc08g074250.2	189.759	5.55163	0.588933	9.42659	4.2365e-21	1.49393e-20
MSTRG.17513|Solyc10g008230.2	2731.73	0.296164	0.16624	1.78155	0.0748224	0.0996805
MSTRG.17513|Solyc10g008240.3	116.306	0.887974	0.796577	1.11474	0.264963	0.316728
MSTRG.18834|Solyc11g006520.2	49.2196	8.30497	1.40355	5.91711	3.27644e-09	7.49392e-09
MSTRG.18834|Solyc11g006530.2	12.5876	3.47872	1.41062	2.46609	0.0136597	0.0200581
MSTRG.18841|Solyc11g006630.1	14.5428	6.54694	2.06581	3.16918	NA	NA
MSTRG.18841|Solyc11g006640.2	2840.83	1.23363	0.120871	10.2062	1.86001e-24	7.18795e-24
Solyc11g020090.1|Solyc11g020090.1	0.272477	-2.4919	4.08047	-0.61069	0.541405	NA
MSTRG.19378|Solyc11g020100.2	1144.29	1.35852	0.113469	11.9726	4.9478e-33	2.31935e-32
MSTRG.19900|Solyc11g069020.2	461.602	0.934389	0.175384	5.32769	9.94716e-08	2.11074e-07
MSTRG.20234|Solyc12g006040.2	262.403	2.38123	0.324667	7.33437	2.22762e-13	6.04131e-13
MSTRG.20428|Solyc12g009450.2	329.132	2.67495	0.246847	10.8365	2.31231e-27	9.59292e-27
MSTRG.20430|Solyc12g009460.1	0.0939835	-0.56835	4.08047	-0.139285	0.889225	NA
Solyc01g016960.1|Solyc01g016960.1	0	NA	NA	NA	NA	NA
Solyc04g011960.2|Solyc04g011960.2	129.806	9.70408	1.22532	7.91961	2.38252e-15	6.95121e-15
Solyc04g011980.1|Solyc04g011980.1	84.6199	8.12034	1.25141	6.48898	8.64215e-11	2.11238e-10
Solyc04g011990.2|Solyc04g011990.2	104.042	6.55081	0.842709	7.77352	7.63357e-15	2.18203e-14
Solyc04g012000.1|Solyc04g012000.1	3.28192	4.39463	2.49081	1.76434	0.0776754	0.103186
MSTRG.7902|Solyc04g015220.3	7759.36	12.0866	1.41286	8.55471	1.18163e-17	3.73075e-17
MSTRG.20721|Solyc12g017800.2	637.868	12.0004	1.20422	9.96531	2.16191e-23	8.13299e-23

## Sheet: NRC_S_SD
	baseMean	log2FoldChange	lfcSE	stat	pvalue	padj
MSTRG.99|Solyc00g102400.3	551.801	4.51392	0.360824	12.51	6.58078e-36	3.26552e-35
MSTRG.3664|Solyc02g070410.2	166.897	6.40071	0.669821	9.55585	1.22568e-21	4.40475e-21
MSTRG.7534|Solyc04g007490.3	3194.62	1.27171	0.0993211	12.804	1.55722e-37	7.96419e-37
MSTRG.7591|Hero_K	385.995	11.2755	1.19555	9.43126	4.05192e-21	1.43074e-20
MSTRG.7592|Hero_J	223.797	7.05119	0.64445	10.9414	7.3064e-28	3.06762e-27
MSTRG.7593|Hero_C	504.741	4.70825	0.248393	18.9548	4.03057e-80	3.51819e-79
MSTRG.7594|Hero_B	226.625	7.65603	0.764011	10.0208	1.23444e-23	4.67842e-23
MSTRG.7589|Hero_N	50.2144	8.33394	1.28945	6.46318	1.02526e-10	2.49889e-10
MSTRG.7588|Hero_M	365.768	5.90083	0.415858	14.1895	1.06357e-45	6.2745e-45
MSTRG.7596|Hero_H	2184.54	9.09822	1.92298	4.73132	2.23063e-06	4.38421e-06
MSTRG.7596|Hero_D	1314.64	13.0439	1.19767	10.8911	1.27037e-27	5.30097e-27
MSTRG.7596|Hero_F	2714.13	10.66	0.59711	17.8527	2.75426e-71	2.20325e-70
MSTRG.7595|Hero_A	2791.08	2.28805	0.13802	16.5777	1.01091e-61	7.32444e-61
MSTRG.9196|Solyc05g005130.2	4242.74	-0.243122	0.0861258	-2.82288	0.0047595	0.00733409
MSTRG.9213|Solyc05g005330.3	2235.11	-6.60092	0.14857	-44.4297	0	0
MSTRG.9350|Solyc05g007170.3	3177.5	7.11404	0.207383	34.3039	6.85999e-258	1.50093e-256
Solyc05g007350.2|Solyc05g007350.2	18.4395	-1.43333	0.949316	-1.50985	0.131081	0.167357
MSTRG.9381|Solyc05g007630.3	1808.67	10.658	0.731488	14.5703	4.34069e-48	2.6565e-47
MSTRG.9382|Solyc05g007640.3	5146.67	8.88602	0.253723	35.0226	1.02082e-268	2.30973e-267
MSTRG.9545|Solyc05g009750.1	412.497	7.52814	0.563935	13.3493	1.19549e-40	6.47111e-40
MSTRG.9544|Solyc05g009740.1	2793.93	1.39635	0.0792615	17.6171	1.82243e-69	1.42811e-68
MSTRG.9547|Solyc05g009760.2	2401.42	0.906072	0.126447	7.16564	7.74267e-13	2.05732e-12
MSTRG.9689|Solyc05g012740.2	1790.84	7.38506	0.263692	28.0064	1.35768e-172	2.10174e-171
MSTRG.9706|Solyc05g012900.3	1221.13	-0.148221	0.200748	-0.738345	0.460305	0.515386
MSTRG.9707|Solyc05g012910.3	166.338	1.7516	0.439957	3.98131	6.8536e-05	0.000122618
MSTRG.9723|Solyc05g013260.2	371.333	0.301745	0.236662	1.27501	0.202307	0.248518
MSTRG.9724|Solyc05g013280.3	5237.44	-1.33699	0.0788975	-16.9459	2.06511e-64	1.53871e-63
Solyc05g054020.2|Solyc05g054020.2	111.147	1.37776	0.384758	3.58086	0.000342472	0.000581003
MSTRG.10464|Solyc05g054010.3	964.858	3.44498	0.255122	13.5033	1.49586e-41	8.23998e-41
MSTRG.10464|Solyc05g053990.3	943.305	0.930573	0.129557	7.18275	6.83208e-13	1.82047e-12
MSTRG.10480|Solyc05g054340.3	1870.64	-1.3599	0.130471	-10.423	1.94651e-25	7.72833e-25
Solyc06g008380.2|Solyc06g008380.2	37.7522	-5.18238	0.963714	-5.37751	7.55237e-08	1.61316e-07
MSTRG.10848|Solyc06g008400.2	1750.3	8.11781	2.06805	3.92535	8.66049e-05	0.000154051
MSTRG.10848|Solyc06g008450.3	2288.34	1.87947	0.0954024	19.7005	2.1359e-86	1.97077e-85
MSTRG.10874|Solyc06g008770.2	1193.78	3.50795	0.181632	19.3135	4.13281e-83	3.7e-82
MSTRG.10874|Solyc06g008790.3	1268.25	4.81696	0.316064	15.2404	1.90559e-52	1.23824e-51
MSTRG.10874|Solyc06g008800.2	764.129	4.28564	0.263647	16.2552	2.05201e-59	1.45108e-58
MSTRG.11593|Solyc06g064720.1	228.833	5.86482	0.484167	12.1132	8.98842e-34	4.27926e-33
MSTRG.11595|Solyc06g064760.1	155.604	6.11442	0.592011	10.3282	5.25307e-25	2.06036e-24
MSTRG.14109|Solyc07g066180.2	758.043	6.47396	1.38194	4.6847	2.80374e-06	5.47938e-06
MSTRG.15555|Solyc08g081260.1	1216.76	1.52054	0.18074	8.41281	4.00292e-17	1.24122e-16
MSTRG.17238|Solyc09g098100.3	4376.31	0.872621	0.491011	1.77719	0.0755367	0.100546
MSTRG.17242|Solyc09g098130.2	2397.68	-1.10814	0.498022	-2.22509	0.0260755	0.0369809
MSTRG.20229|Solyc12g005970.1	1678.62	-1.48485	0.104181	-14.2526	4.31704e-46	2.56221e-45
MSTRG.9380|Solyc05g007610.2	1535.68	13.2682	1.18779	11.1705	5.68705e-29	2.45099e-28
Solyc05g042090.1|Solyc05g042090.1	0	NA	NA	NA	NA	NA
Solyc05g043420.1|Solyc05g043420.1	18.3587	6.88213	1.49279	4.61025	4.02184e-06	7.78475e-06
MSTRG.10099|Solyc05g044490.2	766.435	12.2655	1.19623	10.2535	1.14128e-24	4.43761e-24
MSTRG.10181|Solyc05g050430.1	523.727	11.7163	1.1933	9.81844	9.37879e-23	3.46823e-22
Solyc06g064680.1|Solyc06g064680.1	67.2619	6.33216	0.956232	6.62199	3.54388e-11	8.80179e-11
Solyc06g064690.1|Solyc06g064690.1	0	NA	NA	NA	NA	NA
MSTRG.11594|Solyc06g064750.1	521.903	11.7113	1.1906	9.83645	7.84294e-23	2.90596e-22
MSTRG.11597|Solyc06g064780.1	19.3255	6.95629	1.44034	4.82962	1.36794e-06	2.71968e-06
Solyc06g065000.2|Solyc06g065000.2	24.9336	4.17415	1.14143	3.65694	0.000255242	0.000436876
Solyc09g064690.1|Solyc09g064690.1	0.375934	1.27641	3.97551	0.321068	0.748159	NA
Solyc12g038900.1|Solyc12g038900.1	0	NA	NA	NA	NA	NA

## Sheet: NRC_H
	baseMean	log2FoldChange	lfcSE	stat	pvalue	padj
MSTRG.1462|Solyc01g090430.3	1984.38	-0.546975	0.0963803	-5.67517	1.38552e-08	3.07305e-08
MSTRG.5251|Solyc03g005660.3	3424.96	4.6499	0.126733	36.6904	1.03915e-294	2.57054e-293
MSTRG.7501|Solyc04g007050.3	13368.1	11.3039	0.358973	31.4896	1.20572e-217	2.2773e-216
MSTRG.7502|Solyc04g007060.3	12837.1	2.75743	0.0837963	32.9064	1.78043e-237	3.65996e-236
MSTRG.7503|Solyc04g007070.3	9539.96	1.9773	0.0873944	22.6251	2.4556e-113	2.73948e-112
MSTRG.7590|NRC6b	3748.54	11.3877	0.654794	17.3913	9.6093e-68	7.39894e-67
MSTRG.7590|NRC6a	3441.17	14.432	1.19447	12.0824	1.30922e-33	6.20848e-33
MSTRG.7905|Solyc04g015210.3	14824	6.04568	0.10755	56.2128	0	0
MSTRG.9535|Solyc05g009630.3	4887.97	0.514159	0.111232	4.62239	3.79337e-06	7.35326e-06
MSTRG.17513|Solyc10g008220.3	45.3186	1.11504	1.05523	1.05668	0.290656	0.343875
MSTRG.17814|Solyc10g047320.2	6186.78	1.3336	0.142823	9.33739	9.87377e-21	3.44478e-20
MSTRG.7500|Solyc04g007030.3	40710.1	17.9965	1.1809	15.2396	1.93044e-52	1.25407e-51

[truncated: 1 more sheets: TIR]
