# Supplementary material for: A root-specific NLR network mediates immune signaling of resistance genes against plant parasitic nematodes
Source: Plant Cell. 2025 Jun 24;37(7):koaf145. doi: 10.1093/plcell/koaf145 (PMC12236159; doi:10.1093/plcell/koaf145)
Supplement: koaf145_Supplementary_Data [file koaf145_supplementary_data.zip › Supplementary Data 6.xls]

## Sheet: All genes
	L1	L2	L3	R1	R2	R3
MSTRG.1|Solyc00g005000.3	17.9835	35.2896	32.2779	12435.8	10930.8	11160.7
Solyc00g005040.3|Solyc00g005040.3	42.5065	41.1712	38.33	66.6763	79.2274	71.6154
Solyc00g005080.2|Solyc00g005080.2	4.90459	0	4.03474	2.04111	0	0
Solyc00g005092.1|Solyc00g005092.1	1.63486	0	0	0	0	0
Solyc00g005094.1|Solyc00g005094.1	11.4441	19.1152	14.1216	6.12334	0	0
MSTRG.2|Solyc00g005050.3	3457.74	3655.41	3724.07	3060.99	3104.03	2896.2
Solyc00g005890.3|Solyc00g005890.3	0	5.8816	0	5.44296	4.72216	6.20291
MSTRG.3	2728.59	1445.4	5507.42	2281.28	2565.18	2689.81
MSTRG.5|Solyc00g005840.3	31315.8	32626.7	34178.3	320.455	289.626	305.634
MSTRG.4	2574.91	2136.49	2033.51	1260.73	1334.27	1333.63
MSTRG.6	783.1	476.41	1605.83	610.292	626.998	698.673
MSTRG.7|Solyc00g006490.3	4829.39	4675.87	4847.74	3966.56	4177.01	3832.27
MSTRG.8|Solyc00g006800.3	5807.04	5231.68	4950.63	72937.1	63725	71499.8
MSTRG.9|Solyc00g006805.1	225.611	377.893	403.474	159.207	131.171	241.913
MSTRG.10|Solyc00g006810.3	18047.3	17597.7	19098.4	618.457	547.771	569.54
MSTRG.11|Solyc00g006820.3	5633.74	5653.69	5148.33	587.16	577.153	592.66
MSTRG.12|Solyc00g006830.3	6959.62	6463.88	6508.04	8617.57	9175.68	7622.25
Solyc00g007550.1|Solyc00g007550.1	1.63486	0	0	6.80371	6.8209	4.51121
Solyc00g007600.2|Solyc00g007600.2	13.0789	20.5856	50.4343	0	0	3.38341
MSTRG.13	1777.1	1489.52	2340.15	2629.63	2370.52	2676.84
MSTRG.14|Solyc00g006867.1	44.1413	24.9968	6.05211	10.8859	15.7405	6.76681
MSTRG.16|Solyc00g008570.2	165.121	60.2864	165.424	131.992	137.467	100.938
MSTRG.17|Solyc00g008580.1	3.26973	4.4112	0	6.12334	4.19748	2.8195
MSTRG.15	6845.18	2971.68	4430.15	4625.16	5623.57	4956.13
Solyc00g009030.2|Solyc00g009030.2	14.7138	4.4112	4.03474	11.5663	15.7405	18.6087
Solyc00g009040.3|Solyc00g009040.3	63.7597	39.7008	32.2779	61.9137	47.2216	73.3071
MSTRG.19|Solyc00g009050.2	240.325	233.794	201.737	278.272	280.182	279.131
MSTRG.20|Solyc00g009060.3	4018.5	4224.46	4637.93	1877.14	1761.37	1760.5
MSTRG.23|Solyc00g009080.3	2468.65	2384.99	3114.82	1679.15	1774.48	1895.27
MSTRG.22|Solyc00g009090.3	470.841	270.554	252.171	3610.05	3310.76	3209.16
MSTRG.18|Solyc00g009020.3	39164.8	39183.2	38699.2	41501.2	41365.6	44890.5
MSTRG.24|Solyc00g009100.3	22788.4	26115.8	27587.5	1342.37	1133.32	1185.32
MSTRG.26|Solyc00g009141.1	949.856	1066.04	1533.2	1788.01	1597.66	2059.37
MSTRG.25	243.595	111.75	538.638	157.846	213.547	223.305
MSTRG.27	102.996	36.76	300.588	95.2519	104.937	153.945
MSTRG.28	78.4735	58.816	104.903	104.097	0	148.87
MSTRG.48|Solyc00g009110.3	15132.3	13614.4	14527.1	16032.9	14446.7	13904.7
MSTRG.48|Solyc00g009120.3	256.674	1380.71	2432.95	1410.41	3099.84	2670.07
MSTRG.48|Solyc00g009140.3	5179.25	4609.7	3915.72	588.521	850.514	404.317
Solyc00g011160.2|Solyc00g011160.2	0	30.8784	86.7469	0	44.0735	50.7511
MSTRG.29|Solyc06g024330.2	0	0	0	0	0	0
MSTRG.30|Solyc00g010520.1	0	0	0	0	0	0
MSTRG.32|Solyc00g010525.1	516.617	230.853	925.973	317.733	340.52	367.663
MSTRG.33|Solyc00g010530.1	0	0	0	0	0	0
MSTRG.35|Solyc00g010750.2	0	0	0	0	0	0
MSTRG.36|Solyc00g010760.1	0	0	0	0	0	0
MSTRG.37|Solyc00g010755.1	0	0	0	0	0	0
MSTRG.38|Solyc00g010780.1	0	0	0	0	0	0
MSTRG.39|Solyc00g010930.1	0	0	0	0	0	0
MSTRG.31	1868.65	729.318	2586.27	1531.51	1562.51	1842.83
MSTRG.34	379.289	173.507	1099.47	363.318	298.021	356.949
MSTRG.40	130.789	44.112	411.544	103.416	67.1596	104.322
MSTRG.41	68.6643	57.3456	147.268	65.3156	54.0425	63.1569
Solyc00g013133.1|Solyc00g013133.1	0	0	0	0	0	0
Solyc00g013137.1|Solyc00g013137.1	6.53946	8.8224	6.05211	6.12334	4.72216	2.8195
Solyc00g013140.2|Solyc00g013140.2	52.3157	33.8192	92.799	21.7719	32.5304	29.3228
Solyc00g013150.1|Solyc00g013150.1	9.80919	0	14.1216	8.16445	5.24685	5.07511
Solyc00g013155.1|Solyc00g013155.1	4.90459	0	0	10.2056	11.5431	0
Solyc00g013160.2|Solyc00g013160.2	58.8551	24.9968	46.3995	15.6485	9.44432	11.8419
Solyc00g013170.1|Solyc00g013170.1	24.523	30.8784	52.4516	10.2056	2.62342	10.1502
Solyc00g013180.1|Solyc00g013180.1	0	0	0	6.80371	0.524685	4.51121
MSTRG.42	222.342	180.859	189.633	214.317	229.812	243.605
Solyc00g014830.3|Solyc00g014830.3	24.523	17.6448	12.1042	19.7307	30.9564	5.07511
Solyc00g014840.1|Solyc00g014840.1	6.53946	0	6.05211	18.37	7.87027	6.76681
MSTRG.43|Solyc00g015600.1	34.3322	47.0528	60.5211	23.1326	19.938	29.3228
MSTRG.45|Solyc00g011880.3	1441.95	1870.35	2168.67	693.298	527.308	647.358
MSTRG.46|Solyc00g011890.3	4659.36	4884.67	4369.62	3444.72	3712.14	3005.59
MSTRG.44	16036.4	7325.53	36681.8	182.339	171.047	161.84
Solyc00g019740.1|Solyc00g019740.1	34.3322	5.8816	8.06948	28.5756	30.9564	14.6614
Solyc00g019980.2|Solyc00g019980.2	6.53946	5.8816	22.1911	2.72148	4.72216	7.89461
Solyc00g019950.1|Solyc00g019950.1	17.9835	1.4704	10.0869	2.72148	11.5431	24.2477
Solyc00g019970.2|Solyc00g019970.2	17.9835	22.056	20.1737	8.84482	20.9874	25.9394
Solyc00g020010.1|Solyc00g020010.1	4.90459	0	6.05211	3.40185	11.5431	1.1278
Solyc00g020020.2|Solyc00g020020.2	13.0789	16.1744	24.2084	5.44296	8.39495	12.4058
Solyc00g020030.1|Solyc00g020030.1	8.17432	0	14.1216	0	2.62342	5.07511
Solyc00g020540.2|Solyc00g020540.2	104.631	44.112	52.4516	6.80371	0	4.51121
MSTRG.47	261.578	226.442	375.231	130.631	151.634	153.945
MSTRG.50|Solyc00g028960.1	99.7267	82.3424	26.2258	0	0	2.2556
Solyc00g029190.3|Solyc00g029190.3	132.424	69.1088	100.869	2.72148	2.09874	0
MSTRG.53	138.963	267.613	197.702	260.582	278.083	158.456
MSTRG.49|Solyc00g027770.3	3413.6	3498.08	3814.85	3268.5	3673.84	3509.72
Solyc00g030215.1|Solyc00g030215.1	0	2.9408	0	0	0.524685	0
MSTRG.51|Solyc00g030520.3	619.614	424.946	476.099	581.037	612.307	755.063
Solyc00g030820.1|Solyc00g030820.1	8.17432	14.704	16.139	1.36074	7.87027	2.2556
MSTRG.52	776.561	826.365	891.678	671.526	717.768	650.742
MSTRG.54	111.171	73.52	149.285	613.694	495.827	644.539
Solyc00g032947.1|Solyc00g032947.1	4.90459	36.76	0	0	6.8209	8.45851
Solyc00g039990.2|Solyc00g039990.2	57.2203	70.5792	34.2953	2.72148	6.8209	17.4809
Solyc00g042640.1|Solyc00g042640.1	11.4441	16.1744	0	0	0	0
MSTRG.57|Solyc00g042840.1	32.6973	14.704	0	106.138	166.325	126.314
MSTRG.56|Solyc00g044350.3	1486.09	1296.89	1985.09	2.04111	0	0
MSTRG.100|Solyc00g020545.1	158.582	10.2928	48.4169	17009.3	6315.63	8608.51
MSTRG.100|Solyc00g020940.1	0	0	0	0	0	0
MSTRG.101|Solyc00g020960.1	0	0	0	0	0	0
MSTRG.102|Solyc00g020970.1	0	0	0	0	0	0
MSTRG.103|Solyc00g020980.1	0	0	0	0	0	0
MSTRG.104|Solyc00g020990.2	0	0	0	0	0	0
MSTRG.105	0	0	0	77.5623	40.4007	47.9316
MSTRG.106|Solyc00g021490.2	0	0	0	0	0	0
MSTRG.107|Solyc00g021500.2	0	0	0	0	0	0
MSTRG.108|Solyc00g021510.2	0	0	0	0	0	0
MSTRG.109|Solyc00g021520.1	0	0	0	0	0	0
MSTRG.110|Solyc00g021530.2	0	0	0	0	0	0
MSTRG.113|Solyc00g021650.1	0	0	0	3.40185	0	0
MSTRG.114|Solyc00g021655.1	0	0	0	0	0	0
MSTRG.115|Solyc00g022070.1	0	1.4704	0	0	0	0.563901
MSTRG.116|Solyc00g022080.1	0	0	0	0	0	0
MSTRG.121|Solyc00g022920.2	0	0	0	0	0	0
MSTRG.122|Solyc00g023020.2	0	0	0	0	0	0
MSTRG.123|Solyc00g023030.1	0	0	0	0	0	0
MSTRG.124|Solyc00g023040.1	0	0	0	0	0	0
MSTRG.125|Solyc00g023050.2	0	0	0	0	0	0
MSTRG.126|Solyc00g023250.2	0	0	0	0	0	0
MSTRG.127|Solyc00g023260.1	0	0	0	0	0	0
MSTRG.128|Solyc00g023270.2	0	0	0	0	0	0
MSTRG.129|Solyc00g023470.1	0	0	0	0	0	0
MSTRG.130|Solyc00g023570.1	0	0	0	4.08222	0	0
MSTRG.131|Solyc00g023580.1	0	0	0	0	0	0
MSTRG.132|Solyc00g023590.2	0	0	0	2.72148	0	0
MSTRG.133|Solyc00g023600.2	0	0	0	0	0	0
MSTRG.134|Solyc00g023700.2	0	0	0	0	0	0
MSTRG.135|Solyc00g023710.1	0	0	8.06948	2.04111	0	0
MSTRG.136|Solyc00g024010.1	0	0	0	0	0	0
MSTRG.137|Solyc00g024020.1	0	0	0	0	0	0
MSTRG.138|Solyc00g024030.1	0	0	0	0	0	0
MSTRG.139|Solyc00g024040.1	0	0	0	0	0	0
MSTRG.140|Solyc00g024050.1	0	0	0	0	0	0
MSTRG.143|Solyc00g024370.1	0	0	0	0	0	0
MSTRG.144|Solyc00g024570.2	0	0	0	0	0	0
MSTRG.145|Solyc00g024670.1	0	0	0	0	0	0
MSTRG.146|Solyc00g024680.2	0	0	0	0	0	0
MSTRG.147|Solyc00g024690.1	0	0	0	0	0	0
MSTRG.149|Solyc00g025300.1	0	0	2.01737	6.80371	0	0
MSTRG.150|Solyc00g025400.2	0	0	0	0	1.57405	1.1278
MSTRG.151|Solyc00g025500.2	0	0	0	0	0	0
MSTRG.152|Solyc00g025510.1	0	0	0	0	0	0
MSTRG.153|Solyc00g025520.1	0	0	0	0	0	0
MSTRG.154|Solyc00g025530.1	0	0	0	0	0	0
MSTRG.155|Solyc00g025540.2	0	0	0	0	0	0
MSTRG.156|Solyc00g025650.2	0	0	0	0	0	0
MSTRG.157|Solyc00g025660.1	0	0	0	0	0	0
MSTRG.100|Solyc00g026160.3	0	0	0	0.680371	1.04937	0.563901
MSTRG.111|Solyc00g021630.1	16.3486	0	40.3474	2.04111	2.09874	2.8195
MSTRG.112|Solyc00g021640.3	8.17432	0	0	4.08222	9.44432	5.07511
MSTRG.117|Solyc00g022090.2	3.26973	0	0	1.36074	0	0
MSTRG.118|Solyc00g022100.1	21.2532	20.5856	20.1737	10.8859	44.0735	34.398
MSTRG.119|Solyc00g022103.1	29.4276	38.2304	0	16.3289	27.2836	16.917
MSTRG.120|Solyc00g022107.1	40.8716	26.4672	38.33	38.1008	57.1906	24.2477
MSTRG.141|Solyc00g024150.3	84012.4	86405.1	92421.8	260.582	190.985	159.02
MSTRG.142|Solyc00g024160.2	35.967	30.8784	40.3474	2.72148	8.91964	2.8195
MSTRG.148|Solyc00g025290.1	47.4111	20.5856	50.4343	23.1326	35.6785	35.5258
Solyc00g048515.1|Solyc00g048515.1	14.7138	5.8816	44.3821	0	0	0
MSTRG.63|Solyc00g049520.2	1141.14	1370.41	1337.52	2854.84	2390.99	2767.63
MSTRG.64|Solyc00g050130.1	541.14	630.802	722.219	1997.57	1910.38	2090.38
Solyc00g052545.1|Solyc00g052545.1	0	0	6.05211	0	0	2.2556
MSTRG.65|Solyc00g050430.3	251.769	230.853	165.424	930.067	1054.09	649.614
MSTRG.61|Solyc00g047700.3	26800.3	27495	28106	24025.9	22399.3	27293.4
MSTRG.66|Solyc00g052940.3	681.738	630.802	800.896	795.353	737.182	716.718
MSTRG.67|Solyc00g053440.3	505.173	569.045	784.757	838.217	773.385	814.273
MSTRG.68|Solyc00g056680.1	122.615	194.093	94.8164	179.618	162.128	165.223
MSTRG.69|Solyc00g057880.3	429.969	507.288	560.829	163.969	228.762	197.365
MSTRG.70	2102.44	1732.13	1069.21	372.843	294.873	289.281
MSTRG.71|Solyc00g059100.3	259.943	241.146	149.285	642.27	505.796	574.615
MSTRG.74	26.1578	8.8224	6.05211	135.394	94.9679	100.938
MSTRG.72|Solyc00g059500.2	238.69	394.067	203.754	213.636	183.64	346.799
Solyc00g069880.2|Solyc00g069880.2	4.90459	0	6.05211	1.36074	0	0
MSTRG.75|Solyc00g068970.2	944.952	301.432	2991.76	644.311	535.703	627.058
MSTRG.77|Solyc00g071180.3	19.6184	8.8224	0	2049.96	2617.13	1054.49
MSTRG.76|Solyc00g072100.3	933.508	1039.57	1164.02	1415.85	1336.37	1734
MSTRG.80|Solyc00g075035.1	104.631	26.4672	44.3821	15385.2	19420.7	17083.4
MSTRG.81	0	0	0	467.415	1166.9	1237.2
Solyc00g080750.3|Solyc00g080750.3	220.707	111.75	205.772	25.8541	43.0241	39.4731
MSTRG.82|Solyc00g082150.3	9264.78	9017.96	9320.25	9044.85	8712.91	9597.59
MSTRG.83	1526.96	1413.05	1339.53	1319.24	1251.9	1395.09
MSTRG.85|Solyc00g085070.3	10419	10064.9	10799	602.808	675.794	699.801
MSTRG.99|Solyc00g102400.3	32.6973	79.4016	24.2084	1133.5	1075.6	965.398
MSTRG.161	88.2827	73.52	108.938	267.386	221.417	224.996
MSTRG.159|Solyc00g106650.2	11.4441	77.9312	123.06	56.4708	71.8818	52.4428
MSTRG.162	201.088	205.856	242.084	248.335	205.676	292.101
Solyc00g108550.1|Solyc00g108550.1	8.17432	0	0	0	4.19748	1.6917
MSTRG.158|Solyc00g107055.1	2104.07	2207.07	1983.08	4515.62	3977.11	4419.86
MSTRG.88|Solyc00g090110.1	0	0	0	0	0	0
MSTRG.89|Solyc00g090115.1	0	0	0	0	0	0
MSTRG.89|Solyc00g090120.2	0	0	0	0	0	0
MSTRG.90|Solyc00g090130.2	0	0	0	0	0	0
MSTRG.89|Solyc00g090630.2	0	0	0	0	0	0
Solyc00g090640.1|Solyc00g090640.1	0	0	0	0	0	0
Solyc00g090650.1|Solyc00g090650.1	0	0	0	0	0	0
Solyc00g090660.1|Solyc00g090660.1	0	0	0	0	0	0
Solyc00g090860.2|Solyc00g090860.2	0	0	0	11.5663	1.57405	9.02241
Solyc00g092870.1|Solyc00g092870.1	0	0	0	0	0	0
Solyc00g092880.1|Solyc00g092880.1	0	0	0	0	0	0
Solyc00g092890.1|Solyc00g092890.1	0	0	0	0	0	0
Solyc00g092900.2|Solyc00g092900.2	0	0	0	0	0	0
Solyc00g093100.2|Solyc00g093100.2	0	0	0	0	0	0
Solyc00g094010.2|Solyc00g094010.2	0	0	0	0	0	0
Solyc00g094020.2|Solyc00g094020.2	0	0	0	0	0	0
Solyc00g094520.1|Solyc00g094520.1	0	0	8.06948	6.12334	1.57405	0
Solyc00g094550.1|Solyc00g094550.1	0	0	0	2.04111	0	0
Solyc00g095450.1|Solyc00g095450.1	0	0	0	0	0	0
Solyc00g095460.1|Solyc00g095460.1	0	0	0	0	0	0
MSTRG.93|Solyc00g095465.1	26.1578	2.9408	4.03474	592.603	590.795	752.244
Solyc00g096060.2|Solyc00g096060.2	0	0	0	0	0	0
Solyc00g097260.1|Solyc00g097260.1	0	0	0	0	0	0
Solyc00g099160.1|Solyc00g099160.1	0	0	0	5.44296	4.19748	0
Solyc00g099460.2|Solyc00g099460.2	0	0	0	0	0	0
Solyc00g099470.1|Solyc00g099470.1	0	0	0	0	0	0
Solyc00g099570.2|Solyc00g099570.2	0	0	0	0	0	0
Solyc00g099880.2|Solyc00g099880.2	0	0	0	0	0	0
Solyc00g100880.3|Solyc00g100880.3	0	0	0	18.37	76.0793	38.9092
Solyc00g101700.1|Solyc00g101700.1	0	0	0	0	0	0
MSTRG.84|Solyc06g024210.2	134.059	88.224	463.995	199.349	132.22	144.923
MSTRG.91|Solyc00g090430.2	181.47	220.56	195.685	238.13	220.892	305.634
MSTRG.86|Solyc00g090870.3	232.151	310.254	340.936	362.638	301.694	406.009
MSTRG.87|Solyc00g091170.3	2731.86	2605.55	2719.42	2321.42	2292.87	2411.24
Solyc00g093000.1|Solyc00g093000.1	6.53946	4.4112	8.06948	1.36074	1.04937	0.563901
Solyc00g094530.1|Solyc00g094530.1	1.63486	1.4704	0	0	4.72216	1.6917
Solyc00g094540.1|Solyc00g094540.1	3.26973	0	2.01737	4.08222	10.4937	10.1502
MSTRG.92|Solyc00g095860.1	85.0129	94.1056	36.3127	943.674	987.981	1224.79
MSTRG.94|Solyc00g096460.2	127.519	216.149	215.859	119.745	131.696	180.448
MSTRG.95	165.121	79.4016	123.06	17.6896	22.0367	10.7141
MSTRG.96|Solyc00g097960.2	277.927	227.912	304.623	89.1286	154.782	124.622
MSTRG.97|Solyc00g098560.3	413.621	330.84	437.769	1230.11	1256.09	1025.74
MSTRG.98|Solyc00g099580.2	564.028	527.874	466.013	0	0	0
MSTRG.160|Solyc00g110870.3	1136.23	1214.55	1345.59	7876.65	7456.29	7527.51
Solyc00g117450.2|Solyc00g117450.2	16.3486	24.9968	54.469	0	2.62342	5.07511
Solyc00g118680.2|Solyc00g118680.2	0	0	0	2.04111	0	0
Solyc00g117655.1|Solyc00g117655.1	0	0	0	15.6485	0	0
Solyc00g117653.1|Solyc00g117653.1	16.3486	16.1744	20.1737	24.4933	24.1355	21.9921
Solyc00g118690.1|Solyc00g118690.1	3.26973	1.4704	6.05211	12.2467	5.77153	0.563901
Solyc00g125275.1|Solyc00g125275.1	58.8551	42.6416	6.05211	0	0	0
MSTRG.164|Solyc00g125990.2	53.9505	82.3424	92.799	57.1511	53.5178	32.1424
MSTRG.164|Solyc00g125980.1	13.0789	22.056	28.2432	8.16445	20.4627	10.1502
MSTRG.165|Solyc00g126000.1	14.7138	11.7632	52.4516	8.84482	7.34558	21.4282
MSTRG.166|Solyc00g126010.1	17.9835	13.2336	10.0869	7.48408	6.8209	4.51121
MSTRG.169|Solyc00g127670.2	2501.34	3158.42	2915.1	444.282	413.451	394.731
MSTRG.168|Solyc00g127660.3	438.144	361.718	403.474	1413.13	1215.17	1275.54
MSTRG.167|Solyc00g127870.3	925.333	801.368	877.556	973.61	958.599	1152.61
Solyc00g133110.2|Solyc00g133110.2	0	4.4112	0	0	1.57405	2.2556
MSTRG.171|Solyc00g128875.1	0	0	0	0	0	0
MSTRG.172|Solyc00g129670.2	0	0	0	0	0	0
MSTRG.170|Solyc00g128870.3	958.03	836.658	847.296	1890.07	1788.12	1856.93
MSTRG.173|Solyc00g136260.1	1101.9	1041.04	1141.83	127.229	149.535	153.381
MSTRG.175|Solyc00g136565.1	106.266	74.9904	60.5211	732.079	664.775	774.236
MSTRG.174|Solyc00g136560.3	969.475	849.891	1460.58	19.0504	9.44432	20.8643
Solyc00g142160.1|Solyc00g142160.1	0	2.9408	0	1.36074	2.09874	3.38341
Solyc00g142170.3|Solyc00g142170.3	9.80919	0	0	0	0	5.63901
MSTRG.179|Solyc00g143770.2	134.059	227.912	266.293	81.6445	68.7337	106.577
MSTRG.178	6.53946	5.8816	28.2432	96.6126	62.4375	105.449
MSTRG.176|Solyc00g140060.3	4322.58	4790.56	5029.3	3014.72	3312.33	2850.52
MSTRG.181|Solyc00g147577.1	209.263	189.682	94.8164	3300.48	3301.84	3275.14
Solyc00g157083.1|Solyc00g157083.1	0	0	0	0	0	0
Solyc00g157080.2|Solyc00g157080.2	26.1578	17.6448	40.3474	0	0	0
MSTRG.184|Solyc00g160780.2	165.121	145.57	187.615	63.2745	47.7463	79.51
MSTRG.182|Solyc00g156980.3	1595.63	1426.29	1408.12	123.827	104.412	118.419
MSTRG.183	631.058	744.022	1593.72	1037.57	957.025	1126.67
MSTRG.185|Solyc00g164680.2	796.179	770.49	1793.44	198.668	189.411	195.11
MSTRG.187	1822.87	1979.16	2168.67	649.754	615.98	490.03
MSTRG.186|Solyc00g170200.1	1934.04	2348.23	3007.9	163.289	143.239	175.373
Solyc00g170210.3|Solyc00g170210.3	214.167	136.747	203.754	118.384	83.9495	137.028
Solyc00g171810.3|Solyc00g171810.3	39.2367	36.76	58.5037	25.1737	35.1539	16.3531
MSTRG.188|Solyc00g174330.3	0	0	0	2157.46	2301.79	2772.7
MSTRG.188|Solyc00g174340.2	418.525	47.0528	84.7296	0	0	12722.7
MSTRG.190|Solyc00g179240.2	1213.07	993.99	1989.13	609.612	445.457	618.035
MSTRG.192|Solyc00g184350.3	1203.26	1410.11	1301.2	1599.55	1473.31	1467.27
MSTRG.191	673.564	469.058	385.318	832.774	733.509	745.477
Solyc00g188850.3|Solyc00g188850.3	42.5065	0	0	0	0	0
Solyc00g188853.1|Solyc00g188853.1	1.63486	0	0	0	0	0
MSTRG.193|Solyc00g187050.3	1082.28	277.906	240.067	29.9363	14.1665	12.9697
MSTRG.196|Solyc00g203660.2	32.6973	33.8192	133.146	0	0	0
MSTRG.197|Solyc00g201160.3	294.276	332.31	379.266	393.254	541.999	378.941
MSTRG.198	37.6019	16.1744	14.1216	1.36074	6.29621	3.38341
MSTRG.194|Solyc00g188857.1	3954.74	3721.58	3441.63	4229.86	4592.56	4345.42
MSTRG.195	176.565	111.75	110.955	2296.93	1788.12	4328.5
MSTRG.199|Solyc00g207960.1	49.0459	38.2304	78.6774	2.04111	1.57405	2.2556
Solyc00g215560.2|Solyc00g215560.2	96.457	45.5824	96.8338	33.3382	34.1045	41.7287
Solyc00g217560.1|Solyc00g217560.1	22.8881	13.2336	12.1042	6.80371	4.19748	5.63901
MSTRG.200|Solyc00g217960.1	196.184	227.912	117.007	677.649	495.827	590.968
MSTRG.201|Solyc00g218560.1	178.2	283.787	395.405	366.72	349.44	400.934
MSTRG.203|Solyc00g230070.1	129.154	108.81	175.511	1.36074	0	0
MSTRG.204|Solyc00g230080.1	302.45	241.146	349.005	5.44296	0	1.1278
MSTRG.205	292.641	280.846	326.814	307.528	205.676	248.116
MSTRG.202|Solyc00g227860.1	6908.94	6999.1	7746.7	383.049	355.211	354.694
Solyc00g231780.2|Solyc00g231780.2	17.9835	20.5856	30.2606	0	1.04937	2.2556
MSTRG.206|Solyc00g233480.1	42.5065	30.8784	28.2432	542.936	838.446	644.539
Solyc00g244280.1|Solyc00g244280.1	4.90459	0	8.06948	2.72148	2.09874	0
Solyc00g244290.1|Solyc00g244290.1	21.2532	11.7632	28.2432	5.44296	17.8393	21.4282
Solyc00g244300.1|Solyc00g244300.1	22.8881	27.9376	58.5037	12.2467	6.8209	12.9697
MSTRG.207	179.835	152.922	163.407	1920.01	1781.83	1812.38
MSTRG.208	188.009	173.507	597.142	0	0	0
MSTRG.209|Solyc00g247300.3	3.26973	10.2928	0	2072.41	2489.1	2270.83
MSTRG.210	27.7927	22.056	22.1911	388.492	284.379	227.816
MSTRG.211|Solyc00g256710.2	160.217	183.8	304.623	287.797	214.071	260.522
Solyc00g257110.3|Solyc00g257110.3	11.4441	11.7632	34.2953	19.7307	24.1355	15.7892
MSTRG.212	223.976	135.277	78.6774	271.468	225.614	253.192
MSTRG.214	794.544	635.213	627.402	1268.21	1220.94	1136.82
MSTRG.216|Solyc00g277510.2	83.3781	32.3488	147.268	0	0	0
Solyc00g278110.3|Solyc00g278110.3	52.3157	49.9936	58.5037	4.08222	2.09874	3.38341
Solyc00g280110.2|Solyc00g280110.2	26.1578	0	66.5732	0	0	0
MSTRG.217|Solyc00g282510.2	3.26973	2.9408	10.0869	350.391	347.866	292.101
Solyc03g033920.1|Solyc03g033920.1	16.3486	11.7632	12.1042	22.4522	18.8886	16.917
MSTRG.219|Solyc00g270510.1	0	0	0	0	0	0
MSTRG.218|Solyc00g273110.2	2587.99	2677.6	2999.83	519.803	491.629	499.616
MSTRG.220|Solyc00g272810.1	1317.7	1580.68	1819.67	174.175	213.022	160.712
Solyc00g294230.2|Solyc00g294230.2	0	0	0	0	0	0
MSTRG.221	137.329	129.395	133.146	700.101	769.187	680.628
MSTRG.223	11.4441	30.8784	14.1216	247.655	279.657	501.308
Solyc00g311230.2|Solyc00g311230.2	29.4276	69.1088	64.5559	39.4615	34.6292	36.6536
MSTRG.222|Solyc00g289230.2	1775.46	1877.7	1894.31	587.84	548.82	558.826
MSTRG.224	291.006	338.192	425.665	702.142	771.286	752.808
MSTRG.225|Solyc00g322635.1	735.689	782.253	1240.68	35979.4	51794.2	40819.7
MSTRG.226|Solyc01g005000.3	9436.44	10242.8	10448	2378.58	2291.3	2451.28
MSTRG.227|Solyc01g005010.3	2869.19	2490.86	2818.27	1408.37	1215.69	1288.51
MSTRG.229|Solyc01g005020.3	6666.98	6399.18	5408.57	12882.8	14032.2	12761.1
MSTRG.230|Solyc01g005050.3	0	0	0	3.40185	0	0
MSTRG.230|Solyc01g005030.3	3001.61	3015.79	3149.12	4042.08	4384.26	3910.09
MSTRG.231|Solyc01g005040.3	6.53946	0	0	14.2878	57.7153	24.2477
MSTRG.232|Solyc01g005060.3	99.7267	72.0496	60.5211	180.979	139.566	170.298
MSTRG.233|Solyc01g005070.3	27.7927	32.3488	6.05211	8.16445	4.72216	6.20291
MSTRG.234|Solyc01g005080.3	7119.83	6894.71	6203.41	6006.31	5735.33	6088.44
MSTRG.236|Solyc01g005100.3	2473.55	2101.2	2616.53	1273.65	1231.43	1105.81
MSTRG.235|Solyc01g005110.3	773.291	657.269	752.479	1327.4	1285.48	1534.94
MSTRG.237|Solyc01g005120.3	2689.35	2795.23	2689.15	6850.65	6708.09	7401.76
MSTRG.239|Solyc01g005140.3	19.6184	0	0	487.826	492.154	508.075
MSTRG.240|Solyc01g005150.3	225.611	357.307	330.849	1050.49	795.946	887.58
MSTRG.238|Solyc01g005130.2	4649.55	4697.93	4369.62	3192.3	2989.65	2900.71
MSTRG.243|Solyc01g005230.3	32.6973	17.6448	0	808.28	797.52	703.748
MSTRG.242|Solyc01g005220.3	596.725	651.387	595.124	1271.61	1896.21	1710.31
MSTRG.246|Solyc01g005180.1	0	1.4704	0	17.6896	8.39495	10.7141
MSTRG.248|Solyc01g005200.1	0	0	0	16.3289	13.1171	17.4809
MSTRG.245|Solyc01g005210.3	6506.76	6438.88	6338.58	11210.5	12537.9	11138.7
MSTRG.244|Solyc01g005170.2	3.26973	0	0	8.84482	4.19748	6.76681
MSTRG.247|Solyc01g005190.1	13.0789	5.8816	16.139	12.927	28.333	7.89461
MSTRG.252|Solyc01g005270.3	1065.93	1332.18	1214.46	1205.62	1241.93	1309.38
MSTRG.253|Solyc01g005280.3	367.844	292.61	274.362	77.5623	92.8692	129.697
MSTRG.254|Solyc01g005295.1	0	0	0	0	0	0
MSTRG.254|Solyc01g005290.3	323.703	583.749	429.7	23.813	25.1849	19.1726
MSTRG.249|Solyc01g005260.3	420.16	357.307	367.161	466.734	489.006	695.29
MSTRG.250|Solyc01g005240.3	10152.5	11319.1	10778.8	5611.7	5737.43	5426.98
MSTRG.251|Solyc01g005250.3	14632	14214.4	15675	5201.43	5261.54	5242.02
MSTRG.257|Solyc01g005305.1	0	0	0	0	0	0
MSTRG.256|Solyc01g005300.3	12189.5	16680.2	18327.8	3874.71	4811.88	3870.05
Solyc01g005350.3|Solyc01g005350.3	60.49	124.984	66.5732	4.76259	2.09874	2.2556
Solyc01g005360.3|Solyc01g005360.3	13.0789	8.8224	48.4169	0	0	0
MSTRG.261|Solyc01g005370.3	52.3157	88.224	24.2084	142.878	162.652	187.215
MSTRG.259|Solyc01g005340.3	1353.67	1279.25	1244.72	2153.37	2512.19	2222.9
MSTRG.255|Solyc01g005320.2	75.2038	83.8128	12.1042	4831.31	5110.43	6145.39
MSTRG.260|Solyc01g005330.3	18496.9	19641.6	18999.6	12056.8	12745.1	12848.5
MSTRG.263|Solyc01g005390.3	68.6643	72.0496	68.5906	670.165	342.094	663.147
MSTRG.262|Solyc01g005380.2	2346.03	2836.4	2057.72	1039.61	920.821	862.205
MSTRG.262|Solyc01g005385.1	24.523	23.5264	48.4169	13.6074	37.7773	29.8867
MSTRG.264|Solyc01g005400.3	1191.82	1333.65	1105.52	653.156	536.752	547.548
MSTRG.266|Solyc01g005420.2	990.728	861.654	1123.68	190.504	108.61	140.411
MSTRG.265|Solyc01g005410.3	4602.14	4794.97	4896.16	892.646	1006.34	1081.56
MSTRG.267|Solyc01g005430.3	1831.05	2089.44	2190.86	1815.91	2043.12	2000.72
MSTRG.269|Solyc01g005450.3	0	0	0	0	0	0
MSTRG.269|Solyc01g005460.3	1252.31	1274.84	1287.08	581.037	489.006	713.335
MSTRG.270|Solyc01g005470.3	1567.83	2186.48	2150.52	936.19	839.495	774.8
MSTRG.271|Solyc01g005480.3	1044.68	1202.79	1166.04	1045.73	942.333	879.685
MSTRG.268|Solyc01g005440.3	37817.7	36843.8	32386.9	15238.3	15686.5	11601.7
MSTRG.273|Solyc01g005500.3	35.967	41.1712	32.2779	159.207	128.548	85.149
MSTRG.272|Solyc01g005490.3	3665.37	3686.29	3669.6	2197.6	1999.57	2204.85
MSTRG.275|Solyc01g005530.3	1819.6	1805.65	1954.83	1690.04	1909.33	1786.44
MSTRG.274|Solyc01g005520.3	82199.3	86027.2	94370.6	269.427	181.016	253.192
MSTRG.276|Solyc01g005540.3	13575.9	15173.1	14862	1926.81	1935.56	1745.27
MSTRG.277|Solyc01g005550.3	15657.1	14912.8	16260	17207.9	16433.6	16837.5
MSTRG.342|Solyc01g006320.3	354.766	455.824	395.405	613.694	323.206	443.79
MSTRG.343	189.644	139.688	145.251	554.502	457.525	678.937
MSTRG.345|Solyc01g006340.3	1250.67	1617.44	1226.56	1180.44	1167.95	1024.04
MSTRG.344|Solyc01g006330.3	29919.7	31759.2	35150.7	10.2056	0	14.0975
MSTRG.346|Solyc01g006360.3	16114.9	15515.7	14190.2	19672.9	21238.7	18206.7
MSTRG.346|Solyc01g006350.3	14.7138	14.704	22.1911	10.2056	12.0677	8.45851
Solyc01g006390.2|Solyc01g006390.2	0	0	0	18.37	64.5362	6.20291
MSTRG.348|Solyc01g006380.2	429.969	511.699	322.779	3026.97	2796.57	2362.74
MSTRG.347|Solyc01g006370.3	16217.9	17396.3	14825.7	30664.3	32876.7	28734.1
MSTRG.281|Solyc01g005575.1	3928.58	3837.74	4127.54	2947.37	2880.52	3112.73
Solyc01g005610.3|Solyc01g005610.3	0	0	0	0	0	0
MSTRG.284|Solyc01g005630.2	0	0	0	166.691	133.795	133.645
Solyc01g005650.2|Solyc01g005650.2	0	0	0	0	0	0
Solyc01g005660.2|Solyc01g005660.2	0	0	0	0	0	0
Solyc01g005665.1|Solyc01g005665.1	0	0	0	0	0	0
MSTRG.288|Solyc01g005690.3	7322.56	7629.91	7772.93	7375.22	7153.55	7426.58
MSTRG.290|Solyc01g005705.1	0	0	0	0	0	0
MSTRG.291|Solyc01g005720.3	0	0	0	0	0	0
MSTRG.291|Solyc01g005715.1	0	0	0	0	0	0
MSTRG.292|Solyc01g005730.3	3029.4	3111.37	2537.85	91.85	73.4558	43.9843
MSTRG.293|Solyc01g005740.3	0	0	0	0	0	0
Solyc01g005750.1|Solyc01g005750.1	0	0	0	0	0	0
MSTRG.294|Solyc01g005800.3	27.7927	69.1088	24.2084	935.51	982.734	1536.63
Solyc01g005825.1|Solyc01g005825.1	0	0	0	0	0	0
MSTRG.303|Solyc01g005830.3	4453.37	4796.44	4744.86	4129.17	4361.18	5344.65
MSTRG.301|Solyc01g005860.2	16.3486	29.408	34.2953	825.97	809.588	848.107
MSTRG.302|Solyc01g005880.1	0	0	0	70.7585	122.251	107.705
Solyc01g005890.1|Solyc01g005890.1	0	0	0	5.44296	13.6418	19.1726
MSTRG.308|Solyc01g005940.3	0	8.8224	0	2.04111	0	3.38341
MSTRG.311|Solyc01g005960.3	12428.2	13008.6	12880.9	9814.35	9701.94	9967.51
MSTRG.320|Solyc01g006040.3	2887.17	2842.28	3627.23	2805.85	2738.85	2654.85
Solyc01g006080.2|Solyc01g006080.2	0	16.1744	34.2953	0	0	11.8419
MSTRG.321|Solyc01g006090.3	534.601	614.627	564.864	921.222	1099.21	1026.86
MSTRG.324|Solyc01g006120.3	24029.2	23894	23181.6	19544.3	20351.5	19648.6
MSTRG.325|Solyc01g006130.3	22631.4	26118.7	26308.5	584.438	551.443	522.172
MSTRG.330|Solyc01g006180.3	1695.35	1821.83	2900.98	4445.54	4939.9	4860.26
MSTRG.330|Solyc01g006190.3	11270.8	11253	8860.29	5772.26	5336.04	5014.77
MSTRG.332|Solyc01g006220.2	1667.56	1476.28	1458.56	1157.99	1137.52	1087.2
MSTRG.337|Solyc01g006270.2	0	0	0	0	0	0
MSTRG.278|Solyc01g005560.3	96561.6	103034	116973	65297.2	65652.2	67655.7
MSTRG.281|Solyc01g005570.3	2301.89	2193.84	1938.69	1585.26	1482.23	1733.43
MSTRG.279|Solyc01g005590.2	5081.16	5491.94	8045.27	1883.27	1749.3	2058.8
MSTRG.280|Solyc01g005600.3	5712.22	6268.32	5745.47	5887.25	5225.33	5594.46
MSTRG.282|Solyc01g005620.3	137793	142279	144698	45384.8	43380.9	47454
MSTRG.283	1410.89	1241.02	1557.41	2279.24	2265.59	2085.31
MSTRG.285|Solyc01g005640.3	1306.26	1304.24	1164.02	1833.6	1956.02	1810.12
MSTRG.286|Solyc01g005670.3	716.071	658.739	704.062	570.151	592.369	598.299
MSTRG.287|Solyc01g005680.3	166.756	301.432	252.171	715.75	936.037	717.282
MSTRG.289|Solyc01g005700.3	2328.05	2499.68	2370.41	1479.81	1421.37	1310.51
MSTRG.291|Solyc01g005710.2	1178.74	1004.28	984.477	19.7307	6.8209	63.1569
MSTRG.295|Solyc01g005755.1	1208.16	871.947	597.142	0	538.326	464.654
MSTRG.295|Solyc01g005760.3	886.096	447.002	357.075	1364.14	534.129	522.172
MSTRG.296|Solyc01g005770.3	26.1578	61.7568	88.7643	29.9363	42.4994	28.7589
MSTRG.296|Solyc01g005790.1	944.952	716.085	714.149	644.311	794.372	721.229
MSTRG.297|Solyc01g005775.1	96.457	169.096	149.285	65.3156	61.9128	110.525
MSTRG.296|Solyc01g005795.1	3.26973	2.9408	6.05211	2.04111	3.14811	6.20291
MSTRG.298|Solyc01g005810.3	3088.26	3255.47	3080.52	3901.93	3707.95	3660.28
MSTRG.299|Solyc01g005820.3	15158.5	15625.9	14174	19331.4	17575.9	17661.4
MSTRG.303|Solyc01g005840.3	2329.68	2593.79	2576.18	949.117	845.791	91.352
MSTRG.300|Solyc01g005850.2	78.4735	79.4016	104.903	359.236	412.927	388.528
Solyc01g005865.1|Solyc01g005865.1	22.8881	19.1152	0	0	0	0
Solyc01g005870.2|Solyc01g005870.2	441.413	427.886	508.377	15.6485	13.1171	18.0448
MSTRG.305|Solyc01g005900.2	8.17432	5.8816	2.01737	58.5119	50.3697	71.0515
MSTRG.305|Solyc01g005895.1	1.63486	0	0	0	3.14811	2.8195
MSTRG.306|Solyc01g005910.3	11625.5	12438.1	13036.2	2846.67	2926.17	2856.72
MSTRG.304|Solyc01g005920.2	1015.25	1067.51	1077.28	997.423	1087.67	909.572
MSTRG.307|Solyc01g005930.3	1592.36	1713.02	2049.65	90.4893	88.147	56.3901
MSTRG.309|Solyc01g005950.3	7587.41	7490.22	7317	6561.49	6508.19	6809.1
MSTRG.310|Solyc01g005970.3	1240.86	1360.12	1105.52	3456.28	3287.15	3133.03
MSTRG.312	45.7762	23.5264	26.2258	613.014	639.066	765.777
MSTRG.313|Solyc01g005980.3	516.617	508.758	461.978	823.248	822.181	836.829
MSTRG.314|Solyc01g005990.3	11264.2	11644.1	13183.5	1923.41	1755.59	1926.85
MSTRG.315|Solyc01g006000.3	1492.63	1610.09	1535.22	2337.75	2337.99	2174.97
MSTRG.316|Solyc01g006010.3	2192.35	2121.79	2360.32	1944.5	2119.73	1762.75
MSTRG.317|Solyc01g006020.3	5810.31	6950.58	7883.88	1323.32	1134.37	1097.35
Solyc01g006050.2|Solyc01g006050.2	8.17432	5.8816	0	89.1286	108.085	78.3822
MSTRG.318|Solyc01g006060.3	53.9505	49.9936	28.2432	1048.45	1002.67	993.593
MSTRG.319|Solyc01g006070.2	76.8386	97.0464	123.06	312.29	286.478	279.131
MSTRG.322|Solyc01g006100.3	2957.47	3555.43	3264.11	2852.79	2995.42	2886.61
MSTRG.323|Solyc01g006110.3	5413.04	5556.64	5781.78	4924.52	5007.59	4948.79
MSTRG.326|Solyc01g006140.3	2985.26	2893.75	2705.29	335.423	263.392	194.546
MSTRG.327|Solyc01g006150.3	24764.9	26343.7	28043.5	19474.9	19338.3	22176.5
MSTRG.327|Solyc01g006160.3	8444.07	9398.8	9566.37	9750.39	8403.35	9030.87
MSTRG.328|Solyc01g006170.3	1837.59	2208.54	2235.25	3012.68	2894.16	3188.86
MSTRG.330|Solyc01g006195.1	271.387	210.267	159.372	104.777	136.418	94.7354
MSTRG.329|Solyc01g006200.3	441.413	432.298	607.229	355.153	371.477	376.122
MSTRG.331|Solyc01g006210.3	514.982	589.63	457.943	372.843	400.334	356.949
MSTRG.334|Solyc01g006230.3	5949.27	6084.52	6070.27	4874.18	4965.61	4890.71
MSTRG.333|Solyc01g006240.3	341.687	467.587	324.797	537.493	437.587	403.753
MSTRG.335|Solyc01g006250.2	307.354	213.208	419.613	122.467	136.418	158.456
MSTRG.336|Solyc01g006260.3	779.83	894.003	827.122	519.123	463.821	515.969
MSTRG.338|Solyc01g006280.3	39714.1	42649	42427.3	25320.7	25502.3	25563.9
MSTRG.339|Solyc01g006290.3	1373.29	1030.75	792.827	1104.24	2014.79	1211.26
MSTRG.340|Solyc01g006300.3	10538.3	6674.15	9473.57	1556.01	2507.47	2041.89
MSTRG.349|Solyc01g006400.3	22580.7	19007.9	18388.3	8259.7	8660.44	6768.5
Solyc01g006440.2|Solyc01g006440.2	0	5.8816	0	22.4522	8.91964	3.38341
MSTRG.350|Solyc01g006430.3	63597.9	60390.8	57737.1	45765.1	44151.2	44521.1
MSTRG.352|Solyc01g006480.3	1216.34	811.661	1117.62	1209.02	1183.69	1162.76
MSTRG.351|Solyc01g006450.3	9716	9816.39	8803.8	1474.36	1462.82	1523.66
MSTRG.353|Solyc01g006490.3	1772.19	1736.54	1882.21	1875.78	2002.2	1909.37
MSTRG.354|Solyc01g006500.3	2609.24	3134.89	2495.49	736.841	694.682	730.252
MSTRG.355|Solyc01g006520.3	3147.11	3343.69	3266.12	153.083	178.917	132.517
MSTRG.356|Solyc01g006510.3	37256.9	36457.1	35957.6	4264.56	3863.25	3893.17
Solyc01g006545.1|Solyc01g006545.1	0	0	0	0	0	0
Solyc01g006550.3|Solyc01g006550.3	42.5065	16.1744	22.1911	0	0	0
MSTRG.357|Solyc01g006540.3	5524.21	6810.89	4524.96	11.5663	14.1665	4.51121
Solyc01g006575.1|Solyc01g006575.1	9.80919	5.8816	4.03474	12.2467	14.1665	24.8116
Solyc01g006620.3|Solyc01g006620.3	4.90459	23.5264	0	292.559	308.514	162.403
MSTRG.359|Solyc01g006580.3	6.53946	16.1744	10.0869	2188.07	2515.34	2273.65
Solyc01g006640.1|Solyc01g006640.1	11.4441	27.9376	24.2084	5.44296	11.5431	0
MSTRG.358|Solyc01g006565.1	0	0	0	0	0	0
MSTRG.358|Solyc01g006560.3	28445	33442.8	34454.7	0	0	2.8195
MSTRG.361|Solyc01g006665.1	0	0	0	0.680371	0	0
MSTRG.361|Solyc01g006650.2	302.45	286.728	191.65	514.36	427.093	378.378
MSTRG.362|Solyc01g006660.2	170.026	147.04	262.258	1346.45	1117.05	1458.25
MSTRG.360|Solyc01g006630.3	2882.27	3348.1	3137.01	4097.19	4056.34	4232.08
MSTRG.363|Solyc01g006680.3	0	13.2336	0	70.7585	22.5614	19.7365
MSTRG.363|Solyc01g006670.2	281.197	504.347	453.908	993.341	1166.9	1026.86
MSTRG.364|Solyc01g006690.3	3725.86	3555.43	3423.48	3282.79	3240.45	3162.92
MSTRG.366|Solyc01g006700.3	5458.81	6383.01	5852.39	5536.86	5456.72	5917.58
MSTRG.367|Solyc01g006710.3	2785.81	3064.31	3078.51	4345.53	4590.99	4285.08
Solyc01g006730.3|Solyc01g006730.3	6.53946	32.3488	0	4.76259	5.77153	0
MSTRG.365|Solyc01g006740.3	770.021	938.115	881.591	1132.14	1200.48	1290.21
MSTRG.368|Solyc01g006720.3	21802.6	20138.6	18557.8	5314.37	5045.89	4778.5
MSTRG.369|Solyc01g006780.3	1056.12	894.003	1026.84	504.155	457.525	608.449
MSTRG.370|Solyc01g006790.2	2360.74	2342.35	1835.81	1172.28	1403.01	1309.38
MSTRG.371|Solyc01g006800.3	6660.44	6765.31	6027.9	9938.85	9842.03	10045.9
MSTRG.372|Solyc01g006810.3	3488.8	3914.2	3691.79	1572.34	1618.13	1814.07
MSTRG.373|Solyc01g006820.2	1075.74	908.707	1400.06	644.311	652.708	651.306
MSTRG.374|Solyc01g006825.1	17097.4	16840.5	17020.6	10479.7	9591.76	11360.3
MSTRG.376|Solyc01g006840.3	16.3486	17.6448	0	436.118	420.272	456.196
MSTRG.375|Solyc01g006830.3	22958.4	27240.6	30724.6	5164.01	5170.77	5481.12
MSTRG.377|Solyc01g006850.1	292.641	260.261	292.519	202.07	198.855	217.666
MSTRG.378|Solyc01g006870.3	6675.15	6902.06	6657.32	3967.92	4312.38	3908.4
MSTRG.378|Solyc01g006860.3	225.611	257.32	207.789	259.221	256.046	249.244
MSTRG.379|Solyc01g006880.3	6166.71	6766.78	5963.35	4552.36	4996.57	3922.49
MSTRG.380|Solyc01g006890.3	2189.08	1908.58	2162.62	3643.38	3701.12	3570.06
Solyc01g006910.3|Solyc01g006910.3	106.266	83.8128	82.7122	59.8726	64.5362	77.2544
Solyc01g006920.3|Solyc01g006920.3	49.0459	60.2864	56.4864	170.773	185.738	198.493
Solyc01g006925.1|Solyc01g006925.1	8.17432	45.5824	4.03474	26.5345	44.0735	43.4204
MSTRG.383|Solyc01g006930.3	863.208	838.128	629.42	4470.03	4155.5	4402.94
MSTRG.381|Solyc01g006900.3	11084.4	10464.8	10236.1	18746.9	17439.5	17827.7
MSTRG.384|Solyc01g006950.3	13.0789	5.8816	0	1385.91	1949.73	2125.34
MSTRG.382|Solyc01g006940.3	22502.3	24086.6	23458	768.819	697.306	759.011
MSTRG.385|Solyc01g006960.3	6114.39	5541.94	5747.49	7851.48	8203.97	7457.03
MSTRG.386|Solyc01g006970.3	5247.91	5591.93	4518.91	4336.68	4437.26	4061.78
MSTRG.390|Solyc01g007010.2	681.738	470.528	601.176	2147.25	1041.5	2915.37
MSTRG.393|Solyc01g007030.3	8.17432	10.2928	4.03474	2255.43	1441.83	3335.47
MSTRG.391|Solyc01g007020.3	269.753	251.438	217.876	1157.99	872.55	1673.09
MSTRG.392|Solyc01g007025.1	1.63486	13.2336	12.1042	48.3063	44.5982	78.9461
MSTRG.388|Solyc01g006990.3	2419.6	2145.31	2209.02	2560.92	2489.1	2429.85
MSTRG.387|Solyc01g006980.3	14769.4	15296.6	14876.1	5228.65	5474.56	6462.87
MSTRG.395|Solyc01g007060.3	2225.05	2292.35	1975.01	1574.38	1748.25	1648.28
Solyc01g007080.3|Solyc01g007080.3	276.292	304.373	286.467	0	0	0
MSTRG.396|Solyc01g007070.3	3954.74	3895.09	3562.68	6262.81	5143.48	4534.89
MSTRG.397|Solyc01g007100.3	30379	29188.9	28061.6	623.9	654.282	650.742
MSTRG.398|Solyc01g007110.3	1088.82	1564.51	889.66	2322.1	3040.02	2151.85
MSTRG.399|Solyc01g007120.3	5207.04	4905.25	5281.48	5033.38	4073.13	5432.62
MSTRG.400|Solyc01g007130.3	4054.46	3900.97	4105.35	10227.3	10611.7	9370.91
MSTRG.401|Solyc01g007140.3	859.939	677.854	800.896	1645.82	1902.51	1757.68
MSTRG.403|Solyc01g007160.3	403.811	402.89	365.144	335.423	280.706	288.717
MSTRG.404|Solyc01g007170.3	255.039	122.043	145.251	2284.68	1955.5	2637.36
MSTRG.406|Solyc01g007180.3	307.354	474.939	284.449	481.702	470.642	450.557
MSTRG.405|Solyc01g007190.3	269.753	254.379	165.424	481.702	463.821	471.985
MSTRG.402|Solyc01g007150.3	12666.9	12620.4	12747.8	15065.4	16258.4	16612
Solyc01g007200.2|Solyc01g007200.2	53.9505	20.5856	0	46.9456	44.0735	55.8262
MSTRG.407|Solyc01g007220.3	1500.81	1298.36	1042.98	13608.8	13317	15153.1
MSTRG.408|Solyc01g007230.3	1299.72	1368.94	1434.35	1163.43	1054.62	1063.52
Solyc01g007240.3|Solyc01g007240.3	26.1578	0	24.2084	4.76259	20.9874	4.51121
MSTRG.409|Solyc01g007250.3	1584.18	1633.61	1448.47	2157.46	2119.2	2282.11
MSTRG.410|Solyc01g007260.3	351.496	392.597	383.3	2129.56	2057.29	2052.6
MSTRG.411|Solyc01g007270.1	0	0	0	2.04111	2.62342	2.8195
MSTRG.411|Solyc01g007265.1	1309.53	1217.49	1730.9	550.42	514.191	607.321
MSTRG.412|Solyc01g007740.3	7314.38	7324.06	7536.9	2474.51	2500.12	2446.77
MSTRG.416|Solyc01g007780.3	938.412	852.832	716.167	2822.18	2493.83	2350.9
MSTRG.415|Solyc01g007770.2	166.756	111.75	159.372	40.8222	44.0735	145.486
MSTRG.413|Solyc01g007750.3	4204.87	4417.08	4365.59	246.294	174.195	173.681
MSTRG.414|Solyc01g007760.3	4178.71	4042.13	4155.78	2277.88	2383.64	2413.5
MSTRG.417|Solyc01g007800.3	317.164	202.915	197.702	121.106	137.467	169.734
MSTRG.420|Solyc01g007790.3	1427.24	1374.82	1517.06	862.71	1002.15	942.842
MSTRG.418|Solyc01g007810.1	2082.82	1833.59	2063.77	46.2652	64.5362	72.1793
MSTRG.419|Solyc01g007830.2	956.396	1124.86	930.008	1192.69	1053.04	921.978
MSTRG.419|Solyc01g007840.3	205.993	258.79	332.866	239.49	252.373	183.832
MSTRG.423|Solyc01g007870.3	251.769	229.382	375.231	29.9363	25.1849	33.2702
MSTRG.421|Solyc01g007850.2	4132.94	4993.48	4589.52	1294.75	1445.51	1181.37
MSTRG.421|Solyc01g007855.1	58.8551	101.458	121.042	112.942	88.147	112.216
MSTRG.422|Solyc01g007860.3	13000.4	13740.9	14262.8	16501	15322.4	15885.1
MSTRG.425|Solyc01g007880.3	4909.5	5375.78	5224.99	1227.39	1204.15	1010.51
MSTRG.424|Solyc01g007890.2	1775.46	1974.75	1595.74	636.827	594.468	640.028
MSTRG.426|Solyc01g007895.1	264.848	207.326	117.007	4343.49	4086.24	4708.57
MSTRG.427|Solyc01g007900.3	2646.85	2395.28	2303.84	2520.77	2482.28	2812.17
Solyc01g007940.3|Solyc01g007940.3	8.17432	0	18.1563	0	2.09874	0
MSTRG.432|Solyc01g007960.3	6.53946	0	0	806.239	782.829	765.777
Solyc01g007950.3|Solyc01g007950.3	0	0	0	0	0	0
MSTRG.431|Solyc01g007955.1	681.738	767.549	385.318	421.149	459.099	288.153
MSTRG.428|Solyc01g007910.3	8004.3	8225.42	8228.85	15126.7	14199	17048.4
MSTRG.429|Solyc01g007930.3	1041.41	1088.1	932.025	816.445	907.704	712.771
MSTRG.430|Solyc01g007920.2	2090.99	2729.06	2610.48	1113.77	1262.92	1267.09
Solyc01g007970.2|Solyc01g007970.2	0	0	0	204.792	136.943	232.327
MSTRG.433|Solyc01g007980.3	3619.59	3643.65	2941.33	371.482	292.249	227.816
MSTRG.434|Solyc01g007990.3	868.113	899.885	792.827	1352.58	1238.26	1074.23
MSTRG.435|Solyc01g008000.3	16875.1	17061.1	17633.8	22163.8	21308	21656.1
Solyc01g008005.1|Solyc01g008005.1	0	0	0	2.04111	3.14811	0
MSTRG.438|Solyc01g008030.3	0	0	0	592.603	399.285	479.88
MSTRG.440|Solyc01g008050.3	11.4441	4.4112	0	1368.23	1184.21	1074.8
MSTRG.439|Solyc01g008040.1	6.53946	0	0	136.754	114.381	112.78
MSTRG.436|Solyc01g008010.3	6591.77	6991.75	6318.4	928.706	885.667	879.685
MSTRG.437|Solyc01g008020.3	5949.27	6593.27	5747.49	7937.2	8282.14	7844.99
MSTRG.441|Solyc01g008060.3	5130.2	5343.43	5491.28	4812.26	5014.93	4997.29
MSTRG.442|Solyc01g008100.3	3300.79	3201.06	3137.01	2007.09	2009.54	1982.11
MSTRG.446|Solyc01g008080.3	0	0	0	0	0	0
MSTRG.445|Solyc01g008070.3	4907.86	4974.36	4908.26	747.727	747.151	650.178
MSTRG.446|Solyc01g008090.3	36933.2	38167.2	41426.7	42573.5	40190.8	41802.5
MSTRG.444|Solyc01g008115.1	0	0	0	0	0	0
MSTRG.443|Solyc01g008110.3	71186.9	71437.9	61356.3	40677.3	39697.1	40736.8
MSTRG.447|Solyc01g008130.3	116.075	116.162	155.338	2332.31	2642.84	2252.22
MSTRG.449|Solyc01g008140.3	2980.36	2987.85	2717.4	10333.5	9846.23	8781.63
MSTRG.448|Solyc01g008120.3	18969.3	18040.3	17141.6	14498	15448.3	13310.3
MSTRG.450|Solyc01g008150.1	554.219	621.979	710.114	184.38	39.876	73.3071
MSTRG.450|Solyc01g008160.3	3518.23	4500.89	4288.93	840.938	981.16	1143.03
MSTRG.451|Solyc01g008170.3	5450.64	5400.78	5360.15	4074.74	4015.41	4241.66
MSTRG.452|Solyc01g008180.3	3668.64	3750.99	3709.94	2502.4	2700.03	2853.34
MSTRG.453|Solyc01g008190.3	1515.52	1507.16	1454.52	1193.37	1198.9	1316.14
MSTRG.453|Solyc01g008200.3	1.63486	0	4.03474	0	2.09874	0
MSTRG.457|Solyc01g008220.3	22.8881	7.352	32.2779	89.1286	320.058	315.221
MSTRG.457|Solyc01g008230.3	6758.53	6912.35	7238.33	4197.21	4158.65	3633.21
MSTRG.455|Solyc01g008260.3	603.265	555.811	478.117	415.706	454.901	356.385
MSTRG.456|Solyc01g008270.3	2859.38	2965.8	2497.5	4140.06	3775.63	4554.06
MSTRG.454|Solyc01g008240.3	0	0	0	0	0	0
MSTRG.454|Solyc01g008250.3	49021.4	53155	57888.4	479.661	513.141	523.3
MSTRG.458|Solyc01g008280.3	3405.42	3170.18	3062.37	2883.41	3017.99	2713.49
MSTRG.460|Solyc01g008300.2	32.6973	45.5824	12.1042	391.893	390.89	344.543
MSTRG.459|Solyc01g008290.3	2447.39	2912.86	2929.22	3382.12	3161.75	3864.41
MSTRG.461|Solyc01g008310.3	12011.3	11873.5	11339.6	13338.7	13303.9	13281
MSTRG.463|Solyc01g008320.3	4352.01	4337.68	4329.28	3807.35	4301.89	3484.34
Solyc01g008350.3|Solyc01g008350.3	6.53946	19.1152	0	8.84482	2.62342	5.07511
MSTRG.465|Solyc01g008340.3	2512.79	2212.95	2140.43	3150.8	3057.34	3409.91
MSTRG.464|Solyc01g008360.3	2614.15	2543.79	2231.21	3028.33	3015.89	3170.81
MSTRG.462|Solyc01g008330.3	28548	31575.4	30028.6	12954.3	13277.1	15441.3
Solyc01g008390.2|Solyc01g008390.2	0	0	0	0	2.09874	0
Solyc01g008400.3|Solyc01g008400.3	101.362	76.4608	34.2953	119.065	193.609	130.825
Solyc01g008405.1|Solyc01g008405.1	3.26973	0	0	3.40185	20.4627	0
Solyc01g008410.2|Solyc01g008410.2	3.26973	0	0	0.680371	0	1.6917
Solyc01g008420.3|Solyc01g008420.3	199.453	95.576	161.39	51.7082	64.0115	36.6536
MSTRG.466|Solyc01g008370.3	13293.1	12241.1	12035.6	17466.5	16553.3	16849.4
MSTRG.468|Solyc01g008440.3	1896.44	1810.06	1734.94	1335.57	1327.98	1458.81
MSTRG.470|Solyc01g008460.3	812.528	801.368	1012.72	1246.44	1090.29	1158.82
MSTRG.471|Solyc01g008470.3	1141.14	1351.3	1248.75	1651.26	1606.06	1713.69
MSTRG.472|Solyc01g008480.3	2690.99	2458.51	2711.35	2188.75	2179.54	1932.49
MSTRG.472|Solyc01g008485.1	4.90459	4.4112	2.01737	3.40185	3.67279	2.2556
Solyc01g008500.3|Solyc01g008500.3	0	0	0	27.2148	32.5304	20.8643
Solyc01g008497.1|Solyc01g008497.1	68.6643	32.3488	28.2432	21.0915	84.9989	23.1199
MSTRG.473|Solyc01g008493.1	1121.52	1217.49	1081.31	834.134	738.231	786.078
MSTRG.473|Solyc01g008490.3	3.26973	16.1744	24.2084	11.5663	20.9874	12.4058
MSTRG.474|Solyc01g008510.3	897.54	596.982	750.462	1.36074	0.524685	0
MSTRG.476|Solyc01g008520.3	228.881	316.136	240.067	272.829	332.65	262.214
MSTRG.477|Solyc01g008530.3	3925.31	4493.54	3750.29	2039.07	1875.75	2053.73
MSTRG.475|Solyc01g008550.4	14321.4	14505.5	15146.4	18544.2	17999.8	17993
MSTRG.478|Solyc01g008560.3	1718.24	1713.02	1934.66	2619.43	3444.03	3286.98
MSTRG.479|Solyc01g008620.3	65.3946	8.8224	30.2606	290.518	579.776	374.43
MSTRG.482|Solyc01g008600.3	820.702	808.72	615.298	2530.98	2175.34	2191.88
MSTRG.483|Solyc01g008660.3	482.285	566.104	683.889	832.093	724.589	601.682
MSTRG.484|Solyc01g008670.3	557.489	719.026	560.829	23.813	16.2652	0
MSTRG.486|Solyc01g008690.3	32.6973	0	12.1042	755.211	796.471	757.319
MSTRG.487|Solyc01g008700.3	3062.1	3101.07	2997.81	651.115	656.905	708.26
MSTRG.488|Solyc01g008730.3	1249.04	1145.44	996.581	1818.63	1736.71	1815.2
MSTRG.489|Solyc01g008760.3	582.012	599.923	536.621	644.311	617.029	656.381
MSTRG.490|Solyc01g008770.3	17409.7	17480.1	16173.3	7846.03	7899.13	7675.82
MSTRG.491|Solyc01g008780.3	13420.6	13032.2	12310	1245.08	1290.72	1030.81
MSTRG.493|Solyc01g008790.3	8898.57	8531.26	10159.5	1741.75	1492.73	1392.27
MSTRG.494|Solyc01g008800.2	1054.49	823.424	1045	2625.55	3050.52	2473.27
MSTRG.494|Solyc01g008810.3	1665.93	1776.24	1791.42	1365.5	1288.63	1580.61
MSTRG.495|Solyc01g008830.2	1329.14	996.931	1020.79	11.5663	2.09874	6.20291
MSTRG.496	1.63486	5.8816	0	0	0	0
MSTRG.492|Solyc01g008820.3	8162.88	9176.77	9148.77	5664.77	5162.37	5457.43
MSTRG.497|Solyc01g008840.3	3621.22	3748.05	3750.29	3992.41	4151.3	4052.76
MSTRG.499|Solyc01g008890.3	3107.88	3117.25	2991.76	1281.14	1236.16	1402.42
MSTRG.501|Solyc01g008900.3	1065.93	1004.28	1398.04	517.762	561.412	679.501
MSTRG.500|Solyc01g008910.2	985.823	986.638	1101.48	1053.89	769.712	700.929
MSTRG.498|Solyc01g008850.3	24444.5	26579	25897	2499	2417.75	2238.12
MSTRG.502|Solyc01g008925.1	15506.7	15817.1	16695.8	46.9456	39.876	51.8789
MSTRG.502|Solyc01g008920.3	9.80919	7.352	10.0869	0	1.04937	1.1278
MSTRG.503|Solyc01g008940.2	222.342	251.438	262.258	31.9774	20.9874	23.6838
MSTRG.504|Solyc01g008930.4	3089.89	3605.42	3399.27	391.213	381.446	355.258
MSTRG.505|Solyc01g008950.3	7508.93	7700.48	7791.08	12392.3	11810.6	12249.6
MSTRG.506|Solyc01g008960.3	31325.6	31718	28929.1	57381.1	58307.1	53836.2
MSTRG.507|Solyc01g008970.3	44469.9	43576.8	39615.1	44182.6	43274.4	42152.2
MSTRG.508|Solyc01g008977.1	1739.5	1313.07	1670.38	1888.03	1820.13	1819.71
MSTRG.508|Solyc01g008973.1	0	0	0	0	0	0
MSTRG.508|Solyc01g008980.3	93.1873	205.856	88.7643	2.72148	113.857	21.9921
MSTRG.508|Solyc01g008990.3	117.71	202.915	10.0869	223.842	306.94	285.898
MSTRG.509|Solyc01g009000.3	3168.37	3049.61	3044.21	3694.41	3171.72	3654.08
MSTRG.511|Solyc01g009015.1	0	0	0	0	0	0
MSTRG.510|Solyc01g009010.3	8875.68	8853.28	8596.02	1035.52	1085.05	1076.49
MSTRG.512|Solyc01g009020.3	4759.09	4586.18	5561.89	5096.66	4945.68	5771.53
MSTRG.515|Solyc01g009040.3	449.588	619.038	395.405	3170.53	3054.19	3553.14
MSTRG.513|Solyc01g009030.3	1726.42	1874.76	1672.4	3789.66	3781.93	3853.14
MSTRG.516|Solyc01g009050.3	6443	6805.01	6988.17	4347.57	4260.96	4083.77
MSTRG.514|Solyc01g009060.3	3964.55	4252.4	3320.59	3505.27	3346.96	3567.24
MSTRG.518|Solyc01g009070.3	1705.16	1702.72	1882.21	1562.13	1542.05	1388.32
MSTRG.517|Solyc01g009080.3	32424.3	32737	38200.9	0	0	9.58632
MSTRG.519|Solyc01g009090.3	11094.2	11014.8	10877.7	11934.4	11007.4	11013.5
MSTRG.520|Solyc01g009100.3	13853.8	14207	13958.2	15115.1	14901.6	15938.1
MSTRG.523|Solyc01g009120.3	4245.74	4295.04	4307.09	617.777	594.468	558.262
MSTRG.522|Solyc01g009160.2	96.457	99.9872	155.338	5344.99	4634.54	7661.72
MSTRG.521|Solyc01g009150.3	1706.8	1532.16	1644.16	1365.5	1269.74	1506.18
MSTRG.524|Solyc01g009170.3	11404.8	10361.9	10094.9	16191.5	17178.7	15812.9
Solyc01g009190.2|Solyc01g009190.2	16.3486	0	0	13.6074	6.8209	11.8419
MSTRG.527|Solyc01g009210.2	0	0	0	0	22.5614	11.278
MSTRG.528|Solyc01g009215.1	0	5.8816	0	211.595	188.886	201.313
MSTRG.526|Solyc01g009200.3	367.844	316.136	371.196	832.093	751.873	866.152
MSTRG.525|Solyc01g009180.3	6063.71	6325.66	5864.5	4899.35	5016.51	4945.98
Solyc01g009220.3|Solyc01g009220.3	119.345	139.688	125.077	43.5437	43.0241	50.1872
Solyc01g009240.3|Solyc01g009240.3	45.7762	130.866	125.077	25.1737	25.1849	15.2253
MSTRG.530|Solyc01g009235.1	10002.1	9722.28	10230.1	5979.78	6081.09	5331.12
MSTRG.530|Solyc01g009230.3	0	0	0	0	0	0
Solyc01g009250.3|Solyc01g009250.3	32.6973	27.9376	72.6253	10.2056	7.87027	7.89461
Solyc01g009270.1|Solyc01g009270.1	29.4276	22.056	6.05211	0	4.72216	7.89461
Solyc01g009260.1|Solyc01g009260.1	53.9505	97.0464	102.886	14.9682	26.7589	32.1424
MSTRG.529|Solyc01g009245.1	2807.06	2967.27	3405.32	0	0	0
MSTRG.531|Solyc01g009280.3	8872.41	8967.97	7871.78	6660.83	7036.02	6478.66
MSTRG.532|Solyc01g009290.3	2566.74	3126.07	2792.04	2814.69	2897.83	2805.97
MSTRG.533|Solyc01g009300.3	4234.3	4346.5	4131.57	13055.6	13710	13194.2
Solyc01g009335.1|Solyc01g009335.1	13.0789	16.1744	14.1216	0	1.57405	0
Solyc01g009350.2|Solyc01g009350.2	0	0	0	0	0	0
Solyc01g009340.3|Solyc01g009340.3	134.059	120.573	125.077	105.457	81.3261	72.1793
MSTRG.534|Solyc01g009310.3	6734.01	6671.2	5953.26	16126.8	15083.1	16251.1
MSTRG.536|Solyc01g009380.3	2473.55	2811.4	3147.1	2083.29	1984.88	1898.65
MSTRG.537|Solyc01g009390.3	1142.77	1161.62	1016.75	1381.15	1281.28	1158.82
MSTRG.538|Solyc01g009400.3	0	0	0	510.278	649.035	472.549
MSTRG.538|Solyc01g009410.3	0	0	0	1335.57	1403.53	1742.45
MSTRG.539|Solyc01g009430.3	6729.1	5753.68	4789.24	1014.43	766.564	783.258
MSTRG.540|Solyc01g009420.3	25752.4	25448.2	24480.8	17938.7	19186.1	19500.8
MSTRG.541|Solyc01g009450.2	10711.6	10378.1	10625.5	6922.77	6875.99	6926.4
Solyc01g009480.3|Solyc01g009480.3	13.0789	8.8224	0	91.85	60.3387	99.2466
MSTRG.542	4383.07	3617.18	3915.72	9638.13	8981.02	10291.8
MSTRG.546|Solyc01g009500.3	2741.67	3020.2	2856.6	1866.26	2024.23	2427.03
MSTRG.544|Solyc01g009520.3	19450	21364.9	20833.4	18625.8	18172.4	19754.6
MSTRG.545|Solyc01g009565.1	0	0	0	0	0	0
MSTRG.545|Solyc01g009570.3	4083.89	4262.69	4809.41	0	8.91964	0.563901
MSTRG.548|Solyc01g009610.3	1824.51	1985.04	1728.89	1847.89	1691.58	1956.17
MSTRG.549|Solyc01g009620.3	1402.71	1485.1	1525.13	1194.05	1077.18	1191.52
MSTRG.550|Solyc01g009630.3	2910.06	2827.58	3316.56	2669.09	2592.99	2774.96
Solyc01g009710.1|Solyc01g009710.1	40.8716	29.408	48.4169	0	0	0
MSTRG.552|Solyc01g009680.3	58.8551	260.261	110.955	253.778	228.762	200.749
MSTRG.554|Solyc01g009695.1	0	0	0	0	0	0
MSTRG.553|Solyc01g009690.2	85.0129	92.6352	46.3995	198.668	222.991	156.201
MSTRG.555|Solyc01g009700.2	27.7927	13.2336	6.05211	60.553	43.0241	37.2175
MSTRG.556|Solyc01g009715.1	204.358	205.856	121.042	793.993	772.86	751.68
MSTRG.556|Solyc01g009720.2	6.53946	2.9408	4.03474	2.04111	3.67279	1.1278
MSTRG.551|Solyc01g009670.3	3186.35	4264.16	4044.83	227.244	257.095	231.763
MSTRG.557|Solyc01g009760.3	315.529	423.475	330.849	871.555	867.828	784.95
MSTRG.560|Solyc01g009770.3	246.865	213.208	264.276	1266.17	1157.45	1144.72
MSTRG.558|Solyc01g009750.3	3953.1	4071.54	4510.84	5031.34	5223.23	4983.76
MSTRG.561|Solyc01g009810.3	13.0789	0	0	610.292	611.782	505.255
MSTRG.559|Solyc01g009780.3	1129.69	1027.81	1387.95	2220.05	2429.29	2359.93
MSTRG.562|Solyc01g009820.3	4010.32	4056.83	3883.44	2477.91	2643.89	2357.67
MSTRG.564|Solyc01g009850.3	1535.14	130.866	2035.53	826.65	311.663	1382.12
MSTRG.564|Solyc01g009845.1	595.091	1989.45	1127.71	1533.56	1918.25	1369.15
Solyc01g009900.3|Solyc01g009900.3	13.0789	0	0	0	0	0
MSTRG.565|Solyc01g009860.3	5694.23	5866.9	6439.45	5232.05	4515.96	4682.07
MSTRG.568|Solyc01g009970.3	8195.57	8373.93	9616.8	1164.11	1023.66	1029.68
MSTRG.570|Solyc01g010020.3	333.512	235.264	165.424	951.838	1046.22	1215.77
MSTRG.571|Solyc01g010000.3	7227.74	6796.19	5749.51	2614.66	2451.33	2471.58
MSTRG.575|Solyc01g010030.3	4172.17	3702.47	3849.14	3192.3	3012.21	3206.34
MSTRG.576|Solyc01g010035.1	9.80919	0	0	2.04111	4.72216	2.8195
MSTRG.569|Solyc01g009990.3	104527	107372	111288	6780.57	6201.77	7025.64
MSTRG.578|Solyc01g010130.3	0	0	0	0	0	0
MSTRG.578|Solyc01g010135.1	2005.98	2449.69	2471.28	2183.31	2351.64	2133.24
MSTRG.579|Solyc01g010150.3	622.883	614.627	445.839	1082.47	1067.21	986.263
MSTRG.573|Solyc01g010050.3	22252.1	22603	20605.4	5729.4	5274.65	4987.7
MSTRG.573|Solyc01g010055.1	178.2	188.211	149.285	31.297	25.1849	19.7365
MSTRG.574|Solyc01g010060.2	32.6973	5.8816	0	318.413	483.759	512.022
MSTRG.580|Solyc01g010190.2	433.239	374.952	340.936	1135.54	1078.75	1026.86
MSTRG.581|Solyc01g010180.3	4490.97	5822.78	5483.21	433.396	391.939	483.263
MSTRG.583|Solyc01g010200.3	1507.34	1370.41	1149.9	3525.68	2999.62	3363.11
MSTRG.582|Solyc01g010220.3	457.762	377.893	415.578	585.799	585.023	546.42
MSTRG.584|Solyc01g010230.2	559.124	733.73	554.777	3233.8	2912	3028.15
MSTRG.585|Solyc01g010250.3	719.34	754.315	758.531	14.9682	14.1665	14.6614
Solyc01g010280.3|Solyc01g010280.3	6.53946	5.8816	0	0	5.24685	0
MSTRG.586|Solyc01g010270.3	3104.61	3037.85	2905.01	4528.55	4521.73	5125.86
MSTRG.587|Solyc01g010290.3	1121.52	1076.33	1083.33	3461.73	3436.16	3400.32
MSTRG.587|Solyc01g010295.1	1.63486	2.9408	2.01737	4.76259	6.8209	3.38341
Solyc01g010360.3|Solyc01g010360.3	4.90459	0	0	11.5663	0	0
MSTRG.588|Solyc01g010310.3	475.746	432.298	393.387	3238.56	2881.04	3335.47
MSTRG.589	217.437	386.715	342.953	15.6485	29.907	15.7892
MSTRG.591|Solyc01g010370.3	1286.64	1198.38	1363.74	1645.14	1681.09	1756.55
Solyc01g010410.3|Solyc01g010410.3	17.9835	16.1744	0	2.72148	12.5924	4.51121
MSTRG.592|Solyc01g010390.3	1963.47	1929.16	1494.87	3054.86	3290.3	3084.54
MSTRG.593|Solyc01g010420.3	0	0	0	2.72148	4.72216	2.2556
MSTRG.593|Solyc01g010430.3	153.677	179.389	282.432	2441.17	3858.01	3285.29
MSTRG.594|Solyc01g010440.3	5604.31	6005.11	6413.22	8320.93	7483.05	7954.39
Solyc01g010500.2|Solyc01g010500.2	26.1578	0	28.2432	0	0	0
Solyc01g010508.1|Solyc01g010508.1	3.26973	10.2928	18.1563	6.80371	3.14811	3.94731
Solyc01g010510.3|Solyc01g010510.3	420.16	414.653	506.36	338.825	323.73	311.273
MSTRG.595|Solyc01g010465.1	0	0	0	0	0	0
MSTRG.595|Solyc01g010470.2	8393.39	8694.48	8771.53	1053.89	1199.95	896.602
MSTRG.595|Solyc01g010460.3	289.371	35.2896	274.362	13.6074	1.57405	29.8867
MSTRG.596|Solyc01g010480.3	19955.2	25140.9	28937.2	155.805	189.936	157.892
MSTRG.598|Solyc01g010520.3	4196.7	4139.18	3849.14	227.924	307.99	293.792
MSTRG.598|Solyc01g010525.1	27.7927	26.4672	44.3821	0	2.62342	0
Solyc01g010600.3|Solyc01g010600.3	6.53946	0	16.139	9.52519	4.19748	3.38341
MSTRG.602|Solyc01g010590.2	1211.43	1139.56	1208.4	2245.22	2266.64	2428.16
MSTRG.597|Solyc01g010540.3	10961.8	11085.3	11210.5	11252.6	10445.9	11752.3
Solyc01g010550.1|Solyc01g010550.1	0	0	0	0	0	0
MSTRG.599|Solyc01g010570.3	1260.48	1457.17	1648.19	1228.75	1113.38	1182.5
MSTRG.600|Solyc01g010580.3	16100.1	16505.2	15455.1	23031.2	21416	22915.8
MSTRG.603|Solyc01g010650.3	1487.73	1567.45	1694.59	2332.99	2205.25	2372.33
MSTRG.604|Solyc01g010660.3	1141.14	1155.73	1184.2	1474.36	1949.73	1858.05
MSTRG.601|Solyc01g010640.3	32216.6	30543.1	31920.9	453.127	410.828	457.888
MSTRG.609|Solyc01g010720.3	431.604	517.581	655.645	6901	6769.48	6652.9
MSTRG.609|Solyc01g010710.3	1.63486	5.8816	0	18.37	15.2159	20.3004
Solyc01g010670.2|Solyc01g010670.2	0	0	0	0	0	0
Solyc01g010690.1|Solyc01g010690.1	0	0	0	0	0	0
MSTRG.605|Solyc01g010700.3	6372.7	6371.24	6399.1	625.261	650.609	663.147
MSTRG.606|Solyc01g010750.3	19311	17339	17246.5	42448.3	43459.1	40705.2
MSTRG.607|Solyc01g010760.3	6310.58	5389.02	5154.38	10338.9	9511.48	10936.3
MSTRG.608|Solyc01g010770.3	204.358	283.787	175.511	894.687	1260.82	740.966
MSTRG.611|Solyc01g010780.3	4023.4	4265.63	4420.06	4474.8	4101.98	4305.95
MSTRG.610|Solyc01g010810.3	770.021	774.901	810.983	1351.22	1150.63	1332.5
MSTRG.613|Solyc01g010860.3	1204.89	1199.85	915.886	1468.24	1277.08	1442.46
MSTRG.612|Solyc01g010820.3	6096.41	6319.78	6455.59	4554.4	4425.19	4578.88
MSTRG.614|Solyc01g010830.3	3153.65	3062.84	3147.1	1236.91	991.129	1203.93
MSTRG.614|Solyc01g010835.1	1.63486	5.8816	0	2.72148	4.72216	5.63901
Solyc01g010910.2|Solyc01g010910.2	21.2532	22.056	36.3127	0	4.72216	0
MSTRG.615|Solyc01g010870.3	5661.54	5730.15	5801.96	5253.82	5791.99	5768.71
MSTRG.616|Solyc01g010880.3	874.652	910.178	996.581	981.775	922.395	927.053
MSTRG.617	52.3157	54.4048	183.581	59.1922	44.5982	82.3295
MSTRG.618|Solyc01g010930.3	567.298	574.926	623.367	719.152	688.386	662.584
MSTRG.618|Solyc01g010920.2	4.90459	2.9408	2.01737	1.36074	0.524685	1.1278
MSTRG.619|Solyc01g010933.1	4.90459	0	0	17.6896	23.6108	9.58632
MSTRG.620|Solyc01g010937.1	4.90459	5.8816	0	0.680371	0	0
MSTRG.621	96.457	95.576	92.799	53.0689	19.4133	25.3755
MSTRG.622|Solyc01g010940.3	2375.46	2207.07	2695.21	3546.09	3507.52	3852.57
MSTRG.624|Solyc01g010950.3	2576.55	2955.5	2798.09	270.107	295.922	306.198
MSTRG.623	694.817	1174.85	1147.88	28.5756	48.7957	27.0672
MSTRG.625|Solyc01g010970.3	153.677	222.03	231.998	555.863	509.469	495.105
MSTRG.626|Solyc01g010990.2	4056.1	4267.1	3360.94	2901.78	3293.97	3158.41
MSTRG.628|Solyc01g011010.3	122.615	126.454	242.084	153.764	132.745	163.531
MSTRG.629|Solyc01g011030.3	1049.58	1085.16	1040.96	857.947	753.447	776.492
MSTRG.629|Solyc01g011025.1	3.26973	0	2.01737	1.36074	0	0
MSTRG.627|Solyc01g011000.3	17672.9	19488.7	19863	21095.6	19610.6	21431.1
MSTRG.631|Solyc01g011080.3	147.138	63.2272	96.8338	434.757	278.607	288.153
MSTRG.632	53.9505	61.7568	121.042	24.4933	76.6039	77.2544
MSTRG.630|Solyc01g011040.3	5300.23	5813.96	5364.19	6641.1	7116.82	6955.72
MSTRG.633|Solyc01g011095.1	171.661	149.981	151.303	127.91	142.714	148.306
MSTRG.634|Solyc01g011110.1	0	0	0	0	0	0
Solyc01g011200.3|Solyc01g011200.3	50.6808	20.5856	62.5385	57.8315	37.2526	27.0672
Solyc01g011220.2|Solyc01g011220.2	22.8881	35.2896	46.3995	35.3793	37.2526	31.0146
Solyc01g011225.1|Solyc01g011225.1	9.80919	0	0	0	27.2836	5.63901
Solyc01g011230.3|Solyc01g011230.3	22.8881	17.6448	18.1563	10.8859	17.3146	13.5336
MSTRG.635|Solyc01g011090.3	0	0	0	0	0	1.1278
MSTRG.635|Solyc01g011092.1	0	0	0	0.680371	1.04937	0
MSTRG.635|Solyc01g011093.1	0	0	0	0	0	0
MSTRG.635|Solyc01g011091.1	9572.13	10445.7	10341	8699.22	9413.36	8390.85
MSTRG.638|Solyc01g011430.3	35.967	17.6448	0	737.522	812.736	693.598
Solyc01g011460.2|Solyc01g011460.2	13.0789	14.704	0	0	0	0
MSTRG.636|Solyc01g011340.3	7319.29	9067.96	8745.3	6604.36	6152.45	6767.94
MSTRG.637|Solyc01g011350.3	2666.46	2054.15	2017.37	6198.18	6330.84	6979.4
MSTRG.639	8.17432	2.9408	0	36.0596	33.0551	51.315
MSTRG.640	230.516	192.622	221.911	311.61	282.805	294.92
MSTRG.640|Solyc01g013885.1	21.2532	44.112	26.2258	27.2148	35.6785	33.8341
MSTRG.641	94.8221	141.158	112.973	283.034	229.812	233.455
MSTRG.643|Solyc01g014143.1	0	2.9408	4.03474	0	4.19748	0
MSTRG.643|Solyc01g014150.1	0	0	0	0	0	0
MSTRG.643|Solyc01g014140.3	304.085	227.912	229.98	109.54	79.752	56.3901
MSTRG.642|Solyc01g014103.1	4571.08	4599.41	3891.51	1279.1	1156.4	1331.37
MSTRG.642|Solyc01g014107.1	3.26973	2.9408	0	0.680371	0	0
MSTRG.649|Solyc01g011510.3	2674.64	4831.73	4771.08	483.063	534.654	576.307
MSTRG.650|Solyc01g011520.1	0	0	0	0	0	0
MSTRG.651|Solyc01g011530.1	0	0	0	0	0	0
MSTRG.652|Solyc01g011540.1	0	0	0	0	0	0
MSTRG.653|Solyc01g012540.1	0	0	0	0	0	0
MSTRG.654|Solyc01g012550.1	0	0	0	0	0	0
MSTRG.655|Solyc01g012560.1	0	0	0	0	0	0
MSTRG.656|Solyc01g012570.1	0	0	0	0	0	0
MSTRG.657|Solyc01g012580.1	0	0	0	0	0	0
MSTRG.658|Solyc01g012590.1	0	0	0	0	0	0
MSTRG.659|Solyc01g012600.1	0	0	0	0	0	0
MSTRG.660|Solyc01g012610.1	0	0	0	0	0	0
MSTRG.661|Solyc01g012630.1	0	0	0	0	0	0
MSTRG.662|Solyc01g012640.2	0	0	0	0	0	0
MSTRG.663|Solyc01g012650.1	0	0	0	0	0	0
MSTRG.664|Solyc01g012670.2	0	0	0	0	0	0
MSTRG.665|Solyc01g012680.1	0	0	0	0	0	0
MSTRG.666|Solyc01g012690.1	0	0	0	0	0	0
MSTRG.649|Solyc01g012700.3	3322.04	795.486	915.886	0	65.5856	20.3004
Solyc01g012710.2|Solyc01g012710.2	0	0	0	0	0	0
Solyc01g012720.1|Solyc01g012720.1	0	0	0	0	0	0
Solyc01g012730.1|Solyc01g012730.1	0	0	0	0	0	0
Solyc01g012740.1|Solyc01g012740.1	0	0	0	0	0	0
Solyc01g012750.2|Solyc01g012750.2	0	0	0	0	0	0
Solyc01g012760.1|Solyc01g012760.1	0	0	0	0	0	0
MSTRG.645	44.1413	39.7008	66.5732	185.741	142.714	135.9
MSTRG.644|Solyc01g014180.3	4119.86	4687.64	4539.08	9870.14	9760.71	9348.91
MSTRG.646|Solyc01g014230.3	3088.26	3195.18	2779.94	2860.28	2825.95	2587.74
MSTRG.647|Solyc01g014245.1	70.2992	82.3424	72.6253	52.3885	84.9989	38.9092
MSTRG.648|Solyc01g014250.2	214.167	460.235	342.953	163.289	204.627	156.201
MSTRG.667|Solyc01g014270.3	866.478	999.872	1373.83	19.0504	34.1045	7.33071
MSTRG.668|Solyc01g014320.3	2542.21	2520.27	2194.9	0	0	0
Solyc01g014470.1|Solyc01g014470.1	17.9835	16.1744	0	38.1008	22.5614	10.7141
MSTRG.669|Solyc01g014375.1	1764.02	1964.45	2116.22	110.22	90.7704	100.938
MSTRG.670|Solyc01g014480.3	2895.34	2834.93	2779.94	3045.34	3080.42	3019.69
Solyc01g014550.2|Solyc01g014550.2	4.90459	0	0	0	0	2.2556
Solyc01g014560.3|Solyc01g014560.3	63.7597	182.33	195.685	14.2878	15.7405	21.4282
MSTRG.672|Solyc01g014620.1	16.3486	20.5856	54.469	131.312	160.029	167.479
Solyc01g014690.2|Solyc01g014690.2	0	10.2928	6.05211	0	2.09874	0
Solyc01g014700.2|Solyc01g014700.2	6.53946	8.8224	24.2084	0	0	11.278
MSTRG.671	665.39	751.374	845.278	1004.23	919.772	798.484
Solyc01g014730.2|Solyc01g014730.2	0	23.5264	0	10.8859	30.9564	18.6087
MSTRG.673|Solyc01g014490.3	2288.81	2229.13	2108.15	2222.77	2434.54	2185.68
MSTRG.673|Solyc01g014495.1	4.90459	13.2336	20.1737	3.40185	1.57405	4.51121
MSTRG.675|Solyc01g014840.3	212.532	205.856	278.397	3191.62	4753.64	3482.65
Solyc01g015000.3|Solyc01g015000.3	0	0	0	0	0	0
MSTRG.676|Solyc01g014850.3	0	1.4704	0	0.680371	0.524685	0
MSTRG.676|Solyc01g014860.3	3542.75	3531.9	3447.69	4895.27	4671.79	4702.93
MSTRG.678	1106.8	1214.55	1216.47	218.399	168.948	174.809
MSTRG.679	35.967	57.3456	32.2779	124.508	126.974	107.705
Solyc01g015085.1|Solyc01g015085.1	11.4441	0	8.06948	0	0	0
Solyc01g016360.2|Solyc01g016360.2	0	0	20.1737	2.72148	0	1.6917
Solyc01g016370.2|Solyc01g016370.2	14.7138	24.9968	8.06948	4.76259	4.19748	0
MSTRG.680|Solyc01g015020.3	6882.78	6781.48	6661.36	6930.94	7502.46	7018.87
Solyc01g016390.3|Solyc01g016390.3	0	0	0	6.80371	10.4937	12.9697
Solyc01g016380.3|Solyc01g016380.3	37.6019	14.704	34.2953	12.927	24.1355	28.195
MSTRG.682|Solyc01g016400.1	21.2532	0	0	0	5.24685	0
Solyc01g016413.1|Solyc01g016413.1	0	0	0	0	0	0
MSTRG.683|Solyc01g016410.3	500.268	364.659	451.891	735.481	720.917	668.223
MSTRG.686|Solyc01g016455.1	2705.7	3362.8	3857.21	2009.13	2013.74	1739.07
MSTRG.686|Solyc01g016460.3	17.9835	24.9968	48.4169	11.5663	20.9874	16.917
Solyc01g016520.1|Solyc01g016520.1	0	0	0	0	0	0
Solyc01g016540.2|Solyc01g016540.2	11.4441	17.6448	0	2.04111	0	2.2556
MSTRG.684|Solyc01g016470.3	3845.2	4148	4157.8	6296.83	6528.65	7059.48
MSTRG.685	49.0459	95.576	256.206	2.04111	0	0
MSTRG.688	2197.26	1967.4	2344.18	1743.11	1662.73	1591.33
MSTRG.689	114.441	173.507	191.65	0	0	1.6917
MSTRG.687	117.71	52.9344	175.511	50.3474	49.3203	69.3598
Solyc01g017090.2|Solyc01g017090.2	4.90459	17.6448	20.1737	0	0	0
Solyc01g017130.1|Solyc01g017130.1	4.90459	0	0	0	0	0
MSTRG.691|Solyc01g017170.1	17.9835	24.9968	66.5732	0	0	0
MSTRG.690	101.362	47.0528	94.8164	0	0	0
Solyc01g017337.1|Solyc01g017337.1	0	0	0	0	0	0
MSTRG.692|Solyc01g017220.1	765.116	577.867	1337.52	0	0	3.38341
MSTRG.693	1296.45	1468.93	2164.64	76.2015	88.147	112.78
Solyc01g017610.1|Solyc01g017610.1	0	0	4.03474	2.04111	2.62342	0
MSTRG.694	31.0624	8.8224	68.5906	0	0	0
Solyc01g017740.1|Solyc01g017740.1	3.26973	4.4112	0	0	0	0
MSTRG.695|Solyc01g017600.3	3335.12	2827.58	2551.97	31.9774	27.2836	9.58632
MSTRG.697|Solyc01g017730.1	0	0	0	70.7585	29.907	56.954
MSTRG.696|Solyc01g017720.2	0	1.4704	0	0	1.04937	1.1278
MSTRG.696|Solyc01g017710.1	130.789	61.7568	78.6774	147.64	102.838	152.817
MSTRG.699|Solyc01g017860.3	474.111	626.39	704.062	387.131	399.81	373.302
MSTRG.698	287.736	270.554	324.797	112.261	133.27	99.2466
Solyc01g018020.2|Solyc01g018020.2	0	0	0	5.44296	6.29621	1.6917
MSTRG.700|Solyc01g018010.2	235.42	248.498	312.692	189.823	206.726	139.284
MSTRG.701|Solyc01g020190.2	14.7138	26.4672	18.1563	30.6167	62.4375	88.5324
MSTRG.702|Solyc01g020120.2	0	0	0	0	2.62342	2.2556
MSTRG.702|Solyc01g020125.1	0	0	0	0	0	0
MSTRG.702|Solyc01g020155.1	0	0	0	15.6485	8.91964	5.07511
MSTRG.702|Solyc01g020160.1	0	0	0	4.08222	1.04937	3.38341
MSTRG.702|Solyc01g020150.3	29.4276	54.4048	38.33	292.559	223.516	287.589
MSTRG.702|Solyc01g020130.3	19.6184	7.352	28.2432	135.394	110.708	112.216
Solyc01g020220.2|Solyc01g020220.2	207.628	282.317	248.137	214.997	218.269	190.035
Solyc01g020230.3|Solyc01g020230.3	89.9175	64.6976	24.2084	65.996	51.9438	42.2926
MSTRG.704|Solyc01g020285.1	269.753	157.333	463.995	5.44296	2.09874	2.2556
MSTRG.703|Solyc01g020240.3	2002.71	2285	2281.65	1521.31	1566.18	1607.68
MSTRG.705|Solyc01g020320.3	467.571	408.771	554.777	285.756	267.589	398.114
Solyc01g020340.2|Solyc01g020340.2	111.171	126.454	159.372	117.024	117.529	90.2241
MSTRG.706|Solyc01g020378.1	75.2038	67.6384	98.8512	83.0052	93.9185	50.7511
Solyc01g020500.2|Solyc01g020500.2	40.8716	35.2896	56.4864	46.2652	47.2216	42.2926
MSTRG.707|Solyc01g020440.3	2171.1	2346.76	2560.04	2688.82	2732.56	2821.2
MSTRG.708|Solyc01g021600.3	17.9835	17.6448	14.1216	1122.61	848.415	1127.8
MSTRG.709|Solyc01g020520.3	0	0	0	0	0	0
MSTRG.709|Solyc01g020525.1	599.995	388.186	593.107	606.21	720.917	660.892
MSTRG.711|Solyc01g021640.3	2118.78	2183.54	1559.43	2715.36	2711.04	2636.24
Solyc01g021720.1|Solyc01g021720.1	11.4441	5.8816	22.1911	8.84482	7.87027	13.5336
MSTRG.710|Solyc01g021670.3	0	0	0	0	0	0
MSTRG.710|Solyc01g021675.1	3781.44	3378.98	3768.45	2753.46	2801.82	2793
MSTRG.712|Solyc01g022740.3	1754.21	1621.85	1807.56	666.763	667.923	504.691
MSTRG.714	490.459	486.702	510.395	596.685	491.629	490.594
MSTRG.713|Solyc01g022750.3	6596.68	6155.09	6215.52	6681.92	6205.97	6922.45
Solyc01g034080.1|Solyc01g034080.1	6.53946	26.4672	32.2779	21.7719	2.09874	13.5336
MSTRG.716	320.433	261.731	365.144	349.03	366.754	444.354
MSTRG.715|Solyc01g034020.3	12801	12745.4	12564.2	8381.49	8152.02	8567.35
MSTRG.717|Solyc01g034150.3	2980.36	3105.48	2749.68	3842.05	3772.48	3084.54
MSTRG.717|Solyc01g034155.1	1.63486	1.4704	2.01737	0.680371	0.524685	0.563901
MSTRG.718|Solyc01g028930.3	2568.37	3011.38	3605.04	2637.12	2491.73	2897.89
MSTRG.719|Solyc01g028935.1	9.80919	0	0	4.08222	4.19748	1.6917
MSTRG.720|Solyc01g028900.3	4777.07	4721.45	4171.92	7758.27	7584.31	7491.99
MSTRG.721|Solyc01g028870.3	8082.77	9431.15	9665.22	1254.6	1271.31	1209.57
MSTRG.723|Solyc01g028830.3	4028.31	4056.83	3833	4400.64	4491.3	4374.18
MSTRG.722|Solyc01g028860.3	40922.3	42422.5	38578.2	45796.4	46454	45912.8
Solyc01g028800.2|Solyc01g028800.2	21.2532	5.8816	12.1042	259.902	387.742	406.009
MSTRG.727|Solyc01g028805.1	3152.02	2589.37	2368.39	7.48408	22.0367	12.9697
MSTRG.728|Solyc01g044240.3	4396.15	3171.65	2315.94	1292.02	1276.56	1041.53
MSTRG.725|Solyc01g044270.3	2234.86	2311.47	2257.44	1830.2	1746.67	1713.13
MSTRG.726|Solyc01g044340.3	0	0	0	42.8633	257.62	0
MSTRG.726|Solyc01g044350.3	0	0	0	4.76259	0	0
MSTRG.726|Solyc01g044307.1	1399.44	1251.31	1248.75	2333.67	2108.71	2344.14
MSTRG.724|Solyc01g028810.3	188565	196850	194166	34386.6	34566.2	36725.7
Solyc01g044372.1|Solyc01g044372.1	0	0	4.03474	0	0	0
Solyc01g044370.2|Solyc01g044370.2	85.0129	42.6416	38.33	0	6.29621	1.6917
Solyc01g044371.1|Solyc01g044371.1	76.8386	48.5232	36.3127	7.48408	0	2.8195
MSTRG.729	1551.49	717.555	1141.83	1549.88	910.328	2257.3
Solyc01g044540.1|Solyc01g044540.1	4.90459	2.9408	14.1216	8.84482	11.0184	10.7141
MSTRG.733|Solyc01g047597.1	0	0	0	0	0	0
MSTRG.734|Solyc01g048590.2	80.1084	19.1152	143.233	0	3.67279	0
MSTRG.732|Solyc01g044490.3	817.432	1286.6	1198.32	257.86	1119.68	265.033
MSTRG.732|Solyc01g044480.3	1154.21	1141.03	1347.6	1923.41	950.204	1903.73
MSTRG.730|Solyc01g044360.3	31551.2	32919.3	30093.1	33766.1	36363.3	34154.9
MSTRG.735|Solyc01g049650.3	6053.9	6353.6	6453.57	7997.08	7756.41	8692.53
MSTRG.736|Solyc01g049685.1	0	0	0	0	0.524685	0
MSTRG.736|Solyc01g049680.3	7866.97	7835.76	7799.15	11222.7	10799.1	11056.4
MSTRG.736|Solyc01g049690.3	114.441	99.9872	159.372	84.366	82.3755	73.871
MSTRG.737|Solyc01g049770.3	943.317	891.062	1028.86	201.39	179.442	156.201
Solyc01g049840.1|Solyc01g049840.1	0	14.704	0	4.08222	0	0
Solyc01g049810.3|Solyc01g049810.3	277.927	298.491	391.37	100.014	97.0666	86.8407
Solyc01g049820.2|Solyc01g049820.2	39.2367	32.3488	4.03474	0	16.7899	7.33071
Solyc01g049825.1|Solyc01g049825.1	26.1578	19.1152	16.139	0	2.62342	2.8195
MSTRG.738	170.026	139.688	173.494	333.382	291.725	348.491
MSTRG.739|Solyc01g049880.3	1021.79	1398.35	1490.84	295.281	186.263	187.779
MSTRG.742|Solyc01g049920.1	8.17432	0	4.03474	158.526	122.251	148.87
MSTRG.741	125.885	198.504	252.171	1550.56	1515.81	1616.14
MSTRG.740|Solyc01g049910.3	510.078	351.426	425.665	352.432	486.383	383.453
MSTRG.740|Solyc01g049912.1	6.53946	16.1744	6.05211	2.72148	12.5924	7.33071
MSTRG.740|Solyc01g049914.1	1.63486	1.4704	14.1216	4.76259	6.8209	4.51121
MSTRG.744|Solyc01g049925.1	44.1413	70.5792	24.2084	261.262	226.139	244.733
MSTRG.743|Solyc01g049895.1	0	0	0	0	0	0
MSTRG.743|Solyc01g049890.3	20135	20572.4	20869.7	19038.1	17971.5	19133.7
MSTRG.745	26.1578	29.408	24.2084	23.1326	18.8886	52.4428
Solyc01g050020.2|Solyc01g050020.2	4.90459	0	6.05211	0	0	0
MSTRG.747|Solyc01g049975.1	529.696	544.048	718.184	438.839	574.53	525.556
MSTRG.747|Solyc01g050010.3	0	0	0	0	0	0
MSTRG.748|Solyc01g050040.3	518.252	642.565	570.916	1202.21	1158.5	1412.57
MSTRG.746|Solyc01g049960.3	12578.6	12186.7	12981.8	5998.83	5413.69	6069.83
Solyc01g056260.1|Solyc01g056260.1	37.6019	67.6384	137.181	0	0	0
Solyc01g056270.2|Solyc01g056270.2	137.329	176.448	165.424	0	0	4.51121
Solyc01g056310.3|Solyc01g056310.3	150.408	202.915	127.094	0	0	0
MSTRG.749|Solyc01g050047.1	14.7138	264.672	355.057	193.906	48.7957	216.538
MSTRG.749|Solyc01g050070.3	1334.05	1224.84	1198.32	1026	1064.58	965.398
MSTRG.749|Solyc01g050075.1	89.9175	69.1088	82.7122	83.0052	90.2457	49.6233
MSTRG.750|Solyc01g050050.1	3.26973	11.7632	6.05211	3.40185	10.4937	3.94731
MSTRG.751|Solyc01g056320.1	668.659	773.43	869.487	835.495	1172.67	892.655
MSTRG.752|Solyc01g056340.3	2957.47	2974.62	2965.53	1513.14	1731.98	1695.65
MSTRG.754	1320.97	1248.37	1268.93	903.532	856.285	809.198
MSTRG.753|Solyc01g056480.2	477.38	422.005	508.377	189.823	178.393	164.095
MSTRG.755|Solyc01g056520.3	4250.65	4378.85	4381.73	4889.14	5135.09	4910.45
Solyc01g056580.3|Solyc01g056580.3	24.523	24.9968	38.33	73.48	44.5982	64.2847
MSTRG.756|Solyc01g056570.3	8095.85	8198.95	7149.56	5425.28	5715.39	5224.54
MSTRG.757|Solyc01g056625.1	1397.81	1154.26	849.313	949.117	824.279	840.776
MSTRG.757|Solyc01g056620.3	9.80919	8.8224	20.1737	2.72148	12.0677	7.89461
MSTRG.758|Solyc01g056655.1	1925.87	1670.37	1684.5	1086.55	1188.41	904.497
MSTRG.760|Solyc01g056690.3	8959.06	9163.53	9013.61	1883.95	1846.89	1810.69
MSTRG.759|Solyc01g056720.3	2810.33	2657.01	2933.26	3375.32	3312.86	3252.58
Solyc01g056725.1|Solyc01g056725.1	143.868	145.57	121.042	87.7678	84.9989	107.141
MSTRG.762|Solyc01g056730.2	804.353	529.344	524.516	700.782	740.855	613.524
MSTRG.762|Solyc01g056750.1	31.0624	30.8784	10.0869	32.6578	27.2836	17.4809
MSTRG.762|Solyc01g056760.3	11.4441	13.2336	12.1042	16.3289	12.0677	16.3531
MSTRG.762|Solyc01g056770.1	8.17432	1.4704	2.01737	2.04111	1.04937	2.2556
MSTRG.763|Solyc01g056830.3	0	0	0	0	0	0
MSTRG.763|Solyc01g056810.3	609.804	563.163	611.263	500.753	568.758	623.674
Solyc01g056887.1|Solyc01g056887.1	0	0	0	0	0	0
Solyc01g056890.1|Solyc01g056890.1	0	0	0	0	0	0
MSTRG.766|Solyc01g056850.3	1798.35	1439.52	1387.95	5472.9	7353.98	5605.18
MSTRG.761|Solyc01g056780.3	58072	60280.5	60166.1	556.543	590.27	659.764
Solyc01g056790.3|Solyc01g056790.3	297.545	239.675	225.945	227.244	143.239	137.592
Solyc01g056795.1|Solyc01g056795.1	1.63486	1.4704	2.01737	0.680371	0.524685	0.563901
MSTRG.765	1643.04	1826.24	1402.07	1980.56	2115.53	1721.59
MSTRG.767|Solyc01g056990.3	83.3781	91.1648	86.7469	359.916	392.989	309.018
MSTRG.764|Solyc01g056940.3	36565.4	37624.6	36821	42568.1	40076.5	47301.7
MSTRG.768|Solyc01g057040.3	4747.65	4972.89	4639.95	2161.54	2168.52	2071.77
MSTRG.768|Solyc01g057020.3	9.80919	2.9408	2.01737	0.680371	1.04937	1.1278
MSTRG.769|Solyc01g057030.1	9.80919	23.5264	16.139	16.3289	3.67279	1.6917
Solyc01g057160.1|Solyc01g057160.1	16.3486	8.8224	4.03474	5.44296	8.39495	5.63901
MSTRG.770|Solyc01g057090.3	922.063	966.053	1091.4	2179.23	2102.94	2033.43
MSTRG.771|Solyc01g057200.3	5651.73	6553.57	6346.65	332.021	313.237	355.258
Solyc01g057220.3|Solyc01g057220.3	6.53946	0	6.05211	34.0185	31.4811	16.917
MSTRG.773	26.1578	42.6416	52.4516	255.819	220.367	218.794
MSTRG.774|Solyc01g057260.3	1567.83	1420.41	1103.5	8.16445	11.5431	16.3531
Solyc01g057300.2|Solyc01g057300.2	22.8881	0	0	0	0	2.2556
MSTRG.775|Solyc01g057270.3	67.0294	41.1712	179.546	519.123	482.71	396.986
MSTRG.775|Solyc01g057275.1	0	7.352	0	10.8859	0.524685	9.02241
MSTRG.772|Solyc01g057210.3	11877.3	11260.3	12231.3	3152.16	2880.52	3057.47
MSTRG.776|Solyc01g057310.3	11.4441	0	16.139	0	0	0
MSTRG.776|Solyc01g057320.2	1886.63	1923.28	1508.99	3278.71	3908.37	3365.36
MSTRG.777	189.644	123.514	211.824	2.72148	0	2.2556
Solyc01g057430.3|Solyc01g057430.3	55.5854	76.4608	102.886	42.8633	60.8634	40.037
MSTRG.779|Solyc01g057340.3	1334.05	1236.61	1153.94	894.687	1064.06	936.639
Solyc01g057440.3|Solyc01g057440.3	60.49	61.7568	110.955	61.9137	38.8267	55.2623
MSTRG.778|Solyc01g057460.3	344.956	532.285	439.787	1021.92	755.546	885.324
Solyc01g057477.1|Solyc01g057477.1	0	2.9408	12.1042	33.3382	32.0058	31.0146
Solyc01g057490.3|Solyc01g057490.3	11.4441	5.8816	16.139	50.3474	60.8634	56.3901
MSTRG.781|Solyc01g057480.2	1412.52	1252.78	1319.36	278.272	222.466	264.47
MSTRG.781|Solyc01g057473.1	4.90459	4.4112	6.05211	0	2.09874	1.6917
MSTRG.781|Solyc01g057475.1	9.80919	7.352	0	0	0	0
MSTRG.782	73.5689	70.5792	46.3995	172.134	252.373	302.251
MSTRG.784	101.362	38.2304	26.2258	65.3156	117.005	96.4271
Solyc01g057600.3|Solyc01g057600.3	73.5689	23.5264	10.0869	0	0	0
MSTRG.786|Solyc01g057570.3	662.12	770.49	804.931	1079.75	965.944	1054.49
MSTRG.785|Solyc01g057520.3	5681.15	5352.26	4276.83	4520.38	4959.84	4492.03
MSTRG.788	160.217	177.918	119.025	410.944	339.471	455.632
MSTRG.788|Solyc01g057640.1	4.90459	2.9408	0	14.9682	8.91964	2.8195
MSTRG.787	109.536	164.685	161.39	141.517	158.455	129.697
Solyc01g057705.1|Solyc01g057705.1	13.0789	0	0	0	3.67279	0
MSTRG.789	67.0294	41.1712	0	128.59	220.367	170.298
MSTRG.790	29.4276	39.7008	0	81.6445	15.7405	41.7287
MSTRG.791|Solyc01g057760.3	12120.9	11695.6	12047.7	11415.3	11511.1	10807.7
MSTRG.792	0	1.4704	0	0	0	0
MSTRG.796|Solyc01g057773.1	0	0	0	0	0	0
MSTRG.796|Solyc01g057770.3	4051.19	4397.97	4113.42	4861.93	6966.24	7815.67
MSTRG.794|Solyc01g057805.1	34.3322	0	0	72.7997	43.0241	25.9394
MSTRG.795	58.8551	33.8192	42.3648	60.553	37.2526	57.5179
MSTRG.793|Solyc01g057780.3	16221.1	18762.3	16907.6	1811.83	1779.73	1640.95
MSTRG.798	0	17.6448	0	23.1326	43.5488	14.0975
MSTRG.800	127.519	57.3456	181.563	118.384	115.955	65.9764
MSTRG.801	196.184	492.584	377.248	735.481	628.047	687.395
MSTRG.799|Solyc01g057840.3	163.486	155.862	167.442	300.724	197.806	257.703
MSTRG.799|Solyc01g057850.3	3068.64	3054.02	2933.26	4235.31	4669.69	4183.58
MSTRG.804|Solyc01g057910.3	85.0129	26.4672	72.6253	528.648	367.279	499.616
MSTRG.803	62.1248	36.76	254.189	0	0	0
MSTRG.802|Solyc01g057900.3	6277.88	6069.81	6058.16	7081.3	7355.03	6844.63
MSTRG.807|Solyc01g058030.2	80.1084	76.4608	72.6253	13.6074	14.6912	10.7141
MSTRG.808|Solyc01g058040.1	35.967	26.4672	38.33	30.6167	18.364	0.563901
MSTRG.805|Solyc01g058100.2	65.3946	85.2832	98.8512	536.812	565.61	690.779
MSTRG.806|Solyc01g058010.3	1886.63	1773.3	1781.34	3067.79	3487.05	3475.89
MSTRG.806|Solyc01g058020.3	35.967	70.5792	44.3821	78.923	98.116	87.4046
MSTRG.797|Solyc01g057830.3	129941	143236	140022	762.015	699.929	759.575
MSTRG.810|Solyc01g058170.3	0	0	0	0	9.44432	0
MSTRG.810|Solyc01g058160.3	1119.88	1389.53	1285.06	62.5941	92.3445	117.855
MSTRG.809|Solyc01g058140.3	7163.98	7291.71	8178.42	4728.58	4733.7	4510.08
MSTRG.812|Solyc01g058190.3	6382.51	7740.19	6972.03	1010.35	899.309	903.933
MSTRG.813|Solyc01g058200.3	119.345	152.922	256.206	13.6074	17.8393	23.6838
MSTRG.811	655.581	733.73	952.199	446.323	486.907	375.558
MSTRG.814|Solyc01g058260.3	9577.04	8754.76	8430.59	3964.52	4493.4	3690.17
MSTRG.819|Solyc01g058320.3	1216.34	1157.2	1006.67	1597.51	1860.01	2297.33
MSTRG.818	117.71	54.4048	52.4516	51.0278	27.8083	50.1872
MSTRG.817|Solyc01g058350.1	809.258	867.536	911.851	129.27	109.659	153.381
MSTRG.815|Solyc01g058270.3	1986.36	1663.02	1615.91	1422.65	1367.33	1510.69
MSTRG.816|Solyc01g058280.3	4703.5	5252.27	5569.96	4894.59	4838.64	5062.14
MSTRG.820|Solyc01g058390.3	4675.71	4711.16	5233.06	4930.65	5385.36	5407.81
MSTRG.822|Solyc01g058470.1	102.996	116.162	106.921	116.343	145.862	149.998
MSTRG.823	106.266	122.043	121.042	63.2745	77.6533	115.036
MSTRG.824	111.171	58.816	254.189	87.7678	72.9311	124.058
MSTRG.825|Solyc01g058500.3	114.441	44.112	225.945	83.0052	113.332	96.991
MSTRG.821|Solyc01g058450.3	4517.13	4537.65	4071.05	3401.85	4027.48	3788.85
Solyc01g058540.3|Solyc01g058540.3	19.6184	13.2336	0	16.3289	22.5614	17.4809
Solyc01g058520.3|Solyc01g058520.3	196.184	254.379	217.876	183.7	178.393	193.418
Solyc01g058530.3|Solyc01g058530.3	389.098	430.827	423.648	400.738	377.773	328.754
MSTRG.828|Solyc01g058675.1	0	0	0	0	2.62342	0
MSTRG.827	377.654	451.413	197.702	1118.53	1004.77	915.775
MSTRG.826|Solyc01g058670.3	4652.82	4527.36	4797.31	8618.94	7430.06	7881.64
MSTRG.829|Solyc01g058720.3	3608.15	3681.88	3205.6	525.246	379.347	709.951
MSTRG.832|Solyc01g058733.1	0	11.7632	0	6.12334	4.19748	2.8195
MSTRG.831|Solyc01g058730.3	8651.7	8169.54	7561.1	10250.5	11140.6	10316
MSTRG.831|Solyc01g058735.1	3.26973	10.2928	2.01737	7.48408	7.87027	3.94731
Solyc01g059847.1|Solyc01g059847.1	0	0	0	0	0	0
Solyc01g059850.3|Solyc01g059850.3	4.90459	4.4112	0	0	0	0
MSTRG.830|Solyc01g059830.3	3735.66	3831.86	4276.83	2625.55	2613.98	2872.51
MSTRG.833|Solyc01g059860.3	7196.67	6625.62	7956.51	4149.58	4535.37	4147.49
MSTRG.834|Solyc01g059870.4	17700.7	18271.2	17028.6	3608.69	3748.35	3338.29
MSTRG.835|Solyc01g059900.3	6.53946	10.2928	18.1563	157.166	152.159	192.29
MSTRG.836|Solyc01g059880.3	8972.14	9689.94	9213.33	10295.4	10474.8	10427.7
MSTRG.838|Solyc01g059920.3	2467.01	2820.23	2545.92	1091.31	1121.25	1128.37
Solyc01g059950.1|Solyc01g059950.1	0	8.8224	0	19.7307	36.2032	31.0146
MSTRG.839|Solyc01g059965.1	21.2532	5.8816	18.1563	20858.8	15593.6	17616.3
MSTRG.841|Solyc01g059990.3	0	0	0	170.773	116.48	96.4271
MSTRG.841|Solyc01g059967.1	0	0	0	0	0	0
MSTRG.842|Solyc01g060020.3	0	0	0	20847.9	15601	17603.3
MSTRG.842|Solyc01g060010.2	0	0	0	0	0	0
MSTRG.837|Solyc01g059930.3	10562.9	10257.5	11963	11889.5	10980.1	11561.1
MSTRG.840|Solyc01g060030.3	3948.2	4158.29	4125.52	4285.65	4342.81	4799.92
MSTRG.844|Solyc01g060070.3	528.061	397.008	361.109	496.671	491.105	452.812
MSTRG.843|Solyc01g060040.3	17.9835	8.8224	12.1042	2.72148	6.29621	3.94731
MSTRG.843|Solyc01g060050.2	5959.08	6081.57	6477.78	3865.87	4347.01	3817.05
MSTRG.845|Solyc01g060130.3	1052.85	871.947	1051.05	1810.47	1868.93	1856.36
MSTRG.847|Solyc01g060080.3	5610.85	5244.92	5523.56	4211.49	4214.79	4005.39
MSTRG.848|Solyc01g060085.1	1348.76	1274.84	1654.24	18.37	12.5924	10.7141
MSTRG.849|Solyc01g060170.3	14771	14170.2	13280.3	7325.55	7564.9	7159.85
MSTRG.849|Solyc01g060140.3	6.53946	13.2336	6.05211	10.8859	2.09874	1.6917
MSTRG.850|Solyc01g060160.1	16.3486	4.4112	0	6.80371	23.0861	2.2556
Solyc01g060200.2|Solyc01g060200.2	35.967	0	0	31.9774	45.6476	32.1424
MSTRG.851|Solyc01g060215.1	0	0	0	0	0	0
MSTRG.851|Solyc01g060205.1	243.595	291.139	328.831	338.825	349.44	340.596
MSTRG.851|Solyc01g060210.3	3.26973	8.8224	18.1563	29.9363	15.2159	25.9394
MSTRG.846|Solyc01g060180.3	26051.6	28677.2	24755.2	6518.63	7340.86	7096.69
MSTRG.852|Solyc01g060240.3	3451.2	3464.26	3330.68	602.808	586.597	630.441
MSTRG.853|Solyc01g060260.3	4.90459	17.6448	18.1563	614.375	502.648	408.828
MSTRG.853|Solyc01g060245.1	1214.7	1136.62	1418.21	856.587	992.703	927.053
MSTRG.853|Solyc01g060250.2	6.53946	0	6.05211	0.680371	9.44432	2.2556
MSTRG.854|Solyc01g060280.3	1538.41	1796.83	1626	2053.36	1941.33	1996.21
MSTRG.855|Solyc01g060410.3	0	1.4704	0	1.36074	2.09874	2.8195
MSTRG.855|Solyc01g060415.1	678.469	680.795	542.673	2788.16	3000.15	3174.2
MSTRG.856|Solyc01g060420.2	1.63486	0	2.01737	0	0	0
Solyc01g060460.2|Solyc01g060460.2	0	0	0	6.12334	76.6039	49.0594
Solyc01g060455.1|Solyc01g060455.1	0	5.8816	0	27.8952	0	0
Solyc01g060450.3|Solyc01g060450.3	122.615	66.168	74.6427	240.851	234.009	220.485
Solyc01g060490.3|Solyc01g060490.3	4.90459	0	0	27.8952	34.6292	40.037
MSTRG.858|Solyc01g065495.1	1871.92	1915.93	1910.45	1372.99	1198.9	1246.22
MSTRG.858|Solyc01g065490.3	9.80919	7.352	4.03474	8.16445	1.04937	1.6917
MSTRG.859|Solyc01g065500.3	426.7	355.837	225.945	765.417	741.379	749.424
MSTRG.857|Solyc01g060470.3	17537.2	18108	17131.5	17995.8	18675.1	18371.9
MSTRG.860|Solyc01g065510.2	1350.4	1183.67	925.973	4293.82	3030.58	5111.76
MSTRG.861|Solyc01g065540.3	4087.16	3931.85	4121.49	11115.2	9975.83	13911.4
MSTRG.862|Solyc01g065530.3	712.801	458.765	542.673	2552.75	3661.77	4422.11
MSTRG.863|Solyc01g065550.3	1177.1	1295.42	1198.32	1421.97	1233.01	1316.71
MSTRG.864|Solyc01g065560.3	1052.85	1242.49	1063.15	1713.85	1621.8	1669.15
MSTRG.865|Solyc01g065680.2	45.7762	54.4048	84.7296	106.138	96.0173	115.6
MSTRG.868|Solyc01g065690.3	1530.23	1314.54	1313.31	1972.39	1515.29	1448.66
MSTRG.867|Solyc01g065570.2	0	1.4704	0	6.12334	5.24685	3.94731
MSTRG.866|Solyc01g065580.3	4688.79	5216.98	5662.76	6134.22	6422.66	6113.25
MSTRG.869|Solyc01g065700.3	1250.67	1088.1	431.717	16826.9	13231	17601.6
MSTRG.870|Solyc01g065710.3	474.111	336.722	330.849	301.404	255.521	301.123
MSTRG.871|Solyc01g065740.3	6.53946	17.6448	40.3474	361.277	336.847	331.01
MSTRG.873	287.736	204.386	219.893	52.3885	60.3387	91.352
Solyc01g065770.2|Solyc01g065770.2	4.90459	49.9936	16.139	29.9363	19.938	10.1502
Solyc01g065780.1|Solyc01g065780.1	21.2532	2.9408	4.03474	10.8859	4.19748	1.1278
Solyc01g065790.1|Solyc01g065790.1	3.26973	47.0528	16.139	6.80371	6.8209	0
Solyc01g065820.1|Solyc01g065820.1	0	4.4112	0	0	0	0
Solyc01g065810.2|Solyc01g065810.2	50.6808	0	20.1737	8.84482	7.87027	2.2556
MSTRG.872|Solyc01g065720.3	5252.82	5119.93	5188.68	4475.48	4925.21	4457.07
MSTRG.875|Solyc01g065840.3	1190.18	1068.98	980.442	1710.45	1788.65	1459.38
MSTRG.876|Solyc01g066040.2	22.8881	0	8.06948	117.024	90.2457	120.675
Solyc01g066020.2|Solyc01g066020.2	9.80919	10.2928	0	0	0	0
MSTRG.874|Solyc01g065980.3	2010.88	1977.69	2253.4	7067.69	4653.95	4171.74
MSTRG.877|Solyc01g066050.3	8154.7	8512.15	7599.43	10207.6	9801.11	10386.5
Solyc01g066200.1|Solyc01g066200.1	34.3322	23.5264	32.2779	0	0	0
MSTRG.881	6.53946	5.8816	0	163.289	128.023	110.525
MSTRG.878|Solyc01g066060.3	788.005	935.174	732.305	1160.03	1113.91	1040.96
MSTRG.880	1116.61	886.651	1020.79	4.76259	3.67279	6.20291
MSTRG.882|Solyc01g066260.2	397.272	308.784	258.223	67.3567	54.5672	41.7287
Solyc01g066270.3|Solyc01g066270.3	122.615	74.9904	112.973	5.44296	2.62342	2.2556
MSTRG.883|Solyc01g066290.2	547.68	449.942	482.152	218.399	216.17	133.081
MSTRG.885|Solyc01g066340.3	241.96	299.962	308.658	256.5	282.28	240.222
MSTRG.886	766.751	880.77	964.303	990.62	1106.56	1009.38
MSTRG.884|Solyc01g066430.3	371.114	291.139	282.432	9126.49	6987.75	12836.6
MSTRG.888|Solyc01g066310.3	7765.61	8507.73	8146.14	12275.9	12756.7	11831.2
MSTRG.889|Solyc01g066450.3	52.3157	35.2896	102.886	1100.16	868.353	820.476
MSTRG.887|Solyc01g066440.3	1029.96	1008.69	1476.72	325.217	381.97	414.467
MSTRG.891|Solyc01g066453.1	0	0	0	0	0	0
MSTRG.891|Solyc01g066457.1	1455.03	1277.78	996.581	74.8408	71.3571	46.8038
Solyc01g066490.2|Solyc01g066490.2	6.53946	38.2304	28.2432	0	1.57405	2.8195
Solyc01g066515.1|Solyc01g066515.1	0	4.4112	24.2084	0	5.77153	13.5336
Solyc01g066510.2|Solyc01g066510.2	19.6184	54.4048	50.4343	11.5663	16.7899	15.7892
Solyc01g066513.1|Solyc01g066513.1	4.90459	19.1152	0	0	0	0
MSTRG.890|Solyc01g066480.3	3346.57	3359.86	3639.34	2274.48	2280.28	2546.58
MSTRG.892|Solyc01g066520.3	1579.28	1120.44	1406.11	3098.41	3280.33	3599.94
MSTRG.894|Solyc01g066525.1	26.1578	54.4048	58.5037	102.056	95.4926	82.3295
MSTRG.895|Solyc01g066560.3	150.408	89.6944	131.129	546.338	621.751	603.374
MSTRG.893|Solyc01g066570.3	158.582	270.554	179.546	143.558	85.5236	213.155
MSTRG.896|Solyc01g066590.3	9133.99	8863.57	9913.36	3382.12	3352.73	3484.91
Solyc01g066620.3|Solyc01g066620.3	44.1413	48.5232	12.1042	197.307	148.486	217.102
MSTRG.897|Solyc01g066600.3	0	0	0	0	0	0
MSTRG.898|Solyc01g066610.3	1605.44	1638.03	1638.1	1024.64	1084	1051.11
MSTRG.899|Solyc01g066640.2	215.802	220.56	181.563	996.063	850.514	980.06
Solyc01g066680.3|Solyc01g066680.3	35.967	23.5264	30.2606	1.36074	2.09874	1.6917
MSTRG.902|Solyc01g066700.3	227.246	211.738	181.563	331.34	379.872	344.543
MSTRG.902|Solyc01g066710.3	0	0	0	0	0	0
MSTRG.900|Solyc01g066690.3	4559.64	4987.6	5045.44	4621.08	4724.26	5129.81
MSTRG.901|Solyc01g066720.3	2154.75	2117.38	1991.14	3850.9	3675.41	4043.73
MSTRG.903|Solyc01g066760.2	124.25	136.747	74.6427	168.732	184.164	188.907
Solyc01g066770.3|Solyc01g066770.3	132.424	98.5168	92.799	180.298	155.307	159.02
MSTRG.907|Solyc01g066820.3	201.088	305.843	187.615	1298.15	1204.68	1175.73
MSTRG.904|Solyc01g066740.3	6237.01	5811.02	5087.81	3277.35	3807.11	3520.43
MSTRG.905|Solyc01g066730.3	21.2532	1.4704	20.1737	11.5663	12.5924	9.02241
MSTRG.908|Solyc01g066830.3	1484.46	1532.16	1309.27	1385.23	1399.86	1384.94
MSTRG.911|Solyc01g066850.3	93.1873	73.52	24.2084	1054.57	1015.26	1095.1
MSTRG.913|Solyc01g066865.1	0	1.4704	0	2.72148	1.04937	1.6917
MSTRG.912|Solyc01g066860.3	2166.2	2421.75	2152.53	3329.73	3106.66	3088.49
MSTRG.906|Solyc01g066840.3	17458.7	18694.7	21472.9	20318.6	19301.6	20805.1
MSTRG.910|Solyc01g066870.3	4688.79	4528.83	4466.46	3191.62	3108.76	3434.72
Solyc01g066890.1|Solyc01g066890.1	4.90459	8.8224	0	4.08222	11.0184	11.8419
MSTRG.909|Solyc01g066880.3	2829.95	2861.4	2911.07	1309.71	1202.58	1268.21
MSTRG.914|Solyc01g066910.3	32.6973	26.4672	36.3127	381.688	378.822	387.4
MSTRG.916|Solyc01g066900.3	967.84	817.542	1073.24	1747.19	1670.07	2115.19
MSTRG.915|Solyc01g066940.3	395.637	405.83	310.675	1471.64	1779.73	1656.18
MSTRG.917	227.246	186.741	274.362	242.892	252.373	217.666
MSTRG.923	2301.89	2130.61	2247.35	1597.51	1494.3	1426.11
MSTRG.919|Solyc01g067000.3	3037.58	3108.43	3090.61	4965.34	4565.8	5623.22
MSTRG.920|Solyc01g067010.3	550.949	505.818	724.236	659.279	545.672	1169.53
MSTRG.921|Solyc01g067020.3	152.042	42.6416	58.5037	230.646	366.23	270.109
MSTRG.922|Solyc01g067030.2	228.881	189.682	248.137	214.997	329.502	239.094
MSTRG.925|Solyc01g067080.3	359.67	513.17	353.04	718.471	655.856	766.905
MSTRG.924|Solyc01g067070.3	3521.5	3918.62	3189.46	3074.59	2711.04	2840.93
MSTRG.926|Solyc01g067090.3	1209.8	1302.77	1111.57	1598.19	1764.51	1691.14
Solyc01g067160.3|Solyc01g067160.3	1.63486	0	0	3.40185	4.19748	0.563901
Solyc01g067165.1|Solyc01g067165.1	96.457	86.7536	54.469	310.249	341.57	286.462
MSTRG.929|Solyc01g067120.3	1535.14	1223.37	1248.75	562.667	611.257	641.719
MSTRG.929|Solyc01g067125.1	1.63486	0	2.01737	0.680371	0.524685	0.563901
MSTRG.930|Solyc01g067180.3	171.661	230.853	197.702	84.366	84.9989	107.141
MSTRG.931|Solyc01g067190.1	6.53946	0	0	7.48408	6.29621	5.07511
MSTRG.932|Solyc01g067210.3	291.006	314.666	278.397	174.855	208.3	160.712
MSTRG.932|Solyc01g067200.1	3.26973	1.4704	2.01737	2.04111	0	0.563901
MSTRG.933|Solyc01g067220.1	75.2038	35.2896	22.1911	31.9774	22.0367	32.7063
MSTRG.934|Solyc01g067215.1	166.756	192.622	125.077	122.467	110.708	53.0067
MSTRG.934|Solyc01g067230.3	52.3157	57.3456	56.4864	53.0689	48.7957	51.315
MSTRG.934|Solyc01g067250.3	256.674	217.619	221.911	178.937	160.029	199.621
MSTRG.940|Solyc01g067275.1	0	0	0	0	0	0
MSTRG.940|Solyc01g067277.1	0	0	0	0	0	0
MSTRG.940|Solyc01g067270.3	276.292	263.202	2.01737	271.468	108.61	182.14
MSTRG.940|Solyc01g067273.1	951.491	1085.16	1293.13	461.972	631.72	512.586
MSTRG.928|Solyc01g067107.1	0	0	0	0	0	0.563901
MSTRG.928|Solyc01g067100.3	14494.7	14740.8	14515	13713.6	14463.5	14464.6
MSTRG.928|Solyc01g067103.1	16.3486	2.9408	8.06948	4.76259	3.67279	1.6917
MSTRG.935|Solyc01g067280.3	1077.38	761.667	877.556	1089.27	1067.73	1046.04
MSTRG.939|Solyc01g067340.2	0	0	0	0	0	0
MSTRG.939|Solyc01g067330.3	93.1873	157.333	177.529	987.898	1129.65	1213.51
Solyc01g067350.3|Solyc01g067350.3	22.8881	17.6448	0	0	5.77153	5.07511
MSTRG.938|Solyc01g067295.1	7847.35	8348.93	8313.58	132.672	118.054	32.7063
MSTRG.942	120.98	57.3456	50.4343	0	2.09874	0
MSTRG.943|Solyc01g067370.3	29.4276	0	14.1216	232.687	277.558	265.597
MSTRG.936|Solyc01g067300.3	11900.2	30019.7	36669.7	5225.25	4866.97	4031.89
MSTRG.937|Solyc01g067290.2	56411	39218.5	42288.1	284.395	189.936	249.244
MSTRG.944|Solyc01g067360.3	3601.61	3204	3383.13	870.874	952.302	830.626
MSTRG.945|Solyc01g067380.3	1334.05	1296.89	1250.77	2387.42	2449.75	2269.7
MSTRG.946|Solyc01g067400.3	4531.84	5069.94	4627.85	5037.46	5195.43	4560.83
MSTRG.947|Solyc01g067440.3	779.83	864.595	585.037	334.742	285.428	228.944
MSTRG.949|Solyc01g067390.3	22384.6	20754.7	20002.2	15279.1	17001.4	14289.2
MSTRG.948|Solyc01g067460.2	3161.83	2740.83	2394.62	23.813	25.7095	10.1502
MSTRG.950|Solyc01g067480.3	3560.73	3290.76	2961.5	1458.71	1385.69	1345.47
MSTRG.952|Solyc01g067490.3	1842.49	1962.98	1952.81	2767.07	2747.25	2884.35
MSTRG.951|Solyc01g067500.3	4942.19	5439.01	4524.96	5638.23	5356.5	5302.36
Solyc01g067520.3|Solyc01g067520.3	13.0789	5.8816	0	0	8.39495	0
MSTRG.953|Solyc01g067510.3	4795.06	5019.95	4910.28	2705.83	2771.91	3164.61
MSTRG.955|Solyc01g067530.3	12336.7	13498.3	14559.4	420.469	502.123	389.656
MSTRG.956|Solyc01g067550.3	8264.24	7272.6	7121.32	5310.29	5266.78	4878.31
MSTRG.957|Solyc01g067560.3	4711.68	4309.74	4024.65	3968.6	4088.87	3758.96
MSTRG.958|Solyc01g067570.3	822.337	827.835	695.993	1110.36	1116	1042.65
MSTRG.959|Solyc01g067580.3	740.594	642.565	661.698	1079.75	1058.29	1122.16
MSTRG.960|Solyc01g067590.3	4456.64	4299.45	4097.28	4858.53	4717.96	4571.54
MSTRG.965|Solyc01g067620.3	63.7597	108.81	84.7296	1557.37	1365.75	1375.35
MSTRG.964|Solyc01g067600.3	9228.81	8840.04	8253.06	8570.63	9669.94	7818.49
MSTRG.964|Solyc01g067610.3	1.63486	1.4704	2.01737	0.680371	7.34558	1.6917
MSTRG.961|Solyc01g067630.3	11112.2	10901.5	11545.4	789.91	826.378	824.423
MSTRG.963|Solyc01g067640.3	6631.01	6582.98	5826.17	6207.02	6098.41	6548.58
MSTRG.962|Solyc01g067660.3	28757.3	26692.2	21226.8	5204.15	5726.41	5157.44
MSTRG.966|Solyc01g067680.3	5936.19	7851.94	8023.08	4125.09	3780.35	3842.98
MSTRG.968|Solyc01g067700.3	627.788	746.963	704.062	519.123	545.147	557.134
MSTRG.968|Solyc01g067690.3	3.26973	13.2336	2.01737	14.2878	6.29621	3.38341
MSTRG.967|Solyc01g067710.3	4414.13	4368.56	4627.85	5866.16	6414.79	6425.65
MSTRG.969|Solyc01g067720.3	2097.53	2154.14	2422.86	5278.32	4772.53	5517.77
MSTRG.970|Solyc01g067730.3	13427.1	13645.3	14989.1	21507.2	21196.2	22466.4
MSTRG.971|Solyc01g067740.3	4865.36	7324.06	6532.25	30439.8	34222	36324.8
Solyc09g064400.2|Solyc09g064400.2	13.0789	1.4704	14.1216	0.680371	0	0
Solyc01g067780.1|Solyc01g067780.1	6.53946	17.6448	8.06948	19.7307	4.72216	9.02241
MSTRG.973|Solyc01g067800.3	645.771	524.933	363.127	2051.32	2154.35	1967.45
MSTRG.974|Solyc01g067790.3	2854.47	3598.07	2812.21	2002.33	2009.54	2057.11
MSTRG.972|Solyc01g067750.3	27124	29294.8	29461.7	22888.3	21126.9	22416.8
MSTRG.975|Solyc01g067820.3	642.502	1091.04	637.489	953.199	977.487	1016.71
MSTRG.976|Solyc01g067830.3	1289.91	1004.28	1012.72	1092.68	1233.01	1110.88
MSTRG.984|Solyc01g067910.3	429.969	1102.8	1674.42	567.429	519.438	1829.86
MSTRG.984|Solyc01g067905.1	11.4441	29.408	30.2606	10.8859	22.0367	11.278
MSTRG.981|Solyc01g067900.3	9496.93	8892.98	7944.4	1895.51	1801.24	1962.94
MSTRG.985|Solyc01g067945.1	19.6184	27.9376	0	51.7082	37.2526	47.9316
MSTRG.983|Solyc01g067940.2	0	0	0	0	0	0
MSTRG.982|Solyc01g067930.3	8932.9	9057.66	8495.15	9796.66	10114.9	12961.8
MSTRG.986|Solyc01g068000.3	3598.34	3248.11	3243.93	2621.47	3295.54	3061.42
MSTRG.980|Solyc01g067890.3	289412	280042	298256	3268.5	3475.51	3275.7
MSTRG.988|Solyc01g068050.3	1101.9	1446.87	1220.51	1452.59	1316.96	1550.16
MSTRG.987|Solyc01g068020.3	9013.01	9004.73	11085.5	1566.21	1340.04	1559.19
MSTRG.987|Solyc01g068030.3	3192.89	3427.5	3356.9	102.736	110.708	122.93
MSTRG.989|Solyc01g068060.3	4428.85	4605.29	5037.37	1881.91	1711	1942.64
MSTRG.989|Solyc01g068065.1	4.90459	4.4112	6.05211	6.12334	1.04937	2.8195
MSTRG.991	125.885	151.451	100.869	375.565	434.963	463.527
MSTRG.993|Solyc01g068080.3	374.384	436.709	207.789	2551.39	2029.48	3401.45
MSTRG.992	138.963	76.4608	137.181	302.085	402.433	276.875
MSTRG.990|Solyc01g068070.3	2352.57	2039.44	1868.09	2573.84	2783.45	2429.85
MSTRG.994|Solyc01g068100.3	31543.1	29834.4	27605.7	28527.3	30219.2	27465.9
MSTRG.995|Solyc01g068130.3	4657.73	5666.92	4617.76	2845.99	2618.18	2836.42
MSTRG.996|Solyc01g068140.3	1334.05	1039.57	889.66	2088.06	1835.87	1879.48
MSTRG.997|Solyc01g068150.3	819.067	1076.33	950.181	585.119	626.473	608.449
MSTRG.999|Solyc01g068160.3	3237.03	3030.49	3132.98	3067.79	2973.91	3181.53
MSTRG.999|Solyc01g068155.1	4.90459	2.9408	0	6.80371	6.29621	2.8195
MSTRG.998|Solyc01g068170.3	1069.2	805.779	1034.91	878.358	968.568	925.361
MSTRG.1000|Solyc01g068180.3	683.373	794.016	482.152	610.292	691.009	672.17
MSTRG.1001|Solyc01g068190.3	3374.36	3848.04	3280.24	236.769	245.028	223.305
MSTRG.1002|Solyc01g068200.3	4808.14	4664.11	4305.07	7069.05	7033.4	6789.37
MSTRG.1003|Solyc01g068210.3	7783.59	8068.08	7710.39	6601.64	7032.87	7020
MSTRG.1005|Solyc01g068250.2	171.661	266.142	187.615	894.007	891.964	1005.44
MSTRG.1004|Solyc01g068240.3	5453.91	6037.46	6056.15	4499.97	4375.87	4697.29
MSTRG.1006|Solyc01g068263.1	0	1.4704	0	0	0	0
MSTRG.1006|Solyc01g068260.3	45.7762	5.8816	8.06948	4.76259	5.77153	7.89461
MSTRG.1006|Solyc01g068267.1	2926.41	3212.82	2798.09	2688.82	2781.35	2366.13
MSTRG.1007|Solyc01g068270.3	4069.18	4652.35	4682.32	8963.2	9408.12	9010.01
MSTRG.1008|Solyc01g068280.3	2216.88	2289.41	2273.58	3925.06	4150.78	4055.58
MSTRG.1009|Solyc01g068290.3	8020.64	9088.54	9249.64	961.364	949.154	952.429
MSTRG.1010|Solyc01g068330.3	5017.4	5437.54	4680.3	5841.66	6150.35	6003.85
MSTRG.1015|Solyc01g068380.3	640.867	691.088	611.263	781.746	791.224	687.959
MSTRG.1011|Solyc01g068340.3	390.733	373.482	375.231	883.121	772.336	927.053
MSTRG.1014|Solyc01g068370.3	763.482	707.262	562.846	520.484	569.283	562.209
MSTRG.1011|Solyc01g068350.3	6.53946	4.4112	0	6.80371	1.57405	0
MSTRG.1012|Solyc01g068360.3	961.3	855.773	740.375	2157.46	2301.79	2076.28
MSTRG.1013|Solyc01g068365.1	50.6808	17.6448	16.139	53.7493	60.3387	46.8038
MSTRG.1028|Solyc01g068580.3	1585.82	1354.24	1930.62	2262.91	2216.27	2549.96
MSTRG.1018|Solyc01g068410.3	32.6973	85.2832	32.2779	2682.02	2026.33	2925.52
MSTRG.1019|Solyc01g068420.3	0	0	0	509.598	618.078	769.161
Solyc01g068430.2|Solyc01g068430.2	0	0	0	0.680371	0	0
MSTRG.1021|Solyc01g068460.3	940.047	919	623.367	9689.16	7729.13	7300.26
MSTRG.1023|Solyc01g068480.3	10811.4	11036.8	10504.4	9443.54	10243.4	8798.55
MSTRG.1026|Solyc01g068545.1	0	0	0	1.36074	2.09874	5.63901
MSTRG.1026|Solyc01g068563.1	0	0	0	0	0	0
MSTRG.1016|Solyc01g068390.3	5128.57	4762.63	5245.16	6228.11	6050.66	5803.1
MSTRG.1017|Solyc01g068400.3	2102.44	2299.71	2106.13	5060.6	5248.42	5514.39
Solyc01g068440.2|Solyc01g068440.2	19.6184	0	0	0	0	0
MSTRG.1020|Solyc01g068450.3	2816.87	2570.26	2989.74	9703.45	12870.5	10771.1
MSTRG.1022|Solyc01g068475.1	5079.52	5546.35	5789.85	163.969	226.664	188.907
MSTRG.1022|Solyc01g068470.3	124.25	127.925	82.7122	4.08222	4.72216	1.6917
Solyc01g068490.3|Solyc01g068490.3	392.367	282.317	395.405	243.573	288.576	223.305
Solyc01g068500.3|Solyc01g068500.3	37.6019	63.2272	66.5732	104.777	71.8818	53.5706
Solyc01g068510.1|Solyc01g068510.1	17.9835	5.8816	0	6.80371	16.7899	3.94731
MSTRG.1024|Solyc01g068520.1	3.26973	8.8224	16.139	52.3885	69.783	52.4428
MSTRG.1025|Solyc01g068530.3	22708.3	21807.5	21898.6	24614.4	22904.1	24319.4
MSTRG.1026|Solyc01g068540.3	568.933	551.4	532.586	608.251	646.936	704.312
MSTRG.1027|Solyc01g068560.3	13350.3	12817.5	12638.8	770.86	686.812	682.884
MSTRG.1029|Solyc01g068640.3	2076.28	1923.28	1757.13	1790.74	1667.97	1699.03
Solyc01g079080.3|Solyc01g079080.3	52.3157	23.5264	12.1042	19.0504	27.2836	31.0146
MSTRG.1030|Solyc01g079060.3	714.436	710.203	1087.36	902.852	808.014	846.415
MSTRG.1032|Solyc01g068590.3	15120.9	16031.8	15753.6	8250.17	9513.58	7427.7
MSTRG.1032|Solyc01g068620.3	6827.19	7465.22	8430.59	648.393	405.581	613.524
MSTRG.1032|Solyc01g068630.3	8.17432	0	0	4876.9	4526.98	5732.05
MSTRG.1034|Solyc01g079100.3	127.519	152.922	143.233	932.788	957.025	919.159
MSTRG.1035|Solyc01g079130.2	14.7138	0	0	1233.51	1212.02	1109.19
Solyc01g079140.2|Solyc01g079140.2	42.5065	30.8784	46.3995	14.9682	6.29621	14.0975
MSTRG.1033|Solyc01g079110.3	6634.28	7228.49	7258.5	6778.53	6465.16	6973.2
MSTRG.1031|Solyc01g079090.3	58763.6	59410	58713.5	2784.76	3089.87	2739.99
MSTRG.1039|Solyc01g079160.3	37.6019	30.8784	0	1202.21	1191.56	1485.32
MSTRG.1039|Solyc01g079170.3	210.897	151.451	322.779	440.88	214.071	292.665
MSTRG.1038|Solyc01g079200.3	26.1578	42.6416	26.2258	504.155	584.499	864.46
MSTRG.1037|Solyc01g079180.3	567.298	599.923	258.223	155.125	146.912	158.456
MSTRG.1036|Solyc01g079150.3	12717.6	11172.1	7730.56	4479.56	4865.4	5083.57
MSTRG.1040|Solyc01g079210.3	3423.41	3271.64	3106.75	2345.92	2124.97	2188.5
MSTRG.1041|Solyc01g079220.3	10968.3	11028	12870.8	601.448	572.431	532.886
MSTRG.1042|Solyc01g079230.3	62.1248	0	72.6253	25.1737	0	0
MSTRG.1042|Solyc01g079235.1	9493.66	10126.6	9045.89	7292.21	8132.61	7286.73
MSTRG.1043|Solyc01g079240.3	14506.2	13924.7	14521	312.97	283.33	234.019
MSTRG.1046|Solyc01g079270.1	11.4441	0	0	108.859	94.4432	147.742
Solyc01g079290.1|Solyc01g079290.1	24.523	38.2304	46.3995	43.5437	50.8944	57.5179
Solyc01g079300.3|Solyc01g079300.3	19.6184	22.056	20.1737	48.3063	38.8267	7.33071
MSTRG.1044|Solyc01g079260.3	611.439	598.453	562.846	1621.32	1773.96	2287.18
MSTRG.1047|Solyc01g079310.3	1253.94	1258.66	1337.52	1392.04	1346.87	1495.47
MSTRG.1048|Solyc01g079320.3	613.074	686.677	693.975	767.458	731.935	769.725
MSTRG.1045|Solyc01g079250.3	23797.1	22833.8	21745.2	25408.4	24874.8	23613.9
MSTRG.1049|Solyc01g079330.3	5775.98	5378.72	5511.46	5438.2	5130.37	5218.34
MSTRG.1051|Solyc01g079345.1	0	0	0	0	0	0
MSTRG.1051|Solyc01g079340.3	6065.35	6103.63	5775.73	6974.48	7110	6528.28
MSTRG.1050|Solyc01g079350.3	4824.48	4762.63	5166.49	4142.78	4167.04	3974.37
MSTRG.1054|Solyc01g079375.1	0	0	0	0	0	7.33071
MSTRG.1055|Solyc01g079380.1	0	0	26.2258	14.2878	17.8393	0.563901
MSTRG.1053|Solyc01g079370.3	27.7927	69.1088	38.33	892.646	932.364	941.151
MSTRG.1052|Solyc01g079360.3	2270.83	2245.3	2241.3	480.342	410.303	438.715
MSTRG.1060|Solyc01g079390.3	5818.48	6056.58	5646.62	5751.85	5788.32	5573.03
MSTRG.1060|Solyc01g079385.1	11.4441	0	0	4.08222	1.04937	1.1278
MSTRG.1061|Solyc01g079400.3	725.88	845.48	853.348	1289.98	1194.18	1309.94
MSTRG.1057|Solyc01g079410.3	3273	3081.96	3171.31	3467.17	3077.8	3140.36
MSTRG.1058|Solyc01g079425.1	223.976	145.57	234.015	235.408	270.737	205.26
MSTRG.1059|Solyc01g079430.2	387.463	274.965	443.821	421.149	469.593	350.182
MSTRG.1056|Solyc01g079420.3	6743.82	6643.27	9170.97	7065.65	6411.12	7497.63
MSTRG.1062|Solyc01g079460.2	27.7927	77.9312	90.7817	325.217	292.249	222.741
MSTRG.1065|Solyc01g079450.3	36480.4	36470.3	38965.5	11575.1	12125.5	11398.7
MSTRG.1063|Solyc01g079470.3	56093.8	71127.7	88338.6	4.76259	0	11.278
MSTRG.1064|Solyc01g079480.3	6134.01	5239.04	3889.49	9194.53	9696.17	10433.9
MSTRG.1066|Solyc01g079500.3	1893.17	2093.85	2249.37	1862.17	1991.18	2159.74
MSTRG.1067|Solyc01g079507.1	14002.6	13324.8	10280.5	6193.41	6064.3	5924.34
MSTRG.1071|Solyc01g079510.3	11259.3	12601.3	12503.7	10203.5	11169.5	9211.89
MSTRG.1068|Solyc01g079520.3	7180.32	6610.92	6033.96	4105.36	4340.71	4130.01
MSTRG.1069|Solyc01g079530.3	205.993	220.56	98.8512	222.481	253.423	299.995
MSTRG.1073|Solyc01g079570.3	1165.66	1526.28	905.799	6596.87	5965.66	6708.17
MSTRG.1070|Solyc01g079550.2	1875.19	1789.48	2241.3	3999.9	3955.07	4797.67
MSTRG.1070|Solyc01g079540.3	14963.9	14420.2	16028	12902.5	13662.3	13771
MSTRG.1072|Solyc01g079580.3	3962.91	3992.14	2709.33	2755.5	2663.3	3080.59
MSTRG.1074|Solyc01g079590.3	3281.17	3481.91	3635.3	9119.69	8611.12	9181.43
MSTRG.1075|Solyc01g079600.3	660.485	714.614	823.087	1074.99	1178.97	1358.44
Solyc01g079620.3|Solyc01g079620.3	279.562	164.685	268.31	6.80371	3.67279	0
MSTRG.1076|Solyc01g079610.3	4250.65	4546.48	4480.58	8071.92	8350.35	8813.21
MSTRG.1077|Solyc01g079630.3	895.906	835.187	911.851	641.589	593.418	571.796
MSTRG.1078|Solyc01g079640.3	876.287	933.704	823.087	417.067	456.476	425.745
MSTRG.1079|Solyc01g079670.2	6.53946	14.704	12.1042	430.675	432.34	937.203
MSTRG.1080|Solyc01g079650.3	2735.13	2627.6	2683.1	4651.69	4692.78	5558.94
MSTRG.1081|Solyc01g079660.2	1.63486	1.4704	2.01737	0	0	0
MSTRG.1082|Solyc01g079680.3	5090.97	5327.26	6939.75	4872.81	5761.56	4600.87
MSTRG.1083|Solyc01g079690.3	5895.32	5133.17	3433.56	4397.92	3651.28	4578.31
MSTRG.1083|Solyc01g079700.3	1.63486	1.4704	2.01737	0.680371	0.524685	1.1278
MSTRG.1084|Solyc01g079710.3	3215.78	3415.74	3227.79	4343.49	4383.74	4678.12
MSTRG.1085|Solyc01g079740.3	439.778	489.643	363.127	223.162	201.479	271.8
MSTRG.1086|Solyc01g079720.3	2800.52	2751.12	2568.11	2831.7	3024.28	2985.29
MSTRG.1087|Solyc01g079750.3	954.761	841.069	639.506	2983.43	3243.07	3303.33
MSTRG.1088|Solyc01g079760.3	5759.63	5284.62	5793.89	5172.86	5708.04	5641.83
MSTRG.1089|Solyc01g079780.3	698.087	1267.48	1480.75	2203.04	1453.38	2107.3
MSTRG.1091|Solyc01g079800.3	4059.37	4402.38	4438.21	204.111	224.565	169.17
MSTRG.1092|Solyc01g079810.3	1853.94	1852.7	1912.47	3436.55	3683.81	3389.04
MSTRG.1094|Solyc01g079820.3	7448.44	8163.66	8487.08	3752.24	3571	3836.78
MSTRG.1093|Solyc01g079830.3	1590.72	1499.81	1137.8	17.6896	23.6108	35.5258
MSTRG.1090|Solyc01g079790.3	108372	109659	117580	76.8819	93.3938	91.352
MSTRG.1096|Solyc01g079850.3	585.281	658.739	649.593	789.91	741.379	775.364
MSTRG.1097	343.322	464.646	441.804	372.843	414.501	426.309
MSTRG.1095|Solyc01g079840.3	6591.77	7334.36	7506.64	6483.93	6677.66	7108.54
MSTRG.1100|Solyc01g079860.3	2413.06	1958.57	2013.34	1088.59	1192.61	1359.57
MSTRG.1101|Solyc01g079865.1	6549.27	6410.94	6276.04	8163.77	7533.42	7553.45
MSTRG.1101|Solyc01g079870.3	518.252	274.965	205.772	451.086	386.692	894.911
MSTRG.1098|Solyc01g079880.3	96564.9	94261.5	82082.8	22971.4	18272.7	16186.2
MSTRG.1099	4770.53	3806.87	4817.48	672.206	526.259	386.836
MSTRG.1106|Solyc01g079940.3	215.802	248.498	183.581	3961.8	4000.19	4322.3
MSTRG.1106|Solyc01g079950.3	544.41	692.558	677.836	1177.04	1089.25	1662.94
MSTRG.1103	88.2827	54.4048	54.469	306.167	619.652	480.444
MSTRG.1107|Solyc01g079980.3	183.105	238.205	80.6948	3292.99	2669.07	3637.72
MSTRG.1108|Solyc01g080010.2	217.437	357.307	294.536	2645.96	2515.34	2359.36
Solyc01g080050.3|Solyc01g080050.3	116.075	94.1056	40.3474	0	0	0
MSTRG.1110|Solyc01g080040.3	474.111	485.232	599.159	522.525	565.085	568.976
MSTRG.1109|Solyc01g080020.2	11632.1	11620.6	8309.55	2075.81	2430.34	1704.67
MSTRG.1111|Solyc01g080070.3	3774.9	3198.12	3225.78	6869.7	6763.18	7173.38
MSTRG.1113|Solyc01g080080.3	3191.26	2759.94	3324.63	3648.15	3638.69	3409.91
MSTRG.1112|Solyc01g080100.3	817.432	1185.14	1057.1	1372.99	1297.54	1247.35
Solyc01g080120.2|Solyc01g080120.2	26.1578	0	6.05211	27.8952	22.5614	47.9316
MSTRG.1115|Solyc01g080110.3	3872.99	3712.76	3619.16	3350.14	3268.78	3231.15
MSTRG.1116|Solyc01g080130.2	7938.9	8335.7	7605.49	3488.94	3558.93	3958.58
MSTRG.1117|Solyc01g080150.3	596.725	686.677	494.256	1385.23	1464.39	1397.35
MSTRG.1118|Solyc01g080140.3	3163.46	3761.28	3471.89	3213.39	2919.34	3292.62
MSTRG.1119|Solyc01g080160.3	4132.94	4536.18	4535.05	3633.86	3676.46	3802.38
MSTRG.1120|Solyc01g080170.3	2314.97	2112.96	2027.46	2411.23	2625.52	2295.08
MSTRG.1121|Solyc01g080180.3	990.728	946.938	1030.88	840.258	761.317	823.295
MSTRG.1123|Solyc01g080190.3	0	0	0	0	0	0
MSTRG.1122|Solyc01g080200.3	11077.8	10742.7	9852.84	11014.5	11515.3	10578.8
MSTRG.1124|Solyc01g080210.3	1893.17	2495.27	2473.3	721.873	741.379	738.146
MSTRG.1125|Solyc01g080220.3	2414.69	2645.25	3532.42	10403.5	10176.3	10596.8
MSTRG.1130|Solyc01g080240.3	26591.1	25862.9	26572.8	15451.9	15357.5	16273.6
MSTRG.1131	132.424	160.274	203.754	51.7082	69.783	77.2544
MSTRG.1127|Solyc01g080250.3	7788.49	7809.29	8581.89	7541.23	7574.35	6898.2
MSTRG.1128|Solyc01g080260.3	2205.43	1852.7	1496.89	1509.06	1594.52	1452.04
MSTRG.1129|Solyc01g080270.3	4474.62	4236.22	4026.67	4485	4580.5	4621.17
MSTRG.1133|Solyc01g080340.3	1098.63	920.47	972.373	1246.44	1363.13	1270.47
MSTRG.1136|Solyc01g080350.3	993.997	941.056	913.869	1237.59	1258.19	1188.7
MSTRG.1134|Solyc01g080310.3	0	0	0	243.573	427.618	362.588
MSTRG.1135|Solyc01g080320.2	1306.26	1151.32	930.008	477.62	357.835	254.319
MSTRG.1134|Solyc01g080300.3	9995.56	10263.4	8918.79	4168.63	3544.24	2361.05
MSTRG.1134|Solyc01g080330.3	9488.75	9439.97	11283.2	10291.3	10981.6	12316.2
MSTRG.1141|Solyc01g080370.3	0	0	0	6.12334	1.57405	8.45851
MSTRG.1140|Solyc01g080367.1	17.9835	0	26.2258	27.2148	26.7589	18.0448
MSTRG.1137|Solyc01g080380.3	24.523	19.1152	36.3127	149.682	152.683	164.659
MSTRG.1138|Solyc01g080360.3	2350.93	2827.58	2769.85	2403.75	2643.36	2392.63
MSTRG.1139|Solyc01g080363.1	0	0	6.05211	0	6.29621	0
MSTRG.1144|Solyc01g080400.3	3122.59	2940.8	2749.68	2534.38	2333.8	2524.58
MSTRG.1144|Solyc01g080410.3	8.17432	5.8816	14.1216	17.6896	4.72216	13.5336
MSTRG.1145|Solyc01g080415.1	411.986	436.709	421.63	569.47	541.474	627.058
MSTRG.1142|Solyc01g080430.3	5236.47	5056.71	4976.85	7109.87	7817.8	7148.57
MSTRG.1143|Solyc01g080450.3	1464.84	1933.58	1664.33	1085.19	1304.37	1252.99
MSTRG.1149|Solyc01g080470.3	1175.47	1166.03	1305.24	832.774	858.909	786.642
MSTRG.1149|Solyc01g080480.3	53.9505	169.096	78.6774	3470.57	3084.1	3245.25
MSTRG.1147|Solyc01g080490.2	706.261	585.219	627.402	797.394	809.588	574.615
MSTRG.1146|Solyc01g080460.3	41491.2	43046	45370.7	125.188	101.789	81.2017
MSTRG.1132|Solyc01g080280.3	1.11478e+06	1.14269e+06	1.22344e+06	11636.4	11231.4	13913.1
MSTRG.1132|Solyc01g080290.3	1.63486	1.4704	2.01737	161.248	104.412	96.991
MSTRG.1148|Solyc01g080500.2	25987.8	25171.8	25176.8	36513.5	31759.2	42048.4
MSTRG.1151|Solyc01g080530.3	1598.9	1473.34	1817.65	2739.17	2733.61	2981.91
MSTRG.1150|Solyc01g080510.3	25320.8	24257.2	23462	2154.05	2200	1950.53
MSTRG.1154|Solyc01g080580.3	1162.39	1232.2	1149.9	2369.05	2603.48	2804.28
MSTRG.1152|Solyc01g080540.3	13589	13083.6	15382.4	12348	12546.8	11855.5
Solyc01g080550.2|Solyc01g080550.2	32.6973	35.2896	22.1911	6.12334	10.4937	6.76681
MSTRG.1156|Solyc01g080590.3	3161.83	2964.33	3701.87	881.08	953.876	995.285
Solyc01g080610.3|Solyc01g080610.3	0	1.4704	0	4.76259	1.57405	1.6917
MSTRG.1155|Solyc01g080600.3	2131.86	2112.96	1759.15	3366.47	2975.49	3523.82
MSTRG.1157|Solyc01g080620.3	4700.23	4418.55	4309.1	3322.93	3570.48	3245.25
MSTRG.1159|Solyc01g080660.3	1734.59	1526.28	1605.83	1000.14	921.346	916.339
MSTRG.1158|Solyc01g080640.3	41649.8	41455	41023.2	27900.6	29798.9	27084.7
MSTRG.1160|Solyc01g080680.3	21.2532	0	0	1377.75	1627.05	1577.23
MSTRG.1161|Solyc01g080670.3	10178.7	9803.16	9868.98	8804	9137.38	8040.1
MSTRG.1162|Solyc01g080690.3	2797.25	2536.44	2953.43	1270.93	1483.28	1311.63
MSTRG.1163|Solyc01g080700.3	1280.1	1485.1	1365.76	141.517	100.215	136.464
MSTRG.1163|Solyc01g080705.1	6.53946	1.4704	72.6253	3.40185	31.4811	2.8195
MSTRG.1165|Solyc01g080725.1	0	0	4.03474	18.37	13.1171	35.5258
MSTRG.1164|Solyc01g080720.3	459.397	507.288	546.707	916.459	893.538	938.331
MSTRG.1169|Solyc01g080760.3	3335.12	3717.17	3229.81	1745.83	2043.65	1959.56
MSTRG.1170|Solyc01g080750.3	94.8221	67.6384	46.3995	2524.18	2300.22	2750.71
MSTRG.1166	354.766	302.902	437.769	19.0504	24.1355	3.94731
MSTRG.1167|Solyc01g080770.3	3138.94	3301.05	2777.92	4946.97	4644.51	4362.9
MSTRG.1171|Solyc01g080790.3	67.0294	107.339	92.799	1549.88	1102.89	1243.97
Solyc01g080800.3|Solyc01g080800.3	161.852	98.5168	167.442	6.12334	11.5431	7.89461
MSTRG.1168|Solyc01g080780.2	6227.2	7209.37	6457.6	1269.57	1221.99	1192.65
MSTRG.1172|Solyc01g080810.3	37538.1	40724.2	41170.5	2586.09	2847.46	2556.73
MSTRG.1173|Solyc01g080850.3	9156.87	8695.95	8499.18	13868	13925.1	13601.3
MSTRG.1175|Solyc01g080840.3	80989.5	84848	88643.3	2225.49	2138.09	2021.02
MSTRG.1174|Solyc01g080830.3	125.885	126.454	131.129	666.083	559.314	680.628
MSTRG.1177|Solyc01g080860.3	8849.52	8165.13	8134.04	7243.91	6816.18	7105.15
MSTRG.1178|Solyc01g080870.3	2525.87	2162.96	2156.57	39.4615	43.5488	37.7814
MSTRG.1179|Solyc01g080890.2	709.531	698.44	857.382	2280.6	2318.06	2348.65
MSTRG.1176|Solyc01g080880.3	5094.24	5187.57	5027.29	9084.31	8639.98	9529.36
MSTRG.1180|Solyc01g080900.3	354.766	504.347	276.38	996.743	896.161	1012.2
MSTRG.1181|Solyc01g080910.2	1302.99	1330.71	1406.11	1055.25	1013.17	629.313
MSTRG.1183|Solyc01g080930.3	6730.74	6866.77	6068.25	4391.11	4202.72	4780.75
Solyc01g080970.3|Solyc01g080970.3	39.2367	17.6448	94.8164	40.1419	45.6476	32.7063
MSTRG.1187|Solyc01g080990.3	201.088	233.794	320.762	440.88	477.988	379.505
MSTRG.1188|Solyc01g081000.3	26.1578	33.8192	56.4864	47.6259	81.8508	63.7208
MSTRG.1184|Solyc01g080940.3	2574.91	2534.97	2549.96	2760.26	2683.24	2751.27
MSTRG.1186|Solyc01g081010.3	19244	19016.7	19179.1	29530.8	30492	28870
MSTRG.1189	251.769	269.083	270.328	7.48408	8.91964	14.0975
MSTRG.1190|Solyc01g081020.1	599.995	680.795	764.583	49.6671	50.8944	35.5258
MSTRG.1191|Solyc01g081040.3	725.88	661.68	750.462	585.119	518.913	451.121
MSTRG.1192|Solyc01g081030.3	6529.65	6469.76	6122.72	6038.97	6348.68	5875.28
MSTRG.1194|Solyc01g081050.4	2138.4	1833.59	2110.17	2990.23	3243.07	2891.12
MSTRG.1193|Solyc01g081060.3	11740	11745.6	14476.7	3854.98	4125.07	3462.35
MSTRG.1196|Solyc01g081090.2	0	0	0	2.72148	1.04937	0
MSTRG.1196|Solyc01g081100.2	0	1.4704	26.2258	2.72148	1.57405	5.07511
MSTRG.1196|Solyc01g081110.3	461.032	430.827	478.117	78.923	118.579	80.0739
MSTRG.1196|Solyc01g081115.1	513.347	569.045	482.152	916.459	838.446	792.845
MSTRG.1196|Solyc01g081120.2	22.8881	0	6.05211	12.2467	12.0677	18.6087
MSTRG.1195|Solyc01g081070.3	7093.68	6785.9	6092.46	7508.57	7829.87	7484.09
MSTRG.1201|Solyc01g081173.1	0	0	0	0	0	0
MSTRG.1201|Solyc01g081180.1	0	0	0	0	0	0
MSTRG.1198|Solyc01g081150.3	1996.17	1865.94	2063.77	4762.59	4691.73	4810.64
MSTRG.1199|Solyc01g081160.3	166.756	161.744	161.39	0	0	0
MSTRG.1200|Solyc01g081170.2	31.0624	52.9344	90.7817	0	0	0
MSTRG.1197|Solyc01g081210.3	364.575	380.834	385.318	425.912	301.694	389.092
Solyc01g081240.3|Solyc01g081240.3	333.512	373.482	298.571	459.931	545.672	492.286
MSTRG.1204|Solyc01g081250.3	496.999	376.422	693.975	9536.75	7808.88	7314.92
MSTRG.1206|Solyc01g081293.1	297.545	149.981	213.841	5333.43	5592.61	2081.92
MSTRG.1206|Solyc01g081270.2	4.90459	39.7008	0	1869.66	1805.44	5347.47
MSTRG.1207|Solyc01g081290.3	191.279	167.626	195.685	172.814	269.688	230.072
MSTRG.1206|Solyc01g081280.3	3.26973	2.9408	2.01737	6.12334	10.4937	11.278
MSTRG.1202|Solyc01g081175.1	0	0	0	0	4.72216	0
MSTRG.1202|Solyc01g081177.1	10930.7	10072.2	11113.7	2782.72	2664.35	2763.68
MSTRG.1202|Solyc01g081190.3	273.022	286.728	165.424	11.5663	19.4133	29.8867
MSTRG.1203|Solyc01g081200.3	959.665	926.352	946.147	970.209	820.607	984.007
MSTRG.1205|Solyc01g081297.1	940.047	1120.44	1030.88	1359.38	1187.36	1322.35
MSTRG.1208|Solyc01g081300.3	1392.9	1589.5	1981.06	1313.8	1310.14	1386.63
Solyc01g081340.3|Solyc01g081340.3	67.0294	98.5168	36.3127	5.44296	20.4627	12.9697
MSTRG.1210|Solyc01g081380.3	732.419	708.733	762.566	1341.01	1433.44	1257.5
MSTRG.1212|Solyc01g081330.3	1930.77	2373.23	2293.75	1461.44	1418.75	1373.66
MSTRG.1211|Solyc01g081310.3	2869.19	2849.64	3520.31	1045.05	936.562	1059.57
MSTRG.1212|Solyc01g081320.3	3287.71	3039.32	3522.33	490.547	564.561	558.262
MSTRG.1212|Solyc01g081325.1	1.63486	1.4704	0	0.680371	0.524685	0.563901
MSTRG.1209|Solyc01g081390.3	4750.92	5472.83	5356.12	4070.66	3810.26	4300.87
MSTRG.1213|Solyc01g081410.3	1067.57	1074.86	1359.71	1128.05	1148.53	959.759
MSTRG.1214|Solyc01g081400.3	80.1084	38.2304	56.4864	47.6259	56.6659	45.676
MSTRG.1222|Solyc01g081420.2	7472.96	7540.21	7666.01	7255.47	7961.56	6113.81
MSTRG.1223|Solyc01g081440.3	5010.86	5097.88	4109.38	9161.19	8079.09	8159.65
MSTRG.1222|Solyc01g081430.3	1.63486	1.4704	10.0869	1.36074	3.67279	2.2556
MSTRG.1215|Solyc01g081450.3	5301.86	6509.46	5408.57	10545.1	9598.58	10298.5
MSTRG.1216|Solyc01g081460.3	1051.22	1286.6	1418.21	268.746	325.304	240.786
MSTRG.1218|Solyc01g081470.3	4379.8	4520.01	3683.72	1181.8	1045.7	1271.6
MSTRG.1219|Solyc01g081480.3	22966.6	23314.7	23718.2	89.8089	44.0735	80.0739
MSTRG.1217|Solyc01g081490.3	36369.2	40287.5	40641.9	671.526	728.262	758.447
MSTRG.1220|Solyc01g081510.3	585.281	357.307	512.412	730.038	699.929	584.765
MSTRG.1221|Solyc01g081500.3	8406.47	8069.56	7764.86	8642.75	8785.84	8239.72
Solyc01g081530.2|Solyc01g081530.2	0	0	0	13.6074	23.6108	18.0448
MSTRG.1224|Solyc01g081520.3	5447.37	6159.51	5537.68	6463.52	6672.41	6978.27
Solyc01g081560.2|Solyc01g081560.2	155.312	197.034	181.563	168.052	165.8	204.132
MSTRG.1233|Solyc01g081535.1	0	0	22.1911	0	0	0
MSTRG.1234|Solyc01g081540.3	4991.24	4937.6	4075.09	17576	20955.4	19851.6
MSTRG.1234|Solyc01g081545.1	0	0	0	0	0.524685	0.563901
MSTRG.1227|Solyc01g081610.3	3294.25	2946.68	2842.47	1582.54	1517.91	1373.1
MSTRG.1228|Solyc01g081620.3	313.894	310.254	246.119	576.954	574.005	642.847
MSTRG.1229|Solyc01g081630.3	0	0	0	779.705	603.387	629.877
MSTRG.1230|Solyc01g081640.3	189.644	276.435	292.519	191.865	215.645	204.132
MSTRG.1225|Solyc01g081570.3	34194.8	37167.3	39736.1	9917.08	9881.38	10661.7
MSTRG.1238|Solyc01g073670.3	58.8551	48.5232	4.03474	5799.48	5385.89	5782.24
MSTRG.1235|Solyc01g073660.3	5623.93	5755.15	5626.45	1008.99	833.724	1044.91
MSTRG.1236|Solyc01g073680.3	6114.39	4846.44	5906.86	4727.9	4209.54	3951.82
MSTRG.1231|Solyc01g073640.3	100964	99729.9	109828	13665.2	11299.1	13004.7
MSTRG.1232|Solyc01g073650.3	23630.3	24260.1	25665	18697.9	17816.7	18616.6
MSTRG.1242|Solyc01g073695.1	655.581	677.854	423.648	5410.31	3020.61	6766.81
MSTRG.1243|Solyc01g073700.3	0	0	0	0	0	0
MSTRG.1239|Solyc01g073690.2	12237	12845.4	13911.8	11359.5	11286	12972
MSTRG.1241|Solyc01g073720.2	81.7432	122.043	104.903	2401.71	2272.93	2904.65
MSTRG.1240|Solyc01g073710.2	1320.97	1636.56	1517.06	2415.32	2367.38	2653.72
MSTRG.1244	57.2203	52.9344	12.1042	97.9734	47.2216	101.502
MSTRG.1245	50.6808	61.7568	82.7122	238.81	173.146	263.906
MSTRG.1246|Solyc01g073725.1	13.0789	5.8816	8.06948	18.37	25.7095	22.556
MSTRG.1246|Solyc01g073730.3	3196.16	3237.82	3518.29	3048.06	3071.5	3464.61
MSTRG.1247|Solyc01g073740.3	11373.8	12163.1	12743.7	18826.5	17993.5	20686.7
MSTRG.1249|Solyc01g073780.2	47.4111	45.5824	46.3995	753.17	918.723	952.429
MSTRG.1252|Solyc01g073820.3	13.0789	24.9968	6.05211	904.893	792.798	1110.88
MSTRG.1248|Solyc01g073770.2	874.652	658.739	750.462	690.576	742.429	670.478
MSTRG.1259|Solyc01g073890.3	9.80919	5.8816	0	329.299	334.749	419.542
MSTRG.1260|Solyc01g073880.2	17.9835	32.3488	8.06948	107.499	178.917	181.576
MSTRG.1256|Solyc01g073870.3	3725.86	3064.31	3572.76	3195.7	3080.95	3042.25
MSTRG.1257|Solyc01g073900.3	3809.23	3850.98	3233.84	4171.35	3959.79	3874
MSTRG.1255|Solyc01g073745.1	0	0	0	0	0	0
MSTRG.1255|Solyc01g073750.3	30607.9	28506.6	24331.5	18682.3	20174.6	15616.7
MSTRG.1255|Solyc01g073755.1	32.6973	13.2336	24.2084	17.6896	25.1849	12.9697
MSTRG.1258|Solyc01g073910.3	1764.02	1942.4	2007.28	1245.76	1334.8	1437.38
MSTRG.1261|Solyc01g073920.3	1363.48	1505.69	1436.37	1489.33	1647.51	1625.73
MSTRG.1262|Solyc01g073930.3	433.239	586.69	693.975	654.517	773.385	689.087
MSTRG.1263|Solyc01g073940.3	1422.33	1292.48	1295.15	951.158	779.681	950.173
MSTRG.1264|Solyc01g073950.3	2146.58	2029.15	1781.34	2562.96	2708.42	3009.54
MSTRG.1265	104.631	27.9376	76.6601	89.1286	112.807	78.9461
MSTRG.1266|Solyc01g073970.3	364.575	330.84	500.308	629.343	509.469	735.891
MSTRG.1267|Solyc01g073980.1	1.63486	0	0	0	0	0
MSTRG.1268|Solyc01g073960.3	4886.61	5255.21	5549.79	3153.52	3181.16	3120.63
MSTRG.1270|Solyc01g074020.3	531.331	699.91	718.184	633.425	757.644	695.29
MSTRG.1269|Solyc01g074010.3	4795.06	4821.44	4706.53	6568.3	6604.2	6700.27
MSTRG.1269|Solyc01g074000.3	8314.92	8813.58	7633.73	7890.26	7504.04	9336.51
Solyc01g074040.1|Solyc01g074040.1	6.53946	0	0	0	2.09874	0
MSTRG.1272|Solyc01g086640.2	387.463	419.064	286.467	6840.45	6925.31	7670.18
MSTRG.1274|Solyc01g086660.2	13.0789	29.408	0	342.907	386.692	490.03
MSTRG.1275|Solyc01g086670.3	27.7927	22.056	18.1563	233.367	231.911	316.912
MSTRG.1273|Solyc01g086650.3	3255.01	3784.81	3161.22	17821.6	15862.3	19184.5
MSTRG.1271|Solyc01g074030.3	31765.4	33292.8	35893.1	29260.7	32943.4	34986.7
MSTRG.1280|Solyc01g086700.3	37.6019	45.5824	28.2432	4.76259	4.72216	12.9697
MSTRG.1276|Solyc01g086680.3	29.4276	0	0	162.609	144.288	142.667
MSTRG.1277|Solyc01g086690.2	2370.55	2454.1	1944.75	965.446	895.112	1020.66
MSTRG.1278|Solyc01g086730.3	81.7432	29.408	42.3648	223.162	263.916	348.491
MSTRG.1281|Solyc01g086710.3	4361.82	4618.53	4518.91	6715.94	7076.94	6660.23
MSTRG.1282|Solyc01g086720.3	765.116	745.493	534.603	1999.61	1610.26	1682.68
MSTRG.1279|Solyc01g086740.3	5316.58	5161.1	4617.76	5019.09	5097.31	5346.34
MSTRG.1283	112.806	197.034	157.355	166.691	140.091	122.93
MSTRG.1285|Solyc01g086800.3	2332.95	2120.32	2283.66	4320.35	4226.33	4646.54
MSTRG.1284|Solyc01g086810.2	1876.82	1685.08	1268.93	1943.14	2483.86	2286.05
MSTRG.1289|Solyc01g086745.1	1.63486	0	0	2.04111	2.09874	0
MSTRG.1289|Solyc01g086750.3	22638	24166	21785.6	30770.4	32872.5	29431.7
Solyc01g086840.3|Solyc01g086840.3	150.408	122.043	173.494	2.72148	6.29621	0
MSTRG.1286|Solyc01g086820.3	4199.97	4380.32	3915.72	7901.82	7372.87	8102.13
MSTRG.1287|Solyc01g086845.1	0	0	0	0	0	0
MSTRG.1288|Solyc01g086850.3	640.867	670.502	455.926	1735.63	1816.46	2140.57
MSTRG.1290	0	0	0	31.297	54.0425	43.4204
MSTRG.1291|Solyc01g086860.3	2090.99	2417.34	2810.2	2351.36	2567.81	2505.41
MSTRG.1292|Solyc01g086870.3	8620.64	7246.13	7022.47	3955.67	4416.79	4156.51
MSTRG.1293|Solyc01g086890.3	24129	22455.9	20036.5	20964.9	22299.1	20564.9
MSTRG.1293|Solyc01g086893.1	0	0	0	0	0	0
MSTRG.1293|Solyc01g086895.1	0	0	0	0	0	0
MSTRG.1294|Solyc01g086900.3	3979.26	4324.45	4742.84	610.973	515.765	529.503
MSTRG.1295|Solyc01g086925.1	0	0	0	0	0	0
MSTRG.1295|Solyc01g086930.3	17133.4	15015.7	16873.3	2828.98	2942.43	3378.89
MSTRG.1296|Solyc01g086920.3	6948.17	6881.47	7726.53	430.675	453.327	559.954
MSTRG.1299|Solyc01g086950.3	7358.52	7504.92	7659.96	2839.19	2854.81	2781.72
MSTRG.1300|Solyc01g086953.1	13.0789	0	0	2.72148	0	0
MSTRG.1299|Solyc01g086957.1	6.53946	4.4112	4.03474	4.08222	3.67279	1.1278
MSTRG.1297	62.1248	20.5856	62.5385	123.147	91.2951	117.291
MSTRG.1298|Solyc01g086960.3	5960.72	6306.55	5545.75	15554	12767.1	18839.4
MSTRG.1301|Solyc01g086970.3	4373.26	3890.68	3705.91	7758.27	7594.81	7859.65
MSTRG.1304|Solyc01g086980.3	4412.5	4411.2	4654.07	3953.63	4317.1	3874
Solyc01g087010.3|Solyc01g087010.3	6.53946	0	0	55.7904	36.2032	15.2253
MSTRG.1303|Solyc01g087020.2	130.789	176.448	159.372	2513.29	2616.08	3452.77
MSTRG.1306|Solyc01g086995.1	76.8386	38.2304	48.4169	359.236	361.508	273.492
MSTRG.1305|Solyc01g087003.1	117.71	132.336	104.903	277.591	250.799	246.425
MSTRG.1305|Solyc01g087000.3	16.3486	39.7008	36.3127	71.4389	69.783	55.8262
MSTRG.1305|Solyc01g087007.1	19.6184	11.7632	14.1216	16.3289	19.938	12.4058
MSTRG.1302|Solyc01g086990.3	5700.77	5772.79	6322.44	5615.78	5739.52	5471.53
MSTRG.1308|Solyc01g087030.3	2967.28	3043.73	2729.5	2264.27	2380.49	2496.95
MSTRG.1309|Solyc01g087035.1	81.7432	67.6384	82.7122	41.5026	36.7279	54.6984
MSTRG.1311|Solyc01g087060.3	238.69	219.09	379.266	478.301	419.223	420.106
MSTRG.1310|Solyc01g087070.3	122.615	244.086	96.8338	674.928	910.328	859.385
Solyc01g087095.1|Solyc01g087095.1	75.2038	29.408	72.6253	79.6034	61.3881	43.9843
MSTRG.1313|Solyc01g087090.3	0	0	0	0	1.04937	2.2556
MSTRG.1312|Solyc01g087080.3	2077.91	1746.84	2011.32	2482.67	2370	2724.77
MSTRG.1307|Solyc01g087040.2	53393	50173	53099.2	224.522	296.971	256.011
MSTRG.1314|Solyc01g087130.3	78.4735	57.3456	26.2258	525.246	346.816	515.969
MSTRG.1316|Solyc01g087140.3	104.631	147.04	78.6774	2229.57	2350.06	2192.45
MSTRG.1315|Solyc01g087120.3	28410.7	28196.4	28658.8	30030.2	27031.7	31962.5
MSTRG.1320|Solyc01g087160.2	0	0	0	8.84482	1.04937	0
MSTRG.1318|Solyc01g087150.3	256.674	266.142	135.164	4433.29	4976.11	4961.2
MSTRG.1319|Solyc01g087170.3	15822.2	14734.9	14034.8	23468.7	22821.7	22345.1
MSTRG.1321|Solyc01g087200.3	1252.31	1086.63	1337.52	299.363	203.053	133.081
MSTRG.1317|Solyc01g087180.3	14.7138	10.2928	0	96.6126	35.1539	54.6984
MSTRG.1322|Solyc01g087190.3	12634.2	13583.6	13695.9	1013.75	927.642	880.813
MSTRG.1324|Solyc01g087230.3	3912.23	3859.8	3439.62	2703.79	2382.59	2648.08
MSTRG.1324|Solyc01g087235.1	50.6808	36.76	62.5385	48.3063	31.4811	23.6838
MSTRG.1325|Solyc01g087240.3	2769.46	2287.94	2209.02	3552.9	3562.61	3232.84
MSTRG.1323|Solyc01g087210.3	69470.3	73947.9	66557.1	69028.4	75523.1	72668.2
MSTRG.1326|Solyc01g087250.3	4862.09	4556.77	4845.72	2802.45	2947.68	2791.31
MSTRG.1328|Solyc01g087260.3	92078.8	98103.6	96234.6	3965.2	3447.7	3927.01
MSTRG.1328|Solyc01g087270.3	0	0	0	0	0	0
MSTRG.1327|Solyc01g087290.3	12284.4	13549.7	13770.6	1383.19	1339.52	1179.68
MSTRG.1329|Solyc01g087300.3	2583.09	2514.38	2443.04	1589.35	1752.97	1603.17
MSTRG.1330|Solyc01g087320.3	949.856	820.483	839.226	3550.17	3643.41	3245.25
MSTRG.1331|Solyc01g087340.3	0	0	0	0	0	0
MSTRG.1331|Solyc01g087350.3	0	0	0	0	0	0
MSTRG.1331|Solyc01g087336.1	1180.37	1510.1	1204.37	812.363	797.52	817.656
MSTRG.1331|Solyc01g087332.1	31.0624	33.8192	76.6601	5.44296	28.8576	11.278
MSTRG.1331|Solyc01g087330.3	1.63486	2.9408	2.01737	0.680371	1.57405	0.563901
MSTRG.1332|Solyc01g087360.2	0	0	0	0.680371	0	0
MSTRG.1332|Solyc01g087385.1	2028.87	1521.86	270.328	2105.07	2350.06	2010.87
MSTRG.1332|Solyc01g087380.3	0	0	0	0.680371	1.04937	0.563901
MSTRG.1332|Solyc01g087410.3	3840.3	3384.86	5166.49	6376.43	6996.67	5640.7
MSTRG.1332|Solyc01g087400.3	0	0	0	2.04111	0	8.45851
MSTRG.1332|Solyc01g087415.1	1.63486	1.4704	2.01737	0.680371	0.524685	0.563901
MSTRG.1333|Solyc01g087420.3	4639.74	4668.52	4811.43	2986.83	3334.37	2517.25
MSTRG.1334|Solyc01g087430.3	5916.57	6088.93	6201.4	4433.98	4132.94	4166.1
MSTRG.1335|Solyc01g087440.3	4.90459	2.9408	0	0	2.09874	16.3531
MSTRG.1335|Solyc01g087450.3	2875.73	2964.33	2483.38	1813.87	2145.43	2102.79
MSTRG.1337|Solyc01g087490.3	5525.84	5738.97	6157.01	10104.2	9970.58	9716.01
MSTRG.1337|Solyc01g087470.3	0	0	0	0	0	0
MSTRG.1337|Solyc01g087480.1	0	0	0	0	0	0
MSTRG.1338|Solyc01g087500.3	3711.14	4239.16	3703.89	15134.2	17823.5	16826.8
MSTRG.1336|Solyc01g087520.3	23048.3	24935	27958.7	1095.4	1112.86	1039.27
MSTRG.1339|Solyc01g087530.3	3137.3	2970.21	2735.55	4670.74	4601.48	4395.04
MSTRG.1340|Solyc01g087540.3	5558.54	5803.67	5939.14	14715.7	14443.5	14076.1
MSTRG.1341|Solyc01g087550.3	1916.06	1996.8	2071.84	2327.55	2332.22	2692.63
MSTRG.1344|Solyc01g087580.3	45.7762	36.76	0	359.236	225.09	671.042
MSTRG.1342|Solyc01g087565.1	0	0	0	1.36074	0	0
MSTRG.1343|Solyc01g087570.2	902.445	1193.96	1236.65	1828.16	1898.83	2553.34
MSTRG.1346|Solyc01g087590.3	374.384	364.659	270.328	567.429	755.546	567.848
MSTRG.1345|Solyc01g087560.3	12274.6	13755.6	12657	12829.1	12845.3	14920.3
MSTRG.1347|Solyc01g087600.3	3379.26	3226.06	3342.78	4091.75	4566.85	4522.49
MSTRG.1348|Solyc01g087610.3	4083.89	4123	3857.21	4763.96	4707.99	4444.1
MSTRG.1349|Solyc01g087620.3	9964.5	9667.88	12749.8	12438.5	12150.1	13234.2
MSTRG.1350|Solyc01g087630.2	27.7927	55.8752	84.7296	3.40185	1.57405	3.38341
MSTRG.1350|Solyc01g087640.3	2720.41	3040.79	2719.42	1878.5	1964.94	1990.57
MSTRG.1354|Solyc01g087660.2	0	1.4704	2.01737	0.680371	0.524685	0.563901
MSTRG.1352|Solyc01g087650.3	5169.44	4862.61	4791.25	4036.64	4067.88	4105.2
MSTRG.1353|Solyc01g087670.3	4173.81	4446.49	4071.05	6734.31	7001.91	6547.45
MSTRG.1351|Solyc01g087680.3	5820.12	6225.67	6576.63	476.259	437.587	374.994
MSTRG.1355|Solyc01g087690.2	2552.02	3255.47	3572.76	14.2878	9.96901	7.33071
MSTRG.1364|Solyc01g087710.2	4543.29	6096.28	7908.09	8.84482	3.14811	0
MSTRG.1364|Solyc01g087720.3	7899.66	6077.16	5709.16	4405.4	5041.17	4408.58
MSTRG.1356|Solyc01g087730.3	117993	119288	133738	2249.99	2075.13	2192.45
MSTRG.1358|Solyc01g087800.2	2086.09	1901.23	1851.95	8.16445	16.2652	3.38341
MSTRG.1363|Solyc01g087810.2	714.436	433.768	647.576	14.9682	27.8083	24.2477
MSTRG.1365|Solyc01g087860.2	205.993	144.099	143.233	329.98	279.657	287.589
MSTRG.1367|Solyc01g087820.2	940.047	899.885	1297.17	6664.91	6067.45	5319.84
MSTRG.1367|Solyc01g087850.2	2117.15	2104.14	2146.48	18348.2	18985.7	19614.2
MSTRG.1368|Solyc01g087830.1	6.53946	17.6448	14.1216	192.545	136.418	131.389
MSTRG.1369|Solyc01g087840.3	16.3486	13.2336	18.1563	502.114	529.931	494.541
MSTRG.1366|Solyc01g087870.3	738.959	852.832	732.305	2521.45	2641.26	2630.03
MSTRG.1370|Solyc01g087880.3	546.045	688.147	976.407	940.272	920.821	1186.45
MSTRG.1371|Solyc01g087890.3	4311.14	3986.25	3802.74	1653.98	1510.04	1554.11
MSTRG.1360|Solyc01g087750.3	94225.4	95176.1	102490	27.2148	28.8576	42.8565
Solyc01g087775.1|Solyc01g087775.1	0	0	585.037	0	0	0
MSTRG.1359|Solyc01g087740.1	451.223	410.242	415.578	1181.8	1200.48	1189.83
MSTRG.1357|Solyc01g087770.3	1082.28	1126.33	0	0	0	0
MSTRG.1357|Solyc01g087760.2	81.7432	94.1056	298.571	0	0	0
MSTRG.1361|Solyc01g087790.2	2934.58	2736.41	2798.09	6.80371	6.29621	6.20291
MSTRG.1361|Solyc01g087780.2	10373.2	8337.17	8422.52	4.08222	0	1.1278
MSTRG.1362|Solyc01g087785.1	22.8881	13.2336	0	0	0	0
MSTRG.1372|Solyc01g087900.3	6900.76	6987.34	7700.3	7742.62	7566.48	8002.88
Solyc01g087940.2|Solyc01g087940.2	11.4441	10.2928	6.05211	0	0	0
MSTRG.1374|Solyc01g087910.3	1538.41	1380.71	1363.74	1117.85	1257.14	1172.91
MSTRG.1375|Solyc01g087920.1	0	0	0	0	0	0
MSTRG.1376|Solyc01g087980.3	155.312	113.221	36.3127	6705.73	3545.29	9056.81
MSTRG.1377|Solyc01g087990.3	116.075	313.195	238.05	33.3382	14.6912	195.674
Solyc01g087950.3|Solyc01g087950.3	0	0	0	8.16445	0	0
Solyc01g087960.2|Solyc01g087960.2	0	29.408	72.6253	9.52519	11.0184	7.33071
MSTRG.1373|Solyc01g087970.3	6750.35	7669.61	7286.74	1450.55	1474.36	1546.22
Solyc01g088010.1|Solyc01g088010.1	4.90459	0	6.05211	2.04111	0	0
MSTRG.1379|Solyc01g087995.1	0	0	0	0	0	0
MSTRG.1379|Solyc01g088000.3	6129.11	6590.33	6479.79	2171.74	2296.02	2207.67
MSTRG.1379|Solyc01g088005.1	8.17432	19.1152	6.05211	8.16445	11.0184	8.45851
MSTRG.1380|Solyc01g088030.3	479.015	511.699	655.645	131.992	112.282	138.72
MSTRG.1381|Solyc01g088040.3	5301.86	5678.68	5487.25	6557.41	6286.77	6871.13
MSTRG.1378|Solyc01g088020.3	32801.9	33888.3	31097.8	35401	36996.6	35371.8
MSTRG.1383|Solyc01g088060.3	884.462	1007.22	1178.14	530.689	602.862	546.42
MSTRG.1382|Solyc01g088050.3	10038.1	10654.5	9519.97	1568.25	1688.43	1916.7
MSTRG.1385|Solyc01g088080.3	13206.4	14790.8	14597.7	22302.5	22045.7	23269.4
MSTRG.1384|Solyc01g088090.3	14587.9	15605.4	15489.4	1216.5	1152.21	1011.64
Solyc01g088130.2|Solyc01g088130.2	47.4111	101.458	74.6427	70.7585	52.9931	36.6536
MSTRG.1386|Solyc01g088140.3	1186.91	1105.74	1174.11	1200.85	1236.68	1268.78
MSTRG.1387|Solyc01g088100.3	16113.2	15898	15505.5	21201.7	21461.7	21966.8
MSTRG.1388|Solyc01g088150.3	2123.69	2002.68	1983.08	2530.3	2688.48	2756.91
MSTRG.1389|Solyc01g088160.3	320.433	451.413	306.64	492.588	430.766	718.41
MSTRG.1390|Solyc01g088170.4	12336.7	14065.8	14341.5	5226.61	5756.31	5117.96
MSTRG.1392|Solyc01g088180.2	0	0	0	1.36074	1.04937	1.6917
MSTRG.1392|Solyc01g088230.3	0	0	0	38.1008	77.6533	48.4955
MSTRG.1392|Solyc01g088200.3	0	0	10.0869	37.4204	92.8692	19.1726
MSTRG.1392|Solyc01g088240.3	0	0	0	0	0	0
MSTRG.1392|Solyc01g088220.2	2375.46	2620.25	2039.56	7046.6	8194.52	7206.65
MSTRG.1392|Solyc01g088245.1	238.69	45.5824	207.789	1.36074	5.77153	1.1278
Solyc01g088270.3|Solyc01g088270.3	0	8.8224	6.05211	0	0	0
Solyc01g088260.3|Solyc01g088260.3	6.53946	22.056	28.2432	0	0	0
MSTRG.1391|Solyc01g088250.3	3583.62	3190.77	2574.16	393.254	504.222	524.992
MSTRG.1393|Solyc01g088300.3	786.37	869.006	667.75	0	6.29621	0
MSTRG.1394|Solyc01g088310.3	2225.05	2236.48	2158.59	2096.9	1952.35	2333.99
Solyc01g088320.2|Solyc01g088320.2	4.90459	17.6448	10.0869	36.74	41.4501	17.4809
Solyc01g088340.2|Solyc01g088340.2	0	0	0	0	0	10.7141
Solyc01g088327.1|Solyc01g088327.1	9.80919	10.2928	6.05211	40.1419	23.6108	32.7063
MSTRG.1396|Solyc01g088360.3	0	0	0	0	0	0
MSTRG.1395|Solyc01g088350.3	1482.82	1729.19	1579.6	1813.87	1829.57	1972.53
MSTRG.1397|Solyc01g088390.3	1425.6	1449.81	1394	1471.64	1528.93	1417.65
Solyc01g088420.3|Solyc01g088420.3	31.0624	35.2896	16.139	4.76259	8.91964	5.63901
MSTRG.1398|Solyc01g088410.3	0	0	0	0	0	0
MSTRG.1398|Solyc01g088400.3	1661.02	1341	1266.91	870.194	834.248	970.473
MSTRG.1402|Solyc01g088440.2	312.259	336.722	211.824	550.42	489.531	670.478
MSTRG.1403|Solyc01g088430.3	2061.56	1949.75	1149.9	74.1604	48.271	66.5403
MSTRG.1401|Solyc01g088450.2	358.035	427.886	552.76	326.578	359.409	395.858
MSTRG.1399|Solyc01g088370.3	27787.8	29818.2	29264	33281.7	34119.2	34832.7
MSTRG.1400|Solyc01g088380.2	3490.44	3039.32	3268.14	1432.86	1480.13	1369.15
MSTRG.1404|Solyc01g088500.3	32.6973	64.6976	64.5559	348.35	399.285	426.873
MSTRG.1407|Solyc01g088470.3	0	0	2.01737	0.680371	0.524685	0.563901
MSTRG.1407|Solyc01g088460.3	1904.62	2349.7	2539.87	106.818	94.9679	100.938
MSTRG.1408|Solyc01g088480.3	12650.6	12877.8	11854.1	10915.2	9787.99	11913.5
MSTRG.1406|Solyc01g088530.2	1523.69	1661.55	1587.67	1592.07	1310.66	1567.64
MSTRG.1405|Solyc01g088505.1	19786.8	20178.3	20532.8	12124.2	12811.7	13753
MSTRG.1405|Solyc01g088520.3	21.2532	26.4672	72.6253	14.9682	16.2652	18.0448
MSTRG.1409|Solyc01g088550.3	8336.17	7052.04	7593.38	2196.24	2630.24	2567.44
MSTRG.1410|Solyc01g088560.3	7783.59	8632.72	7926.25	6822.76	7018.18	7722.06
MSTRG.1412|Solyc01g088590.4	230.516	123.514	94.8164	436.118	459.624	356.949
MSTRG.1411|Solyc01g088570.3	5421.21	6031.58	6233.67	4717.69	4694.88	5632.81
MSTRG.1413|Solyc01g088620.3	264.848	244.086	326.814	396.656	339.996	371.047
MSTRG.1414|Solyc01g088630.2	307.354	169.096	361.109	280.993	357.835	317.476
MSTRG.1419|Solyc01g088640.3	1739.5	1371.88	1535.22	2221.41	2052.57	1785.31
MSTRG.1417|Solyc01g088650.3	990.728	1104.27	742.392	3215.43	3088.29	2791.87
MSTRG.1418|Solyc01g088660.3	1356.94	1291.01	1077.28	3848.18	3593.56	3523.25
MSTRG.1415|Solyc01g088600.3	7075.69	8076.91	8644.43	915.779	983.783	909.008
MSTRG.1416|Solyc01g088610.3	25860.3	30437.3	33181.7	3868.59	3317.58	3905.58
MSTRG.1422|Solyc01g088695.1	0	0	0	0.680371	0	0
MSTRG.1421|Solyc01g088690.3	1334.05	1374.82	1325.41	2581.33	2397.28	2835.86
MSTRG.1420|Solyc01g088670.2	264.848	142.629	108.938	57.8315	13.6418	20.3004
MSTRG.1423|Solyc01g088680.3	99.7267	85.2832	14.1216	484.424	364.131	326.499
MSTRG.1424|Solyc01g088710.3	2012.52	2102.67	2017.37	2405.79	2453.95	2515
MSTRG.1425|Solyc01g088700.3	37073.8	36538	34622.1	35145.9	37314	32153.6
MSTRG.1426|Solyc01g088750.3	349.861	529.344	581.003	450.405	401.908	311.837
MSTRG.1430|Solyc01g088740.3	4629.94	4565.59	4563.29	5184.42	5076.32	5339.01
MSTRG.1429|Solyc01g088720.3	3918.77	4018.6	4085.18	3218.83	3200.58	3036.04
MSTRG.1430|Solyc01g088730.3	29.4276	19.1152	36.3127	89.1286	12.0677	18.6087
MSTRG.1427|Solyc01g088760.3	1433.78	1455.7	1555.39	291.879	256.571	237.402
MSTRG.1428|Solyc01g088770.3	1291.54	1226.31	1549.34	930.067	916.624	964.271
Solyc01g089840.2|Solyc01g089840.2	17.9835	4.4112	6.05211	0	0	0
MSTRG.1431|Solyc01g088820.2	503.538	502.877	524.516	1013.07	951.778	1092.28
MSTRG.1435|Solyc01g088790.2	0	0	0	0	3.14811	22.556
MSTRG.1435|Solyc01g088800.3	8898.57	8600.37	8567.77	9520.43	10037.2	9267.15
MSTRG.1435|Solyc01g088780.3	241.96	236.734	234.015	506.196	522.586	604.502
MSTRG.1435|Solyc01g088810.3	1.63486	1.4704	0	2.04111	1.57405	1.1278
MSTRG.1433|Solyc01g089850.3	4106.78	4222.99	5596.19	1211.06	1149.58	1333.63
MSTRG.1437|Solyc01g089880.3	454.492	326.429	423.648	170.773	170.522	107.705
MSTRG.1439|Solyc01g089930.2	0	0	8.06948	29.9363	33.5798	38.9092
MSTRG.1438|Solyc01g089920.3	16.3486	0	24.2084	0	0	2.2556
Solyc01g089910.3|Solyc01g089910.3	215.802	148.51	179.546	8.84482	6.29621	20.3004
MSTRG.1434|Solyc01g089855.1	0	0	10.0869	0	0	9.58632
MSTRG.1434|Solyc01g089860.2	1028.33	1217.49	1168.06	2296.25	2185.31	2108.43
MSTRG.1436|Solyc01g089870.3	11789	13939.4	14038.9	830.733	770.237	777.619
MSTRG.1442|Solyc01g089890.3	106.266	132.336	84.7296	819.847	418.174	579.126
MSTRG.1442|Solyc01g089900.3	3.26973	1.4704	0	0	0.524685	0.563901
MSTRG.1442|Solyc01g089903.1	951.491	963.112	1055.08	625.261	1018.94	919.722
MSTRG.1442|Solyc01g089907.1	9.80919	4.4112	4.03474	2.72148	1.04937	2.8195
Solyc01g089950.3|Solyc01g089950.3	349.861	369.07	328.831	231.326	256.046	237.402
Solyc01g089960.3|Solyc01g089960.3	174.93	138.218	119.025	97.9734	65.5856	72.7432
MSTRG.1440|Solyc01g089970.3	29924.6	31843	30980.8	38257.9	36313.9	40079.8
Solyc01g090030.2|Solyc01g090030.2	6.53946	0	0	0	2.09874	0
Solyc01g089990.2|Solyc01g089990.2	3.26973	0	0	7.48408	4.72216	12.4058
Solyc01g090100.2|Solyc01g090100.2	0	0	0	2.04111	0	3.38341
Solyc01g090060.1|Solyc01g090060.1	0	0	0	0	0	0
Solyc01g090070.2|Solyc01g090070.2	0	0	0	0	0	0
Solyc01g090040.3|Solyc01g090040.3	122.615	83.8128	48.4169	389.852	320.582	311.837
Solyc01g090050.3|Solyc01g090050.3	35.967	0	0	45.5848	40.9254	60.9013
Solyc01g090130.2|Solyc01g090130.2	0	0	0	25.1737	5.77153	15.7892
MSTRG.1443|Solyc01g090120.3	233.786	383.774	322.779	19626.7	21159.5	21038
MSTRG.1441|Solyc01g089980.3	7443.54	7018.22	6990.19	6094.76	6081.09	5579.8
MSTRG.1444|Solyc01g090160.3	37.6019	23.5264	38.33	46.2652	48.271	49.0594
MSTRG.1445|Solyc01g090170.3	7464.79	7159.38	7863.71	5088.49	5182.83	4923.98
MSTRG.1446|Solyc01g090180.3	1368.38	1592.44	1498.91	1047.77	925.543	913.52
MSTRG.1447|Solyc01g090190.3	48658.5	48964.3	49649.5	30298.9	29634.7	31827.7
MSTRG.1449|Solyc01g090220.3	0	0	0	0.680371	0.524685	0.563901
MSTRG.1448|Solyc01g090210.3	71.934	135.277	167.442	532.73	509.469	411.084
MSTRG.1450|Solyc01g090225.1	3027.77	2896.69	2798.09	1777.81	1993.8	1907.11
MSTRG.1451|Solyc01g090240.3	1186.91	1243.96	1133.76	2160.18	2297.59	2251.09
MSTRG.1452|Solyc01g090230.3	2856.11	2304.12	2358.31	6110.41	6379.64	6027.54
MSTRG.1453|Solyc01g090200.3	24434.7	27808.2	26217.7	4084.95	3633.96	3692.99
MSTRG.1454|Solyc01g090270.3	10345.4	10444.3	9961.78	9257.12	9027.2	8811.52
MSTRG.1455|Solyc01g090250.3	2202.16	2289.41	2293.75	1911.16	2103.46	1752.04
MSTRG.1455|Solyc01g090260.4	9.80919	7.352	6.05211	4.08222	6.8209	2.2556
MSTRG.1456|Solyc01g090280.3	3255.01	3518.67	3373.04	2625.55	2554.69	2701.65
MSTRG.1457|Solyc01g090290.3	3099.7	3012.85	3350.85	3799.87	3507.52	3881.89
MSTRG.1461|Solyc01g090400.3	0	0	22.1911	168.732	120.153	161.276
MSTRG.1461|Solyc01g090390.1	846.86	717.555	601.176	1166.84	1135.94	1161.64
MSTRG.1461|Solyc01g090380.3	253.404	101.458	96.8338	59.1922	19.938	37.7814
MSTRG.1460|Solyc01g090340.2	16853.8	16931.7	21418.4	2633.71	1872.07	2030.61
MSTRG.1464|Solyc01g090425.1	0	0	0	0	0	0
MSTRG.1463|Solyc01g090410.3	207.628	341.133	270.328	53.0689	64.0115	54.1345
MSTRG.1464|Solyc01g090420.3	7095.31	7707.84	6772.31	3900.56	4370.1	3767.99
MSTRG.1462|Solyc01g090430.3	2516.06	2371.76	2178.76	1598.87	1568.28	1672.53
MSTRG.1465|Solyc01g090440.2	1410.89	1449.81	1394	1719.3	1694.21	1684.94
MSTRG.1467|Solyc01g090460.3	68.6643	114.691	135.164	375.565	320.582	382.889
MSTRG.1466|Solyc01g090450.3	861.573	867.536	1022.81	1097.44	910.852	1041.53
MSTRG.1469|Solyc01g090510.2	73.5689	197.034	82.7122	225.203	208.3	257.703
MSTRG.1470|Solyc01g090515.1	31.0624	32.3488	50.4343	55.7904	71.8818	59.2096
Solyc01g090530.2|Solyc01g090530.2	58.8551	52.9344	22.1911	21.7719	14.6912	18.6087
MSTRG.1473|Solyc01g090470.3	2329.68	2987.85	2630.65	3203.87	3027.95	2984.73
MSTRG.1474|Solyc01g090480.3	3964.55	3965.67	3659.51	3501.87	3717.39	3606.15
MSTRG.1468|Solyc01g090500.3	2113.88	2201.19	2340.15	2684.06	2449.23	2741.69
MSTRG.1471|Solyc01g090560.3	330.243	295.55	296.553	1654.66	1316.96	1428.92
MSTRG.1472|Solyc01g090550.3	1074.11	1211.61	1208.4	2437.09	2309.14	2331.73
MSTRG.1476|Solyc01g090610.3	11.4441	19.1152	0	30290.8	25710.6	29483
Solyc01g090660.3|Solyc01g090660.3	6.53946	20.5856	0	26.5345	28.333	46.8038
MSTRG.1477|Solyc01g090630.3	0	0	0	1688.68	1629.15	1702.42
MSTRG.1478|Solyc01g090640.3	380.923	335.251	353.04	5029.98	4612.5	4444.67
MSTRG.1478|Solyc01g090645.1	21.2532	39.7008	28.2432	16.3289	23.0861	20.8643
MSTRG.1475|Solyc01g090590.3	1544.95	1665.96	1500.92	1785.97	1685.81	1655.61
MSTRG.1479|Solyc01g090710.3	562.393	464.646	455.926	662.681	524.685	585.329
MSTRG.1480|Solyc01g090720.3	1023.43	946.938	917.904	1054.57	1044.12	1154.87
Solyc01g090730.3|Solyc01g090730.3	284.466	272.024	248.137	0	8.39495	5.63901
Solyc01g090740.3|Solyc01g090740.3	344.956	342.603	238.05	144.919	78.7027	109.961
MSTRG.1482|Solyc01g090690.3	14838	14742.2	14208.3	17914.2	18933.2	18525.3
MSTRG.1482|Solyc01g090670.3	2086.09	2970.21	2767.83	1405.65	1464.92	1029.12
MSTRG.1483|Solyc01g090680.3	536.235	608.746	833.174	159.887	163.702	117.291
MSTRG.1484|Solyc01g090700.3	2277.37	2249.71	2120.26	2230.25	2417.75	2224.59
MSTRG.1485|Solyc01g090760.3	376.019	454.354	294.536	979.053	1046.22	1303.74
MSTRG.1481|Solyc01g090750.3	8944.34	8790.05	8581.89	14324.5	14767.2	15370.2
MSTRG.1486|Solyc01g090770.3	2993.44	3106.96	3046.23	3399.13	3307.61	3762.35
MSTRG.1488|Solyc01g090780.3	19031.5	17605.1	17313.1	17529.1	19770.1	14429.1
MSTRG.1489|Solyc01g090800.3	830.511	773.43	798.879	557.904	564.561	874.046
MSTRG.1491|Solyc01g090840.3	225.611	230.853	193.668	295.961	281.756	373.866
MSTRG.1492|Solyc01g090850.3	1925.87	1849.76	1924.57	1754.68	1873.12	1894.14
MSTRG.1487|Solyc01g090790.3	32872.2	29441.8	29964	143.558	149.01	125.186
Solyc01g090890.3|Solyc01g090890.3	49.0459	33.8192	34.2953	72.1193	16.2652	37.2175
MSTRG.1493|Solyc01g090860.3	7440.27	6500.64	6269.99	4698.64	5090.49	4323.43
MSTRG.1494|Solyc01g090880.3	6436.46	6899.12	7082.99	1118.53	974.339	1013.89
MSTRG.1495|Solyc01g090870.1	1.63486	1.4704	2.01737	5.44296	4.72216	5.07511
MSTRG.1500|Solyc01g090925.1	0	0	0	0	0	0
MSTRG.1499|Solyc01g090900.3	2509.52	2455.57	2723.45	619.818	608.634	601.118
MSTRG.1500|Solyc01g090920.3	3691.52	3555.43	3322.61	1775.77	1648.03	1663.51
MSTRG.1501|Solyc01g090910.3	2704.07	2617.31	2358.31	6567.62	6124.12	5914.19
MSTRG.1496|Solyc01g090940.3	6722.56	7337.3	7105.18	1437.62	1602.39	1690.57
MSTRG.1497|Solyc01g090950.3	8712.19	8304.82	7807.22	5864.79	6481.95	6211.93
Solyc01g091000.3|Solyc01g091000.3	11.4441	10.2928	26.2258	102.056	72.4065	108.833
Solyc01g091010.3|Solyc01g091010.3	124.25	48.5232	92.799	2.72148	0	0
MSTRG.1502|Solyc01g090990.3	1692.08	1518.92	1517.06	2803.13	2947.68	2906.91
Solyc01g090960.2|Solyc01g090960.2	11.4441	0	0	20.4111	16.7899	12.4058
MSTRG.1498|Solyc01g090970.3	49685.2	49521.6	59478.1	28.5756	45.1229	29.3228
MSTRG.1503|Solyc01g091020.3	2571.64	2909.92	3479.96	2875.25	2797.09	2887.74
MSTRG.1504|Solyc01g091030.3	1249.04	1201.32	1157.97	350.391	306.94	240.222
MSTRG.1505|Solyc01g091040.3	1600.53	1773.3	1690.56	2554.11	2628.67	2814.99
MSTRG.1506|Solyc01g091050.3	1783.64	2310	1389.97	900.811	646.411	632.133
MSTRG.1511|Solyc01g091070.3	3830.49	4431.79	4333.31	6313.84	5940.48	6177.53
MSTRG.1512|Solyc01g091080.3	3833.76	3609.83	3326.64	4611.55	4843.36	4818.53
MSTRG.1512|Solyc01g091090.3	1.63486	1.4704	0	0	0	0
MSTRG.1510|Solyc01g091120.3	6550.9	6358.01	6019.83	8523	8858.77	8253.25
MSTRG.1513|Solyc01g091160.4	420.16	488.173	421.63	1609.08	1675.32	1555.8
MSTRG.1515|Solyc01g091140.3	243.595	154.392	100.869	489.186	585.023	509.766
MSTRG.1514|Solyc01g091130.3	1898.08	1918.87	2130.34	472.858	476.938	470.293
MSTRG.1515|Solyc01g091145.1	6.53946	0	0	0.680371	1.57405	0.563901
Solyc01g091180.3|Solyc01g091180.3	67.0294	74.9904	14.1216	234.728	242.404	181.012
MSTRG.1517|Solyc01g091165.1	0	0	0	0	0	0
MSTRG.1516|Solyc01g091170.3	488.824	204.386	211.824	12.927	9.96901	12.4058
MSTRG.1518|Solyc01g091190.3	12537.8	14245.2	12398.8	21047.3	18782.1	21298
MSTRG.1519|Solyc01g091200.3	3967.82	4056.83	3665.56	4787.77	4440.4	4986.01
MSTRG.1520|Solyc01g091230.3	1840.86	2126.2	2243.32	1602.95	1510.57	1546.78
MSTRG.1522|Solyc01g091210.3	9696.38	10404.6	11016.9	11177.1	10228.2	9087.83
MSTRG.1522|Solyc01g091220.3	1231.05	1379.24	936.06	1519.95	1458.1	3811.41
MSTRG.1521|Solyc01g091240.3	2176	2637.9	2428.91	128.59	199.38	192.854
MSTRG.1523|Solyc01g091260.3	1137.87	1141.03	1525.13	593.964	629.097	535.706
MSTRG.1527|Solyc01g091290.3	0	4.4112	0	0.680371	0.524685	0.563901
MSTRG.1527|Solyc01g091300.3	44.1413	70.5792	30.2606	691.257	801.193	762.958
MSTRG.1524|Solyc01g091280.3	2489.9	2543.79	2344.18	4263.88	3811.31	3989.04
MSTRG.1524|Solyc01g091270.3	184.74	170.566	18.1563	74.1604	204.627	45.676
MSTRG.1525|Solyc01g091310.3	2491.53	2771.7	2660.91	4109.44	4120.87	4384.33
MSTRG.1528|Solyc01g091330.3	1605.44	1877.7	1841.86	851.144	948.105	912.392
MSTRG.1526|Solyc01g091320.3	22896.3	21445.8	23070.6	4352.33	3726.31	3594.3
MSTRG.1529|Solyc01g091340.3	2177.64	1889.46	1450.49	2388.1	2525.31	2646.39
[truncated: 34,878 more rows]

## Sheet: All_NLRs
	L1	L2	L3	R1	R2	R3
MSTRG.99|Solyc00g102400.3	32.6973	79.4016	24.2084	1133.5	1075.6	965.398
Solyc00g294230.2|Solyc00g294230.2	0	0	0	0	0	0
MSTRG.494|Solyc01g008800.2	1054.49	823.424	1045	2625.55	3050.52	2473.27
MSTRG.675|Solyc01g014840.3	212.532	205.856	278.397	3191.62	4753.64	3482.65
Solyc01g066020.2|Solyc01g066020.2	9.80919	10.2928	0	0	0	0
Solyc01g067165.1|Solyc01g067165.1	96.457	86.7536	54.469	310.249	341.57	286.462
MSTRG.1284|Solyc01g086810.2	1876.82	1685.08	1268.93	1943.14	2483.86	2286.05
MSTRG.1321|Solyc01g087200.3	1252.31	1086.63	1337.52	299.363	203.053	133.081
MSTRG.1462|Solyc01g090430.3	2516.06	2371.76	2178.76	1598.87	1568.28	1672.53
MSTRG.2103|Solyc01g113620.2	922.063	970.464	815.018	862.71	976.963	740.966
MSTRG.2201|Solyc01g102840.3	570.568	644.035	504.343	3413.42	5761.04	5310.26
MSTRG.2210|Solyc01g102880.2	408.716	301.432	244.102	16154	18510.3	17153.3
MSTRG.2205|Solyc01g102850.2	1549.85	1486.57	1379.88	55.7904	108.085	62.0291
MSTRG.2470|Solyc01g106410.2	0	0	0	0	0	6.20291
MSTRG.3074|Solyc02g027080.2	2638.67	3008.44	2828.35	4227.82	4654.48	4556.88
MSTRG.3111|Solyc02g032200.3	5081.16	5616.93	5138.24	5417.79	5473.51	4885.64
Solyc02g032650.3|Solyc02g032650.3	680.104	720.496	665.732	166.01	210.923	182.14
MSTRG.3149|Solyc02g036270.3	4427.21	4259.75	4339.36	2336.39	2629.72	2364.44
MSTRG.3820|Solyc02g073574.1	0	0	0	0	0	0
MSTRG.3664|Solyc02g070410.2	11.4441	0	0	317.053	352.588	320.296
Solyc02g070730.1|Solyc02g070730.1	34.3322	16.1744	22.1911	34.0185	28.333	16.3531
MSTRG.4227|Solyc02g082050.3	1459.93	1289.54	982.459	515.041	562.462	482.699
MSTRG.4405|Solyc02g084450.3	2267.56	2051.21	2227.18	938.911	968.043	731.38
MSTRG.4443|Solyc02g084890.2	805.988	782.253	1091.4	2879.33	3494.92	4420.98
MSTRG.4855|Solyc02g090380.3	2561.83	2536.44	2687.14	3630.46	5079.47	4540.53
MSTRG.5251|Solyc03g005660.3	214.167	282.317	292.519	6381.88	6936.33	6442.57
MSTRG.5252|Solyc03g005670.3	24.523	58.816	0	2485.39	2709.47	2496.95
MSTRG.5777|Solyc03g046207.1	1178.74	1279.25	1226.56	1354.62	1666.92	1337.57
MSTRG.5967|Solyc03g078300.2	21.2532	108.81	66.5732	23.1326	75.0299	41.7287
MSTRG.7465|Solyc04g005540.3	3168.37	3303.99	3619.16	5692.66	6281.52	4561.39
MSTRG.7466|Solyc04g005550.2	1669.2	2235.01	1958.87	84.366	171.572	122.93
MSTRG.7501|Solyc04g007050.3	14.7138	14.704	0	31201.8	23106.6	25870.6
MSTRG.7502|Solyc04g007060.3	3264.82	3333.4	3324.63	24577	20867.8	21654.9
MSTRG.7503|Solyc04g007070.3	4172.17	3631.89	3788.62	16352.7	14693.3	14601.1
MSTRG.7523|Solyc04g007320.2	217.437	157.333	86.7469	565.388	903.507	658.636
MSTRG.7534|Solyc04g007490.3	1710.07	1898.29	2007.28	4820.43	4433.58	4298.05
MSTRG.7590|NRC6b	8.17432	0	0	8243.37	7128.36	7111.35
MSTRG.7590|NRC6a	0	0	0	8852.98	5469.31	6324.71
MSTRG.7591|Hero_K	0	0	0	854.545	734.558	726.868
MSTRG.7592|Hero_J	0	5.8816	4.03474	406.181	434.963	491.722
MSTRG.7593|Hero_C	26.1578	36.76	50.4343	947.756	997.425	969.91
MSTRG.7594|Hero_B	6.53946	0	0	452.446	464.87	435.895
MSTRG.7589|Hero_N	0	0	0	83.0052	104.937	113.344
MSTRG.7588|Hero_M	9.80919	4.4112	24.2084	621.178	746.101	788.897
MSTRG.7596|Hero_H	0	0	24.2084	4639.45	3896.83	4546.73
MSTRG.7596|Hero_D	0	0	0	2452.06	3337.52	2098.28
MSTRG.7596|Hero_F	3.26973	5.8816	0	5528.69	5588.94	5158
MSTRG.7595|Hero_A	1046.31	1032.22	762.566	4729.94	4810.31	4365.16
MSTRG.7682|Solyc04g009130.3	2458.84	1698.31	1466.63	11.5663	7.34558	0
MSTRG.7689|Solyc04g009240.2	0	5.8816	0	2.04111	0.524685	0
MSTRG.7720|Solyc04g009660.2	183.105	235.264	171.476	2448.65	1915.1	2393.2
MSTRG.7675|Solyc04g009070.1	8.17432	0	0	0	1.57405	0
MSTRG.7680|Solyc04g009110.1	81.7432	85.2832	24.2084	47.6259	57.7153	56.954
MSTRG.7681|Solyc04g009120.2	52.3157	38.2304	32.2779	21.7719	11.0184	15.2253
MSTRG.7682|Solyc04g009150.1	29.4276	8.8224	16.139	50.3474	19.938	58.0818
MSTRG.7691|Solyc04g009290.1	7458.25	8428.33	8136.06	2226.17	3980.78	3755.58
MSTRG.7691|Solyc04g009250.1	35.967	72.0496	70.608	585.799	385.118	430.256
Solyc04g009690.2|Solyc04g009690.2	6.53946	16.1744	6.05211	61.2334	51.9438	96.991
MSTRG.7819|Solyc04g012010.3	27.7927	0	18.1563	355.153	247.126	259.958
MSTRG.7905|Solyc04g015210.3	480.65	367.6	484.169	30304.4	28525	28782.1
MSTRG.8025|Solyc04g039990.3	1638.13	1313.07	1611.88	1358.7	1247.7	1312.76
MSTRG.8050|Solyc04g026110.3	869.748	833.717	548.725	867.473	566.135	948.481
MSTRG.8337|Solyc04g056570.3	4.90459	10.2928	0	31.297	48.7957	28.7589
MSTRG.8904|Solyc04g079420.3	3062.1	2082.09	2394.62	1100.84	1315.91	832.318
MSTRG.9196|Solyc05g005130.2	4680.62	4374.44	4744.86	3946.83	4110.9	3598.82
MSTRG.9213|Solyc05g005330.3	4605.41	4696.46	3972.2	42.8633	43.5488	50.1872
MSTRG.9300|Solyc05g006620.3	3351.47	3523.08	3502.16	1294.06	1521.06	1355.05
MSTRG.9301|Solyc05g006630.3	3809.23	3573.07	3627.23	947.076	922.395	879.685
MSTRG.9350|Solyc05g007170.3	57.2203	30.8784	50.4343	6507.06	6841.89	5577.54
Solyc05g007350.2|Solyc05g007350.2	53.9505	14.704	12.1042	4.76259	11.0184	14.0975
MSTRG.9381|Solyc05g007630.3	6.53946	0	0	3618.89	3875.32	3351.26
MSTRG.9382|Solyc05g007640.3	17.9835	33.8192	10.0869	9663.98	11060.9	10093.3
MSTRG.9399|Solyc05g007850.2	3487.17	3521.61	4363.57	1151.87	1232.48	1147.54
MSTRG.9413|Solyc05g008070.3	0	0	0	0	0	0
MSTRG.9535|Solyc05g009630.3	3655.56	3923.03	4502.77	5900.17	6118.35	5227.93
MSTRG.9545|Solyc05g009750.1	6.53946	5.8816	0	925.304	866.779	670.478
MSTRG.9544|Solyc05g009740.1	1587.45	1527.75	1498.91	3989.69	4215.32	3944.49
MSTRG.9547|Solyc05g009760.2	1605.44	1904.17	1500.92	2884.77	3377.92	3135.29
MSTRG.9689|Solyc05g012740.2	27.7927	14.704	22.1911	3552.9	3828.62	3298.82
MSTRG.9706|Solyc05g012900.3	1327.51	1233.67	1291.12	847.742	1424.52	1202.24
MSTRG.9707|Solyc05g012910.3	65.3946	39.7008	125.077	266.705	281.231	219.921
MSTRG.9723|Solyc05g013260.2	258.309	370.541	369.179	443.602	343.144	443.226
MSTRG.9724|Solyc05g013280.3	7278.42	7884.28	7349.28	3010.64	3112.95	2789.05
Solyc05g054020.2|Solyc05g054020.2	80.1084	41.1712	64.5559	133.353	184.164	163.531
MSTRG.10464|Solyc05g054010.3	196.184	192.622	94.8164	1807.06	1938.71	1559.75
MSTRG.10464|Solyc05g053990.3	642.502	711.674	591.09	1223.31	1305.94	1185.32
MSTRG.10480|Solyc05g054340.3	2846.3	2520.27	2711.35	1002.87	1204.15	938.895
Solyc06g008380.2|Solyc06g008380.2	109.536	76.4608	34.2953	3.40185	0	2.8195
MSTRG.10848|Solyc06g008400.2	37.6019	0	0	3320.89	3820.23	3323.07
MSTRG.10848|Solyc06g008450.3	1049.58	991.05	889.66	3629.78	3546.34	3623.63
MSTRG.10874|Solyc06g008770.2	233.786	198.504	143.233	2281.28	2286.58	2019.33
MSTRG.10874|Solyc06g008790.3	70.2992	142.629	44.3821	2434.37	2556.79	2361.05
MSTRG.10874|Solyc06g008800.2	88.2827	88.224	44.3821	1400.88	1724.11	1238.89
MSTRG.11501|Solyc06g062440.3	4157.46	3721.58	3843.09	1036.88	1051.47	920.286
MSTRG.11593|Solyc06g064720.1	13.0789	8.8224	0	396.656	455.951	498.488
MSTRG.11595|Solyc06g064760.1	6.53946	5.8816	0	289.838	296.971	334.393
MSTRG.12616|Solyc07g005770.2	528.061	571.986	548.725	404.14	493.728	368.791
MSTRG.12882|Solyc07g009180.1	17.9835	16.1744	32.2779	466.734	518.913	504.691
MSTRG.13099|Solyc07g039420.1	22.8881	20.5856	8.06948	846.381	579.252	649.05
MSTRG.13420|Solyc07g049700.1	76.8386	57.3456	54.469	206.833	217.744	134.208
MSTRG.13479|Solyc07g052770.2	748.768	607.275	639.506	0	0	0
Solyc07g052800.2|Solyc07g052800.2	0	0	0	0	0	0
MSTRG.13494|Solyc07g053010.2	2893.71	2718.77	2691.17	291.879	280.706	235.147
MSTRG.13496|Solyc07g053020.2	7412.47	8040.15	7621.63	2079.89	2161.7	2056.55
MSTRG.14109|Solyc07g066180.2	42.5065	0	8.06948	1475.04	1416.65	1605.99
MSTRG.14181|Solyc08g005440.3	3125.86	3439.27	3249.98	1462.8	1340.57	1332.5
MSTRG.14187|Solyc08g005500.3	94.8221	29.408	48.4169	738.882	764.465	715.026
MSTRG.14189|Solyc08g005510.2	73.5689	82.3424	104.903	23.813	20.4627	10.7141
MSTRG.14325|Solyc08g007250.2	78.4735	189.682	359.092	221.801	79.2274	90.2241
MSTRG.14361|Solyc08g007630.1	3060.47	2936.39	3459.79	2982.74	2888.39	2614.81
Solyc08g013970.2|Solyc08g013970.2	140.598	289.669	179.546	121.786	88.147	70.4876
MSTRG.15028|Solyc08g074250.2	17.9835	0	6.05211	371.482	364.656	378.378
Solyc08g075630.3|Solyc08g075630.3	181.47	283.787	314.71	4.76259	17.3146	11.8419
MSTRG.15121|Solyc08g075640.3	163.486	201.445	197.702	1645.14	1610.78	1710.88
MSTRG.15151|Solyc08g076000.3	387.463	841.069	691.958	302.765	292.774	448.865
MSTRG.15555|Solyc08g081260.1	475.746	652.858	760.549	1762.16	1845.32	1803.92
MSTRG.15750|Solyc09g005290.1	390.733	376.422	248.137	604.169	500.549	599.991
MSTRG.15855|Solyc09g007710.3	2496.44	2246.77	2509.61	131.992	231.386	94.1715
Solyc09g018220.2|Solyc09g018220.2	183.105	277.906	219.893	272.148	251.849	283.078
Solyc09g092280.1|Solyc09g092280.1	16.3486	7.352	16.139	7.48408	5.77153	0.563901
Solyc09g092300.3|Solyc09g092300.3	68.6643	54.4048	54.469	37.4204	24.6602	16.3531
Solyc09g092310.1|Solyc09g092310.1	152.042	111.75	104.903	75.5211	41.4501	45.1121
MSTRG.17238|Solyc09g098100.3	5058.27	2162.96	2053.68	5040.87	7027.1	4914.96
MSTRG.17242|Solyc09g098130.2	4592.33	2701.12	2533.82	1474.36	2279.75	804.687
MSTRG.17513|Solyc10g008230.2	3011.42	2182.07	2162.62	3208.63	3244.65	2580.97
MSTRG.17513|Solyc10g008220.3	31.0624	54.4048	0	48.3063	90.7704	47.3677
MSTRG.17513|Solyc10g008240.3	22.8881	197.034	24.2084	127.91	190.46	135.336
MSTRG.17814|Solyc10g047320.2	4195.06	3559.84	2785.99	8738.68	8874.51	8966.59
MSTRG.18076|Solyc10g076440.1	0	0	0	0	0	0
MSTRG.18624|Solyc10g085460.2	11833.1	11270.6	10815.1	2824.9	2761.94	2513.31
MSTRG.18834|Solyc11g006520.2	0	0	0	89.8089	162.652	42.8565
MSTRG.18834|Solyc11g006530.2	0	5.8816	0	22.4522	32.5304	14.6614
MSTRG.18841|Solyc11g006630.1	0	0	0	4.08222	79.2274	3.94731
MSTRG.18841|Solyc11g006640.2	1925.87	1618.91	1539.25	3969.28	4299.26	3692.42
MSTRG.19099|Solyc11g011080.2	0	2.9408	0	0.680371	2.62342	19.1726
MSTRG.19099|Solyc11g011060.2	549.314	993.99	197.702	535.452	746.626	859.385
MSTRG.19112|Solyc11g011350.2	667.025	529.344	556.794	629.343	704.651	612.96
MSTRG.19291|Solyc11g013750.2	1752.57	1620.38	1928.61	2644.6	2851.66	2470.45
Solyc11g020090.1|Solyc11g020090.1	1.63486	0	0	0	0	0
MSTRG.19378|Solyc11g020100.2	608.17	677.854	639.506	1671.67	1710.47	1558.06
MSTRG.19720|Solyc11g065780.2	3.26973	2.9408	6.05211	1.36074	2.09874	2.2556
MSTRG.19900|Solyc11g069020.2	333.512	283.787	334.883	670.165	561.937	585.329
MSTRG.19988|Solyc11g070020.2	1249.04	1030.75	1186.21	1720.66	1641.74	1742.45
MSTRG.19976|Solyc11g069925.1	1741.13	1883.58	1575.57	1912.52	2260.34	2094.33
MSTRG.19955|Solyc11g069620.2	2426.14	1979.16	2132.36	1784.61	1601.34	1470.09
MSTRG.20020|Solyc11g071423.1	871.383	782.253	788.792	476.94	443.883	314.657
MSTRG.20062|Solyc11g071995.1	3344.93	3121.66	2880.81	3931.86	3996.52	3690.73
MSTRG.20229|Solyc12g005970.1	2548.75	2624.66	2245.33	894.007	857.859	901.114
MSTRG.20234|Solyc12g006040.2	120.98	61.7568	70.608	515.041	427.093	378.941
MSTRG.20428|Solyc12g009450.2	116.075	77.9312	72.6253	579.676	594.468	534.014
MSTRG.20430|Solyc12g009460.1	0	0	0	0	0	0.563901
Solyc12g044190.2|Solyc12g044190.2	40.8716	105.869	18.1563	3.40185	0	0
MSTRG.20987|Solyc12g044200.2	130.789	123.514	445.839	155.125	85.5236	143.795
MSTRG.21319|Solyc12g094660.2	1554.76	1210.14	1363.74	540.214	466.445	469.729
MSTRG.21424|Solyc12g096920.1	124.25	86.7536	147.268	726.636	781.255	790.025
MSTRG.21429|Solyc12g097020.2	53.9505	51.464	34.2953	7.48408	4.19748	10.7141
Solyc01g016960.1|Solyc01g016960.1	0	0	0	0	0	0
Solyc01g102920.2|Solyc01g102920.2	0	0	0	0	0	0
Solyc02g030290.1|Solyc02g030290.1	0	0	0	0	0	0
Solyc02g037540.2|Solyc02g037540.2	0	0	0	85.0463	85.5236	85.7129
Solyc03g094100.1|Solyc03g094100.1	0	0	0	0	0	0
MSTRG.7500|Solyc04g007030.3	0	0	0	86660.8	75688.4	81911.1
Solyc04g011960.2|Solyc04g011960.2	0	0	0	220.44	284.904	273.492
Solyc04g011980.1|Solyc04g011980.1	0	1.4704	0	159.207	140.091	206.952
Solyc04g011990.2|Solyc04g011990.2	0	5.8816	0	238.13	163.702	216.538
Solyc04g012000.1|Solyc04g012000.1	0	0	0	14.2878	3.14811	2.2556
MSTRG.7902|Solyc04g015220.3	0	10.2928	0	15979.2	15581.6	14985.1
Solyc04g025840.2|Solyc04g025840.2	0	0	0	0	0	0
MSTRG.9380|Solyc05g007610.2	0	0	0	2834.42	3534.8	2844.88
Solyc05g042090.1|Solyc05g042090.1	0	0	0	0	0	0
Solyc05g043420.1|Solyc05g043420.1	0	0	0	36.0596	49.845	24.2477
MSTRG.10099|Solyc05g044490.2	0	0	0	1494.77	1831.67	1272.16
MSTRG.10181|Solyc05g050430.1	0	0	0	957.281	1177.39	1007.69
Solyc06g048910.1|Solyc06g048910.1	0	0	0	65.3156	52.9931	72.1793
Solyc06g064680.1|Solyc06g064680.1	0	4.4112	0	119.065	137.992	142.103
Solyc06g064690.1|Solyc06g064690.1	0	0	0	0	0	0
MSTRG.11594|Solyc06g064750.1	0	0	0	969.528	1102.89	1059.01
MSTRG.11597|Solyc06g064780.1	0	0	0	33.3382	41.4501	41.1648
Solyc06g065000.2|Solyc06g065000.2	0	7.352	0	39.4615	58.24	44.5482
Solyc07g039400.2|Solyc07g039400.2	0	0	0	0	0	0
Solyc07g055380.1|Solyc07g055380.1	0	0	0	201.39	255.521	246.425
MSTRG.13689|Solyc07g055610.2	0	0	0	227.244	184.689	230.635
Solyc09g064690.1|Solyc09g064690.1	0	0	0	0	0	2.2556
Solyc09g092290.1|Solyc09g092290.1	0	7.352	0	0	0.524685	5.63901
MSTRG.17191|Solyc09g092410.3	0	0	0	1815.91	2520.06	1984.37
Solyc10g054940.1|Solyc10g054940.1	0	0	0	0	0	0
Solyc10g054990.2|Solyc10g054990.2	0	0	0	0	0	0
Solyc10g055140.2|Solyc10g055140.2	0	0	0	0	0	0
Solyc10g055170.1|Solyc10g055170.1	0	0	0	0	0	0
Solyc11g007790.1|Solyc11g007790.1	0	0	0	63.2745	164.751	89.6602
Solyc12g005520.1|Solyc12g005520.1	0	0	0	1.36074	5.77153	3.94731
MSTRG.20721|Solyc12g017800.2	0	0	0	1431.5	1460.2	935.512
Solyc12g038900.1|Solyc12g038900.1	0	0	0	0	0	0
Solyc12g044180.2|Solyc12g044180.2	0	0	0	0	0	0

## Sheet: CC
	L1	L2	L3	R1	R2	R3
MSTRG.99|Solyc00g102400.3	32.6973	79.4016	24.2084	1133.5	1075.6	965.398
Solyc01g067165.1|Solyc01g067165.1	96.457	86.7536	54.469	310.249	341.57	286.462
MSTRG.1284|Solyc01g086810.2	1876.82	1685.08	1268.93	1943.14	2483.86	2286.05
MSTRG.1321|Solyc01g087200.3	1252.31	1086.63	1337.52	299.363	203.053	133.081
MSTRG.1462|Solyc01g090430.3	2516.06	2371.76	2178.76	1598.87	1568.28	1672.53
MSTRG.2470|Solyc01g106410.2	0	0	0	0	0	6.20291
MSTRG.3074|Solyc02g027080.2	2638.67	3008.44	2828.35	4227.82	4654.48	4556.88
MSTRG.3149|Solyc02g036270.3	4427.21	4259.75	4339.36	2336.39	2629.72	2364.44
MSTRG.3820|Solyc02g073574.1	0	0	0	0	0	0
MSTRG.3664|Solyc02g070410.2	11.4441	0	0	317.053	352.588	320.296
Solyc02g070730.1|Solyc02g070730.1	34.3322	16.1744	22.1911	34.0185	28.333	16.3531
MSTRG.4405|Solyc02g084450.3	2267.56	2051.21	2227.18	938.911	968.043	731.38
MSTRG.4443|Solyc02g084890.2	805.988	782.253	1091.4	2879.33	3494.92	4420.98
MSTRG.4855|Solyc02g090380.3	2561.83	2536.44	2687.14	3630.46	5079.47	4540.53
MSTRG.5251|Solyc03g005660.3	214.167	282.317	292.519	6381.88	6936.33	6442.57
MSTRG.5252|Solyc03g005670.3	24.523	58.816	0	2485.39	2709.47	2496.95
MSTRG.5777|Solyc03g046207.1	1178.74	1279.25	1226.56	1354.62	1666.92	1337.57
MSTRG.5967|Solyc03g078300.2	21.2532	108.81	66.5732	23.1326	75.0299	41.7287
MSTRG.7465|Solyc04g005540.3	3168.37	3303.99	3619.16	5692.66	6281.52	4561.39
MSTRG.7466|Solyc04g005550.2	1669.2	2235.01	1958.87	84.366	171.572	122.93
MSTRG.7501|Solyc04g007050.3	14.7138	14.704	0	31201.8	23106.6	25870.6
MSTRG.7502|Solyc04g007060.3	3264.82	3333.4	3324.63	24577	20867.8	21654.9
MSTRG.7503|Solyc04g007070.3	4172.17	3631.89	3788.62	16352.7	14693.3	14601.1
MSTRG.7534|Solyc04g007490.3	1710.07	1898.29	2007.28	4820.43	4433.58	4298.05
MSTRG.7590|NRC6b	8.17432	0	0	8243.37	7128.36	7111.35
MSTRG.7590|NRC6a	0	0	0	8852.98	5469.31	6324.71
MSTRG.7591|Hero_K	0	0	0	854.545	734.558	726.868
MSTRG.7592|Hero_J	0	5.8816	4.03474	406.181	434.963	491.722
MSTRG.7593|Hero_C	26.1578	36.76	50.4343	947.756	997.425	969.91
MSTRG.7594|Hero_B	6.53946	0	0	452.446	464.87	435.895
MSTRG.7589|Hero_N	0	0	0	83.0052	104.937	113.344
MSTRG.7588|Hero_M	9.80919	4.4112	24.2084	621.178	746.101	788.897
MSTRG.7596|Hero_H	0	0	24.2084	4639.45	3896.83	4546.73
MSTRG.7596|Hero_D	0	0	0	2452.06	3337.52	2098.28
MSTRG.7596|Hero_F	3.26973	5.8816	0	5528.69	5588.94	5158
MSTRG.7595|Hero_A	1046.31	1032.22	762.566	4729.94	4810.31	4365.16
MSTRG.7682|Solyc04g009130.3	2458.84	1698.31	1466.63	11.5663	7.34558	0
MSTRG.7689|Solyc04g009240.2	0	5.8816	0	2.04111	0.524685	0
MSTRG.7720|Solyc04g009660.2	183.105	235.264	171.476	2448.65	1915.1	2393.2
MSTRG.7675|Solyc04g009070.1	8.17432	0	0	0	1.57405	0
MSTRG.7680|Solyc04g009110.1	81.7432	85.2832	24.2084	47.6259	57.7153	56.954
MSTRG.7681|Solyc04g009120.2	52.3157	38.2304	32.2779	21.7719	11.0184	15.2253
MSTRG.7682|Solyc04g009150.1	29.4276	8.8224	16.139	50.3474	19.938	58.0818
MSTRG.7691|Solyc04g009290.1	7458.25	8428.33	8136.06	2226.17	3980.78	3755.58
MSTRG.7691|Solyc04g009250.1	35.967	72.0496	70.608	585.799	385.118	430.256
Solyc04g009690.2|Solyc04g009690.2	6.53946	16.1744	6.05211	61.2334	51.9438	96.991
MSTRG.7819|Solyc04g012010.3	27.7927	0	18.1563	355.153	247.126	259.958
MSTRG.7905|Solyc04g015210.3	480.65	367.6	484.169	30304.4	28525	28782.1
MSTRG.8025|Solyc04g039990.3	1638.13	1313.07	1611.88	1358.7	1247.7	1312.76
MSTRG.8050|Solyc04g026110.3	869.748	833.717	548.725	867.473	566.135	948.481
MSTRG.8904|Solyc04g079420.3	3062.1	2082.09	2394.62	1100.84	1315.91	832.318
MSTRG.9196|Solyc05g005130.2	4680.62	4374.44	4744.86	3946.83	4110.9	3598.82
MSTRG.9213|Solyc05g005330.3	4605.41	4696.46	3972.2	42.8633	43.5488	50.1872
MSTRG.9350|Solyc05g007170.3	57.2203	30.8784	50.4343	6507.06	6841.89	5577.54
Solyc05g007350.2|Solyc05g007350.2	53.9505	14.704	12.1042	4.76259	11.0184	14.0975
MSTRG.9381|Solyc05g007630.3	6.53946	0	0	3618.89	3875.32	3351.26
MSTRG.9382|Solyc05g007640.3	17.9835	33.8192	10.0869	9663.98	11060.9	10093.3
MSTRG.9413|Solyc05g008070.3	0	0	0	0	0	0
MSTRG.9535|Solyc05g009630.3	3655.56	3923.03	4502.77	5900.17	6118.35	5227.93
MSTRG.9545|Solyc05g009750.1	6.53946	5.8816	0	925.304	866.779	670.478
MSTRG.9544|Solyc05g009740.1	1587.45	1527.75	1498.91	3989.69	4215.32	3944.49
MSTRG.9547|Solyc05g009760.2	1605.44	1904.17	1500.92	2884.77	3377.92	3135.29
MSTRG.9689|Solyc05g012740.2	27.7927	14.704	22.1911	3552.9	3828.62	3298.82
MSTRG.9706|Solyc05g012900.3	1327.51	1233.67	1291.12	847.742	1424.52	1202.24
MSTRG.9707|Solyc05g012910.3	65.3946	39.7008	125.077	266.705	281.231	219.921
MSTRG.9723|Solyc05g013260.2	258.309	370.541	369.179	443.602	343.144	443.226
MSTRG.9724|Solyc05g013280.3	7278.42	7884.28	7349.28	3010.64	3112.95	2789.05
Solyc05g054020.2|Solyc05g054020.2	80.1084	41.1712	64.5559	133.353	184.164	163.531
MSTRG.10464|Solyc05g054010.3	196.184	192.622	94.8164	1807.06	1938.71	1559.75
MSTRG.10464|Solyc05g053990.3	642.502	711.674	591.09	1223.31	1305.94	1185.32
MSTRG.10480|Solyc05g054340.3	2846.3	2520.27	2711.35	1002.87	1204.15	938.895
Solyc06g008380.2|Solyc06g008380.2	109.536	76.4608	34.2953	3.40185	0	2.8195
MSTRG.10848|Solyc06g008400.2	37.6019	0	0	3320.89	3820.23	3323.07
MSTRG.10848|Solyc06g008450.3	1049.58	991.05	889.66	3629.78	3546.34	3623.63
MSTRG.10874|Solyc06g008770.2	233.786	198.504	143.233	2281.28	2286.58	2019.33
MSTRG.10874|Solyc06g008790.3	70.2992	142.629	44.3821	2434.37	2556.79	2361.05
MSTRG.10874|Solyc06g008800.2	88.2827	88.224	44.3821	1400.88	1724.11	1238.89
MSTRG.11501|Solyc06g062440.3	4157.46	3721.58	3843.09	1036.88	1051.47	920.286
MSTRG.11593|Solyc06g064720.1	13.0789	8.8224	0	396.656	455.951	498.488
MSTRG.11595|Solyc06g064760.1	6.53946	5.8816	0	289.838	296.971	334.393
MSTRG.12616|Solyc07g005770.2	528.061	571.986	548.725	404.14	493.728	368.791
MSTRG.12882|Solyc07g009180.1	17.9835	16.1744	32.2779	466.734	518.913	504.691
MSTRG.13099|Solyc07g039420.1	22.8881	20.5856	8.06948	846.381	579.252	649.05
MSTRG.13420|Solyc07g049700.1	76.8386	57.3456	54.469	206.833	217.744	134.208
MSTRG.13494|Solyc07g053010.2	2893.71	2718.77	2691.17	291.879	280.706	235.147
MSTRG.13496|Solyc07g053020.2	7412.47	8040.15	7621.63	2079.89	2161.7	2056.55
MSTRG.14109|Solyc07g066180.2	42.5065	0	8.06948	1475.04	1416.65	1605.99
MSTRG.14181|Solyc08g005440.3	3125.86	3439.27	3249.98	1462.8	1340.57	1332.5
MSTRG.14187|Solyc08g005500.3	94.8221	29.408	48.4169	738.882	764.465	715.026
MSTRG.14325|Solyc08g007250.2	78.4735	189.682	359.092	221.801	79.2274	90.2241
MSTRG.14361|Solyc08g007630.1	3060.47	2936.39	3459.79	2982.74	2888.39	2614.81
Solyc08g013970.2|Solyc08g013970.2	140.598	289.669	179.546	121.786	88.147	70.4876
MSTRG.15028|Solyc08g074250.2	17.9835	0	6.05211	371.482	364.656	378.378
Solyc08g075630.3|Solyc08g075630.3	181.47	283.787	314.71	4.76259	17.3146	11.8419
MSTRG.15121|Solyc08g075640.3	163.486	201.445	197.702	1645.14	1610.78	1710.88
MSTRG.15151|Solyc08g076000.3	387.463	841.069	691.958	302.765	292.774	448.865
MSTRG.15555|Solyc08g081260.1	475.746	652.858	760.549	1762.16	1845.32	1803.92
MSTRG.15750|Solyc09g005290.1	390.733	376.422	248.137	604.169	500.549	599.991
Solyc09g018220.2|Solyc09g018220.2	183.105	277.906	219.893	272.148	251.849	283.078
Solyc09g092280.1|Solyc09g092280.1	16.3486	7.352	16.139	7.48408	5.77153	0.563901
Solyc09g092300.3|Solyc09g092300.3	68.6643	54.4048	54.469	37.4204	24.6602	16.3531
Solyc09g092310.1|Solyc09g092310.1	152.042	111.75	104.903	75.5211	41.4501	45.1121
MSTRG.17238|Solyc09g098100.3	5058.27	2162.96	2053.68	5040.87	7027.1	4914.96
MSTRG.17242|Solyc09g098130.2	4592.33	2701.12	2533.82	1474.36	2279.75	804.687
MSTRG.17513|Solyc10g008230.2	3011.42	2182.07	2162.62	3208.63	3244.65	2580.97
MSTRG.17513|Solyc10g008220.3	31.0624	54.4048	0	48.3063	90.7704	47.3677
MSTRG.17513|Solyc10g008240.3	22.8881	197.034	24.2084	127.91	190.46	135.336
MSTRG.17814|Solyc10g047320.2	4195.06	3559.84	2785.99	8738.68	8874.51	8966.59
MSTRG.18076|Solyc10g076440.1	0	0	0	0	0	0
MSTRG.18624|Solyc10g085460.2	11833.1	11270.6	10815.1	2824.9	2761.94	2513.31
MSTRG.18834|Solyc11g006520.2	0	0	0	89.8089	162.652	42.8565
MSTRG.18834|Solyc11g006530.2	0	5.8816	0	22.4522	32.5304	14.6614
MSTRG.18841|Solyc11g006630.1	0	0	0	4.08222	79.2274	3.94731
MSTRG.18841|Solyc11g006640.2	1925.87	1618.91	1539.25	3969.28	4299.26	3692.42
Solyc11g020090.1|Solyc11g020090.1	1.63486	0	0	0	0	0
MSTRG.19378|Solyc11g020100.2	608.17	677.854	639.506	1671.67	1710.47	1558.06
MSTRG.19720|Solyc11g065780.2	3.26973	2.9408	6.05211	1.36074	2.09874	2.2556
MSTRG.19900|Solyc11g069020.2	333.512	283.787	334.883	670.165	561.937	585.329
MSTRG.19988|Solyc11g070020.2	1249.04	1030.75	1186.21	1720.66	1641.74	1742.45
MSTRG.19976|Solyc11g069925.1	1741.13	1883.58	1575.57	1912.52	2260.34	2094.33
MSTRG.19955|Solyc11g069620.2	2426.14	1979.16	2132.36	1784.61	1601.34	1470.09
MSTRG.20020|Solyc11g071423.1	871.383	782.253	788.792	476.94	443.883	314.657
MSTRG.20062|Solyc11g071995.1	3344.93	3121.66	2880.81	3931.86	3996.52	3690.73
MSTRG.20229|Solyc12g005970.1	2548.75	2624.66	2245.33	894.007	857.859	901.114
MSTRG.20234|Solyc12g006040.2	120.98	61.7568	70.608	515.041	427.093	378.941
MSTRG.20428|Solyc12g009450.2	116.075	77.9312	72.6253	579.676	594.468	534.014
MSTRG.20430|Solyc12g009460.1	0	0	0	0	0	0.563901
Solyc12g044190.2|Solyc12g044190.2	40.8716	105.869	18.1563	3.40185	0	0
MSTRG.20987|Solyc12g044200.2	130.789	123.514	445.839	155.125	85.5236	143.795
MSTRG.21319|Solyc12g094660.2	1554.76	1210.14	1363.74	540.214	466.445	469.729
MSTRG.21424|Solyc12g096920.1	124.25	86.7536	147.268	726.636	781.255	790.025
Solyc01g016960.1|Solyc01g016960.1	0	0	0	0	0	0
Solyc02g030290.1|Solyc02g030290.1	0	0	0	0	0	0
Solyc02g037540.2|Solyc02g037540.2	0	0	0	85.0463	85.5236	85.7129
Solyc03g094100.1|Solyc03g094100.1	0	0	0	0	0	0
MSTRG.7500|Solyc04g007030.3	0	0	0	86660.8	75688.4	81911.1
Solyc04g011960.2|Solyc04g011960.2	0	0	0	220.44	284.904	273.492
Solyc04g011980.1|Solyc04g011980.1	0	1.4704	0	159.207	140.091	206.952
Solyc04g011990.2|Solyc04g011990.2	0	5.8816	0	238.13	163.702	216.538
Solyc04g012000.1|Solyc04g012000.1	0	0	0	14.2878	3.14811	2.2556
MSTRG.7902|Solyc04g015220.3	0	10.2928	0	15979.2	15581.6	14985.1
Solyc04g025840.2|Solyc04g025840.2	0	0	0	0	0	0
MSTRG.9380|Solyc05g007610.2	0	0	0	2834.42	3534.8	2844.88
Solyc05g042090.1|Solyc05g042090.1	0	0	0	0	0	0
Solyc05g043420.1|Solyc05g043420.1	0	0	0	36.0596	49.845	24.2477
MSTRG.10099|Solyc05g044490.2	0	0	0	1494.77	1831.67	1272.16
MSTRG.10181|Solyc05g050430.1	0	0	0	957.281	1177.39	1007.69
Solyc06g048910.1|Solyc06g048910.1	0	0	0	65.3156	52.9931	72.1793
Solyc06g064680.1|Solyc06g064680.1	0	4.4112	0	119.065	137.992	142.103
Solyc06g064690.1|Solyc06g064690.1	0	0	0	0	0	0
MSTRG.11594|Solyc06g064750.1	0	0	0	969.528	1102.89	1059.01
MSTRG.11597|Solyc06g064780.1	0	0	0	33.3382	41.4501	41.1648
Solyc06g065000.2|Solyc06g065000.2	0	7.352	0	39.4615	58.24	44.5482
Solyc07g039400.2|Solyc07g039400.2	0	0	0	0	0	0
Solyc09g064690.1|Solyc09g064690.1	0	0	0	0	0	2.2556
Solyc09g092290.1|Solyc09g092290.1	0	7.352	0	0	0.524685	5.63901
Solyc10g054940.1|Solyc10g054940.1	0	0	0	0	0	0
Solyc10g054990.2|Solyc10g054990.2	0	0	0	0	0	0
Solyc10g055140.2|Solyc10g055140.2	0	0	0	0	0	0
Solyc10g055170.1|Solyc10g055170.1	0	0	0	0	0	0
Solyc11g007790.1|Solyc11g007790.1	0	0	0	63.2745	164.751	89.6602
Solyc12g005520.1|Solyc12g005520.1	0	0	0	1.36074	5.77153	3.94731
MSTRG.20721|Solyc12g017800.2	0	0	0	1431.5	1460.2	935.512
Solyc12g038900.1|Solyc12g038900.1	0	0	0	0	0	0
Solyc12g044180.2|Solyc12g044180.2	0	0	0	0	0	0

## Sheet: CC_R
	L1	L2	L3	R1	R2	R3
MSTRG.4855|Solyc02g090380.3	2561.83	2536.44	2687.14	3630.46	5079.47	4540.53
MSTRG.5777|Solyc03g046207.1	1178.74	1279.25	1226.56	1354.62	1666.92	1337.57
MSTRG.8904|Solyc04g079420.3	3062.1	2082.09	2394.62	1100.84	1315.91	832.318

## Sheet: CC_G10
	L1	L2	L3	R1	R2	R3
Solyc01g067165.1|Solyc01g067165.1	96.457	86.7536	54.469	310.249	341.57	286.462
MSTRG.3149|Solyc02g036270.3	4427.21	4259.75	4339.36	2336.39	2629.72	2364.44
MSTRG.4855|Solyc02g090380.3	2561.83	2536.44	2687.14	3630.46	5079.47	4540.53
MSTRG.5777|Solyc03g046207.1	1178.74	1279.25	1226.56	1354.62	1666.92	1337.57
MSTRG.7465|Solyc04g005540.3	3168.37	3303.99	3619.16	5692.66	6281.52	4561.39
MSTRG.7466|Solyc04g005550.2	1669.2	2235.01	1958.87	84.366	171.572	122.93
MSTRG.8904|Solyc04g079420.3	3062.1	2082.09	2394.62	1100.84	1315.91	832.318
MSTRG.14325|Solyc08g007250.2	78.4735	189.682	359.092	221.801	79.2274	90.2241
Solyc08g013970.2|Solyc08g013970.2	140.598	289.669	179.546	121.786	88.147	70.4876
MSTRG.18076|Solyc10g076440.1	0	0	0	0	0	0
Solyc12g044190.2|Solyc12g044190.2	40.8716	105.869	18.1563	3.40185	0	0
MSTRG.20987|Solyc12g044200.2	130.789	123.514	445.839	155.125	85.5236	143.795
Solyc02g037540.2|Solyc02g037540.2	0	0	0	85.0463	85.5236	85.7129
Solyc03g094100.1|Solyc03g094100.1	0	0	0	0	0	0
Solyc06g048910.1|Solyc06g048910.1	0	0	0	65.3156	52.9931	72.1793
Solyc10g054940.1|Solyc10g054940.1	0	0	0	0	0	0
Solyc10g054990.2|Solyc10g054990.2	0	0	0	0	0	0
Solyc10g055140.2|Solyc10g055140.2	0	0	0	0	0	0
Solyc10g055170.1|Solyc10g055170.1	0	0	0	0	0	0
Solyc11g007790.1|Solyc11g007790.1	0	0	0	63.2745	164.751	89.6602
Solyc12g005520.1|Solyc12g005520.1	0	0	0	1.36074	5.77153	3.94731
Solyc12g044180.2|Solyc12g044180.2	0	0	0	0	0	0

## Sheet: CC_other
	L1	L2	L3	R1	R2	R3
MSTRG.1284|Solyc01g086810.2	1876.82	1685.08	1268.93	1943.14	2483.86	2286.05
MSTRG.2470|Solyc01g106410.2	0	0	0	0	0	6.20291
MSTRG.3820|Solyc02g073574.1	0	0	0	0	0	0
Solyc02g070730.1|Solyc02g070730.1	34.3322	16.1744	22.1911	34.0185	28.333	16.3531
MSTRG.4405|Solyc02g084450.3	2267.56	2051.21	2227.18	938.911	968.043	731.38
MSTRG.4443|Solyc02g084890.2	805.988	782.253	1091.4	2879.33	3494.92	4420.98
MSTRG.5252|Solyc03g005670.3	24.523	58.816	0	2485.39	2709.47	2496.95
MSTRG.5967|Solyc03g078300.2	21.2532	108.81	66.5732	23.1326	75.0299	41.7287
MSTRG.7682|Solyc04g009130.3	2458.84	1698.31	1466.63	11.5663	7.34558	0
MSTRG.7689|Solyc04g009240.2	0	5.8816	0	2.04111	0.524685	0
MSTRG.7720|Solyc04g009660.2	183.105	235.264	171.476	2448.65	1915.1	2393.2
MSTRG.7675|Solyc04g009070.1	8.17432	0	0	0	1.57405	0
MSTRG.7680|Solyc04g009110.1	81.7432	85.2832	24.2084	47.6259	57.7153	56.954
MSTRG.7681|Solyc04g009120.2	52.3157	38.2304	32.2779	21.7719	11.0184	15.2253
MSTRG.7682|Solyc04g009150.1	29.4276	8.8224	16.139	50.3474	19.938	58.0818
MSTRG.7691|Solyc04g009290.1	7458.25	8428.33	8136.06	2226.17	3980.78	3755.58
MSTRG.7691|Solyc04g009250.1	35.967	72.0496	70.608	585.799	385.118	430.256
Solyc04g009690.2|Solyc04g009690.2	6.53946	16.1744	6.05211	61.2334	51.9438	96.991
MSTRG.8025|Solyc04g039990.3	1638.13	1313.07	1611.88	1358.7	1247.7	1312.76
MSTRG.8050|Solyc04g026110.3	869.748	833.717	548.725	867.473	566.135	948.481
MSTRG.13099|Solyc07g039420.1	22.8881	20.5856	8.06948	846.381	579.252	649.05
MSTRG.13494|Solyc07g053010.2	2893.71	2718.77	2691.17	291.879	280.706	235.147
MSTRG.13496|Solyc07g053020.2	7412.47	8040.15	7621.63	2079.89	2161.7	2056.55
MSTRG.14181|Solyc08g005440.3	3125.86	3439.27	3249.98	1462.8	1340.57	1332.5
MSTRG.14361|Solyc08g007630.1	3060.47	2936.39	3459.79	2982.74	2888.39	2614.81
Solyc08g075630.3|Solyc08g075630.3	181.47	283.787	314.71	4.76259	17.3146	11.8419
MSTRG.15121|Solyc08g075640.3	163.486	201.445	197.702	1645.14	1610.78	1710.88
MSTRG.15151|Solyc08g076000.3	387.463	841.069	691.958	302.765	292.774	448.865
MSTRG.15750|Solyc09g005290.1	390.733	376.422	248.137	604.169	500.549	599.991
Solyc09g018220.2|Solyc09g018220.2	183.105	277.906	219.893	272.148	251.849	283.078
Solyc09g092280.1|Solyc09g092280.1	16.3486	7.352	16.139	7.48408	5.77153	0.563901
Solyc09g092300.3|Solyc09g092300.3	68.6643	54.4048	54.469	37.4204	24.6602	16.3531
Solyc09g092310.1|Solyc09g092310.1	152.042	111.75	104.903	75.5211	41.4501	45.1121
MSTRG.18624|Solyc10g085460.2	11833.1	11270.6	10815.1	2824.9	2761.94	2513.31
MSTRG.19720|Solyc11g065780.2	3.26973	2.9408	6.05211	1.36074	2.09874	2.2556
MSTRG.19988|Solyc11g070020.2	1249.04	1030.75	1186.21	1720.66	1641.74	1742.45
MSTRG.19976|Solyc11g069925.1	1741.13	1883.58	1575.57	1912.52	2260.34	2094.33
MSTRG.19955|Solyc11g069620.2	2426.14	1979.16	2132.36	1784.61	1601.34	1470.09
MSTRG.20020|Solyc11g071423.1	871.383	782.253	788.792	476.94	443.883	314.657
MSTRG.20062|Solyc11g071995.1	3344.93	3121.66	2880.81	3931.86	3996.52	3690.73
MSTRG.21319|Solyc12g094660.2	1554.76	1210.14	1363.74	540.214	466.445	469.729
MSTRG.21424|Solyc12g096920.1	124.25	86.7536	147.268	726.636	781.255	790.025
Solyc02g030290.1|Solyc02g030290.1	0	0	0	0	0	0
Solyc04g025840.2|Solyc04g025840.2	0	0	0	0	0	0
Solyc07g039400.2|Solyc07g039400.2	0	0	0	0	0	0
Solyc09g092290.1|Solyc09g092290.1	0	7.352	0	0	0.524685	5.63901

## Sheet: NRC_S
	L1	L2	L3	R1	R2	R3
MSTRG.99|Solyc00g102400.3	32.6973	79.4016	24.2084	1133.5	1075.6	965.398
MSTRG.1321|Solyc01g087200.3	1252.31	1086.63	1337.52	299.363	203.053	133.081
MSTRG.3074|Solyc02g027080.2	2638.67	3008.44	2828.35	4227.82	4654.48	4556.88
MSTRG.3664|Solyc02g070410.2	11.4441	0	0	317.053	352.588	320.296
MSTRG.7534|Solyc04g007490.3	1710.07	1898.29	2007.28	4820.43	4433.58	4298.05
MSTRG.7591|Hero_K	0	0	0	854.545	734.558	726.868
MSTRG.7592|Hero_J	0	5.8816	4.03474	406.181	434.963	491.722
MSTRG.7593|Hero_C	26.1578	36.76	50.4343	947.756	997.425	969.91
MSTRG.7594|Hero_B	6.53946	0	0	452.446	464.87	435.895
MSTRG.7589|Hero_N	0	0	0	83.0052	104.937	113.344
MSTRG.7588|Hero_M	9.80919	4.4112	24.2084	621.178	746.101	788.897
MSTRG.7596|Hero_H	0	0	24.2084	4639.45	3896.83	4546.73
MSTRG.7596|Hero_D	0	0	0	2452.06	3337.52	2098.28
MSTRG.7596|Hero_F	3.26973	5.8816	0	5528.69	5588.94	5158
MSTRG.7595|Hero_A	1046.31	1032.22	762.566	4729.94	4810.31	4365.16
MSTRG.7819|Solyc04g012010.3	27.7927	0	18.1563	355.153	247.126	259.958
MSTRG.9196|Solyc05g005130.2	4680.62	4374.44	4744.86	3946.83	4110.9	3598.82
MSTRG.9213|Solyc05g005330.3	4605.41	4696.46	3972.2	42.8633	43.5488	50.1872
MSTRG.9350|Solyc05g007170.3	57.2203	30.8784	50.4343	6507.06	6841.89	5577.54
Solyc05g007350.2|Solyc05g007350.2	53.9505	14.704	12.1042	4.76259	11.0184	14.0975
MSTRG.9381|Solyc05g007630.3	6.53946	0	0	3618.89	3875.32	3351.26
MSTRG.9382|Solyc05g007640.3	17.9835	33.8192	10.0869	9663.98	11060.9	10093.3
MSTRG.9413|Solyc05g008070.3	0	0	0	0	0	0
MSTRG.9545|Solyc05g009750.1	6.53946	5.8816	0	925.304	866.779	670.478
MSTRG.9544|Solyc05g009740.1	1587.45	1527.75	1498.91	3989.69	4215.32	3944.49
MSTRG.9547|Solyc05g009760.2	1605.44	1904.17	1500.92	2884.77	3377.92	3135.29
MSTRG.9689|Solyc05g012740.2	27.7927	14.704	22.1911	3552.9	3828.62	3298.82
MSTRG.9706|Solyc05g012900.3	1327.51	1233.67	1291.12	847.742	1424.52	1202.24
MSTRG.9707|Solyc05g012910.3	65.3946	39.7008	125.077	266.705	281.231	219.921
MSTRG.9723|Solyc05g013260.2	258.309	370.541	369.179	443.602	343.144	443.226
MSTRG.9724|Solyc05g013280.3	7278.42	7884.28	7349.28	3010.64	3112.95	2789.05
Solyc05g054020.2|Solyc05g054020.2	80.1084	41.1712	64.5559	133.353	184.164	163.531
MSTRG.10464|Solyc05g054010.3	196.184	192.622	94.8164	1807.06	1938.71	1559.75
MSTRG.10464|Solyc05g053990.3	642.502	711.674	591.09	1223.31	1305.94	1185.32
MSTRG.10480|Solyc05g054340.3	2846.3	2520.27	2711.35	1002.87	1204.15	938.895
Solyc06g008380.2|Solyc06g008380.2	109.536	76.4608	34.2953	3.40185	0	2.8195
MSTRG.10848|Solyc06g008400.2	37.6019	0	0	3320.89	3820.23	3323.07
MSTRG.10848|Solyc06g008450.3	1049.58	991.05	889.66	3629.78	3546.34	3623.63
MSTRG.10874|Solyc06g008770.2	233.786	198.504	143.233	2281.28	2286.58	2019.33
MSTRG.10874|Solyc06g008790.3	70.2992	142.629	44.3821	2434.37	2556.79	2361.05
MSTRG.10874|Solyc06g008800.2	88.2827	88.224	44.3821	1400.88	1724.11	1238.89
MSTRG.11501|Solyc06g062440.3	4157.46	3721.58	3843.09	1036.88	1051.47	920.286
MSTRG.11593|Solyc06g064720.1	13.0789	8.8224	0	396.656	455.951	498.488
MSTRG.11595|Solyc06g064760.1	6.53946	5.8816	0	289.838	296.971	334.393
MSTRG.12616|Solyc07g005770.2	528.061	571.986	548.725	404.14	493.728	368.791
MSTRG.12882|Solyc07g009180.1	17.9835	16.1744	32.2779	466.734	518.913	504.691
MSTRG.13420|Solyc07g049700.1	76.8386	57.3456	54.469	206.833	217.744	134.208
MSTRG.14109|Solyc07g066180.2	42.5065	0	8.06948	1475.04	1416.65	1605.99
MSTRG.14187|Solyc08g005500.3	94.8221	29.408	48.4169	738.882	764.465	715.026
MSTRG.15028|Solyc08g074250.2	17.9835	0	6.05211	371.482	364.656	378.378
MSTRG.15555|Solyc08g081260.1	475.746	652.858	760.549	1762.16	1845.32	1803.92
MSTRG.17238|Solyc09g098100.3	5058.27	2162.96	2053.68	5040.87	7027.1	4914.96
MSTRG.17242|Solyc09g098130.2	4592.33	2701.12	2533.82	1474.36	2279.75	804.687
MSTRG.17513|Solyc10g008230.2	3011.42	2182.07	2162.62	3208.63	3244.65	2580.97
MSTRG.17513|Solyc10g008240.3	22.8881	197.034	24.2084	127.91	190.46	135.336
MSTRG.18834|Solyc11g006520.2	0	0	0	89.8089	162.652	42.8565
MSTRG.18834|Solyc11g006530.2	0	5.8816	0	22.4522	32.5304	14.6614
MSTRG.18841|Solyc11g006630.1	0	0	0	4.08222	79.2274	3.94731
MSTRG.18841|Solyc11g006640.2	1925.87	1618.91	1539.25	3969.28	4299.26	3692.42
Solyc11g020090.1|Solyc11g020090.1	1.63486	0	0	0	0	0
MSTRG.19378|Solyc11g020100.2	608.17	677.854	639.506	1671.67	1710.47	1558.06
MSTRG.19900|Solyc11g069020.2	333.512	283.787	334.883	670.165	561.937	585.329
MSTRG.20229|Solyc12g005970.1	2548.75	2624.66	2245.33	894.007	857.859	901.114
MSTRG.20234|Solyc12g006040.2	120.98	61.7568	70.608	515.041	427.093	378.941
MSTRG.20428|Solyc12g009450.2	116.075	77.9312	72.6253	579.676	594.468	534.014
MSTRG.20430|Solyc12g009460.1	0	0	0	0	0	0.563901
Solyc01g016960.1|Solyc01g016960.1	0	0	0	0	0	0
Solyc04g011960.2|Solyc04g011960.2	0	0	0	220.44	284.904	273.492
Solyc04g011980.1|Solyc04g011980.1	0	1.4704	0	159.207	140.091	206.952
Solyc04g011990.2|Solyc04g011990.2	0	5.8816	0	238.13	163.702	216.538
Solyc04g012000.1|Solyc04g012000.1	0	0	0	14.2878	3.14811	2.2556
MSTRG.7902|Solyc04g015220.3	0	10.2928	0	15979.2	15581.6	14985.1
MSTRG.9380|Solyc05g007610.2	0	0	0	2834.42	3534.8	2844.88
Solyc05g042090.1|Solyc05g042090.1	0	0	0	0	0	0
Solyc05g043420.1|Solyc05g043420.1	0	0	0	36.0596	49.845	24.2477
MSTRG.10099|Solyc05g044490.2	0	0	0	1494.77	1831.67	1272.16
MSTRG.10181|Solyc05g050430.1	0	0	0	957.281	1177.39	1007.69
Solyc06g064680.1|Solyc06g064680.1	0	4.4112	0	119.065	137.992	142.103
Solyc06g064690.1|Solyc06g064690.1	0	0	0	0	0	0
MSTRG.11594|Solyc06g064750.1	0	0	0	969.528	1102.89	1059.01
MSTRG.11597|Solyc06g064780.1	0	0	0	33.3382	41.4501	41.1648
Solyc06g065000.2|Solyc06g065000.2	0	7.352	0	39.4615	58.24	44.5482
Solyc09g064690.1|Solyc09g064690.1	0	0	0	0	0	2.2556
MSTRG.20721|Solyc12g017800.2	0	0	0	1431.5	1460.2	935.512
Solyc12g038900.1|Solyc12g038900.1	0	0	0	0	0	0

## Sheet: NRC_S_Rx
	L1	L2	L3	R1	R2	R3
MSTRG.1321|Solyc01g087200.3	1252.31	1086.63	1337.52	299.363	203.053	133.081
MSTRG.3074|Solyc02g027080.2	2638.67	3008.44	2828.35	4227.82	4654.48	4556.88
MSTRG.7819|Solyc04g012010.3	27.7927	0	18.1563	355.153	247.126	259.958
MSTRG.9413|Solyc05g008070.3	0	0	0	0	0	0
MSTRG.11501|Solyc06g062440.3	4157.46	3721.58	3843.09	1036.88	1051.47	920.286
MSTRG.12616|Solyc07g005770.2	528.061	571.986	548.725	404.14	493.728	368.791
MSTRG.12882|Solyc07g009180.1	17.9835	16.1744	32.2779	466.734	518.913	504.691
MSTRG.13420|Solyc07g049700.1	76.8386	57.3456	54.469	206.833	217.744	134.208
MSTRG.14187|Solyc08g005500.3	94.8221	29.408	48.4169	738.882	764.465	715.026
MSTRG.15028|Solyc08g074250.2	17.9835	0	6.05211	371.482	364.656	378.378
MSTRG.17513|Solyc10g008230.2	3011.42	2182.07	2162.62	3208.63	3244.65	2580.97
MSTRG.17513|Solyc10g008240.3	22.8881	197.034	24.2084	127.91	190.46	135.336
MSTRG.18834|Solyc11g006520.2	0	0	0	89.8089	162.652	42.8565
MSTRG.18834|Solyc11g006530.2	0	5.8816	0	22.4522	32.5304	14.6614
MSTRG.18841|Solyc11g006630.1	0	0	0	4.08222	79.2274	3.94731
MSTRG.18841|Solyc11g006640.2	1925.87	1618.91	1539.25	3969.28	4299.26	3692.42
Solyc11g020090.1|Solyc11g020090.1	1.63486	0	0	0	0	0
MSTRG.19378|Solyc11g020100.2	608.17	677.854	639.506	1671.67	1710.47	1558.06
MSTRG.19900|Solyc11g069020.2	333.512	283.787	334.883	670.165	561.937	585.329
MSTRG.20234|Solyc12g006040.2	120.98	61.7568	70.608	515.041	427.093	378.941
MSTRG.20428|Solyc12g009450.2	116.075	77.9312	72.6253	579.676	594.468	534.014
MSTRG.20430|Solyc12g009460.1	0	0	0	0	0	0.563901
Solyc01g016960.1|Solyc01g016960.1	0	0	0	0	0	0
Solyc04g011960.2|Solyc04g011960.2	0	0	0	220.44	284.904	273.492
Solyc04g011980.1|Solyc04g011980.1	0	1.4704	0	159.207	140.091	206.952
Solyc04g011990.2|Solyc04g011990.2	0	5.8816	0	238.13	163.702	216.538
Solyc04g012000.1|Solyc04g012000.1	0	0	0	14.2878	3.14811	2.2556
MSTRG.7902|Solyc04g015220.3	0	10.2928	0	15979.2	15581.6	14985.1
MSTRG.20721|Solyc12g017800.2	0	0	0	1431.5	1460.2	935.512

## Sheet: NRC_S_SD
	L1	L2	L3	R1	R2	R3
MSTRG.99|Solyc00g102400.3	32.6973	79.4016	24.2084	1133.5	1075.6	965.398
MSTRG.3664|Solyc02g070410.2	11.4441	0	0	317.053	352.588	320.296
MSTRG.7534|Solyc04g007490.3	1710.07	1898.29	2007.28	4820.43	4433.58	4298.05
MSTRG.7591|Hero_K	0	0	0	854.545	734.558	726.868
MSTRG.7592|Hero_J	0	5.8816	4.03474	406.181	434.963	491.722
MSTRG.7593|Hero_C	26.1578	36.76	50.4343	947.756	997.425	969.91
MSTRG.7594|Hero_B	6.53946	0	0	452.446	464.87	435.895
MSTRG.7589|Hero_N	0	0	0	83.0052	104.937	113.344
MSTRG.7588|Hero_M	9.80919	4.4112	24.2084	621.178	746.101	788.897
MSTRG.7596|Hero_H	0	0	24.2084	4639.45	3896.83	4546.73
MSTRG.7596|Hero_D	0	0	0	2452.06	3337.52	2098.28
MSTRG.7596|Hero_F	3.26973	5.8816	0	5528.69	5588.94	5158
MSTRG.7595|Hero_A	1046.31	1032.22	762.566	4729.94	4810.31	4365.16
MSTRG.9196|Solyc05g005130.2	4680.62	4374.44	4744.86	3946.83	4110.9	3598.82
MSTRG.9213|Solyc05g005330.3	4605.41	4696.46	3972.2	42.8633	43.5488	50.1872
MSTRG.9350|Solyc05g007170.3	57.2203	30.8784	50.4343	6507.06	6841.89	5577.54
Solyc05g007350.2|Solyc05g007350.2	53.9505	14.704	12.1042	4.76259	11.0184	14.0975
MSTRG.9381|Solyc05g007630.3	6.53946	0	0	3618.89	3875.32	3351.26
MSTRG.9382|Solyc05g007640.3	17.9835	33.8192	10.0869	9663.98	11060.9	10093.3
MSTRG.9545|Solyc05g009750.1	6.53946	5.8816	0	925.304	866.779	670.478
MSTRG.9544|Solyc05g009740.1	1587.45	1527.75	1498.91	3989.69	4215.32	3944.49
MSTRG.9547|Solyc05g009760.2	1605.44	1904.17	1500.92	2884.77	3377.92	3135.29
MSTRG.9689|Solyc05g012740.2	27.7927	14.704	22.1911	3552.9	3828.62	3298.82
MSTRG.9706|Solyc05g012900.3	1327.51	1233.67	1291.12	847.742	1424.52	1202.24
MSTRG.9707|Solyc05g012910.3	65.3946	39.7008	125.077	266.705	281.231	219.921
MSTRG.9723|Solyc05g013260.2	258.309	370.541	369.179	443.602	343.144	443.226
MSTRG.9724|Solyc05g013280.3	7278.42	7884.28	7349.28	3010.64	3112.95	2789.05
Solyc05g054020.2|Solyc05g054020.2	80.1084	41.1712	64.5559	133.353	184.164	163.531
MSTRG.10464|Solyc05g054010.3	196.184	192.622	94.8164	1807.06	1938.71	1559.75
MSTRG.10464|Solyc05g053990.3	642.502	711.674	591.09	1223.31	1305.94	1185.32
MSTRG.10480|Solyc05g054340.3	2846.3	2520.27	2711.35	1002.87	1204.15	938.895
Solyc06g008380.2|Solyc06g008380.2	109.536	76.4608	34.2953	3.40185	0	2.8195
MSTRG.10848|Solyc06g008400.2	37.6019	0	0	3320.89	3820.23	3323.07
MSTRG.10848|Solyc06g008450.3	1049.58	991.05	889.66	3629.78	3546.34	3623.63
MSTRG.10874|Solyc06g008770.2	233.786	198.504	143.233	2281.28	2286.58	2019.33
MSTRG.10874|Solyc06g008790.3	70.2992	142.629	44.3821	2434.37	2556.79	2361.05
MSTRG.10874|Solyc06g008800.2	88.2827	88.224	44.3821	1400.88	1724.11	1238.89
MSTRG.11593|Solyc06g064720.1	13.0789	8.8224	0	396.656	455.951	498.488
MSTRG.11595|Solyc06g064760.1	6.53946	5.8816	0	289.838	296.971	334.393
MSTRG.14109|Solyc07g066180.2	42.5065	0	8.06948	1475.04	1416.65	1605.99
MSTRG.15555|Solyc08g081260.1	475.746	652.858	760.549	1762.16	1845.32	1803.92
MSTRG.17238|Solyc09g098100.3	5058.27	2162.96	2053.68	5040.87	7027.1	4914.96
MSTRG.17242|Solyc09g098130.2	4592.33	2701.12	2533.82	1474.36	2279.75	804.687
MSTRG.20229|Solyc12g005970.1	2548.75	2624.66	2245.33	894.007	857.859	901.114
MSTRG.9380|Solyc05g007610.2	0	0	0	2834.42	3534.8	2844.88
Solyc05g042090.1|Solyc05g042090.1	0	0	0	0	0	0
Solyc05g043420.1|Solyc05g043420.1	0	0	0	36.0596	49.845	24.2477
MSTRG.10099|Solyc05g044490.2	0	0	0	1494.77	1831.67	1272.16
MSTRG.10181|Solyc05g050430.1	0	0	0	957.281	1177.39	1007.69
Solyc06g064680.1|Solyc06g064680.1	0	4.4112	0	119.065	137.992	142.103
Solyc06g064690.1|Solyc06g064690.1	0	0	0	0	0	0
MSTRG.11594|Solyc06g064750.1	0	0	0	969.528	1102.89	1059.01
MSTRG.11597|Solyc06g064780.1	0	0	0	33.3382	41.4501	41.1648
Solyc06g065000.2|Solyc06g065000.2	0	7.352	0	39.4615	58.24	44.5482
Solyc09g064690.1|Solyc09g064690.1	0	0	0	0	0	2.2556
Solyc12g038900.1|Solyc12g038900.1	0	0	0	0	0	0

## Sheet: NRC_H
	L1	L2	L3	R1	R2	R3
MSTRG.1462|Solyc01g090430.3	2516.06	2371.76	2178.76	1598.87	1568.28	1672.53
MSTRG.5251|Solyc03g005660.3	214.167	282.317	292.519	6381.88	6936.33	6442.57
MSTRG.7501|Solyc04g007050.3	14.7138	14.704	0	31201.8	23106.6	25870.6
MSTRG.7502|Solyc04g007060.3	3264.82	3333.4	3324.63	24577	20867.8	21654.9
MSTRG.7503|Solyc04g007070.3	4172.17	3631.89	3788.62	16352.7	14693.3	14601.1
MSTRG.7590|NRC6b	8.17432	0	0	8243.37	7128.36	7111.35
MSTRG.7590|NRC6a	0	0	0	8852.98	5469.31	6324.71
MSTRG.7905|Solyc04g015210.3	480.65	367.6	484.169	30304.4	28525	28782.1
MSTRG.9535|Solyc05g009630.3	3655.56	3923.03	4502.77	5900.17	6118.35	5227.93
MSTRG.17513|Solyc10g008220.3	31.0624	54.4048	0	48.3063	90.7704	47.3677
MSTRG.17814|Solyc10g047320.2	4195.06	3559.84	2785.99	8738.68	8874.51	8966.59
MSTRG.7500|Solyc04g007030.3	0	0	0	86660.8	75688.4	81911.1

[truncated: 2 more sheets: TIR, raw counts]
