# Supplementary material for: A root-specific NLR network mediates immune signaling of resistance genes against plant parasitic nematodes
Source: Plant Cell. 2025 Jun 24;37(7):koaf145. doi: 10.1093/plcell/koaf145 (PMC12236159; doi:10.1093/plcell/koaf145)
Supplement: koaf145_Supplementary_Data [file koaf145_supplementary_data.zip › Supplementary Data 8.xlsx]

## Sheet: Sheet1
Name	Sequence	Annealing temp. (°C)	Product size (bp)
DL-102-Hero_A_fwd_RT	GAAAAACCATTGCTACTATTTGAG	55	845
DL-103-Hero_A_rev_RT	CTGTCGGCTACCATGC
DL-104-HCN_F_fwd_RT	GTTCATCAATACAAATTATTCCC	52.5	850
DL-105-HCN_F_rev_RT	CATTCTCCACCTCATCTTC
DL-106-HCN_H_fwd_RT	GCATTTGTGCTGATATGG	50.5	882
DL-107-HCN_H_rev_RT	GCATTAACTCCAAAAAATCATC
DL-108-HCN_J_fwd_RT	GGAAACTCTGTTCATCGG	53.5	865
DL-109-HCN_J_rev_RT	CGCCAGCTCATTTTCATC
DL-110-NRC6a_fwd_RT	GGCTGCATTAACCACTGCG	58.5	482
DL-111-NRC6a_rev_RT	CCACTTCGTGATTTTCCAATGAC
DL-112-NRC6b_fwd_RT	GAGGAACAGGGTTCATCG	53.5	330
DL-113-NRC6b_rev_RT	CTTACGTATTTCATCAGTTATGTC
DL-114-SlEF-1_fwd	ATTCAAGTATGCCTGGGTGCTTG	61.5	600
DL-115-SlEF-1_rev	CACGACCAACGGGGACAG
